# Supplementary material for: Genome-Wide Mapping of the Cohesin Complex in the Yeast Saccharomyces cerevisiae
Source: PLoS Biol. 2004 Jul 27;2(9):e259. doi: 10.1371/journal.pbio.0020259 (PMC490026; doi:10.1371/journal.pbio.0020259)
Supplement: Dataset S41 — Cy3 = ChIP nocodazole arrest glucose Mcd1-18Myc in W303; Cy5 = genomic DNA. (2.6 MB XLS). [file pbio.0020259.sd041.xls]

ATF	1.0
27	43    
"Type=GenePix Results 1.4"
"DateTime=2002/05/31 10:03:34"
"Settings=C:\Documents and Settings\jen.JEN-W2000\My Documents\cohesin followup\UP6_124.gps"
"GalFile=C:\Documents and Settings\jen.JEN-W2000\Desktop\UberChip6.gal"
"Scanner=GenePix 4000B [83872]"
"Comment=Cy5=total gDNA Cy3=1827 3_6 MycMcd1 ChIP"
"PixelSize=5"
"ImageName=635 nm	532 nm"
"FileName=C:\Documents and Settings\jen.JEN-W2000\My Documents\cohesin followup\UberP6_124_635_nm.tif	C:\Documents and Settings\jen.JEN-W2000\My Documents\cohesin followup\UberP6_124_532_nm.tif"
"PMTVolts=660	580"
"ScanPower=100	100"
"FocusPosition=0"
"NormalizationFactor:RatioOfMedians=0.929343"
"NormalizationFactor:RatioOfMeans=0.918046"
"NormalizationFactor:MedianOfRatios=0.924293"
"NormalizationFactor:MeanOfRatios=0.895137"
"NormalizationFactor:RegressionRatio=0.928673"
"JpegImage=C:\Documents and Settings\jen.JEN-W2000\My Documents\cohesin followup\UberP6_124.jpg"
"RatioFormulation=W1/W2 (635 nm/532 nm)"
"Barcode="
"ImageOrigin=1760, 21080"
"JpegOrigin=2050, 21620"
"Creator=GenePix Pro 3.0.6.89"
"Temperature=29.56"
"LaserPower=3.49	1.65"
"LaserOnTime=48046	48195"
"Supplier="
"Block"	"Column"	"Row"	"Name"	"ID"	"X"	"Y"	"Dia."	"F635 Median"	"F635 Mean"	"F635 SD"	"B635 Median"	"B635 Mean"	"B635 SD"	"% > B635+1SD"	"% > B635+2SD"	"F635 % Sat."	"F532 Median"	"F532 Mean"	"F532 SD"	"B532 Median"	"B532 Mean"	"B532 SD"	"% > B532+1SD"	"% > B532+2SD"	"F532 % Sat."	"Ratio of Medians"	"Ratio of Means"	"Median of Ratios"	"Mean of Ratios"	"Ratios SD"	"Rgn Ratio"	"Rgn R�"	"F Pixels"	"B Pixels"	"Sum of Medians"	"Sum of Means"	"Log Ratio"	"F635 Median - B635"	"F532 Median - B532"	"F635 Mean - B635"	"F532 Mean - B532"	"Flags"
1	1	1	""	"YBL081W"	2350	21985	110	11346	11527	3718	101	119	81	100	100	0	11718	11561	3207	126	142	68	100	100	0	0.970	0.999	0.990	0.983	1.154	1.011	0.973	392	2122	22837	22861	-0.044	11245	11592	11426	11435	0
1	2	1	""	"YBL112C"	2560	21975	115	15122	16151	10612	128	155	123	100	99	0	8270	9201	5835	132	151	85	100	100	0	1.842	1.767	1.740	1.731	1.306	1.796	0.978	392	2391	23132	25092	0.882	14994	8138	16023	9069	0
1	3	1	"CDS1"	"YBR029C"	2770	21970	100	1663	1627	931	98	125	108	93	89	0	1166	1066	613	111	130	80	87	82	0	1.483	1.601	1.612	1.681	1.734	1.587	0.955	316	2309	2620	2484	0.569	1565	1055	1529	955	0
1	4	1	""	"YBL083C"	2970	21970	100	655	638	225	80	91	48	98	96	0	447	438	145	101	115	89	93	85	0	1.662	1.656	1.683	1.737	1.758	1.690	0.854	316	2286	921	895	0.733	575	346	558	337	0
1	5	1	"NTH2"	"YBR001C"	3170	21970	110	1121	1141	608	84	106	154	94	87	0	7276	7418	4002	111	137	171	98	95	0	0.145	0.145	0.145	0.148	1.419	0.143	0.955	392	2440	8202	8364	-2.789	1037	7165	1057	7307	0
1	6	1	"RPL4A"	"YBR031W"	3375	21970	100	4306	4450	2284	82	108	165	97	95	0	5230	5485	2910	109	135	166	100	96	0	0.825	0.813	0.809	0.812	1.318	0.801	0.977	316	2297	9345	9744	-0.278	4224	5121	4368	5376	0
1	7	1	"BOI1"	"YBL085W"	3575	21970	100	196	203	93	80	94	65	71	43	0	267	268	127	102	120	75	78	53	0	0.703	0.741	0.752	0.712	2.335	0.751	0.643	316	2300	281	289	-0.508	116	165	123	166	0
1	8	1	"COQ1"	"YBR003W"	3775	21970	110	7413	6956	3522	92	122	127	98	97	0	10639	9321	4711	111	143	150	100	98	0	0.695	0.745	0.747	0.757	1.308	0.741	0.980	392	2325	17849	16074	-0.524	7321	10528	6864	9210	0
1	9	1	""	"YBR033W"	3980	21970	110	5075	5011	2520	95	131	150	100	98	0	5564	5360	2613	112	148	174	99	97	0	0.913	0.937	0.926	0.950	1.214	0.943	0.982	392	2394	10432	10164	-0.131	4980	5452	4916	5248	0
1	10	1	"RPL23A"	"YBL087C"	4175	21975	110	5346	4977	1712	99	129	123	98	97	0	3436	3153	1131	124	155	140	95	93	0	1.584	1.610	1.615	1.701	1.375	1.597	0.974	392	2362	8559	7907	0.664	5247	3312	4878	3029	0
1	11	1	""	"YBR005W"	4365	21970	100	2470	2129	1206	99	149	245	86	82	0	6950	5609	3298	128	258	757	83	80	0	0.348	0.370	0.373	0.400	1.595	0.358	0.968	316	2278	9193	7511	-1.525	2371	6822	2030	5481	0
1	12	1	"PDX3"	"YBR035C"	4575	21975	110	3867	3596	1183	96	157	254	96	95	0	1539	1424	507	111	216	650	86	63	0	2.641	2.666	2.666	2.810	1.408	2.631	0.930	392	2484	5199	4813	1.401	3771	1428	3500	1313	0
1	13	1	""	"YCL045C"	4795	21965	105	169	195	119	89	115	111	37	8	0	213	245	142	110	132	102	50	17	0	0.777	0.785	0.802	0.800	2.648	0.857	0.601	316	2286	183	241	-0.365	80	103	106	135	0
1	14	1	""	"YCLX04W"	4980	21965	115	4220	3589	1809	95	126	145	95	93	0	4542	3706	1867	121	159	209	95	90	0	0.933	0.975	0.971	0.957	1.437	0.957	0.975	392	2350	8546	7079	-0.100	4125	4421	3494	3585	0
1	15	1	""	"YCR023C"	5170	21985	100	1937	1821	798	97	128	148	97	93	0	1740	1620	712	120	160	212	91	88	0	1.136	1.149	1.147	1.205	1.506	1.145	0.956	316	2321	3460	3224	0.184	1840	1620	1724	1500	0
1	16	1	""	"YCL047C"	5385	21975	80	233	262	125	107	125	73	72	43	0	273	298	141	122	138	67	81	55	0	0.834	0.881	0.867	0.840	2.269	0.878	0.595	208	1502	277	331	-0.261	126	151	155	176	0
1	17	1	""	"YCLX06C"	5575	21970	115	7262	5896	3430	134	192	263	95	93	0	4367	3413	1999	137	172	174	94	90	0	1.685	1.759	1.736	1.818	1.517	1.741	0.973	392	2439	11358	9038	0.753	7128	4230	5762	3276	0
1	18	1	"PMP1"	"YCR024C-A"	5785	21965	115	2296	2185	641	127	200	293	96	94	0	1309	1259	397	135	181	198	95	91	0	1.848	1.831	1.862	1.860	1.363	1.797	0.934	392	2425	3343	3182	0.886	2169	1174	2058	1124	0
1	19	1	""	"YCL049C"	5985	21965	115	196	220	112	115	143	134	29	8	0	220	247	126	133	157	123	36	9	0	0.931	0.921	0.966	0.952	2.782	1.031	0.573	392	2378	168	219	-0.103	81	87	105	114	0
1	20	1	""	"YCLX08C"	6180	21965	110	2852	2461	1145	103	138	162	92	90	0	2714	2330	1087	127	165	199	91	88	0	1.063	1.070	1.061	1.100	1.522	1.052	0.966	392	2406	5336	4561	0.088	2749	2587	2358	2203	0
1	21	1	""	"YCR026C"	6390	21970	100	852	894	437	94	132	173	93	83	0	605	605	259	114	156	217	84	59	0	1.544	1.629	1.579	1.595	1.520	1.681	0.853	316	2344	1249	1291	0.626	758	491	800	491	0
1	1	2	"LRE1"	"YCL051W"	2415	22165	80	198	214	98	121	134	72	53	25	0	232	257	133	146	163	71	58	35	0	0.895	0.838	0.866	0.780	2.633	0.788	0.432	208	1494	163	204	-0.159	77	86	93	111	0
1	2	2	""	"YCLX10C"	2595	22170	120	2926	2608	1622	136	166	139	94	90	0	5654	5016	3083	148	173	152	96	92	0	0.507	0.508	0.501	0.500	1.487	0.509	0.971	460	2426	8296	7340	-0.981	2790	5506	2472	4868	0
1	3	2	"FEN2"	"YCR028C"	2795	22170	105	5406	4780	2257	115	162	173	93	90	0	3989	3422	1585	126	169	189	93	88	0	1.370	1.415	1.414	1.390	1.413	1.392	0.971	316	2311	9154	7961	0.454	5291	3863	4665	3296	0
1	4	2	"SHR3"	"YDL212W"	3000	22170	100	766	1700	1767	94	120	113	92	81	0	447	993	970	112	136	119	81	58	0	2.006	1.823	1.780	1.872	1.706	1.842	0.961	316	2261	1007	2487	1.004	672	335	1606	881	0
1	5	2	"THI13"	"YDL244W"	3180	22190	110	6588	7693	5497	86	104	74	100	99	0	6483	7624	5422	108	124	82	100	100	0	1.020	1.012	1.007	1.020	1.278	1.010	0.972	392	2376	12877	15123	0.028	6502	6375	7607	7516	0
1	6	2	"REG1"	"YDR028C"	3400	22170	100	2825	3365	2821	82	93	50	94	92	0	1667	1915	1544	106	117	53	87	84	0	1.757	1.815	1.854	2.021	1.787	1.840	0.961	316	2327	4304	5092	0.813	2743	1561	3283	1809	0
1	7	2	""	"YDL214C"	3590	22195	105	547	713	538	81	95	74	91	83	0	513	642	474	103	117	80	86	73	0	1.137	1.173	1.198	1.236	1.902	1.161	0.917	316	2262	876	1171	0.185	466	410	632	539	0
1	8	2	""	"YDL246C"	3810	22175	150	99	120	77	89	107	83	16	6	0	125	169	132	109	125	86	21	12	0	0.625	0.517	0.720	0.786	3.263	0.688	0.565	716	2523	26	91	-0.678	10	16	31	60	-50
1	9	2	"RAD28"	"YDR030C"	3985	22195	115	678	1207	1177	90	109	92	88	80	0	418	714	639	111	129	110	77	57	0	1.915	1.852	1.853	1.812	1.746	1.871	0.942	392	2123	895	1720	0.938	588	307	1117	603	0
1	10	2	""	"YDL216C"	4175	22200	105	3786	4034	2879	95	144	288	93	90	0	1867	1926	1362	117	154	170	89	86	0	2.109	2.177	2.176	2.476	1.635	2.163	0.966	316	2274	5441	5748	1.077	3691	1750	3939	1809	0
1	11	2	"COS7"	"YDL248W"	4385	22200	90	2512	2663	1581	104	139	187	97	93	0	2506	2535	1462	127	175	264	93	86	0	1.012	1.063	1.043	1.120	1.355	1.066	0.957	256	1906	4787	4967	0.017	2408	2379	2559	2408	0
1	12	2	""	"YDR032C"	4590	22200	100	2472	2156	1101	104	149	222	94	89	0	1316	1104	590	118	164	267	81	69	0	1.977	2.081	2.101	2.273	1.554	1.875	0.854	316	2290	3566	3038	0.983	2368	1198	2052	986	0
1	13	2	""	"YDL218W"	4790	22195	115	2049	2041	1432	102	139	163	93	86	0	1966	1877	1269	122	155	148	91	86	0	1.056	1.105	1.094	1.129	1.516	1.117	0.956	392	2328	3791	3694	0.078	1947	1844	1939	1755	0
1	14	2	"YRB1"	"YDR002W"	4990	22190	115	3504	3018	1270	110	142	147	96	93	0	5833	4996	2040	142	196	320	96	92	0	0.596	0.599	0.601	0.579	1.317	0.591	0.974	392	2366	9085	7762	-0.746	3394	5691	2908	4854	0
1	15	2	"LYS14"	"YDR034C"	5190	22195	100	3536	3308	1313	118	161	210	98	93	0	4201	3882	1671	139	195	327	93	90	0	0.841	0.852	0.846	0.915	1.446	0.832	0.967	316	2244	7480	6933	-0.249	3418	4062	3190	3743	0
1	16	2	"MRP1"	"YDR347W"	5385	22185	115	5099	4561	2037	131	175	208	95	91	0	3877	3385	1518	140	171	149	92	89	0	1.329	1.365	1.364	1.425	1.418	1.350	0.976	392	2415	8705	7675	0.411	4968	3737	4430	3245	0
1	17	2	"RGA2"	"YDR379W"	5595	22175	95	6680	5528	2832	156	227	293	95	91	0	2745	2246	1126	148	189	197	92	85	0	2.512	2.561	2.556	2.632	1.577	2.525	0.959	256	2019	9121	7470	1.329	6524	2597	5372	2098	0
1	18	2	""	"YDR411C"	5775	22195	115	3863	3620	1070	142	222	331	98	96	0	3248	2964	942	142	201	280	97	95	0	1.198	1.232	1.229	1.274	1.303	1.214	0.966	392	2357	6827	6300	0.261	3721	3106	3478	2822	0
1	19	2	"YPS7"	"YDR349C"	5985	22195	95	1020	943	337	112	142	144	93	89	0	614	568	199	129	155	127	89	83	0	1.872	1.893	1.877	1.893	1.704	1.869	0.857	256	2080	1393	1270	0.905	908	485	831	439	0
1	20	2	"YRA1"	"YDR381W"	6180	22200	100	1067	985	386	101	125	93	94	89	0	751	715	285	121	144	90	90	87	0	1.533	1.488	1.475	1.561	1.559	1.487	0.897	316	2289	1596	1478	0.617	966	630	884	594	0
1	21	2	""	"YDR413C"	6375	22195	105	3662	3372	1165	108	166	301	96	94	0	1868	1724	655	126	172	206	93	92	0	2.040	2.043	2.047	2.165	1.453	2.005	0.941	316	2306	5296	4862	1.029	3554	1742	3264	1598	0
1	1	3	"SBE2"	"YDR351W"	2380	22395	105	9069	7689	3911	100	201	634	93	85	0	3662	3038	1491	115	171	330	90	83	0	2.529	2.596	2.600	2.561	1.316	2.564	0.979	316	2105	12516	10512	1.338	8969	3547	7589	2923	0
1	2	3	""	"YDR383C"	2580	22395	105	7886	6393	3292	130	304	916	87	82	0	5573	4452	2208	145	276	658	88	81	0	1.429	1.454	1.456	1.389	1.394	1.456	0.981	316	2321	13184	10570	0.515	7756	5428	6263	4307	0
1	3	3	""	"YDR415C"	2785	22395	115	6094	5114	2770	132	251	702	85	81	0	2770	2317	1189	146	240	555	81	73	0	2.272	2.295	2.296	2.205	1.735	2.300	0.974	392	2327	8586	7153	1.184	5962	2624	4982	2171	0
1	4	3	"TRR1"	"YDR353W"	2990	22390	115	4888	5199	4483	120	178	349	86	83	0	1903	2590	3274	127	179	470	81	76	0	2.685	2.062	2.584	2.198	1.876	1.511	0.827	392	2382	6544	7542	1.425	4768	1776	5079	2463	0
1	5	3	"EFT2"	"YDR385W"	3185	22395	100	7014	6143	2713	107	169	335	100	96	0	3033	2662	1132	117	160	228	99	92	0	2.369	2.372	2.367	2.353	1.225	2.364	0.971	316	2237	9823	8581	1.244	6907	2916	6036	2545	0
1	6	3	""	"YDR417C"	3390	22395	115	3154	2748	1273	98	140	302	92	88	0	1778	1574	709	116	149	181	91	86	0	1.839	1.818	1.817	1.825	1.316	1.815	0.964	392	2361	4718	4108	0.879	3056	1662	2650	1458	0
1	7	3	""	"YER097W"	3590	22390	110	1444	1283	687	97	195	1784	17	0	0	1174	1047	558	114	190	1504	13	0	0	1.271	1.271	1.277	1.311	1.716	1.262	0.946	392	2265	2407	2119	0.346	1347	1060	1186	933	0
1	8	3	""	"YER128W"	3780	22390	110	6226	6339	6596	109	268	1859	80	72	0	3216	3731	5709	121	230	1535	74	52	0	1.976	1.726	2.016	2.107	1.572	1.263	0.924	392	2251	9212	9840	0.983	6117	3095	6230	3610	0
1	9	3	""	"YER160C"	3985	22395	100	6358	6582	4270	110	194	515	91	88	0	5654	5295	3297	123	185	335	90	87	0	1.130	1.251	1.234	1.369	1.684	1.262	0.971	316	2292	11779	11644	0.176	6248	5531	6472	5172	0
1	10	3	"PRS2"	"YER099C"	4195	22390	105	6961	6480	3226	102	138	168	100	97	0	5810	5246	2606	121	158	195	98	93	0	1.206	1.244	1.238	1.291	1.309	1.243	0.982	316	2242	12548	11503	0.270	6859	5689	6378	5125	0
1	11	3	""	"YER130C"	4395	22385	100	4176	3684	1506	109	156	192	98	94	0	3061	2729	1089	134	182	197	97	93	0	1.389	1.378	1.381	1.379	1.276	1.368	0.974	316	2240	6994	6170	0.475	4067	2927	3575	2595	0
1	12	3	"RAD4"	"YER162C"	4600	22380	95	9294	8043	4476	115	188	396	96	93	0	3727	3001	1645	130	176	240	91	85	0	2.552	2.761	2.790	2.869	1.387	2.738	0.977	256	2019	12776	10799	1.352	9179	3597	7928	2871	0
1	13	3	"AST2"	"YER101C"	4800	22385	110	8026	6980	2869	115	193	451	97	93	0	4402	3865	1533	126	187	337	97	91	0	1.850	1.836	1.843	1.798	1.212	1.829	0.976	392	2307	12187	10604	0.888	7911	4276	6865	3739	0
1	14	3	"PMD1"	"YER132C"	5000	22380	95	3506	3713	2183	121	199	352	95	89	0	3326	3155	1735	144	220	348	93	87	0	1.064	1.193	1.176	1.226	1.444	1.201	0.967	256	2033	6567	6603	0.089	3385	3182	3592	3011	0
1	15	3	"CHD1"	"YER164W"	5210	22380	100	4645	4751	3271	133	190	228	98	92	0	2612	2450	1567	148	200	232	88	81	0	1.831	2.006	2.003	2.118	1.546	2.060	0.958	316	2242	6976	6920	0.873	4512	2464	4618	2302	0
1	16	3	"SSA4"	"YER103W"	5395	22385	105	10822	9491	5146	144	313	994	88	83	0	13536	11621	6302	157	404	1526	84	80	0	0.798	0.815	0.806	0.794	1.375	0.801	0.980	316	2271	24057	20811	-0.325	10678	13379	9347	11464	0
1	17	3	""	"YER134C"	5610	22375	110	3254	2998	990	154	267	736	91	87	0	2724	2470	913	153	291	1124	84	71	0	1.206	1.227	1.227	1.313	1.380	1.196	0.962	392	2393	5671	5161	0.270	3100	2571	2844	2317	0
1	18	3	""	"YER166W"	5800	22385	100	504	543	266	154	213	208	77	31	0	419	469	240	150	186	138	86	48	0	1.301	1.219	1.234	1.222	1.662	1.294	0.749	316	2212	619	708	0.380	350	269	389	319	0
1	19	3	"AMS1"	"YGL156W"	6000	22390	85	4230	4072	1944	123	172	259	99	95	0	2517	2336	1073	136	176	203	96	90	0	1.725	1.795	1.813	1.853	1.344	1.806	0.959	208	1654	6488	6149	0.787	4107	2381	3949	2200	0
1	20	3	""	"YGL188C"	6200	22390	100	694	742	645	110	153	226	62	52	0	351	398	335	130	165	199	50	36	0	2.643	2.358	1.951	1.584	2.577	1.852	0.777	316	2213	805	900	1.402	584	221	632	268	0
1	21	3	""	"YGL220W"	6385	22385	105	3111	2959	2262	111	185	398	77	72	0	1961	2055	1557	136	204	329	73	69	0	1.644	1.484	1.437	1.569	1.895	1.464	0.963	316	2239	4825	4767	0.717	3000	1825	2848	1919	0
1	1	4	"RCK1"	"YGL158W"	2410	22575	105	7697	6426	3383	107	193	488	90	86	0	3554	2918	1516	113	164	281	87	83	0	2.206	2.253	2.278	2.302	1.379	2.224	0.981	316	2214	11031	9124	1.141	7590	3441	6319	2805	0
1	2	4	"CDC55"	"YGL190C"	2615	22590	100	2903	2557	1605	117	188	419	81	75	0	2187	1914	1231	124	174	260	81	74	0	1.350	1.363	1.359	1.447	1.777	1.341	0.967	316	2215	4849	4230	0.433	2786	2063	2440	1790	0
1	3	4	""	"YGL222C"	2820	22575	115	5235	4506	2411	117	161	179	91	87	0	3985	3280	1735	128	159	139	87	84	0	1.327	1.392	1.388	1.488	1.544	1.390	0.978	392	2178	8975	7541	0.408	5118	3857	4389	3152	0
1	4	4	""	"YGL160W"	3000	22595	110	6969	5791	3381	121	180	324	87	84	0	2710	2222	1262	127	175	408	81	74	0	2.651	2.706	2.719	2.698	1.638	2.697	0.970	392	2159	9431	7765	1.407	6848	2583	5670	2095	0
1	5	4	"IME4"	"YGL192W"	3210	22585	110	7571	6534	3346	117	186	313	97	93	0	6406	5256	2610	133	203	436	94	89	0	1.188	1.253	1.249	1.234	1.289	1.257	0.981	392	2246	13727	11540	0.249	7454	6273	6417	5123	0
1	6	4	""	"YGL224C"	3410	22590	115	4604	4113	2175	109	149	259	89	85	0	9871	8294	4325	142	203	433	90	85	0	0.462	0.491	0.485	0.487	1.455	0.483	0.978	392	2147	14224	12156	-1.114	4495	9729	4004	8152	0
1	7	4	"SUT1"	"YGL162W"	3605	22590	115	2732	2806	2008	101	123	110	91	89	0	2089	2140	1464	126	151	124	87	84	0	1.340	1.343	1.321	1.406	1.567	1.355	0.966	392	2253	4594	4719	0.423	2631	1963	2705	2014	0
1	8	4	"HOS2"	"YGL194C"	3815	22580	115	6112	5173	2549	117	159	199	94	90	0	7765	6491	3066	133	178	198	98	95	0	0.786	0.795	0.791	0.744	1.394	0.794	0.981	392	2254	13627	11414	-0.348	5995	7632	5056	6358	0
1	9	4	""	"YGL226W"	4015	22590	115	3504	2952	1954	115	148	161	81	79	0	2910	2380	1539	134	169	167	77	75	0	1.221	1.263	1.252	1.338	2.012	1.264	0.972	392	2251	6165	5083	0.288	3389	2776	2837	2246	0
1	10	4	""	"YGR277C"	4220	22575	110	5771	4964	2556	106	151	280	89	86	0	4216	3512	1804	132	177	265	87	83	0	1.387	1.437	1.426	1.416	1.440	1.427	0.982	392	2275	9749	8238	0.472	5665	4084	4858	3380	0
1	11	4	""	"YHL013C"	4420	22570	110	3524	3051	1410	109	260	948	83	78	0	13846	11481	5395	156	329	906	90	86	0	0.249	0.260	0.257	0.256	1.399	0.255	0.979	392	2307	17105	14267	-2.003	3415	13690	2942	11325	0
1	12	4	""	"YHL045W"	4625	22570	105	12579	10731	5111	116	282	1037	90	87	0	10263	8360	4180	142	313	944	85	82	0	1.231	1.292	1.295	1.449	1.435	1.266	0.981	316	2244	22584	18833	0.300	12463	10121	10615	8218	0
1	13	4	"SCW4"	"YGR279C"	4820	22580	110	4131	3678	1810	110	143	128	94	90	0	3051	2619	1248	128	159	130	91	87	0	1.376	1.432	1.414	1.427	1.461	1.428	0.972	392	2303	6944	6059	0.460	4021	2923	3568	2491	0
1	14	4	"RPS20"	"YHL015W"	5025	22575	115	2462	2164	1043	101	142	144	91	88	0	2918	2472	1203	124	166	156	88	86	0	0.845	0.879	0.878	0.945	1.693	0.871	0.964	392	2309	5155	4411	-0.243	2361	2794	2063	2348	0
1	15	4	""	"YHL047C"	5220	22580	105	6094	5163	3213	116	155	141	97	94	0	6304	5204	3310	141	179	147	96	93	0	0.970	0.997	0.998	1.040	1.460	0.985	0.974	316	2215	12141	10110	-0.044	5978	6163	5047	5063	0
1	16	4	"YOR1"	"YGR281W"	5410	22585	105	6887	6249	2367	145	237	483	97	94	0	8419	7528	2890	164	288	717	95	91	0	0.817	0.829	0.819	0.845	1.211	0.819	0.977	316	2182	14997	13468	-0.292	6742	8255	6104	7364	0
1	17	4	""	"YHL017W"	5615	22585	110	3846	3527	1534	179	288	491	91	86	0	6081	5309	2291	182	291	640	90	87	0	0.622	0.653	0.645	0.655	1.449	0.650	0.971	392	2213	9566	8475	-0.686	3667	5899	3348	5127	0
1	18	4	""	"YHL049C"	5815	22580	115	39260	34514	14132	240	733	3532	94	89	0	17708	15336	6127	205	478	1860	92	88	0	2.229	2.265	2.233	2.263	1.286	2.251	0.982	392	2290	56523	49405	1.157	39020	17503	34274	15131	0
1	19	4	""	"YGR283C"	6015	22575	110	8888	7863	3370	152	688	3584	82	73	0	4733	4108	1682	160	469	1897	81	73	0	1.910	1.953	1.950	1.891	1.340	1.954	0.976	392	2311	13309	11659	0.934	8736	4573	7711	3948	0
1	20	4	"APM2"	"YHL019C"	6220	22580	110	7255	6438	2430	128	263	797	96	91	0	3538	3259	1199	147	255	528	95	89	0	2.102	2.028	2.033	1.997	1.231	2.034	0.972	392	2284	10518	9422	1.072	7127	3391	6310	3112	0
1	21	4	""	"YHR001W"	6425	22580	110	3076	2674	1164	115	167	234	96	92	0	11381	9645	4096	150	219	315	99	97	0	0.264	0.270	0.270	0.261	1.314	0.269	0.975	392	2324	14192	12054	-1.923	2961	11231	2559	9495	0
1	1	5	""	"YIL087C"	2430	22765	115	4576	3851	2169	103	165	332	84	81	0	3422	2780	1517	111	161	291	82	79	0	1.351	1.404	1.390	1.303	1.580	1.395	0.975	392	2383	7784	6417	0.434	4473	3311	3748	2669	0
1	2	5	"RPI1"	"YIL119C"	2635	22765	110	5857	4859	2829	113	172	336	86	84	0	2110	1695	970	120	168	296	80	75	0	2.886	3.013	3.032	3.240	1.538	2.996	0.966	392	2263	7734	6321	1.529	5744	1990	4746	1575	0
1	3	5	""	"YIL151C"	2835	22765	100	684	789	545	105	142	160	84	67	0	865	927	605	117	146	138	85	75	0	0.774	0.844	0.836	0.822	1.682	0.869	0.918	316	2221	1327	1494	-0.369	579	748	684	810	0
1	4	5	""	"YIL089W"	3030	22765	115	4565	3951	2049	112	165	223	91	87	0	4717	3934	2024	125	167	195	91	84	0	0.970	1.008	1.000	1.019	1.433	1.001	0.977	392	2219	9045	7648	-0.044	4453	4592	3839	3809	0
1	5	5	""	"YIL121W"	3230	22765	115	1772	1540	985	101	134	143	93	86	0	2576	2166	1373	125	159	159	93	90	0	0.682	0.705	0.696	0.699	1.494	0.700	0.965	392	2227	4122	3480	-0.553	1671	2451	1439	2041	0
1	6	5	"RRD1"	"YIL153W"	3430	22760	115	2210	2475	1872	96	122	116	89	84	0	2274	2858	2150	130	173	222	83	80	0	0.986	0.872	0.862	0.880	1.730	0.859	0.974	392	2261	4258	5107	-0.020	2114	2144	2379	2728	0
1	7	5	""	"YIL091C"	3640	22765	105	4085	4207	3278	98	123	97	93	89	0	3670	3586	2768	126	153	129	87	83	0	1.125	1.188	1.188	1.223	1.633	1.186	0.977	316	2212	7531	7569	0.170	3987	3544	4109	3460	0
1	8	5	"SIM1"	"YIL123W"	3840	22765	110	3978	3361	1979	105	125	87	98	97	0	2833	2243	1306	128	149	89	97	94	0	1.432	1.539	1.538	1.559	1.306	1.537	0.979	392	2288	6578	5371	0.518	3873	2705	3256	2115	0
1	9	5	"GUT2"	"YIL155C"	4035	22770	115	1971	2199	1749	96	111	71	94	93	0	5313	7390	6075	126	150	126	100	98	0	0.361	0.290	0.285	0.279	1.569	0.284	0.972	392	2207	7062	9367	-1.468	1875	5187	2103	7264	0
1	10	5	""	"YIL093C"	4240	22770	110	2135	2757	2304	93	112	77	93	89	0	1300	1774	1438	120	145	126	84	79	0	1.731	1.611	1.587	1.685	1.868	1.620	0.965	392	2290	3222	4318	0.791	2042	1180	2664	1654	0
1	11	5	"KGD1"	"YIL125W"	4445	22765	105	2829	3233	2543	99	126	98	93	89	0	1553	1588	1194	128	158	112	82	78	0	1.916	2.147	2.145	2.294	1.828	2.152	0.961	316	2258	4155	4594	0.938	2730	1425	3134	1460	0
1	12	5	""	"YIL157C"	4645	22765	110	1487	1539	1012	99	131	143	90	86	0	1248	1226	769	122	152	124	86	82	0	1.233	1.304	1.272	1.289	1.749	1.315	0.954	392	2281	2514	2544	0.302	1388	1126	1440	1104	0
1	13	5	""	"YJR026W"	4830	22780	115	10290	20437	21636	99	129	119	100	98	6	5303	12287	13114	121	144	92	99	98	0	1.967	1.672	1.614	1.703	1.383	1.668	0.978	392	2238	15373	32504	0.976	10191	5182	20338	12166	0
1	14	5	"APS2"	"YJR058C"	5045	22760	105	3005	2692	1710	99	131	122	90	88	0	1649	1378	839	120	146	101	86	81	0	1.901	2.061	2.059	2.143	1.564	2.079	0.960	316	2275	4435	3851	0.926	2906	1529	2593	1258	0
1	15	5	"JSN1"	"YJR091C"	5245	22760	95	1115	1169	800	105	138	137	81	76	0	810	864	618	127	153	112	78	71	0	1.479	1.444	1.435	1.415	1.980	1.381	0.913	256	2015	1693	1801	0.564	1010	683	1064	737	0
1	16	5	""	"YJR028W"	5435	22760	115	18235	29177	25620	130	195	264	100	98	22	8043	17957	19564	144	207	327	100	96	0	2.292	1.631	1.778	1.854	1.533	1.479	0.889	392	2093	26004	46860	1.197	18105	7899	29047	17813	0
1	17	5	"CBF1"	"YJR060W"	5625	22775	150	231	548	721	147	196	194	34	25	0	217	435	506	153	197	178	30	22	0	1.313	1.422	1.367	1.279	2.587	1.392	0.895	716	2344	148	683	0.392	84	64	401	282	-50
1	18	5	"FIP1"	"YJR093C"	5835	22770	100	1085	1891	1742	150	206	302	82	59	0	1368	2813	2661	156	195	249	87	81	0	0.771	0.655	0.657	0.685	1.512	0.651	0.971	316	2185	2147	4398	-0.374	935	1212	1741	2657	0
1	19	5	""	"YJR030C"	6035	22765	100	1195	1961	1770	119	145	101	91	87	0	1338	2535	2314	138	167	111	87	85	0	0.897	0.768	0.765	0.838	1.712	0.759	0.962	316	2206	2276	4239	-0.157	1076	1200	1842	2397	0
1	20	5	"NTA1"	"YJR062C"	6230	22770	110	1885	2161	1472	117	138	94	95	93	0	1365	1620	1100	140	166	109	92	89	0	1.443	1.381	1.394	1.435	1.628	1.369	0.965	392	2284	2993	3524	0.529	1768	1225	2044	1480	0
1	21	5	"RPL43B"	"YJR094W-A"	6425	22760	105	6718	5651	2596	121	251	727	91	88	0	9819	8161	3969	148	359	1167	91	87	0	0.682	0.690	0.695	0.711	1.233	0.670	0.981	316	2199	16268	13543	-0.552	6597	9671	5530	8013	0
1	1	6	"CPR7"	"YJR032W"	2445	22970	100	7924	7977	5467	94	110	81	98	96	0	4453	4180	2700	107	121	76	94	88	0	1.802	1.935	1.929	2.112	1.448	1.975	0.974	316	2287	12176	11956	0.849	7830	4346	7883	4073	0
1	2	6	"CCT5"	"YJR064W"	2645	22965	110	5017	5293	4149	105	129	151	95	91	0	2684	3408	2680	114	134	127	90	86	0	1.911	1.575	1.574	1.729	1.533	1.563	0.974	392	2298	7482	8482	0.935	4912	2570	5188	3294	0
1	3	6	""	"YJR096W"	2840	22970	115	4096	4331	3432	102	128	130	94	90	0	3401	3725	2874	114	135	96	96	91	0	1.215	1.171	1.158	1.157	1.461	1.176	0.975	392	2328	7281	7840	0.281	3994	3287	4229	3611	0
1	4	6	""	"YKR021W"	3040	22970	105	4756	4478	2738	104	143	168	92	89	0	3321	2969	1749	119	149	127	87	83	0	1.453	1.535	1.526	1.691	1.657	1.532	0.971	316	2267	7854	7224	0.539	4652	3202	4374	2850	0
1	5	6	"YSR3"	"YKR053C"	3245	22965	115	1305	1925	1542	95	120	120	95	90	0	1250	1816	1431	117	143	115	91	88	0	1.068	1.077	1.071	1.151	1.593	1.075	0.971	392	2374	2343	3529	0.095	1210	1133	1830	1699	0
1	6	6	"MRPL20"	"YKR085C"	3445	22965	95	834	1573	1688	90	104	82	83	77	0	706	1296	1323	119	135	82	79	73	0	1.267	1.260	1.200	1.138	2.178	1.273	0.973	256	2061	1331	2660	0.342	744	587	1483	1177	0
1	7	6	""	"YKR023W"	3640	22970	110	9427	7633	4909	97	127	199	93	90	0	11812	9046	5889	125	170	355	91	84	0	0.798	0.845	0.837	0.838	1.434	0.830	0.982	392	2376	21017	16457	-0.325	9330	11687	7536	8921	0
1	8	6	"RHO4"	"YKR055W"	3855	22970	95	976	1057	622	109	131	104	91	88	0	902	1002	610	134	154	85	91	87	0	1.129	1.092	1.094	1.096	1.578	1.078	0.930	256	2056	1635	1816	0.175	867	768	948	868	0
1	9	6	""	"YKR087C"	4045	22965	110	6402	5549	3664	94	109	72	96	93	0	11819	9541	6284	122	146	120	96	92	0	0.539	0.579	0.573	0.626	1.491	0.574	0.974	392	2261	18005	14874	-0.891	6308	11697	5455	9419	0
1	10	6	"RPC37"	"YKR025W"	4240	22965	120	1353	2818	2758	91	110	87	97	93	0	1094	2086	1924	115	142	130	93	86	0	1.289	1.384	1.305	1.330	1.566	1.407	0.973	460	2365	2241	4698	0.366	1262	979	2727	1971	0
1	11	6	"RPS21A"	"YKR057W"	4450	22960	105	3435	3011	2275	101	129	112	87	82	0	1104	1121	825	123	146	96	79	74	0	3.399	2.916	2.896	2.963	1.773	2.856	0.956	316	2305	4315	3908	1.765	3334	981	2910	998	0
1	12	6	""	"YKR089C"	4650	22965	100	1099	1149	770	102	124	95	88	86	0	1198	1177	770	123	141	73	89	86	0	0.927	0.993	0.979	1.018	1.600	0.996	0.944	316	2265	2072	2101	-0.109	997	1075	1047	1054	0
1	13	6	""	"YKR027W"	4845	22965	115	6976	5922	4115	95	116	84	94	91	0	3661	2970	2064	116	133	72	90	84	0	1.941	2.042	2.070	2.262	1.737	2.022	0.974	392	2247	10426	8681	0.957	6881	3545	5827	2854	0
1	14	6	"TIF1"	"YKR059W"	5045	22965	110	2255	3852	3543	96	117	85	94	91	0	1250	2276	1988	114	135	79	89	87	0	1.901	1.737	1.707	1.821	1.796	1.779	0.966	392	2387	3295	5918	0.926	2159	1136	3756	2162	0
1	15	6	"SRL3"	"YKR091W"	5250	22960	100	1094	1631	1320	101	137	189	82	68	0	1110	1671	1366	120	154	208	79	66	0	1.003	0.986	0.966	1.051	1.725	0.976	0.960	316	2309	1983	3081	0.004	993	990	1530	1551	0
1	16	6	""	"YLR232W"	5445	22960	110	1575	1390	819	118	170	238	83	75	0	800	723	410	130	174	263	71	57	0	2.175	2.145	2.126	2.085	1.646	2.016	0.851	392	2313	2127	1865	1.121	1457	670	1272	593	0
1	17	6	"RPS28B"	"YLR264W"	5640	22960	110	1696	1502	757	111	151	197	89	85	0	1241	1096	550	127	163	211	86	80	0	1.423	1.436	1.437	1.459	1.520	1.383	0.920	392	2115	2699	2360	0.509	1585	1114	1391	969	0
1	18	6	"ATP14"	"YLR295C"	5835	22960	105	2022	1754	1072	114	167	222	85	81	0	1004	864	523	131	175	173	78	69	0	2.186	2.237	2.167	2.089	1.891	2.160	0.912	316	2275	2781	2373	1.128	1908	873	1640	733	0
1	19	6	"TOP3"	"YLR234W"	6045	22960	110	3865	3396	2049	112	154	191	92	90	0	2212	1903	1117	138	172	137	89	86	0	1.810	1.861	1.857	1.990	1.611	1.870	0.964	392	2357	5827	5049	0.856	3753	2074	3284	1765	0
1	20	6	""	"YLR266C"	6235	22970	100	2931	2582	1331	110	138	156	93	89	0	2059	1740	930	138	162	127	87	86	0	1.469	1.543	1.570	1.745	1.723	1.511	0.964	316	2206	4742	4074	0.554	2821	1921	2472	1602	0
1	21	6	""	"YLR297W"	6440	22960	110	1679	1954	1370	102	134	166	91	87	0	633	772	512	123	153	179	78	57	0	3.092	2.854	2.859	2.893	1.778	2.815	0.936	392	2437	2087	2501	1.629	1577	510	1852	649	0
1	1	7	""	"YLR236C"	2445	23165	110	1564	1305	844	89	110	124	79	75	0	659	582	376	103	116	75	74	70	0	2.653	2.539	2.548	2.584	2.085	2.430	0.914	392	2385	2031	1695	1.408	1475	556	1216	479	0
1	2	7	"SEC22"	"YLR268W"	2650	23165	115	7793	6354	3964	111	156	206	91	84	0	2652	2042	1217	114	137	113	86	79	0	3.027	3.238	3.246	3.244	1.631	3.230	0.972	392	2334	10220	8171	1.598	7682	2538	6243	1928	0
1	3	7	"ECM38"	"YLR299W"	2855	23170	110	4047	3789	2678	110	153	197	87	83	0	1460	1307	869	118	143	134	81	76	0	2.934	3.094	3.097	3.204	1.616	3.122	0.961	392	2263	5279	4868	1.553	3937	1342	3679	1189	0
1	4	7	""	"YLR238W"	3050	23165	115	8911	7586	3803	118	157	179	97	93	0	8761	7308	3644	134	166	186	100	98	0	1.019	1.041	1.037	0.991	1.405	1.035	0.980	392	2284	17420	14642	0.027	8793	8627	7468	7174	0
1	5	7	""	"YLR270W"	3250	23170	115	3874	3187	1792	107	154	220	91	84	0	3992	3201	1752	129	184	295	90	82	0	0.975	1.003	1.001	0.974	1.410	0.993	0.976	392	2319	7630	6152	-0.036	3767	3863	3080	3072	0
1	6	7	""	"YLR301W"	3445	23170	105	2370	2028	1097	98	146	231	83	81	0	1785	1500	832	118	175	292	79	75	0	1.363	1.397	1.409	1.481	1.760	1.370	0.956	316	2281	3939	3312	0.447	2272	1667	1930	1382	0
1	7	7	"MPT1"	"YMR005W"	3655	23165	110	1157	1997	1947	95	122	148	85	79	0	5018	9079	9012	119	155	163	90	85	0	0.217	0.212	0.211	0.239	1.833	0.212	0.975	392	2323	5961	10862	-2.206	1062	4899	1902	8960	0
1	8	7	"MIH1"	"YMR036C"	3855	23170	105	2192	2222	1270	106	125	83	92	89	0	2624	2572	1448	136	165	124	87	85	0	0.838	0.869	0.855	0.979	1.740	0.865	0.963	316	2264	4574	4552	-0.254	2086	2488	2116	2436	0
1	9	7	""	"YMR067C"	4050	23165	100	1219	1572	1326	98	113	70	91	85	0	1770	2088	1732	127	148	97	87	85	0	0.682	0.752	0.770	0.800	1.629	0.752	0.964	316	2283	2764	3435	-0.552	1121	1643	1474	1961	0
1	10	7	""	"YMR007W"	4255	23165	110	1612	1427	746	88	101	58	92	89	0	1953	1674	833	114	129	71	92	88	0	0.829	0.858	0.855	0.853	1.504	0.866	0.951	392	2311	3363	2899	-0.271	1524	1839	1339	1560	0
1	11	7	"LYS7"	"YMR038C"	4450	23170	115	2768	2572	1744	97	120	121	85	81	0	1374	1240	796	118	136	91	78	76	0	2.127	2.206	2.179	2.284	1.724	2.193	0.961	392	2338	3927	3597	1.089	2671	1256	2475	1122	0
1	12	7	""	"YMR069W"	4650	23165	105	547	537	334	97	123	124	75	67	0	470	439	273	118	140	95	75	66	0	1.278	1.371	1.283	1.240	1.962	1.317	0.858	316	2250	802	761	0.354	450	352	440	321	0
1	13	7	""	"YMR009W"	4850	23165	115	1683	1711	1258	94	124	159	90	80	0	691	795	553	112	137	145	78	63	0	2.744	2.367	2.338	2.312	1.752	2.271	0.909	392	2335	2168	2300	1.456	1589	579	1617	683	0
1	14	7	""	"YMR040W"	5055	23175	110	1779	2003	1494	101	132	119	90	85	0	1301	1462	1089	117	147	121	85	79	0	1.417	1.414	1.412	1.469	1.783	1.400	0.962	392	2344	2862	3247	0.503	1678	1184	1902	1345	0
1	15	7	""	"YMR071C"	5260	23175	110	2258	2384	1739	113	165	271	85	76	0	3276	3447	2563	131	186	297	84	79	0	0.682	0.685	0.684	0.752	1.769	0.678	0.967	392	2309	5290	5587	-0.552	2145	3145	2271	3316	0
1	16	7	"HXT2"	"YMR011W"	5450	23170	110	5149	4787	3135	123	190	324	98	92	0	3932	3329	2096	135	194	330	99	86	0	1.324	1.460	1.459	1.390	1.288	1.454	0.973	392	2308	8823	7858	0.405	5026	3797	4664	3194	0
1	17	7	"ARG80"	"YMR042W"	5655	23160	115	3004	2626	1403	111	166	264	86	84	0	1930	1626	866	124	176	274	83	77	0	1.602	1.674	1.685	1.792	1.512	1.657	0.951	392	2348	4699	4017	0.680	2893	1806	2515	1502	0
1	18	7	""	"YMR073C"	5850	23170	110	2648	2322	964	110	156	203	96	92	0	2472	2181	893	128	179	224	96	92	0	1.083	1.077	1.081	1.068	1.257	1.063	0.951	392	2380	4882	4265	0.115	2538	2344	2212	2053	0
1	19	7	""	"YNL047C"	6055	23170	110	5249	4440	1827	114	158	218	99	99	0	3832	3260	1368	141	191	250	100	95	0	1.391	1.387	1.396	1.407	1.219	1.373	0.970	392	2317	8826	7445	0.476	5135	3691	4326	3119	0
1	20	7	""	"YNL080C"	6270	23185	160	3155	2546	1528	116	223	515	77	72	0	5303	4296	2611	146	348	1028	76	71	0	0.589	0.586	0.591	0.638	1.745	0.570	0.974	812	2595	8196	6580	-0.763	3039	5157	2430	4150	0
1	21	7	"DBP2"	"YNL112W"	6455	23165	90	3846	3428	1428	116	185	392	96	92	0	5035	4464	1744	138	272	809	95	87	0	0.762	0.766	0.766	0.746	1.244	0.770	0.973	256	1705	8627	7638	-0.393	3730	4897	3312	4326	0
1	1	8	"SFB2"	"YNL049C"	2465	23365	105	1247	1261	890	85	95	50	92	90	0	1959	1836	1301	105	121	73	88	86	0	0.627	0.679	0.678	0.744	1.786	0.672	0.960	316	2300	3016	2907	-0.674	1162	1854	1176	1731	0
1	2	8	"PMS1"	"YNL082W"	2655	23360	105	3707	3588	2706	103	133	152	95	88	0	6558	6600	4990	119	163	332	96	89	0	0.560	0.538	0.531	0.514	1.371	0.528	0.977	316	2282	10043	9966	-0.837	3604	6439	3485	6481	0
1	3	8	""	"YNL114C"	2865	23360	115	1892	1917	1250	114	153	185	87	83	0	1032	1054	674	121	163	337	74	56	0	1.952	1.932	1.928	1.921	1.867	1.890	0.951	392	2300	2689	2736	0.965	1778	911	1803	933	0
1	4	8	""	"YNL051W"	3060	23365	115	6628	5674	3718	122	154	149	94	90	0	6031	4723	3105	136	166	161	94	86	0	1.104	1.210	1.228	1.199	1.573	1.197	0.982	392	2326	12401	10139	0.142	6506	5895	5552	4587	0
1	5	8	"END3"	"YNL084C"	3265	23370	110	4075	4141	3169	106	137	139	91	87	0	7468	7255	5618	130	164	166	99	94	0	0.541	0.566	0.564	0.547	1.549	0.562	0.982	392	2328	11307	11160	-0.887	3969	7338	4035	7125	0
1	6	8	""	"YNL116W"	3460	23365	115	11731	9884	6003	113	158	258	94	90	0	9605	7546	4459	130	179	287	99	88	0	1.226	1.318	1.313	1.227	1.474	1.318	0.983	392	2318	21093	17187	0.294	11618	9475	9771	7416	0
1	7	8	"MSG5"	"YNL053W"	3665	23360	115	6072	5244	3262	114	160	257	93	88	0	2799	2338	1391	125	172	277	84	78	0	2.228	2.318	2.309	2.343	1.525	2.338	0.972	392	2339	8632	7343	1.156	5958	2674	5130	2213	0
1	8	8	""	"YNL086W"	3865	23365	110	5919	5484	2741	110	145	174	94	91	0	4492	3995	1957	129	160	166	89	87	0	1.331	1.390	1.389	1.547	1.592	1.390	0.976	392	2334	10172	9240	0.413	5809	4363	5374	3866	0
1	9	8	"DCP2"	"YNL118C"	4065	23365	105	3560	4928	4422	103	130	164	95	90	0	1960	2758	2337	126	153	157	93	82	0	1.885	1.833	1.805	1.741	1.641	1.875	0.968	316	2249	5291	7457	0.915	3457	1834	4825	2632	0
1	10	8	"CMK2"	"YOL016C"	4275	23360	95	1363	1339	788	90	104	68	94	90	0	1687	1603	988	113	128	67	88	87	0	0.809	0.838	0.830	0.949	1.960	0.819	0.953	256	1989	2847	2739	-0.306	1273	1574	1249	1490	0
1	11	8	""	"YOL048C"	4450	23370	110	1128	1861	1628	91	110	81	93	88	0	1240	2046	1786	114	141	109	89	84	0	0.921	0.916	0.884	0.949	1.712	0.896	0.958	392	2265	2163	3702	-0.119	1037	1126	1770	1932	0
1	12	8	""	"YOL080C"	4655	23365	120	1209	2566	2555	94	119	126	92	83	0	875	1985	1891	114	145	137	89	76	0	1.465	1.321	1.298	1.267	1.624	1.345	0.969	460	2489	1876	4343	0.551	1115	761	2472	1871	0
1	13	8	"TLG2"	"YOL018C"	4870	23365	110	3305	3336	2492	109	154	202	90	83	0	6396	6360	4875	128	169	204	99	94	0	0.510	0.518	0.510	0.507	1.543	0.510	0.971	392	2308	9464	9459	-0.972	3196	6268	3227	6232	0
1	14	8	""	"YOL050C"	5060	23370	110	1324	1187	740	110	159	215	80	73	0	1178	1009	611	131	175	241	78	67	0	1.160	1.227	1.182	1.215	1.577	1.182	0.914	392	2277	2261	1955	0.214	1214	1047	1077	878	0
1	15	8	""	"YOL082W"	5265	23370	115	6013	4830	2743	123	181	244	97	94	0	2733	2255	1196	140	190	258	94	87	0	2.272	2.226	2.250	2.144	1.377	2.261	0.956	392	2296	8483	6822	1.184	5890	2593	4707	2115	0
1	16	8	"TAT2"	"YOL020W"	5460	23370	110	5987	4920	2694	126	178	206	100	99	0	2218	1897	968	140	181	207	97	89	0	2.821	2.729	2.742	2.687	1.303	2.798	0.945	392	2311	7939	6551	1.496	5861	2078	4794	1757	0
1	17	8	"SPE2"	"YOL052C"	5660	23380	110	2981	2551	1545	110	136	116	100	98	0	1214	1064	575	124	151	116	95	84	0	2.634	2.597	2.586	2.588	1.418	2.661	0.930	392	2327	3961	3381	1.397	2871	1090	2441	940	0
1	18	8	""	"YOL084W"	5860	23380	105	3863	3333	1452	112	141	115	100	100	0	1892	1679	695	134	165	123	99	97	0	2.134	2.085	2.114	2.074	1.331	2.112	0.948	316	2248	5509	4766	1.093	3751	1758	3221	1545	0
1	19	8	""	"YOL022C"	6055	23375	110	4332	3853	1780	115	152	150	99	95	0	4655	4067	1890	143	189	187	98	94	0	0.935	0.953	0.942	0.965	1.365	0.942	0.969	392	2316	8729	7662	-0.098	4217	4512	3738	3924	0
1	20	8	""	"YOL053W"	6255	23375	105	3161	2786	1166	119	206	409	92	84	0	5509	4760	2054	147	304	803	87	83	0	0.567	0.578	0.576	0.582	1.428	0.567	0.972	316	2119	8404	7280	-0.818	3042	5362	2667	4613	0
1	21	8	"ADH1"	"YOL086C"	6455	23370	105	4541	4224	1362	120	173	219	100	99	0	1777	1696	498	144	213	406	97	89	0	2.707	2.644	2.672	2.588	1.244	2.668	0.952	316	2305	6054	5656	1.437	4421	1633	4104	1552	0
1	1	9	"RPL33B"	"YOR234C"	2460	23575	115	1247	4083	4934	91	126	284	58	52	0	888	3552	4344	122	163	337	51	50	0	1.509	1.164	1.170	1.308	2.226	1.134	0.987	392	2418	1922	7422	0.594	1156	766	3992	3430	0
1	2	9	"PNT1"	"YOR266W"	2675	23570	105	744	2884	4183	99	138	295	67	52	0	1256	4091	5636	127	171	349	69	61	0	0.571	0.703	0.640	0.704	2.175	0.730	0.981	316	2264	1774	6749	-0.808	645	1129	2785	3964	0
1	3	9	""	"YOR298W"	2865	23575	130	228	2351	4341	111	198	698	37	30	0	216	1418	2459	134	196	421	35	30	0	1.427	1.745	1.438	1.321	2.794	1.763	0.945	540	2346	199	3524	0.513	117	82	2240	1284	-100
1	4	9	"DFR1"	"YOR236W"	3065	23585	130	1057	1906	2018	118	207	715	55	40	0	730	1217	1181	139	191	392	57	45	0	1.589	1.659	1.570	1.370	2.147	1.688	0.966	540	2230	1530	2866	0.668	939	591	1788	1078	0
1	5	9	""	"YOR268C"	3260	23570	95	743	843	629	108	133	104	79	73	0	602	641	451	134	158	101	72	69	0	1.357	1.450	1.354	1.398	1.774	1.411	0.911	256	1964	1103	1242	0.440	635	468	735	507	0
1	6	9	""	"YOR300W"	3475	23565	105	2258	2085	1339	109	146	157	82	81	0	1145	1045	649	130	158	97	80	79	0	2.117	2.160	2.123	1.961	1.917	2.146	0.953	316	2188	3164	2891	1.082	2149	1015	1976	915	0
1	7	9	""	"YOR238W"	3655	23570	100	4675	4459	3057	111	207	587	82	77	0	2574	2499	1614	123	191	355	83	76	0	1.862	1.830	1.810	1.740	1.538	1.855	0.977	316	2172	7015	6724	0.897	4564	2451	4348	2376	0
1	8	9	"VPH1"	"YOR270C"	3865	23570	110	9743	8318	5453	117	209	583	90	85	0	7238	5926	3798	129	197	354	94	86	0	1.354	1.415	1.402	1.367	1.367	1.425	0.981	392	2037	16735	13998	0.437	9626	7109	8201	5797	0
1	9	9	""	"YOR302W"	4040	23570	150	160	455	609	104	135	139	33	25	0	178	449	560	122	152	139	33	23	0	1.000	1.073	1.059	1.048	2.679	1.067	0.922	716	2352	112	678	0.000	56	56	351	327	-50
1	10	9	""	"YOR240W"	4270	23580	115	5766	5130	3154	102	139	172	96	93	0	3951	3401	2033	121	158	195	93	87	0	1.479	1.533	1.513	1.553	1.446	1.548	0.974	392	2223	9494	8308	0.564	5664	3830	5028	3280	0
1	11	9	"YTM1"	"YOR272W"	4465	23575	115	6477	5620	3905	102	128	121	89	86	0	8508	6776	4681	129	169	193	88	82	0	0.761	0.830	0.825	0.802	1.711	0.824	0.976	392	2375	14754	12165	-0.394	6375	8379	5518	6647	0
1	12	9	""	"YOR304C-A"	4670	23575	100	1434	1253	663	98	124	130	94	86	0	1728	1467	780	119	152	170	93	85	0	0.830	0.857	0.858	0.873	1.535	0.853	0.953	316	2251	2945	2503	-0.268	1336	1609	1155	1348	0
1	13	9	"GRE1"	"YPL223C"	4860	23575	120	3010	4141	3374	104	129	97	92	91	0	1256	1607	1200	123	145	92	84	82	0	2.565	2.720	2.596	2.766	1.871	2.806	0.962	460	2400	4039	5521	1.359	2906	1133	4037	1484	0
1	14	9	"BBP1"	"YPL255W"	5050	23575	110	2375	4140	3750	101	138	191	94	91	0	1650	2860	2472	126	162	218	88	84	0	1.492	1.477	1.445	1.555	1.728	1.490	0.965	392	2300	3798	6773	0.577	2274	1524	4039	2734	0
1	15	9	""	"YPR004C"	5255	23575	115	4355	4408	3174	112	152	191	92	89	0	5549	6511	4697	147	195	235	95	90	0	0.785	0.675	0.663	0.663	1.463	0.667	0.976	392	2409	9645	10660	-0.348	4243	5402	4296	6364	0
1	16	9	""	"YPL225W"	5465	23580	115	1361	2911	3031	116	144	123	90	85	0	2184	5154	5221	157	194	184	91	88	0	0.614	0.559	0.528	0.570	1.862	0.567	0.963	392	2324	3272	7792	-0.703	1245	2027	2795	4997	0
1	17	9	""	"YPL257W"	5655	23570	110	1498	1385	795	106	125	95	90	88	0	1431	1388	796	131	159	109	88	86	0	1.071	1.018	0.984	1.027	1.721	1.006	0.945	392	2211	2692	2536	0.099	1392	1300	1279	1257	0
1	18	9	"ICL2"	"YPR006C"	5850	23575	115	5881	5246	3364	111	156	210	92	89	0	7824	6759	4133	141	216	369	92	87	0	0.751	0.776	0.742	0.731	1.467	0.773	0.970	392	2320	13453	11753	-0.413	5770	7683	5135	6618	0
1	19	9	"ALG5"	"YPL227C"	6050	23570	115	4437	3914	2490	114	167	217	93	89	0	5041	4705	2975	144	225	378	89	85	0	0.883	0.833	0.816	0.831	1.613	0.825	0.970	392	2300	9220	8361	-0.180	4323	4897	3800	4561	0
1	20	9	"APM1"	"YPL259C"	6250	23580	110	10722	9142	4189	110	139	124	100	99	0	12588	10641	5105	137	176	172	100	98	0	0.852	0.860	0.848	0.886	1.318	0.846	0.980	392	2362	23063	19536	-0.231	10612	12451	9032	10504	0
1	21	9	""	"YPR008W"	6455	23570	115	4198	5282	4067	109	135	112	98	96	0	5753	8111	6544	134	166	147	100	100	0	0.728	0.648	0.631	0.657	1.429	0.632	0.974	392	2408	9708	13150	-0.459	4089	5619	5173	7977	0
1	1	10	""	"YPL229W"	2475	23775	120	13379	10353	6087	107	123	95	94	92	0	11282	8316	5000	133	150	89	97	91	0	1.190	1.252	1.242	1.276	1.537	1.244	0.981	460	2491	24421	18429	0.251	13272	11149	10246	8183	0
1	2	10	""	"YPL261C"	2680	23770	95	1034	1386	1158	111	133	105	77	75	0	726	1009	834	139	156	101	74	69	0	1.572	1.466	1.378	1.393	1.780	1.434	0.945	256	2025	1510	2145	0.653	923	587	1275	870	0
1	3	10	"RPA135"	"YPR010C"	2865	23770	110	14315	12949	5487	108	140	203	95	94	0	31780	27449	11778	135	197	582	92	91	0	0.449	0.470	0.464	0.478	1.423	0.461	0.979	392	2049	45852	40155	-1.155	14207	31645	12841	27314	0
1	4	10	"SEC7"	"YDR170C"	3045	23770	150	116	140	108	105	143	218	3	0	0	151	174	112	130	191	576	0	0	0	0.524	0.795	0.892	0.847	3.366	0.357	0.771	716	2117	32	79	-0.933	11	21	35	44	-50
1	5	10	"YRF1-1"	"YDR545W"	3245	23770	150	108	126	77	103	119	73	20	6	0	143	156	93	125	138	76	26	9	0	0.278	0.742	0.748	0.736	2.855	0.812	0.520	716	2267	23	54	-1.848	5	18	23	31	-50
1	6	10	"SWI4"	"YER111C"	3445	23770	150	74	104	80	92	112	114	11	2	0	76	123	104	118	135	81	18	8	0	0.429	2.400	0.668	0.654	2.419	0.704	0.514	716	2267	-60	17	-1.222	-18	-42	12	5	-50
1	7	10	"ESP1"	"YGR098C"	3645	23770	150	90	120	89	91	108	99	17	4	0	113	139	106	118	132	89	22	7	0	0.200	1.381	0.686	0.688	2.697	0.729	0.545	716	2223	-6	50	-2.322	-1	-5	29	21	-50
1	8	10	"RIM101"	"YHL027W"	3845	23770	150	96	114	68	95	109	64	21	8	0	129	140	85	120	131	71	23	7	0	0.111	0.950	0.700	0.744	2.844	0.789	0.471	716	2225	10	39	-3.170	1	9	19	20	-50
1	9	10	"MIP6"	"YHR015W"	4045	23770	150	92	109	66	87	101	64	20	5	0	123	139	92	113	128	75	21	8	0	0.500	0.846	0.658	0.666	3.041	0.670	0.503	716	2094	15	48	-1.000	5	10	22	26	-50
1	10	10	"VTH1"	"YIL173W"	4245	23770	150	93	116	79	87	107	97	14	5	0	120	143	87	111	131	97	18	5	0	0.667	0.906	0.708	0.762	2.891	0.923	0.542	716	2450	15	61	-0.585	6	9	29	32	-50
1	11	10	""	"YJR029W"	4500	23810	95	148	176	123	89	119	223	9	1	0	211	288	309	121	153	272	19	3	0	0.656	0.521	0.571	0.592	2.820	0.482	0.612	256	1903	149	254	-0.609	59	90	87	167	0
1	12	10	""	"YLL034C"	4655	23775	90	140	184	146	88	108	105	32	12	0	172	222	162	112	135	108	32	16	0	0.867	0.873	0.834	0.812	2.635	0.998	0.670	256	1840	112	206	-0.206	52	60	96	110	0
1	13	10	"ESC1"	"YMR219W"	4875	23795	105	148	194	145	93	117	116	30	12	0	167	210	151	113	137	116	30	11	0	1.019	1.041	0.984	1.034	2.788	0.939	0.683	316	2152	109	198	0.026	55	54	101	97	0
1	14	10	"YKU70"	"YMR284W"	5050	23785	115	143	184	143	90	111	89	37	16	0	159	191	134	113	132	95	31	12	0	1.152	1.205	0.973	1.021	3.173	1.079	0.580	392	2266	99	172	0.204	53	46	94	78	0
1	15	10	"POL1"	"YNL102W"	5265	23785	90	169	191	111	99	123	103	35	12	0	228	258	152	130	158	130	39	14	0	0.714	0.719	0.678	0.696	2.903	0.709	0.597	256	1916	168	220	-0.485	70	98	92	128	0
1	16	10	""	"YMRWdelta20"	5460	23775	100	124	352	431	99	136	176	35	26	0	129	343	395	141	187	320	26	15	0	-2.083	1.252	0.851	0.866	2.324	1.008	0.836	316	2291	13	455	Error	25	-12	253	202	0
1	17	10	""	"IntYNL112W"	5665	23765	105	1070	1787	1870	89	114	121	73	68	0	1926	4280	4660	121	158	257	70	63	0	0.543	0.408	0.435	0.517	2.108	0.395	0.948	316	2328	2786	5857	-0.880	981	1805	1698	4159	0
1	18	10	""	"CEN14"	5875	23765	75	330	310	164	99	137	151	67	30	0	613	548	305	132	182	200	71	61	0	0.480	0.507	0.487	0.527	2.015	0.504	0.787	156	1272	712	627	-1.058	231	481	211	416	0
1	19	10	""	"YORCdelta11"	6065	23770	100	2094	1815	946	100	127	128	91	87	0	2230	1880	1000	131	160	166	86	84	0	0.950	0.981	0.979	1.063	1.578	0.974	0.944	316	2296	4093	3464	-0.074	1994	2099	1715	1749	0
1	20	10	""	"YORWdelta16"	6260	23775	90	732	672	294	104	119	65	92	87	0	1020	893	414	131	147	70	90	87	0	0.706	0.745	0.744	0.771	1.579	0.723	0.891	256	1908	1517	1330	-0.501	628	889	568	762	0
1	21	10	""	"YOR298C-A"	6455	23775	105	1420	1251	526	107	123	70	96	94	0	976	865	352	128	144	67	94	92	0	1.548	1.552	1.575	1.590	1.492	1.546	0.933	316	2313	2161	1881	0.631	1313	848	1144	737	0
1	1	11	""	"YPLCdelta10"	2475	23975	105	2593	3604	3323	89	98	53	93	89	0	3856	5117	4687	121	134	72	92	85	0	0.670	0.704	0.716	0.765	1.707	0.704	0.978	316	2202	6239	8511	-0.577	2504	3735	3515	4996	0
1	2	11	""	"YPRCdelta13"	2665	23970	110	1141	1499	1161	109	129	125	85	78	0	2120	3099	2463	138	167	177	87	83	0	0.521	0.469	0.477	0.489	1.568	0.465	0.955	392	2326	3014	4351	-0.942	1032	1982	1390	2961	0
1	3	11	""	"SNR51"	2870	23975	100	1791	1585	1081	108	131	127	82	78	0	910	775	486	134	165	180	71	66	0	2.169	2.304	2.222	2.249	1.991	2.299	0.918	316	2250	2459	2118	1.117	1683	776	1477	641	0
1	4	11	""	"iYAL068C-0"	3075	23970	105	946	1020	756	99	116	72	88	81	0	1047	1059	772	121	139	79	83	77	0	0.915	0.982	0.981	1.045	1.927	0.978	0.945	316	2175	1773	1859	-0.129	847	926	921	938	0
1	5	11	""	"iYAL067C"	3260	23970	105	2866	2530	2040	102	126	106	77	73	0	1148	1060	859	121	141	91	65	64	0	2.691	2.586	2.429	2.159	2.462	2.464	0.955	316	2143	3791	3367	1.428	2764	1027	2428	939	0
1	6	11	""	"iYAL064C-A-0"	3460	23975	110	12540	11260	7715	100	125	112	98	96	0	10613	8740	6164	120	145	110	97	95	0	1.186	1.295	1.295	1.394	1.446	1.276	0.983	392	2283	22933	19780	0.246	12440	10493	11160	8620	0
1	7	11	""	"iYBR065C"	3670	23970	115	2284	2155	1372	101	123	94	93	88	0	2598	2308	1494	127	148	98	96	88	0	0.883	0.942	0.943	0.948	1.522	0.932	0.968	392	2290	4654	4235	-0.179	2183	2471	2054	2181	0
1	8	11	""	"iYBR069C"	3870	23970	100	2991	2826	1675	99	117	77	96	93	0	2255	1960	1159	122	140	73	89	86	0	1.356	1.484	1.504	1.610	1.624	1.481	0.964	316	2212	5025	4565	0.439	2892	2133	2727	1838	0
1	9	11	""	"iYBR073W"	4065	23970	100	1860	2021	1290	95	109	65	97	95	0	2125	2018	1285	118	135	74	95	93	0	0.879	1.014	1.013	1.085	1.521	1.010	0.964	316	2204	3772	3826	-0.185	1765	2007	1926	1900	0
1	10	11	""	"iYBR085W-1"	4265	23975	100	1658	1459	808	91	106	81	93	90	0	2282	1979	1144	114	134	86	93	90	0	0.723	0.734	0.733	0.768	1.494	0.717	0.959	316	2213	3735	3233	-0.468	1567	2168	1368	1865	0
1	11	11	""	"iYBR089W"	4460	23975	100	10347	8887	5208	95	141	350	93	89	0	11013	8751	5395	125	182	472	87	86	0	0.942	1.019	1.020	1.093	1.447	0.996	0.973	316	2214	21140	17418	-0.087	10252	10888	8792	8626	0
1	12	11	""	"iYBR093C"	4660	23985	95	1860	1693	1084	98	141	262	82	74	0	1085	966	610	125	170	331	70	60	0	1.835	1.897	1.883	1.875	1.793	1.900	0.934	256	2056	2722	2436	0.876	1762	960	1595	841	0
1	13	11	""	"iYBR111C"	4875	23975	115	777	4304	5917	107	178	531	51	46	0	377	3107	4255	134	185	326	49	45	0	2.757	1.412	1.297	1.350	2.430	1.422	0.965	392	2236	913	7170	1.463	670	243	4197	2973	0
1	14	11	""	"iYBR117C"	5065	23980	125	4930	7030	7247	102	143	288	72	67	0	1999	3989	4096	127	161	208	66	62	0	2.579	1.794	1.738	1.809	2.190	1.789	0.977	460	2293	6700	10790	1.367	4828	1872	6928	3862	0
1	15	11	""	"iYBR121C"	5270	23975	100	2585	2347	1843	102	137	156	81	76	0	1497	1358	1079	131	165	170	71	68	0	1.818	1.830	1.777	1.954	2.163	1.775	0.937	316	2254	3849	3472	0.862	2483	1366	2245	1227	0
1	16	11	""	"iYBR139W"	5465	23975	100	453	504	382	96	140	204	63	47	0	814	870	675	134	184	324	64	50	0	0.525	0.554	0.545	0.565	2.177	0.542	0.842	316	2301	1037	1144	-0.930	357	680	408	736	0
1	17	11	""	"iYBR143C"	5670	23970	95	3802	3127	1838	95	138	209	89	86	0	2322	1852	1127	127	171	292	80	73	0	1.689	1.758	1.764	1.973	1.710	1.673	0.933	256	2088	5902	4757	0.756	3707	2195	3032	1725	0
1	18	11	""	"iYBR147W"	5870	23970	90	2406	2096	1501	92	121	97	85	78	0	1568	1335	962	128	157	121	76	72	0	1.607	1.660	1.633	1.616	1.885	1.620	0.940	256	1904	3754	3211	0.684	2314	1440	2004	1207	0
1	19	11	""	"iYDL240W"	6060	23970	110	477	860	843	90	111	103	67	57	0	1348	3218	3360	131	159	164	76	68	0	0.318	0.249	0.260	0.296	2.186	0.245	0.943	392	2398	1604	3857	-1.653	387	1217	770	3087	0
1	20	11	""	"iYDL236W"	6270	23965	100	622	641	465	96	115	73	77	69	0	1179	1207	943	132	152	102	76	69	0	0.502	0.507	0.514	0.560	2.083	0.491	0.921	316	2313	1573	1620	-0.993	526	1047	545	1075	0
1	21	11	""	"iYDL232W"	6465	23970	100	1067	1086	778	100	113	59	87	84	0	952	926	639	130	143	69	84	80	0	1.176	1.239	1.200	1.225	1.781	1.236	0.921	316	2246	1789	1782	0.234	967	822	986	796	0
1	1	12	""	"iYDL216C"	2475	24165	110	782	1004	834	80	88	43	83	79	0	425	554	449	106	117	61	72	68	0	2.201	2.063	1.932	1.842	2.186	1.979	0.925	392	2330	1021	1372	1.138	702	319	924	448	0
1	2	12	""	"iYDL212W"	2670	24165	110	1850	1613	1054	97	107	56	90	86	0	810	731	461	122	134	64	82	79	0	2.548	2.489	2.433	2.396	1.769	2.447	0.932	392	2244	2441	2125	1.349	1753	688	1516	609	0
1	3	12	""	"itG(GCC)D1"	2870	24165	120	1159	2158	2050	105	117	64	89	86	0	1810	3397	3227	132	150	77	98	93	0	0.628	0.629	0.621	0.592	1.673	0.629	0.972	460	2260	2732	5318	-0.671	1054	1678	2053	3265	0
1	4	12	""	"iYDL195W"	3075	24170	110	1445	1553	1199	100	114	65	88	84	0	995	1138	866	129	146	74	79	77	0	1.553	1.440	1.415	1.380	1.830	1.426	0.950	392	2278	2211	2462	0.635	1345	866	1453	1009	0
1	5	12	""	"iYDL191W"	3270	24170	110	1621	1640	1266	100	116	67	88	84	0	2181	2559	2090	127	145	75	86	85	0	0.741	0.633	0.632	0.724	1.916	0.612	0.965	392	2310	3575	3972	-0.433	1521	2054	1540	2432	0
1	6	12	""	"iYDL186W"	3480	24175	110	912	1278	1190	107	123	72	80	76	0	620	940	880	135	156	85	71	68	0	1.660	1.455	1.392	1.425	2.174	1.407	0.925	392	2277	1290	1976	0.731	805	485	1171	805	0
1	7	12	""	"iYDL170W"	3675	24175	100	727	652	337	101	113	58	87	81	0	692	591	294	132	146	64	84	77	0	1.118	1.200	1.188	1.204	1.787	1.184	0.878	316	2261	1186	1010	0.161	626	560	551	459	0
1	8	12	""	"iYDL166C"	3875	24175	95	791	844	525	98	113	65	89	84	0	713	770	477	123	138	66	83	80	0	1.175	1.153	1.135	1.168	1.766	1.132	0.927	256	2068	1283	1393	0.232	693	590	746	647	0
1	9	12	""	"iYDL160C"	4075	24170	100	2014	2120	1499	106	125	79	97	92	0	1062	1020	676	124	143	76	84	78	0	2.034	2.248	2.295	2.559	1.770	2.281	0.941	316	2258	2846	2910	1.024	1908	938	2014	896	0
1	10	12	""	"iYDR141C"	4275	24175	110	1837	1939	1451	100	116	76	91	88	0	972	1135	845	120	136	72	84	79	0	2.039	1.812	1.760	1.810	1.980	1.789	0.953	392	2333	2589	2854	1.028	1737	852	1839	1015	0
1	11	12	""	"iYDR145W"	4475	24170	100	710	658	382	97	111	71	84	77	0	916	821	503	121	136	78	80	75	0	0.771	0.801	0.801	0.858	1.702	0.779	0.906	316	2254	1408	1261	-0.375	613	795	561	700	0
1	12	12	""	"iYDR150W"	4670	24175	110	1563	1504	1014	101	126	112	92	85	0	2056	2079	1401	126	152	147	91	84	0	0.758	0.718	0.714	0.707	1.641	0.713	0.954	392	2299	3392	3356	-0.401	1462	1930	1403	1953	0
1	13	12	""	"iYDR169C-0"	4875	24170	105	3371	2840	1457	110	145	148	94	90	0	1507	1290	669	131	162	163	87	81	0	2.370	2.355	2.372	2.524	1.554	2.364	0.944	316	2204	4637	3889	1.245	3261	1376	2730	1159	0
1	14	12	""	"iYDR170W-A-0"	5065	24170	110	11147	13571	9843	105	140	275	100	98	0	5442	7710	5838	129	157	195	98	95	0	2.078	1.776	1.795	1.900	1.392	1.748	0.975	392	2266	16355	21047	1.055	11042	5313	13466	7581	0
1	15	12	""	"iYDR173C"	5275	24170	100	3016	2844	1879	101	129	130	97	93	0	2143	1935	1276	129	157	148	90	84	0	1.447	1.519	1.528	1.680	1.616	1.510	0.965	316	2283	4929	4549	0.533	2915	2014	2743	1806	0
1	16	12	""	"iYDR189W"	5470	24170	100	796	736	384	100	132	133	87	76	0	1319	1175	623	129	163	164	88	81	0	0.585	0.608	0.607	0.628	1.699	0.596	0.886	316	2274	1886	1682	-0.774	696	1190	636	1046	0
1	17	12	""	"iYDR194C"	5675	24165	90	3048	2618	1393	111	153	176	94	90	0	1865	1591	851	138	180	205	87	80	0	1.701	1.725	1.770	1.835	1.673	1.714	0.937	256	1916	4664	3960	0.766	2937	1727	2507	1453	0
1	18	12	""	"iYDR198C"	5865	24175	105	1406	1294	650	116	150	159	91	86	0	962	889	501	152	189	203	86	69	0	1.593	1.598	1.604	1.590	1.686	1.408	0.807	316	2264	2100	1915	0.671	1290	810	1178	737	0
1	19	12	""	"iYDR214W"	6065	24175	95	732	687	301	101	123	98	89	85	0	717	704	299	138	160	113	88	84	0	1.090	1.035	1.024	0.988	1.747	1.032	0.855	256	2070	1210	1152	0.124	631	579	586	566	0
1	20	12	""	"iYDR218C"	6265	24175	105	4183	3738	1566	114	145	112	100	99	0	2248	2053	843	137	161	92	98	95	0	1.928	1.891	1.883	1.965	1.359	1.901	0.962	316	2305	6180	5540	0.947	4069	2111	3624	1916	0
1	21	12	""	"iYDR223W"	6470	24170	105	3497	3021	1480	104	127	91	99	98	0	1709	1483	709	132	149	74	95	92	0	2.152	2.159	2.168	2.314	1.642	2.182	0.949	316	2281	4970	4268	1.105	3393	1577	2917	1351	0
1	1	13	""	"iYDR532C"	2480	24365	100	334	654	726	75	82	37	74	68	0	285	577	609	101	107	36	67	64	0	1.408	1.216	1.122	1.158	2.176	1.202	0.929	316	2269	443	1055	0.493	259	184	579	476	0
1	2	13	""	"iYDR535C"	2670	24365	110	1403	1889	1553	83	93	51	87	82	0	948	1156	917	107	117	51	83	76	0	1.570	1.722	1.743	1.769	1.816	1.710	0.961	392	2110	2161	2855	0.650	1320	841	1806	1049	0
1	3	13	""	"iYDR539W-1"	2855	24365	150	142	226	215	94	107	65	44	30	0	168	263	235	121	137	69	42	31	0	1.021	0.930	0.881	0.884	2.665	0.915	0.775	716	2400	95	274	0.030	48	47	132	142	-50
1	4	13	""	"iYEL073C-4"	3075	24365	110	744	1216	1381	94	110	66	78	71	0	390	690	688	127	145	73	67	58	0	2.471	1.993	1.801	1.705	2.277	2.035	0.934	392	2263	913	1685	1.305	650	263	1122	563	0
1	5	13	""	"iYEL071W-1"	3270	24365	110	988	1743	1844	94	107	62	80	76	0	839	1658	1724	126	144	74	76	73	0	1.254	1.076	1.070	1.138	1.847	1.065	0.961	392	2264	1607	3181	0.326	894	713	1649	1532	0
1	6	13	""	"iYEL068C"	3470	24360	115	1220	1142	658	100	116	71	94	91	0	2189	2091	1256	136	162	110	94	91	0	0.546	0.533	0.540	0.559	1.445	0.516	0.951	392	2224	3173	2997	-0.874	1120	2053	1042	1955	0
1	7	13	""	"iYEL051W"	3665	24370	110	823	1780	1850	104	121	86	79	75	0	982	1767	1741	144	171	128	70	68	0	0.858	1.033	0.990	1.108	2.125	1.037	0.961	392	2325	1557	3299	-0.221	719	838	1676	1623	0
1	8	13	""	"itG(GCC)E"	3875	24365	100	1188	1291	942	99	115	77	85	81	0	1185	1279	954	127	149	98	81	75	0	1.029	1.035	1.032	1.077	1.672	1.010	0.952	316	2244	2147	2344	0.042	1089	1058	1192	1152	0
1	9	13	""	"iYEL047C"	4070	24365	120	676	1158	1053	99	112	60	88	83	0	604	904	743	124	140	68	83	77	0	1.202	1.358	1.308	1.306	1.899	1.401	0.946	460	2400	1057	1839	0.266	577	480	1059	780	0
1	10	13	""	"iYEL029C"	4270	24365	105	2302	2494	1936	101	128	145	84	81	0	2230	2581	2040	127	165	224	79	75	0	1.047	0.975	0.979	1.100	1.829	0.942	0.962	316	2252	4304	4847	0.066	2201	2103	2393	2454	0
1	11	13	""	"iYEL027W"	4475	24370	105	1095	1673	1728	103	126	133	73	69	0	738	1224	1209	125	156	206	64	56	0	1.618	1.429	1.384	1.477	2.228	1.430	0.956	316	2320	1605	2669	0.694	992	613	1570	1099	0
1	12	13	""	"iYEL023C"	4675	24360	105	1504	1418	980	102	122	85	86	81	0	922	905	600	125	149	98	80	74	0	1.759	1.687	1.655	1.738	1.874	1.659	0.934	316	2196	2199	2096	0.815	1402	797	1316	780	0
1	13	13	""	"iYFL031W"	4860	24365	110	2058	1765	1019	99	121	95	94	90	0	1903	1571	879	123	149	102	94	85	0	1.101	1.151	1.156	1.159	1.581	1.160	0.946	392	2292	3739	3114	0.138	1959	1780	1666	1448	0
1	14	13	""	"iYFL027C"	5050	24365	105	2995	2633	1266	100	120	83	98	96	0	2054	1843	904	124	145	81	96	94	0	1.500	1.474	1.477	1.524	1.384	1.446	0.959	316	2271	4825	4252	0.585	2895	1930	2533	1719	0
1	15	13	""	"iYFL023W"	5255	24360	90	1095	979	414	100	116	79	97	92	0	1968	1671	771	129	150	86	94	93	0	0.541	0.570	0.579	0.625	1.685	0.556	0.938	256	1918	2834	2421	-0.886	995	1839	879	1542	0
1	16	13	""	"iYFL009W"	5460	24355	95	1074	1044	588	96	119	103	87	82	0	960	854	481	123	146	120	81	77	0	1.168	1.297	1.264	1.358	1.775	1.281	0.921	256	2049	1815	1679	0.225	978	837	948	731	0
1	17	13	""	"iYFL005W"	5655	24360	105	4056	3783	2137	109	143	118	97	94	0	3650	3364	2019	139	178	144	92	89	0	1.124	1.139	1.134	1.296	1.625	1.113	0.965	316	2275	7458	6899	0.169	3947	3511	3674	3225	0
1	18	13	""	"iYFLWdelta5"	5845	24360	115	2434	2325	1400	119	155	134	95	92	0	13901	13612	9339	174	250	404	99	95	0	0.169	0.164	0.168	0.176	1.444	0.155	0.957	392	2334	16042	15644	-2.568	2315	13727	2206	13438	0
1	19	13	""	"iYFR009W"	6055	24365	100	1064	959	486	103	132	123	87	82	0	1298	1113	571	143	202	376	78	68	0	0.832	0.882	0.879	0.904	1.822	0.872	0.927	316	2292	2116	1826	-0.265	961	1155	856	970	0
1	20	13	""	"iYFR012W"	6255	24360	105	6752	6113	2332	116	151	143	100	100	0	7922	7045	2804	146	185	161	100	100	0	0.853	0.869	0.877	0.889	1.223	0.843	0.968	316	2262	14412	12896	-0.229	6636	7776	5997	6899	0
1	21	13	""	"iYFR016C"	6450	24360	105	722	668	349	107	130	101	85	80	0	458	426	209	136	160	115	75	65	0	1.910	1.934	1.814	1.823	1.898	1.833	0.791	316	2300	937	851	0.934	615	322	561	290	0
1	1	14	""	"iYFR027W"	2465	24560	95	2535	2216	1067	74	85	56	99	97	0	3066	2574	1310	104	119	83	95	89	0	0.831	0.867	0.881	0.967	1.449	0.845	0.971	256	2073	5423	4612	-0.267	2461	2962	2142	2470	0
1	2	14	""	"iYFR030W"	2670	24570	120	579	671	588	80	109	264	59	49	0	888	1073	940	114	150	318	59	52	0	0.645	0.616	0.598	0.623	1.960	0.669	0.909	460	2404	1273	1550	-0.633	499	774	591	959	0
1	3	14	""	"iYFR032C-A"	2865	24560	110	6504	6818	5548	86	95	49	98	97	0	3940	4186	3463	121	132	58	96	90	0	1.681	1.656	1.676	1.911	1.630	1.639	0.976	392	2148	10237	10797	0.749	6418	3819	6732	4065	0
1	4	14	""	"iYGL002W"	3055	24565	110	606	1119	1199	89	99	52	83	77	0	1684	3464	3732	132	150	82	85	79	0	0.333	0.309	0.317	0.357	2.116	0.310	0.954	392	2324	2069	4362	-1.586	517	1552	1030	3332	0
1	5	14	""	"iYGR002C"	3265	24565	110	906	930	644	95	107	63	90	85	0	3487	3660	2665	152	180	122	90	86	0	0.243	0.238	0.237	0.252	1.768	0.234	0.943	392	2302	4146	4343	-2.040	811	3335	835	3508	0
1	6	14	""	"iYGR006W"	3460	24565	120	670	926	715	97	111	65	90	85	0	1780	2402	1794	149	173	105	95	91	0	0.351	0.368	0.356	0.338	1.670	0.376	0.949	460	2372	2204	3082	-1.509	573	1631	829	2253	0
1	7	14	""	"iYGR026W"	3660	24570	115	1503	1662	1134	98	110	57	91	88	0	1438	1639	1132	144	164	87	86	85	0	1.086	1.046	1.056	1.089	1.720	1.028	0.958	392	2298	2699	3059	0.119	1405	1294	1564	1495	0
1	8	14	""	"iYGR028W"	3865	24565	115	537	888	775	99	113	62	84	73	0	1134	2185	2066	136	156	81	92	85	0	0.439	0.385	0.392	0.403	2.010	0.374	0.958	392	2317	1436	2838	-1.188	438	998	789	2049	0
1	9	14	""	"iYGR030C"	4055	24565	105	3162	2635	1698	102	118	81	94	87	0	1970	1669	1080	134	154	94	86	76	0	1.667	1.650	1.670	1.745	1.719	1.630	0.962	316	2237	4896	4068	0.737	3060	1836	2533	1535	0
1	10	14	""	"iYGR043C-0"	4270	24565	95	732	734	488	96	113	86	84	77	0	657	627	390	122	144	92	78	72	0	1.189	1.263	1.264	1.183	1.881	1.248	0.886	256	2080	1171	1143	0.249	636	535	638	505	0
1	11	14	""	"iYGR047C"	4465	24570	105	2164	1944	1149	102	120	84	96	91	0	1787	1618	961	124	147	99	94	88	0	1.240	1.233	1.240	1.238	1.422	1.221	0.953	316	2296	3725	3336	0.310	2062	1663	1842	1494	0
1	12	14	""	"iYGR051C"	4660	24570	105	1145	1078	698	105	124	83	82	78	0	1011	910	658	135	156	92	75	74	0	1.187	1.255	1.271	1.277	1.765	1.189	0.878	316	2286	1916	1748	0.248	1040	876	973	775	0
1	13	14	""	"iYGR067C"	4865	24570	95	635	608	249	101	131	184	88	72	0	796	743	308	128	167	293	80	60	0	0.799	0.824	0.813	0.855	1.547	0.810	0.882	256	2080	1202	1122	-0.323	534	668	507	615	0
1	14	14	""	"iYGR072W"	5065	24570	95	451	421	210	102	117	89	80	73	0	704	614	323	130	148	102	78	73	0	0.608	0.659	0.665	0.701	1.907	0.638	0.834	256	2038	923	803	-0.718	349	574	319	484	0
1	15	14	""	"iYGR078C"	5255	24570	110	871	992	662	109	132	110	88	82	0	479	589	386	137	156	96	80	68	0	2.228	1.954	1.928	2.025	1.766	1.853	0.892	392	2350	1104	1335	1.156	762	342	883	452	0
1	16	14	""	"iYHR009C"	5455	24570	105	1288	1153	733	108	135	121	83	78	0	736	683	445	125	148	109	77	70	0	1.931	1.873	1.811	1.848	1.691	1.793	0.901	316	2284	1791	1603	0.950	1180	611	1045	558	0
1	17	14	""	"iYHR013C"	5660	24570	115	1815	1815	1111	116	141	116	95	90	0	1678	1757	1145	132	155	106	92	91	0	1.099	1.046	1.044	1.125	1.539	1.017	0.957	392	2333	3245	3324	0.136	1699	1546	1699	1625	0
1	18	14	""	"iYHRWdelta7"	5855	24570	100	526	482	261	111	139	111	78	68	0	520	473	277	147	173	118	71	62	0	1.113	1.138	1.069	1.087	1.951	1.038	0.794	316	2259	788	697	0.154	415	373	371	326	0
1	19	14	""	"iYHR027C"	6055	24570	120	667	687	391	103	126	97	88	79	0	430	436	242	137	157	94	75	61	0	1.925	1.953	1.963	1.987	1.893	1.813	0.768	460	2410	857	883	0.945	564	293	584	299	0
1	20	14	""	"iYHR031C"	6255	24570	115	1352	1270	741	115	136	92	95	91	0	938	834	502	143	166	101	86	73	0	1.556	1.671	1.684	1.829	1.736	1.598	0.892	392	2302	2032	1846	0.638	1237	795	1155	691	0
1	21	14	""	"iYHR035W"	6455	24570	110	1337	1357	784	107	123	74	95	93	0	1314	1329	792	138	153	78	92	89	0	1.046	1.050	1.062	1.119	1.574	1.026	0.954	392	2416	2406	2441	0.065	1230	1176	1250	1191	0
1	1	15	""	"iYHR048W"	2470	24765	105	834	862	721	75	108	241	63	55	0	388	410	326	104	135	256	50	34	0	2.673	2.572	2.269	1.770	2.949	1.630	0.731	316	2333	1043	1093	1.418	759	284	787	306	0
1	2	15	""	"iYHR052W"	2670	24770	110	875	1962	2322	81	129	348	59	50	0	813	2353	2902	116	170	410	58	47	0	1.139	0.841	0.846	0.964	2.403	0.810	0.949	392	2262	1491	4118	0.188	794	697	1881	2237	0
1	3	15	""	"iYHR056C"	2865	24775	110	3105	2822	1931	84	95	65	94	91	0	1276	1234	834	114	124	75	82	80	0	2.600	2.445	2.420	2.646	1.810	2.421	0.962	392	2285	4183	3858	1.378	3021	1162	2738	1120	0
1	4	15	""	"itF(GAA)H1"	3065	24775	110	3032	2599	1950	88	98	55	82	79	0	2276	1820	1389	122	136	68	73	71	0	1.367	1.479	1.458	1.464	2.152	1.435	0.969	392	2272	5098	4209	0.451	2944	2154	2511	1698	0
1	5	15	""	"iYHR075C"	3260	24775	120	1898	3481	3642	97	134	469	64	59	0	4363	8945	9531	148	221	1048	63	58	0	0.427	0.385	0.395	0.411	2.068	0.379	0.980	460	2330	6016	12181	-1.227	1801	4215	3384	8797	0
1	6	15	""	"iYHR079C"	3460	24770	115	1425	2317	2227	103	141	474	71	55	0	1139	2041	3028	145	221	1056	48	36	0	1.330	1.168	1.246	1.308	1.870	0.613	0.696	392	2291	2316	4110	0.411	1322	994	2214	1896	0
1	7	15	""	"iYIL013C"	3660	24760	90	138	172	140	96	111	73	32	16	0	211	256	193	132	155	95	42	21	0	0.532	0.613	0.644	0.611	2.586	0.685	0.654	256	1904	121	200	-0.911	42	79	76	124	0
1	8	15	""	"iYIL009C-A"	3860	24765	115	692	903	675	99	117	76	90	78	0	675	1056	802	137	160	93	85	77	0	1.102	0.875	0.881	0.956	1.827	0.855	0.939	392	2291	1131	1723	0.140	593	538	804	919	0
1	9	15	""	"iYIL009W"	4055	24765	110	2188	2606	1886	98	118	95	97	94	0	4658	5757	3977	142	170	135	100	99	0	0.463	0.447	0.435	0.428	1.461	0.451	0.964	392	2343	6606	8123	-1.112	2090	4516	2508	5615	0
1	10	15	""	"itE(UUC)I"	4265	24770	110	359	507	402	95	119	109	68	54	0	367	526	410	133	167	153	59	44	0	1.128	1.048	1.046	0.983	2.039	0.975	0.854	392	2385	498	805	0.174	264	234	412	393	0
1	11	15	""	"iYIR010W"	4460	24765	90	1074	1006	540	101	117	83	93	87	0	2219	1840	1035	140	161	104	96	90	0	0.468	0.532	0.532	0.543	1.494	0.518	0.939	256	1908	3052	2605	-1.095	973	2079	905	1700	0
1	12	15	""	"iYIR014W"	4655	24760	115	1546	1629	1033	108	124	83	96	94	0	1959	2201	1398	153	174	106	96	94	0	0.796	0.743	0.746	0.740	1.509	0.736	0.962	392	2358	3244	3569	-0.329	1438	1806	1521	2048	0
1	13	15	""	"iYIR026C"	4860	24765	105	850	973	686	103	133	176	81	66	0	929	1154	816	134	173	276	73	59	0	0.940	0.853	0.875	0.901	1.597	0.801	0.915	316	2298	1542	1890	-0.090	747	795	870	1020	0
1	14	15	""	"iYIR030C"	5055	24765	110	1223	1286	819	110	136	123	90	86	0	1030	1053	651	134	161	128	85	80	0	1.242	1.280	1.296	1.338	1.559	1.267	0.935	392	2351	2009	2095	0.313	1113	896	1176	919	0
1	15	15	""	"iYIR034C"	5255	24760	105	1337	1252	823	109	130	80	87	83	0	1400	1328	898	133	154	84	84	80	0	0.969	0.956	0.953	1.044	1.655	0.928	0.946	316	2238	2495	2338	-0.045	1228	1267	1143	1195	0
1	16	15	""	"iYJL223C-0"	5450	24765	115	7622	8885	6898	114	153	218	95	94	0	5017	6481	5197	130	168	201	94	88	0	1.536	1.381	1.384	1.477	1.437	1.351	0.977	392	2337	12395	15122	0.619	7508	4887	8771	6351	0
1	17	15	""	"iYJL219W"	5655	24760	115	6928	5927	3123	132	175	227	99	98	0	3586	3050	1532	146	183	206	99	96	0	1.976	1.996	2.001	1.976	1.203	2.007	0.978	392	2337	10236	8699	0.982	6796	3440	5795	2904	0
1	18	15	""	"iYJL215C"	5860	24770	100	1205	1075	569	120	158	146	88	80	0	865	776	410	148	183	159	81	71	0	1.513	1.521	1.535	1.539	1.719	1.410	0.869	316	2249	1802	1583	0.598	1085	717	955	628	0
1	19	15	""	"iYJR093C"	6050	24770	110	1972	1736	862	107	133	113	93	90	0	2954	2399	1261	139	164	135	90	88	0	0.663	0.721	0.738	0.795	1.526	0.704	0.962	392	2280	4680	3889	-0.594	1865	2815	1629	2260	0
1	20	15	""	"iYJR095W"	6250	24765	110	3689	3175	1517	115	140	111	99	98	0	6316	5270	2632	149	183	190	99	96	0	0.580	0.598	0.601	0.617	1.268	0.585	0.978	392	2338	9741	8181	-0.787	3574	6167	3060	5121	0
1	21	15	""	"iYJR099W"	6455	24770	90	753	695	346	106	123	75	92	84	0	674	618	318	134	152	77	83	77	0	1.198	1.217	1.218	1.282	1.710	1.177	0.894	256	1924	1187	1073	0.261	647	540	589	484	0
1	1	16	""	"iYJR115W"	2475	24970	115	1429	1727	1385	78	98	115	86	81	0	873	1026	811	102	121	91	77	73	0	1.752	1.785	1.777	1.903	1.963	1.765	0.954	392	2379	2122	2573	0.809	1351	771	1649	924	0
1	2	16	""	"iYJR119C"	2670	24960	105	1008	1023	892	82	92	52	75	70	0	997	1002	888	109	123	63	67	64	0	1.043	1.054	0.984	0.936	2.342	1.024	0.939	316	2238	1814	1834	0.060	926	888	941	893	0
1	3	16	""	"iYJR123W"	2870	24965	110	359	680	685	81	89	47	80	73	0	1366	2752	2775	111	123	60	94	88	0	0.222	0.227	0.217	0.215	1.714	0.235	0.956	392	2261	1533	3240	-2.175	278	1255	599	2641	0
1	4	16	""	"iYJR140C"	3065	24970	110	612	851	715	86	101	88	83	77	0	517	643	487	115	127	59	80	73	0	1.308	1.449	1.390	1.406	1.907	1.481	0.913	392	2266	928	1293	0.388	526	402	765	528	0
1	5	16	""	"iYJR144W"	3265	24965	110	713	1239	1289	94	112	95	71	67	0	489	915	884	123	141	79	66	63	0	1.691	1.446	1.303	1.275	2.125	1.480	0.945	392	2272	985	1937	0.758	619	366	1145	792	0
1	6	16	""	"iYJR149W"	3470	24965	115	522	796	746	99	116	80	73	67	0	1274	2046	1929	128	152	98	72	70	0	0.369	0.363	0.371	0.438	2.249	0.371	0.938	392	2290	1569	2615	-1.438	423	1146	697	1918	0
1	7	16	""	"iYJR159W"	3660	24965	115	2264	3738	3761	104	130	110	83	76	0	1105	1768	1755	131	163	111	66	63	0	2.218	2.220	2.137	2.305	2.372	2.180	0.961	392	2283	3134	5271	1.149	2160	974	3634	1637	0
1	8	16	""	"iYKL225W"	3860	24965	120	18475	18963	14537	119	161	205	98	97	0	20482	21773	16865	154	209	328	100	98	0	0.903	0.872	0.858	0.879	1.411	0.861	0.983	460	2392	38684	40463	-0.147	18356	20328	18844	21619	0
1	9	16	""	"iYKL221W-0"	4065	24970	110	5761	5195	3771	106	146	207	88	82	0	3800	3226	2312	137	190	336	78	73	0	1.544	1.647	1.661	1.812	1.816	1.654	0.966	392	2331	9318	8178	0.627	5655	3663	5089	3089	0
1	10	16	""	"iYKR062W"	4265	24970	115	607	765	646	95	119	116	77	64	0	504	631	507	127	155	144	67	54	0	1.358	1.329	1.249	1.271	2.189	1.265	0.889	392	2279	889	1174	0.442	512	377	670	504	0
1	11	16	""	"iYKR066C"	4455	24965	115	1924	2025	1434	100	117	84	92	89	0	2759	2990	2020	139	169	150	91	86	0	0.696	0.675	0.664	0.683	1.683	0.677	0.961	392	2311	4444	4776	-0.522	1824	2620	1925	2851	0
1	12	16	""	"iYKR070W"	4660	24970	115	1340	1346	967	107	127	88	81	77	0	3456	3113	2220	154	186	153	83	78	0	0.373	0.419	0.420	0.428	1.692	0.416	0.953	392	2365	4535	4198	-1.421	1233	3302	1239	2959	0
1	13	16	""	"iYKR084C"	4860	24975	105	664	700	529	102	121	83	74	69	0	485	492	355	139	165	116	64	57	0	1.624	1.694	1.502	1.428	2.286	1.553	0.848	316	2255	908	951	0.700	562	346	598	353	0
1	14	16	""	"iYKR088C"	5060	24970	110	430	569	457	102	125	90	75	64	0	372	475	354	127	150	96	67	55	0	1.339	1.342	1.254	1.161	2.259	1.306	0.869	392	2346	573	815	0.421	328	245	467	348	0
1	15	16	""	"iYKR092C-0"	5265	24975	105	1458	1284	932	99	122	101	82	73	0	498	461	302	120	141	107	65	59	0	3.595	3.475	3.331	3.360	1.981	3.273	0.810	316	2301	1737	1526	1.846	1359	378	1185	341	0
1	16	16	""	"iYKR103W"	5465	24970	110	717	893	617	100	116	68	93	88	0	490	628	414	123	138	67	86	78	0	1.681	1.570	1.578	1.594	1.701	1.554	0.907	392	2297	984	1298	0.749	617	367	793	505	0
1	17	16	""	"iYKR106W-1"	5655	24970	110	5761	4885	2367	122	148	126	100	99	0	3046	2557	1182	146	169	117	100	97	0	1.944	1.976	1.952	1.941	1.263	1.975	0.972	392	2323	8539	7174	0.959	5639	2900	4763	2411	0
1	18	16	""	"iYLL066C-1"	5860	24970	115	7820	9324	6547	122	157	146	100	100	0	8157	11004	8136	161	193	143	100	100	0	0.963	0.849	0.855	0.899	1.389	0.826	0.970	392	2300	15694	20045	-0.055	7698	7996	9202	10843	0
1	19	16	""	"iYLL050C"	6055	24970	100	886	862	589	106	133	137	77	69	0	547	523	326	137	160	130	69	63	0	1.902	1.959	1.835	1.638	2.122	1.915	0.826	316	2242	1190	1142	0.928	780	410	756	386	0
1	20	16	""	"iYLL044W"	6260	24970	115	3271	3031	2205	110	149	236	83	76	0	1791	1496	1057	135	162	141	78	70	0	1.909	2.146	2.101	2.106	1.787	2.160	0.954	392	2377	4817	4282	0.933	3161	1656	2921	1361	0
1	21	16	""	"iYLL040C"	6460	24965	105	953	877	392	99	119	83	93	89	0	558	526	225	126	144	85	87	80	0	1.977	1.945	1.929	1.961	1.650	1.931	0.838	316	2301	1286	1178	0.983	854	432	778	400	0
1	1	17	""	"iYLR267W"	2475	25170	110	2109	2724	2377	83	96	61	94	91	0	987	1240	1075	100	109	43	82	78	0	2.284	2.317	2.337	2.715	1.982	2.290	0.965	392	2351	2913	3781	1.192	2026	887	2641	1140	0
1	2	17	""	"itV(AAC)L"	2670	25170	100	646	605	408	86	96	48	81	76	0	456	416	267	104	113	45	73	70	0	1.591	1.663	1.560	1.512	2.054	1.629	0.867	316	2262	912	831	0.670	560	352	519	312	0
1	3	17	""	"iYLR275W"	2860	25165	115	329	454	385	86	95	51	77	69	0	785	1022	825	113	132	93	76	74	0	0.362	0.405	0.390	0.430	2.074	0.416	0.899	392	2301	915	1277	-1.468	243	672	368	909	0
1	4	17	""	"iYLR293C"	3060	25165	105	1193	1529	1254	92	110	82	85	79	0	548	699	549	119	138	92	74	64	0	2.566	2.478	2.462	2.433	2.086	2.394	0.935	316	2253	1530	2017	1.360	1101	429	1437	580	0
1	5	17	""	"iYLR298C"	3265	25170	115	4076	3936	2830	95	121	109	94	91	0	1728	1693	1211	115	132	76	87	81	0	2.468	2.434	2.429	2.713	1.715	2.408	0.964	392	2361	5594	5419	1.303	3981	1613	3841	1578	0
1	6	17	""	"iYLRCdelta18"	3465	25170	105	297	331	263	101	122	99	57	49	0	317	375	293	118	140	98	58	50	0	0.985	0.895	0.866	0.891	2.485	0.898	0.818	316	2293	395	487	-0.022	196	199	230	257	0
1	7	17	""	"iYLR318W"	3675	25165	115	269	294	177	95	112	76	67	53	0	488	586	398	115	135	79	81	70	0	0.466	0.423	0.432	0.461	2.171	0.438	0.785	392	2323	547	670	-1.100	174	373	199	471	0
1	8	17	""	"iYLR323C"	3870	25170	110	1031	1093	715	97	120	99	90	86	0	670	695	437	119	144	98	80	74	0	1.695	1.729	1.694	1.736	1.759	1.705	0.912	392	2324	1485	1572	0.761	934	551	996	576	0
1	9	17	""	"iYLR327C"	4075	25170	105	1699	1894	1611	97	129	132	79	72	0	1080	1214	1023	119	153	161	66	63	0	1.667	1.641	1.557	1.645	2.196	1.624	0.944	316	2294	2563	2892	0.737	1602	961	1797	1095	0
1	10	17	""	"iYLR338W"	4270	25165	95	1034	900	497	92	111	73	92	85	0	515	484	243	120	139	76	84	73	0	2.385	2.220	2.182	2.142	1.894	2.177	0.839	256	2061	1337	1172	1.254	942	395	808	364	0
1	11	17	""	"iYLR343W"	4475	25165	110	1000	1005	654	94	115	108	90	81	0	1213	1321	872	124	148	159	86	78	0	0.832	0.761	0.761	0.789	1.812	0.751	0.946	392	2401	1995	2108	-0.265	906	1089	911	1197	0
1	12	17	""	"iYLR345W"	4680	25165	105	697	659	427	100	117	69	81	77	0	868	791	526	130	149	80	78	73	0	0.809	0.846	0.812	0.850	1.922	0.821	0.899	316	2236	1335	1220	-0.306	597	738	559	661	0
1	13	17	""	"iYMR044W"	4870	25165	115	1267	1766	1334	110	131	90	96	94	0	2646	4484	3816	144	172	109	100	99	0	0.462	0.382	0.392	0.403	1.489	0.360	0.965	392	2301	3659	5996	-1.113	1157	2502	1656	4340	0
1	14	17	""	"iYMR048W"	5070	25160	100	1826	1698	1137	111	133	87	96	91	0	2233	2029	1394	143	169	101	94	87	0	0.821	0.841	0.842	0.918	1.627	0.828	0.949	316	2260	3805	3473	-0.285	1715	2090	1587	1886	0
1	15	17	""	"iYMRCdelta10"	5270	25165	95	822	716	392	108	127	100	82	76	0	1112	963	539	133	156	113	85	76	0	0.729	0.733	0.741	0.762	1.670	0.726	0.909	256	2049	1693	1438	-0.455	714	979	608	830	0
1	16	17	""	"iYMR067C"	5460	25165	100	1856	1939	1351	97	114	66	98	96	0	1263	1446	1052	123	141	69	95	90	0	1.543	1.392	1.383	1.504	1.644	1.341	0.954	316	2250	2899	3165	0.626	1759	1140	1842	1323	0
1	17	17	""	"iYMR071C"	5665	25170	105	1372	1213	715	101	120	76	93	87	0	1511	1312	777	130	153	97	90	85	0	0.920	0.941	0.947	0.979	1.728	0.932	0.942	316	2268	2652	2294	-0.120	1271	1381	1112	1182	0
1	18	17	""	"iYMR075C-A"	5860	25155	105	1929	1733	680	106	127	102	98	97	0	4743	4034	1680	148	177	130	99	98	0	0.397	0.419	0.422	0.429	1.285	0.412	0.967	316	2260	6418	5513	-1.334	1823	4595	1627	3886	0
1	19	17	""	"iYMR090W"	6065	25150	85	1588	1448	642	97	117	101	97	92	0	1514	1322	571	139	161	121	93	90	0	1.084	1.142	1.154	1.173	1.551	1.122	0.936	208	1653	2866	2534	0.117	1491	1375	1351	1183	0
1	20	17	""	"iYMR095C"	6270	25165	90	2017	1931	1216	97	123	135	93	86	0	3048	2680	1764	131	155	117	91	84	0	0.658	0.719	0.727	0.859	1.839	0.700	0.958	256	1908	4837	4383	-0.603	1920	2917	1834	2549	0
1	21	17	""	"iYMRCdelta13"	6460	25160	100	379	413	237	94	110	79	80	67	0	475	467	264	124	140	88	77	64	0	0.812	0.930	0.922	0.973	1.923	0.899	0.804	316	2302	636	662	-0.301	285	351	319	343	0
1	1	18	""	"iYMR111C"	2460	25370	115	1985	2198	1578	78	91	78	96	93	0	1007	1101	753	100	111	75	89	85	0	2.103	2.118	2.107	2.269	1.620	2.106	0.955	392	2368	2814	3121	1.072	1907	907	2120	1001	0
1	2	18	""	"iYMR115W"	2670	25370	95	241	233	128	84	93	50	72	60	0	319	296	168	102	112	45	73	69	0	0.724	0.768	0.719	0.724	2.107	0.757	0.710	256	2080	374	343	-0.467	157	217	149	194	0
1	3	18	""	"iYMRWdelta16"	2875	25365	115	979	1292	1127	85	101	69	84	80	0	751	927	753	111	125	66	77	75	0	1.397	1.479	1.433	1.520	1.962	1.503	0.937	392	2303	1534	2023	0.482	894	640	1207	816	0
1	4	18	""	"iYNL258C"	3065	25365	115	2474	2113	1459	91	125	147	81	77	0	1086	943	639	112	140	141	74	70	0	2.447	2.433	2.388	2.300	2.030	2.374	0.893	392	2294	3357	2853	1.291	2383	974	2022	831	0
1	5	18	""	"iYNL254C"	3265	25370	110	1302	1872	1820	88	119	143	80	74	0	650	936	859	105	130	137	72	64	0	2.228	2.147	2.076	2.065	1.979	2.079	0.948	392	2264	1759	2615	1.155	1214	545	1784	831	0
1	6	18	""	"iYNL249C"	3460	25370	110	1226	1197	811	95	111	79	89	85	0	1332	1139	782	112	128	80	82	80	0	0.927	1.073	1.084	1.118	1.672	1.055	0.943	392	2327	2351	2129	-0.109	1131	1220	1102	1027	0
1	7	18	""	"iYNL231C"	3670	25365	110	829	785	559	94	113	70	80	76	0	1105	915	637	116	134	73	76	74	0	0.743	0.865	0.838	0.895	1.788	0.869	0.927	392	2347	1724	1490	-0.428	735	989	691	799	0
1	8	18	""	"iYNL225C"	3865	25370	100	1288	1206	598	93	114	90	95	92	0	671	637	321	118	137	89	89	83	0	2.161	2.145	2.226	2.227	1.535	2.095	0.852	316	2246	1748	1632	1.112	1195	553	1113	519	0
1	9	18	""	"iYNL221C"	4070	25370	105	1579	1518	1027	94	124	157	86	80	0	786	726	494	119	152	217	69	57	0	2.226	2.346	2.312	2.377	1.986	2.100	0.822	316	2293	2152	2031	1.155	1485	667	1424	607	0
1	10	18	""	"iYNL202W"	4270	25370	110	939	874	456	93	114	109	94	83	0	911	857	454	118	141	124	88	76	0	1.067	1.057	1.074	1.131	1.626	1.003	0.899	392	2374	1639	1520	0.093	846	793	781	739	0
1	11	18	""	"iYNL197C"	4465	25370	105	2064	1927	1283	99	123	117	90	87	0	690	664	419	118	145	164	70	61	0	3.435	3.348	3.278	3.489	1.895	3.140	0.751	316	2254	2537	2374	1.780	1965	572	1828	546	0
1	12	18	""	"iYNL193W"	4665	25370	115	2061	1909	1148	98	113	67	98	95	0	789	763	415	116	129	59	90	85	0	2.917	2.799	2.818	2.936	1.756	2.854	0.930	392	2345	2636	2458	1.544	1963	673	1811	647	0
1	13	18	""	"iYNL176C"	4860	25370	115	2530	3051	2424	102	123	81	96	92	0	815	976	733	120	135	65	82	77	0	3.494	3.445	3.448	3.834	1.797	3.446	0.944	392	2331	3123	3805	1.805	2428	695	2949	856	0
1	14	18	""	"iYNL168C"	5065	25365	110	2610	2376	1493	108	128	89	97	96	0	1090	1023	645	123	140	73	92	85	0	2.587	2.520	2.571	2.778	1.602	2.480	0.943	392	2403	3469	3168	1.371	2502	967	2268	900	0
1	15	18	""	"iYNL164C"	5270	25370	105	1913	1666	906	109	128	87	96	91	0	1871	1568	891	127	146	82	90	86	0	1.034	1.080	1.094	1.227	1.759	1.065	0.953	316	2316	3548	2998	0.049	1804	1744	1557	1441	0
1	16	18	""	"iYOL113W"	5470	25355	105	4299	4046	1389	99	121	105	100	99	0	6590	6091	2119	123	145	120	100	100	0	0.649	0.661	0.658	0.668	1.169	0.654	0.980	316	2289	10667	9915	-0.623	4200	6467	3947	5968	0
1	17	18	""	"iYOL109W"	5665	25360	100	856	782	291	96	113	71	98	94	0	903	839	292	122	139	91	95	93	0	0.973	0.957	0.963	0.965	1.432	0.945	0.888	316	2274	1541	1403	-0.039	760	781	686	717	0
1	18	18	""	"iYOLCdelta3"	5865	25365	110	779	794	514	98	126	130	83	68	0	1061	1121	772	125	153	163	80	67	0	0.728	0.699	0.710	0.773	1.819	0.676	0.921	392	2388	1617	1692	-0.459	681	936	696	996	0
1	19	18	""	"iYOL092W"	6065	25360	100	512	488	210	95	116	88	92	81	0	391	379	161	122	142	93	81	67	0	1.550	1.529	1.577	1.579	1.798	1.415	0.750	316	2333	686	650	0.632	417	269	393	257	0
1	20	18	""	"iYOL088C"	6260	25365	90	1543	1374	615	94	115	81	98	95	0	1482	1257	583	122	139	79	95	92	0	1.065	1.128	1.140	1.228	1.513	1.092	0.941	256	1924	2809	2415	0.091	1449	1360	1280	1135	0
1	21	18	""	"iYOL084W"	6470	25360	100	747	690	376	87	103	70	91	85	0	1053	917	525	113	126	74	92	81	0	0.702	0.750	0.758	0.798	1.740	0.727	0.914	316	2359	1600	1407	-0.510	660	940	603	804	0
1	1	19	""	"iYOL067C"	2470	25565	110	2277	1977	1193	74	81	38	93	89	0	1206	1030	596	104	113	64	84	82	0	1.999	2.055	2.045	2.098	1.916	2.066	0.933	392	2350	3305	2829	0.999	2203	1102	1903	926	0
1	2	19	""	"iYOL063C"	2665	25565	105	1267	1113	693	84	96	62	84	80	0	591	542	355	109	120	53	78	75	0	2.454	2.376	2.353	2.144	2.109	2.258	0.857	316	2289	1665	1462	1.295	1183	482	1029	433	0
1	3	19	""	"iYOL059W"	2870	25565	110	2705	2466	1286	90	112	107	100	96	0	1638	1473	737	116	136	98	97	92	0	1.718	1.751	1.763	1.779	1.328	1.769	0.965	392	2328	4137	3733	0.781	2615	1522	2376	1357	0
1	4	19	""	"iYOL045W"	3070	25570	115	2506	2360	1868	94	125	132	78	73	0	2249	1959	1483	119	144	125	74	69	0	1.132	1.232	1.230	1.288	1.936	1.243	0.968	392	2298	4542	4106	0.179	2412	2130	2266	1840	0
1	5	19	""	"iYOL041C"	3270	25565	110	1626	1453	962	92	112	97	86	83	0	1101	986	652	113	130	92	79	77	0	1.553	1.559	1.540	1.578	1.918	1.537	0.936	392	2310	2522	2234	0.635	1534	988	1361	873	0
1	6	19	""	"iYOL035C"	3470	25570	110	1089	1066	689	85	99	58	89	87	0	464	442	258	108	118	56	79	75	0	2.820	2.937	2.728	2.711	1.963	2.921	0.861	392	2282	1360	1315	1.496	1004	356	981	334	0
1	7	19	""	"iYOR260W"	3665	25570	110	1487	1677	1356	89	107	68	89	85	0	1313	1531	1216	116	132	68	83	79	0	1.168	1.122	1.122	1.258	1.912	1.120	0.960	392	2312	2595	3003	0.224	1398	1197	1588	1415	0
1	8	19	""	"iYOR265W"	3870	25570	120	1884	1842	1128	101	124	101	94	90	0	2727	2497	1475	134	156	125	95	90	0	0.688	0.737	0.718	0.717	1.582	0.740	0.952	460	2412	4376	4104	-0.540	1783	2593	1741	2363	0
1	9	19	""	"iYOR269W"	4070	25570	110	1566	1459	977	97	122	140	87	81	0	1896	1696	1129	129	160	194	84	78	0	0.831	0.869	0.873	0.882	1.621	0.855	0.950	392	2328	3236	2929	-0.266	1469	1767	1362	1567	0
1	10	19	""	"iYOR287C"	4270	25570	105	961	973	558	94	112	93	91	86	0	1068	987	572	124	147	127	85	80	0	0.918	1.019	1.047	1.162	1.890	1.001	0.924	316	2256	1811	1742	-0.123	867	944	879	863	0
1	11	19	""	"iYOR290C"	4470	25570	110	6022	5361	3317	97	116	76	100	100	0	2485	2248	1364	120	142	91	99	98	0	2.505	2.474	2.454	2.486	1.337	2.501	0.965	392	2314	8290	7392	1.325	5925	2365	5264	2128	0
1	12	19	""	"iYOR294W"	4665	25575	110	1594	1724	1216	97	115	76	95	91	0	1071	1209	851	122	143	93	88	82	0	1.577	1.497	1.517	1.594	1.710	1.476	0.953	392	2329	2446	2714	0.658	1497	949	1627	1087	0
1	13	19	""	"iYOR311C"	4870	25570	105	2201	2017	1166	96	117	101	96	94	0	1769	1468	845	118	141	127	91	84	0	1.275	1.423	1.449	1.507	1.554	1.399	0.946	316	2301	3756	3271	0.350	2105	1651	1921	1350	0
1	14	19	""	"iYOR315W"	5070	25575	110	1586	1508	971	96	117	100	93	86	0	1524	1425	942	120	140	127	87	79	0	1.061	1.082	1.088	1.180	1.773	1.064	0.956	392	2355	2894	2717	0.086	1490	1404	1412	1305	0
1	15	19	""	"iYOR318C"	5265	25570	115	4185	3813	2350	105	126	88	98	96	0	4062	3556	2206	126	148	99	98	95	0	1.037	1.081	1.081	1.109	1.414	1.071	0.973	392	2314	8016	7138	0.052	4080	3936	3708	3430	0
1	16	19	""	"iYOR337W"	5465	25570	115	1477	1451	878	104	136	150	93	84	0	1312	1345	851	127	161	177	87	76	0	1.159	1.106	1.130	1.229	1.668	1.067	0.939	392	2376	2558	2565	0.212	1373	1185	1347	1218	0
1	17	19	""	"iYOR341W"	5670	25570	105	4413	4027	2057	106	147	172	100	98	0	5959	4975	2643	127	165	187	99	97	0	0.739	0.809	0.804	0.848	1.333	0.797	0.976	316	2300	10139	8769	-0.437	4307	5832	3921	4848	0
1	18	19	""	"iYORWdelta24"	5870	25570	110	970	994	570	105	149	242	83	67	0	1540	1593	929	130	168	231	90	79	0	0.613	0.608	0.593	0.604	1.497	0.606	0.928	392	2258	2275	2352	-0.705	865	1410	889	1463	0
1	19	19	""	"iYPL030W"	6060	25575	110	1048	1096	628	99	119	84	96	92	0	530	525	262	123	143	88	84	73	0	2.332	2.480	2.536	2.606	1.690	2.533	0.861	392	2312	1356	1399	1.221	949	407	997	402	0
1	20	19	""	"iYPL026C"	6260	25565	105	1111	1186	658	93	113	80	98	93	0	1108	1043	539	116	135	87	95	91	0	1.026	1.179	1.175	1.174	1.448	1.197	0.918	316	2288	2010	2020	0.037	1018	992	1093	927	0
1	21	19	""	"iYPL022W"	6455	25570	110	1808	2470	1798	90	106	66	100	100	0	1589	2263	1614	111	127	65	100	100	0	1.162	1.106	1.097	1.091	1.342	1.106	0.962	392	2374	3196	4532	0.217	1718	1478	2380	2152	0
1	1	20	""	"iYPL005W"	2475	25775	115	807	943	713	70	75	32	91	89	0	4243	5509	4380	116	135	71	98	92	0	0.179	0.162	0.162	0.168	1.829	0.157	0.928	392	2441	4864	6266	-2.485	737	4127	873	5393	0
1	2	20	""	"iYPL001W"	2675	25770	100	168	184	109	75	81	35	66	55	0	470	522	351	120	136	67	76	69	0	0.266	0.271	0.284	0.291	2.374	0.260	0.670	316	2284	443	511	-1.912	93	350	109	402	0
1	3	20	""	"itF(GAA)P1"	2870	25765	115	1575	1515	921	84	94	55	95	92	0	3462	3321	2052	125	149	139	95	91	0	0.447	0.448	0.456	0.453	1.592	0.431	0.934	392	2350	4828	4627	-1.162	1491	3337	1431	3196	0
1	4	20	""	"iYPR013C-1"	3070	25765	115	2595	3110	2472	89	106	77	98	96	0	591	930	727	121	150	145	77	60	0	5.332	3.734	3.717	4.090	1.892	3.727	0.899	392	2346	2976	3830	2.415	2506	470	3021	809	0
1	5	20	""	"iYPR016C"	3270	25770	105	592	608	430	91	107	72	76	70	0	580	609	450	121	137	77	72	68	0	1.092	1.059	1.002	1.003	2.104	1.004	0.848	316	2312	960	1005	0.126	501	459	517	488	0
1	6	20	""	"iYPR020W"	3475	25770	110	919	866	478	88	104	65	94	87	0	1927	1750	965	113	129	71	94	90	0	0.458	0.475	0.476	0.484	1.715	0.470	0.917	392	2378	2645	2415	-1.126	831	1814	778	1637	0
1	7	20	""	"iYPR035W"	3670	25770	100	636	691	583	80	92	50	78	75	0	374	398	300	106	116	52	68	64	0	2.075	2.092	1.786	1.592	2.657	2.087	0.821	316	2260	824	903	1.053	556	268	611	292	0
1	8	20	""	"iYPR042C"	3870	25775	110	3885	3737	2515	87	103	68	99	99	0	3780	3810	2748	112	127	81	97	94	0	1.035	0.987	0.998	1.147	1.790	0.954	0.933	392	2378	7466	7348	0.050	3798	3668	3650	3698	0
1	9	20	""	"iYPR047W"	4075	25775	115	1847	2259	2015	91	107	67	85	80	0	1373	1648	1419	121	138	72	77	76	0	1.403	1.420	1.348	1.463	2.208	1.437	0.923	392	2343	3008	3695	0.488	1756	1252	2168	1527	0
1	10	20	""	"iYCL001W-A"	4265	25770	115	907	1135	863	88	102	60	95	90	0	4053	6035	4908	123	146	83	100	100	0	0.208	0.177	0.179	0.179	1.700	0.169	0.921	392	2355	4749	6959	-2.263	819	3930	1047	5912	0
1	11	20	""	"iYCL007C"	4475	25770	115	283	373	269	86	102	64	72	59	0	509	706	536	120	142	92	78	69	0	0.506	0.490	0.479	0.473	2.110	0.474	0.801	392	2342	586	873	-0.982	197	389	287	586	0
1	12	20	""	"iYCL012W"	4660	25770	105	1488	1761	1171	88	106	88	95	92	0	7658	9562	7131	121	209	707	91	84	0	0.186	0.177	0.177	0.187	1.592	0.162	0.926	316	2250	8937	11114	-2.429	1400	7537	1673	9441	0
1	13	20	""	"iYCR011C"	4865	25775	95	669	652	340	88	101	58	94	88	0	865	844	461	117	144	155	83	73	0	0.777	0.776	0.779	0.829	1.805	0.746	0.867	256	2076	1329	1291	-0.365	581	748	564	727	0
1	14	20	""	"iYCRCdelta6-A"	5070	25775	95	408	446	276	91	110	87	77	65	0	753	789	500	113	129	66	91	80	0	0.495	0.525	0.497	0.510	2.086	0.520	0.814	256	2048	957	1031	-1.014	317	640	355	676	0
1	15	20	""	"iYHR210C-A"	5265	25775	115	4907	4766	3189	101	134	130	100	99	0	2378	2350	1601	117	140	103	99	95	0	2.126	2.089	2.123	2.179	1.515	2.101	0.924	392	2380	7067	6898	1.088	4806	2261	4665	2233	0
1	16	20	""	"iYHRCdelta14-C"	5465	25770	110	2046	3179	2744	103	138	140	98	92	0	1784	3103	2829	120	147	124	98	90	0	1.168	1.031	1.040	1.155	1.801	0.997	0.929	392	2377	3607	6059	0.224	1943	1664	3076	2983	0
1	17	20	""	"iYHRCdelta16-B"	5670	25765	105	4991	4912	3311	123	171	184	99	92	0	1935	1810	1202	132	176	208	84	74	0	2.700	2.854	3.028	3.038	1.783	2.975	0.871	316	2314	6671	6467	1.433	4868	1803	4789	1678	0
1	18	20	""	"iYLR157C-A"	5875	25760	115	3289	3457	2534	108	150	229	94	82	0	3029	2754	2031	124	154	191	94	80	0	1.095	1.273	1.272	1.290	1.603	1.269	0.942	392	2324	6086	5979	0.131	3181	2905	3349	2630	0
1	19	20	""	"tE(UUC)C"	6065	25765	105	215	226	108	88	102	65	72	48	0	300	287	134	111	124	63	74	59	0	0.672	0.784	0.736	0.743	2.233	0.813	0.550	316	2244	316	314	-0.574	127	189	138	176	0
1	20	20	""	"tQ(UUG)L"	6270	25770	105	541	537	288	86	105	107	86	70	0	530	533	290	109	124	81	86	74	0	1.081	1.064	1.077	1.134	2.045	1.037	0.826	316	2320	876	875	0.112	455	421	451	424	0
1	21	20	""	"YHRCTy1-1B"	6465	25765	110	29079	34347	23107	96	122	130	100	100	19	19817	24277	17313	115	136	108	100	100	0	1.471	1.418	1.412	1.488	1.456	1.398	0.942	392	2381	48685	58413	0.557	28983	19702	34251	24162	0
2	1	1	"VPS8"	"YAL002W"	6830	21955	105	6438	5842	2334	109	130	87	99	99	0	24168	22116	8807	149	184	120	100	100	0	0.263	0.261	0.261	0.257	1.349	0.259	0.976	316	2017	30348	27700	-1.924	6329	24019	5733	21967	0
2	2	1	"MTW1"	"YAL034W-A"	7035	21955	105	2930	2411	1154	117	137	87	96	94	0	13939	10938	5464	155	183	105	100	100	0	0.204	0.213	0.210	0.213	1.409	0.209	0.966	316	2320	16597	13077	-2.293	2813	13784	2294	10783	0
2	3	1	""	"YAL065C-A"	7235	21950	105	8245	7077	3622	117	140	90	99	99	0	6997	5921	3220	136	155	86	98	96	0	1.185	1.203	1.203	1.302	1.494	1.183	0.970	316	2320	14989	12745	0.244	8128	6861	6960	5785	0
2	4	1	""	"YAL004W"	7435	21950	100	2854	3124	2012	127	142	74	95	94	0	1709	1837	1130	148	165	77	92	91	0	1.747	1.774	1.722	1.738	1.616	1.800	0.953	316	2343	4288	4686	0.805	2727	1561	2997	1689	0
2	5	1	"FUN12"	"YAL035W"	7645	21945	100	5208	4581	2827	121	139	79	99	97	0	6666	6210	4013	145	168	85	98	96	0	0.780	0.735	0.724	0.783	1.762	0.718	0.950	316	2310	11608	10525	-0.358	5087	6521	4460	6065	0
2	6	1	"SEO1"	"YAL067C"	7835	21945	100	1174	2199	2060	114	138	93	86	83	0	614	1114	990	146	174	109	78	70	0	2.265	2.154	2.042	1.845	2.288	2.183	0.889	316	2320	1528	3053	1.179	1060	468	2085	968	0
2	7	1	"ERP2"	"YAL007C"	8040	21945	100	2036	1763	1210	122	150	115	79	77	0	2802	2231	1544	157	196	154	75	72	0	0.724	0.791	0.777	0.831	1.942	0.776	0.928	316	2373	4559	3715	-0.467	1914	2645	1641	2074	0
2	8	1	""	"YAL037W"	8255	21945	110	2019	1671	1184	145	186	170	77	74	0	1663	1351	971	184	237	216	71	67	0	1.267	1.308	1.253	1.243	2.026	1.268	0.895	392	2416	3353	2693	0.341	1874	1479	1526	1167	0
2	9	1	""	"YAL069W"	8455	21950	115	16466	13118	7707	135	177	161	94	92	0	23460	17647	10607	180	234	226	94	90	0	0.702	0.743	0.734	0.786	1.645	0.734	0.969	392	2349	39611	30450	-0.511	16331	23280	12983	17467	0
2	10	1	"SPO7"	"YAL009W"	8660	21950	110	3028	2615	1110	112	143	116	94	93	0	4581	3980	1592	146	187	151	97	94	0	0.657	0.653	0.653	0.610	1.613	0.656	0.955	392	2407	7351	6337	-0.605	2916	4435	2503	3834	0
2	11	1	"CYC3"	"YAL039C"	8855	21945	105	4180	3773	1188	104	123	84	99	99	0	2189	1997	652	140	172	139	96	94	0	1.989	1.976	1.991	2.031	1.408	1.972	0.931	316	2287	6125	5526	0.992	4076	2049	3669	1857	0
2	12	1	""	"YAR002W"	9055	21950	110	6021	5364	2053	100	114	61	100	99	0	15572	13852	4780	139	159	82	100	100	0	0.384	0.384	0.390	0.368	1.358	0.387	0.972	392	2425	21354	18977	-1.382	5921	15433	5264	13713	0
2	13	1	"CNS1"	"YBR155W"	9260	21945	105	4072	3620	1347	113	135	87	99	97	0	4697	4133	1540	134	155	89	99	98	0	0.868	0.877	0.876	0.877	1.353	0.863	0.962	316	2316	8522	7506	-0.205	3959	4563	3507	3999	0
2	14	1	"PCH2"	"YBR186W"	9460	21940	100	3060	2733	1620	97	116	79	99	97	0	1743	1587	956	114	132	73	95	91	0	1.819	1.790	1.792	1.957	1.625	1.789	0.932	316	2304	4592	4109	0.863	2963	1629	2636	1473	0
2	15	1	"PYC2"	"YBR218C"	9660	21945	110	2323	2073	852	96	120	91	97	95	0	2074	1881	789	110	129	75	96	93	0	1.134	1.116	1.116	1.158	1.637	1.114	0.937	392	2383	4191	3748	0.181	2227	1964	1977	1771	0
2	16	1	"ICS2"	"YBR157C"	9860	21945	110	2586	2260	939	100	131	127	96	94	0	1091	967	413	109	133	108	91	86	0	2.532	2.517	2.530	2.642	1.673	2.537	0.910	392	2394	3468	3018	1.340	2486	982	2160	858	0
2	17	1	"NTC20"	"YBR188C"	10065	21945	105	3138	2671	1501	100	127	106	97	95	0	1608	1393	785	109	132	95	93	90	0	2.027	2.002	1.980	2.067	1.640	2.027	0.918	316	2326	4537	3855	1.019	3038	1499	2571	1284	0
2	18	1	""	"YBR220C"	10260	21945	100	4643	3958	1719	100	125	104	99	98	0	1532	1379	587	109	131	93	95	93	0	3.193	3.038	3.087	3.121	1.533	3.127	0.928	316	2315	5966	5128	1.675	4543	1423	3858	1270	0
2	19	1	""	"YBR159W"	10465	21945	110	1848	1642	600	98	122	97	98	95	0	992	914	344	112	131	79	95	92	0	1.989	1.925	1.938	1.961	1.515	1.940	0.902	392	2393	2630	2346	0.992	1750	880	1544	802	0
2	20	1	""	"YBR190W"	10665	21945	100	1450	1234	612	97	121	92	95	93	0	730	647	318	110	130	78	89	81	0	2.182	2.117	2.096	2.219	1.804	2.128	0.863	316	2327	1973	1674	1.126	1353	620	1137	537	0
2	21	1	"FAT2"	"YBR222C"	10870	21945	100	2449	2147	1026	94	116	85	98	95	0	1652	1451	677	110	128	101	93	91	0	1.527	1.531	1.540	1.602	1.599	1.556	0.930	316	2368	3897	3394	0.611	2355	1542	2053	1341	0
2	1	2	""	"YBR161W"	6870	22145	105	3687	3164	1235	123	148	143	98	96	0	2477	2166	852	150	185	164	96	91	0	1.532	1.508	1.511	1.529	1.337	1.481	0.956	316	2256	5891	5057	0.615	3564	2327	3041	2016	0
2	2	2	"RIM2"	"YBR192W"	7070	22145	105	4974	4314	1722	139	164	114	98	95	0	7979	6890	2730	161	191	134	100	100	0	0.618	0.620	0.613	0.603	1.374	0.611	0.970	316	2264	12653	10904	-0.693	4835	7818	4175	6729	0
2	3	2	""	"YBR224W"	7265	22145	105	6077	5354	2056	121	152	128	98	96	0	2981	2592	1049	135	160	117	93	91	0	2.093	2.130	2.096	2.245	1.591	2.097	0.963	316	2321	8802	7690	1.065	5956	2846	5233	2457	0
2	4	2	"GPM2"	"YDL021W"	7475	22145	105	3444	3051	1206	114	135	81	96	94	0	9058	7804	3392	137	155	73	99	97	0	0.373	0.383	0.380	0.412	1.496	0.369	0.964	316	2295	12251	10604	-1.422	3330	8921	2937	7667	0
2	5	2	""	"YDL053C"	7670	22145	110	4049	3546	1392	108	133	94	99	98	0	1833	1630	653	128	154	104	95	92	0	2.311	2.289	2.301	2.422	1.553	2.301	0.940	392	2368	5646	4940	1.209	3941	1705	3438	1502	0
2	6	2	""	"YDL085W"	7875	22145	105	6638	5993	2263	106	132	103	100	99	0	3638	3282	1252	127	159	127	97	94	0	1.860	1.866	1.830	1.938	1.419	1.884	0.956	316	2328	10043	9042	0.896	6532	3511	5887	3155	0
2	7	2	""	"YDL023C"	8075	22145	90	2719	2301	999	111	142	120	96	92	0	1751	1483	655	132	172	148	91	87	0	1.611	1.621	1.625	1.747	1.727	1.628	0.915	256	1916	4227	3541	0.688	2608	1619	2190	1351	0
2	8	2	"PSA1"	"YDL055C"	8280	22150	110	1329	1228	588	140	192	190	89	83	0	2245	2014	948	160	228	235	91	86	0	0.570	0.587	0.583	0.581	1.544	0.587	0.902	392	2326	3274	2942	-0.810	1189	2085	1088	1854	0
2	9	2	"LUC7"	"YDL087C"	8475	22145	110	9556	8493	3199	118	173	330	99	97	0	5896	5188	2006	138	197	234	98	95	0	1.639	1.658	1.650	1.695	1.408	1.666	0.965	392	2299	15196	13425	0.713	9438	5758	8375	5050	0
2	10	2	""	"YDL025C"	8675	22155	95	8641	7734	2900	99	177	625	96	94	0	6275	5531	2186	119	174	346	95	92	0	1.388	1.411	1.397	1.495	1.481	1.404	0.943	256	2064	14698	13047	0.473	8542	6156	7635	5412	0
2	11	2	""	"YDL057W"	8870	22145	105	2462	2341	1772	94	120	123	81	77	0	2215	1982	1533	120	149	132	74	71	0	1.130	1.207	1.182	1.354	2.374	1.190	0.916	316	2319	4463	4109	0.177	2368	2095	2247	1862	0
2	12	2	""	"YDL089W"	9075	22150	95	980	960	639	93	117	148	82	76	0	866	816	524	114	140	202	74	66	0	1.180	1.235	1.208	1.266	1.918	1.114	0.858	256	2065	1639	1569	0.238	887	752	867	702	0
2	13	2	""	"YDL027C"	9280	22145	110	4708	3985	2372	105	143	329	84	81	0	1773	1512	896	115	143	178	79	76	0	2.776	2.777	2.818	2.884	1.779	2.787	0.920	392	2391	6261	5277	1.473	4603	1658	3880	1397	0
2	14	2	"RAD59"	"YDL059C"	9475	22140	105	2432	2234	805	107	139	131	95	94	0	1278	1155	418	118	149	138	92	89	0	2.004	2.051	2.062	2.135	1.475	2.010	0.909	316	2293	3485	3164	1.003	2325	1160	2127	1037	0
2	15	2	""	"YDL091C"	9680	22145	105	5167	4783	1620	104	142	138	100	100	0	4813	4545	1503	115	147	134	100	100	0	1.078	1.056	1.060	1.043	1.275	1.062	0.954	316	2308	9761	9109	0.108	5063	4698	4679	4430	0
2	16	2	"RPA14"	"YDR156W"	9875	22145	100	909	865	313	103	143	175	92	87	0	480	480	193	112	146	181	85	51	0	2.190	2.071	2.171	2.088	1.596	1.444	0.625	316	2283	1174	1130	1.131	806	368	762	368	0
2	17	2	""	"YDR187C"	10070	22140	80	1339	1239	580	100	129	109	94	90	0	1031	946	477	112	136	89	89	86	0	1.348	1.366	1.356	1.473	1.928	1.346	0.878	208	1512	2158	1973	0.431	1239	919	1139	834	0
2	18	2	""	"YDR219C"	10275	22145	105	1023	1335	1186	107	141	142	87	71	0	657	965	804	116	144	124	83	66	0	1.693	1.446	1.426	1.430	1.841	1.475	0.896	316	2317	1457	2077	0.760	916	541	1228	849	0
2	19	2	"HOM2"	"YDR158W"	10480	22145	110	6192	7190	5853	104	139	143	99	97	0	4559	6083	5170	117	147	124	99	97	0	1.371	1.188	1.182	1.246	1.587	1.165	0.940	392	2330	10530	13052	0.455	6088	4442	7086	5966	0
2	20	2	"SLY1"	"YDR189W"	10680	22145	100	3577	3156	1291	100	122	88	99	98	0	4261	3743	1500	115	134	86	100	98	0	0.839	0.842	0.847	0.852	1.424	0.848	0.955	316	2269	7623	6684	-0.254	3477	4146	3056	3628	0
2	21	2	""	"YDR221W"	10875	22145	95	2445	2562	1421	104	124	85	98	96	0	1371	1366	725	116	136	104	92	90	0	1.865	1.966	1.987	2.020	1.504	2.000	0.910	256	2063	3596	3708	0.899	2341	1255	2458	1250	0
2	1	3	"SSY1"	"YDR160W"	6880	22345	105	5424	4784	2015	125	142	77	98	96	0	4529	4013	1756	143	159	72	100	97	0	1.208	1.204	1.209	1.237	1.364	1.185	0.969	316	2315	9685	8529	0.273	5299	4386	4659	3870	0
2	2	3	"HST4"	"YDR191W"	7080	22340	100	3502	3181	1135	132	149	84	98	95	0	3448	3052	1137	140	159	75	96	94	0	1.019	1.047	1.051	1.109	1.569	1.038	0.962	316	2296	6678	5961	0.027	3370	3308	3049	2912	0
2	3	3	""	"YDR223W"	7275	22340	80	754	732	336	118	134	73	92	89	0	689	656	306	131	149	67	90	87	0	1.140	1.170	1.156	1.159	1.591	1.158	0.872	208	1512	1194	1139	0.189	636	558	614	525	0
2	4	3	"NBP2"	"YDR162C"	7475	22340	95	770	1169	998	108	131	88	86	78	0	749	1357	1234	130	151	132	82	64	0	1.069	0.865	0.872	0.904	1.868	0.828	0.930	256	2080	1281	2288	0.097	662	619	1061	1227	0
2	5	3	""	"YDR193W"	7680	22340	95	2528	2257	968	98	119	84	96	94	0	2132	1852	813	123	145	89	92	91	0	1.210	1.249	1.251	1.325	1.717	1.236	0.945	256	2070	4439	3888	0.274	2430	2009	2159	1729	0
2	6	3	"HTA1"	"YDR225W"	7885	22345	105	2187	1941	750	105	132	113	99	97	0	6167	5276	2143	129	164	140	100	100	0	0.345	0.357	0.357	0.360	1.283	0.350	0.955	316	2317	8120	6983	-1.536	2082	6038	1836	5147	0
2	7	3	""	"YDR539W"	8085	22335	100	3292	2980	1787	106	138	133	96	94	0	1884	1754	1072	125	167	167	93	87	0	1.811	1.764	1.772	1.856	1.613	1.758	0.943	316	2298	4945	4503	0.857	3186	1759	2874	1629	0
2	8	3	""	"YEL025C"	8285	22340	100	5044	4594	1782	103	135	133	98	97	0	4125	3729	1432	125	161	164	97	95	0	1.235	1.246	1.254	1.293	1.457	1.258	0.957	316	2262	8941	8095	0.305	4941	4000	4491	3604	0
2	9	3	""	"YEL057C"	8485	22340	100	3943	3500	1293	101	129	106	99	98	0	4598	4012	1580	121	148	107	99	97	0	0.858	0.874	0.867	0.895	1.334	0.857	0.959	316	2290	8319	7290	-0.221	3842	4477	3399	3891	0
2	10	3	""	"YDR541C"	8685	22345	90	1622	1508	613	101	129	105	95	93	0	2108	1871	783	121	147	105	94	91	0	0.765	0.804	0.795	0.814	1.592	0.789	0.930	256	1924	3508	3157	-0.386	1521	1987	1407	1750	0
2	11	3	"CUP5"	"YEL027W"	8885	22340	100	2455	2086	944	99	123	112	96	94	0	1597	1399	689	118	144	114	92	91	0	1.593	1.551	1.534	1.631	1.648	1.516	0.919	316	2308	3835	3268	0.672	2356	1479	1987	1281	0
2	12	3	"SOM1"	"YEL059C-A"	9090	22340	100	2338	2052	894	100	137	179	95	92	0	1801	1611	737	115	149	204	91	87	0	1.327	1.305	1.305	1.360	1.600	1.283	0.930	316	2320	3924	3448	0.409	2238	1686	1952	1496	0
2	13	3	""	"YDR543C"	9290	22345	95	1333	1224	627	106	148	187	89	82	0	1824	1591	858	116	154	178	86	82	0	0.718	0.758	0.742	0.822	1.652	0.749	0.900	256	2064	2935	2593	-0.477	1227	1708	1118	1475	0
2	14	3	""	"YEL029C"	9485	22340	100	3862	3437	2358	103	142	166	89	84	0	5404	4531	3248	117	155	165	87	82	0	0.711	0.755	0.761	0.850	1.842	0.736	0.941	316	2310	9046	7748	-0.492	3759	5287	3334	4414	0
2	15	3	"PRB1"	"YEL060C"	9675	22335	75	393	450	326	107	148	129	68	52	0	318	343	284	124	159	115	65	39	0	1.474	1.566	1.519	1.423	2.300	1.353	0.603	156	1272	480	562	0.560	286	194	343	219	0
2	16	3	"YRF1-1"	"YDR545W"	9885	22345	110	3515	8048	9556	98	141	182	84	78	0	2246	5759	6914	114	161	277	69	59	0	1.603	1.408	1.438	1.715	2.515	1.407	0.926	392	2437	5549	13595	0.681	3417	2132	7950	5645	0
2	17	3	"SPF1"	"YEL031W"	10090	22340	90	226	275	256	92	122	137	48	21	0	252	293	322	107	141	198	39	11	0	0.924	0.984	0.936	0.947	2.283	0.844	0.609	256	1924	279	369	-0.114	134	145	183	186	0
2	18	3	"NPR2"	"YEL062W"	10290	22335	90	2574	2450	960	110	147	135	98	96	0	2210	2023	818	124	156	132	96	93	0	1.181	1.232	1.236	1.294	1.453	1.210	0.928	256	1917	4550	4239	0.240	2464	2086	2340	1899	0
2	19	3	"PES4"	"YFR023W"	10490	22335	105	4974	4261	1881	113	151	165	100	98	0	6666	5647	2656	125	160	173	100	100	0	0.743	0.751	0.755	0.763	1.344	0.729	0.955	316	2274	11402	9670	-0.428	4861	6541	4148	5522	0
2	20	3	"HXK1"	"YFR053C"	10690	22335	100	5687	4807	2422	109	129	108	100	99	0	4723	3960	2193	123	145	118	100	98	0	1.213	1.224	1.214	1.293	1.460	1.193	0.951	316	2281	10178	8535	0.278	5578	4600	4698	3837	0
2	21	3	"SCW11"	"YGL028C"	10890	22335	105	5085	4702	1763	107	146	286	99	97	0	10485	9432	3713	123	150	151	100	100	0	0.480	0.494	0.488	0.501	1.342	0.479	0.959	316	2250	15340	13904	-1.058	4978	10362	4595	9309	0
2	1	4	""	"YFR024C-A"	6900	22545	75	1126	1039	677	117	160	167	77	73	0	1765	1581	1051	136	182	203	76	75	0	0.619	0.638	0.636	0.661	1.530	0.646	0.922	156	1272	2638	2367	-0.691	1009	1629	922	1445	0
2	2	4	""	"YFR055W"	7090	22540	110	3330	4103	3972	117	155	332	68	64	0	1499	2095	2009	133	158	206	63	59	0	2.352	2.032	1.965	2.015	2.090	2.017	0.949	392	2408	4579	5948	1.234	3213	1366	3986	1962	0
2	3	4	"RPL30"	"YGL030W"	7300	22545	105	2092	1805	851	113	144	307	86	82	0	1396	1211	571	133	157	194	84	81	0	1.567	1.570	1.562	1.557	1.567	1.577	0.940	316	2304	3242	2770	0.648	1979	1263	1692	1078	0
2	4	4	""	"YFR026C"	7490	22545	110	3955	3421	1582	122	139	87	97	95	0	2540	2187	1003	140	162	131	94	90	0	1.597	1.612	1.627	1.656	1.593	1.622	0.956	392	2358	6233	5346	0.675	3833	2400	3299	2047	0
2	5	4	""	"YFR057W"	7690	22545	75	429	471	239	108	128	78	90	80	0	481	505	246	140	156	76	91	80	0	0.941	0.995	0.996	1.003	1.665	0.996	0.750	156	1272	662	728	-0.087	321	341	363	365	0
2	6	4	"AGA2"	"YGL032C"	7895	22540	105	3481	3094	1253	105	126	83	100	99	0	3069	2682	1091	132	157	96	100	99	0	1.149	1.172	1.161	1.168	1.306	1.171	0.958	316	2304	6313	5539	0.201	3376	2937	2989	2550	0
2	7	4	"CDC14"	"YFR028C"	8095	22535	100	2513	2224	1194	100	119	77	100	98	0	2364	2109	1161	130	156	92	98	95	0	1.080	1.073	1.079	1.119	1.483	1.063	0.957	316	2339	4647	4103	0.111	2413	2234	2124	1979	0
2	8	4	"ERP6"	"YGL002W"	8300	22540	105	2163	1975	665	99	113	66	100	99	0	7424	6678	2194	137	156	79	100	100	0	0.283	0.287	0.288	0.280	1.272	0.283	0.964	316	2323	9351	8417	-1.820	2064	7287	1876	6541	0
2	9	4	""	"YGL034C"	8495	22535	95	976	894	339	113	136	99	94	89	0	972	892	354	136	158	88	92	89	0	1.032	1.033	1.035	1.036	1.641	1.006	0.896	256	2072	1699	1537	0.046	863	836	781	756	0
2	10	4	"RPL11B"	"YGR085C"	8700	22545	105	5196	4634	2217	121	150	113	97	96	0	3037	2934	2304	136	168	127	95	93	0	1.749	1.613	1.740	1.725	1.639	1.402	0.784	316	2341	7976	7311	0.807	5075	2901	4513	2798	0
2	11	4	""	"YGR117C"	8905	22540	110	3611	2987	1369	108	139	120	98	97	0	8207	6633	3016	130	166	148	100	99	0	0.434	0.443	0.442	0.436	1.456	0.440	0.959	392	2366	11580	9382	-1.205	3503	8077	2879	6503	0
2	12	4	""	"YGR149W"	9100	22540	105	2842	2431	1011	110	150	142	97	95	0	2977	2559	1043	124	161	137	97	95	0	0.958	0.953	0.957	0.950	1.387	0.955	0.957	316	2291	5585	4756	-0.063	2732	2853	2321	2435	0
2	13	4	"PDC6"	"YGR087C"	9300	22535	95	4912	4339	1518	118	170	192	100	100	0	1964	1841	612	126	172	189	99	96	0	2.608	2.461	2.495	2.466	1.393	2.549	0.921	256	2072	6632	5936	1.383	4794	1838	4221	1715	0
2	14	4	"NUP57"	"YGR119C"	9500	22540	110	5891	4904	2609	113	161	204	93	91	0	4091	3426	1802	121	166	217	91	88	0	1.455	1.450	1.465	1.491	1.745	1.464	0.949	392	2379	9748	8096	0.541	5778	3970	4791	3305	0
2	15	4	""	"YGR151C"	9700	22540	105	1875	1581	1177	103	138	149	72	70	0	1284	1084	819	113	146	161	68	63	0	1.513	1.522	1.504	1.549	2.221	1.497	0.910	316	2320	2943	2449	0.598	1772	1171	1478	971	0
2	16	4	""	"YGR089W"	9890	22540	85	3512	4653	3902	107	152	179	96	90	0	1524	2010	1701	111	156	179	79	74	0	2.410	2.394	2.451	2.849	1.963	2.407	0.912	208	1660	4818	6445	1.269	3405	1413	4546	1899	0
2	17	4	"MEP1"	"YGR121C"	10100	22545	105	3368	3601	2501	105	166	288	91	85	0	3253	3192	2199	118	164	245	89	84	0	1.041	1.137	1.131	1.262	1.921	1.142	0.938	316	2332	6398	6570	0.058	3263	3135	3496	3074	0
2	18	4	""	"YGR153W"	10305	22545	110	784	2878	3920	105	172	351	61	49	0	296	1268	1737	117	162	195	49	42	0	3.793	2.409	2.367	2.729	2.852	2.397	0.900	392	2377	858	3924	1.923	679	179	2773	1151	0
2	19	4	"PRP31"	"YGR091W"	10505	22535	105	183	945	2011	108	170	366	28	19	0	116	378	718	113	159	224	23	14	0	25.000	3.158	1.537	1.566	3.769	3.044	0.806	316	2308	78	1102	4.644	75	3	837	265	0
2	20	4	"PPT1"	"YGR123C"	10705	22530	95	4604	3983	1832	102	235	703	90	85	0	2201	1932	896	110	176	293	89	83	0	2.153	2.130	2.117	2.184	1.549	2.121	0.938	256	2063	6593	5703	1.106	4502	2091	3881	1822	0
2	21	4	"CYS4"	"YGR155W"	10900	22520	115	4539	4285	1347	119	629	1286	94	86	0	1837	1741	531	127	353	545	93	87	0	2.585	2.581	2.550	2.596	1.337	2.618	0.932	392	2380	6130	5780	1.370	4420	1710	4166	1614	-100
2	1	5	"SET1"	"YHR119W"	6915	22740	100	1279	1539	1012	116	145	151	94	91	0	3434	4101	2607	135	164	191	94	93	0	0.353	0.359	0.348	0.360	1.642	0.362	0.948	316	2320	4462	5389	-1.504	1163	3299	1423	3966	0
2	2	5	""	"YHR149C"	7110	22740	105	2746	4557	4210	112	149	211	94	90	0	2972	5675	5401	133	161	209	92	89	0	0.928	0.802	0.795	0.883	1.582	0.785	0.963	316	2275	5473	9987	-0.108	2634	2839	4445	5542	0
2	3	5	""	"YHR181W"	7300	22740	85	1762	1944	1375	104	128	83	94	89	0	3178	3526	2633	129	157	104	97	90	0	0.544	0.542	0.541	0.580	1.572	0.525	0.951	208	1660	4707	5237	-0.879	1658	3049	1840	3397	0
2	4	5	""	"YHR121W"	7510	22740	110	2144	2904	2649	117	135	88	81	79	0	1464	1869	1730	142	159	88	74	69	0	1.533	1.614	1.596	1.611	2.135	1.584	0.948	392	2351	3349	4514	0.617	2027	1322	2787	1727	0
2	5	5	""	"YHR151C"	7710	22740	100	1213	2481	3030	116	135	92	84	82	0	845	1597	1828	149	168	134	76	70	0	1.576	1.633	1.517	1.568	2.096	1.676	0.933	316	2313	1793	3813	0.656	1097	696	2365	1448	0
2	6	5	"GND1"	"YHR183W"	7910	22730	95	730	1024	898	100	123	96	80	73	0	1345	2176	1962	130	163	165	82	77	0	0.519	0.452	0.455	0.499	2.000	0.446	0.931	256	2071	1845	2970	-0.948	630	1215	924	2046	0
2	7	5	"EPT1"	"YHR123W"	8100	22735	85	2006	1863	1029	93	109	63	98	93	0	1368	1213	684	125	145	81	92	86	0	1.539	1.627	1.646	1.782	1.686	1.596	0.939	208	1660	3156	2858	0.622	1913	1243	1770	1088	0
2	8	5	"SPO16"	"YHR153C"	8315	22740	100	2034	2545	2002	101	118	79	95	93	0	2285	3220	2620	129	146	72	94	93	0	0.897	0.791	0.789	0.856	1.784	0.773	0.961	316	2329	4089	5535	-0.158	1933	2156	2444	3091	0
2	9	5	"ADY1"	"YHR185C"	8515	22740	100	835	1316	1053	112	146	172	90	80	0	719	1119	910	128	159	177	87	72	0	1.223	1.215	1.194	1.229	1.581	1.171	0.925	316	2327	1314	2195	0.291	723	591	1204	991	0
2	10	5	""	"YHR125W"	8715	22745	100	2948	2559	1211	116	158	186	97	93	0	1583	1401	661	130	172	202	92	85	0	1.949	1.922	1.963	1.966	1.520	1.942	0.909	316	2271	4285	3714	0.963	2832	1453	2443	1271	0
2	11	5	""	"YHR155W"	8905	22735	95	3007	2899	1624	106	145	138	99	98	0	1556	1363	765	125	165	156	92	81	0	2.027	2.256	2.286	2.430	1.612	2.250	0.921	256	2050	4332	4031	1.020	2901	1431	2793	1238	0
2	12	5	"IKI1"	"YHR187W"	9105	22735	90	748	824	473	102	134	132	91	76	0	887	921	512	122	158	160	87	73	0	0.844	0.904	0.906	0.917	1.664	0.902	0.887	256	1924	1411	1521	-0.244	646	765	722	799	0
2	13	5	"YHC3"	"YJL059W"	9310	22735	95	3476	3182	1050	112	154	186	100	98	0	5176	4638	1531	128	171	184	100	100	0	0.666	0.681	0.680	0.683	1.248	0.670	0.961	256	2088	8412	7580	-0.586	3364	5048	3070	4510	0
2	14	5	""	"YJL091C"	9505	22735	90	684	695	345	111	153	201	83	71	0	678	691	347	122	159	213	84	64	0	1.031	1.026	1.004	1.038	1.739	0.932	0.821	256	1916	1129	1153	0.043	573	556	584	569	0
2	15	5	""	"YJL123C"	9700	22730	85	6756	5834	2067	114	160	158	100	100	0	2863	2448	956	122	158	134	98	94	0	2.423	2.459	2.472	2.658	1.549	2.416	0.942	208	1660	9383	8046	1.277	6642	2741	5720	2326	0
2	16	5	"NUP82"	"YJL061W"	9900	22735	90	4481	4217	1618	113	148	129	100	99	0	1991	1809	643	122	154	128	97	95	0	2.337	2.433	2.422	2.509	1.498	2.493	0.933	256	1924	6237	5791	1.225	4368	1869	4104	1687	0
2	17	5	"TOK1"	"YJL093C"	10105	22740	100	3896	3594	2595	117	175	275	86	79	0	1564	1423	1006	125	176	258	77	68	0	2.626	2.679	2.721	2.700	1.876	2.763	0.907	316	2301	5218	4775	1.393	3779	1439	3477	1298	0
2	18	5	"GCD14"	"YJL125C"	10305	22735	105	3790	3316	2065	120	175	206	87	83	0	2873	2581	1677	128	173	185	83	80	0	1.337	1.303	1.310	1.393	2.045	1.280	0.909	316	2261	6415	5649	0.419	3670	2745	3196	2453	0
2	19	5	"MRPL8"	"YJL063C"	10510	22735	105	1713	2512	2362	112	161	204	71	66	0	1130	1495	1368	124	167	215	62	60	0	1.591	1.751	1.692	1.775	2.166	1.774	0.910	316	2317	2607	3771	0.670	1601	1006	2400	1371	0
2	20	5	"BCK1"	"YJL095W"	10710	22745	90	5086	5214	3757	94	131	161	97	94	0	5073	4790	3391	109	149	196	90	85	0	1.006	1.094	1.111	1.258	1.824	1.106	0.941	256	1916	9956	9801	0.008	4992	4964	5120	4681	0
2	21	5	"SPT10"	"YJL127C"	10910	22735	100	702	660	346	99	123	94	85	79	0	576	539	277	116	143	118	80	74	0	1.311	1.326	1.306	1.367	1.664	1.281	0.817	316	2338	1063	984	0.391	603	460	561	423	0
2	1	6	""	"YJL065C"	6920	22935	105	3568	3042	1426	108	126	76	98	96	0	2106	1799	836	125	140	70	93	91	0	1.747	1.753	1.745	1.897	1.611	1.760	0.960	316	2324	5441	4608	0.805	3460	1981	2934	1674	0
2	2	6	""	"YJL097W"	7120	22935	100	3590	3047	1315	105	133	102	97	96	0	2057	1737	765	121	141	81	96	94	0	1.800	1.821	1.844	1.942	1.473	1.817	0.958	316	2293	5421	4558	0.848	3485	1936	2942	1616	0
2	3	6	"TRK1"	"YJL129C"	7320	22935	100	10009	8975	4079	107	123	68	100	100	0	7390	6251	2893	124	139	61	99	99	0	1.363	1.447	1.438	1.508	1.428	1.440	0.965	316	2331	17168	14995	0.447	9902	7266	8868	6127	0
2	4	6	"OAR1"	"YKL055C"	7520	22935	100	5477	4642	2052	119	133	79	98	97	0	2247	1924	862	140	153	68	94	91	0	2.543	2.535	2.541	2.674	1.539	2.522	0.962	316	2277	7465	6307	1.347	5358	2107	4523	1784	0
2	5	6	"CYT2"	"YKL087C"	7720	22935	100	2589	2205	978	127	143	80	96	92	0	3809	3141	1480	157	171	84	94	93	0	0.674	0.696	0.693	0.742	1.684	0.682	0.958	316	2283	6114	5062	-0.569	2462	3652	2078	2984	0
2	6	6	""	"YKL118W"	7915	22935	105	7575	6511	3227	127	147	87	100	99	0	5667	4966	2512	158	184	112	100	97	0	1.352	1.328	1.331	1.328	1.335	1.292	0.964	316	2334	12957	11192	0.435	7448	5509	6384	4808	0
2	7	6	"NUP120"	"YKL057C"	8120	22940	95	3175	3328	2688	129	160	121	85	83	0	4009	3939	3077	163	195	141	82	78	0	0.792	0.847	0.831	0.934	2.070	0.857	0.940	256	2080	6892	6975	-0.336	3046	3846	3199	3776	0
2	8	6	"MIF2"	"YKL089W"	8325	22935	95	10530	9172	6085	121	207	742	85	81	0	5973	4863	3109	140	186	275	87	80	0	1.785	1.916	1.925	2.127	1.740	1.974	0.949	256	2080	16242	13774	0.836	10409	5833	9051	4723	0
2	9	6	"OAC1"	"YKL120W"	8525	22940	105	2730	3270	2705	108	138	122	91	87	0	1566	2002	1649	127	156	132	82	80	0	1.822	1.686	1.683	1.829	1.966	1.685	0.955	316	2323	4061	5037	0.866	2622	1439	3162	1875	0
2	10	6	""	"YKL059C"	8725	22935	100	4559	4144	2015	109	140	116	100	100	0	3840	3262	1557	128	158	117	100	99	0	1.199	1.287	1.291	1.313	1.394	1.292	0.953	316	2267	8162	7169	0.262	4450	3712	4035	3134	0
2	11	6	""	"YKL091C"	8920	22940	100	2738	3153	2189	113	145	147	98	96	0	2271	2492	1568	136	168	191	93	89	0	1.230	1.290	1.260	1.330	1.717	1.343	0.946	316	2302	4760	5396	0.298	2625	2135	3040	2356	0
2	12	6	"SRP21"	"YKL122C"	9120	22935	100	1404	1391	798	114	149	158	91	82	0	1872	1790	1000	146	187	219	90	81	0	0.747	0.777	0.789	0.760	1.763	0.766	0.919	316	2308	3016	2921	-0.420	1290	1726	1277	1644	0
2	13	6	""	"YKL061W"	9315	22935	100	4194	3791	1312	126	165	147	100	99	0	10258	9150	3104	164	205	153	100	100	0	0.403	0.408	0.409	0.404	1.261	0.401	0.962	316	2316	14162	12651	-1.311	4068	10094	3665	8986	0
2	14	6	"MBR1"	"YKL093W"	9515	22935	105	5938	5463	1929	129	171	180	100	99	0	8776	8265	2851	160	204	226	100	100	0	0.674	0.658	0.663	0.644	1.270	0.645	0.962	316	2320	14425	13439	-0.569	5809	8616	5334	8105	0
2	15	6	"SSH4"	"YKL124W"	9710	22930	95	5118	4624	1365	124	181	243	100	100	0	4441	4060	1185	143	201	275	100	99	0	1.162	1.149	1.161	1.149	1.303	1.131	0.959	256	2080	9292	8417	0.217	4994	4298	4500	3917	0
2	16	6	""	"YLR040C"	9915	22930	90	3129	2677	1091	113	142	114	97	95	0	3930	3246	1370	129	158	109	96	94	0	0.793	0.823	0.821	0.876	1.680	0.801	0.947	256	1924	6817	5681	-0.334	3016	3801	2564	3117	0
2	17	6	""	"YLR072W"	10110	22930	95	2139	1936	920	118	171	234	94	89	0	1729	1542	793	131	182	256	89	78	0	1.265	1.288	1.276	1.396	1.658	1.261	0.925	256	2069	3619	3229	0.339	2021	1598	1818	1411	0
2	18	6	""	"YLR104W"	10320	22930	100	2556	2205	1217	123	174	194	94	87	0	2977	2450	1387	133	183	193	91	86	0	0.855	0.899	0.886	0.991	1.863	0.887	0.939	316	2314	5277	4399	-0.225	2433	2844	2082	2317	0
2	19	6	""	"YLR042C"	10515	22930	100	3843	3248	1414	123	163	156	98	96	0	3575	3046	1335	138	175	147	98	95	0	1.082	1.075	1.064	1.074	1.392	1.073	0.958	316	2300	7157	6033	0.114	3720	3437	3125	2908	0
2	20	6	""	"YLR074C"	10710	22930	90	1795	1672	990	111	143	142	96	89	0	2132	2015	1268	129	161	152	94	87	0	0.841	0.828	0.818	0.907	1.827	0.803	0.935	256	1916	3687	3447	-0.250	1684	2003	1561	1886	0
2	21	6	""	"YLR106C"	10910	22930	100	2607	3266	2711	109	139	152	95	86	0	3031	3550	2938	129	162	191	95	81	0	0.861	0.923	0.906	0.972	1.643	0.920	0.951	316	2337	5400	6578	-0.216	2498	2902	3157	3421	0
2	1	7	"PDC1"	"YLR044C"	6925	23135	95	4282	3824	1723	103	117	63	99	98	0	2780	2424	1124	123	135	57	94	94	0	1.573	1.617	1.617	1.766	1.572	1.602	0.966	256	2080	6836	6022	0.653	4179	2657	3721	2301	0
2	2	7	""	"YLR076C"	7120	23135	100	1577	1586	941	109	125	78	92	90	0	977	956	560	129	141	64	87	84	0	1.731	1.786	1.723	1.757	1.745	1.768	0.945	316	2327	2316	2304	0.792	1468	848	1477	827	0
2	3	7	""	"YLR108C"	7330	23140	100	2889	2515	1152	118	135	73	95	93	0	1930	1683	775	137	148	55	90	88	0	1.545	1.550	1.532	1.592	1.700	1.555	0.947	316	2312	4564	3943	0.628	2771	1793	2397	1546	0
2	4	7	""	"YLR046C"	7525	23135	100	6020	5164	2252	127	143	76	99	97	0	2870	2474	1093	150	166	73	94	94	0	2.167	2.167	2.147	2.289	1.600	2.168	0.963	316	2318	8613	7361	1.115	5893	2720	5037	2324	0
2	5	7	"BOS1"	"YLR078C"	7730	23135	105	5094	4410	1859	135	161	114	97	95	0	7405	6425	2775	166	187	115	99	97	0	0.685	0.683	0.683	0.699	1.444	0.670	0.970	316	2307	12198	10534	-0.546	4959	7239	4275	6259	0
2	6	7	""	"YLR110C"	7925	23135	100	2563	2220	932	132	161	116	97	96	0	1497	1366	562	162	198	140	95	92	0	1.821	1.734	1.738	1.739	1.561	1.736	0.915	316	2308	3766	3292	0.865	2431	1335	2088	1204	0
2	7	7	""	"YLR423C"	8130	23135	100	10836	9610	3456	139	174	141	100	99	0	30541	27189	9769	170	216	172	100	100	0	0.352	0.351	0.353	0.352	1.354	0.346	0.969	316	2306	41068	36490	-1.505	10697	30371	9471	27019	0
2	8	7	""	"YLR455W"	8330	23135	105	4542	4006	1545	123	151	133	98	95	0	2794	2483	994	144	172	118	94	92	0	1.668	1.660	1.662	1.777	1.540	1.642	0.951	316	2343	7069	6222	0.738	4419	2650	3883	2339	0
2	9	7	"PSP2"	"YML017W"	8525	23130	80	250	294	175	105	125	94	68	40	0	327	361	201	136	157	123	67	37	0	0.759	0.840	0.786	0.758	2.473	0.826	0.649	208	1512	336	414	-0.398	145	191	189	225	0
2	10	7	"TUS1"	"YLR425W"	8725	23130	95	7135	6231	2649	102	133	147	99	99	0	3401	2904	1236	123	146	92	98	97	0	2.146	2.204	2.181	2.279	1.482	2.229	0.953	256	2080	10311	8910	1.101	7033	3278	6129	2781	0
2	11	7	"NBP1"	"YLR457C"	8930	23130	95	3308	3110	1376	113	141	104	98	97	0	2934	2611	1118	133	160	114	98	94	0	1.141	1.209	1.191	1.235	1.442	1.201	0.951	256	2070	5996	5475	0.190	3195	2801	2997	2478	0
2	12	7	"OST6"	"YML019W"	9130	23135	105	2526	2402	852	126	167	151	99	98	0	2711	2667	954	145	191	174	100	98	0	0.935	0.902	0.897	0.888	1.288	0.886	0.949	316	2306	4966	4798	-0.096	2400	2566	2276	2522	0
2	13	7	""	"YLR427W"	9325	23135	95	5970	5268	2171	135	184	179	100	100	0	2356	2115	738	155	205	182	100	99	0	2.651	2.619	2.668	2.544	1.306	2.732	0.937	256	2080	8036	7093	1.407	5835	2201	5133	1960	0
2	14	7	"CDC91"	"YLR459W"	9530	23135	100	6195	5374	2041	143	178	130	100	99	0	8196	7284	2734	175	211	144	100	100	0	0.755	0.736	0.733	0.734	1.300	0.732	0.965	316	2329	14073	12340	-0.406	6052	8021	5231	7109	0
2	15	7	"UNG1"	"YML021C"	9730	23140	105	6269	5253	2350	140	205	304	97	93	0	8173	7248	3069	158	221	322	100	97	0	0.765	0.721	0.721	0.683	1.387	0.723	0.960	316	2309	14144	12203	-0.387	6129	8015	5113	7090	0
2	16	7	"CRN1"	"YLR429W"	9935	23135	105	4880	4581	1865	158	222	305	99	96	0	1846	1799	685	167	232	309	94	87	0	2.812	2.710	2.762	2.692	1.391	2.646	0.866	316	2308	6401	6055	1.492	4722	1679	4423	1632	0
2	17	7	"PAU4"	"YLR461W"	10130	23135	110	12232	10113	4312	164	225	240	100	98	0	13527	11088	4892	175	243	266	99	98	0	0.904	0.912	0.913	0.951	1.467	0.904	0.971	392	2362	25420	20862	-0.146	12068	13352	9949	10913	0
2	18	7	""	"YML023C"	10325	23135	100	3340	2907	1207	122	173	192	98	97	0	3390	2951	1159	138	187	207	99	96	0	0.990	0.990	1.008	0.969	1.364	1.003	0.945	316	2321	6470	5598	-0.015	3218	3252	2785	2813	0
2	19	7	""	"YMR187C"	10535	23140	100	2657	2625	1535	128	168	169	94	92	0	4191	4350	3056	144	183	186	96	92	0	0.625	0.594	0.605	0.610	1.577	0.541	0.886	316	2304	6576	6703	-0.678	2529	4047	2497	4206	0
2	20	7	"TRS130"	"YMR218C"	10730	23135	100	1250	1335	867	111	141	131	91	84	0	1225	1296	848	130	161	142	88	81	0	1.040	1.050	1.016	1.041	1.746	1.041	0.923	316	2314	2234	2390	0.057	1139	1095	1224	1166	0
2	21	7	""	"YMR251W"	10925	23130	90	778	864	585	115	147	133	80	71	0	985	1069	735	134	167	177	82	69	0	0.779	0.801	0.805	0.762	1.893	0.768	0.881	256	1894	1514	1684	-0.360	663	851	749	935	0
2	1	8	"GCV2"	"YMR189W"	6940	23335	95	1419	1435	856	117	137	103	91	85	0	1774	1789	1038	135	154	120	88	85	0	0.794	0.797	0.775	0.823	1.967	0.803	0.938	256	2080	2941	2972	-0.332	1302	1639	1318	1654	0
2	2	8	"ERG8"	"YMR220W"	7135	23335	105	3742	3746	2180	133	155	107	99	98	0	5374	5183	3047	147	166	115	100	99	0	0.690	0.717	0.712	0.733	1.385	0.711	0.959	316	2307	8836	8649	-0.534	3609	5227	3613	5036	0
2	3	8	""	"YMR252C"	7335	23335	105	1426	1454	915	137	159	98	91	88	0	1364	1330	811	150	166	89	90	87	0	1.062	1.116	1.095	1.094	1.591	1.126	0.926	316	2292	2503	2497	0.086	1289	1214	1317	1180	0
2	4	8	""	"YMR191W"	7540	23340	100	1590	1459	752	130	154	102	92	88	0	780	727	342	151	171	95	87	82	0	2.321	2.307	2.247	2.187	1.853	2.359	0.864	316	2305	2089	1905	1.215	1460	629	1329	576	0
2	5	8	""	"YMR222C"	7735	23335	100	973	1284	851	137	172	143	93	84	0	732	908	570	157	185	124	89	76	0	1.454	1.527	1.491	1.515	1.700	1.535	0.888	316	2281	1411	1898	0.540	836	575	1147	751	0
2	6	8	""	"YMR254C"	7935	23335	105	2111	1889	981	131	187	264	89	85	0	1780	1519	792	154	219	339	84	73	0	1.218	1.288	1.277	1.338	1.539	1.270	0.915	316	2309	3606	3123	0.284	1980	1626	1758	1365	0
2	7	8	""	"YMR193C-A"	8135	23330	100	1801	1583	904	129	171	191	88	84	0	801	720	408	159	210	230	73	60	0	2.604	2.592	2.511	2.390	2.028	2.471	0.784	316	2315	2314	2015	1.381	1672	642	1454	561	0
2	8	8	"MRE11"	"YMR224C"	8345	23340	105	475	488	253	120	151	123	85	71	0	881	904	506	150	181	123	91	87	0	0.486	0.488	0.474	0.494	2.110	0.492	0.737	316	2299	1086	1122	-1.042	355	731	368	754	0
2	9	8	"COX7"	"YMR256C"	8540	23340	100	1055	960	406	115	138	99	93	88	0	1909	1673	703	140	162	106	93	90	0	0.531	0.551	0.547	0.574	1.748	0.550	0.905	316	2315	2709	2378	-0.912	940	1769	845	1533	0
2	10	8	"NAR1"	"YNL240C"	8735	23330	95	2184	1987	683	119	145	96	100	99	0	881	830	258	138	163	98	96	92	0	2.779	2.699	2.674	2.773	1.509	2.765	0.872	256	2080	2808	2560	1.475	2065	743	1868	692	0
2	11	8	"SEC2"	"YNL272C"	8935	23335	100	8453	7091	3486	129	156	109	100	100	0	12530	10331	4822	146	173	114	100	100	0	0.672	0.684	0.681	0.662	1.320	0.691	0.966	316	2349	20708	17147	-0.573	8324	12384	6962	10185	0
2	12	8	"YPT11"	"YNL304W"	9135	23330	105	4531	3815	1973	129	161	121	99	98	0	3740	3141	1561	147	182	143	99	98	0	1.225	1.231	1.246	1.199	1.442	1.246	0.959	316	2317	7995	6680	0.293	4402	3593	3686	2994	0
2	13	8	""	"YNL242W"	9335	23335	95	5668	5165	1838	138	175	131	100	100	0	7120	6524	2206	162	203	139	100	100	0	0.795	0.790	0.782	0.783	1.311	0.770	0.940	256	2080	12488	11389	-0.331	5530	6958	5027	6362	0
2	14	8	""	"YNL274C"	9535	23335	105	4471	3906	1468	158	197	161	99	96	0	10316	9128	3186	191	237	184	100	99	0	0.426	0.419	0.427	0.404	1.420	0.415	0.953	316	2318	14438	12685	-1.231	4313	10125	3748	8937	0
2	15	8	""	"YNL306W"	9740	23335	110	4224	3650	1512	145	177	126	97	96	0	3116	2695	1119	161	194	127	96	93	0	1.380	1.383	1.404	1.445	1.618	1.389	0.953	392	2348	7034	6039	0.465	4079	2955	3505	2534	0
2	16	8	"SUI1"	"YNL244C"	9935	23335	105	2164	1962	837	150	191	173	92	88	0	1702	1529	653	161	205	159	90	86	0	1.307	1.325	1.334	1.357	1.593	1.305	0.912	316	2264	3555	3180	0.386	2014	1541	1812	1368	0
2	17	8	""	"YNL276C"	10135	23335	105	2166	2079	932	141	205	246	96	92	0	1977	1913	894	152	219	273	95	89	0	1.110	1.101	1.102	1.101	1.554	1.081	0.899	316	2292	3850	3699	0.150	2025	1825	1938	1761	0
2	18	8	"KRI1"	"YNL308C"	10340	23340	100	4665	4094	1750	141	210	256	99	96	0	8130	7203	2911	149	208	259	100	100	0	0.567	0.560	0.560	0.548	1.352	0.562	0.949	316	2275	12505	11007	-0.819	4524	7981	3953	7054	0
2	19	8	""	"YNL246W"	10535	23335	110	6539	5866	2402	147	204	232	99	97	0	3670	3329	1377	153	200	223	97	93	0	1.817	1.801	1.824	1.814	1.458	1.819	0.941	392	2336	9909	8895	0.862	6392	3517	5719	3176	0
2	20	8	""	"YNL278W"	10735	23335	100	10631	8998	4231	124	157	134	100	99	0	6335	5606	2649	138	166	114	99	98	0	1.695	1.623	1.671	1.662	1.505	1.638	0.947	316	2269	16704	14342	0.762	10507	6197	8874	5468	0
2	21	8	""	"YNL310C"	10930	23335	105	2211	2007	803	115	141	118	96	93	0	1971	1767	707	132	162	160	93	90	0	1.140	1.157	1.140	1.211	1.588	1.154	0.936	316	2320	3935	3527	0.189	2096	1839	1892	1635	0
2	1	9	""	"YOR042W"	6935	23535	105	8525	7320	3487	127	145	88	99	98	0	3546	3042	1480	141	157	82	97	96	0	2.466	2.479	2.461	2.555	1.539	2.438	0.965	316	2318	11803	10094	1.302	8398	3405	7193	2901	0
2	2	9	"CDC21"	"YOR074C"	7135	23545	120	9782	9058	4184	143	171	122	98	97	0	6915	6418	2903	155	175	106	98	97	0	1.426	1.423	1.437	1.401	1.409	1.436	0.971	460	2490	16399	15178	0.512	9639	6760	8915	6263	0
2	3	9	"VAM3"	"YOR106W"	7345	23535	110	9368	7699	4083	163	193	139	98	97	0	3777	3172	1586	162	187	161	98	95	0	2.546	2.504	2.486	2.395	1.530	2.571	0.958	392	2349	12820	10546	1.348	9205	3615	7536	3010	0
2	4	9	""	"YOR044W"	7540	23535	105	2572	2333	802	147	181	135	100	97	0	2124	1946	637	159	185	114	100	98	0	1.234	1.223	1.213	1.208	1.260	1.230	0.954	316	2265	4390	3973	0.303	2425	1965	2186	1787	0
2	5	9	""	"YOR076C"	7745	23535	110	8035	7085	3298	159	219	269	100	98	0	5669	5050	2386	164	213	281	98	96	0	1.431	1.418	1.418	1.418	1.448	1.414	0.957	392	2277	13381	11812	0.517	7876	5505	6926	4886	0
2	6	9	""	"YOR108W"	7945	23535	100	8458	7611	3309	155	228	311	98	95	0	4122	3708	1567	172	253	399	93	90	0	2.102	2.109	2.096	2.141	1.386	2.139	0.953	316	2252	12253	10992	1.072	8303	3950	7456	3536	0
2	7	9	"DBP5"	"YOR046C"	8145	23535	110	11992	10377	4532	161	253	492	97	96	0	21677	18561	7985	204	330	730	99	97	0	0.551	0.557	0.563	0.549	1.428	0.553	0.962	392	2378	33304	28573	-0.860	11831	21473	10216	18357	0
2	8	9	""	"YOR078W"	8345	23530	105	9286	8089	2925	158	207	206	98	97	0	13241	11276	4393	199	259	278	99	96	0	0.700	0.716	0.710	0.734	1.443	0.692	0.967	316	2298	22170	19008	-0.515	9128	13042	7931	11077	0
2	9	9	""	"YOR110W"	8545	23535	95	858	1073	804	129	154	130	90	81	0	824	1007	805	156	184	157	83	60	0	1.091	1.109	1.163	1.213	2.054	1.064	0.850	256	2080	1397	1795	0.126	729	668	944	851	0
2	10	9	"RAT1"	"YOR048C"	8745	23530	85	465	511	353	134	152	86	75	64	0	436	455	286	159	179	88	72	60	0	1.195	1.274	1.164	1.097	2.109	1.241	0.729	208	1660	608	673	0.257	331	277	377	296	0
2	11	9	""	"YOR080W"	8945	23540	105	6083	5492	2375	139	160	95	100	99	0	7685	7036	2880	152	176	94	100	100	0	0.789	0.778	0.776	0.752	1.305	0.786	0.965	316	2338	13477	12237	-0.342	5944	7533	5353	6884	0
2	12	9	""	"YOR112W"	9140	23535	100	12017	10419	4430	135	160	101	100	100	0	4723	4304	1608	140	160	85	100	100	0	2.593	2.470	2.507	2.409	1.314	2.556	0.965	316	2293	16465	14448	1.374	11882	4583	10284	4164	0
2	13	9	"PHO85"	"YPL031C"	9335	23530	105	4072	4062	1533	142	177	135	100	100	0	1499	1504	542	152	186	140	98	96	0	2.918	2.899	2.892	2.922	1.299	2.895	0.930	316	2292	5277	5272	1.545	3930	1347	3920	1352	0
2	14	9	""	"YPL063W"	9530	23535	105	5028	4751	2396	160	198	148	100	99	0	2535	2326	1081	170	211	161	98	94	0	2.058	2.129	2.159	2.124	1.381	2.183	0.942	316	2308	7233	6747	1.041	4868	2365	4591	2156	0
2	15	9	""	"YPL095C"	9735	23535	105	5519	4987	1988	156	202	199	99	99	0	4254	3875	1482	164	203	204	99	98	0	1.311	1.302	1.307	1.296	1.329	1.309	0.953	316	2280	9453	8542	0.391	5363	4090	4831	3711	0
2	16	9	""	"YPL033C"	9935	23535	110	2892	2566	1059	150	200	201	96	93	0	3009	2671	1109	167	220	230	95	92	0	0.965	0.965	0.975	0.964	1.463	0.957	0.946	392	2336	5584	4920	-0.052	2742	2842	2416	2504	0
2	17	9	"VPS28"	"YPL065W"	10130	23530	105	5216	4533	1697	148	202	207	99	96	0	5122	4507	1765	161	212	201	99	96	0	1.022	1.009	1.017	1.028	1.397	0.991	0.955	316	2276	10029	8731	0.031	5068	4961	4385	4346	0
2	18	9	"MSY1"	"YPL097W"	10335	23530	105	9592	9217	2787	156	212	209	100	100	0	4454	4302	1270	161	208	188	100	100	0	2.198	2.188	2.218	2.176	1.238	2.202	0.942	316	2303	13729	13202	1.136	9436	4293	9061	4141	0
2	19	9	""	"YPL035C"	10535	23530	95	1777	1657	845	131	167	130	97	92	0	1620	1429	741	143	175	128	94	88	0	1.114	1.187	1.173	1.243	1.669	1.184	0.916	256	2053	3123	2812	0.156	1646	1477	1526	1286	0
2	20	9	""	"YPL067C"	10730	23530	105	2408	2174	1022	121	150	126	97	93	0	1542	1403	643	135	162	118	93	90	0	1.625	1.619	1.609	1.675	1.613	1.636	0.926	316	2313	3694	3321	0.701	2287	1407	2053	1268	0
2	21	9	""	"YPL099C"	10930	23535	105	1373	1276	648	110	129	78	95	93	0	1388	1282	657	131	152	87	93	91	0	1.005	1.013	0.995	1.042	1.714	1.004	0.922	316	2325	2520	2317	0.007	1263	1257	1166	1151	0
2	1	10	"EGD1"	"YPL037C"	6945	23740	100	2913	2558	1391	114	130	73	99	97	0	1286	1163	560	135	152	75	93	91	0	2.432	2.377	2.398	2.424	1.516	2.482	0.943	316	2351	3950	3472	1.282	2799	1151	2444	1028	0
2	2	10	"BTS1"	"YPL069C"	7140	23745	95	2334	2062	1149	122	154	142	92	87	0	4356	3798	2076	153	184	178	96	94	0	0.526	0.532	0.524	0.519	1.646	0.525	0.948	256	2041	6415	5585	-0.926	2212	4203	1940	3645	0
2	3	10	""	"YPL101W"	7340	23735	105	1082	2726	3012	139	175	162	64	60	0	418	1135	1232	153	186	207	52	46	0	3.558	2.634	2.325	2.030	2.876	2.465	0.876	316	2316	1208	3569	1.831	943	265	2587	982	0
2	4	10	"RPS23B"	"YPR132W"	7545	23735	105	5617	4836	2062	141	172	150	100	98	0	5003	4449	1738	167	189	157	99	97	0	1.132	1.096	1.100	1.082	1.383	1.122	0.956	316	2090	10312	8977	0.179	5476	4836	4695	4282	0
2	5	10	"KIM3"	"YPR164W"	7720	23735	150	206	337	374	153	226	408	16	5	0	212	403	672	161	215	326	18	11	0	1.039	0.760	0.916	0.970	2.991	0.672	0.717	716	2447	104	426	0.055	53	51	184	242	-50
2	6	10	""	"YPR196W"	7940	23735	125	6596	6071	2626	167	274	581	94	90	0	3430	3153	1382	165	243	359	92	86	0	1.969	1.976	1.987	2.036	1.700	1.968	0.946	460	2438	9694	8892	0.978	6429	3265	5904	2988	0
2	7	10	"MSS18"	"YPR134W"	8145	23735	105	4033	3642	1566	164	239	470	91	87	0	2157	1915	791	181	276	677	84	76	0	1.958	2.006	2.013	2.024	1.705	2.022	0.932	316	2290	5845	5212	0.969	3869	1976	3478	1734	0
2	8	10	"MRP2"	"YPR166C"	8345	23735	95	992	1117	648	151	197	181	89	79	0	1147	1359	808	170	215	185	87	81	0	0.861	0.812	0.807	0.848	1.718	0.815	0.884	256	2080	1818	2155	-0.216	841	977	966	1189	0
2	9	10	"SGE1"	"YPR198W"	8540	23735	105	7902	7293	3538	143	181	158	100	98	0	7933	6953	3363	158	193	151	100	99	0	0.998	1.052	1.040	1.065	1.461	1.051	0.959	316	2329	15534	13945	-0.003	7759	7775	7150	6795	0
2	10	10	""	"YPR136C"	8745	23735	100	748	1147	946	127	154	136	90	78	0	849	1326	1102	145	174	194	86	73	0	0.882	0.864	0.836	0.865	1.793	0.833	0.892	316	2352	1325	2201	-0.181	621	704	1020	1181	0
2	11	10	"NUT2"	"YPR168W"	8935	23735	80	366	399	258	125	148	97	70	57	0	395	438	280	144	163	84	71	59	0	0.960	0.932	0.864	0.916	2.010	0.931	0.719	208	1512	492	568	-0.059	241	251	274	294	0
2	12	10	"ARR2"	"YPR200C"	9145	23735	105	1023	1213	689	134	162	110	92	89	0	726	785	417	143	165	95	90	83	0	1.525	1.681	1.667	1.628	1.864	1.710	0.866	316	2325	1472	1721	0.609	889	583	1079	642	0
2	13	10	"MEP3"	"YPR138C"	9340	23735	105	9152	8571	4469	141	174	122	100	99	0	4448	4019	2002	148	175	107	100	98	0	2.096	2.178	2.169	2.146	1.416	2.217	0.953	316	2328	13311	12301	1.067	9011	4300	8430	3871	0
2	14	10	""	"YPR170C"	9545	23735	100	703	700	334	164	214	195	83	61	0	742	772	373	161	197	139	88	80	0	0.928	0.877	0.891	0.895	1.879	0.927	0.752	316	2305	1120	1147	-0.108	539	581	536	611	0
2	15	10	""	"YPR202W"	9735	23730	105	24718	29145	16861	165	226	224	100	100	0	13260	13907	7763	159	203	182	100	100	0	1.874	2.108	2.090	2.143	1.493	2.162	0.950	316	2266	37654	42728	0.906	24553	13101	28980	13748	0
2	16	10	""	"IntYBR048W"	9930	23730	100	2237	2474	1497	133	170	141	99	98	0	1741	1782	1050	141	181	157	99	91	0	1.315	1.427	1.431	1.443	1.499	1.448	0.926	316	2288	3704	3982	0.395	2104	1600	2341	1641	0
2	17	10	""	"LSR1"	10130	23725	95	4263	3897	2108	131	175	186	100	98	0	2016	1718	886	140	186	193	92	84	0	2.203	2.387	2.442	2.486	1.578	2.437	0.914	256	2072	6008	5344	1.139	4132	1876	3766	1578	0
2	18	10	""	"YCLWTy5-1C"	10330	23735	110	2259	2454	1607	143	268	393	85	73	0	1789	1910	1223	156	283	430	81	67	0	1.296	1.318	1.323	1.288	1.508	1.323	0.916	392	2317	3749	4065	0.374	2116	1633	2311	1754	0
2	19	10	""	"IntYCR097W-A2"	10520	23735	120	319	508	419	122	199	302	44	33	0	365	574	474	136	215	301	45	35	0	0.860	0.881	0.914	0.960	2.680	0.947	0.867	460	2405	426	824	-0.217	197	229	386	438	0
2	20	10	""	"IntYDL191W"	10720	23745	110	255	329	291	113	147	130	51	34	0	313	414	388	130	165	133	52	44	0	0.776	0.761	0.739	0.822	2.469	0.772	0.687	392	2363	325	500	-0.366	142	183	216	284	0
2	21	10	""	"CEN4"	10930	23730	90	370	371	190	109	129	89	77	66	0	492	467	232	130	156	100	80	69	0	0.721	0.777	0.762	0.748	2.144	0.783	0.699	256	1912	623	599	-0.472	261	362	262	337	0
2	1	11	""	"YDRWdelta31"	6940	23935	80	345	362	178	109	123	69	83	73	0	522	521	233	136	151	78	87	84	0	0.611	0.657	0.655	0.645	2.054	0.676	0.743	208	1512	622	638	-0.710	236	386	253	385	0
2	2	11	""	"YELCtau1"	7145	23935	105	607	552	259	120	142	100	84	77	0	829	756	373	145	164	89	86	81	0	0.712	0.707	0.706	0.702	1.789	0.696	0.851	316	2301	1171	1043	-0.490	487	684	432	611	0
2	3	11	""	"YER039C-A"	7340	23935	100	1914	1899	1109	129	150	93	95	92	0	1829	1712	1004	155	176	93	92	89	0	1.066	1.137	1.112	1.199	1.771	1.128	0.942	316	2304	3459	3327	0.093	1785	1674	1770	1557	0
2	4	11	""	"YFLWtau1"	7540	23935	100	2710	2352	1075	133	163	149	94	91	0	11435	9970	4852	169	199	176	100	96	0	0.229	0.226	0.225	0.228	1.509	0.221	0.939	316	2307	13843	12020	-2.128	2577	11266	2219	9801	0
2	5	11	""	"YFRCdelta9"	7740	23935	100	1763	1551	694	134	165	125	92	90	0	1700	1467	688	154	183	118	91	87	0	1.054	1.079	1.075	1.131	1.706	1.059	0.928	316	2237	3175	2730	0.075	1629	1546	1417	1313	0
2	6	11	""	"YGLWtau2"	7940	23935	95	1034	955	588	158	212	249	74	66	0	1214	1063	656	169	214	231	73	69	0	0.838	0.891	0.865	0.889	2.055	0.919	0.856	256	2068	1921	1691	-0.255	876	1045	797	894	0
2	7	11	""	"iYAR061W"	8145	23935	105	8370	6868	4715	168	220	303	88	83	0	6658	5645	3865	179	223	260	86	83	0	1.266	1.226	1.222	1.250	1.836	1.229	0.959	316	2325	14681	12166	0.340	8202	6479	6700	5466	0
2	8	11	""	"iYAR068W"	8345	23935	100	6020	5491	2818	153	190	153	99	97	0	4194	3554	1883	167	198	129	97	95	0	1.457	1.576	1.571	1.660	1.497	1.561	0.953	316	2328	9894	8725	0.543	5867	4027	5338	3387	0
2	9	11	""	"iYBL111C"	8545	23935	105	17523	15143	8450	152	190	182	100	99	0	11042	9672	5186	160	193	141	100	100	0	1.596	1.576	1.552	1.552	1.418	1.613	0.954	316	2337	28253	24503	0.675	17371	10882	14991	9512	0
2	10	11	""	"iYBL098W"	8750	23935	90	2664	2495	1318	128	152	105	97	94	0	2249	2042	1039	145	167	98	96	93	0	1.205	1.248	1.252	1.231	1.489	1.258	0.932	256	1924	4640	4264	0.269	2536	2104	2367	1897	0
2	11	11	""	"iYBL092W"	8945	23940	100	2952	2739	1446	128	154	102	95	93	0	3112	2910	1552	150	172	91	95	93	0	0.953	0.946	0.960	0.977	1.732	0.939	0.946	316	2325	5786	5371	-0.069	2824	2962	2611	2760	0
2	12	11	""	"iYBL089W"	9150	23940	105	7024	6176	3209	131	205	619	92	85	0	6693	5708	2807	148	258	1133	85	81	0	1.053	1.087	1.086	1.098	1.449	1.016	0.890	316	2328	13438	11605	0.075	6893	6545	6045	5560	0
2	13	11	""	"iYBL071C"	9350	23935	95	2014	1744	877	134	214	649	80	65	0	1583	1410	690	144	264	1194	63	0	0	1.306	1.272	1.290	1.266	1.762	1.280	0.918	256	2088	3319	2876	0.386	1880	1439	1610	1266	0
2	14	11	""	"iYBL065W"	9545	23935	90	861	824	445	126	163	140	85	75	0	588	561	263	132	162	118	84	74	0	1.612	1.627	1.633	1.505	1.993	1.699	0.763	256	1916	1191	1127	0.689	735	456	698	429	0
2	15	11	""	"iYBL060W"	9735	23935	105	2747	2859	1810	126	172	170	99	95	0	1689	1665	1002	135	172	151	96	90	0	1.687	1.786	1.762	1.785	1.571	1.823	0.925	316	2336	4175	4263	0.754	2621	1554	2733	1530	0
2	16	11	""	"iYBL042C"	9940	23930	95	2459	2238	1132	119	159	196	95	91	0	1495	1357	687	134	175	225	90	78	0	1.719	1.733	1.761	1.781	1.602	1.707	0.918	256	2088	3701	3342	0.782	2340	1361	2119	1223	0
2	17	11	""	"iYBL038W"	10145	23930	100	2855	2795	1755	118	164	246	96	86	0	1783	1600	983	136	190	324	81	67	0	1.662	1.829	1.834	1.951	1.685	1.852	0.920	316	2365	4384	4141	0.733	2737	1647	2677	1464	0
2	18	11	""	"iYBL034C"	10345	23935	100	1653	1633	1039	128	196	250	90	72	0	925	923	548	151	227	315	68	56	0	1.970	1.949	1.947	2.004	1.709	1.951	0.846	316	2307	2299	2277	0.978	1525	774	1505	772	0
2	19	11	""	"iYBR265W"	10545	23940	100	2383	2016	893	123	153	123	96	92	0	2328	1984	902	140	172	133	93	90	0	1.033	1.027	1.010	1.044	1.515	1.011	0.934	316	2270	4448	3737	0.047	2260	2188	1893	1844	0
2	20	11	""	"iYBR270C"	10735	23935	105	1689	1976	1292	130	161	128	98	93	0	1719	1706	1105	153	186	136	96	87	0	0.996	1.189	1.215	1.256	1.631	1.189	0.915	316	2258	3125	3399	-0.006	1559	1566	1846	1553	0
2	21	11	""	"iYBR274W"	10940	23935	105	2272	2361	1686	113	135	88	99	96	0	3894	3944	2804	140	166	95	100	98	0	0.575	0.591	0.586	0.583	1.525	0.590	0.956	316	2356	5913	6052	-0.798	2159	3754	2248	3804	0
2	1	12	""	"iYBR291C"	6950	24130	90	538	499	248	108	129	100	82	74	0	711	636	304	139	157	100	83	78	0	0.752	0.787	0.765	0.769	2.015	0.780	0.832	256	1924	1002	888	-0.412	430	572	391	497	0
2	2	12	""	"iYBR294W"	7150	24130	95	1848	1642	624	123	147	102	99	97	0	1168	1097	393	144	165	97	96	94	0	1.685	1.594	1.597	1.623	1.412	1.591	0.914	256	2073	2749	2472	0.752	1725	1024	1519	953	0
2	3	12	""	"iYBR297W"	7350	24140	100	2003	1847	746	133	160	135	98	95	0	2766	2658	1111	156	181	144	100	98	0	0.716	0.685	0.696	0.662	1.394	0.678	0.927	316	2330	4480	4216	-0.481	1870	2610	1714	2502	0
2	4	12	""	"iYCL061C"	7550	24135	100	15634	13800	6782	143	172	152	100	100	0	3409	3031	1400	153	181	160	100	99	0	4.758	4.745	4.780	4.680	1.285	4.862	0.956	316	2320	18747	16535	2.250	15491	3256	13657	2878	0
2	5	12	""	"iYCL055W-0"	7750	24140	100	2017	1884	863	143	171	116	97	92	0	1612	1487	577	154	182	103	99	96	0	1.285	1.306	1.273	1.202	1.733	1.361	0.915	316	2331	3332	3074	0.362	1874	1458	1741	1333	0
2	6	12	""	"iYCL051W"	7950	24135	95	2033	1764	844	155	191	185	91	86	0	2945	2472	1209	172	204	178	92	87	0	0.677	0.700	0.694	0.700	1.552	0.688	0.935	256	2080	4651	3909	-0.562	1878	2773	1609	2300	0
2	7	12	""	"iYCL029C"	8140	24130	95	2891	2499	1139	150	202	286	93	88	0	1676	1512	712	160	206	263	90	81	0	1.808	1.737	1.698	1.792	1.654	1.681	0.930	256	2072	4257	3701	0.854	2741	1516	2349	1352	0
2	8	12	""	"iYCL025C"	8350	24140	105	2078	1883	744	136	175	162	93	91	0	1230	1137	407	151	187	178	92	87	0	1.800	1.772	1.778	1.738	1.569	1.743	0.868	316	2337	3021	2733	0.848	1942	1079	1747	986	0
2	9	12	""	"iYCRCdelta6-0"	8550	24140	105	2331	2218	1520	127	165	165	89	81	0	4747	4215	2760	150	184	182	92	88	0	0.479	0.514	0.508	0.513	1.700	0.522	0.936	316	2289	6801	6156	-1.061	2204	4597	2091	4065	0
2	10	12	""	"iYDL043C"	8750	24135	105	1155	981	500	126	159	146	84	78	0	991	857	435	146	176	134	81	77	0	1.218	1.203	1.168	1.198	1.773	1.188	0.858	316	2329	1874	1566	0.284	1029	845	855	711	0
2	11	12	""	"iYDL037C-0"	8950	24135	100	3619	3260	1672	133	160	132	97	96	0	2851	2611	1295	146	173	130	96	94	0	1.289	1.269	1.267	1.257	1.488	1.286	0.950	316	2292	6191	5592	0.366	3486	2705	3127	2465	0
2	12	12	""	"iYDL032W"	9145	24135	100	1199	1100	427	135	160	111	93	89	0	1577	1380	558	151	175	111	93	89	0	0.746	0.785	0.774	0.790	1.728	0.771	0.914	316	2292	2490	2194	-0.422	1064	1426	965	1229	0
2	13	12	""	"iYDL014W"	9350	24140	105	2157	1836	887	129	156	103	94	92	0	2446	2047	1003	145	169	96	93	89	0	0.881	0.897	0.903	0.975	1.804	0.895	0.932	316	2317	4329	3609	-0.182	2028	2301	1707	1902	0
2	14	12	""	"iYDL008W"	9545	24135	100	1591	1365	687	115	144	102	95	90	0	1643	1435	717	128	156	98	97	93	0	0.974	0.956	0.952	0.933	1.634	0.966	0.915	316	2319	2991	2557	-0.038	1476	1515	1250	1307	0
2	15	12	""	"iYDLWtau1"	9745	24135	95	3383	2986	1537	124	156	120	97	92	0	4554	3800	1928	137	171	126	99	94	0	0.738	0.781	0.762	0.771	1.631	0.775	0.938	256	2088	7676	6525	-0.439	3259	4417	2862	3663	0
2	16	12	""	"iYDR008C"	9945	24135	105	5225	4560	2147	131	173	190	98	95	0	2581	2276	1045	147	192	220	95	89	0	2.093	2.080	2.071	2.058	1.574	2.064	0.921	316	2353	7528	6558	1.065	5094	2434	4429	2129	0
2	17	12	""	"iYDR013W"	10145	24135	90	1461	1301	721	118	155	180	87	79	0	2369	2034	1102	153	206	231	88	82	0	0.606	0.629	0.627	0.642	1.904	0.631	0.917	256	1924	3559	3064	-0.722	1343	2216	1183	1881	0
2	18	12	""	"iYDR016C"	10345	24140	105	3662	3238	1542	129	162	148	96	94	0	19610	16950	8233	175	223	201	100	100	0	0.182	0.185	0.186	0.181	1.542	0.181	0.947	316	2319	22968	19884	-2.460	3533	19435	3109	16775	0
2	19	12	""	"iYDR032C-0"	10545	24140	105	1382	1251	544	124	156	122	93	88	0	1518	1384	556	144	179	140	93	90	0	0.916	0.909	0.902	0.879	1.755	0.925	0.897	316	2308	2632	2367	-0.127	1258	1374	1127	1240	0
2	20	12	""	"iYDR034C"	10745	24140	105	1905	1699	727	126	164	143	95	91	0	1492	1342	554	138	176	141	93	89	0	1.314	1.306	1.291	1.296	1.518	1.302	0.899	316	2307	3133	2777	0.394	1779	1354	1573	1204	0
2	21	12	""	"iYDR034C-A"	10945	24140	105	11375	9386	5107	109	142	130	100	99	0	13833	10787	5924	128	160	126	100	100	0	0.822	0.870	0.875	0.891	1.514	0.867	0.954	316	2317	24971	19936	-0.283	11266	13705	9277	10659	0
2	1	13	""	"iYDR335W"	6945	24335	105	2042	2292	1477	119	142	104	96	93	0	4084	4475	3023	147	171	110	95	93	0	0.488	0.502	0.500	0.547	1.722	0.491	0.963	316	2336	5860	6501	-1.034	1923	3937	2173	4328	0
2	2	13	""	"iYDR339C"	7135	24320	95	302	364	264	129	154	115	55	44	0	285	402	304	147	169	100	54	45	0	1.254	0.922	0.933	0.952	2.291	0.935	0.742	256	2064	311	490	0.326	173	138	235	255	0
2	3	13	""	"iYDR342C-1"	7345	24340	105	3694	3378	1761	145	177	151	98	96	0	1723	1578	741	151	175	124	97	92	0	2.258	2.266	2.235	2.198	1.428	2.351	0.932	316	2340	5121	4660	1.175	3549	1572	3233	1427	0
2	4	13	""	"iYDR354W"	7540	24335	95	2151	1852	914	153	183	139	89	85	0	1141	1010	515	152	177	121	85	83	0	2.020	1.980	1.961	1.927	1.544	1.965	0.899	256	2062	2987	2557	1.015	1998	989	1699	858	0
2	5	13	""	"iYDR360W"	7740	24340	100	3921	3536	2122	142	173	144	92	89	0	4158	3651	2185	153	180	116	93	90	0	0.944	0.970	0.956	0.968	1.840	0.975	0.956	316	2326	7784	6892	-0.084	3779	4005	3394	3498	0
2	6	13	""	"itK(CUU)D1"	7945	24335	95	948	877	469	126	150	109	87	81	0	1241	1080	566	145	165	88	89	85	0	0.750	0.803	0.782	0.811	1.738	0.806	0.886	256	2080	1918	1686	-0.415	822	1096	751	935	0
2	7	13	""	"iYDR379W"	8145	24340	110	2892	2424	1317	125	145	90	97	92	0	2180	1810	962	141	160	79	95	90	0	1.357	1.377	1.363	1.399	1.673	1.389	0.945	392	2395	4806	3968	0.440	2767	2039	2299	1669	0
2	8	13	""	"iYDR383C"	8345	24340	105	2122	2010	1106	129	157	123	94	89	0	1817	1672	881	146	169	105	95	89	0	1.193	1.233	1.201	1.237	1.670	1.254	0.934	316	2296	3664	3407	0.254	1993	1671	1881	1526	0
2	9	13	""	"iYDR387C"	8550	24335	110	804	924	602	130	162	133	82	73	0	691	722	449	143	169	123	78	68	0	1.230	1.371	1.317	1.377	1.977	1.345	0.853	392	2352	1222	1373	0.299	674	548	794	579	0
2	10	13	""	"iYDR404C"	8745	24340	100	1767	1645	886	145	182	147	93	90	0	1096	1029	539	148	181	137	92	81	0	1.711	1.703	1.713	1.662	1.694	1.716	0.894	316	2278	2570	2381	0.775	1622	948	1500	881	0
2	11	13	""	"iYDR408C"	8940	24335	95	2179	2051	1096	140	170	123	94	91	0	1040	959	479	146	174	118	91	82	0	2.281	2.351	2.302	2.319	1.802	2.380	0.893	256	2080	2933	2724	1.190	2039	894	1911	813	0
2	12	13	""	"iYDR413C"	9145	24335	100	2034	1927	871	140	185	151	99	96	0	1082	996	407	153	211	198	92	80	0	2.039	2.120	2.194	2.132	1.457	2.141	0.820	316	2251	2823	2630	1.028	1894	929	1787	843	0
2	13	13	""	"itS(UGA)E-0"	9325	24335	100	2014	1824	911	129	158	110	98	97	0	1417	1284	647	141	167	102	97	93	0	1.477	1.483	1.520	1.517	1.486	1.486	0.910	316	2249	3161	2838	0.563	1885	1276	1695	1143	0
2	14	13	""	"iYER068W"	9530	24335	100	2883	2626	1304	116	144	110	99	99	0	1781	1634	775	128	157	107	98	95	0	1.674	1.667	1.672	1.677	1.412	1.701	0.924	316	2294	4420	4016	0.743	2767	1653	2510	1506	0
2	15	13	""	"iYER072W"	9725	24330	95	1736	1520	735	121	150	117	95	92	0	1153	1081	496	138	169	118	95	88	0	1.591	1.484	1.512	1.474	1.666	1.475	0.897	256	2072	2630	2342	0.670	1615	1015	1399	943	0
2	16	13	""	"iYER087W"	9920	24335	105	3805	3492	2154	129	176	178	99	97	0	6011	5133	3156	148	195	178	100	99	0	0.627	0.675	0.679	0.665	1.517	0.671	0.948	316	2324	9539	8348	-0.674	3676	5863	3363	4985	0
2	17	13	""	"iYER090W"	10125	24335	105	6215	5535	2420	129	175	174	100	99	0	4042	3839	1626	151	202	198	100	99	0	1.564	1.466	1.477	1.424	1.384	1.489	0.944	316	2331	9977	9094	0.645	6086	3891	5406	3688	0
2	18	13	""	"iYER093C"	10325	24335	100	2875	2565	1463	142	184	183	98	93	0	1817	1652	903	169	219	220	91	78	0	1.658	1.634	1.678	1.690	1.632	1.641	0.908	316	2253	4381	3906	0.730	2733	1648	2423	1483	0
2	19	13	""	"iYER106W"	10525	24340	100	4927	4116	2396	126	156	113	99	98	0	6800	5776	3183	152	182	129	100	100	0	0.722	0.709	0.699	0.672	1.454	0.719	0.955	316	2298	11449	9614	-0.470	4801	6648	3990	5624	0
2	20	13	""	"iYER110C"	10725	24335	100	4356	4007	1856	121	156	129	99	98	0	3749	3417	1690	133	166	130	99	96	0	1.171	1.183	1.181	1.256	1.543	1.161	0.945	316	2317	7851	7170	0.228	4235	3616	3886	3284	0
2	21	13	""	"iYER114C"	10920	24330	95	3042	2709	1053	112	148	167	99	98	0	1365	1282	534	124	159	205	92	85	0	2.361	2.243	2.272	2.353	1.520	2.229	0.909	256	2065	4171	3755	1.239	2930	1241	2597	1158	0
2	1	14	""	"iYER131W"	6935	24535	100	2858	2520	1496	129	149	96	96	94	0	1454	1308	735	151	169	88	94	90	0	2.094	2.067	2.032	2.029	1.612	2.069	0.936	316	2322	4032	3548	1.067	2729	1303	2391	1157	0
2	2	14	""	"iYERCdelta14"	7145	24540	105	1059	957	486	135	166	169	86	77	0	942	827	386	151	178	180	81	74	0	1.168	1.216	1.201	1.174	1.774	1.083	0.840	316	2346	1715	1498	0.224	924	791	822	676	0
2	3	14	""	"itK(CUU)E2"	7340	24535	85	1808	1549	781	138	172	179	93	84	0	1969	1723	822	150	177	160	90	85	0	0.918	0.897	0.894	0.946	1.748	0.928	0.915	208	1660	3489	2984	-0.123	1670	1819	1411	1573	0
2	4	14	""	"iYGL186C"	7530	24530	110	2261	3048	2276	140	158	85	98	96	0	1190	1670	1232	151	166	72	95	92	0	2.041	1.914	1.935	1.972	1.650	1.910	0.902	392	2408	3160	4427	1.030	2121	1039	2908	1519	0
2	5	14	""	"iYGL182C"	7740	24535	100	1988	2235	1480	134	152	96	98	94	0	941	987	608	146	162	78	90	86	0	2.332	2.498	2.466	2.689	1.693	2.564	0.913	316	2292	2649	2942	1.222	1854	795	2101	841	0
2	6	14	""	"iYGL179C-1"	7930	24530	90	1027	1055	609	115	128	69	94	89	0	765	727	374	135	147	60	89	86	0	1.448	1.588	1.529	1.505	1.632	1.640	0.900	256	1916	1542	1532	0.534	912	630	940	592	0
2	7	14	""	"iYGL163C-1"	8130	24535	100	2496	2530	1446	119	130	60	99	98	0	1810	1737	982	140	150	55	97	95	0	1.423	1.510	1.496	1.570	1.583	1.520	0.931	316	2310	4047	4008	0.509	2377	1670	2411	1597	0
2	8	14	""	"iYGL159W"	8335	24535	90	1300	1192	602	120	129	57	96	93	0	1330	1200	583	139	149	53	96	92	0	0.991	1.010	1.006	1.065	1.645	1.027	0.919	256	1924	2371	2133	-0.013	1180	1191	1072	1061	0
2	9	14	""	"iYGL157W"	8530	24530	95	2327	2134	979	128	144	79	98	96	0	1321	1223	576	142	155	70	95	91	0	1.865	1.856	1.917	1.994	1.562	1.809	0.926	256	2072	3378	3087	0.899	2199	1179	2006	1081	0
2	10	14	""	"iYGL139W"	8735	24535	100	1871	1631	763	140	160	94	97	95	0	916	830	346	147	162	75	92	87	0	2.251	2.183	2.186	2.236	1.728	2.245	0.898	316	2314	2500	2174	1.171	1731	769	1491	683	0
2	11	14	""	"iYGL135W"	8935	24535	100	2879	2921	1943	139	165	107	100	97	0	1449	1391	886	147	168	89	98	87	0	2.104	2.236	2.236	2.334	1.568	2.273	0.928	316	2318	4042	4026	1.073	2740	1302	2782	1244	0
2	12	14	""	"iYGL130W"	9135	24530	100	2209	2314	1578	149	192	147	97	92	0	1683	1705	1091	164	235	219	88	75	0	1.356	1.405	1.392	1.454	1.608	1.435	0.845	316	2307	3579	3706	0.440	2060	1519	2165	1541	0
2	13	14	""	"iYGL114W"	9335	24535	100	1897	1631	756	123	154	113	97	94	0	1568	1332	632	142	169	114	94	90	0	1.244	1.267	1.281	1.362	1.584	1.255	0.923	316	2301	3200	2698	0.315	1774	1426	1508	1190	0
2	14	14	""	"iYGL110C"	9525	24525	105	436	443	280	115	156	144	60	51	0	505	513	331	129	168	139	63	53	0	0.854	0.854	0.838	0.845	2.451	0.869	0.750	316	2292	697	712	-0.228	321	376	328	384	0
2	15	14	""	"iYGL105W"	9730	24530	90	2323	2057	996	115	149	154	98	95	0	1808	1607	748	128	162	155	96	91	0	1.314	1.313	1.312	1.327	1.476	1.334	0.933	256	1924	3888	3421	0.394	2208	1680	1942	1479	0
2	16	14	""	"iYGR177C"	9930	24530	90	1880	1756	830	115	148	126	100	96	0	1548	1373	592	131	163	131	98	94	0	1.246	1.321	1.315	1.296	1.447	1.360	0.903	256	1924	3182	2883	0.317	1765	1417	1641	1242	0
2	17	14	""	"itL(CAA)G3"	10130	24530	90	2693	2498	1137	121	149	110	100	99	0	2206	2068	923	139	170	115	99	96	0	1.244	1.232	1.243	1.269	1.510	1.242	0.930	256	1924	4639	4306	0.315	2572	2067	2377	1929	0
2	18	14	""	"iYGR185C"	10335	24520	100	523	885	761	130	163	120	72	60	0	524	804	670	150	182	124	67	56	0	1.051	1.154	1.154	1.188	2.262	1.145	0.865	316	2275	767	1409	0.071	393	374	755	654	0
2	19	14	""	"iYGR199W"	10525	24535	100	854	809	430	131	166	146	87	71	0	1490	1362	732	148	183	139	93	87	0	0.539	0.558	0.549	0.553	1.696	0.557	0.862	316	2274	2065	1892	-0.892	723	1342	678	1214	0
2	20	14	""	"iYGR203W"	10730	24535	85	1167	1028	522	128	161	119	87	80	0	886	793	389	138	172	121	82	77	0	1.389	1.374	1.374	1.390	1.559	1.356	0.840	208	1660	1787	1555	0.474	1039	748	900	655	0
2	21	14	""	"iYGR207C"	10935	24530	90	1274	1175	631	114	152	172	88	78	0	1274	1104	594	129	165	203	83	71	0	1.013	1.088	1.086	1.079	1.675	1.067	0.907	256	1924	2305	2036	0.019	1160	1145	1061	975	0
2	1	15	""	"iYGR221C"	6940	24730	95	1309	1233	571	121	146	105	90	88	0	1123	1081	531	139	159	96	89	87	0	1.207	1.180	1.171	1.224	1.763	1.140	0.932	256	2062	2172	2054	0.272	1188	984	1112	942	0
2	2	15	""	"iYGR224W"	7140	24735	100	2615	2477	1421	120	141	114	94	90	0	1554	1489	887	141	160	122	88	83	0	1.766	1.749	1.769	1.872	1.637	1.705	0.941	316	2324	3908	3705	0.820	2495	1413	2357	1348	0
2	3	15	""	"iYGR230W"	7340	24730	85	1188	1019	507	123	136	65	91	86	0	921	820	399	142	156	58	85	83	0	1.367	1.322	1.333	1.345	1.841	1.333	0.899	208	1660	1844	1574	0.451	1065	779	896	678	0
2	4	15	""	"iYGR247W"	7545	24735	100	1693	1468	614	120	131	65	94	92	0	1465	1287	568	138	148	60	92	90	0	1.185	1.173	1.162	1.207	1.409	1.145	0.945	316	2316	2900	2497	0.245	1573	1327	1348	1149	0
2	5	15	""	"iYGR250C-0"	7740	24735	100	2861	3179	1899	118	132	66	98	95	0	1901	2038	1182	136	149	61	96	93	0	1.554	1.609	1.576	1.655	1.464	1.624	0.952	316	2304	4508	4963	0.636	2743	1765	3061	1902	0
2	6	15	""	"iYGR253C-0"	7940	24735	100	3635	3261	1707	112	120	52	99	98	0	2183	1937	1049	138	145	48	96	95	0	1.723	1.750	1.764	1.839	1.557	1.723	0.955	316	2324	5568	4948	0.785	3523	2045	3149	1799	0
2	7	15	""	"iYHR186C"	8135	24735	105	6384	5619	2740	118	128	57	100	100	0	7219	6187	2989	144	153	54	100	100	0	0.886	0.910	0.909	0.906	1.302	0.909	0.965	316	2283	13341	11544	-0.175	6266	7075	5501	6043	0
2	8	15	""	"iYHR191C"	8330	24735	100	1861	1704	893	122	132	59	96	93	0	1385	1278	675	145	156	59	94	90	0	1.402	1.396	1.358	1.401	1.623	1.387	0.933	316	2307	2979	2715	0.488	1739	1240	1582	1133	0
2	9	15	""	"iYHR196W"	8530	24735	100	3568	3273	1654	136	155	81	99	98	0	3101	2888	1489	153	169	74	98	97	0	1.164	1.147	1.128	1.184	1.452	1.139	0.963	316	2326	6380	5872	0.219	3432	2948	3137	2735	0
2	10	15	""	"iYHRCdelta16-0"	8730	24735	105	22929	19877	11275	132	153	88	100	100	0	13758	11828	6974	151	169	78	100	100	0	1.675	1.691	1.693	1.720	1.381	1.665	0.967	316	2308	36404	31422	0.744	22797	13607	19745	11677	0
2	11	15	""	"iYIL174W-1"	8930	24735	100	2276	2347	1484	120	137	73	99	97	0	1384	1386	825	145	162	75	97	93	0	1.740	1.795	1.771	1.806	1.517	1.825	0.939	316	2307	3395	3468	0.799	2156	1239	2227	1241	0
2	12	15	""	"iYIL170W-1"	9130	24735	100	3698	3226	1521	126	146	85	100	97	0	1989	1723	834	149	184	138	94	86	0	1.941	1.970	1.930	2.136	1.701	1.953	0.941	316	2331	5412	4674	0.957	3572	1840	3100	1574	0
2	13	15	""	"iYIL153W"	9330	24740	90	1373	1230	530	120	144	94	95	90	0	1844	1595	679	143	166	108	96	91	0	0.737	0.764	0.758	0.757	1.458	0.759	0.928	256	1924	2954	2562	-0.441	1253	1701	1110	1452	0
2	14	15	""	"iYIL149C"	9525	24735	90	4877	4411	2344	133	177	165	100	100	0	3646	3255	1769	147	192	173	98	94	0	1.356	1.376	1.392	1.461	1.639	1.375	0.928	256	1924	8243	7386	0.439	4744	3499	4278	3108	0
2	15	15	""	"iYIL145C"	9730	24730	95	5981	5354	2631	125	170	178	100	100	0	3078	2767	1373	135	176	168	97	95	0	1.990	1.987	1.969	2.048	1.547	1.975	0.935	256	2088	8799	7861	0.993	5856	2943	5229	2632	0
2	16	15	""	"iYIL129C"	9925	24730	90	3528	3203	1655	113	145	125	100	97	0	1090	961	491	129	158	116	92	81	0	3.554	3.714	3.733	4.019	1.627	3.748	0.887	256	1924	4376	3922	1.829	3415	961	3090	832	0
2	17	15	""	"iYIL125W"	10125	24725	85	1963	1702	824	116	150	132	95	92	0	1795	1537	758	129	164	126	92	86	0	1.109	1.126	1.152	1.208	1.583	1.095	0.929	208	1660	3513	2994	0.149	1847	1666	1586	1408	0
2	18	15	""	"iYIL121W"	10330	24730	95	1669	1515	711	121	156	130	96	93	0	1975	1753	846	139	172	124	96	92	0	0.843	0.864	0.872	0.912	1.586	0.852	0.920	256	2088	3384	3008	-0.246	1548	1836	1394	1614	0
2	19	15	""	"itR(ACG)J"	10530	24730	100	2727	2394	1187	129	164	141	96	93	0	1965	1773	897	145	178	134	92	88	0	1.427	1.391	1.399	1.475	1.760	1.375	0.943	316	2304	4418	3893	0.513	2598	1820	2265	1628	0
2	20	15	""	"iYJL098W"	10725	24730	100	714	709	377	135	169	132	87	70	0	888	861	464	148	181	140	87	75	0	0.782	0.805	0.798	0.805	1.812	0.799	0.820	316	2309	1319	1287	-0.354	579	740	574	713	0
2	21	15	""	"iYJL093C"	10925	24730	100	1737	2121	1535	119	158	163	97	87	0	969	1065	770	132	168	180	79	62	0	1.933	2.146	2.209	2.322	1.718	2.106	0.854	316	2339	2455	2935	0.951	1618	837	2002	933	0
2	1	16	""	"iYJL074C"	6935	24935	105	2708	2389	1064	116	134	81	98	97	0	1823	1529	691	130	145	71	95	93	0	1.531	1.625	1.616	1.711	1.465	1.612	0.955	316	2311	4285	3672	0.614	2592	1693	2273	1399	0
2	2	16	""	"iYJL070C"	7140	24935	100	1076	977	398	115	128	77	95	91	0	660	617	229	136	147	69	92	88	0	1.834	1.792	1.808	1.863	1.565	1.822	0.893	316	2330	1485	1343	0.875	961	524	862	481	0
2	3	16	""	"iYJL064W"	7345	24940	100	2080	1779	898	117	132	108	96	91	0	1333	1196	544	141	155	83	92	88	0	1.647	1.575	1.608	1.572	1.494	1.621	0.945	316	2298	3155	2717	0.720	1963	1192	1662	1055	0
2	4	16	""	"iSNR60"	7540	24935	100	1545	1353	634	118	130	75	97	92	0	1069	940	441	140	152	81	92	87	0	1.536	1.544	1.555	1.623	1.578	1.529	0.922	316	2295	2356	2035	0.619	1427	929	1235	800	0
2	5	16	""	"iYJLCdelta5"	7740	24940	100	3264	2895	1420	118	131	66	98	95	0	3453	3141	1530	145	158	66	98	96	0	0.951	0.927	0.932	0.918	1.539	0.926	0.966	316	2305	6454	5773	-0.072	3146	3308	2777	2996	0
2	6	16	""	"iYJL043W"	7940	24940	100	1946	1869	821	109	119	53	97	96	0	2234	2105	913	145	156	55	98	96	0	0.879	0.898	0.885	0.910	1.449	0.895	0.944	316	2316	3926	3720	-0.185	1837	2089	1760	1960	0
2	7	16	""	"iYJL029C"	8145	24935	100	1244	1106	453	116	128	59	96	93	0	1076	984	385	147	159	64	92	91	0	1.214	1.183	1.205	1.180	1.576	1.176	0.910	316	2319	2057	1827	0.280	1128	929	990	837	0
2	8	16	""	"iYJL026W"	8345	24935	100	2427	2175	943	125	140	69	97	96	0	2749	2473	1011	153	167	72	97	95	0	0.887	0.884	0.889	0.883	1.603	0.891	0.957	316	2295	4898	4370	-0.173	2302	2596	2050	2320	0
2	9	16	""	"iYJL022W"	8540	24935	100	4127	3694	1622	135	156	88	99	96	0	2770	2582	1133	161	179	85	97	94	0	1.530	1.470	1.482	1.505	1.390	1.466	0.957	316	2308	6601	5980	0.614	3992	2609	3559	2421	0
2	10	16	""	"iYKL121W"	8745	24935	100	4873	4237	2024	132	149	81	99	97	0	4336	3757	1848	164	187	86	98	93	0	1.136	1.142	1.132	1.183	1.376	1.122	0.969	316	2319	8913	7698	0.184	4741	4172	4105	3593	0
2	11	16	""	"iYKL117W"	8940	24935	105	1736	1523	753	124	140	69	95	92	0	4184	3792	1744	172	194	90	99	98	0	0.402	0.386	0.385	0.354	1.492	0.386	0.947	316	2308	5624	5019	-1.315	1612	4012	1399	3620	0
2	12	16	""	"iYKL111C"	9145	24935	100	980	981	457	121	135	68	95	91	0	1431	1321	598	162	178	78	95	92	0	0.677	0.742	0.752	0.765	1.632	0.740	0.922	316	2310	2128	2019	-0.563	859	1269	860	1159	0
2	13	16	""	"iYKL097W-A-0"	9340	24935	100	2166	1915	977	126	149	95	95	91	0	1647	1436	699	150	173	101	92	86	0	1.363	1.391	1.396	1.423	1.456	1.403	0.953	316	2319	3537	3075	0.446	2040	1497	1789	1286	0
2	14	16	""	"iYKL094W"	9540	24930	95	3478	3171	991	131	171	150	100	100	0	5300	4879	1468	152	191	149	100	100	0	0.650	0.643	0.648	0.637	1.219	0.639	0.959	256	2088	8495	7767	-0.621	3347	5148	3040	4727	0
2	15	16	""	"iYKL090W"	9745	24935	100	1954	1773	765	120	155	136	98	93	0	1044	979	370	138	173	139	94	87	0	2.024	1.966	1.983	1.920	1.542	2.002	0.872	316	2345	2740	2494	1.017	1834	906	1653	841	0
2	16	16	""	"iYKL072W"	9940	24930	90	979	883	422	114	141	99	93	87	0	1384	1278	617	132	160	101	94	89	0	0.691	0.671	0.664	0.673	1.718	0.663	0.901	256	1924	2117	1915	-0.533	865	1252	769	1146	0
2	17	16	""	"iYKL071W"	10135	24935	100	2571	2270	1208	118	148	119	98	95	0	2290	1952	1017	135	167	129	97	91	0	1.138	1.184	1.199	1.199	1.584	1.191	0.947	316	2358	4608	3969	0.187	2453	2155	2152	1817	0
2	18	16	""	"itV(AAC)K1-1"	10340	24930	95	4331	3969	1408	133	165	127	100	100	0	2807	2568	863	147	183	135	99	99	0	1.578	1.584	1.568	1.574	1.305	1.584	0.952	256	2080	6858	6257	0.658	4198	2660	3836	2421	0
2	19	16	""	"iYKL056C"	10535	24935	100	1786	1652	590	134	163	109	99	97	0	1416	1334	484	147	176	110	98	95	0	1.302	1.279	1.315	1.281	1.393	1.286	0.903	316	2331	2921	2705	0.381	1652	1269	1518	1187	0
2	20	16	""	"iYKL052C"	10740	24930	100	3207	2963	1177	133	161	114	99	98	0	1687	1563	594	147	173	120	98	93	0	1.996	1.999	1.985	1.989	1.331	2.021	0.934	316	2331	4614	4246	0.997	3074	1540	2830	1416	0
2	21	16	""	"iYKL048C"	10940	24930	100	5427	4666	1961	118	143	101	100	99	0	5386	4591	1980	135	160	106	100	99	0	1.011	1.021	1.028	1.044	1.312	1.011	0.966	316	2339	10560	9004	0.016	5309	5251	4548	4456	0
2	1	17	""	"iYLR069C"	6950	25130	105	4324	3770	2109	104	141	328	90	86	0	3935	3357	1947	128	158	277	87	82	0	1.108	1.135	1.134	1.187	1.573	1.117	0.969	316	2327	8027	6895	0.149	4220	3807	3666	3229	0
2	2	17	""	"iYLR073C"	7150	25135	100	1929	1767	941	108	122	70	96	94	0	1311	1208	628	137	150	65	90	88	0	1.551	1.549	1.527	1.668	1.764	1.554	0.945	316	2307	2995	2730	0.633	1821	1174	1659	1071	0
2	3	17	""	"iYLR078C"	7345	25130	100	2117	1968	1198	112	126	96	95	92	0	4463	4181	2678	149	162	70	99	97	0	0.465	0.460	0.461	0.471	1.465	0.451	0.950	316	2279	6319	5888	-1.105	2005	4314	1856	4032	0
2	4	17	""	"iYLR094C"	7545	25135	100	1814	1721	937	117	129	61	98	96	0	1019	1010	508	143	154	55	96	93	0	1.937	1.850	1.855	1.871	1.492	1.884	0.930	316	2307	2573	2471	0.954	1697	876	1604	867	0
2	5	17	""	"iYLR098C"	7745	25135	105	3038	2824	1582	121	139	98	98	94	0	1968	1879	1066	147	162	120	92	88	0	1.602	1.561	1.571	1.660	1.422	1.523	0.948	316	2305	4738	4435	0.680	2917	1821	2703	1732	0
2	6	17	""	"iYLR104W"	7945	25130	95	1819	1587	789	117	134	74	92	88	0	3313	2759	1447	149	166	92	94	89	0	0.538	0.563	0.567	0.591	1.622	0.543	0.951	256	2069	4866	4080	-0.895	1702	3164	1470	2610	0
2	7	17	""	"iYLR117C"	8150	25135	105	9316	8392	4057	120	138	76	100	99	0	7581	6920	3413	147	165	76	99	98	0	1.237	1.221	1.216	1.280	1.439	1.212	0.976	316	2327	16630	15045	0.307	9196	7434	8272	6773	0
2	8	17	""	"iYLR121C"	8345	25130	95	1111	1008	442	116	133	74	93	89	0	767	696	305	144	160	74	88	84	0	1.597	1.616	1.586	1.648	1.657	1.557	0.874	256	2072	1618	1444	0.675	995	623	892	552	0
2	9	17	""	"iYLR125W"	8550	25135	105	2959	2865	1601	122	141	83	99	97	0	3535	3395	1861	154	171	82	100	99	0	0.839	0.846	0.840	0.833	1.434	0.847	0.963	316	2328	6218	5984	-0.253	2837	3381	2743	3241	0
2	10	17	""	"itD(GUC)L1"	8750	25140	100	892	808	396	123	140	77	91	86	0	1021	903	412	160	177	83	90	86	0	0.893	0.922	0.947	0.931	1.619	0.930	0.895	316	2319	1630	1428	-0.163	769	861	685	743	0
2	11	17	""	"iYLR147C"	8950	25135	100	2622	2357	909	123	137	68	98	97	0	2466	2208	894	169	185	82	96	94	0	1.088	1.096	1.104	1.152	1.501	1.075	0.954	316	2327	4796	4273	0.122	2499	2297	2234	2039	0
2	12	17	""	"iYLR151C"	9160	25135	105	2271	2005	893	128	144	78	96	93	0	9186	7670	3782	177	202	207	99	94	0	0.238	0.251	0.250	0.262	1.403	0.240	0.959	316	2329	11152	9370	-2.072	2143	9009	1877	7493	0
2	13	17	""	"iYLR459W"	9355	25135	95	2677	2913	1740	134	162	114	98	96	0	2513	2723	1550	161	190	116	99	96	0	1.081	1.085	1.049	1.066	1.391	1.096	0.952	256	2080	4895	5341	0.113	2543	2352	2779	2562	0
2	14	17	""	"iYLR461W-1"	9555	25135	100	21039	21253	13605	134	176	149	100	99	0	24066	23989	15841	156	197	150	99	98	0	0.874	0.886	0.893	0.996	1.620	0.873	0.972	316	2311	44815	44952	-0.194	20905	23910	21119	23833	0
2	15	17	""	"iYML132W-0"	9745	25135	105	7938	7361	3082	117	152	123	100	100	0	8117	7181	2940	140	178	137	100	100	0	0.980	1.029	1.026	1.040	1.287	1.024	0.968	316	2279	15798	14285	-0.028	7821	7977	7244	7041	0
2	16	17	""	"iYML117W-A"	9945	25135	100	4490	3794	1866	111	139	101	100	99	0	3446	2987	1477	137	166	112	99	98	0	1.323	1.292	1.314	1.307	1.297	1.292	0.959	316	2356	7688	6533	0.404	4379	3309	3683	2850	0
2	17	17	""	"iYML113W"	10150	25135	90	4648	4177	2000	105	132	113	100	99	0	5331	4569	2212	135	166	130	100	99	0	0.874	0.918	0.907	0.933	1.338	0.911	0.958	256	1924	9739	8506	-0.194	4543	5196	4072	4434	0
2	18	17	""	"iYML109W"	10345	25135	100	3005	2541	1226	124	167	167	93	89	0	4738	3946	1919	153	205	215	95	89	0	0.628	0.637	0.635	0.628	1.537	0.623	0.947	316	2336	7466	6210	-0.670	2881	4585	2417	3793	0
2	19	17	""	"iYML089C"	10545	25135	100	2169	1900	843	135	177	151	98	93	0	1218	1088	459	158	206	165	92	83	0	1.919	1.898	1.895	1.963	1.544	1.887	0.887	316	2307	3094	2695	0.940	2034	1060	1765	930	0
2	20	17	""	"iYML085C"	10745	25135	100	2022	1819	874	117	150	127	95	91	0	1547	1372	664	134	169	140	91	86	0	1.348	1.375	1.360	1.441	1.627	1.365	0.931	316	2329	3318	2940	0.431	1905	1413	1702	1238	0
2	21	17	""	"iYML081W"	10940	25130	95	1872	1673	720	103	126	89	96	94	0	1892	1762	709	125	150	98	99	95	0	1.001	0.959	0.977	0.882	1.747	0.954	0.937	256	2080	3536	3207	0.002	1769	1767	1570	1637	0
2	1	18	""	"iYML068W"	6950	25330	95	1596	1394	657	98	128	283	88	81	0	1293	1109	545	118	149	258	83	75	0	1.275	1.308	1.318	1.348	1.510	1.268	0.938	256	2058	2673	2287	0.350	1498	1175	1296	991	0
2	2	18	""	"iYML064C"	7155	25335	90	3786	3380	1714	106	121	72	99	97	0	5221	4670	2546	132	147	65	99	96	0	0.723	0.721	0.726	0.776	1.415	0.699	0.961	256	1924	8769	7812	-0.468	3680	5089	3274	4538	0
2	3	18	""	"iYML060W"	7350	25335	100	2321	2111	978	112	136	135	95	93	0	2168	2020	935	140	166	187	95	89	0	1.089	1.063	1.078	1.043	1.520	1.037	0.934	316	2328	4237	3879	0.123	2209	2028	1999	1880	0
2	4	18	""	"iYMR222C"	7550	25335	105	1687	1450	627	121	147	129	93	88	0	1307	1153	523	143	168	181	87	82	0	1.345	1.316	1.291	1.386	1.639	1.284	0.925	316	2305	2730	2339	0.428	1566	1164	1329	1010	0
2	5	18	""	"iYMR226C"	7750	25335	100	1760	1520	690	114	136	105	93	90	0	1852	1566	749	137	157	127	89	87	0	0.960	0.984	0.977	1.040	1.661	0.958	0.940	316	2305	3361	2835	-0.059	1646	1715	1406	1429	0
2	6	18	""	"iYMR230W"	7950	25330	95	3407	2818	1301	117	146	156	94	91	0	1525	1254	599	139	159	106	88	84	0	2.374	2.422	2.416	2.654	1.556	2.375	0.949	256	2088	4676	3816	1.247	3290	1386	2701	1115	0
2	7	18	""	"iYMR245W"	8145	25330	95	2879	2391	1189	119	150	178	92	87	0	1736	1458	775	139	167	150	86	81	0	1.728	1.723	1.755	1.951	1.765	1.638	0.931	256	2080	4357	3591	0.789	2760	1597	2272	1319	0
2	8	18	""	"iYMRWdelta19-0"	8350	25340	105	5010	4355	1841	119	138	90	100	98	0	3976	3450	1499	142	158	73	100	98	0	1.276	1.281	1.283	1.318	1.343	1.283	0.963	316	2344	8725	7544	0.351	4891	3834	4236	3308	0
2	9	18	""	"iYMR251W-A"	8555	25335	100	1326	1171	467	122	140	78	95	92	0	1445	1264	527	147	163	71	93	91	0	0.928	0.939	0.952	0.979	1.506	0.919	0.921	316	2306	2502	2166	-0.108	1204	1298	1049	1117	0
2	10	18	""	"iYMR267W"	8755	25340	105	2062	1738	810	124	143	79	95	92	0	2703	2217	1065	153	172	83	93	88	0	0.760	0.782	0.790	0.837	1.600	0.780	0.951	316	2282	4488	3678	-0.396	1938	2550	1614	2064	0
2	11	18	""	"iYMR271C"	8950	25330	95	2606	2210	1013	126	157	160	92	90	0	1493	1293	605	154	183	136	89	85	0	1.852	1.830	1.778	1.872	1.531	1.784	0.933	256	2072	3819	3223	0.889	2480	1339	2084	1139	0
2	12	18	""	"iYMR273C"	9150	25335	100	5040	4209	1977	132	157	100	98	97	0	2887	2488	1214	155	180	106	96	92	0	1.796	1.748	1.769	1.825	1.425	1.711	0.958	316	2318	7640	6410	0.845	4908	2732	4077	2333	0
2	13	18	""	"iYMR288W"	9350	25335	100	1536	1351	546	129	156	102	93	91	0	1293	1153	481	147	175	106	93	88	0	1.228	1.215	1.223	1.244	1.566	1.194	0.906	316	2304	2553	2228	0.296	1407	1146	1222	1006	0
2	14	18	""	"iYMR292W"	9550	25335	100	594	564	222	119	145	97	89	82	0	763	698	283	140	166	101	89	84	0	0.762	0.797	0.797	0.774	1.657	0.782	0.834	316	2293	1098	1003	-0.391	475	623	445	558	0
2	15	18	""	"iYMR296C"	9750	25335	105	3263	2944	1282	104	129	94	98	95	0	2227	1925	895	125	153	104	94	89	0	1.503	1.578	1.532	1.764	1.642	1.556	0.932	316	2306	5261	4640	0.588	3159	2102	2840	1800	0
2	16	18	""	"iYNL048W"	9950	25340	105	734	718	298	102	131	97	93	88	0	766	754	285	127	159	111	95	90	0	0.989	0.982	0.993	0.952	1.502	1.015	0.829	316	2293	1271	1243	-0.016	632	639	616	627	0
2	17	18	""	"iYNL043C"	10145	25335	100	1886	1674	714	108	143	121	94	91	0	5183	4478	1971	138	177	144	97	95	0	0.352	0.361	0.359	0.370	1.415	0.349	0.933	316	2336	6823	5906	-1.505	1778	5045	1566	4340	0
2	18	18	""	"iYNL040W"	10350	25340	100	425	475	298	120	170	179	76	41	0	1476	1458	740	152	210	243	88	84	0	0.230	0.272	0.252	0.265	1.812	0.278	0.576	316	2343	1629	1661	-2.118	305	1324	355	1306	0
2	19	18	""	"iYNL027W"	10550	25335	105	1188	1079	460	130	178	205	87	82	0	6142	5249	2536	167	221	261	94	88	0	0.177	0.187	0.184	0.199	1.620	0.179	0.807	316	2308	7033	6031	-2.498	1058	5975	949	5082	0
2	20	18	""	"iYNL024C"	10750	25340	100	1300	1194	460	130	170	145	95	92	0	3969	3442	1391	148	191	178	98	95	0	0.306	0.323	0.322	0.326	1.486	0.314	0.909	316	2293	4991	4358	-1.707	1170	3821	1064	3294	0
2	21	18	""	"iYNL020C"	10945	25335	100	593	582	243	112	138	111	89	81	0	1252	1177	490	136	166	147	91	88	0	0.431	0.451	0.446	0.447	1.571	0.445	0.819	316	2332	1597	1511	-1.214	481	1116	470	1041	0
2	1	19	""	"iYNL003C"	6955	25535	100	4008	3466	1546	94	108	67	98	96	0	1756	1559	673	116	129	65	94	91	0	2.387	2.337	2.356	2.347	1.504	2.361	0.957	316	2314	5554	4815	1.255	3914	1640	3372	1443	0
2	2	19	""	"iYNR001C"	7155	25540	100	3191	2679	1402	103	119	67	94	92	0	2317	1938	1032	125	141	69	93	90	0	1.409	1.421	1.402	1.430	1.473	1.416	0.953	316	2313	5280	4389	0.494	3088	2192	2576	1813	0
2	3	19	""	"iYNR002C"	7355	25540	105	841	771	317	110	128	84	90	87	0	669	630	243	128	147	80	91	87	0	1.351	1.317	1.314	1.282	1.557	1.327	0.865	316	2278	1272	1163	0.434	731	541	661	502	0
2	4	19	""	"iYNR018W"	7550	25535	100	2264	1996	825	121	149	156	94	90	0	2555	2267	935	141	168	166	94	90	0	0.888	0.882	0.888	0.865	1.490	0.878	0.947	316	2316	4557	4001	-0.172	2143	2414	1875	2126	0
2	5	19	""	"iYNR022C"	7755	25530	105	1178	1071	412	116	140	95	94	91	0	899	809	325	138	159	89	89	87	0	1.396	1.423	1.418	1.482	1.802	1.386	0.893	316	2328	1823	1626	0.481	1062	761	955	671	0
2	6	19	""	"iYNR027W"	7960	25540	100	1473	1323	538	118	147	141	94	90	0	1105	1012	410	139	163	137	90	85	0	1.403	1.380	1.367	1.404	1.498	1.382	0.912	316	2284	2321	2078	0.488	1355	966	1205	873	0
2	7	19	""	"iYOR064C"	8150	25535	100	1835	1821	1096	113	140	127	97	94	0	1000	994	546	135	159	112	94	84	0	1.991	1.988	1.965	2.007	1.555	2.046	0.922	316	2311	2587	2567	0.993	1722	865	1708	859	0
2	8	19	""	"iYOR068C"	8355	25535	100	4155	3627	1792	123	142	83	98	96	0	4084	3759	1937	139	158	78	98	97	0	1.022	0.968	0.966	0.989	1.476	0.953	0.955	316	2304	7977	7124	0.031	4032	3945	3504	3620	0
2	9	19	""	"iYOR071C"	8550	25530	100	3259	2724	1360	123	144	86	97	95	0	1114	949	469	140	159	85	89	85	0	3.220	3.215	3.230	3.344	1.553	3.165	0.915	316	2300	4110	3410	1.687	3136	974	2601	809	0
2	10	19	""	"iYOR086C"	8750	25530	100	2390	2177	1153	128	151	94	96	93	0	872	839	429	146	164	85	88	83	0	3.116	2.957	2.972	3.131	1.607	2.905	0.903	316	2302	2988	2742	1.640	2262	726	2049	693	0
2	11	19	""	"iYOR090C"	8955	25535	100	2765	2995	1930	131	157	127	95	92	0	2048	2259	1482	148	172	111	94	91	0	1.386	1.357	1.337	1.397	1.499	1.342	0.946	316	2325	4534	4975	0.471	2634	1900	2864	2111	0
2	12	19	""	"iYOR094W"	9150	25535	100	2230	1946	874	131	150	85	97	96	0	1698	1521	677	146	168	84	94	93	0	1.352	1.320	1.319	1.367	1.436	1.326	0.940	316	2305	3651	3190	0.436	2099	1552	1815	1375	0
2	13	19	""	"iYOR112W"	9350	25530	100	3639	3300	1598	121	144	88	100	99	0	2297	2085	1006	141	163	85	99	97	0	1.632	1.635	1.664	1.671	1.336	1.639	0.953	316	2305	5674	5123	0.706	3518	2156	3179	1944	0
2	14	19	""	"iYOR116C"	9550	25530	100	3083	2990	1736	116	141	94	99	97	0	1794	1705	979	139	162	92	98	95	0	1.793	1.835	1.831	1.855	1.395	1.847	0.938	316	2305	4622	4440	0.842	2967	1655	2874	1566	0
2	15	19	""	"iYOR121C"	9750	25535	100	1660	1470	726	115	138	92	97	93	0	1771	1573	750	135	162	98	95	91	0	0.944	0.942	0.924	0.949	1.498	0.947	0.931	316	2306	3181	2793	-0.083	1545	1636	1355	1438	0
2	16	19	""	"iYOR138C"	9950	25535	100	2559	2669	1815	121	155	132	98	93	0	2499	2679	1866	142	176	136	99	95	0	1.034	1.004	1.007	1.012	1.474	0.991	0.939	316	2313	4795	5085	0.049	2438	2357	2548	2537	0
2	17	19	""	"itG(CCC)O"	10155	25535	85	1471	1339	763	148	202	188	86	75	0	1417	1293	747	167	220	189	83	75	0	1.058	1.058	1.068	1.052	1.829	1.029	0.902	208	1660	2573	2317	0.082	1323	1250	1191	1126	0
2	18	19	""	"iYOR146W"	10355	25535	80	1197	1095	624	152	206	176	81	75	0	552	529	296	167	212	161	71	56	0	2.714	2.605	2.480	2.434	2.052	2.351	0.681	208	1512	1430	1305	1.441	1045	385	943	362	0
2	19	19	""	"iYPL228W"	10545	25535	100	1087	991	472	171	237	241	84	71	0	1376	1224	585	174	234	255	87	75	0	0.762	0.781	0.774	0.771	1.707	0.798	0.825	316	2310	2118	1870	-0.392	916	1202	820	1050	0
2	20	19	""	"iYPL224C"	10745	25535	105	5247	4476	1829	167	220	181	99	98	0	3253	2931	1186	170	219	164	98	95	0	1.648	1.561	1.578	1.584	1.420	1.588	0.951	316	2280	8163	7070	0.720	5080	3083	4309	2761	0
2	21	19	""	"iYPL220W"	10945	25535	105	2696	2267	1113	122	142	87	95	92	0	1717	1484	737	144	164	86	88	85	0	1.636	1.601	1.582	1.704	1.613	1.604	0.943	316	2312	4147	3485	0.710	2574	1573	2145	1340	0
2	1	20	""	"iYPL203W"	6960	25735	100	2076	1744	795	99	111	57	95	93	0	3049	2543	1136	123	136	58	97	95	0	0.676	0.680	0.683	0.695	1.728	0.666	0.910	316	2289	4903	4065	-0.566	1977	2926	1645	2420	0
2	2	20	""	"iYPL199C"	7155	25735	100	2078	1676	895	101	117	65	93	88	0	1427	1215	682	119	135	66	87	84	0	1.511	1.437	1.434	1.534	1.943	1.398	0.890	316	2300	3285	2671	0.596	1977	1308	1575	1096	0
2	3	20	""	"iYPL195W"	7360	25730	105	2217	2004	1162	116	138	88	95	91	0	1946	1788	1113	131	154	97	93	88	0	1.158	1.139	1.123	1.259	1.939	1.108	0.902	316	2312	3916	3545	0.211	2101	1815	1888	1657	0
2	4	20	""	"itE(UUC)P"	7560	25740	105	798	700	356	125	149	100	83	78	0	935	824	401	145	169	129	83	78	0	0.852	0.847	0.864	0.849	1.977	0.846	0.797	316	2326	1463	1254	-0.231	673	790	575	679	0
2	5	20	""	"iYPL177C-0"	7755	25735	100	3154	2735	1351	123	149	100	99	95	0	1939	1630	826	137	164	108	92	87	0	1.682	1.749	1.742	1.883	1.745	1.728	0.893	316	2324	4833	4105	0.750	3031	1802	2612	1493	0
2	6	20	""	"iYPL174C"	7960	25730	100	1938	1624	880	119	161	186	86	82	0	1444	1277	736	132	174	192	83	76	0	1.386	1.314	1.289	1.313	2.123	1.255	0.851	316	2298	3131	2650	0.471	1819	1312	1505	1145	0
2	7	20	""	"iYPL157W"	8155	25735	105	1943	1778	671	119	141	87	98	96	0	2461	2207	847	138	162	92	99	97	0	0.785	0.802	0.796	0.806	1.524	0.785	0.895	316	2325	4147	3728	-0.349	1824	2323	1659	2069	0
2	8	20	""	"iYPL153C"	8360	25740	100	1896	1668	825	121	142	83	94	91	0	1005	891	431	141	163	83	89	83	0	2.054	2.063	1.980	2.043	1.950	2.117	0.836	316	2316	2639	2297	1.039	1775	864	1547	750	0
2	9	20	""	"iYPL149W"	8560	25740	100	1042	943	416	119	142	85	93	89	0	969	897	391	140	159	81	93	89	0	1.113	1.089	1.100	1.078	1.798	1.083	0.825	316	2286	1752	1581	0.155	923	829	824	757	0
2	10	20	""	"itG(GCC)P2"	8750	25735	105	3920	3557	1828	125	148	88	99	97	0	2693	2569	1314	142	164	90	99	97	0	1.488	1.414	1.405	1.369	1.532	1.402	0.908	316	2310	6346	5859	0.573	3795	2551	3432	2427	0
2	11	20	""	"iYPR163C"	8950	25735	100	3268	3151	1542	129	151	85	100	99	0	1159	1142	514	143	163	82	98	94	0	3.090	3.025	3.046	2.964	1.594	3.146	0.869	316	2314	4155	4021	1.627	3139	1016	3022	999	0
2	12	20	""	"iYPR167C"	9150	25740	100	6126	5125	2781	133	158	101	99	97	0	4801	4091	2178	151	175	95	99	99	0	1.289	1.267	1.269	1.251	1.665	1.294	0.913	316	2293	10643	8932	0.366	5993	4650	4992	3940	0
2	13	20	""	"iYPR183W"	9345	25735	100	4563	4160	2053	120	143	90	99	99	0	4486	4364	2047	142	165	86	100	100	0	1.023	0.957	0.974	0.922	1.583	0.963	0.906	316	2312	8787	8262	0.033	4443	4344	4040	4222	0
2	14	20	""	"iYPR187W"	9545	25735	105	1712	1617	902	120	142	90	96	93	0	1071	993	544	141	163	88	91	82	0	1.712	1.757	1.761	1.813	1.911	1.782	0.861	316	2336	2522	2349	0.776	1592	930	1497	852	0
2	15	20	""	"iYPR191W"	9745	25735	100	8656	7768	4060	122	144	89	100	99	0	6897	6307	3419	142	164	89	100	100	0	1.263	1.240	1.218	1.225	1.584	1.216	0.912	316	2313	15289	13811	0.337	8534	6755	7646	6165	0
2	16	20	""	"YALCdelta2"	9945	25735	105	3919	3504	1866	131	168	136	97	95	0	4197	3602	2003	150	185	131	97	94	0	0.936	0.977	0.978	1.010	1.796	0.959	0.903	316	2326	7835	6825	-0.095	3788	4047	3373	3452	0
2	17	20	""	"YBLWTy2-1B"	10145	25730	100	17421	18121	11890	184	226	173	100	100	0	16214	16115	10432	202	247	175	100	100	0	1.077	1.127	1.107	1.114	1.665	1.139	0.906	316	2351	33249	33850	0.106	17237	16012	17937	15913	0
2	18	20	""	"YBLWdelta10"	10350	25735	105	24718	21395	11429	186	228	170	100	100	0	28438	24151	12523	205	247	156	100	100	0	0.869	0.886	0.898	0.868	1.643	0.892	0.926	316	2356	52765	45155	-0.203	24532	28233	21209	23946	0
2	19	20	""	"YFRWdelta10"	10550	25735	100	6491	5616	2443	199	248	178	99	96	0	6362	5494	2441	211	261	182	98	94	0	1.023	1.025	1.020	1.076	1.810	1.031	0.911	316	2301	12443	10700	0.033	6292	6151	5417	5283	0
2	20	20	""	"YGRCTy1-2A"	10750	25735	110	33728	28926	15594	177	234	200	100	100	0	30793	26040	13120	203	260	209	100	99	0	1.097	1.113	1.141	1.086	1.585	1.138	0.924	392	2382	64141	54586	0.133	33551	30590	28749	25837	0
2	21	20	""	"YHLComega1"	10945	25730	105	3134	2694	1361	123	147	122	99	97	0	3514	3025	1641	150	181	137	98	96	0	0.895	0.894	0.908	0.934	1.672	0.846	0.902	316	2304	6375	5446	-0.160	3011	3364	2571	2875	0
3	1	1	"PET112"	"YBL080C"	11255	21980	110	3583	3040	1454	132	168	135	93	90	0	4381	3599	1828	133	165	114	93	86	0	0.812	0.839	0.845	0.906	1.780	0.817	0.944	392	2235	7699	6374	-0.300	3451	4248	2908	3466	0
3	2	1	""	"YBL111C"	11450	21985	120	4006	9091	9711	144	192	171	95	93	0	2661	5656	5957	140	181	133	92	89	0	1.532	1.622	1.580	1.650	1.816	1.647	0.951	460	2401	6383	14463	0.615	3862	2521	8947	5516	0
3	3	1	""	"YBR028C"	11655	21985	105	3021	2811	1546	131	193	216	89	87	0	1797	1700	912	131	183	181	85	83	0	1.735	1.708	1.709	1.642	1.877	1.725	0.912	316	2273	4556	4249	0.795	2890	1666	2680	1569	0
3	4	1	"RHK1"	"YBL082C"	11855	21980	115	3433	3287	2230	129	170	158	93	91	0	1774	1698	1182	135	173	144	88	81	0	2.016	2.020	2.005	2.124	1.905	1.995	0.939	392	2363	4943	4721	1.011	3304	1639	3158	1563	0
3	5	1	""	"YBL113C"	12055	21980	120	45122	38785	23087	138	195	227	100	99	18	40096	34900	22245	150	216	293	100	98	12	1.126	1.112	1.088	1.179	1.568	1.089	0.957	460	2493	84930	73397	0.171	44984	39946	38647	34750	0
3	6	1	""	"YBR030W"	12260	21980	110	2991	2922	1684	147	208	241	88	85	0	1789	1731	1039	153	224	301	81	77	0	1.738	1.759	1.722	1.759	2.007	1.738	0.921	392	2331	4480	4353	0.798	2844	1636	2775	1578	0
3	7	1	"CDC27"	"YBL084C"	12455	21980	115	4105	3602	1812	148	200	202	91	89	0	3934	3428	1842	155	205	196	90	88	0	1.047	1.055	1.055	1.129	1.607	1.031	0.954	392	2363	7736	6727	0.066	3957	3779	3454	3273	0
3	8	1	"RER2"	"YBR002C"	12665	21980	115	2363	2196	1068	126	161	124	90	89	0	5379	4866	2452	147	187	125	93	89	0	0.428	0.439	0.444	0.458	1.812	0.428	0.945	392	2357	7469	6789	-1.226	2237	5232	2070	4719	0
3	9	1	""	"YBR032W"	12865	21980	125	10755	9121	4981	121	167	180	97	93	0	24291	20436	11714	148	219	346	98	94	0	0.440	0.444	0.439	0.463	1.595	0.430	0.956	460	2484	34777	29288	-1.183	10634	24143	9000	20288	0
3	10	1	""	"YBL086C"	13060	21980	105	3587	3278	1506	117	169	180	90	90	0	1738	1610	776	134	208	351	85	80	0	2.163	2.142	2.106	2.154	1.733	2.121	0.937	316	2268	5074	4637	1.113	3470	1604	3161	1476	0
3	11	1	""	"YBR004C"	13265	21980	115	1502	1358	627	122	184	221	87	83	0	6570	5627	2709	129	183	197	91	89	0	0.214	0.225	0.220	0.243	1.851	0.215	0.878	392	2425	7821	6734	-2.223	1380	6441	1236	5498	0
3	12	1	"HMT1"	"YBR034C"	13490	21980	115	3872	3383	1365	130	243	435	96	92	0	2296	2089	747	136	232	340	93	90	0	1.732	1.666	1.736	1.698	1.629	1.718	0.863	392	2345	5902	5206	0.793	3742	2160	3253	1953	0
3	13	1	""	"YCL044C"	13665	21975	90	291	308	188	130	202	238	28	5	0	331	359	223	137	207	253	36	10	0	0.830	0.802	0.845	0.809	2.109	0.922	0.492	256	1847	355	400	-0.269	161	194	178	222	0
3	14	1	""	"YCLX03C"	13870	21980	120	3085	2599	1611	124	177	177	89	86	0	5214	4729	2916	136	187	184	91	87	0	0.583	0.539	0.535	0.535	1.878	0.534	0.943	460	2469	8039	7068	-0.778	2961	5078	2475	4593	0
3	15	1	""	"YCR022C"	14065	21980	115	6042	5078	2471	123	181	197	91	87	0	6422	5418	2706	138	208	289	89	84	0	0.942	0.938	0.919	0.985	1.903	0.917	0.953	392	2355	12203	10235	-0.086	5919	6284	4955	5280	0
3	16	1	""	"YCL046W"	14300	21960	165	179	256	348	120	179	203	18	6	0	172	270	372	126	189	255	16	3	0	1.283	0.944	0.958	1.033	3.463	0.948	0.599	812	2658	105	280	0.359	59	46	136	144	-100
3	17	1	""	"YCLX05C"	14470	21980	120	4063	3586	1818	117	169	160	91	90	0	3486	2993	1589	126	171	150	86	85	0	1.174	1.210	1.183	1.353	1.809	1.194	0.945	460	2070	7306	6336	0.232	3946	3360	3469	2867	0
3	18	1	""	"YCR024C"	14665	21980	115	3462	3093	1569	102	137	112	90	89	0	3307	2824	1479	117	148	107	86	85	0	1.053	1.105	1.077	1.184	1.731	1.085	0.950	392	2308	6550	5698	0.075	3360	3190	2991	2707	0
3	19	1	""	"YCL048W"	14865	21985	100	164	192	141	99	123	89	39	16	0	187	211	132	113	135	78	48	22	0	0.878	0.949	0.919	0.870	2.824	1.069	0.465	316	2273	139	191	-0.187	65	74	93	98	0
3	20	1	""	"YCLX07W"	15070	21980	125	1450	2465	2022	99	120	80	92	89	0	1242	2159	1814	111	129	72	88	86	0	1.195	1.155	1.130	1.253	1.850	1.139	0.942	460	2474	2482	4414	0.256	1351	1131	2366	2048	0
3	21	1	""	"YCR025C"	15275	21980	120	2302	2068	1393	99	121	83	90	88	0	818	754	468	107	130	81	84	80	0	3.098	3.043	2.935	2.818	1.814	3.146	0.893	460	2488	2914	2616	1.632	2203	711	1969	647	0
3	1	2	"APA1"	"YCL050C"	11275	22180	90	449	444	192	117	141	100	85	76	0	407	394	186	120	141	80	83	75	0	1.157	1.193	1.201	1.198	1.883	1.158	0.708	256	1804	619	601	0.210	332	287	327	274	0
3	2	2	""	"YCLX09W"	11475	22180	120	3380	2853	1751	130	171	143	95	92	0	1966	1631	971	130	165	123	90	86	0	1.770	1.814	1.817	1.872	1.678	1.836	0.949	460	2355	5086	4224	0.824	3250	1836	2723	1501	0
3	3	2	"RSG1"	"YCR027C"	11675	22180	115	3565	3210	1571	130	178	161	92	92	0	2905	2591	1342	132	175	146	92	89	0	1.239	1.253	1.230	1.291	1.859	1.231	0.949	392	2300	6208	5539	0.309	3435	2773	3080	2459	0
3	4	2	""	"YDL211C"	11875	22180	105	1964	2311	1894	125	159	130	90	88	0	1006	1157	899	133	165	135	86	80	0	2.107	2.135	2.081	2.090	1.713	2.153	0.921	316	2291	2712	3210	1.075	1839	873	2186	1024	0
3	5	2	"AAD4"	"YDL243C"	12075	22180	80	436	475	299	126	162	158	68	49	0	558	579	337	141	174	160	78	62	0	0.743	0.797	0.802	0.754	1.733	0.859	0.786	208	1512	727	787	-0.428	310	417	349	438	0
3	6	2	"LUV1"	"YDR027C"	12280	22180	110	6819	6196	2767	139	188	213	95	93	0	6280	5460	2610	146	191	192	92	90	0	1.089	1.140	1.141	1.271	1.651	1.121	0.962	392	2353	12814	11371	0.123	6680	6134	6057	5314	0
3	7	2	""	"YDL213C"	12480	22180	110	943	1865	1920	155	213	257	82	61	0	566	944	992	159	212	248	61	43	0	1.936	2.178	2.230	2.193	2.055	2.030	0.759	392	2287	1195	2495	0.953	788	407	1710	785	0
3	8	2	"HXT15"	"YDL245C"	12680	22180	115	4515	7801	6779	141	186	148	98	95	0	3297	5114	4140	153	194	145	98	94	0	1.391	1.544	1.550	1.511	1.457	1.603	0.966	392	2294	7518	12621	0.476	4374	3144	7660	4961	0
3	9	2	""	"YDR029W"	12870	22180	75	2765	2384	1087	120	158	167	91	91	0	1834	1602	737	144	179	187	87	85	0	1.565	1.553	1.564	1.547	1.743	1.537	0.892	156	1272	4335	3722	0.646	2645	1690	2264	1458	0
3	10	2	"GDH2"	"YDL215C"	13085	22180	115	1800	2040	1534	121	181	384	83	69	0	1029	1139	809	131	185	468	66	47	0	1.870	1.904	1.883	1.923	1.724	1.606	0.767	392	2351	2577	2927	0.903	1679	898	1919	1008	0
3	11	2	""	"YDL247W"	13280	22180	110	3511	3966	2787	129	220	432	89	84	0	2411	2629	1894	131	200	492	84	73	0	1.483	1.536	1.521	1.670	1.774	1.504	0.939	392	2285	5662	6335	0.569	3382	2280	3837	2498	0
3	12	2	""	"YDR031W"	13480	22180	115	3378	4294	3190	140	227	304	87	84	0	1239	1431	1019	138	203	262	81	66	0	2.941	3.213	3.151	3.119	1.847	3.242	0.903	392	2316	4339	5447	1.556	3238	1101	4154	1293	0
3	13	2	"TIM22"	"YDL217C"	13680	22180	105	1229	1784	1430	128	188	217	83	70	0	763	1017	787	134	190	222	69	56	0	1.750	1.875	1.822	1.785	1.752	1.823	0.873	316	2312	1730	2539	0.808	1101	629	1656	883	0
3	14	2	"NTH1"	"YDR001C"	13885	22180	100	648	668	457	121	165	151	76	62	0	1653	1583	1242	130	165	127	86	82	0	0.346	0.376	0.381	0.401	2.026	0.355	0.810	316	2260	2050	2000	-1.531	527	1523	547	1453	0
3	15	2	"MRH1"	"YDR033W"	14080	22175	95	1661	1668	1048	122	158	125	87	85	0	1311	1272	847	131	156	99	86	81	0	1.304	1.355	1.338	1.364	1.827	1.314	0.924	256	2055	2719	2687	0.383	1539	1180	1546	1141	0
3	16	2	""	"YDR346C"	14280	22175	90	1775	2319	2177	124	173	182	85	77	0	1463	1811	1682	131	169	152	78	74	0	1.239	1.307	1.287	1.330	1.722	1.310	0.923	256	1905	2983	3875	0.310	1651	1332	2195	1680	0
3	17	2	"LSM6"	"YDR378C"	14485	22180	120	1733	1532	662	124	176	216	90	86	0	907	822	357	134	173	185	86	79	0	2.082	2.047	2.002	1.934	1.783	1.985	0.841	460	2368	2382	2096	1.058	1609	773	1408	688	0
3	18	2	"STE14"	"YDR410C"	14680	22175	115	5906	5010	2566	111	146	124	92	90	0	7074	5728	3146	127	161	129	92	87	0	0.834	0.875	0.853	0.917	1.907	0.845	0.961	392	2275	12742	10500	-0.262	5795	6947	4899	5601	0
3	19	2	""	"YDR348C"	14880	22170	90	269	265	127	105	134	105	70	33	0	306	287	136	123	146	100	71	42	0	0.896	0.976	0.905	0.925	2.023	1.029	0.522	256	1907	347	324	-0.158	164	183	160	164	0
3	20	2	""	"YDR380W"	15075	22180	105	4284	3576	1824	109	135	89	92	89	0	1930	1651	849	120	139	70	87	86	0	2.307	2.265	2.260	2.150	1.795	2.264	0.937	316	2250	5985	4998	1.206	4175	1810	3467	1531	0
3	21	2	""	"YDR412W"	15275	22175	105	5825	4791	2540	111	138	107	93	89	0	2862	2244	1250	117	144	102	87	86	0	2.082	2.200	2.194	2.301	1.773	2.167	0.946	316	2266	8459	6807	1.058	5714	2745	4680	2127	0
3	1	3	"TCM10"	"YDR350C"	11285	22390	135	2415	2159	1000	125	327	629	84	77	0	1291	1191	547	127	242	344	82	77	0	1.967	1.912	1.932	1.980	1.764	1.917	0.926	540	2491	3454	3098	0.976	2290	1164	2034	1064	-100
3	2	3	"RPP2B"	"YDR382W"	11485	22380	110	3708	2925	1495	127	153	101	95	94	0	1582	1311	667	130	154	92	91	90	0	2.466	2.369	2.383	2.486	1.630	2.378	0.947	392	2222	5033	3979	1.302	3581	1452	2798	1181	0
3	3	3	"ERD1"	"YDR414C"	11685	22380	110	3850	3175	1640	128	158	116	96	93	0	2523	2112	1097	131	160	105	94	92	0	1.556	1.538	1.517	1.564	1.564	1.541	0.953	392	2299	6114	5028	0.638	3722	2392	3047	1981	0
3	4	3	""	"YDR352W"	11885	22375	105	4539	3716	2305	124	157	124	95	92	0	4933	4024	2767	131	161	114	92	90	0	0.919	0.923	0.937	1.032	1.662	0.884	0.946	316	2279	9217	7485	-0.121	4415	4802	3592	3893	0
3	5	3	""	"YDR384C"	12095	22380	115	3052	2781	1048	140	191	184	94	93	0	2014	1799	735	140	185	161	91	90	0	1.554	1.592	1.573	1.665	1.522	1.558	0.934	392	2347	4786	4300	0.636	2912	1874	2641	1659	0
3	6	3	"SYF1"	"YDR416W"	12285	22375	105	4778	4142	1905	144	207	217	96	93	0	2140	1827	885	145	193	168	92	90	0	2.323	2.377	2.386	2.523	1.463	2.333	0.937	316	2207	6629	5680	1.216	4634	1995	3998	1682	0
3	7	3	"SHC1"	"YER096W"	12485	22375	115	3756	3139	1687	164	265	434	91	86	0	2112	1810	1033	157	234	363	88	77	0	1.837	1.800	1.833	1.923	1.617	1.747	0.899	392	2295	5547	4628	0.878	3592	1955	2975	1653	0
3	8	3	"LCP5"	"YER127W"	12685	22375	120	5994	5045	2395	172	262	370	93	89	0	3500	3027	1490	163	236	308	89	85	0	1.745	1.701	1.728	1.817	1.552	1.692	0.946	460	2315	9159	7737	0.803	5822	3337	4873	2864	0
3	9	3	"BUR6"	"YER159C"	12885	22375	120	2288	2034	900	139	198	201	92	88	0	1515	1344	645	147	194	171	87	83	0	1.571	1.583	1.573	1.644	1.812	1.549	0.913	460	2425	3517	3092	0.652	2149	1368	1895	1197	0
3	10	3	"UBP9"	"YER098W"	13090	22380	110	3884	4655	3172	138	202	203	95	92	0	2337	2597	1710	137	189	171	91	89	0	1.703	1.836	1.815	1.863	1.714	1.866	0.957	392	2284	5946	6977	0.768	3746	2200	4517	2460	0
3	11	3	"PAK1"	"YER129W"	13285	22375	105	3418	3947	2958	148	239	308	91	82	0	2577	2661	1996	141	204	232	88	75	0	1.342	1.508	1.502	1.594	1.667	1.508	0.947	316	2253	5706	6319	0.425	3270	2436	3799	2520	0
3	12	3	"SPT2"	"YER161C"	13490	22380	110	7612	6552	2850	151	243	303	94	91	0	2682	2352	1068	148	205	207	90	86	0	2.944	2.904	2.915	3.038	1.706	2.901	0.940	392	2292	9995	8605	1.558	7461	2534	6401	2204	0
3	13	3	"UBC6"	"YER100W"	13690	22380	110	9190	7994	3689	135	194	197	96	92	0	5904	5057	2433	143	191	166	93	90	0	1.572	1.599	1.592	1.667	1.556	1.587	0.964	392	2318	14816	12773	0.652	9055	5761	7859	4914	0
3	14	3	"RPS26B"	"YER131W"	13890	22375	110	3872	3607	1632	130	175	166	93	90	0	2497	2288	1097	137	174	157	88	87	0	1.586	1.616	1.562	1.676	1.511	1.594	0.927	392	2299	6102	5628	0.665	3742	2360	3477	2151	0
3	15	3	""	"YER163C"	14090	22380	120	6230	5214	2918	133	177	195	94	91	0	1188	1051	553	135	162	131	84	81	0	5.790	5.547	5.566	5.549	1.646	5.654	0.921	460	2383	7150	5997	2.534	6097	1053	5081	916	0
3	16	3	"RPS8B"	"YER102W"	14295	22380	120	4482	3764	1829	134	174	147	95	91	0	1628	1390	638	135	165	114	89	87	0	2.912	2.892	2.876	2.856	1.675	2.953	0.944	460	2403	5841	4885	1.542	4348	1493	3630	1255	0
3	17	3	"GLC7"	"YER133W"	14495	22375	100	3345	2945	1466	130	182	208	88	85	0	1652	1470	741	135	174	172	83	82	0	2.119	2.109	2.057	2.080	1.750	2.080	0.925	316	2201	4732	4150	1.084	3215	1517	2815	1335	0
3	18	3	"PAB1"	"YER165W"	14695	22375	110	3845	3156	1945	126	174	161	93	90	0	1890	1538	928	134	171	129	88	83	0	2.118	2.158	2.164	2.293	1.774	2.157	0.938	392	2313	5475	4434	1.083	3719	1756	3030	1404	0
3	19	3	"CDC43"	"YGL155W"	14895	22375	120	6425	5161	2952	111	141	102	98	95	0	5861	4880	2679	125	147	86	99	98	0	1.101	1.062	1.057	1.028	1.462	1.075	0.960	460	2384	12050	9805	0.139	6314	5736	5050	4755	0
3	20	3	"COX4"	"YGL187C"	15090	22375	110	1870	1598	871	111	135	88	86	84	0	611	531	287	122	140	70	79	77	0	3.597	3.636	3.367	3.096	2.046	3.589	0.841	392	2245	2248	1896	1.847	1759	489	1487	409	0
3	21	3	""	"YGL219C"	15290	22375	115	5597	4745	3061	110	138	103	94	92	0	3287	2626	1705	121	144	91	91	88	0	1.733	1.850	1.822	1.905	1.828	1.860	0.943	392	2404	8653	7140	0.793	5487	3166	4635	2505	0
3	1	4	""	"YGL157W"	11295	22580	110	2326	1958	970	113	161	256	90	84	0	1286	1107	520	124	160	168	89	84	0	1.904	1.877	1.859	1.906	1.631	1.908	0.937	392	2304	3375	2828	0.929	2213	1162	1845	983	0
3	2	4	"RPS26A"	"YGL189C"	11500	22580	120	2124	2964	2308	127	152	96	95	93	0	1163	1905	1486	131	155	85	92	89	0	1.935	1.599	1.597	1.608	1.684	1.594	0.957	460	2360	3029	4611	0.952	1997	1032	2837	1774	0
3	3	4	"NIF3"	"YGL221C"	11695	22575	115	9678	8393	3538	138	185	171	99	98	0	5940	5182	2282	142	183	155	99	96	0	1.645	1.638	1.643	1.686	1.359	1.607	0.965	392	2225	15338	13295	0.718	9540	5798	8255	5040	0
3	4	4	""	"YGL159W"	11895	22580	120	2654	2765	1802	131	172	163	94	90	0	1476	1467	870	135	176	148	88	84	0	1.881	1.977	1.995	2.028	1.648	2.047	0.949	460	2372	3864	3966	0.912	2523	1341	2634	1332	0
3	5	4	"COX13"	"YGL191W"	12100	22580	120	1041	927	471	129	167	150	87	78	0	869	778	407	136	169	133	83	75	0	1.244	1.243	1.214	1.256	1.815	1.220	0.861	460	2355	1645	1440	0.315	912	733	798	642	0
3	6	4	""	"YGL223C"	12300	22575	115	4840	3854	2138	137	181	163	98	96	0	2829	2259	1202	140	173	136	96	92	0	1.749	1.754	1.779	1.758	1.499	1.782	0.953	392	2314	7392	5836	0.807	4703	2689	3717	2119	0
3	7	4	""	"YGL161C"	12500	22580	110	4064	3561	1543	146	198	255	93	91	0	1728	1514	648	145	189	230	90	86	0	2.475	2.495	2.492	2.504	1.613	2.519	0.938	392	2297	5501	4784	1.307	3918	1583	3415	1369	0
3	8	4	""	"YGL193C"	12700	22580	120	1837	1639	826	151	234	355	86	77	0	2422	2116	1089	157	233	402	85	81	0	0.744	0.760	0.769	0.804	1.742	0.758	0.913	460	2376	3951	3447	-0.426	1686	2265	1488	1959	0
3	9	4	"GOG5"	"YGL225W"	12905	22580	115	4996	4405	1793	148	227	339	94	91	0	5452	4902	2059	159	237	381	93	90	0	0.916	0.898	0.905	0.899	1.443	0.885	0.956	392	2299	10141	9000	-0.127	4848	5293	4257	4743	0
3	10	4	"RNH70"	"YGR276C"	13105	22575	110	6444	5411	2902	141	200	188	95	93	0	4804	3868	2079	158	213	193	93	90	0	1.357	1.420	1.408	1.439	1.595	1.422	0.961	392	2316	10949	8980	0.440	6303	4646	5270	3710	0
3	11	4	""	"YHL012W"	13305	22575	105	5901	5117	2103	136	191	178	97	93	0	11710	10113	4232	158	233	312	99	93	0	0.499	0.500	0.492	0.498	1.475	0.485	0.959	316	2255	17317	14936	-1.003	5765	11552	4981	9955	0
3	12	4	""	"YHL044W"	13505	22575	120	5967	5358	2515	132	175	149	97	94	0	3168	2822	1287	150	198	191	91	90	0	1.933	1.956	1.991	2.061	1.579	1.987	0.953	460	2379	8853	7898	0.951	5835	3018	5226	2672	0
3	13	4	""	"YGR278W"	13705	22580	110	4033	3433	1557	123	153	110	98	95	0	3897	3420	1555	146	182	140	97	92	0	1.042	1.011	1.014	1.014	1.506	1.010	0.950	392	2265	7661	6584	0.060	3910	3751	3310	3274	0
3	14	4	"YLF2"	"YHL014C"	13905	22580	110	2618	2244	1029	122	151	163	92	89	0	9685	8261	3870	152	191	177	100	98	0	0.262	0.262	0.261	0.253	1.489	0.258	0.955	392	2281	12029	10231	-1.933	2496	9533	2122	8109	0
3	15	4	""	"YHL046C"	14105	22580	120	9234	8156	4547	128	161	203	97	94	0	10360	9289	5112	149	183	175	99	95	0	0.892	0.878	0.865	0.880	1.549	0.879	0.966	460	2318	19317	17168	-0.165	9106	10211	8028	9140	0
3	16	4	""	"YGR280C"	14305	22580	120	5011	4189	2293	132	166	136	97	95	0	2467	2028	1022	141	172	124	93	91	0	2.098	2.150	2.142	2.162	1.630	2.215	0.952	460	2256	7205	5944	1.069	4879	2326	4057	1887	0
3	17	4	"DUR3"	"YHL016C"	14500	22580	120	4291	3811	2630	138	194	206	93	88	0	4974	4176	2874	143	189	183	93	88	0	0.860	0.911	0.912	0.913	1.638	0.910	0.961	460	2351	8984	7706	-0.218	4153	4831	3673	4033	0
3	18	4	"COS8"	"YHL048W"	14705	22580	115	9931	7683	4271	136	191	206	95	92	0	8529	6644	3774	142	191	193	94	91	0	1.168	1.161	1.157	1.154	1.730	1.154	0.967	392	2311	18182	14049	0.224	9795	8387	7547	6502	0
3	19	4	"BGL2"	"YGR282C"	14905	22580	120	5203	4264	2194	115	152	125	94	91	0	3115	2591	1286	127	162	123	91	88	0	1.703	1.684	1.678	1.652	1.781	1.712	0.948	460	2337	8076	6613	0.768	5088	2988	4149	2464	0
3	20	4	""	"YHL018W"	15110	22575	125	4047	3431	1836	105	126	86	94	92	0	1882	1636	882	120	138	80	89	86	0	2.237	2.194	2.160	2.327	1.813	2.205	0.935	460	2443	5704	4842	1.162	3942	1762	3326	1516	0
3	21	4	""	"YHL050C"	15330	22575	90	120	170	161	91	108	65	33	21	0	137	193	160	112	125	59	36	23	0	1.160	0.975	1.000	1.088	3.408	1.049	0.381	256	1867	54	160	0.214	29	25	79	81	0
3	1	5	""	"YIL086C"	11310	22780	75	337	339	142	108	125	72	85	70	0	314	328	149	122	142	83	81	61	0	1.193	1.121	1.110	1.152	2.018	1.021	0.623	156	1272	421	437	0.254	229	192	231	206	0
3	2	5	"RHO3"	"YIL118W"	11510	22775	100	1730	1509	677	118	143	98	93	91	0	1350	1167	545	128	155	97	90	87	0	1.319	1.339	1.332	1.369	1.602	1.318	0.933	316	2268	2834	2430	0.400	1612	1222	1391	1039	0
3	3	5	"DNA43"	"YIL150C"	11710	22775	115	3460	4957	3837	137	170	117	98	97	0	2807	4243	3205	148	176	111	100	100	0	1.250	1.177	1.161	1.110	1.410	1.189	0.973	392	2335	5982	8915	0.322	3323	2659	4820	4095	0
3	4	5	""	"YIL088C"	11910	22775	115	5438	4784	3023	131	160	109	99	98	0	3268	2761	1591	140	171	108	99	97	0	1.697	1.775	1.770	1.684	1.401	1.839	0.966	392	2280	8435	7274	0.763	5307	3128	4653	2621	0
3	5	5	""	"YIL120W"	12110	22780	115	2461	2156	1281	129	163	127	96	93	0	3405	2644	1552	142	177	122	98	95	0	0.715	0.810	0.820	0.806	1.675	0.812	0.954	392	2283	5595	4529	-0.485	2332	3263	2027	2502	0
3	6	5	""	"YIL152W"	12310	22780	115	4242	3773	2289	129	156	109	96	94	0	6531	5447	3346	138	166	109	98	95	0	0.643	0.686	0.688	0.699	1.454	0.681	0.971	392	2318	10506	8953	-0.636	4113	6393	3644	5309	0
3	7	5	""	"YIL090W"	12510	22780	110	4039	3482	1486	130	165	128	95	93	0	2961	2583	1115	140	174	122	93	89	0	1.386	1.372	1.391	1.427	1.557	1.372	0.959	392	2302	6730	5795	0.471	3909	2821	3352	2443	0
3	8	5	""	"YIL122W"	12715	22780	110	3210	2683	1342	136	189	221	94	91	0	3993	3287	1692	146	199	248	94	92	0	0.799	0.811	0.809	0.812	1.396	0.801	0.954	392	2314	6921	5688	-0.324	3074	3847	2547	3141	0
3	9	5	"IMP2'"	"YIL154C"	12915	22780	110	902	947	513	135	189	194	88	73	0	1386	1305	618	150	201	208	90	86	0	0.621	0.703	0.692	0.675	1.651	0.735	0.862	392	2302	2003	1967	-0.688	767	1236	812	1155	0
3	10	5	""	"YIL092W"	13115	22780	110	4844	4102	2537	124	168	188	95	93	0	3860	2982	1865	144	179	167	93	90	0	1.270	1.402	1.413	1.487	1.539	1.394	0.957	392	2335	8436	6816	0.345	4720	3716	3978	2838	0
3	11	5	"AYR1"	"YIL124W"	13315	22770	105	3717	3240	1386	123	189	316	90	88	0	2605	2274	990	147	217	334	88	86	0	1.462	1.465	1.464	1.539	1.621	1.451	0.955	316	2294	6052	5244	0.548	3594	2458	3117	2127	0
3	12	5	"UBP7"	"YIL156W"	13515	22775	105	5535	5333	3855	119	156	128	95	94	0	7304	6883	5166	143	181	134	98	95	0	0.756	0.774	0.765	0.778	1.579	0.759	0.972	316	2277	12577	11954	-0.403	5416	7161	5214	6740	0
3	13	5	"BNA1"	"YJR025C"	13720	22775	115	1320	2043	1569	114	143	107	92	90	0	861	1223	912	135	164	119	87	81	0	1.661	1.773	1.715	1.769	1.602	1.765	0.935	392	2296	1932	3017	0.732	1206	726	1929	1088	0
3	14	5	"CDC8"	"YJR057W"	13910	22770	105	2361	2037	1091	111	145	143	90	86	0	1108	973	507	136	161	107	85	81	0	2.315	2.301	2.262	2.235	1.725	2.267	0.922	316	2227	3222	2763	1.211	2250	972	1926	837	0
3	15	5	"GRR1"	"YJR090C"	14115	22775	100	2016	1957	1141	107	132	92	89	87	0	2283	2136	1342	132	153	98	86	84	0	0.887	0.923	0.914	0.952	1.866	0.890	0.945	316	2246	4060	3854	-0.172	1909	2151	1850	2004	0
3	16	5	""	"YJR027W"	14310	22770	105	8708	8124	5497	112	143	130	97	95	0	8193	7534	5368	130	161	138	96	92	0	1.066	1.082	1.101	1.147	1.485	1.053	0.965	316	2228	16659	15416	0.092	8596	8063	8012	7404	0
3	17	5	"PTK2"	"YJR059W"	14510	22770	105	5280	5945	4578	116	152	130	93	90	0	3581	4642	3689	129	162	126	87	86	0	1.496	1.292	1.302	1.517	1.767	1.275	0.963	316	2253	8616	10342	0.581	5164	3452	5829	4513	0
3	18	5	"BUD4"	"YJR092W"	14715	22780	100	792	812	531	117	160	174	81	69	0	1242	1215	796	130	166	152	84	80	0	0.607	0.641	0.642	0.650	1.955	0.648	0.860	316	2267	1787	1780	-0.720	675	1112	695	1085	0
3	19	5	""	"YJR029W"	14910	22770	105	6054	10156	9087	113	163	196	94	92	0	5112	9164	8335	134	181	217	89	87	0	1.193	1.112	1.129	1.294	1.774	1.103	0.961	316	2227	10919	19073	0.255	5941	4978	10043	9030	0
3	20	5	""	"YJR061W"	15115	22775	105	1245	1686	1342	104	127	88	92	89	0	1010	1326	1067	124	147	106	85	81	0	1.288	1.316	1.344	1.347	1.746	1.300	0.924	316	2262	2027	2784	0.365	1141	886	1582	1202	0
3	21	5	"IME1"	"YJR094C"	15315	22775	110	1520	3344	3315	95	114	80	94	93	0	2343	4955	4936	115	131	95	92	90	0	0.640	0.671	0.667	0.708	1.758	0.666	0.963	392	2375	3653	8089	-0.645	1425	2228	3249	4840	0
3	1	6	"GEA1"	"YJR031C"	11325	22980	110	648	1641	2245	111	133	89	79	72	0	659	1843	2638	128	157	108	76	69	0	1.011	0.892	0.887	0.942	2.219	0.855	0.906	392	2397	1068	3245	0.016	537	531	1530	1715	0
3	2	6	"RPA12"	"YJR063W"	11525	22975	105	1424	1924	1483	129	155	105	92	89	0	959	1298	980	145	171	104	87	81	0	1.591	1.557	1.510	1.544	1.700	1.552	0.949	316	2283	2109	2948	0.670	1295	814	1795	1153	0
3	3	6	"SFC1"	"YJR095W"	11725	22975	100	1187	1918	1580	128	148	82	92	89	0	1160	1897	1573	143	163	83	90	87	0	1.041	1.021	0.998	1.050	1.646	1.014	0.963	316	2282	2076	3544	0.058	1059	1017	1790	1754	0
3	4	6	""	"YKR020W"	11925	22980	110	1579	3965	4036	122	145	95	96	92	0	1762	5010	5148	138	165	101	96	94	0	0.897	0.789	0.780	0.800	1.565	0.784	0.977	392	2335	3081	8715	-0.157	1457	1624	3843	4872	0
3	5	6	"MRS4"	"YKR052C"	12120	22975	105	429	1193	1335	120	149	111	68	54	0	967	3610	4105	137	165	112	94	87	0	0.372	0.309	0.288	0.277	2.205	0.313	0.944	316	2249	1139	4546	-1.426	309	830	1073	3473	0
3	6	6	"HBS1"	"YKR084C"	12325	22975	105	2997	3277	2828	124	152	112	91	80	0	5241	7639	7147	133	158	103	94	89	0	0.562	0.420	0.452	0.529	2.004	0.399	0.950	316	2278	7981	10659	-0.830	2873	5108	3153	7506	0
3	7	6	""	"YKR022C"	12525	22970	105	3894	3502	1950	119	166	187	93	90	0	5389	4470	2654	131	176	189	90	89	0	0.718	0.780	0.784	0.864	1.648	0.753	0.954	316	2262	9033	7722	-0.478	3775	5258	3383	4339	0
3	8	6	"DYN1"	"YKR054C"	12720	22980	100	611	593	269	113	156	162	85	73	0	698	660	340	130	170	165	84	73	0	0.877	0.906	0.910	0.934	1.734	0.860	0.759	316	2266	1066	1010	-0.190	498	568	480	530	0
3	9	6	"PRP16"	"YKR086W"	12925	22975	105	3728	3535	2152	121	165	155	93	91	0	5147	4896	3287	140	179	151	91	89	0	0.720	0.718	0.732	0.793	1.576	0.688	0.962	316	2290	8614	8170	-0.473	3607	5007	3414	4756	0
3	10	6	"DBP7"	"YKR024C"	13125	22975	105	3865	5275	4420	113	150	171	94	92	0	4765	6930	6202	135	164	149	92	89	0	0.810	0.760	0.792	0.893	1.637	0.731	0.969	316	2264	8382	11957	-0.303	3752	4630	5162	6795	0
3	11	6	"RNC1"	"YKR056W"	13325	22975	105	3670	3780	2720	111	151	212	92	89	0	1296	1446	1032	133	165	187	86	76	0	3.060	2.794	2.711	2.806	1.637	2.768	0.949	316	2292	4722	4982	1.614	3559	1163	3669	1313	0
3	12	6	""	"YKR088C"	13525	22980	115	912	2040	2088	114	142	107	90	83	0	986	2284	2369	134	158	101	88	84	0	0.937	0.896	0.871	0.892	1.968	0.885	0.966	392	2331	1650	4076	-0.094	798	852	1926	2150	0
3	13	6	"GCN3"	"YKR026C"	13725	22975	115	4675	4020	2013	118	154	126	96	94	0	3233	2845	1373	135	164	117	94	92	0	1.471	1.440	1.445	1.460	1.538	1.454	0.958	392	2300	7655	6612	0.557	4557	3098	3902	2710	0
3	14	6	"GLG1"	"YKR058W"	13925	22975	110	9949	7941	4926	122	189	288	95	92	0	2268	1847	1119	134	179	189	87	83	0	4.605	4.565	4.482	4.828	1.602	4.620	0.948	392	2347	11961	9532	2.203	9827	2134	7819	1713	0
3	15	6	""	"YKR090W"	14130	22975	115	3756	3431	1399	111	178	298	92	90	0	2482	2224	942	127	173	203	89	88	0	1.548	1.583	1.550	1.634	1.596	1.566	0.948	392	2336	6000	5417	0.630	3645	2355	3320	2097	0
3	16	6	""	"YLR231C"	14325	22970	105	5814	5045	2375	109	162	234	94	91	0	2129	1861	893	124	165	179	88	84	0	2.845	2.842	2.871	3.100	1.662	2.826	0.943	316	2281	7710	6673	1.509	5705	2005	4936	1737	0
3	17	6	"RED1"	"YLR263W"	14525	22970	105	6162	5599	3117	108	145	124	95	93	0	3196	2837	1655	125	151	101	88	85	0	1.971	2.025	1.994	2.125	1.715	1.978	0.943	316	2309	9125	8203	0.979	6054	3071	5491	2712	0
3	18	6	""	"YLR294C"	14725	22970	105	2538	2206	987	112	149	130	92	89	0	1212	1047	495	127	155	105	86	84	0	2.236	2.276	2.221	2.270	1.843	2.241	0.921	316	2267	3511	3014	1.161	2426	1085	2094	920	0
3	19	6	"EST1"	"YLR233C"	14925	22970	110	2857	3485	2608	115	157	158	95	91	0	1737	2407	1800	132	171	186	92	85	0	1.708	1.481	1.471	1.485	1.551	1.479	0.953	392	2333	4347	5645	0.773	2742	1605	3370	2275	0
3	20	6	""	"YLR265C"	15120	22975	110	3644	2977	1905	115	141	105	93	91	0	2786	2329	1508	130	156	102	89	87	0	1.329	1.302	1.279	1.352	1.745	1.297	0.948	392	2239	6185	5061	0.410	3529	2656	2862	2199	0
3	21	6	""	"YLR296W"	15315	22975	120	661	1054	848	107	128	88	86	81	0	315	405	270	121	141	81	73	54	0	2.856	3.335	3.097	2.923	2.261	3.383	0.819	460	2342	748	1231	1.514	554	194	947	284	0
3	1	7	""	"YLR235C"	11335	23170	105	2899	2381	1656	117	159	159	83	78	0	1853	1566	1121	128	175	170	74	70	0	1.613	1.574	1.540	1.679	2.059	1.504	0.923	316	2269	4507	3702	0.690	2782	1725	2264	1438	0
3	2	7	"BOP2"	"YLR267W"	11530	23170	105	6160	5205	2630	149	205	232	95	91	0	2680	2338	1185	159	202	179	91	87	0	2.384	2.320	2.313	2.388	1.493	2.304	0.946	316	2254	8532	7235	1.254	6011	2521	5056	2179	0
3	3	7	"YHC1"	"YLR298C"	11730	23180	115	5662	4687	2218	149	184	135	97	95	0	1758	1542	648	155	186	115	92	91	0	3.439	3.272	3.284	3.291	1.530	3.379	0.947	392	2329	7116	5925	1.782	5513	1603	4538	1387	0
3	4	7	"THI7"	"YLR237W"	11930	23180	110	9297	7452	4913	131	157	107	100	99	0	3553	2937	1824	141	167	96	100	96	0	2.686	2.618	2.601	2.465	1.410	2.691	0.962	392	2301	12578	10117	1.426	9166	3412	7321	2796	0
3	5	7	""	"YLR269C"	12135	23175	110	1797	1488	790	120	148	136	92	88	0	1421	1205	619	133	157	111	91	89	0	1.302	1.276	1.263	1.279	1.687	1.286	0.938	392	2352	2965	2440	0.381	1677	1288	1368	1072	0
3	6	7	"EXG1"	"YLR300W"	12330	23170	105	4345	3971	1537	123	175	243	96	93	0	2047	1901	730	133	173	187	94	90	0	2.206	2.176	2.199	2.234	1.347	2.145	0.951	316	2268	6136	5616	1.141	4222	1914	3848	1768	0
3	7	7	"MVP1"	"YMR004W"	12535	23180	115	2127	2230	1617	119	165	155	91	84	0	3459	3645	2747	133	173	150	92	90	0	0.604	0.601	0.599	0.637	1.718	0.588	0.957	392	2332	5334	5623	-0.728	2008	3326	2111	3512	0
3	8	7	"IMP2"	"YMR035W"	12735	23175	110	3008	3438	2323	123	163	146	94	89	0	3944	4588	3128	139	180	157	92	91	0	0.758	0.745	0.734	0.775	1.631	0.739	0.967	392	2318	6690	7764	-0.399	2885	3805	3315	4449	0
3	9	7	"SOV1"	"YMR066W"	12935	23175	105	2722	2552	1441	121	153	125	93	91	0	3494	3220	1989	141	174	131	91	89	0	0.776	0.790	0.784	0.843	1.672	0.762	0.951	316	2284	5954	5510	-0.366	2601	3353	2431	3079	0
3	10	7	"PLB2"	"YMR006C"	13130	23170	105	1168	1561	1218	113	137	89	93	87	0	3654	5370	4436	135	164	111	96	94	0	0.300	0.277	0.275	0.288	1.550	0.270	0.958	316	2283	4574	6683	-1.738	1055	3519	1448	5235	0
3	11	7	"MSN2"	"YMR037C"	13330	23170	105	4940	4489	2592	108	136	105	95	93	0	3718	3351	1964	128	154	100	91	90	0	1.346	1.359	1.371	1.491	1.752	1.349	0.951	316	2306	8422	7604	0.429	4832	3590	4381	3223	0
3	12	7	""	"YMR068W"	13535	23170	105	3958	3395	1696	117	149	110	93	91	0	2297	1982	1039	134	164	110	89	87	0	1.776	1.774	1.765	1.863	1.669	1.744	0.948	316	2271	6004	5126	0.828	3841	2163	3278	1848	0
3	13	7	"PLB1"	"YMR008C"	13735	23175	110	6302	7779	5867	126	162	140	97	96	0	4793	7000	5225	140	173	130	100	98	0	1.327	1.116	1.095	1.057	1.545	1.121	0.969	392	2332	10829	14513	0.409	6176	4653	7653	6860	0
3	14	7	"SUB1"	"YMR039C"	13935	23175	110	5120	6233	4328	128	161	114	97	95	0	2119	2543	1651	142	174	123	92	91	0	2.525	2.543	2.513	2.579	1.633	2.618	0.962	392	2317	6969	8506	1.336	4992	1977	6105	2401	0
3	15	7	"MOT3"	"YMR070W"	14135	23175	110	1877	3168	2612	115	143	100	96	93	0	1888	3542	2993	132	160	98	94	91	0	1.003	0.895	0.889	0.939	1.510	0.881	0.962	392	2333	3518	6463	0.005	1762	1756	3053	3410	0
3	16	7	""	"YMR010W"	14335	23175	110	4582	4058	1724	114	146	138	98	95	0	2238	1996	839	131	157	117	97	92	0	2.121	2.115	2.112	2.118	1.366	2.131	0.956	392	2332	6575	5809	1.084	4468	2107	3944	1865	0
3	17	7	""	"YMR041C"	14535	23175	110	6010	5122	2243	110	138	101	100	98	0	3917	3395	1432	129	153	101	98	95	0	1.558	1.535	1.541	1.562	1.383	1.548	0.964	392	2329	9688	8278	0.639	5900	3788	5012	3266	0
3	18	7	"ABF2"	"YMR072W"	14730	23175	110	1767	1517	816	114	148	114	93	90	0	1691	1444	772	130	158	114	91	88	0	1.059	1.068	1.063	1.075	1.533	1.064	0.944	392	2357	3214	2717	0.083	1653	1561	1403	1314	0
3	19	7	""	"YNL046W"	14940	23175	115	3398	2978	1450	121	155	124	95	94	0	1571	1397	631	134	161	109	91	89	0	2.280	2.262	2.220	2.217	1.504	2.318	0.937	392	2301	4714	4120	1.189	3277	1437	2857	1263	0
3	20	7	"TPM1"	"YNL079C"	15130	23175	120	3473	2936	1731	123	153	120	95	93	0	2096	1814	997	138	165	108	92	88	0	1.711	1.678	1.685	1.664	1.624	1.718	0.952	460	2318	5308	4489	0.775	3350	1958	2813	1676	0
3	21	7	"CYB5"	"YNL111C"	15335	23165	120	978	1499	1134	114	146	123	93	85	0	920	1427	1081	129	155	109	91	86	0	1.092	1.067	1.061	1.098	1.714	1.059	0.935	460	2395	1655	2683	0.127	864	791	1385	1298	0
3	1	8	"ALG11"	"YNL048W"	11345	23375	115	2013	3026	2413	125	177	250	91	78	0	2363	3005	2321	152	217	320	91	70	0	0.854	1.017	1.010	0.960	1.570	1.022	0.951	392	2354	4099	5754	-0.228	1888	2211	2901	2853	0
3	2	8	""	"YNL081C"	11540	23375	120	977	1610	1301	119	166	211	84	70	0	3148	5106	4175	154	201	203	92	88	0	0.287	0.301	0.297	0.305	1.777	0.301	0.955	460	2369	3852	6443	-1.803	858	2994	1491	4952	0
3	3	8	"RPC19"	"YNL113W"	11740	23375	110	731	1037	979	127	157	115	72	66	0	535	677	597	157	197	155	63	54	0	1.598	1.750	1.603	1.420	2.268	1.689	0.863	392	2279	982	1430	0.676	604	378	910	520	0
3	4	8	""	"YNL050C"	11940	23370	105	3344	2956	1144	145	196	219	93	91	0	6986	6223	2414	174	288	577	93	91	0	0.470	0.465	0.462	0.449	1.557	0.452	0.956	316	2255	10011	8860	-1.090	3199	6812	2811	6049	0
3	5	8	""	"YNL083W"	12140	23380	115	1719	2973	2275	151	194	163	96	94	0	1686	2694	1958	159	218	282	94	88	0	1.027	1.113	1.057	1.062	1.459	1.138	0.955	392	2317	3095	5357	0.038	1568	1527	2822	2535	0
3	6	8	""	"YNL115C"	12340	23375	110	8848	7083	3863	130	177	178	100	99	0	7531	6215	3397	142	183	155	99	99	0	1.180	1.145	1.156	1.158	1.383	1.146	0.962	392	2312	16107	13026	0.239	8718	7389	6953	6073	0
3	7	8	"COX5A"	"YNL052W"	12545	23375	120	1711	1492	736	131	175	149	93	89	0	1145	1012	467	143	182	146	90	83	0	1.577	1.566	1.535	1.548	1.602	1.586	0.891	460	2356	2582	2230	0.657	1580	1002	1361	869	0
3	8	8	"MKT1"	"YNL085W"	12745	23375	110	3894	3674	2381	141	226	337	95	82	0	4704	4109	2511	156	241	386	96	84	0	0.825	0.894	0.884	0.854	1.373	0.909	0.955	392	2280	8301	7486	-0.277	3753	4548	3533	3953	0
3	9	8	"MLS1"	"YNL117W"	12945	23380	110	8729	7211	3822	133	190	252	100	100	0	11358	9179	4568	156	215	316	100	99	0	0.767	0.784	0.783	0.757	1.290	0.796	0.971	392	2329	19798	16101	-0.382	8596	11202	7078	9023	0
3	10	8	""	"YOL015W"	13145	23370	105	1743	1610	914	122	147	98	94	92	0	3087	2750	1647	144	175	113	93	92	0	0.551	0.571	0.576	0.607	1.836	0.557	0.946	316	2284	4564	4094	-0.860	1621	2943	1488	2606	0
3	11	8	""	"YOL047C"	13340	23370	105	3654	3007	1371	115	145	107	96	94	0	1994	1693	767	134	159	100	92	91	0	1.903	1.855	1.886	1.960	1.764	1.858	0.941	316	2316	5399	4451	0.928	3539	1860	2892	1559	0
3	12	8	""	"YOL079W"	13545	23370	95	925	853	407	112	138	90	89	86	0	887	852	434	133	156	90	87	84	0	1.078	1.031	1.022	1.070	1.790	1.001	0.881	256	2080	1567	1460	0.109	813	754	741	719	0
3	13	8	""	"YOL017W"	13740	23375	105	4798	3808	1953	122	155	127	99	98	0	4706	3793	1968	139	178	134	99	97	0	1.024	1.009	1.009	1.006	1.460	1.000	0.948	316	2293	9243	7340	0.034	4676	4567	3686	3654	0
3	14	8	"GSH2"	"YOL049W"	13945	23375	105	1341	1605	1232	122	156	118	91	87	0	1747	1955	1520	139	181	146	89	86	0	0.758	0.817	0.809	0.851	1.695	0.807	0.939	316	2312	2827	3299	-0.400	1219	1608	1483	1816	0
3	15	8	"IRA2"	"YOL081W"	14145	23370	85	635	630	337	123	160	124	84	77	0	618	596	317	141	181	130	81	70	0	1.073	1.114	1.063	1.063	1.835	1.095	0.744	208	1660	989	962	0.102	512	477	507	455	0
3	16	8	""	"YOL019W"	14340	23370	105	11601	9247	4946	124	175	194	98	95	0	12847	10322	5630	140	209	322	97	93	0	0.903	0.896	0.901	0.903	1.560	0.875	0.959	316	2302	24184	19305	-0.147	11477	12707	9123	10182	0
3	17	8	"GAL11"	"YOL051W"	14545	23375	100	2980	4111	3385	117	190	390	90	78	0	1947	3003	2459	131	187	251	89	80	0	1.577	1.391	1.405	1.440	1.701	1.392	0.964	316	2293	4679	6866	0.657	2863	1816	3994	2872	0
3	18	8	""	"YOL083W"	14750	23380	115	5446	4745	1871	112	181	399	93	91	0	2874	2642	1066	129	178	251	91	89	0	1.943	1.844	1.893	1.933	1.536	1.839	0.942	392	2311	8079	7146	0.958	5334	2745	4633	2513	0
3	19	8	"DIS3"	"YOL021C"	14940	23375	100	6734	6096	2378	113	139	98	99	98	0	3625	3317	1382	130	157	100	99	96	0	1.894	1.877	1.877	1.892	1.455	1.845	0.948	316	2246	10116	9170	0.922	6621	3495	5983	3187	0
3	20	8	""	"YOL053C-A"	15145	23375	110	1351	1462	911	112	140	100	92	90	0	2297	2396	1453	132	161	102	91	90	0	0.572	0.596	0.584	0.600	1.745	0.597	0.927	392	2294	3404	3614	-0.805	1239	2165	1350	2264	0
3	21	8	""	"YOL085C"	15335	23370	100	1497	1323	714	109	141	113	89	88	0	732	676	376	126	151	93	85	78	0	2.290	2.207	2.173	2.227	1.836	2.173	0.837	316	2233	1994	1764	1.196	1388	606	1214	550	0
3	1	9	"KIN4"	"YOR233W"	11345	23580	110	4065	5778	4222	127	150	95	100	100	0	6315	8355	5616	150	187	133	100	100	0	0.639	0.689	0.673	0.639	1.364	0.710	0.966	392	2344	10103	13856	-0.647	3938	6165	5651	8205	0
3	2	9	"RBL2"	"YOR265W"	11545	23580	120	1845	2689	2343	119	140	87	92	87	0	1577	2443	2250	152	187	141	84	77	0	1.211	1.122	1.105	1.204	2.012	1.080	0.949	460	2334	3151	4861	0.276	1726	1425	2570	2291	0
3	3	9	"TIM18"	"YOR297C"	11745	23575	110	1486	1844	1583	115	139	97	81	76	0	1377	1663	1445	151	193	168	70	66	0	1.118	1.144	1.097	1.157	2.184	1.119	0.929	392	2327	2597	3241	0.161	1371	1226	1729	1512	0
3	4	9	"SNR17A"	"YOR235W"	11950	23580	100	921	924	734	132	194	271	62	55	0	802	783	622	163	235	402	56	43	0	1.235	1.277	1.149	1.156	1.910	1.228	0.844	316	2203	1428	1412	0.304	789	639	792	620	0
3	5	9	""	"YOR267C"	12145	23570	105	13126	11703	5093	163	259	369	98	95	0	12648	11178	4928	164	271	477	97	94	0	1.038	1.048	1.041	1.036	1.394	1.029	0.966	316	2236	25447	22554	0.054	12963	12484	11540	11014	0
3	6	9	"BUD7"	"YOR299W"	12345	23565	105	10429	8853	3850	138	224	346	96	95	0	4646	4019	1767	147	212	258	93	91	0	2.287	2.251	2.242	2.292	1.382	2.226	0.968	316	2214	14790	12587	1.194	10291	4499	8715	3872	0
3	7	9	"HES1"	"YOR237W"	12550	23575	110	9033	7694	3258	130	177	161	98	96	0	5634	4944	2140	145	182	140	98	94	0	1.622	1.576	1.598	1.614	1.447	1.575	0.961	392	2292	14392	12363	0.698	8903	5489	7564	4799	0
3	8	9	"PAC1"	"YOR269W"	12750	23575	115	8198	7162	2839	136	215	339	99	96	0	7198	6592	2472	150	224	359	99	97	0	1.144	1.091	1.104	1.070	1.270	1.100	0.967	392	2348	15110	13468	0.194	8062	7048	7026	6442	0
3	9	9	"RAX1"	"YOR301W"	12950	23575	110	6433	5791	2310	133	186	272	100	99	0	3585	3346	1281	148	198	266	100	98	0	1.833	1.769	1.801	1.745	1.291	1.796	0.950	392	2214	9737	8856	0.874	6300	3437	5658	3198	0
3	10	9	""	"YOR239W"	13150	23570	105	6516	5497	2329	125	181	248	98	95	0	4866	4085	1741	143	198	262	95	92	0	1.353	1.363	1.348	1.423	1.522	1.336	0.958	316	2313	11114	9314	0.436	6391	4723	5372	3942	0
3	11	9	""	"YOR271C"	13350	23570	105	4271	3769	1581	119	180	244	95	92	0	1989	1754	713	135	180	173	91	90	0	2.239	2.254	2.259	2.318	1.474	2.238	0.946	316	2314	6006	5269	1.163	4152	1854	3650	1619	0
3	12	9	"CPA1"	"YOR303W"	13545	23570	105	4142	3549	1581	111	149	177	94	92	0	1774	1552	700	130	158	118	90	86	0	2.452	2.418	2.442	2.532	1.559	2.416	0.941	316	2312	5675	4860	1.294	4031	1644	3438	1422	0
3	13	9	""	"YPL222W"	13745	23575	110	2606	4018	2998	111	139	105	98	97	0	1640	2459	1777	135	163	103	95	94	0	1.658	1.681	1.674	1.737	1.581	1.703	0.958	392	2362	4000	6231	0.729	2495	1505	3907	2324	0
3	14	9	"HFI1"	"YPL254W"	13940	23570	105	3257	2999	1518	118	154	126	95	93	0	4880	4467	2350	143	194	181	95	92	0	0.663	0.666	0.664	0.663	1.515	0.651	0.951	316	2296	7876	7205	-0.594	3139	4737	2881	4324	0
3	15	9	""	"YPR003C"	14150	23575	110	2281	3678	2863	127	160	118	97	96	0	8421	12512	9710	151	198	149	100	100	0	0.260	0.287	0.279	0.272	1.475	0.285	0.959	392	2266	10424	15912	-1.941	2154	8270	3551	12361	0
3	16	9	"MMT2"	"YPL224C"	14340	23575	110	6434	6048	3303	136	172	153	97	94	0	6182	5462	2876	150	207	238	93	92	0	1.044	1.113	1.114	1.155	1.659	1.127	0.969	392	2326	12330	11224	0.062	6298	6032	5912	5312	0
3	17	9	"CLN2"	"YPL256C"	14545	23575	110	9291	7915	3823	122	154	119	98	97	0	14422	12582	6037	142	181	136	100	98	0	0.642	0.626	0.625	0.632	1.488	0.622	0.958	392	2294	23449	20233	-0.639	9169	14280	7793	12440	0
3	18	9	"HAL1"	"YPR005C"	14745	23580	125	440	3033	4337	109	143	129	57	51	0	392	3661	5327	135	172	158	53	49	0	1.288	0.829	0.843	0.904	2.780	0.813	0.931	460	2301	588	6450	0.365	331	257	2924	3526	0
3	19	9	""	"YPL226W"	14940	23580	110	1735	4245	6026	107	137	125	75	68	0	1228	3138	4360	133	165	155	64	58	0	1.487	1.377	1.356	1.413	2.479	1.402	0.908	392	2254	2723	7143	0.572	1628	1095	4138	3005	0
3	20	9	"THI21"	"YPL258C"	15140	23575	110	9863	8623	4985	110	134	100	98	97	0	6411	5395	3182	139	168	120	94	91	0	1.555	1.620	1.587	1.725	1.837	1.628	0.934	392	2185	16025	13769	0.637	9753	6272	8513	5256	0
3	21	9	"SPO69"	"YPR007C"	15340	23575	110	6287	5403	2729	112	144	120	99	96	0	14371	11948	6150	139	172	134	100	100	0	0.434	0.448	0.446	0.447	1.476	0.435	0.945	392	2345	20407	17100	-1.205	6175	14232	5291	11809	0
3	1	10	"CET1"	"YPL228W"	11350	23780	110	4059	6272	5001	120	146	100	99	97	0	4228	6630	5124	144	181	132	99	97	0	0.964	0.949	0.939	0.911	1.504	0.961	0.962	392	2314	8023	12638	-0.052	3939	4084	6152	6486	0
3	2	10	""	"YPL260W"	11545	23775	110	5094	4668	2687	120	148	100	98	96	0	5285	4972	2839	166	219	185	97	93	0	0.972	0.946	0.948	0.962	1.578	0.946	0.959	392	2292	10093	9354	-0.041	4974	5119	4548	4806	0
3	3	10	""	"YPR009W"	11765	23780	110	5414	4722	1848	111	207	566	95	90	0	26611	23232	8874	164	595	2812	95	91	0	0.201	0.200	0.198	0.196	1.378	0.199	0.966	392	2029	31750	27679	-2.318	5303	26447	4611	23068	0
3	4	10	"LTE1"	"YAL024C"	11925	23775	150	466	2327	2906	118	218	551	44	38	0	1336	10850	14144	145	504	2676	42	38	0	0.292	0.206	0.213	0.279	2.513	0.201	0.957	716	2217	1539	12914	-1.775	348	1191	2209	10705	-50
3	5	10	"PEP1"	"YBL017C"	12125	23785	140	146	216	215	135	205	244	12	5	0	183	245	211	150	221	296	11	3	0	0.333	0.853	0.922	0.970	3.138	0.993	0.520	624	2226	44	176	-1.585	11	33	81	95	0
3	6	10	"ENA2"	"YDR039C"	12325	23775	150	139	165	96	130	191	291	2	0	0	158	190	121	138	191	215	7	1	0	0.450	0.673	0.898	0.931	3.477	1.318	0.600	716	2531	29	87	-1.152	9	20	35	52	-50
3	7	10	""	"YFL019C"	12555	23770	110	151	197	168	118	153	122	22	9	0	166	212	163	131	163	116	27	11	0	0.943	0.975	0.953	0.974	3.192	1.070	0.502	392	2181	68	160	-0.085	33	35	79	81	0
3	8	10	""	"YGL066W"	12730	23805	130	165	219	203	118	178	445	5	0	0	165	238	208	131	182	307	11	3	0	1.382	0.944	0.955	1.047	3.405	1.466	0.851	540	2135	81	208	0.467	47	34	101	107	0
3	9	10	"MNT2"	"YGL257C"	12925	23775	150	122	150	101	110	141	105	16	5	0	143	183	139	127	159	116	18	7	0	0.750	0.714	0.891	0.853	3.358	0.801	0.408	716	2367	28	96	-0.415	12	16	40	56	-50
3	10	10	""	"YHR032W"	13150	23790	90	135	164	105	100	126	92	25	12	0	172	197	121	120	144	97	27	12	0	0.673	0.831	0.741	0.772	3.436	0.848	0.392	256	1873	87	141	-0.571	35	52	64	77	0
3	11	10	""	"YHR036W"	13335	23785	100	140	189	141	105	141	132	25	10	0	163	204	148	122	151	107	29	12	0	0.854	1.024	0.979	0.942	3.050	1.126	0.444	316	2292	76	166	-0.228	35	41	84	82	0
3	12	10	""	"YHR045W"	13540	23790	85	120	158	116	101	130	98	22	8	0	147	173	101	120	143	82	24	13	0	0.704	1.075	0.915	0.984	3.754	1.312	0.360	208	1653	46	110	-0.507	19	27	57	53	0
3	13	10	"STT4"	"YLR305C"	13745	23780	105	125	159	117	98	124	92	26	9	0	147	176	118	120	145	92	23	9	0	1.000	1.089	1.000	0.939	3.627	0.962	0.399	316	2261	54	117	0.000	27	27	61	56	0
3	14	10	""	"YLR422W"	13925	23805	90	109	150	119	107	139	105	18	10	0	137	175	144	125	156	109	14	7	0	0.167	0.860	1.266	1.144	3.796	0.878	0.357	256	1777	14	93	-2.585	2	12	43	50	0
3	15	10	""	"YML072C"	14125	23775	150	121	156	113	114	148	111	18	7	0	141	188	132	134	172	124	20	9	0	1.000	0.778	0.917	0.961	3.315	0.838	0.412	716	2619	14	96	0.000	7	7	42	54	-50
3	16	10	""	"SNR54"	14340	23765	80	574	536	280	122	161	125	79	68	0	591	535	268	138	183	142	76	68	0	0.998	1.043	1.055	1.017	2.143	1.015	0.717	208	1512	905	811	-0.003	452	453	414	397	0
3	17	10	""	"YMR046W-A"	14540	23770	110	2933	7809	8233	120	153	111	96	94	0	2471	9603	10327	136	176	130	94	91	0	1.205	0.812	0.814	0.907	1.890	0.800	0.963	392	2356	5148	17156	0.269	2813	2335	7689	9467	0
3	18	10	""	"YMRWdelta16"	14740	23765	100	2156	1829	1147	115	145	107	92	87	0	1244	1093	745	133	166	110	80	70	0	1.837	1.785	1.754	1.968	1.954	1.705	0.914	316	2204	3152	2674	0.877	2041	1111	1714	960	0
3	19	10	""	"YNRCdelta9"	14935	23765	105	1523	1709	1269	103	124	80	91	89	0	1308	1702	1272	128	153	94	89	85	0	1.203	1.020	1.030	1.057	1.918	1.011	0.932	316	2094	2600	3180	0.267	1420	1180	1606	1574	0
3	20	10	""	"SNR50"	15125	23770	150	149	301	344	103	127	90	38	26	0	150	258	246	124	150	100	31	23	0	1.769	1.478	1.207	1.131	3.123	1.375	0.639	716	2524	72	332	0.823	46	26	198	134	-50
3	21	10	""	"tR(ACG)O"	15340	23755	90	352	359	283	107	135	103	61	55	0	364	354	251	130	156	116	61	50	0	1.047	1.125	0.920	0.899	1.972	1.102	0.708	256	1839	479	476	0.066	245	234	252	224	0
3	1	11	""	"YPLCdelta1"	11350	23970	100	2226	2100	1448	107	134	122	94	86	0	2437	2233	1664	130	162	151	83	73	0	0.919	0.948	0.976	1.140	2.021	0.906	0.948	316	2278	4426	4096	-0.123	2119	2307	1993	2103	0
3	2	11	""	"YPL183W-A"	11545	23970	100	1066	961	381	117	140	98	91	88	0	825	760	304	144	175	125	89	83	0	1.394	1.370	1.372	1.342	1.834	1.330	0.839	316	2276	1630	1460	0.479	949	681	844	616	0
3	3	11	""	"IntYPL143W"	11745	23970	105	2244	1902	1011	119	146	100	92	89	0	1694	1408	752	141	186	242	86	79	0	1.368	1.407	1.376	1.422	1.697	1.398	0.937	316	2283	3678	3050	0.452	2125	1553	1783	1267	0
3	4	11	""	"tC(GCA)P2"	11945	23970	85	553	515	242	125	167	148	79	71	0	616	570	308	135	177	151	80	72	0	0.890	0.897	0.858	0.860	1.847	0.866	0.684	208	1630	909	825	-0.168	428	481	390	435	0
3	5	11	""	"tN(GUU)P"	12145	23970	105	19253	17561	10003	138	213	272	100	98	0	11980	10262	6014	144	208	249	100	95	0	1.615	1.722	1.723	1.789	1.400	1.698	0.959	316	2200	30951	27541	0.692	19115	11836	17423	10118	0
3	6	11	""	"tI(AAU)P2"	12350	23975	115	1561	1826	1190	121	174	191	92	85	0	1838	2122	1414	138	183	175	93	87	0	0.847	0.859	0.865	0.886	1.519	0.847	0.931	392	2245	3140	3689	-0.239	1440	1700	1705	1984	0
3	7	11	""	"itL(UAA)B2"	12550	23975	110	558	685	504	115	147	142	76	58	0	491	631	462	129	159	123	75	60	0	1.224	1.135	1.027	1.091	2.021	1.107	0.842	392	2332	805	1072	0.291	443	362	570	502	0
3	8	11	""	"iYBR057C"	12750	23980	110	1951	4963	5470	120	185	478	65	59	0	1805	4264	4843	135	192	332	59	57	0	1.096	1.173	1.131	1.393	2.599	1.156	0.927	392	1943	3501	8972	0.133	1831	1670	4843	4129	0
3	9	11	""	"iYBR060C-1"	12930	23975	150	122	171	135	110	144	150	20	6	0	141	204	159	128	162	134	27	12	0	0.923	0.803	0.808	0.816	2.839	1.019	0.564	716	2325	25	137	-0.115	12	13	61	76	-50
3	10	11	""	"iYBR077C"	13150	23975	115	1007	1582	1320	101	133	141	89	82	0	613	954	764	120	153	188	75	58	0	1.838	1.776	1.757	1.864	1.845	1.723	0.836	392	2340	1399	2315	0.878	906	493	1481	834	0
3	11	11	""	"iYBR081C"	13350	23975	105	1714	1533	1013	106	142	127	87	81	0	905	869	585	122	152	107	81	71	0	2.054	1.910	1.871	1.895	1.961	1.894	0.877	316	2242	2391	2174	1.038	1608	783	1427	747	0
3	12	11	""	"iYBR083W"	13550	23975	115	1045	2081	2253	108	143	116	86	80	0	481	899	923	123	154	109	75	66	0	2.617	2.543	2.360	2.430	2.258	2.557	0.900	392	2367	1295	2749	1.388	937	358	1973	776	0
3	13	11	""	"iYBR097W"	13755	23970	100	1066	967	626	107	139	106	86	81	0	1245	1076	666	126	154	105	86	81	0	0.857	0.905	0.866	0.903	1.712	0.910	0.876	316	2263	2078	1810	-0.223	959	1119	860	950	0
3	14	11	""	"iYBR103W"	13950	23975	110	1883	2247	1663	115	149	117	93	91	0	1320	1816	1334	132	166	122	91	86	0	1.488	1.266	1.272	1.271	1.681	1.265	0.936	392	2236	2956	3816	0.574	1768	1188	2132	1684	0
3	15	11	""	"iYBR107C"	14150	23975	110	1824	2726	2032	119	155	136	93	91	0	1121	1646	1234	132	167	120	91	86	0	1.724	1.722	1.706	1.728	1.616	1.716	0.930	392	2200	2694	4121	0.786	1705	989	2607	1514	0
3	16	11	""	"iYBR126C"	14345	23975	110	2783	2861	1992	119	164	150	93	90	0	2479	2549	1828	130	169	127	91	89	0	1.134	1.134	1.128	1.196	1.829	1.117	0.939	392	2311	5013	5161	0.182	2664	2349	2742	2419	0
3	17	11	""	"iYBR130C"	14545	23975	115	791	1405	1138	117	157	131	90	80	0	537	840	640	129	166	120	83	63	0	1.652	1.812	1.813	1.720	1.902	1.823	0.909	392	2297	1082	1999	0.724	674	408	1288	711	0
3	18	11	""	"iYBR135W"	14745	23975	110	1258	2779	2569	115	147	122	93	86	0	840	1830	1687	128	162	121	87	80	0	1.605	1.565	1.531	1.583	1.811	1.564	0.935	392	2354	1855	4366	0.683	1143	712	2664	1702	0
3	19	11	""	"iYDL248W-0"	14950	23980	120	505	1299	1474	109	137	108	75	62	0	459	1264	1423	126	154	124	72	57	0	1.189	1.046	1.073	1.089	2.175	1.041	0.928	460	2438	729	2328	0.250	396	333	1190	1138	0
3	20	11	""	"iYDL246C-1"	15145	23975	115	692	1912	2025	112	142	114	85	75	0	625	1656	1684	126	155	131	84	71	0	1.162	1.176	1.153	1.184	1.888	1.197	0.950	392	2227	1079	3330	0.217	580	499	1800	1530	0
3	21	11	""	"iYDL243C"	15345	23975	110	1379	3035	2719	109	132	88	95	93	0	1247	2233	1931	124	147	89	91	90	0	1.131	1.387	1.349	1.337	1.715	1.413	0.942	392	2398	2393	5035	0.177	1270	1123	2926	2109	0
3	1	12	""	"iYDL227C-0"	11355	24175	100	1245	1519	1169	108	137	133	84	74	0	1414	1748	1412	129	164	166	83	68	0	0.885	0.872	0.876	0.935	2.052	0.841	0.922	316	2326	2422	3030	-0.177	1137	1285	1411	1619	0
3	2	12	""	"iYDL225W"	11550	24175	105	1453	1478	937	123	146	97	92	87	0	3082	3080	1947	148	178	108	92	90	0	0.453	0.462	0.466	0.489	1.956	0.459	0.931	316	2304	4264	4287	-1.141	1330	2934	1355	2932	0
3	3	12	""	"iYDL220C"	11755	24175	110	701	927	636	126	154	106	87	79	0	836	1015	656	143	172	102	89	83	0	0.830	0.919	0.890	0.880	1.768	0.942	0.904	392	2360	1268	1673	-0.269	575	693	801	872	0
3	4	12	""	"iYDL207W"	11955	24175	115	1605	1473	720	134	170	128	93	91	0	843	787	387	137	170	114	89	84	0	2.084	2.060	2.067	2.065	1.580	2.058	0.867	392	2364	2177	1989	1.059	1471	706	1339	650	0
3	5	12	""	"iYDL203C"	12155	24175	105	1558	1390	731	151	207	195	89	82	0	1139	1020	541	148	198	180	85	74	0	1.420	1.421	1.394	1.390	1.755	1.405	0.889	316	2280	2398	2111	0.506	1407	991	1239	872	0
3	6	12	""	"iYDL199C"	12355	24175	115	2004	1966	1217	131	178	161	92	89	0	1513	1391	841	141	181	137	91	84	0	1.365	1.468	1.460	1.428	1.822	1.477	0.925	392	2334	3245	3085	0.449	1873	1372	1835	1250	0
3	7	12	""	"iYDL183C-1"	12555	24175	105	4143	3355	1817	123	163	135	96	93	0	2136	1753	1015	135	167	111	92	90	0	2.009	1.998	1.984	2.148	1.775	1.944	0.931	316	2256	6021	4850	1.006	4020	2001	3232	1618	0
3	8	12	""	"iYDL179W"	12750	24175	105	2575	2237	1129	123	168	145	94	91	0	2120	1842	977	139	182	150	90	88	0	1.238	1.241	1.241	1.310	1.650	1.213	0.936	316	2265	4433	3817	0.308	2452	1981	2114	1703	0
3	9	12	""	"iYDL175C"	12955	24180	115	493	1070	1149	122	155	129	75	63	0	705	1393	1477	140	181	163	71	67	0	0.657	0.757	0.716	0.743	2.201	0.761	0.907	392	2310	936	2201	-0.607	371	565	948	1253	0
3	10	12	""	"iYDR127W"	13155	24175	80	707	681	420	112	148	161	74	66	0	831	739	458	133	175	216	71	60	0	0.852	0.939	0.949	0.935	2.067	0.923	0.828	208	1512	1293	1175	-0.230	595	698	569	606	0
3	11	12	""	"iYDR131C"	13355	24175	110	930	1389	1248	105	135	109	82	74	0	515	799	709	127	155	110	70	63	0	2.126	1.911	1.810	1.864	2.237	1.862	0.881	392	2390	1213	1956	1.088	825	388	1284	672	0
3	12	12	""	"iYDR137W"	13555	24175	100	1343	1233	599	110	140	110	95	92	0	1069	956	475	129	160	105	94	85	0	1.312	1.358	1.385	1.392	1.682	1.359	0.839	316	2266	2173	1950	0.391	1233	940	1123	827	0
3	13	12	""	"iYDR155C"	13755	24175	100	1300	1408	973	113	155	172	90	80	0	747	858	637	129	167	154	81	66	0	1.921	1.776	1.791	1.866	1.704	1.681	0.849	316	2278	1805	2024	0.942	1187	618	1295	729	0
3	14	12	""	"iYDR161W"	13955	24180	120	1173	2168	2284	115	158	162	83	75	0	1893	3300	3446	133	172	158	83	80	0	0.601	0.648	0.590	0.689	2.189	0.645	0.916	460	2386	2818	5220	-0.734	1058	1760	2053	3167	0
3	15	12	""	"iYDR165W"	14150	24170	105	847	887	603	113	158	149	79	67	0	754	782	521	129	170	147	75	64	0	1.174	1.185	1.164	1.177	1.844	1.178	0.838	316	2220	1359	1427	0.232	734	625	774	653	0
3	16	12	""	"iYDR177W"	14355	24175	125	552	1191	1238	121	180	193	73	53	0	405	852	849	131	179	167	61	45	0	1.573	1.484	1.471	1.463	1.992	1.483	0.903	460	2353	705	1791	0.654	431	274	1070	721	0
3	17	12	""	"iYDR180W"	14555	24175	120	290	695	700	117	165	164	50	41	0	412	1375	1572	131	173	139	69	50	0	0.616	0.465	0.485	0.537	2.619	0.440	0.877	460	2361	454	1822	-0.700	173	281	578	1244	0
3	18	12	""	"iYDR184C"	14750	24175	105	1317	1706	1346	115	154	159	88	73	0	1210	1490	1172	135	179	157	85	72	0	1.118	1.174	1.142	1.137	1.747	1.152	0.894	316	2254	2277	2946	0.161	1202	1075	1591	1355	0
3	19	12	""	"iYDR204W"	14950	24170	80	826	822	582	112	136	88	80	74	0	584	562	387	135	162	102	70	62	0	1.590	1.663	1.500	1.533	2.358	1.594	0.811	208	1512	1163	1137	0.669	714	449	710	427	0
3	20	12	""	"iYDR208W"	15150	24180	100	1768	2107	1596	112	153	173	88	78	0	1590	1673	1225	132	177	250	79	67	0	1.136	1.295	1.284	1.311	1.874	1.308	0.930	316	2308	3114	3536	0.184	1656	1458	1995	1541	0
3	21	12	""	"itI(UAU)D"	15355	24170	100	1164	1666	1428	104	140	144	81	71	0	765	1288	1113	125	158	141	76	63	0	1.656	1.343	1.314	1.368	1.999	1.317	0.925	316	2231	1700	2725	0.728	1060	640	1562	1163	0
3	1	13	""	"iYDR521W"	11345	24375	105	2029	1826	1018	103	123	82	92	90	0	1736	1487	837	117	140	86	89	87	0	1.190	1.258	1.240	1.267	1.853	1.246	0.937	316	2332	3545	3093	0.251	1926	1619	1723	1370	0
3	2	13	""	"iYDR525W"	11550	24370	95	1074	927	470	120	142	91	87	82	0	728	659	326	135	159	90	84	79	0	1.609	1.540	1.494	1.489	1.907	1.535	0.849	256	2072	1547	1331	0.686	954	593	807	524	0
3	3	13	""	"iYDR528W"	11745	24370	105	1919	2040	1341	150	186	139	91	87	0	2339	2425	1667	158	192	115	90	88	0	0.811	0.834	0.847	0.901	1.637	0.818	0.950	316	2308	3950	4157	-0.302	1769	2181	1890	2267	0
3	4	13	""	"iYDR541C-0"	11955	24375	110	1430	2497	2179	206	271	253	86	73	0	795	1335	1111	183	239	224	74	57	0	2.000	1.989	1.927	1.968	1.806	1.959	0.897	392	2326	1836	3443	1.000	1224	612	2291	1152	0
3	5	13	""	"iYDR544C"	12150	24375	110	21802	19915	9942	219	286	248	100	98	0	14133	12179	5743	196	251	197	100	100	0	1.549	1.644	1.658	1.572	1.408	1.675	0.966	392	2316	35520	31679	0.631	21583	13937	19696	11983	0
3	6	13	""	"iYEL073C-0"	12350	24370	105	4720	4235	2340	150	206	186	94	91	0	3313	2763	1523	156	205	172	92	88	0	1.448	1.567	1.562	1.614	1.790	1.555	0.945	316	2265	7727	6692	0.534	4570	3157	4085	2607	0
3	7	13	""	"iYEL063C"	12550	24370	105	2824	2705	1681	128	173	154	92	90	0	1302	1327	840	135	171	121	87	81	0	2.310	2.162	2.168	2.243	1.590	2.136	0.926	316	2297	3863	3769	1.208	2696	1167	2577	1192	0
3	8	13	""	"iYEL059W"	12750	24375	105	1659	1563	880	123	169	145	92	87	0	1070	1006	589	135	172	130	88	80	0	1.643	1.653	1.695	1.687	1.563	1.627	0.886	316	2295	2471	2311	0.716	1536	935	1440	871	0
3	9	13	""	"iYEL055C"	12950	24380	110	2690	2851	1763	126	172	163	94	90	0	1866	1910	1142	139	182	166	90	85	0	1.485	1.539	1.525	1.569	1.631	1.551	0.932	392	2313	4291	4496	0.570	2564	1727	2725	1771	0
3	10	13	""	"iYEL042W"	13150	24375	105	3426	3388	2037	121	154	149	93	91	0	2607	2419	1460	137	177	166	89	87	0	1.338	1.432	1.436	1.498	1.551	1.433	0.949	316	2286	5775	5549	0.420	3305	2470	3267	2282	0
3	11	13	""	"iYEL038W"	13350	24380	110	640	1042	921	108	138	116	79	71	0	907	1556	1399	130	162	131	79	74	0	0.685	0.655	0.649	0.684	1.919	0.649	0.934	392	2324	1309	2360	-0.546	532	777	934	1426	0
3	12	13	""	"itS(AGA)E"	13545	24380	120	518	989	1011	116	153	129	66	58	0	300	523	486	135	171	135	53	42	0	2.436	2.250	1.935	1.708	2.781	2.170	0.831	460	2290	567	1261	1.285	402	165	873	388	0
3	13	13	""	"iYFL044C"	13730	24375	115	1151	1459	1169	116	154	150	79	73	0	642	823	636	135	167	129	71	64	0	2.041	1.952	1.836	1.749	2.343	1.941	0.877	392	2237	1542	2031	1.030	1035	507	1343	688	0
3	14	13	""	"iYFL039C"	13925	24375	115	2046	2462	1959	115	161	182	86	80	0	977	1395	1061	136	173	163	81	74	0	2.296	1.864	1.805	1.886	2.095	1.894	0.918	392	2301	2772	3606	1.199	1931	841	2347	1259	0
3	15	13	""	"iYFL035C-A"	14125	24365	95	1806	1670	1059	121	157	140	88	84	0	2312	2056	1355	138	184	168	85	78	0	0.775	0.808	0.818	0.890	1.947	0.784	0.928	256	2067	3859	3467	-0.368	1685	2174	1549	1918	0
3	16	13	""	"iYFL020C"	14330	24375	120	2382	3338	2935	132	196	218	90	75	0	2026	3372	3004	143	204	223	90	76	0	1.195	0.993	0.962	1.001	1.791	0.984	0.943	460	2409	4133	6435	0.257	2250	1883	3206	3229	0
3	17	13	""	"iYFL017C"	14530	24375	100	825	792	484	127	183	199	74	64	0	605	557	347	139	191	204	67	53	0	1.498	1.591	1.540	1.403	2.241	1.370	0.718	316	2240	1164	1083	0.583	698	466	665	418	0
3	18	13	""	"iYFL013W-A"	14730	24375	110	4007	3843	2569	124	183	212	94	91	0	2084	1894	1309	157	229	241	84	72	0	2.015	2.141	2.096	2.285	2.020	2.109	0.917	392	2331	5810	5456	1.011	3883	1927	3719	1737	0
3	19	13	""	"iYFR001W"	14935	24380	120	297	584	538	117	164	194	48	37	0	1425	3145	3100	173	240	259	87	81	0	0.144	0.157	0.153	0.155	2.370	0.160	0.835	460	2422	1432	3439	-2.798	180	1252	467	2972	0
3	20	13	""	"iYFR005C"	15135	24380	120	641	1007	797	113	146	160	80	63	0	1519	2643	2213	156	203	242	91	82	0	0.387	0.359	0.350	0.347	1.863	0.351	0.888	460	2313	1891	3381	-1.368	528	1363	894	2487	0
3	21	13	""	"iYFR007W"	15335	24380	120	799	1298	1079	108	138	138	86	72	0	1375	2627	2286	136	168	137	90	88	0	0.558	0.478	0.473	0.502	1.930	0.463	0.924	460	2434	1930	3681	-0.842	691	1239	1190	2491	0
3	1	14	""	"iYFR019W"	11340	24580	120	519	991	881	105	126	82	84	71	0	395	836	719	121	141	80	81	65	0	1.511	1.239	1.241	1.213	1.976	1.240	0.929	460	2471	688	1601	0.595	414	274	886	715	0
3	2	14	""	"iYFR021W"	11540	24575	90	1667	1511	835	109	133	85	92	89	0	958	836	433	128	147	77	87	82	0	1.877	1.980	1.940	1.890	1.828	1.966	0.897	256	1916	2388	2110	0.909	1558	830	1402	708	0
3	3	14	""	"iYFR025C"	11740	24570	85	640	594	318	138	167	115	78	71	0	716	643	341	148	181	115	79	72	0	0.884	0.921	0.938	0.917	1.627	0.911	0.810	208	1660	1070	951	-0.178	502	568	456	495	0
3	4	14	""	"iYGL013C"	11935	24570	105	3532	3199	1660	167	231	237	93	89	0	3152	2640	1359	166	232	250	89	85	0	1.127	1.226	1.225	1.260	1.562	1.212	0.947	316	2318	6351	5506	0.172	3365	2986	3032	2474	0
3	5	14	""	"iYGL009C"	12140	24570	105	6107	5559	3295	162	229	225	95	92	0	5010	4580	2888	176	239	213	91	87	0	1.230	1.225	1.248	1.365	1.668	1.183	0.955	316	2259	10779	9801	0.298	5945	4834	5397	4404	0
3	6	14	""	"iYGL006W"	12340	24580	120	542	619	375	125	164	142	78	58	0	2213	2855	1955	152	192	137	93	90	0	0.202	0.183	0.175	0.186	1.807	0.179	0.853	460	2390	2478	3197	-2.305	417	2061	494	2703	0
3	7	14	""	"iYGR011W"	12530	24570	105	2505	2595	1615	123	165	151	92	87	0	2851	2916	1901	142	186	166	89	85	0	0.879	0.891	0.894	0.950	1.700	0.864	0.950	316	2256	5091	5246	-0.186	2382	2709	2472	2774	0
3	8	14	""	"iYGR015C"	12740	24580	115	610	785	550	122	157	127	83	66	0	803	1102	780	137	173	130	86	80	0	0.733	0.687	0.657	0.660	1.801	0.694	0.897	392	2332	1154	1628	-0.449	488	666	663	965	0
3	9	14	""	"iYGR020C"	12940	24580	120	1033	1408	982	119	162	155	91	85	0	964	1329	925	144	185	160	89	81	0	1.115	1.088	1.088	1.126	1.597	1.079	0.926	460	2359	1734	2474	0.157	914	820	1289	1185	0
3	10	14	""	"iYGR034W"	13140	24580	120	838	1196	901	117	154	147	88	77	0	1800	2801	2273	147	191	178	94	87	0	0.436	0.407	0.407	0.420	1.830	0.394	0.924	460	2387	2374	3733	-1.197	721	1653	1079	2654	0
3	11	14	""	"iYGR038W"	13345	24575	80	1236	1291	916	119	143	98	83	77	0	1245	1298	918	147	178	109	78	74	0	1.017	1.018	1.027	1.024	2.000	1.011	0.901	208	1512	2215	2323	0.025	1117	1098	1172	1151	0
3	12	14	""	"iYGR039W"	13540	24575	110	442	796	678	114	145	115	79	58	0	384	681	580	134	167	130	65	49	0	1.312	1.247	1.222	1.336	2.186	1.201	0.872	392	2293	578	1229	0.392	328	250	682	547	0
3	13	14	""	"iYGR055W"	13740	24580	110	1706	1764	1124	117	156	134	90	86	0	789	830	531	133	165	122	83	73	0	2.422	2.363	2.358	2.311	1.953	2.300	0.891	392	2327	2245	2344	1.276	1589	656	1647	697	0
3	14	14	""	"iYGR059W"	13945	24575	105	799	900	614	120	170	179	77	66	0	606	685	457	136	172	142	75	62	0	1.445	1.421	1.361	1.360	2.122	1.391	0.857	316	2235	1149	1329	0.531	679	470	780	549	0
3	15	14	""	"iYGR062C"	14135	24580	115	457	897	974	123	165	153	68	52	0	260	471	465	148	194	172	43	33	0	2.982	2.396	2.382	2.231	2.836	2.257	0.657	392	2308	446	1097	1.576	334	112	774	323	0
3	16	14	""	"iYHR001W"	14340	24575	115	814	1337	1192	119	169	174	81	65	0	2371	4968	4826	149	202	183	93	91	0	0.313	0.253	0.248	0.258	1.842	0.242	0.915	392	2313	2917	6037	-1.677	695	2222	1218	4819	0
3	17	14	""	"iYHR004C"	14545	24580	110	1579	1905	1284	128	188	239	91	79	0	2375	2976	2108	149	205	223	91	88	0	0.652	0.629	0.625	0.666	1.649	0.615	0.935	392	2268	3677	4604	-0.617	1451	2226	1777	2827	0
3	18	14	""	"iYHRCdelta4"	14740	24580	120	3658	3707	2289	127	194	249	98	95	0	3187	3018	1728	150	220	293	97	92	0	1.163	1.248	1.224	1.198	1.426	1.277	0.944	460	2355	6568	6448	0.217	3531	3037	3580	2868	0
3	19	14	""	"iYHR017W"	14935	24570	95	1282	1195	705	119	173	208	81	75	0	1509	1326	827	147	207	245	78	70	0	0.854	0.913	0.902	0.943	1.993	0.876	0.883	256	2004	2525	2255	-0.228	1163	1362	1076	1179	0
3	20	14	""	"iYHRCsigma2"	15140	24575	110	993	1186	843	113	145	116	87	80	0	1443	1959	1497	143	184	140	86	83	0	0.677	0.591	0.601	0.626	1.725	0.568	0.909	392	2300	2180	2889	-0.563	880	1300	1073	1816	0
3	21	14	""	"iYHR023W"	15340	24570	100	1266	1418	1033	111	135	102	87	82	0	2002	2545	1998	138	169	121	87	83	0	0.620	0.543	0.526	0.595	2.033	0.517	0.922	316	2231	3019	3714	-0.691	1155	1864	1307	2407	0
3	1	15	""	"iYHR039C"	11345	24775	110	488	652	455	103	128	92	83	69	0	399	530	361	122	143	90	75	62	0	1.390	1.346	1.304	1.352	2.059	1.296	0.842	392	2317	662	957	0.475	385	277	549	408	0
3	2	15	""	"iYHR042W"	11550	24775	105	2527	2845	2037	109	131	83	95	92	0	2512	2758	2061	130	151	88	92	90	0	1.015	1.041	1.047	1.114	1.675	1.018	0.954	316	2274	4800	5364	0.022	2418	2382	2736	2628	0
3	3	15	""	"iYHR046C"	11750	24775	110	1039	1147	693	127	156	114	90	84	0	1211	1342	800	148	174	107	90	87	0	0.858	0.854	0.848	0.840	1.760	0.855	0.924	392	2382	1975	2214	-0.221	912	1063	1020	1194	0
3	4	15	""	"iYHR060W"	11950	24775	100	3058	2768	1634	139	178	148	93	91	0	3152	2741	1720	153	191	152	90	87	0	0.973	1.016	1.016	1.131	1.792	0.989	0.953	316	2278	5918	5217	-0.039	2919	2999	2629	2588	0
3	5	15	""	"iYHR064C"	12145	24775	115	1550	2056	1422	138	186	195	93	86	0	832	998	625	153	200	193	83	71	0	2.080	2.270	2.254	2.244	1.773	2.285	0.890	392	2347	2091	2763	1.056	1412	679	1918	845	0
3	6	15	""	"iYHR068W"	12345	24775	110	1389	1706	1163	128	164	162	93	85	0	1419	1728	1156	143	178	149	93	87	0	0.988	0.996	0.993	1.000	1.554	1.000	0.945	392	2259	2537	3163	-0.017	1261	1276	1578	1585	0
3	7	15	""	"iYIL023C"	12540	24775	115	1608	2111	1409	125	159	127	94	93	0	705	813	456	140	173	133	85	79	0	2.625	2.951	2.870	2.926	1.672	3.096	0.886	392	2294	2048	2659	1.392	1483	565	1986	673	0
3	8	15	""	"iYIL019W"	12735	24775	115	2487	2663	1742	118	142	99	96	94	0	1568	1813	1137	140	163	108	92	89	0	1.659	1.521	1.506	1.573	1.689	1.542	0.938	392	2306	3797	4218	0.730	2369	1428	2545	1673	0
3	9	15	""	"iYIL015W"	12935	24770	85	664	750	620	112	141	116	78	69	0	729	740	570	147	182	153	71	64	0	0.948	1.076	1.055	0.992	2.228	1.036	0.852	208	1652	1134	1231	-0.076	552	582	638	593	0
3	10	15	""	"iYIL005W"	13135	24775	120	382	658	564	112	147	130	68	50	0	943	2049	1951	150	201	180	87	76	0	0.340	0.288	0.289	0.296	2.012	0.282	0.893	460	2363	1063	2445	-1.554	270	793	546	1899	0
3	11	15	""	"iYIL001W"	13340	24775	115	377	673	582	107	131	96	70	56	0	1104	3093	3098	146	179	119	93	86	0	0.282	0.192	0.195	0.203	2.222	0.182	0.904	392	2304	1228	3513	-1.827	270	958	566	2947	0
3	12	15	""	"iYIR003W"	13535	24775	115	794	990	686	104	127	92	88	80	0	2819	3591	2576	140	172	126	93	91	0	0.258	0.257	0.255	0.253	1.704	0.254	0.927	392	2263	3369	4337	-1.957	690	2679	886	3451	0
3	13	15	""	"iYIR018W-0"	13735	24775	110	4179	3851	2244	112	137	100	97	95	0	4980	4779	2805	137	164	103	99	95	0	0.840	0.805	0.805	0.814	1.499	0.799	0.957	392	2279	8910	8381	-0.252	4067	4843	3739	4642	0
3	14	15	""	"iYIR020C"	13935	24780	125	841	1294	1033	123	164	134	87	78	0	595	887	706	137	168	112	79	71	0	1.568	1.561	1.548	1.625	2.003	1.529	0.905	460	2329	1176	1921	0.649	718	458	1171	750	0
3	15	15	""	"iYIR022W"	14135	24775	120	1376	2088	1638	131	182	172	92	86	0	755	969	698	143	185	159	83	71	0	2.034	2.369	2.334	2.325	1.825	2.424	0.901	460	2319	1857	2783	1.025	1245	612	1957	826	0
3	16	15	""	"iYIR038C-0"	14335	24775	110	2318	2346	1490	124	185	227	92	85	0	2046	2012	1234	140	189	194	91	86	0	1.151	1.187	1.145	1.165	1.650	1.197	0.933	392	2278	4100	4094	0.203	2194	1906	2222	1872	0
3	17	15	""	"iYIRCdelta6-2"	14540	24775	120	2294	4276	4567	129	206	304	79	71	0	1306	2425	2566	143	203	266	70	61	0	1.862	1.817	1.738	1.857	2.037	1.821	0.939	460	2313	3328	6429	0.897	2165	1163	4147	2282	0
3	18	15	""	"iYIR042C"	14735	24775	110	2863	3023	2031	130	184	239	93	88	0	2248	2607	1739	145	193	210	92	87	0	1.300	1.175	1.161	1.163	1.669	1.178	0.933	392	2221	4836	5355	0.378	2733	2103	2893	2462	0
3	19	15	""	"iYJR076C"	14935	24775	115	1261	2150	2064	126	176	188	80	71	0	1128	2013	1945	140	192	216	76	67	0	1.149	1.081	1.048	1.070	2.093	1.066	0.916	392	2322	2123	3897	0.200	1135	988	2024	1873	0
3	20	15	""	"iYJR083C"	15130	24770	110	977	1423	1167	119	162	173	84	74	0	631	923	736	144	192	216	71	53	0	1.762	1.674	1.668	1.688	2.121	1.641	0.864	392	2262	1345	2083	0.817	858	487	1304	779	0
3	21	15	""	"iYJR089W"	15335	24775	125	837	1231	969	112	148	139	87	75	0	1788	2556	1960	139	183	173	89	86	0	0.440	0.463	0.438	0.456	1.974	0.466	0.911	460	2492	2374	3536	-1.186	725	1649	1119	2417	0
3	1	16	""	"iYJR102C"	11340	24975	125	1263	1815	1363	108	133	95	95	92	0	794	1129	828	126	149	91	90	84	0	1.729	1.702	1.712	1.823	1.762	1.697	0.939	460	2422	1823	2710	0.790	1155	668	1707	1003	0
3	2	16	""	"iYJR106W"	11545	24975	120	864	1129	757	114	136	91	93	87	0	881	1174	796	135	156	88	91	87	0	1.005	0.977	0.964	1.006	1.663	0.966	0.935	460	2376	1496	2054	0.008	750	746	1015	1039	0
3	3	16	""	"iYJR110W"	11740	24970	105	833	1071	780	116	140	103	87	79	0	1123	1449	1105	132	155	89	89	85	0	0.724	0.725	0.737	0.799	2.046	0.710	0.927	316	2228	1708	2272	-0.467	717	991	955	1317	0
3	4	16	""	"iYJR128W"	11945	24975	105	2053	1897	1029	123	154	110	96	91	0	1143	1061	512	136	164	105	98	93	0	1.917	1.918	1.888	1.734	1.788	1.984	0.911	316	2325	2937	2699	0.939	1930	1007	1774	925	0
3	5	16	""	"iYJR132W"	12140	24975	105	1490	1447	752	123	158	130	96	90	0	3093	2915	1675	139	178	139	100	95	0	0.463	0.477	0.467	0.489	1.490	0.458	0.931	316	2262	4321	4100	-1.112	1367	2954	1324	2776	0
3	6	16	""	"iYJR136C"	12345	24975	105	1136	1407	1025	121	150	109	92	82	0	733	875	568	132	160	109	89	73	0	1.689	1.731	1.714	1.610	1.875	1.790	0.913	316	2280	1616	2029	0.756	1015	601	1286	743	0
3	7	16	""	"iYJR151C-1"	12545	24975	115	3369	3306	1805	124	152	103	100	98	0	1363	1310	660	134	156	89	99	95	0	2.640	2.706	2.781	2.625	1.428	2.809	0.910	392	2318	4474	4358	1.401	3245	1229	3182	1176	0
3	8	16	""	"iYJR153W-1"	12745	24975	115	5597	4928	2473	121	147	101	98	97	0	2670	2418	1206	142	170	116	95	91	0	2.166	2.112	2.077	2.180	1.528	2.122	0.958	392	2282	8004	7083	1.115	5476	2528	4807	2276	0
3	9	16	""	"iYJR157W-0"	12945	24975	120	2053	2430	1528	123	164	164	97	93	0	3661	4173	2547	162	214	203	98	95	0	0.552	0.575	0.560	0.568	1.409	0.577	0.950	460	2416	5429	6318	-0.858	1930	3499	2307	4011	0
3	10	16	""	"iYKR051W"	13150	24975	120	823	1031	688	113	140	105	93	81	0	3945	5376	3748	154	191	139	99	98	0	0.187	0.176	0.173	0.171	1.652	0.173	0.930	460	2316	4501	6140	-2.417	710	3791	918	5222	0
3	11	16	""	"iYKR055W"	13345	24970	110	1238	1192	617	108	136	139	93	88	0	1033	1031	612	136	167	173	89	72	0	1.260	1.211	1.258	1.380	1.745	1.102	0.869	392	2253	2027	1979	0.333	1130	897	1084	895	0
3	12	16	""	"iYKR059W"	13545	24975	120	879	1001	613	107	134	101	93	85	0	874	984	556	134	160	100	94	86	0	1.043	1.052	1.027	1.003	1.785	1.072	0.905	460	2380	1512	1744	0.061	772	740	894	850	0
3	13	16	""	"itK(UUU)K"	13745	24975	100	561	518	259	113	142	105	82	71	0	532	540	273	136	160	97	84	71	0	1.131	1.002	1.002	1.003	1.996	0.987	0.774	316	2202	844	809	0.178	448	396	405	404	0
3	14	16	""	"iYKR076W"	13945	24975	120	1258	1504	980	123	162	127	90	86	0	853	1023	678	135	166	114	86	80	0	1.581	1.555	1.543	1.667	1.735	1.520	0.922	460	2375	1853	2269	0.661	1135	718	1381	888	0
3	15	16	""	"iYKR080W"	14140	24965	95	1572	1381	872	129	178	165	86	78	0	889	905	573	134	174	154	80	68	0	1.911	1.624	1.600	1.695	1.880	1.575	0.899	256	1996	2198	2023	0.935	1443	755	1252	771	0
3	16	16	""	"iYKR095W"	14340	24975	110	4235	5648	4322	131	189	191	96	93	0	2189	3269	2508	134	180	173	95	90	0	1.997	1.760	1.722	1.752	1.532	1.761	0.960	392	2330	6159	8652	0.998	4104	2055	5517	3135	0
3	17	16	""	"iYKR099W"	14540	24975	120	2640	3156	2281	131	199	241	93	87	0	2594	2939	2093	135	185	205	92	87	0	1.020	1.079	1.075	1.081	1.761	1.085	0.952	460	2372	4968	5829	0.029	2509	2459	3025	2804	0
3	18	16	""	"iYKR101W-2"	14740	24975	110	3159	4034	2924	136	210	290	93	90	0	1220	1416	943	137	192	247	86	70	0	2.791	3.048	2.992	2.993	1.714	3.157	0.908	392	2262	4106	5177	1.481	3023	1083	3898	1279	0
3	19	16	""	"iYLL062C"	14940	24975	115	1096	1627	1256	130	181	174	89	78	0	736	1187	927	137	181	161	85	71	0	1.613	1.426	1.424	1.432	1.741	1.401	0.922	392	2281	1565	2547	0.689	966	599	1497	1050	0
3	20	16	""	"iYLL058W"	15145	24975	120	790	1228	1003	123	165	145	87	73	0	690	1031	747	149	198	183	81	66	0	1.233	1.253	1.201	1.177	2.017	1.300	0.878	460	2440	1208	1987	0.302	667	541	1105	882	0
3	21	16	""	"iYLL055W"	15345	24980	115	2433	3326	2723	107	143	132	94	91	0	5838	8006	6366	137	185	189	98	94	0	0.408	0.409	0.386	0.382	1.699	0.408	0.937	392	2328	8027	11088	-1.293	2326	5701	3219	7869	0
3	1	17	""	"iYLRWdelta14"	11355	25175	110	1246	1249	693	111	131	85	96	91	0	2014	1883	1096	135	155	89	95	93	0	0.604	0.651	0.657	0.657	1.621	0.635	0.930	392	2272	3014	2886	-0.727	1135	1879	1138	1748	0
3	2	17	""	"iYLR259C"	11545	25175	110	1646	2743	2310	117	140	93	98	95	0	1530	2694	2187	137	161	93	98	94	0	1.098	1.027	0.985	1.016	1.642	1.043	0.950	392	2260	2922	5183	0.134	1529	1393	2626	2557	0
3	3	17	""	"iYLR263W"	11750	25170	115	770	925	626	112	138	107	90	78	0	502	650	421	130	156	100	81	66	0	1.769	1.563	1.628	1.659	1.889	1.543	0.879	392	2381	1030	1333	0.823	658	372	813	520	0
3	4	17	""	"iYLR281C"	11945	25175	85	640	585	332	124	155	110	78	69	0	722	648	365	142	171	105	79	72	0	0.890	0.911	0.900	0.886	1.840	0.913	0.857	208	1660	1096	967	-0.169	516	580	461	506	0
3	5	17	""	"iYLR286C"	12150	25175	120	2396	4485	3978	124	154	109	97	95	0	1251	2227	1895	144	174	113	93	89	0	2.052	2.094	2.041	2.088	1.576	2.132	0.951	460	2416	3379	6444	1.037	2272	1107	4361	2083	0
3	6	17	""	"iYLR289W"	12350	25175	110	603	690	417	127	160	120	84	68	0	1655	1961	1293	145	177	124	94	91	0	0.315	0.310	0.306	0.298	1.706	0.302	0.853	392	2312	1986	2379	-1.666	476	1510	563	1816	0
3	7	17	""	"iYLR304C"	12550	25170	105	6533	8754	7627	127	163	131	99	97	0	2459	3738	3321	137	172	125	94	87	0	2.759	2.396	2.375	2.627	1.810	2.391	0.951	316	2264	8728	12228	1.464	6406	2322	8627	3601	0
3	8	17	""	"iYLR308W"	12745	25170	105	1065	1215	825	125	161	133	87	80	0	870	1010	698	139	179	138	81	70	0	1.286	1.251	1.233	1.219	1.890	1.217	0.905	316	2288	1671	1961	0.363	940	731	1090	871	0
3	9	17	""	"iYLR312W-A"	12950	25170	105	2433	2190	1284	129	172	161	94	91	0	2526	2380	1446	147	195	176	92	88	0	0.968	0.923	0.917	1.011	1.741	0.902	0.947	316	2256	4683	4294	-0.046	2304	2379	2061	2233	0
3	10	17	""	"iYLR330W"	13150	25175	110	2056	2832	2082	122	166	182	95	92	0	1091	1471	1031	141	182	197	87	79	0	2.036	2.038	2.029	2.151	1.840	2.055	0.924	392	2304	2884	4040	1.026	1934	950	2710	1330	0
3	11	17	""	"iSNR61"	13355	25175	105	508	502	275	120	171	210	67	47	0	554	516	282	137	185	243	63	40	0	0.930	1.008	0.975	1.014	2.099	0.891	0.740	316	2277	805	761	-0.104	388	417	382	379	0
3	12	17	""	"iYLRWdelta20"	13555	25170	100	656	766	503	122	158	132	84	69	0	559	662	419	144	180	131	79	62	0	1.287	1.243	1.186	1.212	1.855	1.218	0.826	316	2214	949	1162	0.364	534	415	644	518	0
3	13	17	""	"iYMR033W"	13755	25175	120	746	1006	715	127	162	123	89	78	0	1679	2185	1516	146	179	118	95	91	0	0.404	0.431	0.410	0.407	1.669	0.440	0.921	460	2368	2152	2918	-1.308	619	1533	879	2039	0
3	14	17	""	"iYMR037C"	13950	25170	90	2448	3665	3210	121	163	137	93	88	0	1664	2422	2057	137	173	131	91	79	0	1.524	1.551	1.502	1.588	1.826	1.568	0.956	256	1864	3854	5829	0.608	2327	1527	3544	2285	0
3	15	17	""	"iYMR041C"	14145	25175	120	644	1232	1094	121	167	156	83	66	0	519	948	839	132	171	140	78	61	0	1.351	1.362	1.307	1.352	2.024	1.338	0.914	460	2503	910	1927	0.434	523	387	1111	816	0
3	16	17	""	"iYMR054W"	14345	25165	80	2241	2048	1367	139	215	292	80	71	0	2343	2035	1437	140	214	316	77	68	0	0.954	1.007	1.004	1.124	2.130	0.966	0.926	208	1512	4305	3804	-0.068	2102	2203	1909	1895	0
3	17	17	""	"iYMR058W"	14545	25170	85	1792	1882	1414	130	187	223	81	72	0	1424	1580	1220	134	173	177	77	70	0	1.288	1.212	1.195	1.226	2.289	1.190	0.930	208	1660	2952	3198	0.366	1662	1290	1752	1446	0
3	18	17	""	"iYMR063W"	14740	25170	115	595	1105	984	135	207	301	57	45	0	508	993	881	136	190	282	55	43	0	1.237	1.132	1.060	1.114	2.056	1.133	0.881	392	2340	832	1827	0.306	460	372	970	857	0
3	19	17	""	"iYMR078C"	14950	25170	110	834	1912	1914	125	166	142	82	65	0	562	1405	1405	136	171	137	72	56	0	1.664	1.408	1.366	1.420	2.112	1.397	0.903	392	2329	1135	3056	0.735	709	426	1787	1269	0
3	20	17	""	"iYMR082C-0"	15140	25180	90	3027	3463	2817	124	170	163	89	81	0	1470	1644	1323	136	178	162	75	67	0	2.176	2.214	2.245	2.287	2.115	2.235	0.902	256	1886	4237	4847	1.122	2903	1334	3339	1508	0
3	21	17	""	"iYMR085W"	15340	25175	100	672	871	675	105	129	90	82	75	0	621	785	617	125	150	96	77	66	0	1.143	1.161	1.112	1.115	2.075	1.132	0.883	316	2280	1063	1426	0.193	567	496	766	660	0
3	1	18	""	"iYMR101C"	11355	25375	120	412	655	526	114	142	124	73	54	0	881	1710	1508	139	171	158	93	81	0	0.402	0.344	0.331	0.331	1.802	0.337	0.898	460	2384	1040	2112	-1.316	298	742	541	1571	0
3	2	18	""	"iYMR105C"	11545	25370	105	809	1247	1075	118	147	122	87	78	0	493	887	759	141	172	187	67	49	0	1.963	1.513	1.476	1.580	1.851	1.467	0.917	316	2197	1043	1875	0.973	691	352	1129	746	0
3	3	18	""	"iYMR107W"	11750	25375	110	1546	2759	2453	119	145	100	95	93	0	733	1249	1070	143	168	96	87	77	0	2.419	2.387	2.339	2.498	1.837	2.391	0.934	392	2325	2017	3746	1.274	1427	590	2640	1106	0
3	4	18	""	"iYNL272C"	11950	25375	115	2204	1978	1001	119	144	96	95	91	0	3403	2971	1562	143	167	98	94	91	0	0.640	0.657	0.655	0.691	1.546	0.644	0.948	392	2342	5345	4687	-0.645	2085	3260	1859	2828	0
3	5	18	""	"iYNL267W"	12150	25370	110	780	849	513	111	140	97	91	83	0	690	804	503	137	162	93	88	78	0	1.210	1.106	1.118	1.119	1.793	1.069	0.884	392	2258	1222	1405	0.275	669	553	738	667	0
3	6	18	""	"iYNL262W"	12350	25375	110	717	742	409	115	146	114	89	79	0	703	730	412	137	167	116	84	76	0	1.064	1.057	1.030	1.041	1.724	1.030	0.851	392	2350	1168	1220	0.089	602	566	627	593	0
3	7	18	""	"iYNL244C"	12545	25375	100	765	862	520	111	146	140	88	73	0	632	675	400	130	165	157	78	61	0	1.303	1.378	1.383	1.397	1.783	1.288	0.833	316	2278	1156	1296	0.382	654	502	751	545	0
3	8	18	""	"iYNL240C"	12750	25370	95	784	796	457	116	151	129	84	75	0	580	556	321	134	169	137	73	62	0	1.498	1.611	1.542	1.596	1.810	1.534	0.761	256	2080	1114	1102	0.583	668	446	680	422	0
3	9	18	""	"iYNL235C"	12950	25375	115	813	1056	686	120	157	125	90	83	0	1190	1467	940	138	174	129	90	86	0	0.659	0.704	0.694	0.689	1.915	0.702	0.893	392	2337	1745	2265	-0.602	693	1052	936	1329	0
3	10	18	""	"iYNL217W"	13150	25375	125	1188	2159	1856	128	191	252	86	73	0	642	1076	886	140	193	240	70	51	0	2.112	2.170	2.135	2.172	1.970	2.125	0.873	460	2312	1562	2967	1.078	1060	502	2031	936	0
3	11	18	""	"iYNL213C"	13350	25375	120	1063	1899	1628	132	195	245	87	73	0	901	1429	1194	142	194	207	83	70	0	1.227	1.373	1.348	1.394	1.789	1.385	0.909	460	2352	1690	3054	0.295	931	759	1767	1287	0
3	12	18	""	"iYNL209W"	13555	25375	120	1285	1811	1453	135	196	232	89	71	0	1045	1603	1190	144	199	224	91	73	0	1.276	1.149	1.107	1.086	1.671	1.183	0.921	460	2318	2051	3135	0.352	1150	901	1676	1459	0
3	13	18	""	"iYNL189W"	13760	25380	145	692	1265	1238	133	196	228	68	55	0	550	936	862	143	203	230	62	46	0	1.373	1.427	1.427	1.409	1.941	1.405	0.862	624	2341	966	1925	0.458	559	407	1132	793	0
3	14	18	""	"iYNL184C"	13950	25375	120	893	1328	1021	123	171	172	84	73	0	1350	2247	1779	140	186	173	90	84	0	0.636	0.572	0.576	0.593	1.888	0.564	0.914	460	2257	1980	3312	-0.652	770	1210	1205	2107	0
3	15	18	""	"iYNL179C-0"	14150	25380	110	831	1173	1134	116	163	171	78	64	0	543	839	771	131	172	167	67	52	0	1.735	1.493	1.466	1.617	2.020	1.515	0.826	392	2244	1127	1765	0.795	715	412	1057	708	0
3	16	18	""	"iYOL125W"	14350	25375	110	1064	1040	635	126	186	222	81	71	0	1365	1338	840	132	177	171	85	80	0	0.761	0.758	0.768	0.815	1.788	0.758	0.847	392	2334	2171	2120	-0.395	938	1233	914	1206	0
3	17	18	""	"iYOL121C"	14540	25370	105	1905	1869	1172	138	197	196	91	85	0	941	1157	766	133	175	146	88	76	0	2.187	1.690	1.714	1.857	1.758	1.642	0.899	316	2266	2575	2755	1.129	1767	808	1731	1024	0
3	18	18	""	"iYOL117W"	14745	25375	120	1226	2072	1787	138	191	235	89	76	0	749	1132	927	134	176	221	76	58	0	1.769	1.938	1.885	1.929	1.937	1.956	0.915	460	2408	1703	2932	0.823	1088	615	1934	998	0
3	19	18	""	"iYOLWdelta5"	14945	25375	110	886	1286	996	119	165	216	86	71	0	833	1139	881	136	177	219	79	66	0	1.100	1.164	1.127	1.154	2.145	1.155	0.882	392	2278	1464	2170	0.138	767	697	1167	1003	0
3	20	18	""	"iYOL099C"	15145	25375	120	432	765	760	123	166	172	63	47	0	796	1235	1208	138	176	163	79	71	0	0.470	0.585	0.530	0.530	2.182	0.602	0.844	460	2376	967	1739	-1.090	309	658	642	1097	0
3	21	18	""	"iYOL096C"	15345	25370	110	613	827	698	115	149	121	76	66	0	522	734	619	134	165	117	72	62	0	1.284	1.187	1.149	1.152	2.142	1.148	0.853	392	2330	886	1312	0.360	498	388	712	600	0
3	1	19	""	"iYOL081W"	11355	25575	120	859	1356	1083	109	135	112	92	84	0	693	1092	855	133	162	171	83	65	0	1.339	1.300	1.281	1.365	1.816	1.292	0.923	460	2400	1310	2206	0.421	750	560	1247	959	0
3	2	19	""	"iYOL076W"	11560	25575	120	280	412	302	122	153	141	52	39	0	426	614	448	151	188	219	57	37	0	0.575	0.626	0.604	0.573	2.495	0.593	0.760	460	2344	433	753	-0.800	158	275	290	463	0
3	3	19	""	"iYOL071W"	11760	25580	130	271	496	468	122	149	117	56	37	0	432	834	833	151	180	150	68	46	0	0.530	0.548	0.560	0.565	2.427	0.545	0.834	540	2355	430	1057	-0.915	149	281	374	683	0
3	4	19	""	"iYOL055C"	11950	25575	110	1529	1819	1233	118	146	112	93	91	0	1179	1475	995	148	181	193	88	81	0	1.369	1.282	1.285	1.339	1.676	1.264	0.922	392	2175	2442	3028	0.453	1411	1031	1701	1327	0
3	5	19	""	"iYOL054W"	12145	25575	120	545	857	727	120	151	120	81	67	0	918	1483	1268	154	188	196	81	74	0	0.556	0.555	0.538	0.550	2.107	0.550	0.888	460	2415	1189	2066	-0.846	425	764	737	1329	0
3	6	19	""	"iYOL050C"	12350	25580	85	813	766	440	124	153	112	83	76	0	1245	1086	731	158	190	125	79	76	0	0.634	0.692	0.700	0.748	1.951	0.627	0.825	208	1660	1776	1570	-0.658	689	1087	642	928	0
3	7	19	""	"iYOR248W"	12550	25575	120	772	1011	726	116	148	133	87	78	0	1754	2593	2030	144	179	149	91	88	0	0.407	0.365	0.362	0.366	1.773	0.351	0.913	460	2405	2266	3344	-1.295	656	1610	895	2449	0
3	8	19	""	"iYOR252W"	12750	25575	110	871	1062	718	119	157	154	88	75	0	953	1284	915	141	175	142	88	81	0	0.926	0.825	0.838	0.875	1.666	0.798	0.908	392	2336	1564	2086	-0.111	752	812	943	1143	0
3	9	19	""	"iYOR256C"	12950	25575	110	1071	1281	854	119	162	175	88	80	0	1247	1565	1065	138	178	197	88	82	0	0.858	0.814	0.802	0.838	1.795	0.804	0.915	392	2280	2061	2589	-0.220	952	1109	1162	1427	0
3	10	19	""	"iYOR272W"	13150	25575	120	1011	1734	1555	124	198	325	79	59	0	1119	1881	1701	139	206	346	78	61	0	0.905	0.924	0.904	0.974	1.876	0.909	0.917	460	2287	1867	3352	-0.144	887	980	1610	1742	0
3	11	19	""	"iYOR277C"	13355	25575	110	2097	3349	2777	135	208	306	93	84	0	1356	2296	1906	141	202	294	90	76	0	1.615	1.491	1.460	1.513	1.697	1.489	0.928	392	2238	3177	5369	0.691	1962	1215	3214	2155	0
3	12	19	""	"iYOR283W"	13555	25575	125	1020	2249	2186	127	177	193	93	86	0	756	1520	1438	135	180	172	90	76	0	1.438	1.532	1.496	1.554	1.773	1.548	0.917	460	2241	1514	3507	0.524	893	621	2122	1385	0
3	13	19	""	"iYOR298W"	13750	25575	105	1167	1243	775	122	176	198	86	75	0	952	970	616	136	186	191	80	65	0	1.281	1.344	1.336	1.434	1.869	1.323	0.881	316	2119	1861	1955	0.357	1045	816	1121	834	0
3	14	19	""	"iYOR303W"	13955	25575	120	804	993	690	117	162	200	85	68	0	597	728	479	133	175	201	76	54	0	1.481	1.472	1.460	1.478	1.891	1.395	0.806	460	2407	1151	1471	0.566	687	464	876	595	0
3	15	19	""	"iYOR306C"	14150	25565	105	3696	4383	3391	124	178	186	95	92	0	3584	4716	3954	135	191	215	93	86	0	1.036	0.930	0.929	1.052	1.695	0.868	0.935	316	2204	7021	8840	0.051	3572	3449	4259	4581	0
3	16	19	""	"iYOR322C"	14350	25570	100	2745	2925	1875	131	191	216	92	88	0	2706	2933	2054	134	187	174	89	86	0	1.016	0.998	0.985	1.105	1.855	0.954	0.931	316	2263	5186	5593	0.023	2614	2572	2794	2799	0
3	17	19	""	"iYOR327C"	14550	25570	105	774	1165	953	137	207	216	76	59	0	615	923	738	137	186	151	75	57	0	1.333	1.308	1.282	1.318	2.000	1.323	0.866	316	2306	1115	1814	0.414	637	478	1028	786	0
3	18	19	""	"iYOR332W"	14750	25575	110	2585	3593	2784	134	184	163	94	90	0	1949	2837	2226	140	178	143	90	87	0	1.355	1.283	1.253	1.443	2.102	1.277	0.933	392	2278	4260	6156	0.438	2451	1809	3459	2697	0
3	19	19	""	"iYPL045W"	14945	25570	105	1209	1867	1488	124	166	145	87	83	0	957	1373	1099	142	184	151	81	73	0	1.331	1.416	1.386	1.471	2.177	1.396	0.907	316	2232	1900	2974	0.413	1085	815	1743	1231	0
3	20	19	""	"iYPL040C"	15140	25575	115	584	854	668	128	172	142	81	65	0	752	1194	962	142	186	156	81	73	0	0.748	0.690	0.678	0.703	2.203	0.678	0.852	392	2299	1066	1778	-0.420	456	610	726	1052	0
3	21	19	""	"iYPL036W"	15345	25570	115	3336	3962	2854	124	163	136	95	91	0	2520	3139	2257	137	176	139	94	89	0	1.348	1.278	1.222	1.306	1.785	1.284	0.929	392	2404	5595	6840	0.431	3212	2383	3838	3002	0
3	1	20	""	"iYPL017C"	11355	25770	100	590	723	504	105	122	71	87	78	0	481	581	383	126	144	76	84	71	0	1.366	1.358	1.310	1.291	2.082	1.367	0.792	316	2228	840	1073	0.450	485	355	618	455	0
3	2	20	""	"iYPL013C"	11555	25775	115	869	1456	1228	113	133	84	95	91	0	859	1543	1326	140	158	80	92	88	0	1.051	0.957	0.947	1.007	2.092	0.937	0.915	392	2373	1475	2746	0.072	756	719	1343	1403	0
3	3	20	""	"iYPL009C"	11760	25780	105	1176	1313	900	110	131	91	92	88	0	1131	1428	1048	135	158	135	87	81	0	1.070	0.930	0.941	0.989	1.893	0.892	0.877	316	2249	2062	2496	0.098	1066	996	1203	1293	0
3	4	20	""	"iYPR005C"	11950	25770	105	1479	1498	963	118	146	106	92	87	0	1365	1546	1078	143	171	103	89	84	0	1.114	0.984	1.003	1.088	1.877	0.926	0.864	316	2271	2583	2783	0.155	1361	1222	1380	1403	0
3	5	20	""	"itG(GCC)P1"	12155	25775	115	1649	1945	1339	127	159	141	93	89	0	1562	2164	1517	153	187	157	92	88	0	1.080	0.904	0.879	0.938	2.052	0.887	0.882	392	2358	2931	3829	0.111	1522	1409	1818	2011	0
3	6	20	""	"itK(CUU)P"	12355	25775	110	4951	7606	6252	121	156	158	99	97	0	5366	8740	7608	148	186	161	99	96	0	0.926	0.871	0.871	0.943	1.749	0.840	0.921	392	2360	10048	16077	-0.111	4830	5218	7485	8592	0
3	7	20	""	"iYPR024W"	12555	25775	125	780	1469	1418	119	165	174	85	68	0	1040	2219	2236	140	187	184	93	81	0	0.734	0.649	0.643	0.640	1.911	0.625	0.882	460	2421	1561	3429	-0.445	661	900	1350	2079	0
3	8	20	""	"itF(GAA)P2"	12755	25775	105	2006	3010	2462	128	174	173	93	87	0	2090	3363	2911	140	181	159	91	88	0	0.963	0.894	0.908	0.961	2.107	0.864	0.902	316	2282	3828	6105	-0.054	1878	1950	2882	3223	0
3	9	20	""	"iYPR031W"	12960	25775	115	1082	1854	1571	119	161	150	95	86	0	558	854	650	132	166	128	88	70	0	2.261	2.403	2.335	2.295	1.797	2.472	0.790	392	2374	1389	2457	1.177	963	426	1735	722	0
3	10	20	""	"CEN3"	13170	25770	135	193	283	341	126	191	257	22	5	0	234	426	473	134	190	257	34	23	0	0.670	0.538	0.535	0.685	3.874	0.814	0.442	540	2367	167	449	-0.578	67	100	157	292	0
3	11	20	""	"iRDN5-2"	13355	25775	125	1120	1859	1712	125	185	230	88	76	0	875	1413	1268	136	186	221	84	68	0	1.346	1.358	1.351	1.370	2.001	1.367	0.869	460	2298	1734	3011	0.429	995	739	1734	1277	0
3	12	20	""	"itN(GUU)C"	13570	25770	140	145	211	185	120	182	220	16	5	0	179	263	247	138	196	210	20	11	0	0.610	0.728	0.821	0.827	3.547	0.831	0.354	624	2411	66	216	-0.714	25	41	91	125	0
3	13	20	""	"iYCL018W"	13755	25775	120	709	1469	1559	120	168	166	90	73	0	1387	3276	3678	147	195	180	97	93	0	0.475	0.431	0.411	0.435	1.935	0.411	0.895	460	2274	1829	4478	-1.074	589	1240	1349	3129	0
3	14	20	""	"iYCR003W"	13945	25780	100	266	606	645	122	174	215	43	32	0	486	1496	1819	148	200	230	58	41	0	0.426	0.359	0.372	0.389	2.694	0.348	0.746	316	2217	482	1832	-1.231	144	338	484	1348	0
3	15	20	""	"iYCR007C"	14150	25780	120	1213	2364	2290	134	191	217	90	77	0	2504	5716	5902	149	204	217	98	93	0	0.458	0.401	0.392	0.392	1.857	0.375	0.880	460	2493	3434	7797	-1.126	1079	2355	2230	5567	0
3	16	20	""	"iYHR212C"	14350	25775	120	1408	7046	11425	138	202	233	94	84	0	1111	5475	9038	143	194	199	90	81	0	1.312	1.296	1.235	1.371	2.039	1.284	0.912	460	2455	2238	12240	0.392	1270	968	6908	5332	0
3	17	20	""	"iYHR214W-A"	14550	25775	100	690	1114	998	153	225	247	62	51	0	592	1326	1283	149	207	202	64	51	0	1.212	0.816	0.781	0.835	3.124	0.794	0.788	316	2276	980	2138	0.278	537	443	961	1177	0
3	18	20	""	"iYHR218W"	14750	25775	120	4070	14474	20271	147	218	221	98	96	4	2716	9495	13770	153	213	211	98	93	0	1.531	1.534	1.419	1.599	2.097	1.522	0.891	460	2460	6486	23669	0.614	3923	2563	14327	9342	0
3	19	20	""	"iYLR162W-A"	14955	25780	110	724	1929	2505	128	178	174	73	59	0	711	2259	2939	147	201	188	73	58	0	1.057	0.853	0.805	0.892	2.671	0.845	0.886	392	2386	1160	3913	0.080	596	564	1801	2112	0
3	20	20	""	"iYLRWdelta6-B"	15155	25775	115	1338	5602	8397	116	155	134	90	79	0	1880	11445	17760	137	184	190	95	84	0	0.701	0.485	0.521	0.557	2.319	0.458	0.891	392	2365	2965	16794	-0.512	1222	1743	5486	11308	0
3	21	20	""	"RDN5-1"	15350	25775	90	444	513	353	108	140	111	73	61	0	615	864	672	128	168	171	70	59	0	0.690	0.550	0.549	0.586	2.549	0.511	0.743	256	1916	823	1141	-0.535	336	487	405	736	0
4	1	1	"TFC3"	"YAL001C"	15875	21930	100	2541	2732	1572	100	137	147	97	94	0	17435	18902	11050	121	240	670	100	97	0	0.141	0.140	0.138	0.139	1.508	0.132	0.901	316	2146	19755	21413	-2.826	2441	17314	2632	18781	0
4	2	1	"FUN19"	"YAL034C"	16075	21930	100	3556	3490	2157	107	174	317	92	88	0	7503	7050	4393	123	194	285	94	91	0	0.467	0.488	0.484	0.498	1.650	0.473	0.921	316	2289	10829	10310	-1.097	3449	7380	3383	6927	0
4	3	1	""	"YAL065C"	16265	21930	100	15053	12232	6826	117	344	1318	89	81	0	11726	9214	5340	126	330	1173	84	78	0	1.288	1.333	1.279	1.446	1.803	1.312	0.922	316	2265	26536	21203	0.365	14936	11600	12115	9088	0
4	4	1	"EFB1"	"YAL003W"	16455	21930	100	5472	4915	2152	117	575	1766	84	77	0	3190	2769	1206	126	451	1306	78	70	0	1.748	1.815	1.772	1.814	1.520	1.863	0.936	316	2315	8419	7441	0.805	5355	3064	4798	2643	0
4	5	1	""	"YAL035C-A"	16660	21930	100	3095	2651	1174	105	412	1209	81	69	0	7295	6038	2742	124	442	1188	87	81	0	0.417	0.431	0.424	0.432	1.590	0.420	0.944	316	2336	10161	8460	-1.262	2990	7171	2546	5914	0
4	6	1	""	"YAL066W"	16860	21925	105	1632	1433	691	106	229	465	82	74	0	1274	1127	548	119	322	964	67	0	0	1.321	1.316	1.275	1.284	1.674	1.328	0.897	316	2360	2681	2335	0.402	1526	1155	1327	1008	0
4	7	1	"SSA1"	"YAL005C"	17080	21930	100	8255	7222	3613	109	250	644	92	87	0	6570	5514	2600	123	221	440	94	89	0	1.264	1.319	1.285	1.273	1.514	1.344	0.939	316	2334	14593	12504	0.337	8146	6447	7113	5391	0
4	8	1	"FUN11"	"YAL036C"	17280	21925	100	3401	2971	1810	118	213	432	82	77	0	2339	1944	1165	130	201	310	80	73	0	1.486	1.573	1.507	1.637	1.921	1.595	0.890	316	2283	5492	4667	0.572	3283	2209	2853	1814	0
4	9	1	""	"YAL068C"	17465	21930	100	13505	10737	7678	132	581	2064	72	68	0	15010	11284	8063	146	691	2547	67	64	0	0.900	0.952	0.896	0.964	1.979	0.920	0.923	316	2274	28237	21743	-0.152	13373	14864	10605	11138	0
4	10	1	"FUN14"	"YAL008W"	17665	21925	105	11660	9647	6654	121	655	2246	74	66	0	18992	14450	10193	133	925	3326	69	65	0	0.612	0.665	0.617	0.702	2.106	0.629	0.929	316	2330	30398	23843	-0.709	11539	18859	9526	14317	0
4	11	1	"CDC19"	"YAL038W"	17865	21925	105	6851	5787	3650	119	429	1413	74	69	0	4191	3447	2178	118	502	2163	65	41	0	1.653	1.703	1.675	1.757	1.738	1.661	0.921	316	2359	10805	8997	0.725	6732	4073	5668	3329	0
4	12	1	"ERP1"	"YAR002C-A"	18075	21925	90	1173	1267	868	119	168	173	85	81	0	1180	1185	712	116	154	130	86	83	0	0.991	1.074	1.002	1.008	2.075	1.139	0.815	256	1924	2118	2217	-0.014	1054	1064	1148	1069	0
4	13	1	"RPB5"	"YBR154C"	18285	21925	105	12552	10659	7611	111	294	1187	77	70	0	12034	8941	6548	119	254	970	76	68	0	1.044	1.196	1.143	1.276	1.920	1.165	0.917	316	2333	24356	19370	0.062	12441	11915	10548	8822	0
4	14	1	"MBA1"	"YBR185C"	18480	21925	100	3651	3510	1879	108	146	147	99	94	0	2461	2318	1203	115	144	108	98	92	0	1.510	1.544	1.494	1.575	1.671	1.577	0.894	316	2302	5889	5605	0.595	3543	2346	3402	2203	0
4	15	1	"APG12"	"YBR217W"	18675	21925	105	7095	6118	3959	111	209	567	81	76	0	4911	3817	2477	118	196	436	75	70	0	1.457	1.624	1.591	1.680	2.011	1.598	0.931	316	2315	11777	9706	0.543	6984	4793	6007	3699	0
4	16	1	"SLI15"	"YBR156C"	18870	21925	105	16114	14731	9879	106	411	1739	85	76	0	12681	10311	7117	112	395	1603	77	69	0	1.274	1.434	1.372	1.575	1.916	1.395	0.910	316	2335	28577	24824	0.349	16008	12569	14625	10199	0
4	17	1	""	"YBR187W"	19075	21925	95	2660	2382	1458	90	201	915	77	67	0	1457	1270	796	102	204	891	66	25	0	1.897	1.962	1.867	2.054	2.010	1.903	0.874	256	2088	3925	3460	0.923	2570	1355	2292	1168	0
4	18	1	""	"YBR219C"	19280	21925	100	5208	4409	2256	90	142	246	91	84	0	2133	1780	964	101	139	158	82	77	0	2.519	2.572	2.543	2.883	1.927	2.552	0.916	316	2359	7150	5998	1.333	5118	2032	4319	1679	0
4	19	1	"ICS4"	"YBR158W"	19485	21925	105	6704	6115	2583	91	207	671	94	87	0	2424	2095	870	96	141	236	95	86	0	2.841	3.014	2.925	2.989	1.567	3.008	0.933	316	2338	8941	8023	1.506	6613	2328	6024	1999	0
4	20	1	"RPS9B"	"YBR189W"	19685	21925	105	13549	11102	6457	91	219	732	91	82	0	4438	3466	2071	92	142	280	88	76	0	3.097	3.263	3.176	3.439	1.742	3.188	0.935	316	2338	17804	14385	1.631	13458	4346	11011	3374	0
4	21	1	"PDB1"	"YBR221C"	19890	21925	100	5462	5064	2484	76	115	219	97	93	0	1902	1735	827	85	106	136	91	88	0	2.964	3.023	3.036	3.217	1.608	3.092	0.930	316	2357	7203	6638	1.568	5386	1817	4988	1650	0
4	1	2	"CDC28"	"YBR160W"	15890	22125	105	4275	3782	1390	107	196	424	94	91	0	3111	2718	956	121	194	356	95	90	0	1.394	1.415	1.421	1.370	1.379	1.405	0.950	316	2282	7158	6272	0.479	4168	2990	3675	2597	0
4	2	2	"RPL21A"	"YBR191W"	16095	22125	100	3237	2756	1249	112	182	335	91	87	0	1720	1480	669	122	178	281	85	79	0	1.956	1.947	1.935	1.996	1.547	1.954	0.919	316	2295	4723	4002	0.968	3125	1598	2644	1358	0
4	3	2	""	"YBR223C"	16290	22125	105	6094	5323	1994	115	169	221	100	98	0	2313	2060	711	124	171	209	99	96	0	2.731	2.690	2.619	2.608	1.373	2.718	0.921	316	2285	8168	7144	1.450	5979	2189	5208	1936	0
4	4	2	"RPN4"	"YDL020C"	16480	22125	95	3369	3263	1736	112	208	415	89	85	0	4420	4009	2209	127	262	627	85	80	0	0.759	0.812	0.796	0.839	1.782	0.752	0.914	256	2063	7550	7033	-0.398	3257	4293	3151	3882	0
4	5	2	"SLC1"	"YDL052C"	16700	22125	100	3090	3074	1575	109	142	113	97	94	0	1854	1767	806	123	157	152	93	89	0	1.722	1.804	1.787	1.830	1.647	1.884	0.911	316	2299	4712	4609	0.784	2981	1731	2965	1644	0
4	6	2	"SUB2"	"YDL084W"	16885	22125	95	5272	5042	2615	110	248	747	87	85	0	4476	4131	2233	126	262	707	85	81	0	1.187	1.231	1.227	1.239	1.679	1.190	0.938	256	2056	9512	8937	0.247	5162	4350	4932	4005	0
4	7	2	"GPD1"	"YDL022W"	17090	22125	100	3879	3436	1532	111	227	643	88	85	0	3603	3089	1400	124	237	620	84	81	0	1.083	1.121	1.107	1.160	1.609	1.106	0.943	316	2302	7247	6290	0.115	3768	3479	3325	2965	0
4	8	2	""	"YDL054C"	17290	22125	100	6096	5342	2705	115	210	486	89	85	0	4512	3872	2043	125	216	482	85	81	0	1.363	1.395	1.388	1.527	1.682	1.361	0.940	316	2296	10368	8974	0.447	5981	4387	5227	3747	0
4	9	2	""	"YDL086W"	17490	22125	100	5946	5129	2704	115	232	559	88	84	0	3071	2574	1375	123	219	526	80	76	0	1.978	2.046	1.999	2.163	1.843	2.036	0.920	316	2285	8779	7465	0.984	5831	2948	5014	2451	0
4	10	2	""	"YDL024C"	17690	22125	105	6816	5786	2759	119	261	653	88	84	0	3677	3047	1539	126	233	591	82	78	0	1.886	1.940	1.880	2.088	1.741	1.881	0.936	316	2314	10248	8588	0.915	6697	3551	5667	2921	0
4	11	2	"MBP1"	"YDL056W"	17890	22130	100	4788	4260	2552	114	200	449	85	80	0	8539	7237	4302	118	189	359	89	83	0	0.555	0.582	0.569	0.584	1.691	0.576	0.936	316	2310	13095	11265	-0.849	4674	8421	4146	7119	0
4	12	2	"ASM4"	"YDL088C"	18090	22130	100	2727	2577	1124	121	177	188	93	91	0	1833	1723	707	119	161	178	92	89	0	1.520	1.531	1.540	1.486	1.769	1.566	0.899	316	2299	4320	4060	0.604	2606	1714	2456	1604	0
4	13	2	""	"YDL026W"	18290	22125	105	7740	6069	4487	117	202	412	80	74	0	2386	1818	1354	122	169	202	69	65	0	3.367	3.509	3.385	3.788	2.167	3.432	0.919	316	2311	9887	7648	1.751	7623	2264	5952	1696	0
4	14	2	"USO1"	"YDL058W"	18490	22125	100	9904	8985	4686	111	183	357	93	92	0	7987	6895	3418	119	163	205	96	93	0	1.245	1.310	1.256	1.324	1.618	1.324	0.935	316	2327	17661	15650	0.316	9793	7868	8874	6776	0
4	15	2	"RAM1"	"YDL090C"	18700	22130	105	5548	4996	2283	115	173	250	95	91	0	3105	2731	1204	121	162	153	91	88	0	1.821	1.870	1.875	1.955	1.610	1.910	0.935	316	2269	8417	7491	0.865	5433	2984	4881	2610	0
4	16	2	"CPH1"	"YDR155C"	18885	22125	100	5788	5193	2798	112	196	459	89	83	0	3013	2587	1422	115	183	325	84	79	0	1.959	2.055	1.996	2.180	1.809	2.069	0.901	316	2275	8574	7553	0.970	5676	2898	5081	2472	0
4	17	2	""	"YDR186C"	19095	22125	100	1458	1535	1014	95	143	345	81	72	0	1431	1481	1000	100	135	233	80	75	0	1.024	1.043	1.037	1.116	2.012	1.031	0.883	316	2340	2694	2821	0.034	1363	1331	1440	1381	0
4	18	2	"SPR28"	"YDR218C"	19295	22125	100	2733	2657	1508	88	110	106	93	89	0	1251	1201	657	96	112	81	90	86	0	2.290	2.325	2.275	2.281	1.757	2.356	0.907	316	2311	3800	3674	1.195	2645	1155	2569	1105	0
4	19	2	""	"YDR157W"	19495	22125	100	3346	2981	1443	87	119	157	93	88	0	2657	2432	1259	94	114	87	95	91	0	1.272	1.238	1.246	1.270	1.748	1.219	0.901	316	2295	5822	5232	0.347	3259	2563	2894	2338	0
4	20	2	"CCT6"	"YDR188W"	19695	22125	100	4985	4556	2842	84	120	188	94	88	0	3882	3220	1958	91	110	93	95	91	0	1.293	1.429	1.363	1.503	1.825	1.465	0.904	316	2268	8692	7601	0.370	4901	3791	4472	3129	0
4	21	2	""	"YDR220C"	19885	22125	100	3735	3348	1552	76	109	232	91	89	0	2262	1976	925	87	113	184	88	86	0	1.682	1.732	1.720	1.812	1.555	1.722	0.943	316	2290	5834	5161	0.750	3659	2175	3272	1889	0
4	1	3	"SAC3"	"YDR159W"	15895	22325	95	5252	5154	2510	110	193	460	97	92	0	2982	2734	1229	125	184	273	93	90	0	1.800	1.933	1.883	1.994	1.443	1.973	0.927	256	2013	7999	7653	0.848	5142	2857	5044	2609	0
4	2	3	"RVB1"	"YDR190C"	16095	22325	105	4190	3652	1860	114	190	404	88	84	0	5486	4639	2518	128	194	293	92	87	0	0.761	0.784	0.763	0.831	1.689	0.756	0.935	316	2307	9434	8049	-0.395	4076	5358	3538	4511	0
4	3	3	""	"YDR222W"	16285	22325	95	3144	2767	1427	117	213	391	83	81	0	2695	2301	1241	137	232	396	82	75	0	1.183	1.225	1.200	1.286	1.772	1.186	0.925	256	2061	5585	4814	0.243	3027	2558	2650	2164	0
4	4	3	"TCI1"	"YDR161W"	16490	22325	105	7319	6433	2437	118	288	819	97	90	0	13542	11824	4306	140	451	1654	99	91	0	0.537	0.540	0.537	0.525	1.348	0.530	0.956	316	2339	20603	17999	-0.896	7201	13402	6315	11684	0
4	5	3	"NUP42"	"YDR192C"	16690	22325	100	8463	7298	3985	118	325	1017	85	78	0	8099	6576	3558	128	454	1636	79	73	0	1.047	1.114	1.078	1.120	1.478	1.098	0.928	316	2316	16316	13628	0.066	8345	7971	7180	6448	0
4	6	3	"HTB1"	"YDR224C"	16905	22325	100	3906	3463	1925	110	164	274	87	82	0	5892	4797	2769	122	185	375	84	81	0	0.658	0.717	0.685	0.807	1.768	0.698	0.914	316	2342	9566	8028	-0.604	3796	5770	3353	4675	0
4	7	3	"PAD1"	"YDR538W"	17100	22315	95	2255	1966	1166	105	142	127	88	82	0	1149	985	599	120	154	112	80	74	0	2.089	2.151	2.095	2.091	2.056	2.150	0.874	256	2062	3179	2726	1.063	2150	1029	1861	865	0
4	8	3	"RIP1"	"YEL024W"	17305	22320	100	5872	5051	2815	107	156	180	93	89	0	4708	3870	2169	120	155	121	93	86	0	1.257	1.318	1.286	1.411	1.709	1.320	0.931	316	2290	10353	8694	0.329	5765	4588	4944	3750	0
4	9	3	"HAT2"	"YEL056W"	17495	22320	100	7598	7153	4123	108	153	177	93	91	0	6908	6335	3686	116	157	228	89	84	0	1.103	1.133	1.143	1.267	1.768	1.118	0.919	316	2300	14282	13264	0.141	7490	6792	7045	6219	0
4	10	3	""	"YDR540C"	17710	22325	100	1975	1892	692	114	165	190	94	91	0	2034	1935	730	124	163	169	92	91	0	0.974	0.982	0.986	1.017	1.588	0.981	0.927	316	2304	3771	3589	-0.037	1861	1910	1778	1811	0
4	11	3	"SNU13"	"YEL026W"	17905	22325	105	3555	3030	2015	109	169	207	78	75	0	4982	3846	2529	119	164	179	77	74	0	0.709	0.784	0.771	0.865	2.312	0.766	0.918	316	2273	8309	6648	-0.497	3446	4863	2921	3727	0
4	12	3	"PCM1"	"YEL058W"	18100	22320	100	5577	4993	2603	116	180	225	93	89	0	4893	4064	2195	124	172	190	91	86	0	1.145	1.238	1.193	1.377	1.803	1.214	0.919	316	2286	10230	8817	0.195	5461	4769	4877	3940	0
4	13	3	""	"YDR542W"	18315	22325	100	12096	10223	4855	116	216	511	95	93	0	14654	12114	5597	127	206	408	96	94	0	0.825	0.843	0.836	0.841	1.445	0.860	0.957	316	2275	26507	22094	-0.278	11980	14527	10107	11987	0
4	14	3	""	"YEL028W"	18495	22320	95	3851	3276	1736	108	199	451	84	80	0	4105	3386	1905	119	220	537	81	77	0	0.939	0.970	0.949	1.080	1.944	0.926	0.921	256	2034	7729	6435	-0.091	3743	3986	3168	3267	0
4	15	3	""	"YEL059W"	18700	22320	105	3885	3340	1887	122	219	425	81	78	0	2156	1761	1014	130	229	456	76	71	0	1.857	1.973	1.906	2.000	2.068	1.940	0.921	316	2322	5789	4849	0.893	3763	2026	3218	1631	0
4	16	3	""	"YDR544C"	18910	22325	110	32924	27614	17528	112	178	266	99	97	0	40306	33369	21102	121	176	196	100	99	1	0.817	0.827	0.803	0.857	1.703	0.822	0.927	392	2379	72997	60750	-0.292	32812	40185	27502	33248	0
4	17	3	"ECM10"	"YEL030W"	19105	22325	105	7056	6476	2896	99	145	303	100	96	0	7889	7020	3110	106	158	428	98	93	0	0.894	0.922	0.906	0.927	1.397	0.902	0.929	316	2300	14740	13291	-0.162	6957	7783	6377	6914	0
4	18	3	"CIN8"	"YEL061C"	19315	22320	95	2229	2029	1102	95	123	113	90	85	0	2669	2318	1349	103	124	87	89	83	0	0.832	0.873	0.845	0.994	2.013	0.836	0.895	256	2062	4700	4149	-0.266	2134	2566	1934	2215	0
4	19	3	""	"YFR022W"	19505	22320	100	9430	8482	3685	99	129	146	100	100	0	11148	9750	4351	104	131	176	100	100	0	0.845	0.869	0.848	0.890	1.455	0.851	0.942	316	2281	20375	18029	-0.243	9331	11044	8383	9646	0
4	20	3	"RPN12"	"YFR052W"	19700	22320	100	13667	11626	5735	96	169	475	96	92	0	6329	5240	2664	99	145	308	91	85	0	2.178	2.243	2.197	2.385	1.572	2.226	0.952	316	2296	19801	16671	1.123	13571	6230	11530	5141	0
4	21	3	"CWH41"	"YGL027C"	19905	22320	105	14688	13682	5280	82	177	640	99	96	0	7354	6555	2437	89	155	461	99	95	0	2.010	2.103	2.069	2.077	1.305	2.094	0.957	316	2330	21871	20066	1.008	14606	7265	13600	6466	0
4	1	4	""	"YFR024C"	15910	22525	110	6971	5947	3020	119	173	261	99	96	0	8674	7249	3483	137	191	233	100	100	0	0.803	0.819	0.812	0.774	1.430	0.825	0.952	392	2414	15389	12940	-0.317	6852	8537	5828	7112	0
4	2	4	""	"YFR054C"	16110	22525	105	5310	4427	2131	127	201	334	91	85	0	5745	4764	2318	148	234	400	89	85	0	0.926	0.932	0.918	0.913	1.450	0.903	0.952	316	2257	10780	8916	-0.111	5183	5597	4300	4616	0
4	3	4	"CGR1"	"YGL029W"	16300	22520	105	4253	3538	2026	122	206	373	83	78	0	6265	4848	2778	146	275	633	81	75	0	0.675	0.726	0.706	0.730	1.857	0.702	0.939	316	2287	10250	8118	-0.567	4131	6119	3416	4702	0
4	4	4	"HIS2"	"YFR025C"	16505	22525	100	4659	4022	2026	113	198	396	95	85	0	4072	3427	1693	129	239	581	88	78	0	1.153	1.185	1.177	1.176	1.447	1.169	0.937	316	2324	8489	7207	0.205	4546	3943	3909	3298	0
4	5	4	""	"YFR056C"	16705	22520	105	3217	2665	1834	113	182	327	75	72	0	1037	857	583	121	176	313	64	57	0	3.389	3.467	3.363	3.301	2.077	3.400	0.904	316	2319	4020	3288	1.761	3104	916	2552	736	0
4	6	4	"RPL24A"	"YGL031C"	16915	22525	100	9781	8501	4333	121	165	163	99	96	0	3157	2624	1353	132	165	118	94	88	0	3.193	3.363	3.280	3.648	1.790	3.379	0.932	316	2313	12685	10872	1.675	9660	3025	8380	2492	0
4	7	4	"ECO1"	"YFR027W"	17105	22525	105	6128	5368	2534	123	236	596	90	85	0	7707	6536	3077	151	325	947	88	81	0	0.795	0.821	0.806	0.804	1.529	0.806	0.949	316	2324	13561	11630	-0.331	6005	7556	5245	6385	0
4	8	4	""	"YGL001C"	17315	22525	110	6220	4928	3068	120	222	521	82	75	0	17892	13824	8604	153	306	867	89	82	0	0.344	0.352	0.344	0.333	1.692	0.342	0.951	392	2404	23839	18479	-1.540	6100	17739	4808	13671	0
4	9	4	"HOP2"	"YGL033W"	17515	22525	100	7042	5971	3395	123	176	200	91	86	0	6888	5627	3189	133	178	222	88	84	0	1.024	1.064	1.048	1.140	1.829	1.057	0.934	316	2311	13674	11342	0.035	6919	6755	5848	5494	0
4	10	4	"MRP13"	"YGR084C"	17715	22520	100	15045	12706	7532	133	228	571	91	86	0	4913	4113	2411	135	189	309	85	79	0	3.121	3.161	3.157	3.205	1.729	3.159	0.935	316	2325	19690	16551	1.642	14912	4778	12573	3978	0
4	11	4	"SPT6"	"YGR116W"	17920	22520	95	2195	2101	1078	146	197	170	92	90	0	1857	1660	850	142	175	108	91	85	0	1.195	1.288	1.229	1.365	1.892	1.268	0.880	256	2035	3764	3473	0.257	2049	1715	1955	1518	0
4	12	4	"RPL24B"	"YGR148C"	18100	22520	105	15790	13027	7609	167	475	1884	82	76	0	5973	4871	2890	158	308	793	79	74	0	2.687	2.729	2.663	2.849	1.671	2.738	0.944	316	2302	21438	17573	1.426	15623	5815	12860	4713	0
4	13	4	""	"YGR086C"	18315	22520	105	13675	11056	7265	151	356	1053	83	75	0	5377	4146	2757	159	279	579	79	69	0	2.592	2.735	2.635	2.782	1.890	2.677	0.922	316	2325	18742	14892	1.374	13524	5218	10905	3987	0
4	14	4	"RPS23A"	"YGR118W"	18520	22525	105	8884	7680	4291	119	230	605	88	82	0	8295	6639	3725	127	206	414	88	83	0	1.073	1.161	1.133	1.178	1.614	1.140	0.938	316	2312	16933	14073	0.102	8765	8168	7561	6512	0
4	15	4	""	"YGR150C"	18710	22520	95	3386	3018	1600	117	161	136	92	91	0	3703	3166	1742	122	155	121	89	87	0	0.913	0.953	0.958	1.054	1.930	0.929	0.919	256	2069	6850	5945	-0.132	3269	3581	2901	3044	0
4	16	4	"CTT1"	"YGR088W"	18910	22525	105	14044	12197	5618	119	214	532	98	94	0	3995	3383	1520	119	171	249	96	90	0	3.593	3.700	3.686	3.727	1.476	3.709	0.942	316	2291	17801	15342	1.845	13925	3876	12078	3264	0
4	17	4	"SEC35"	"YGR120C"	19115	22525	100	9053	7734	4211	103	178	428	92	84	0	6530	5186	2937	108	152	220	91	84	0	1.394	1.503	1.452	1.661	1.781	1.475	0.919	316	2327	15372	12709	0.479	8950	6422	7631	5078	0
4	18	4	"RSR1"	"YGR152C"	19325	22525	100	4990	4408	2431	99	126	99	95	92	0	3652	3085	1676	107	124	72	94	89	0	1.380	1.447	1.405	1.506	1.988	1.475	0.917	316	2307	8436	7287	0.464	4891	3545	4309	2978	0
4	19	4	""	"YGR090W"	19510	22520	95	6309	5782	3279	104	194	527	92	85	0	4913	4198	2425	111	192	491	89	79	0	1.292	1.389	1.343	1.439	1.542	1.355	0.928	256	2056	11007	9765	0.370	6205	4802	5678	4087	0
4	20	4	""	"YGR122W"	19720	22520	105	9348	7749	3968	107	175	262	97	92	0	3568	2922	1465	104	146	216	94	86	0	2.668	2.712	2.721	2.667	1.611	2.691	0.954	316	2340	12705	10460	1.416	9241	3464	7642	2818	0
4	21	4	""	"YGR154C"	19920	22520	100	7020	6389	3541	82	111	117	96	92	0	2690	2274	1276	91	108	88	88	84	0	2.669	2.889	2.758	3.157	1.822	2.921	0.929	316	2340	9537	8490	1.417	6938	2599	6307	2183	0
4	1	5	"ORC6"	"YHR118C"	15930	22725	100	1149	2612	2687	134	171	126	89	84	0	1663	3911	3939	158	204	145	90	87	0	0.674	0.660	0.623	0.659	1.957	0.660	0.896	316	2233	2520	6231	-0.568	1015	1505	2478	3753	0
4	2	5	"IMP3"	"YHR148W"	16105	22720	105	3457	10678	12049	149	475	2252	60	41	0	4195	11619	13216	179	646	3087	55	37	0	0.824	0.920	0.812	0.870	1.636	0.877	0.921	316	2247	7324	21969	-0.280	3308	4016	10529	11440	0
4	3	5	""	"YHR180W"	16330	22720	115	649	3412	5403	127	181	233	79	52	0	781	3670	5565	146	220	397	71	43	0	0.822	0.932	0.832	0.873	1.852	0.961	0.935	392	2389	1157	6809	-0.283	522	635	3285	3524	0
4	4	5	"MSH1"	"YHR120W"	16525	22725	100	2452	2318	1484	108	138	110	90	85	0	4875	4293	2923	125	152	104	89	87	0	0.493	0.530	0.529	0.588	1.903	0.510	0.928	316	2284	7094	6378	-1.019	2344	4750	2210	4168	0
4	5	5	""	"YHR150W"	16725	22720	100	2074	3372	3121	113	141	98	93	89	0	1191	2044	1815	130	151	85	88	83	0	1.848	1.703	1.642	1.875	1.973	1.756	0.905	316	2341	3022	5173	0.886	1961	1061	3259	1914	0
4	6	5	""	"YHR182W"	16930	22725	90	1615	1640	1101	112	137	93	87	83	0	3755	3499	2338	133	154	78	95	91	0	0.415	0.454	0.455	0.450	1.892	0.445	0.911	256	1924	5125	4894	-1.269	1503	3622	1528	3366	0
4	7	5	""	"YHR122W"	17120	22720	85	2093	1792	1003	118	164	169	84	80	0	1116	938	505	136	170	122	81	78	0	2.015	2.087	2.022	2.037	1.773	2.062	0.906	208	1660	2955	2476	1.011	1975	980	1674	802	0
4	8	5	"SPO12"	"YHR152W"	17330	22725	100	3243	3744	2842	121	162	136	93	87	0	3113	3386	2632	145	176	115	90	83	0	1.052	1.118	1.103	1.274	2.005	1.108	0.924	316	2313	6090	6864	0.073	3122	2968	3623	3241	0
4	9	5	"SSP1"	"YHR184W"	17535	22725	100	3807	4245	3227	116	187	301	90	83	0	3047	3114	2171	134	192	280	88	80	0	1.267	1.386	1.262	1.351	1.659	1.431	0.910	316	2267	6604	7109	0.342	3691	2913	4129	2980	0
4	10	5	"NDT80"	"YHR124W"	17715	22720	95	5639	4856	3330	119	300	762	75	71	0	2604	2083	1455	131	248	460	69	65	0	2.232	2.427	2.378	2.836	2.148	2.345	0.916	256	2042	7993	6689	1.158	5520	2473	4737	1952	0
4	11	5	"ESC4"	"YHR154W"	17935	22720	95	3700	3220	1688	124	161	132	93	91	0	3341	2903	1560	135	165	112	92	86	0	1.115	1.118	1.102	1.238	1.751	1.116	0.935	256	2080	6782	5864	0.158	3576	3206	3096	2768	0
4	12	5	""	"YHR186C"	18125	22725	90	1857	2018	1359	120	150	109	97	94	0	1485	1600	1137	140	167	97	94	91	0	1.291	1.300	1.289	1.374	1.639	1.263	0.865	256	1924	3082	3358	0.369	1737	1345	1898	1460	0
4	13	5	""	"YJL058C"	18320	22720	105	6406	5698	3376	126	211	482	94	83	0	11002	9184	5334	145	303	1033	92	82	0	0.578	0.616	0.595	0.600	1.566	0.599	0.945	316	2331	17137	14611	-0.790	6280	10857	5572	9039	0
4	14	5	"DPB11"	"YJL090C"	18525	22720	100	7902	7616	4739	113	183	417	100	95	0	4799	4296	2606	121	233	867	82	72	0	1.665	1.797	1.775	1.880	1.559	1.833	0.927	316	2293	12467	11678	0.736	7789	4678	7503	4175	0
4	15	5	""	"YJL122W"	18720	22720	105	6774	5721	3928	116	209	532	78	74	0	3667	2841	1957	122	185	348	73	71	0	1.878	2.061	1.946	2.327	2.387	2.054	0.919	316	2320	10203	8324	0.909	6658	3545	5605	2719	0
4	16	5	""	"YJL060W"	18930	22720	110	9284	7760	4212	118	203	458	96	90	0	7827	6322	3264	123	179	305	97	92	0	1.190	1.233	1.211	1.220	1.555	1.253	0.949	392	2362	16870	13841	0.251	9166	7704	7642	6199	0
4	17	5	"HPR5"	"YJL092W"	19125	22720	105	8863	7930	3682	108	142	117	100	100	0	6339	5363	2406	112	135	82	100	100	0	1.406	1.490	1.463	1.493	1.406	1.490	0.951	316	2251	14982	13073	0.492	8755	6227	7822	5251	0
4	18	5	"LSM1"	"YJL124C"	19315	22720	105	8747	7301	4317	107	248	880	80	76	0	3876	3070	1814	110	191	455	78	73	0	2.294	2.430	2.402	2.541	1.675	2.384	0.946	316	2292	12406	10154	1.198	8640	3766	7194	2960	0
4	19	5	"LAS21"	"YJL062W"	19535	22725	100	10001	9047	4443	99	184	551	94	89	0	6226	5384	2455	106	153	288	93	89	0	1.618	1.695	1.656	1.709	1.507	1.729	0.944	316	2292	16022	14226	0.694	9902	6120	8948	5278	0
4	20	5	""	"YJL094C"	19720	22720	95	6168	5666	3258	104	189	439	96	88	0	5374	4620	2538	108	193	481	96	87	0	1.152	1.233	1.179	1.191	1.488	1.214	0.942	256	2056	11330	10074	0.204	6064	5266	5562	4512	0
4	21	5	"NIT2"	"YJL126W"	19935	22725	105	11138	9522	4915	92	206	803	93	85	0	7089	5884	2862	103	167	470	94	87	0	1.581	1.631	1.628	1.592	1.438	1.650	0.960	316	2345	18032	15211	0.661	11046	6986	9430	5781	0
4	1	6	""	"YJL064W"	15930	22920	95	3805	3305	1985	123	181	289	89	83	0	2589	2115	1311	139	184	229	83	78	0	1.503	1.610	1.563	1.796	1.960	1.574	0.920	256	2080	6132	5158	0.588	3682	2450	3182	1976	0
4	2	6	"MRPL49"	"YJL096W"	16135	22925	100	7868	6898	3339	137	194	260	99	94	0	3633	3059	1458	148	192	202	95	88	0	2.218	2.323	2.245	2.352	1.492	2.332	0.948	316	2329	11216	9672	1.149	7731	3485	6761	2911	0
4	3	6	"PBS2"	"YJL128C"	16335	22920	100	4527	4383	2714	125	175	180	94	88	0	2665	2422	1528	135	170	130	88	83	0	1.740	1.862	1.847	2.023	1.676	1.850	0.912	316	2313	6932	6545	0.799	4402	2530	4258	2287	0
4	4	6	""	"YKL054C"	16540	22920	95	405	448	262	117	152	141	73	50	0	411	432	258	131	156	98	73	58	0	1.029	1.100	1.080	1.111	1.999	1.132	0.737	256	2061	568	632	0.041	288	280	331	301	0
4	5	6	""	"YKL086W"	16725	22920	95	6923	7037	5426	123	239	654	82	75	0	4481	4329	3267	138	239	558	74	68	0	1.566	1.650	1.626	1.726	1.684	1.624	0.920	256	2068	11143	11105	0.647	6800	4343	6914	4191	0
4	6	6	"SBA1"	"YKL117W"	16935	22920	100	4539	4624	3141	122	182	326	91	85	0	14645	13840	9419	141	203	340	99	95	0	0.305	0.329	0.322	0.324	1.620	0.320	0.931	316	2329	18921	18201	-1.715	4417	14504	4502	13699	0
4	7	6	""	"YKL056C"	17135	22920	105	3752	2979	1951	124	168	152	87	78	0	1627	1354	892	140	175	129	78	72	0	2.440	2.352	2.236	2.246	2.167	2.343	0.918	316	2336	5115	4069	1.287	3628	1487	2855	1214	0
4	8	6	""	"YKL088W"	17335	22920	100	11565	9809	5597	126	169	153	100	100	0	13365	10894	6276	143	178	129	100	100	0	0.865	0.901	0.890	0.921	1.478	0.890	0.940	316	2294	24661	20434	-0.209	11439	13222	9683	10751	0
4	9	6	"VPH2"	"YKL119C"	17525	22915	95	9465	7930	4391	125	383	1358	82	77	0	7795	6048	3503	143	386	1225	79	73	0	1.221	1.322	1.290	1.372	1.576	1.275	0.952	256	2051	16992	13710	0.288	9340	7652	7805	5905	0
4	10	6	"TOA2"	"YKL058W"	17740	22925	100	5290	4565	2653	118	208	572	82	76	0	8613	6775	3917	140	233	603	83	79	0	0.610	0.670	0.648	0.688	1.696	0.656	0.939	316	2333	13645	11082	-0.712	5172	8473	4447	6635	0
4	11	6	""	"YKL090W"	17935	22920	95	4399	4058	1733	118	159	147	99	96	0	2794	2486	1082	136	169	135	96	92	0	1.611	1.677	1.700	1.834	1.625	1.670	0.942	256	2080	6939	6290	0.688	4281	2658	3940	2350	0
4	12	6	""	"YKL121W"	18130	22920	95	8144	7488	4111	118	218	554	90	87	0	5341	4600	2626	139	216	438	86	81	0	1.543	1.652	1.640	1.852	1.668	1.599	0.944	256	2088	13228	11831	0.626	8026	5202	7370	4461	0
4	13	6	"FBA1"	"YKL060C"	18335	22920	95	9410	8137	4272	121	212	568	94	85	0	13051	10702	5892	140	277	967	90	82	0	0.719	0.759	0.747	0.802	1.555	0.723	0.941	256	2080	22200	18578	-0.475	9289	12911	8016	10562	0
4	14	6	"BUD2"	"YKL092C"	18530	22920	100	9720	8721	3822	114	205	556	96	92	0	10667	9292	4128	129	266	955	93	87	0	0.912	0.939	0.934	0.965	1.422	0.921	0.945	316	2328	20144	17770	-0.134	9606	10538	8607	9163	0
4	15	6	""	"YKL123W"	18740	22920	100	2557	2273	1270	108	162	247	86	81	0	4344	3636	2012	124	182	355	83	80	0	0.580	0.616	0.612	0.680	1.840	0.608	0.919	316	2329	6669	5677	-0.785	2449	4220	2165	3512	0
4	16	6	"RIC1"	"YLR039C"	18935	22920	100	5555	4949	2668	108	152	171	94	90	0	4650	3999	2118	118	151	149	91	88	0	1.202	1.247	1.242	1.414	1.813	1.255	0.939	316	2268	9979	8722	0.265	5447	4532	4841	3881	0
4	17	6	"RGR1"	"YLR071C"	19130	22920	90	4215	3639	1759	100	133	128	93	91	0	3141	2649	1347	110	136	124	90	87	0	1.358	1.394	1.383	1.506	1.827	1.367	0.937	256	1924	7146	6078	0.441	4115	3031	3539	2539	0
4	18	6	"CDC45"	"YLR103C"	19340	22920	100	8776	7602	4090	100	155	296	92	88	0	13010	10740	5917	113	154	226	95	89	0	0.673	0.706	0.693	0.752	1.609	0.684	0.946	316	2304	21573	18129	-0.572	8676	12897	7502	10627	0
4	19	6	""	"YLR041W"	19530	22915	105	3880	3152	1909	98	139	152	90	83	0	4084	3180	2003	108	144	141	87	81	0	0.951	0.994	0.988	1.060	1.736	0.959	0.952	316	2285	7758	6126	-0.072	3782	3976	3054	3072	0
4	20	6	""	"YLR073C"	19740	22920	100	5863	4976	2297	100	169	401	91	87	0	3749	3131	1454	113	155	200	91	86	0	1.585	1.616	1.614	1.708	1.551	1.626	0.949	316	2338	9399	7894	0.664	5763	3636	4876	3018	0
4	21	6	"SEN2"	"YLR105C"	19935	22920	105	13221	11411	5358	99	162	408	97	92	0	11546	9679	4483	121	171	213	98	95	0	1.149	1.184	1.171	1.204	1.439	1.184	0.960	316	2301	24547	20870	0.200	13122	11425	11312	9558	0
4	1	7	"TRX1"	"YLR043C"	15945	23120	100	2647	2297	1119	124	161	130	90	86	0	2268	1922	937	137	164	105	88	85	0	1.184	1.217	1.204	1.282	1.720	1.202	0.926	316	2328	4654	3958	0.244	2523	2131	2173	1785	0
4	2	7	"RPL10"	"YLR075W"	16145	23125	110	3261	2716	1575	125	167	153	92	86	0	1913	1563	884	133	164	127	91	82	0	1.762	1.812	1.771	1.813	1.662	1.831	0.919	392	2338	4916	4021	0.817	3136	1780	2591	1430	0
4	3	7	""	"YLR107W"	16335	23120	100	7993	6834	3695	126	221	515	89	86	0	5169	4370	2485	136	207	427	86	81	0	1.563	1.584	1.549	1.625	1.536	1.538	0.954	316	2261	12900	10942	0.644	7867	5033	6708	4234	0
4	4	7	"STU2"	"YLR045C"	16535	23120	100	13243	11224	5341	124	271	861	99	93	0	5941	5090	2303	139	241	580	98	89	0	2.261	2.242	2.228	2.192	1.386	2.237	0.947	316	2339	18921	16051	1.177	13119	5802	11100	4951	0
4	5	7	""	"YLR077W"	16750	23120	100	7210	6381	3603	123	190	249	100	98	0	6464	5511	3090	136	182	168	100	100	0	1.120	1.164	1.152	1.185	1.396	1.172	0.952	316	2363	13415	11633	0.163	7087	6328	6258	5375	0
4	6	7	"AHP1"	"YLR109W"	16955	23120	100	3008	2701	1919	123	184	247	84	79	0	2315	1933	1284	135	177	157	82	78	0	1.323	1.434	1.342	1.569	2.044	1.479	0.915	316	2320	5065	4376	0.404	2885	2180	2578	1798	0
4	7	7	""	"YLR422W"	17145	23120	95	6078	5346	2552	125	181	258	95	91	0	4684	4104	2065	136	188	279	89	85	0	1.309	1.316	1.296	1.382	1.515	1.278	0.944	256	2068	10501	9189	0.388	5953	4548	5221	3968	0
4	8	7	""	"YLR454W"	17355	23120	95	1834	1746	926	119	163	179	89	87	0	2111	1914	1062	138	174	198	87	82	0	0.869	0.916	0.905	0.963	1.776	0.896	0.911	256	2048	3688	3403	-0.202	1715	1973	1627	1776	0
4	9	7	"PPZ1"	"YML016C"	17540	23120	100	7018	6461	3168	128	192	327	100	98	0	11237	10013	4503	144	241	727	99	95	0	0.621	0.642	0.621	0.620	1.354	0.643	0.951	316	2300	17983	16202	-0.687	6890	11093	6333	9869	0
4	10	7	""	"YLR424W"	17740	23120	100	13843	11764	6271	127	208	391	99	94	0	14555	11793	6207	142	262	811	97	87	0	0.952	0.999	0.981	0.983	1.414	0.976	0.947	316	2292	28129	23288	-0.072	13716	14413	11637	11651	0
4	11	7	""	"YLR456W"	17945	23120	100	5232	4668	2386	124	175	236	95	89	0	4529	3888	1952	136	185	366	88	83	0	1.163	1.211	1.175	1.256	1.600	1.215	0.936	316	2317	9501	8296	0.218	5108	4393	4544	3752	0
4	12	7	""	"YML018C"	18145	23120	100	7262	6402	2813	125	161	127	99	97	0	6475	5596	2560	135	157	84	99	98	0	1.126	1.149	1.129	1.186	1.490	1.133	0.948	316	2303	13477	11738	0.171	7137	6340	6277	5461	0
4	13	7	""	"YLR426W"	18335	23120	100	13150	10563	6821	120	238	817	84	76	0	4553	3624	2325	133	196	390	76	71	0	2.948	2.991	2.931	3.305	1.862	2.972	0.934	316	2313	17450	13934	1.560	13030	4420	10443	3491	0
4	14	7	""	"YLR458W"	18545	23120	100	4529	3932	1825	106	178	570	87	84	0	4008	3362	1574	122	167	289	88	84	0	1.138	1.181	1.155	1.244	1.601	1.176	0.943	316	2348	8309	7066	0.187	4423	3886	3826	3240	0
4	15	7	""	"YML020W"	18755	23120	95	4751	4976	3465	109	150	220	98	91	0	4199	4125	2645	120	155	201	95	88	0	1.138	1.215	1.115	1.234	1.707	1.257	0.894	256	2048	8721	8872	0.187	4642	4079	4867	4005	0
4	16	7	""	"YLR428C"	18945	23120	110	5025	4367	2164	109	142	149	96	94	0	2316	1941	960	120	145	129	90	84	0	2.239	2.338	2.287	2.550	1.774	2.367	0.923	392	2337	7112	6079	1.163	4916	2196	4258	1821	0
4	17	7	""	"YLR460C"	19145	23120	100	9677	8577	4372	107	145	145	99	96	0	8285	6978	3470	125	159	159	99	95	0	1.173	1.236	1.198	1.238	1.571	1.237	0.942	316	2293	17730	15323	0.230	9570	8160	8470	6853	0
4	18	7	"APT1"	"YML022W"	19345	23120	105	7081	6207	3330	104	141	146	96	93	0	10398	8539	4433	120	159	179	95	93	0	0.679	0.725	0.698	0.769	1.761	0.714	0.939	316	2305	17255	14522	-0.559	6977	10278	6103	8419	0
4	19	7	"HSC82"	"YMR186W"	19545	23120	100	11145	10090	5249	98	190	661	91	88	0	12047	10399	5793	112	179	525	91	86	0	0.926	0.971	0.984	1.051	1.637	0.942	0.953	316	2326	22982	20279	-0.112	11047	11935	9992	10287	0
4	20	7	"GUA1"	"YMR217W"	19750	23120	95	13438	12009	6083	100	235	832	93	90	0	10894	9956	4867	114	212	656	91	88	0	1.237	1.210	1.205	1.266	1.484	1.223	0.958	256	2080	24118	21751	0.307	13338	10780	11909	9842	0
4	21	7	""	"YMR250W"	19940	23115	95	14608	13446	7698	93	142	221	99	95	0	13561	12021	7300	114	170	292	96	90	0	1.079	1.121	1.132	1.235	1.589	1.085	0.947	256	2060	27962	25260	0.110	14515	13447	13353	11907	0
4	1	8	""	"YMR188C"	15960	23320	100	3828	3473	1751	110	154	142	99	96	0	4616	4021	1945	129	162	132	100	99	0	0.829	0.864	0.840	0.840	1.495	0.858	0.927	316	2343	8205	7255	-0.271	3718	4487	3363	3892	0
4	2	8	"ESC1"	"YMR219W"	16155	23315	85	1188	1130	493	115	145	115	93	89	0	1322	1249	535	122	147	102	96	94	0	0.894	0.901	0.873	0.881	1.639	0.901	0.852	208	1660	2273	2142	-0.161	1073	1200	1015	1127	0
4	3	8	"HOR7"	"YMR251W-A"	16350	23320	100	4881	4560	2830	114	165	243	96	91	0	3370	2989	1745	127	161	158	97	93	0	1.470	1.553	1.544	1.479	1.798	1.598	0.901	316	2323	8010	7308	0.556	4767	3243	4446	2862	0
4	4	8	"SGS1"	"YMR190C"	16550	23320	100	3920	3741	2641	111	167	234	82	80	0	5015	4547	3264	127	168	184	82	78	0	0.779	0.821	0.812	0.949	2.045	0.808	0.919	316	2320	8697	8050	-0.360	3809	4888	3630	4420	0
4	5	8	""	"YMR221C"	16750	23320	95	3621	3449	2081	109	156	245	90	87	0	7422	6619	4328	118	160	182	91	87	0	0.481	0.514	0.519	0.574	1.856	0.486	0.910	256	2080	10816	9841	-1.056	3512	7304	3340	6501	0
4	6	8	""	"YMR253C"	16950	23320	95	2997	2970	1834	106	141	126	92	85	0	2814	2645	1713	117	147	103	87	83	0	1.072	1.133	1.110	1.274	2.358	1.104	0.906	256	2080	5588	5392	0.100	2891	2697	2864	2528	0
4	7	8	""	"YMR192W"	17155	23320	95	2594	2390	1127	107	145	151	93	91	0	1538	1396	694	119	144	113	89	85	0	1.753	1.788	1.791	2.000	1.902	1.784	0.895	256	2088	3906	3560	0.810	2487	1419	2283	1277	0
4	8	8	"UBP8"	"YMR223W"	17355	23315	105	3545	3279	2140	108	156	203	90	86	0	3912	3332	2332	123	156	189	88	82	0	0.907	0.988	0.967	1.138	1.818	0.949	0.916	316	2316	7226	6380	-0.141	3437	3789	3171	3209	0
4	9	8	"GFD1"	"YMR255W"	17550	23320	100	7791	6725	4114	118	164	164	94	89	0	7779	6381	3952	128	164	132	95	88	0	1.003	1.057	1.015	1.112	1.761	1.042	0.930	316	2270	15324	12860	0.004	7673	7651	6607	6253	0
4	10	8	"LAP3"	"YNL239W"	17745	23315	100	5273	4552	2735	115	178	251	89	83	0	2225	1893	1118	124	168	165	82	78	0	2.455	2.508	2.501	2.761	1.955	2.516	0.925	316	2256	7259	6206	1.296	5158	2101	4437	1769	0
4	11	8	"BNI1"	"YNL271C"	17935	23315	100	463	1449	1785	107	155	236	52	46	0	369	1181	1480	117	150	150	54	47	0	1.413	1.261	1.222	1.329	2.367	1.227	0.902	316	2300	608	2406	0.498	356	252	1342	1064	0
4	12	8	""	"YNL303W"	18155	23320	95	2412	2066	1384	113	155	139	83	80	0	1966	1577	1010	130	164	139	77	74	0	1.252	1.350	1.277	1.316	1.947	1.369	0.893	256	2073	4135	3400	0.324	2299	1836	1953	1447	0
4	13	8	"ZWF1"	"YNL241C"	18350	23320	105	2990	2463	1466	107	143	138	87	83	0	5205	4103	2387	122	161	160	91	86	0	0.567	0.592	0.586	0.571	1.840	0.585	0.928	316	2307	7966	6337	-0.818	2883	5083	2356	3981	0
4	14	8	"TOF1"	"YNL273W"	18550	23315	95	3416	3084	1466	102	138	137	97	93	0	6606	5969	2888	120	172	315	97	91	0	0.511	0.510	0.506	0.513	1.496	0.491	0.932	256	2072	9800	8831	-0.969	3314	6486	2982	5849	0
4	15	8	""	"YNL305C"	18745	23315	105	4567	3706	2619	109	164	266	84	74	0	3959	3118	2198	120	188	373	76	69	0	1.161	1.200	1.159	1.305	1.978	1.176	0.929	316	2294	8297	6595	0.216	4458	3839	3597	2998	0
4	16	8	"SLA2"	"YNL243W"	18945	23315	105	6161	5827	3657	114	179	320	98	94	0	2770	2457	1472	123	183	314	93	81	0	2.284	2.448	2.380	2.466	1.636	2.491	0.904	316	2264	8694	8047	1.192	6047	2647	5713	2334	0
4	17	8	""	"YNL275W"	19145	23315	100	8405	7204	3588	117	206	500	95	89	0	9881	8033	3984	133	237	699	92	88	0	0.850	0.897	0.884	0.909	1.546	0.877	0.949	316	2294	18036	14987	-0.234	8288	9748	7087	7900	0
4	18	8	"MCK1"	"YNL307C"	19345	23320	105	6162	5137	2800	114	231	648	88	80	0	3296	2644	1413	124	241	710	79	72	0	1.907	1.993	1.967	2.184	1.753	1.991	0.938	316	2251	9220	7543	0.931	6048	3172	5023	2520	0
4	19	8	""	"YNL245C"	19535	23315	105	7997	6728	3724	111	397	1282	81	77	0	3912	3158	1782	121	287	698	77	74	0	2.080	2.179	2.110	2.319	1.716	2.144	0.940	316	2288	11677	9654	1.057	7886	3791	6617	3037	0
4	20	8	"MET2"	"YNL277W"	19745	23320	100	8011	7111	3192	121	310	980	90	86	0	6081	5162	2303	131	262	605	93	85	0	1.326	1.389	1.359	1.412	1.497	1.371	0.949	316	2296	13840	12021	0.407	7890	5950	6990	5031	0
4	21	8	"STB1"	"YNL309W"	19945	23320	110	12595	11350	5484	104	170	318	100	99	0	10276	8754	4231	113	175	330	98	96	0	1.229	1.301	1.280	1.350	1.512	1.296	0.956	392	2420	22654	19887	0.298	12491	10163	11246	8641	0
4	1	9	""	"YOR041C"	15950	23520	105	4621	3904	2403	113	168	234	87	81	0	2883	2357	1482	125	165	180	85	80	0	1.635	1.698	1.612	1.679	1.828	1.683	0.913	316	2338	7266	6023	0.709	4508	2758	3791	2232	0
4	2	9	""	"YOR073W"	16155	23520	110	16058	13119	7989	119	191	294	100	98	0	8713	7068	4108	122	171	197	99	98	0	1.855	1.872	1.853	1.775	1.536	1.928	0.942	392	2406	24530	19946	0.892	15939	8591	13000	6946	0
4	3	9	""	"YOR105W"	16360	23520	100	6174	5255	2946	108	163	250	91	87	0	4381	3535	2031	115	147	133	89	85	0	1.422	1.505	1.467	1.613	1.660	1.495	0.931	316	2306	10332	8567	0.508	6066	4266	5147	3420	0
4	4	9	"WHI2"	"YOR043W"	16555	23520	105	12167	10066	5574	114	187	303	99	95	0	5394	4337	2432	125	175	250	93	86	0	2.288	2.363	2.319	2.471	1.639	2.350	0.941	316	2293	17322	14164	1.194	12053	5269	9952	4212	0
4	5	9	"UFE1"	"YOR075W"	16760	23520	110	6567	5814	3634	114	173	274	96	91	0	6436	5408	3395	124	169	220	96	89	0	1.022	1.079	1.061	1.120	1.636	1.078	0.931	392	2305	12765	10984	0.032	6453	6312	5700	5284	0
4	6	9	""	"YOR107W"	16940	23515	105	4916	5596	4282	113	372	1314	74	57	0	2253	3142	2404	123	299	854	71	52	0	2.255	1.816	1.768	1.814	1.619	1.778	0.941	316	2260	6933	8502	1.173	4803	2130	5483	3019	0
4	7	9	"TOM6"	"YOR045W"	17160	23520	105	2322	2181	1605	112	190	435	75	69	0	2745	2447	1712	126	196	357	75	72	0	0.844	0.891	0.861	0.971	2.258	0.903	0.890	316	2337	4829	4390	-0.245	2210	2619	2069	2321	0
4	8	9	"RTS2"	"YOR077W"	17360	23520	105	6459	5208	3143	124	181	195	90	84	0	4207	3436	2083	131	170	146	89	82	0	1.554	1.538	1.507	1.567	1.678	1.526	0.936	316	2261	10411	8389	0.636	6335	4076	5084	3305	0
4	9	9	"INP53"	"YOR109W"	17545	23515	105	23939	21200	15861	152	537	2555	79	71	0	10575	9661	7456	145	406	1666	73	64	0	2.281	2.212	2.111	2.290	1.699	2.130	0.930	316	2261	34217	30564	1.189	23787	10430	21048	9516	0
4	10	9	"STD1"	"YOR047C"	17755	23520	110	19877	16301	11837	140	413	2061	80	69	0	9340	7016	5130	144	327	1369	72	62	0	2.146	2.352	2.297	2.476	1.749	2.369	0.938	392	2389	28933	23033	1.102	19737	9196	16161	6872	0
4	11	9	"ATX2"	"YOR079C"	17950	23520	105	12665	10780	8297	137	214	415	94	84	0	14037	10819	8159	148	237	636	87	79	0	0.902	0.997	0.937	0.995	1.896	0.996	0.923	316	2251	26417	21314	-0.149	12528	13889	10643	10671	0
4	12	9	""	"YOR111W"	18140	23515	105	7817	7079	5282	133	370	1307	72	68	0	4901	4886	3718	142	368	1159	68	64	0	1.615	1.464	1.423	1.537	1.858	1.445	0.946	316	2297	12443	11690	0.691	7684	4759	6946	4744	0
4	13	9	""	"YPL030W"	18345	23515	100	4921	5655	4724	111	279	1127	75	62	0	2153	2554	2185	119	256	887	59	51	0	2.365	2.277	2.182	2.685	2.109	2.313	0.878	316	2324	6844	7979	1.242	4810	2034	5544	2435	0
4	14	9	""	"YPL062W"	18545	23515	100	6178	5068	3455	118	154	118	89	86	0	2219	1879	1330	126	153	90	78	75	0	2.895	2.824	2.637	3.173	2.277	2.819	0.887	316	2318	8153	6703	1.534	6060	2093	4950	1753	0
4	15	9	"SEC62"	"YPL094C"	18750	23515	110	7522	6238	4120	135	182	144	92	90	0	4797	3722	2520	144	185	130	84	81	0	1.588	1.706	1.664	1.867	2.047	1.697	0.932	392	2356	12040	9681	0.667	7387	4653	6103	3578	0
4	16	9	"SVL3"	"YPL032C"	18945	23515	110	22504	18872	12713	133	190	173	100	99	0	18845	14664	10143	139	195	183	99	98	0	1.196	1.290	1.249	1.349	1.717	1.271	0.940	392	2356	41077	33264	0.258	22371	18706	18739	14525	0
4	17	9	""	"YPL064C"	19150	23515	105	7400	6174	3947	133	182	158	91	87	0	7124	5652	3778	141	191	169	90	84	0	1.041	1.096	1.051	1.186	2.130	1.077	0.911	316	2278	14250	11552	0.058	7267	6983	6041	5511	0
4	18	9	""	"YPL096W"	19345	23515	110	12612	10174	6913	141	230	427	93	85	0	8630	6930	4793	147	229	367	85	81	0	1.470	1.479	1.451	1.626	1.896	1.463	0.948	392	2302	20954	16816	0.556	12471	8483	10033	6783	0
4	19	9	""	"YPL034W"	19540	23520	115	6776	5331	3454	141	261	476	79	74	0	5161	3832	2548	149	266	422	75	71	0	1.324	1.409	1.379	1.492	2.315	1.363	0.947	392	2295	11647	8873	0.405	6635	5012	5190	3683	0
4	20	9	""	"YPL066W"	19735	23515	115	26808	21446	13509	142	300	968	98	91	0	19805	15643	9784	145	318	1119	95	85	0	1.356	1.375	1.343	1.374	1.576	1.365	0.959	392	2342	46326	36802	0.440	26666	19660	21304	15498	0
4	21	9	""	"YPL098C"	19945	23520	100	3927	3478	1186	107	226	891	92	85	0	2282	2048	690	111	232	1018	86	61	0	1.760	1.740	1.752	1.749	1.346	1.745	0.953	316	2280	5991	5308	0.815	3820	2171	3371	1937	0
4	1	10	"PMA2"	"YPL036W"	15960	23720	95	3772	3586	2356	114	151	131	95	92	0	2643	2422	1593	121	151	112	92	88	0	1.450	1.509	1.445	1.677	1.878	1.535	0.882	256	2056	6180	5773	0.536	3658	2522	3472	2301	0
4	2	10	""	"YPL068C"	16145	23715	105	5232	4382	2631	121	237	677	87	79	0	3295	2821	1682	126	217	512	83	76	0	1.613	1.581	1.552	1.591	1.506	1.562	0.934	316	2290	8280	6956	0.690	5111	3169	4261	2695	0
4	3	10	""	"YPL100W"	16355	23720	95	3140	2860	1806	106	136	107	91	91	0	2383	2105	1369	115	139	96	90	86	0	1.338	1.384	1.365	1.518	1.978	1.365	0.880	256	2088	5302	4744	0.420	3034	2268	2754	1990	0
4	4	10	"NAT3"	"YPR131C"	16555	23720	105	3906	3913	2776	106	138	119	94	89	0	3972	4283	3281	116	143	102	92	88	0	0.985	0.914	0.901	1.042	1.837	0.875	0.898	316	2318	7656	7974	-0.021	3800	3856	3807	4167	0
4	5	10	"TIF3"	"YPR163C"	16760	23720	110	4584	4941	3688	105	136	120	97	93	0	2465	2563	1816	115	142	99	91	86	0	1.906	1.975	1.928	2.103	1.927	2.070	0.898	392	2392	6829	7284	0.931	4479	2350	4836	2448	0
4	6	10	""	"YPR195C"	16970	23720	75	260	290	164	103	123	97	66	44	0	286	303	176	113	132	78	68	56	0	0.908	0.984	0.964	0.986	2.310	0.998	0.531	156	1272	330	377	-0.140	157	173	187	190	0
4	7	10	""	"YPR133C"	17165	23720	105	894	845	464	113	140	101	86	81	0	894	824	458	121	146	89	83	79	0	1.010	1.041	1.019	1.053	2.028	1.041	0.864	316	2293	1554	1435	0.015	781	773	732	703	0
4	8	10	"RHO1"	"YPR165W"	17350	23715	100	3558	3429	2585	122	162	154	89	82	0	1564	1861	1472	128	157	136	81	74	0	2.393	1.908	1.822	2.113	2.046	1.851	0.892	316	2261	4872	5040	1.259	3436	1436	3307	1733	0
4	9	10	""	"YPR197C"	17550	23715	100	13940	11433	7522	131	222	524	90	86	0	9545	7721	5236	137	220	579	83	80	0	1.468	1.490	1.442	1.664	1.937	1.456	0.915	316	2337	23217	18886	0.554	13809	9408	11302	7584	0
4	10	10	"CTF4"	"YPR135W"	17765	23715	95	1082	1293	1054	124	166	160	86	72	0	847	1062	846	131	165	132	83	71	0	1.338	1.256	1.206	1.264	1.942	1.278	0.807	256	2062	1674	2100	0.420	958	716	1169	931	0
4	11	10	"MET16"	"YPR167C"	17955	23710	90	234	300	243	122	156	122	47	28	0	223	295	263	133	164	108	45	25	0	1.244	1.099	0.961	0.970	2.656	1.022	0.486	256	1916	202	340	0.316	112	90	178	162	0
4	12	10	"ARR1"	"YPR199C"	18160	23715	105	3780	3478	1609	124	155	126	98	95	0	3739	3279	1487	136	166	115	97	93	0	1.015	1.067	1.040	1.112	1.627	1.064	0.926	316	2360	7259	6497	0.021	3656	3603	3354	3143	0
4	13	10	"RRP9"	"YPR137W"	18360	23715	80	377	451	314	116	144	100	72	58	0	427	535	431	131	156	96	76	58	0	0.882	0.829	0.737	0.821	2.453	0.737	0.597	208	1512	557	739	-0.182	261	296	335	404	0
4	14	10	""	"YPR169W"	18555	23715	105	12060	10738	7918	120	156	145	96	92	0	14522	14105	11013	134	173	192	97	91	0	0.830	0.760	0.741	0.842	1.930	0.715	0.878	316	2344	26328	24589	-0.269	11940	14388	10618	13971	0
4	15	10	"ARR3"	"YPR201W"	18760	23720	100	8122	7349	4540	118	149	117	100	98	0	3990	3419	2088	126	152	114	95	88	0	2.071	2.196	2.111	2.380	1.784	2.262	0.911	316	2320	11868	10524	1.051	8004	3864	7231	3293	0
4	16	10	""	"CEN1"	18955	23715	95	329	313	144	115	149	127	71	34	0	720	647	314	126	153	110	81	77	0	0.360	0.380	0.395	0.421	2.381	0.410	0.536	256	2052	808	719	-1.473	214	594	198	521	0
4	17	10	""	"YBL091C-A"	19145	23715	100	3681	3576	2353	115	155	150	92	88	0	3728	3053	1920	124	167	182	90	84	0	0.989	1.182	1.159	1.184	1.806	1.178	0.921	316	2325	7170	6390	-0.015	3566	3604	3461	2929	0
4	18	10	""	"YBLWdelta8"	19350	23715	100	5233	4431	2083	118	165	178	94	91	0	4974	4182	2050	127	172	189	93	88	0	1.055	1.064	1.048	1.106	1.643	1.053	0.947	316	2328	9962	8368	0.078	5115	4847	4313	4055	0
4	19	10	""	"YCRCtau1"	19555	23715	105	423	433	239	112	162	190	66	38	0	484	473	271	120	163	210	65	43	0	0.854	0.909	0.864	0.918	2.060	0.837	0.570	316	2289	675	674	-0.227	311	364	321	353	0
4	20	10	""	"SNR189"	19750	23715	100	1511	1320	572	104	149	152	90	87	0	775	696	299	112	150	138	87	79	0	2.122	2.082	2.078	2.022	1.719	2.051	0.855	316	2293	2070	1800	1.086	1407	663	1216	584	0
4	21	10	""	"YCRWomega3"	19950	23715	105	5364	4394	2516	95	129	116	96	91	0	4741	3754	2141	103	131	101	97	92	0	1.136	1.177	1.157	1.183	1.647	1.184	0.926	316	2252	9907	7950	0.184	5269	4638	4299	3651	0
4	1	11	""	"IntYDR064W"	15960	23920	90	1259	1423	1251	109	145	154	69	64	0	1059	1231	1061	122	152	133	67	62	0	1.227	1.185	1.104	1.175	2.232	1.203	0.864	256	1924	2087	2423	0.296	1150	937	1314	1109	0
4	2	11	""	"YDRWsigma4"	16160	23920	95	1537	1327	823	110	137	96	82	78	0	2010	1604	991	123	146	85	85	81	0	0.756	0.822	0.827	0.794	1.848	0.818	0.899	256	2088	3314	2698	-0.403	1427	1887	1217	1481	0
4	3	11	""	"tG(CCC)D"	16360	23915	85	682	621	357	104	123	71	80	76	0	704	606	347	115	131	61	80	75	0	0.981	1.053	1.044	1.011	2.071	1.021	0.815	208	1660	1167	1008	-0.027	578	589	517	491	0
4	4	11	""	"YERWdelta12"	16565	23920	100	1734	1473	879	105	133	109	88	83	0	1177	988	561	114	136	99	83	78	0	1.532	1.565	1.497	1.555	2.038	1.618	0.866	316	2302	2692	2242	0.616	1629	1063	1368	874	0
4	5	11	""	"IntYER133W"	16760	23920	100	2987	2694	1524	104	133	118	96	93	0	2210	1901	1097	116	139	103	94	88	0	1.377	1.451	1.433	1.530	1.726	1.445	0.912	316	2266	4977	4375	0.461	2883	2094	2590	1785	0
4	6	11	""	"YERCdelta26"	16945	23915	95	1934	1749	1022	106	150	192	86	79	0	1279	1146	655	122	159	164	83	76	0	1.580	1.604	1.584	1.558	1.696	1.560	0.911	256	2056	2985	2667	0.660	1828	1157	1643	1024	0
4	7	11	""	"iYAR044W-2"	17165	23920	90	642	615	252	113	140	100	88	86	0	640	608	255	121	144	87	89	84	0	1.019	1.031	1.053	1.069	1.745	1.027	0.771	256	1924	1048	989	0.028	529	519	502	487	0
4	8	11	""	"iYAR050W"	17360	23920	100	4408	3951	2028	113	146	118	97	94	0	4279	3781	2011	123	150	99	96	94	0	1.033	1.049	1.059	1.113	1.632	1.039	0.938	316	2329	8451	7496	0.047	4295	4156	3838	3658	0
4	9	11	""	"iYARCdelta8-2"	17555	23915	90	478	497	240	111	143	117	85	71	0	585	576	298	130	150	89	84	77	0	0.807	0.865	0.859	0.880	1.998	0.902	0.684	256	1924	822	832	-0.310	367	455	386	446	0
4	10	11	""	"iYBLWdelta3"	17755	23920	90	1450	1285	636	122	165	146	91	86	0	2000	1794	889	139	172	121	95	89	0	0.714	0.703	0.679	0.687	1.663	0.687	0.900	256	1924	3189	2818	-0.487	1328	1861	1163	1655	0
4	11	11	""	"iYBL105C"	17960	23920	100	8044	7277	3752	124	180	194	100	99	0	7434	6381	3195	139	180	146	100	100	0	1.086	1.146	1.120	1.131	1.452	1.159	0.939	316	2321	15215	13395	0.119	7920	7295	7153	6242	0
4	12	11	""	"iYBL101C"	18155	23920	100	11028	9744	4581	131	188	242	99	97	0	6030	5295	2601	141	189	195	98	94	0	1.850	1.865	1.830	1.940	1.590	1.836	0.930	316	2324	16786	14767	0.888	10897	5889	9613	5154	0
4	13	11	""	"iYBL085W"	18365	23915	95	3296	3133	1323	131	163	108	100	98	0	3850	3416	1392	146	178	108	100	98	0	0.854	0.918	0.923	0.931	1.496	0.922	0.936	256	2080	6869	6272	-0.227	3165	3704	3002	3270	0
4	14	11	""	"iYBL080C"	18555	23915	95	3731	4270	3047	128	174	207	99	97	0	2218	2477	1528	147	182	158	99	97	0	1.740	1.778	1.704	1.705	1.411	1.902	0.889	256	2080	5674	6472	0.799	3603	2071	4142	2330	0
4	15	11	""	"iYBL075C"	18765	23920	105	11026	9325	4095	128	179	192	100	99	0	9928	8411	3568	139	185	168	100	100	0	1.113	1.112	1.111	1.114	1.356	1.127	0.960	316	2341	20687	17469	0.155	10898	9789	9197	8272	0
4	16	11	""	"iYBL056W"	18965	23920	95	2828	2466	1300	122	164	147	96	91	0	3467	3011	1509	136	172	123	99	96	0	0.812	0.815	0.818	0.785	1.472	0.832	0.934	256	2088	6037	5219	-0.300	2706	3331	2344	2875	0
4	17	11	""	"iYBL051C"	19160	23920	95	3081	2773	1580	112	146	131	98	93	0	1873	1611	891	126	156	124	94	90	0	1.699	1.792	1.789	1.850	1.722	1.838	0.908	256	2080	4716	4146	0.765	2969	1747	2661	1485	0
4	18	11	""	"iYBL046W"	19355	23915	95	1927	1809	828	105	140	135	90	89	0	2401	2141	1017	119	155	155	91	89	0	0.798	0.843	0.825	0.866	1.557	0.815	0.909	256	2088	4104	3726	-0.325	1822	2282	1704	2022	0
4	19	11	""	"iYBR250W"	19560	23920	105	2431	2142	1255	104	144	166	88	83	0	1581	1359	810	115	153	196	79	74	0	1.587	1.638	1.582	1.798	2.148	1.613	0.859	316	2312	3793	3282	0.667	2327	1466	2038	1244	0
4	20	11	""	"iYBR254C"	19755	23920	100	2769	2392	1141	98	129	122	96	93	0	3314	2749	1314	109	137	112	97	94	0	0.833	0.869	0.846	0.859	1.514	0.864	0.945	316	2286	5876	4934	-0.263	2671	3205	2294	2640	0
4	21	11	""	"iYBR259W"	19955	23910	125	940	1052	791	91	121	123	80	70	0	1274	1499	1190	100	128	109	83	74	0	0.723	0.687	0.682	0.746	2.046	0.670	0.910	460	2502	2023	2360	-0.468	849	1174	961	1399	0
4	1	12	""	"iYBR279W"	15965	24120	100	3693	3250	1717	116	154	127	96	93	0	6243	5367	2772	140	177	137	100	98	0	0.586	0.600	0.588	0.565	1.595	0.595	0.935	316	2325	9680	8361	-0.771	3577	6103	3134	5227	0
4	2	12	""	"iYBR283C"	16155	24115	95	3774	3873	2782	114	171	249	85	81	0	1598	1530	1060	131	164	134	82	78	0	2.495	2.687	2.719	2.668	1.873	2.704	0.884	256	2069	5127	5158	1.319	3660	1467	3759	1399	0
4	3	12	""	"iYBR287W"	16365	24125	110	577	832	742	112	146	170	63	53	0	677	1066	975	121	147	103	71	64	0	0.836	0.762	0.746	0.799	2.242	0.747	0.832	392	2417	1021	1665	-0.258	465	556	720	945	0
4	4	12	""	"iYCL075W"	16565	24120	110	1410	1590	1136	107	144	156	85	78	0	1210	1296	896	123	150	143	84	76	0	1.199	1.264	1.247	1.245	1.807	1.280	0.900	392	2348	2390	2656	0.261	1303	1087	1483	1173	0
4	5	12	""	"iYCL073C"	16760	24120	95	4276	4916	3395	110	154	177	100	99	0	4287	4453	2782	124	166	205	100	99	0	1.001	1.110	1.099	1.063	1.517	1.132	0.916	256	2068	8329	9135	0.001	4166	4163	4806	4329	0
4	6	12	""	"iYCL065W-0"	16980	24120	85	2357	2314	1476	106	192	424	88	79	0	2124	1979	1110	127	191	322	89	80	0	1.127	1.192	1.117	1.194	1.722	1.260	0.874	208	1660	4248	4060	0.173	2251	1997	2208	1852	0
4	7	12	""	"iYCL047C"	17170	24120	95	1473	1333	924	111	146	175	80	71	0	1662	1478	1067	127	156	143	79	72	0	0.887	0.905	0.891	1.051	2.197	0.899	0.890	256	2081	2897	2573	-0.173	1362	1535	1222	1351	0
4	8	12	""	"iYCL038C"	17370	24120	95	1585	1451	684	111	139	110	97	92	0	1724	1576	732	128	151	90	99	96	0	0.924	0.925	0.910	0.905	1.509	0.916	0.900	256	2069	3070	2788	-0.115	1474	1596	1340	1448	0
4	9	12	""	"iYCL033C"	17560	24125	105	1407	1252	618	122	153	116	89	83	0	1555	1335	654	131	155	93	91	86	0	0.902	0.939	0.914	0.922	1.808	0.921	0.908	316	2286	2709	2334	-0.148	1285	1424	1130	1204	0
4	10	12	""	"iYDL054C"	17750	24115	105	2472	2426	1833	127	188	248	85	77	0	1156	1310	990	131	177	179	76	69	0	2.288	1.950	1.831	2.128	2.208	1.869	0.878	316	2291	3370	3478	1.194	2345	1025	2299	1179	0
4	11	12	""	"iYDL049C"	17950	24115	100	3731	3112	2069	123	201	349	82	74	0	2202	1779	1158	138	198	251	77	73	0	1.748	1.821	1.737	1.901	2.162	1.803	0.907	316	2325	5672	4630	0.806	3608	2064	2989	1641	0
4	12	12	""	"iYDL046W"	18155	24120	100	3602	3138	1831	126	188	299	86	81	0	8383	6913	3933	140	236	555	84	80	0	0.422	0.445	0.426	0.448	1.785	0.430	0.917	316	2329	11719	9785	-1.246	3476	8243	3012	6773	0
4	13	12	""	"iYDL028C"	18360	24120	105	6256	5321	3241	131	172	163	97	91	0	6244	4995	3049	138	202	427	85	79	0	1.003	1.069	1.017	1.103	1.711	1.062	0.921	316	2339	12231	10047	0.004	6125	6106	5190	4857	0
4	14	12	""	"itA(AGC)D"	18560	24120	100	2493	2215	1213	133	169	124	92	86	0	2285	1948	1028	144	173	104	91	85	0	1.102	1.154	1.124	1.205	2.006	1.175	0.894	316	2275	4501	3886	0.141	2360	2141	2082	1804	0
4	15	12	""	"iYDL019C"	18745	24120	100	5525	4659	2621	134	337	981	82	74	0	2498	2118	1089	151	256	436	85	75	0	2.297	2.300	2.269	2.206	1.597	2.420	0.929	316	2272	7738	6492	1.200	5391	2347	4525	1967	0
4	16	12	""	"iYDL005C"	18955	24120	100	7074	5997	3213	122	289	835	81	79	0	9709	7788	4330	154	299	659	82	79	0	0.728	0.770	0.731	0.785	1.745	0.741	0.926	316	2350	16507	13509	-0.459	6952	9555	5875	7634	0
4	17	12	""	"iYDL001W"	19160	24115	100	1636	1451	740	119	166	239	82	80	0	5738	4732	2527	152	237	458	83	80	0	0.272	0.291	0.282	0.318	1.826	0.279	0.909	316	2317	7103	5912	-1.881	1517	5586	1332	4580	0
4	18	12	""	"iYDR003W"	19355	24120	100	3100	2742	1380	116	148	154	90	88	0	9298	7874	4037	142	197	242	90	87	0	0.326	0.340	0.329	0.352	1.787	0.325	0.929	316	2327	12140	10358	-1.617	2984	9156	2626	7732	0
4	19	12	""	"iYDR020C"	19555	24115	100	4025	3621	1742	108	136	152	93	91	0	2384	2019	1032	121	159	190	87	83	0	1.731	1.851	1.799	2.002	1.831	1.819	0.927	316	2325	6180	5411	0.792	3917	2263	3513	1898	0
4	20	12	""	"iYDR023W"	19755	24120	95	1220	1106	464	88	109	78	92	89	0	744	679	296	103	120	68	88	84	0	1.766	1.767	1.751	1.766	1.749	1.747	0.879	256	2088	1773	1594	0.820	1132	641	1018	576	0
4	21	12	""	"iYDR028C"	19960	24120	90	660	674	329	77	90	54	92	87	0	667	642	321	90	102	48	89	86	0	1.010	1.082	1.058	1.105	1.979	1.066	0.820	256	1870	1160	1149	0.015	583	577	597	552	0
4	1	13	""	"iYDR322W"	15960	24320	100	2790	2306	1560	118	159	143	86	80	0	2402	2030	1430	128	159	120	81	76	0	1.175	1.150	1.112	1.256	1.973	1.133	0.907	316	2313	4946	4090	0.233	2672	2274	2188	1902	0
4	2	13	""	"iYDR326C"	16160	24320	105	2428	2115	1296	112	145	124	91	86	0	811	753	445	119	143	99	80	75	0	3.347	3.159	3.019	3.109	1.903	3.194	0.866	316	2358	3008	2637	1.743	2316	692	2003	634	0
4	3	13	""	"iYDR331W"	16355	24315	85	760	713	400	111	148	136	78	72	0	583	540	304	116	143	106	76	70	0	1.390	1.420	1.386	1.413	2.009	1.366	0.798	208	1660	1116	1026	0.475	649	467	602	424	0
4	4	13	""	"iYDR345C-0"	16565	24320	105	7019	5863	3317	113	168	244	99	96	0	2949	2630	1402	120	153	138	99	96	0	2.441	2.291	2.210	2.190	1.515	2.354	0.921	316	2252	9735	8260	1.288	6906	2829	5750	2510	0
4	5	13	""	"iYDR348C"	16745	24320	100	854	2950	4108	114	212	659	51	43	0	473	1430	1931	120	183	363	49	39	0	2.096	2.165	1.847	1.970	2.634	2.172	0.895	316	2287	1093	4146	1.068	740	353	2836	1310	0
4	6	13	""	"iYDR350C"	16965	24320	105	611	1513	1816	108	154	222	56	50	0	230	564	624	116	145	113	50	46	0	4.412	3.136	2.278	2.067	2.731	3.117	0.868	316	2280	617	1853	2.142	503	114	1405	448	0
4	7	13	""	"iYDR367W"	17155	24325	125	1090	1506	1333	103	131	113	79	72	0	759	1021	873	116	140	103	74	65	0	1.535	1.550	1.420	1.468	2.041	1.563	0.898	460	2470	1630	2308	0.618	987	643	1403	905	0
4	8	13	""	"iYDR371W"	17360	24320	85	2090	1737	1073	97	128	99	86	84	0	1610	1332	819	114	138	99	79	77	0	1.332	1.346	1.313	1.359	2.271	1.328	0.904	208	1660	3489	2858	0.414	1993	1496	1640	1218	0
4	9	13	""	"iYDR375C"	17560	24320	95	1159	1019	711	113	152	128	75	71	0	473	438	301	123	145	93	69	59	0	2.989	2.876	2.453	2.206	2.533	2.690	0.810	256	2072	1396	1221	1.579	1046	350	906	315	0
4	10	13	""	"itG(CCC)D"	17755	24320	100	1825	1955	1665	119	159	128	77	73	0	747	849	692	127	152	96	68	65	0	2.752	2.543	2.151	2.243	1.983	2.574	0.837	316	2336	2326	2558	1.460	1706	620	1836	722	0
4	11	13	""	"iYDR394W"	17965	24320	95	4038	3419	2122	112	143	120	91	87	0	4135	3340	2103	122	148	97	87	86	0	0.978	1.028	0.996	1.114	1.841	1.030	0.924	256	2088	7939	6525	-0.032	3926	4013	3307	3218	0
4	12	13	""	"iYDR399W"	18160	24315	95	2306	2040	1239	122	176	198	86	82	0	1544	1385	903	134	171	135	82	78	0	1.549	1.533	1.466	1.544	1.969	1.472	0.888	256	2014	3594	3169	0.631	2184	1410	1918	1251	0
4	13	13	""	"iYER056C-A"	18345	24320	100	5014	4247	2468	132	174	153	90	86	0	3058	2463	1410	139	171	113	83	79	0	1.672	1.771	1.730	1.922	2.021	1.781	0.917	316	2249	7801	6439	0.742	4882	2919	4115	2324	0
4	14	13	""	"iYER060W"	18530	24315	105	6864	5720	3440	131	288	857	82	78	0	4128	3284	2053	144	264	632	79	70	0	1.690	1.780	1.697	1.949	1.830	1.698	0.934	316	2288	10717	8729	0.757	6733	3984	5589	3140	0
4	15	13	""	"iYER063W"	18740	24315	105	12573	10461	6348	120	226	635	85	82	0	10883	8447	5186	141	227	484	82	78	0	1.159	1.245	1.179	1.392	2.000	1.224	0.915	316	2344	23195	18647	0.213	12453	10742	10341	8306	0
4	16	13	""	"itA(UGC)E"	18945	24320	100	2534	2197	986	120	160	149	93	89	0	2592	2226	985	140	177	146	92	90	0	0.985	0.996	0.983	1.027	1.772	0.993	0.929	316	2318	4866	4163	-0.023	2414	2452	2077	2086	0
4	17	13	""	"iYER078C"	19145	24320	100	7852	7016	3085	143	207	220	99	95	0	4207	3727	1624	158	212	204	97	92	0	1.904	1.926	1.901	1.930	1.511	1.950	0.938	316	2293	11758	10442	0.929	7709	4049	6873	3569	0
4	18	13	""	"iYER082C"	19335	24320	95	6775	5911	2634	129	207	406	94	87	0	4759	4096	1972	147	222	396	90	85	0	1.441	1.464	1.463	1.580	1.542	1.413	0.949	256	2060	11258	9731	0.527	6646	4612	5782	3949	0
4	19	13	""	"iYER096W"	19545	24320	95	766	730	343	122	143	86	89	84	0	722	668	313	138	162	101	85	79	0	1.103	1.147	1.124	1.105	1.809	1.130	0.818	256	2080	1228	1138	0.141	644	584	608	530	0
4	20	13	""	"iYER098W"	19740	24320	105	6813	6026	2757	115	148	114	99	98	0	5019	4308	2010	132	165	111	99	94	0	1.371	1.415	1.402	1.480	1.503	1.402	0.956	316	2320	11585	10087	0.455	6698	4887	5911	4176	0
4	21	13	""	"iYER102W"	19940	24315	105	8455	8236	4714	97	200	304	99	93	0	8159	7383	4051	110	222	350	99	92	0	1.038	1.119	1.099	1.103	1.501	1.130	0.950	316	2349	16407	15412	0.054	8358	8049	8139	7273	0
4	1	14	""	"iYER118C"	15955	24520	115	2709	3421	3145	123	180	345	75	66	0	1729	2474	2232	136	179	253	78	66	0	1.623	1.411	1.358	1.315	2.082	1.430	0.921	392	2420	4179	5636	0.699	2586	1593	3298	2338	0
4	2	14	""	"iYER123W"	16160	24525	95	4175	3715	2196	125	177	186	95	89	0	3167	2669	1490	137	179	188	91	85	0	1.337	1.418	1.429	1.472	1.800	1.468	0.919	256	2088	7080	6122	0.419	4050	3030	3590	2532	0
4	3	14	""	"iYER127W"	16360	24520	100	5091	4466	2315	122	171	174	97	93	0	3685	3216	1597	130	163	129	98	95	0	1.398	1.408	1.392	1.380	1.442	1.440	0.950	316	2229	8524	7430	0.483	4969	3555	4344	3086	0
4	4	14	""	"iYGL200C"	16555	24520	100	1285	1135	623	113	143	110	87	83	0	578	515	267	120	143	83	80	72	0	2.559	2.587	2.474	2.636	1.715	2.603	0.821	316	2239	1630	1417	1.356	1172	458	1022	395	0
4	5	14	""	"iYGL195W"	16755	24520	95	2202	1909	982	113	140	94	91	89	0	3633	3046	1664	124	151	100	91	88	0	0.595	0.615	0.614	0.671	1.643	0.599	0.939	256	2080	5598	4718	-0.748	2089	3509	1796	2922	0
4	6	14	""	"iYGL190C"	16950	24520	100	3075	2757	1194	114	140	98	98	95	0	2501	2155	984	128	154	98	95	93	0	1.248	1.304	1.305	1.399	1.592	1.290	0.942	316	2309	5334	4670	0.319	2961	2373	2643	2027	0
4	7	14	""	"iYGL176C"	17140	24520	95	7002	6507	4302	121	216	621	82	78	0	6645	5827	4118	137	252	749	79	71	0	1.057	1.122	1.066	1.125	1.802	1.062	0.919	256	2036	13389	12076	0.080	6881	6508	6386	5690	0
4	8	14	""	"iYGL172W"	17365	24525	95	470	1135	1282	107	157	258	57	43	0	427	984	1083	126	164	212	56	44	0	1.206	1.198	1.105	1.200	2.385	1.226	0.858	256	2050	664	1886	0.270	363	301	1028	858	0
4	9	14	""	"iYGL169W"	17545	24520	90	2452	2304	1880	113	161	288	74	70	0	2731	2568	2014	126	172	308	73	69	0	0.898	0.897	0.849	0.959	1.980	0.939	0.909	256	1905	4944	4633	-0.155	2339	2605	2191	2442	0
4	10	14	""	"iYGL152C"	17755	24520	100	3740	3290	1812	137	248	548	85	79	0	1717	1478	817	140	193	236	82	75	0	2.285	2.357	2.289	2.394	1.618	2.361	0.928	316	2356	5180	4491	1.192	3603	1577	3153	1338	0
4	11	14	""	"iYGL147C"	17960	24520	100	10090	8956	4668	140	311	820	93	85	0	4233	3577	1812	143	223	379	88	80	0	2.433	2.567	2.502	2.663	1.515	2.605	0.942	316	2331	14040	12250	1.283	9950	4090	8816	3434	0
4	12	14	""	"iYGL143C"	18170	24510	120	3922	3324	1602	130	238	566	86	80	0	1867	1602	732	139	203	312	86	79	0	2.194	2.183	2.155	2.173	1.693	2.222	0.926	460	2461	5520	4657	1.134	3792	1728	3194	1463	0
4	13	14	""	"iYGL125W"	18355	24520	90	1805	1641	879	120	152	148	88	84	0	3618	3100	1942	136	161	114	92	87	0	0.484	0.513	0.491	0.595	1.960	0.467	0.880	256	1875	5167	4485	-1.047	1685	3482	1521	2964	0
4	14	14	""	"iYGL121C"	18545	24515	95	1798	1772	1217	117	143	107	89	82	0	954	886	632	132	151	82	76	69	0	2.045	2.195	2.027	2.388	2.512	2.076	0.862	256	2080	2503	2409	1.032	1681	822	1655	754	0
4	15	14	""	"iYGL118C"	18755	24520	90	762	677	311	111	133	101	84	81	0	519	470	208	131	148	80	85	80	0	1.678	1.670	1.579	1.487	1.840	1.652	0.786	256	1905	1039	905	0.747	651	388	566	339	0
4	16	14	""	"iYGR165W"	18945	24525	110	1818	2256	2079	111	142	135	71	66	0	1067	1513	1410	133	159	122	64	61	0	1.828	1.554	1.472	1.446	2.583	1.526	0.929	392	2344	2641	3525	0.870	1707	934	2145	1380	0
4	17	14	""	"iYGR169C"	19150	24515	105	9534	8564	4376	129	205	247	99	95	0	8264	7152	3712	143	206	230	98	92	0	1.158	1.203	1.173	1.279	1.445	1.202	0.941	316	2252	17526	15444	0.212	9405	8121	8435	7009	0
4	18	14	""	"iYGR173W"	19345	24520	110	3893	3308	1716	112	160	172	95	92	0	4851	3982	2138	128	173	163	94	91	0	0.801	0.829	0.812	0.844	1.656	0.809	0.942	392	2376	8504	7050	-0.321	3781	4723	3196	3854	0
4	19	14	""	"iYGRWdelta31"	19550	24520	105	3309	2852	1666	101	129	101	91	88	0	3476	2901	1641	115	146	106	88	84	0	0.954	0.987	0.961	1.077	1.783	0.999	0.919	316	2317	6569	5537	-0.067	3208	3361	2751	2786	0
4	20	14	""	"iYGR191W"	19750	24520	100	5296	4655	2796	93	114	81	100	99	0	4546	3829	2257	106	130	88	100	99	0	1.172	1.225	1.194	1.222	1.590	1.238	0.940	316	2327	9643	8285	0.229	5203	4440	4562	3723	0
4	21	14	""	"iYGR195W"	19955	24520	95	2449	2162	1192	86	106	80	93	90	0	1938	1623	915	100	116	73	88	83	0	1.286	1.363	1.351	1.503	2.060	1.358	0.926	256	2069	4201	3599	0.362	2363	1838	2076	1523	0
4	1	15	""	"iYGR211W"	15955	24720	105	3088	2691	2094	113	159	284	75	70	0	1982	1703	1334	128	166	235	69	62	0	1.605	1.637	1.565	1.642	2.151	1.611	0.919	316	2332	4829	4153	0.682	2975	1854	2578	1575	0
4	2	15	""	"iYGR215W"	16170	24725	95	1342	1213	794	115	156	168	80	73	0	3693	3043	1973	139	196	300	83	76	0	0.345	0.378	0.364	0.374	1.927	0.376	0.873	256	1950	4781	4002	-1.534	1227	3554	1098	2904	0
4	3	15	""	"iYGRCtau3"	16355	24720	150	114	309	454	110	153	203	22	17	0	140	390	586	132	167	166	25	18	0	0.500	0.771	0.762	0.800	2.506	0.776	0.871	716	2497	12	457	-1.000	4	8	199	258	-50
4	4	15	""	"iYGR234W"	16560	24710	125	762	2374	2887	112	212	491	52	43	0	600	2078	2516	127	216	425	51	41	0	1.374	1.159	1.097	1.136	2.363	1.159	0.939	460	2372	1123	4213	0.459	650	473	2262	1951	0
4	5	15	""	"iYGR238C"	16770	24725	95	971	1679	1677	101	158	350	62	53	0	1125	1941	1897	120	170	358	60	53	0	0.866	0.867	0.856	0.928	2.073	0.879	0.888	256	2088	1875	3399	-0.208	870	1005	1578	1821	0
4	6	15	""	"iYGR243W"	16960	24715	85	1083	1417	1310	113	139	110	83	71	0	699	1206	1059	134	165	137	76	62	0	1.717	1.216	1.162	1.228	2.242	1.239	0.868	208	1660	1535	2376	0.780	970	565	1304	1072	0
4	7	15	""	"iYHR177W"	17150	24720	100	7916	7441	4131	119	149	108	100	100	0	9378	8551	4826	140	170	112	100	100	0	0.844	0.871	0.849	0.899	1.455	0.863	0.931	316	2341	17035	15733	-0.245	7797	9238	7322	8411	0
4	8	15	""	"iYHR180W"	17345	24715	95	9054	8115	3114	114	154	165	99	97	0	8105	7186	2834	135	178	233	99	96	0	1.122	1.135	1.111	1.141	1.315	1.103	0.959	256	2074	16910	15052	0.166	8940	7970	8001	7051	0
4	9	15	""	"iYHR183W"	17550	24720	100	6143	5204	2907	114	156	162	96	89	0	7265	5843	3393	136	177	175	93	87	0	0.846	0.892	0.875	0.963	1.685	0.877	0.940	316	2340	13158	10797	-0.242	6029	7129	5090	5707	0
4	10	15	""	"iYHR200W"	17735	24720	80	2489	2191	1358	118	185	311	84	79	0	2672	2271	1316	136	201	353	84	78	0	0.935	0.971	0.900	1.039	1.846	0.992	0.887	208	1512	4907	4208	-0.097	2371	2536	2073	2135	0
4	11	15	""	"iYHR204W"	17950	24720	105	4521	4635	4287	118	190	313	75	69	0	1801	1954	1737	136	177	207	69	64	0	2.644	2.485	2.290	2.168	2.175	2.531	0.943	316	2327	6068	6335	1.403	4403	1665	4517	1818	0
4	12	15	""	"iYHR208W"	18150	24720	100	7739	7011	4367	117	174	228	99	97	0	6207	5485	3331	143	183	187	98	93	0	1.257	1.291	1.272	1.360	1.632	1.317	0.927	316	2296	13686	12236	0.330	7622	6064	6894	5342	0
4	13	15	""	"iYIL166C"	18345	24715	95	3891	3445	1887	123	157	118	96	93	0	4745	3981	2260	150	183	135	94	91	0	0.820	0.867	0.828	0.920	1.833	0.830	0.931	256	2072	8363	7153	-0.286	3768	4595	3322	3831	0
4	14	15	""	"iYIL162W"	18540	24720	105	3126	2683	1708	128	166	140	89	83	0	2365	2087	1327	146	185	159	83	80	0	1.351	1.316	1.289	1.385	1.840	1.283	0.930	316	2314	5217	4496	0.434	2998	2219	2555	1941	0
4	15	15	""	"iYIL157C"	18740	24720	100	6396	5478	3294	111	146	140	95	90	0	5300	4193	2638	139	175	165	86	81	0	1.218	1.324	1.299	1.581	1.945	1.277	0.929	316	2317	11446	9421	0.284	6285	5161	5367	4054	0
4	16	15	""	"iYIL140W"	18945	24715	105	1636	1470	758	106	138	184	89	84	0	5235	4218	2176	143	182	243	92	88	0	0.300	0.335	0.326	0.341	1.695	0.323	0.916	316	2260	6622	5439	-1.735	1530	5092	1364	4075	0
4	17	15	""	"iYIL136W"	19145	24720	125	5799	6541	5404	117	169	231	88	83	0	6425	7105	5870	138	193	276	85	80	0	0.904	0.922	0.901	0.968	1.984	0.922	0.946	460	2494	11969	13391	-0.146	5682	6287	6424	6967	0
4	18	15	""	"iYIL133C"	19350	24720	100	5393	4792	2461	107	165	247	96	92	0	2976	2633	1360	124	172	251	91	84	0	1.853	1.867	1.867	1.939	1.507	1.879	0.938	316	2278	8138	7194	0.890	5286	2852	4685	2509	0
4	19	15	""	"iYJL112W"	19545	24720	100	5894	5233	2586	101	151	236	96	90	0	4238	3603	1879	114	153	227	89	85	0	1.405	1.471	1.451	1.607	1.599	1.439	0.932	316	2305	9917	8621	0.490	5793	4124	5132	3489	0
4	20	15	""	"iYJL107C"	19745	24720	100	11983	10887	4457	96	127	136	100	100	0	7481	6632	2994	105	127	97	100	100	0	1.612	1.653	1.648	1.736	1.325	1.617	0.954	316	2281	19263	17318	0.688	11887	7376	10791	6527	0
4	21	15	""	"iYJL104W"	19940	24715	100	4939	4162	2516	91	116	100	98	93	0	1900	1535	939	99	117	71	86	81	0	2.692	2.835	2.769	3.134	1.750	2.812	0.926	316	2327	6649	5507	1.429	4848	1801	4071	1436	0
4	1	16	""	"iYJL089W"	15955	24920	100	1046	936	516	116	152	139	87	78	0	844	770	418	126	154	118	85	74	0	1.295	1.273	1.289	1.290	1.682	1.263	0.876	316	2284	1648	1464	0.373	930	718	820	644	0
4	2	16	""	"iYJL083W"	16160	24920	95	2246	2046	860	126	165	142	96	93	0	1708	1524	621	135	163	106	95	91	0	1.348	1.382	1.385	1.427	1.653	1.397	0.929	256	2088	3693	3309	0.431	2120	1573	1920	1389	0
4	3	16	""	"iYJL079C"	16360	24920	95	4430	3811	1769	116	148	114	100	99	0	2590	2231	966	129	153	94	100	99	0	1.753	1.758	1.761	1.722	1.301	1.797	0.954	256	2010	6775	5797	0.810	4314	2461	3695	2102	0
4	4	16	""	"iYJL060W"	16555	24920	100	1134	1022	407	120	199	452	80	59	0	1005	928	339	132	202	386	83	60	0	1.162	1.133	1.147	1.105	1.465	1.151	0.887	316	2317	1887	1698	0.216	1014	873	902	796	0
4	5	16	""	"iYJL055W"	16755	24920	90	2739	2334	1243	114	141	102	92	88	0	1675	1398	754	125	146	95	89	83	0	1.694	1.744	1.733	1.787	1.587	1.733	0.926	256	1924	4175	3493	0.760	2625	1550	2220	1273	0
4	6	16	""	"iYJL051W"	16950	24920	75	621	1664	1955	123	198	439	51	42	0	466	1156	1284	134	187	303	50	43	0	1.500	1.508	1.307	1.331	2.697	1.612	0.863	156	1272	830	2563	0.585	498	332	1541	1022	0
4	7	16	""	"itR(UCU)J2"	17155	24920	85	1406	1262	706	111	143	112	92	86	0	867	744	407	127	154	99	82	74	0	1.750	1.865	1.850	2.024	1.690	1.840	0.871	208	1660	2035	1768	0.807	1295	740	1151	617	0
4	8	16	""	"iYJLCdelta7"	17360	24920	100	3206	3287	2552	112	151	153	88	81	0	1539	1424	1056	126	158	112	81	73	0	2.190	2.446	2.378	2.480	1.834	2.513	0.934	316	2364	4507	4473	1.131	3094	1413	3175	1298	0
4	9	16	""	"iYJL034W"	17555	24920	90	4535	4096	2090	113	148	116	99	99	0	2975	2631	1254	130	163	117	100	99	0	1.554	1.593	1.556	1.549	1.429	1.630	0.934	256	1924	7267	6484	0.636	4422	2845	3983	2501	0
4	10	16	""	"iYKL134C"	17760	24920	100	2265	1958	1255	115	153	125	87	83	0	2009	1614	990	128	158	107	80	78	0	1.143	1.240	1.196	1.339	1.870	1.275	0.902	316	2333	4031	3329	0.193	2150	1881	1843	1486	0
4	11	16	""	"iYKL129C"	17955	24915	90	1071	1003	615	118	161	169	82	75	0	756	683	398	133	162	160	76	69	0	1.530	1.609	1.535	1.475	1.750	1.505	0.810	256	1916	1576	1435	0.613	953	623	885	550	0
4	12	16	""	"iYKL126W"	18145	24915	100	4017	3412	1616	126	180	209	93	89	0	2145	1802	877	145	191	168	88	84	0	1.946	1.983	1.973	2.151	1.657	1.960	0.935	316	2294	5891	4943	0.960	3891	2000	3286	1657	0
4	13	16	""	"iYKL108W"	18340	24915	95	6879	5722	3279	137	268	692	88	83	0	9563	7444	4514	159	356	1127	83	76	0	0.717	0.767	0.756	0.826	1.666	0.726	0.949	256	2080	16146	12870	-0.480	6742	9404	5585	7285	0
4	14	16	""	"iYKL104C"	18550	24915	100	4965	4271	2699	125	177	305	93	83	0	2685	2281	1409	137	204	559	74	66	0	1.900	1.934	1.882	1.959	1.570	1.938	0.939	316	2313	7388	6290	0.926	4840	2548	4146	2144	0
4	15	16	""	"iYKL100C"	18745	24915	100	4059	3574	2398	115	146	124	94	89	0	2322	2052	1410	131	156	118	90	82	0	1.800	1.801	1.744	1.855	1.719	1.759	0.927	316	2289	6135	5380	0.848	3944	2191	3459	1921	0
4	16	16	""	"iYKL086W"	18960	24920	85	1162	1140	595	103	122	96	93	88	0	1158	1104	559	132	145	78	90	88	0	1.032	1.067	1.009	1.065	1.712	1.064	0.880	208	1660	2085	2009	0.046	1059	1026	1037	972	0
4	17	16	""	"iYKL081W"	19150	24920	85	2204	2027	878	115	144	130	97	90	0	1443	1307	587	140	170	147	88	83	0	1.603	1.638	1.676	1.753	1.562	1.609	0.901	208	1660	3392	3079	0.681	2089	1303	1912	1167	0
4	18	16	""	"iYKL077W"	19350	24920	90	5670	4958	2686	107	135	104	98	95	0	6628	5689	3108	133	166	134	98	96	0	0.857	0.873	0.849	0.881	1.601	0.848	0.946	256	1924	12058	10407	-0.223	5563	6495	4851	5556	0
4	19	16	""	"iYKLWdelta7"	19550	24920	95	1136	962	598	108	134	105	77	72	0	1096	906	565	131	157	96	74	70	0	1.065	1.102	1.038	1.075	1.884	1.091	0.898	256	2088	1993	1629	0.091	1028	965	854	775	0
4	20	16	""	"iYKL063C-0"	19750	24915	100	8884	7796	4332	110	145	165	100	100	0	5594	4776	2673	125	156	177	100	98	0	1.604	1.653	1.638	1.663	1.372	1.656	0.958	316	2290	14243	12337	0.682	8774	5469	7686	4651	0
4	21	16	""	"iYKL060C"	19935	24915	95	6336	5440	3150	101	291	956	87	77	0	4467	3728	2244	115	278	806	82	71	0	1.433	1.478	1.460	1.555	1.430	1.428	0.955	256	2056	10587	8952	0.519	6235	4352	5339	3613	0
4	1	17	""	"iYLR056W"	15960	25115	115	2158	2819	2346	130	174	172	85	76	0	1458	1882	1561	133	163	124	81	72	0	1.531	1.537	1.516	1.633	1.879	1.535	0.944	392	2392	3353	4438	0.614	2028	1325	2689	1749	0
4	2	17	""	"iYLR060W"	16155	25120	105	2988	2607	1656	133	183	173	94	84	0	1292	1145	703	139	176	136	84	75	0	2.476	2.459	2.427	2.559	1.626	2.467	0.904	316	2300	4008	3480	1.308	2855	1153	2474	1006	0
4	3	17	""	"iYLR065C"	16355	25120	105	2132	1835	997	128	172	153	87	83	0	5121	4074	2359	146	190	151	90	85	0	0.403	0.435	0.426	0.465	1.712	0.416	0.933	316	2348	6979	5635	-1.312	2004	4975	1707	3928	0
4	4	17	""	"iYLR082C"	16560	25120	100	4028	4015	2645	126	157	122	100	100	0	2675	2584	1496	149	178	110	99	99	0	1.545	1.597	1.554	1.478	1.483	1.692	0.932	316	2277	6428	6324	0.627	3902	2526	3889	2435	0
4	5	17	""	"iYLR086W"	16745	25120	95	2799	2345	1136	129	223	451	91	78	0	4775	3993	2041	154	331	865	87	74	0	0.578	0.577	0.580	0.585	1.504	0.556	0.949	256	2048	7291	6055	-0.791	2670	4621	2216	3839	0
4	6	17	""	"iYLR090W"	16960	25125	100	4689	3850	2267	121	161	170	90	85	0	4702	3768	2265	135	187	317	82	78	0	1.000	1.026	1.027	1.080	1.677	1.021	0.952	316	2357	9135	7362	0.000	4568	4567	3729	3633	0
4	7	17	""	"iYLRCdelta5"	17160	25120	90	1299	1155	628	117	139	86	90	87	0	1100	989	563	130	150	78	88	83	0	1.219	1.208	1.225	1.249	1.794	1.169	0.902	256	1924	2152	1897	0.285	1182	970	1038	859	0
4	8	17	""	"iYLR110C"	17350	25125	95	2540	2341	1839	121	180	431	72	64	0	950	862	632	132	168	173	68	59	0	2.957	3.041	2.892	2.756	2.132	3.035	0.916	256	2052	3237	2950	1.564	2419	818	2220	730	0
4	9	17	""	"itR(ACG)L"	17555	25130	135	107	1038	2043	120	226	771	24	17	0	111	764	1466	142	223	489	23	17	0	0.419	1.476	1.085	1.053	2.137	1.438	0.883	540	2501	-44	1540	-1.254	-13	-31	918	622	-100
4	10	17	""	"iYLR129W"	17760	25120	110	903	1271	1216	110	184	666	54	41	0	2129	3012	2956	128	191	456	65	60	0	0.396	0.403	0.389	0.451	2.412	0.418	0.837	392	2287	2794	4045	-1.335	793	2001	1161	2884	0
4	11	17	""	"iYLR133W"	17955	25125	120	1596	3241	3535	112	148	128	81	75	0	918	2308	2477	129	154	96	80	74	0	1.881	1.436	1.403	1.434	2.129	1.455	0.910	460	2488	2273	5308	0.911	1484	789	3129	2179	0
4	12	17	""	"iYLR137W"	18165	25120	100	3582	3095	1923	121	165	150	91	87	0	2595	2210	1363	137	164	111	90	85	0	1.408	1.435	1.408	1.433	1.692	1.432	0.934	316	2263	5919	5047	0.494	3461	2458	2974	2073	0
4	13	17	""	"iYLR448W"	18350	25115	95	5678	4849	3055	131	212	402	90	78	0	3266	2844	1864	143	207	334	83	73	0	1.776	1.747	1.698	1.947	1.822	1.666	0.931	256	2056	8670	7419	0.829	5547	3123	4718	2701	0
4	14	17	""	"iYLR452C"	18560	25120	100	5782	4954	3411	126	174	169	97	90	0	3047	2460	1712	139	174	151	85	76	0	1.945	2.080	2.098	2.501	1.897	2.101	0.926	316	2312	8564	7149	0.960	5656	2908	4828	2321	0
4	15	17	""	"iYLRCdelta27"	18760	25115	110	7620	8092	6677	131	186	190	98	96	0	6644	6595	5257	146	184	144	98	95	0	1.153	1.234	1.157	1.242	1.778	1.264	0.919	392	2376	13987	14410	0.205	7489	6498	7961	6449	0
4	16	17	""	"iYML129C"	18955	25120	105	4645	4162	2191	119	162	164	96	92	0	3608	3165	1632	137	170	129	95	90	0	1.304	1.335	1.325	1.363	1.446	1.349	0.950	316	2298	7997	7071	0.383	4526	3471	4043	3028	0
4	17	17	""	"iYML125C"	19150	25115	95	5036	4766	3045	112	154	213	97	91	0	5728	5039	3231	135	190	344	99	87	0	0.880	0.949	0.901	0.910	1.615	0.913	0.929	256	2080	10517	9558	-0.184	4924	5593	4654	4904	0
4	18	17	""	"iYML121W"	19355	25120	100	6208	5472	3276	114	164	191	97	91	0	5373	4295	2586	137	192	275	87	81	0	1.164	1.289	1.255	1.456	1.802	1.288	0.945	316	2324	11330	9516	0.219	6094	5236	5358	4158	0
4	19	17	""	"iYML105C"	19555	25120	100	3106	2825	1591	114	147	124	93	90	0	3757	3164	1762	146	187	145	93	87	0	0.829	0.898	0.878	0.932	1.644	0.902	0.940	316	2318	6603	5729	-0.271	2992	3611	2711	3018	0
4	20	17	""	"iYML100W"	19750	25115	95	4387	3610	2030	109	141	156	97	89	0	9265	7117	4186	138	203	450	96	82	0	0.469	0.502	0.489	0.518	1.575	0.471	0.950	256	2080	13405	10480	-1.093	4278	9127	3501	6979	0
4	21	17	""	"iYML095C"	19960	25115	95	3270	2909	1743	102	130	110	98	94	0	2264	2039	998	123	147	107	97	94	0	1.480	1.465	1.464	1.305	1.878	1.581	0.918	256	2088	5309	4723	0.565	3168	2141	2807	1916	0
4	1	18	""	"iYML077W"	15955	25320	95	1632	1377	851	132	172	142	82	76	0	4530	3601	2410	146	209	266	86	79	0	0.342	0.360	0.368	0.379	1.983	0.334	0.902	256	2046	5884	4700	-1.547	1500	4384	1245	3455	0
4	2	18	""	"iYML074C-1"	16155	25320	95	7126	6318	3759	130	178	170	98	94	0	3797	3252	1968	141	178	153	94	88	0	1.914	1.989	1.938	2.069	1.559	1.967	0.925	256	2088	10652	9299	0.936	6996	3656	6188	3111	0
4	3	18	""	"itR(UCU)M2"	16365	25335	85	1993	1746	1232	121	180	252	75	70	0	1979	1762	1274	143	194	243	76	68	0	1.020	1.004	0.966	0.974	2.103	1.028	0.866	208	1660	3708	3244	0.028	1872	1836	1625	1619	0
4	4	18	""	"iYMR210W"	16560	25325	120	852	1329	1342	118	153	142	69	62	0	838	1339	1350	140	174	174	62	57	0	1.052	1.010	0.923	1.012	2.446	0.995	0.879	460	2434	1432	2410	0.073	734	698	1211	1199	0
4	5	18	""	"iYMR214W"	16750	25315	100	2692	2339	1536	126	154	116	94	88	0	3195	2777	1902	142	179	153	92	87	0	0.840	0.840	0.797	0.899	1.870	0.809	0.903	316	2271	5619	4848	-0.251	2566	3053	2213	2635	0
4	6	18	""	"iYMR218C"	16955	25320	95	2176	1825	965	126	150	100	92	86	0	1887	1570	851	144	168	109	87	82	0	1.176	1.191	1.184	1.287	1.737	1.158	0.920	256	2080	3793	3125	0.234	2050	1743	1699	1426	0
4	7	18	""	"iYMR234W"	17160	25320	100	3692	3119	1640	123	152	111	95	90	0	4117	3248	1763	149	185	133	94	90	0	0.899	0.967	0.957	1.018	1.613	0.956	0.943	316	2277	7537	6095	-0.153	3569	3968	2996	3099	0
4	8	18	""	"iYMR238W"	17355	25320	100	1176	1035	555	122	150	113	84	81	0	3025	2446	1343	153	197	168	89	84	0	0.367	0.398	0.401	0.417	1.869	0.394	0.905	316	2296	3926	3206	-1.446	1054	2872	913	2293	0
4	9	18	""	"iYMR241W"	17555	25320	105	3562	2930	1625	126	173	269	87	83	0	8623	6654	3745	159	233	317	96	87	0	0.406	0.432	0.418	0.414	1.630	0.418	0.949	316	2224	11900	9299	-1.301	3436	8464	2804	6495	0
4	10	18	""	"iYMR255W"	17750	25320	95	1925	1609	952	119	168	198	82	75	0	2519	2048	1254	139	219	336	78	73	0	0.759	0.781	0.776	0.833	1.887	0.754	0.925	256	2072	4186	3399	-0.398	1806	2380	1490	1909	0
4	11	18	""	"iYMR259C"	17955	25330	95	1400	1533	1454	115	166	196	70	64	0	735	770	677	135	169	126	62	57	0	2.142	2.233	1.914	1.943	2.474	2.314	0.815	256	2027	1885	2053	1.099	1285	600	1418	635	0
4	12	18	""	"iYMR263W"	18150	25320	125	365	2268	3632	115	255	1149	33	26	0	206	1040	1602	138	201	470	33	25	0	3.676	2.387	1.656	1.579	2.642	2.562	0.831	460	2497	318	3055	1.878	250	68	2153	902	0
4	13	18	""	"iYMR277W"	18365	25325	95	3265	4054	4037	122	208	465	73	65	0	2393	2773	2707	139	184	184	71	65	0	1.394	1.493	1.366	1.691	2.688	1.557	0.866	256	2072	5397	6566	0.480	3143	2254	3932	2634	0
4	14	18	""	"iYMR282C"	18560	25315	105	1791	1988	1627	125	210	584	68	60	0	992	967	741	143	187	223	66	60	0	1.962	2.261	1.994	2.126	2.309	2.296	0.871	316	2268	2515	2687	0.973	1666	849	1863	824	0
4	15	18	""	"iYMR284W"	18750	25320	95	977	884	620	123	174	178	70	66	0	1052	830	576	150	190	161	66	62	0	0.947	1.119	1.004	0.970	2.016	1.064	0.835	256	2069	1756	1441	-0.079	854	902	761	680	0
4	16	18	""	"iYNL061W"	18960	25320	105	2325	1990	994	117	156	147	90	85	0	8493	6785	3426	139	201	259	93	89	0	0.264	0.282	0.279	0.275	1.594	0.277	0.941	316	2333	10562	8519	-1.920	2208	8354	1873	6646	0
4	17	18	""	"iYNL055C"	19155	25320	100	3225	2855	1882	100	121	83	95	88	0	2590	2184	1407	122	143	83	90	86	0	1.266	1.336	1.284	1.377	1.843	1.349	0.921	316	2301	5593	4817	0.341	3125	2468	2755	2062	0
4	18	18	""	"iYNL052W"	19350	25315	100	3017	2590	1396	95	127	127	95	87	0	2035	1663	920	119	171	296	78	73	0	1.525	1.616	1.589	1.747	1.760	1.563	0.917	316	2312	4838	4039	0.609	2922	1916	2495	1544	0
4	19	18	""	"iYNL036W"	19560	25320	100	1183	1089	571	92	127	141	86	82	0	6758	5877	3116	122	207	573	86	83	0	0.164	0.173	0.172	0.178	1.669	0.167	0.898	316	2304	7727	6752	-2.605	1091	6636	997	5755	0
4	20	18	""	"iYNL035C"	19750	25320	95	1558	1453	529	87	120	145	95	90	0	3340	3003	1133	116	174	313	92	91	0	0.456	0.473	0.474	0.493	1.518	0.459	0.930	256	2060	4695	4253	-1.132	1471	3224	1366	2887	0
4	21	18	""	"iYNL032W"	19960	25320	95	237	240	117	92	117	91	67	33	0	476	476	216	113	143	110	83	74	0	0.399	0.408	0.398	0.399	1.981	0.448	0.594	256	2068	508	511	-1.324	145	363	148	363	0
4	1	19	""	"iYNL016W"	15965	25520	100	3450	2989	1437	126	182	193	96	90	0	3043	2555	1247	133	176	144	95	89	0	1.142	1.182	1.170	1.248	1.550	1.189	0.926	316	2294	6234	5285	0.192	3324	2910	2863	2422	0
4	2	19	""	"iYNL011C"	16160	25520	100	1933	1659	749	127	169	141	93	87	0	2069	1735	802	135	170	118	95	89	0	0.934	0.957	0.953	0.962	1.628	0.949	0.928	316	2234	3740	3132	-0.099	1806	1934	1532	1600	0
4	3	19	""	"iYNL007C"	16360	25520	100	2701	2548	1309	121	149	103	99	95	0	3178	2807	1479	136	162	101	98	94	0	0.848	0.909	0.864	0.940	1.521	0.888	0.914	316	2298	5622	5098	-0.238	2580	3042	2427	2671	0
4	4	19	""	"iYNR007C"	16560	25525	100	2606	2301	1102	119	155	130	94	91	0	2387	2090	968	138	167	116	95	91	0	1.106	1.118	1.115	1.129	1.581	1.132	0.926	316	2276	4736	4134	0.145	2487	2249	2182	1952	0
4	5	19	""	"iYNR011C"	16760	25520	100	1732	1615	859	125	161	141	90	85	0	1220	1129	618	136	166	121	87	81	0	1.482	1.501	1.448	1.566	1.817	1.494	0.893	316	2319	2691	2483	0.568	1607	1084	1490	993	0
4	6	19	""	"iYNR015W"	16960	25520	100	2850	2445	1565	125	162	204	87	81	0	1884	1539	918	136	166	150	81	77	0	1.559	1.654	1.572	1.671	1.887	1.730	0.898	316	2252	4473	3723	0.641	2725	1748	2320	1403	0
4	7	19	""	"iYOR055W"	17150	25515	120	377	1002	1389	124	169	229	51	38	0	236	500	627	138	173	153	44	30	0	2.582	2.425	1.785	1.528	2.513	2.353	0.840	460	2444	351	1240	1.368	253	98	878	362	0
4	8	19	""	"iYOR058C-1"	17370	25515	90	2481	2324	1568	121	165	204	92	81	0	1344	1227	756	141	171	128	89	77	0	1.962	2.029	1.972	2.023	1.709	2.088	0.910	256	1916	3563	3289	0.972	2360	1203	2203	1086	0
4	9	19	""	"iYOR060C"	17555	25520	95	2324	2343	1583	125	161	144	89	83	0	1018	1111	755	148	175	113	80	75	0	2.528	2.303	2.204	2.513	1.989	2.265	0.888	256	2069	3069	3181	1.338	2199	870	2218	963	0
4	10	19	""	"iYOR073W"	17760	25520	100	4417	3892	2628	135	169	130	97	90	0	3185	2683	1811	158	191	120	93	86	0	1.415	1.488	1.450	1.567	1.803	1.501	0.921	316	2311	7309	6282	0.500	4282	3027	3757	2525	0
4	11	19	""	"iYOR077W"	17950	25520	100	3796	4959	3781	140	195	224	97	91	0	5826	8175	6357	160	249	484	94	88	0	0.645	0.601	0.577	0.614	1.657	0.574	0.928	316	2288	9322	12834	-0.632	3656	5666	4819	8015	0
4	12	19	""	"iYOR081C"	18160	25520	95	3951	3371	2393	134	227	657	76	66	0	3883	3186	2332	147	207	366	76	70	0	1.022	1.065	1.029	1.186	2.295	1.028	0.914	256	2069	7553	6276	0.031	3817	3736	3237	3039	0
4	13	19	""	"iYOR098C"	18360	25520	100	4955	4459	3244	138	201	344	88	79	0	2322	2105	1544	149	184	155	83	74	0	2.217	2.209	2.114	2.358	1.920	2.238	0.887	316	2239	6990	6277	1.148	4817	2173	4321	1956	0
4	14	19	""	"iYOR103C"	18550	25520	120	1011	5201	6866	127	233	948	48	41	0	528	2750	3614	137	194	445	48	43	0	2.261	1.942	1.729	1.789	2.692	1.981	0.911	460	2429	1275	7687	1.177	884	391	5074	2613	0
4	15	19	""	"iYOR108W"	18760	25525	110	520	1605	2024	108	186	793	42	32	0	268	907	1135	124	165	391	40	32	0	2.861	1.912	1.495	1.550	2.444	1.873	0.878	392	2420	556	2280	1.517	412	144	1497	783	0
4	16	19	""	"iYOR125C"	18970	25525	85	767	677	439	100	152	250	68	59	0	506	438	288	119	146	141	63	60	0	1.724	1.809	1.512	1.435	2.160	1.767	0.772	208	1660	1054	896	0.785	667	387	577	319	0
4	17	19	""	"iYOR129C"	19160	25520	100	1795	1691	1148	95	129	138	89	81	0	603	588	361	118	140	106	77	68	0	3.505	3.396	3.242	3.317	1.952	3.473	0.858	316	2313	2185	2066	1.809	1700	485	1596	470	0
4	18	19	""	"iYOR133W"	19360	25520	100	9339	8436	5285	93	132	164	99	97	0	6959	5719	3621	116	147	137	99	93	0	1.351	1.489	1.441	1.586	1.653	1.497	0.933	316	2242	16089	13946	0.434	9246	6843	8343	5603	0
4	19	19	""	"iYPL241C"	19540	25515	105	1369	1222	675	96	131	147	87	83	0	915	841	498	118	150	125	81	76	0	1.597	1.557	1.546	1.793	2.038	1.461	0.913	316	2247	2070	1849	0.676	1273	797	1126	723	0
4	20	19	""	"iYPL236C"	19745	25515	100	2789	2480	1173	96	160	276	91	87	0	1531	1322	644	117	163	175	85	82	0	1.905	1.978	1.963	2.238	1.865	1.934	0.921	316	2339	4107	3589	0.929	2693	1414	2384	1205	0
4	21	19	""	"iYPL232W"	19960	25515	110	3435	3086	1639	91	137	191	93	88	0	1657	1412	717	106	143	138	86	82	0	2.156	2.293	2.265	2.429	1.747	2.334	0.920	392	2428	4895	4301	1.108	3344	1551	2995	1306	0
4	1	20	""	"iYPL216W"	15955	25720	105	3109	2681	1641	118	160	178	90	85	0	1490	1323	856	121	154	144	82	76	0	2.185	2.132	2.126	2.248	2.193	2.137	0.819	316	2241	4360	3765	1.128	2991	1369	2563	1202	0
4	2	20	""	"iYPL212C"	16155	25715	135	340	514	453	112	156	186	53	39	0	320	445	364	124	160	160	52	39	0	1.163	1.252	1.134	1.120	2.882	1.323	0.641	540	2542	424	723	0.218	228	196	402	321	0
4	3	20	""	"iYPL208W"	16365	25720	100	2833	2355	1154	115	144	128	97	94	0	1912	1636	830	126	152	122	93	89	0	1.522	1.483	1.428	1.581	1.935	1.492	0.867	316	2311	4504	3750	0.606	2718	1786	2240	1510	0
4	4	20	""	"iYPL191C"	16560	25720	95	449	487	278	113	134	82	83	78	0	499	518	303	127	147	78	81	74	0	0.903	0.957	0.919	0.983	2.386	0.926	0.606	256	2052	708	765	-0.147	336	372	374	391	0
4	5	20	""	"iYPL187W"	16750	25720	105	1364	1618	1357	125	164	174	79	73	0	1143	1841	1585	134	185	246	74	67	0	1.228	0.875	0.835	0.939	2.723	0.807	0.749	316	2302	2248	3200	0.296	1239	1009	1493	1707	0
4	6	20	""	"iYPL183C"	16945	25720	105	3006	2799	2040	131	236	490	75	69	0	1124	1245	902	135	223	347	67	55	0	2.907	2.404	2.283	2.573	2.255	2.369	0.826	316	2335	3864	3778	1.540	2875	989	2668	1110	0
4	7	20	""	"iYPL170W"	17160	25720	105	2940	2572	1466	120	169	252	85	80	0	2789	2272	1356	133	176	180	84	79	0	1.062	1.146	1.089	1.246	2.274	1.123	0.836	316	2318	5476	4591	0.086	2820	2656	2452	2139	0
4	8	20	""	"iYPL165C"	17350	25720	95	1238	1073	752	114	151	152	75	70	0	1185	1035	743	134	173	185	70	64	0	1.069	1.064	0.994	1.135	2.688	1.013	0.794	256	2068	2175	1860	0.097	1124	1051	959	901	0
4	9	20	""	"iYPL161C"	17555	25725	90	1028	1300	1266	111	141	115	75	69	0	370	528	447	134	151	90	61	54	0	3.886	3.018	2.409	2.155	3.172	3.282	0.651	256	1912	1153	1583	1.958	917	236	1189	394	0
4	10	20	""	"iYPR149W"	17755	25725	110	232	797	942	123	150	122	49	46	0	243	823	956	148	171	121	48	44	0	1.147	0.999	0.908	0.879	2.816	0.977	0.698	392	2434	204	1349	0.198	109	95	674	675	0
4	11	20	""	"iYPR154W"	17960	25720	105	3583	3205	1447	133	168	137	95	91	0	5499	4663	2202	158	193	151	96	93	0	0.646	0.682	0.661	0.695	1.719	0.652	0.884	316	2265	8791	7577	-0.631	3450	5341	3072	4505	0
4	12	20	""	"iYPR158W"	18140	25720	105	2688	3340	2484	135	261	594	82	68	0	1086	1292	946	146	229	308	72	60	0	2.716	2.797	2.577	3.073	2.363	2.792	0.807	316	2288	3493	4351	1.441	2553	940	3205	1146	0
4	13	20	""	"iYPRCtau3"	18345	25715	105	8697	7430	4642	135	279	644	86	78	0	8664	6993	4543	149	301	772	83	75	0	1.006	1.066	1.017	1.143	2.234	1.020	0.875	316	2346	17077	14139	0.008	8562	8515	7295	6844	0
4	14	20	""	"iYPR173C"	18555	25720	100	2704	2416	1358	121	178	324	88	80	0	2116	1785	1025	131	207	544	77	63	0	1.301	1.388	1.333	1.445	1.965	1.379	0.830	316	2302	4568	3949	0.380	2583	1985	2295	1654	0
4	15	20	""	"iYPR179C"	18745	25720	95	1450	1262	615	117	164	173	85	82	0	1066	905	452	128	166	153	83	77	0	1.421	1.474	1.418	1.430	2.154	1.431	0.815	256	2051	2271	1922	0.507	1333	938	1145	777	0
4	16	20	""	"iYPR195C-0"	18950	25720	100	7704	7055	3354	110	154	180	100	99	0	2440	2235	1117	123	153	142	97	94	0	3.278	3.288	3.241	3.448	1.686	3.304	0.882	316	2333	9911	9057	1.713	7594	2317	6945	2112	0
4	17	20	""	"iYPRWtau4"	19140	25720	105	5433	5693	4267	108	210	611	93	81	0	3510	4208	3194	124	226	635	87	70	0	1.573	1.368	1.279	1.426	1.957	1.335	0.854	316	2314	8711	9669	0.653	5325	3386	5585	4084	0
4	18	20	""	"iYPR200C"	19350	25720	110	2552	2170	1361	117	206	551	77	68	0	1683	1385	873	130	219	560	70	58	0	1.568	1.636	1.564	1.630	2.200	1.658	0.847	392	2405	3988	3308	0.649	2435	1553	2053	1255	0
4	19	20	""	"YDRCTy1-2A"	19550	25720	110	24894	24894	18208	145	262	451	98	94	1	20917	21610	16105	150	230	232	99	97	0	1.192	1.153	1.088	1.227	2.096	1.156	0.838	392	2394	45516	46209	0.253	24749	20767	24749	21460	0
4	20	20	""	"YDRWdelta12"	19755	25720	115	61610	51186	19399	174	334	588	100	100	32	30260	26436	10199	153	267	355	98	97	0	2.041	1.941	1.934	2.021	1.595	1.967	0.946	392	2394	91543	77295	1.029	61436	30107	51012	26283	0
4	21	20	""	"YERWdelta9"	19955	25720	110	3322	2992	2008	117	231	483	83	71	0	3578	3006	2052	118	198	358	90	73	0	0.926	0.995	0.959	1.029	1.953	0.991	0.868	392	2412	6665	5763	-0.110	3205	3460	2875	2888	0
5	1	1	""	"YBR061C"	2340	26475	95	4250	3927	1746	75	222	735	92	84	0	6198	5691	2499	108	339	1131	92	85	0	0.686	0.690	0.695	0.689	1.205	0.683	0.978	256	1739	10265	9435	-0.545	4175	6090	3852	5583	0
5	2	1	"MRS5"	"YBR091C"	2545	26470	95	3651	3400	938	87	223	596	98	95	0	1957	1870	511	112	243	674	92	85	0	1.932	1.885	1.882	1.903	1.235	1.884	0.949	256	2076	5409	5071	0.950	3564	1845	3313	1758	0
5	3	1	"TFC1"	"YBR123C"	2755	26470	95	8423	7832	2658	92	289	1013	100	95	0	4312	4024	1184	114	221	527	100	97	0	1.985	1.980	1.991	1.936	1.157	2.015	0.979	256	2076	12529	11650	0.989	8331	4198	7740	3910	0
5	4	1	""	"YBR063C"	2955	26470	95	9033	8221	3804	102	367	1301	96	83	0	6667	5901	2664	120	295	899	95	85	0	1.364	1.404	1.385	1.402	1.219	1.415	0.978	256	2076	15478	13900	0.448	8931	6547	8119	5781	0
5	5	1	"PHO5"	"YBR093C"	3160	26475	90	576	653	334	109	139	126	95	86	0	544	600	317	122	149	120	95	85	0	1.107	1.138	1.139	1.168	1.637	1.185	0.820	256	1924	889	1022	0.146	467	422	544	478	0
5	6	1	"PTC4"	"YBR125C"	3365	26475	95	4825	4763	1610	122	232	485	99	98	0	1739	1722	530	132	199	269	99	96	0	2.927	2.919	2.886	2.882	1.197	2.926	0.918	256	2088	6310	6231	1.549	4703	1607	4641	1590	0
5	7	1	"ECM2"	"YBR065C"	3560	26475	90	5234	5038	1146	127	257	611	100	99	0	5546	5274	1051	145	275	616	100	100	0	0.946	0.957	0.952	0.949	1.138	0.971	0.978	256	1924	10508	10040	-0.081	5107	5401	4911	5129	0
5	8	1	""	"YBR095C"	3770	26475	95	5963	5263	2400	114	221	564	96	91	0	3430	2999	1256	139	214	356	96	91	0	1.777	1.800	1.807	1.762	1.258	1.825	0.971	256	2088	9140	8009	0.830	5849	3291	5149	2860	0
5	9	1	"VMA2"	"YBR127C"	3970	26470	90	3454	3126	1466	115	172	267	98	93	0	1470	1326	578	134	166	139	94	88	0	2.499	2.526	2.528	2.608	1.379	2.546	0.949	256	1904	4675	4203	1.321	3339	1336	3011	1192	0
5	10	1	"TIP1"	"YBR067C"	4155	26470	90	8420	7463	3136	107	303	1098	92	89	0	3543	3039	1252	124	217	470	92	86	0	2.431	2.523	2.503	2.590	1.289	2.530	0.973	256	1904	11732	10271	1.282	8313	3419	7356	2915	0
5	11	1	"VPS15"	"YBR097W"	4370	26465	120	485	537	350	92	221	877	11	0	0	448	505	355	117	183	375	43	13	0	1.187	1.147	1.216	1.223	1.920	1.060	0.857	460	2574	724	833	0.248	393	331	445	388	0
5	12	1	"OPY1"	"YBR129C"	4565	26470	90	3756	3395	1148	98	165	348	98	96	0	1348	1252	421	122	161	159	97	93	0	2.984	2.918	2.957	2.970	1.269	2.938	0.936	256	1892	4884	4427	1.577	3658	1226	3297	1130	0
5	13	1	"THR4"	"YCR053W"	4760	26475	85	3306	3138	691	101	148	216	100	100	0	3987	3813	715	123	166	194	100	100	0	0.829	0.823	0.833	0.814	1.167	0.828	0.966	208	1660	7069	6727	-0.270	3205	3864	3037	3690	0
5	14	1	""	"YCR086W"	4945	26475	80	3004	2870	622	99	178	365	99	97	0	1325	1260	323	121	175	242	96	93	0	2.413	2.433	2.471	2.529	1.289	2.365	0.940	208	1512	4109	3910	1.271	2905	1204	2771	1139	0
5	15	1	""	"YCRX10W"	5165	26475	85	2046	1998	410	103	172	294	99	99	0	6362	6150	1204	126	266	812	99	98	0	0.312	0.315	0.313	0.318	1.227	0.309	0.955	208	1660	8179	7919	-1.682	1943	6236	1895	6024	0
5	16	1	""	"YCR055C"	5375	26465	95	8671	8001	2103	111	360	1158	98	98	0	9117	8362	2349	130	378	1250	98	96	0	0.952	0.958	0.955	0.967	1.132	0.941	0.984	256	2058	17547	16122	-0.070	8560	8987	7890	8232	0
5	17	1	"ABP1"	"YCR088W"	5580	26470	85	4970	4468	1514	122	275	674	98	95	0	1853	1745	522	135	201	262	98	92	0	2.822	2.699	2.719	2.670	1.239	2.741	0.956	208	1650	6566	5956	1.497	4848	1718	4346	1610	0
5	18	1	""	"YCRX12W"	5785	26475	90	2835	2566	846	116	169	260	99	95	0	4557	4078	1351	144	218	395	99	96	0	0.616	0.623	0.622	0.625	1.186	0.614	0.973	256	1856	7132	6384	-0.699	2719	4413	2450	3934	0
5	19	1	"PWP2"	"YCR057C"	5980	26475	85	4819	4429	1648	110	201	496	99	94	0	3162	2883	1090	144	215	364	97	92	0	1.560	1.577	1.588	1.619	1.250	1.535	0.960	208	1660	7727	7058	0.642	4709	3018	4319	2739	0
5	20	1	""	"YCR090C"	6170	26480	90	2968	2822	715	113	233	531	98	95	0	3308	3154	760	149	282	575	98	96	0	0.904	0.901	0.906	0.898	1.156	0.903	0.968	256	1924	6014	5714	-0.146	2855	3159	2709	3005	0
5	21	1	""	"YCRX14W"	6375	26480	90	3071	2779	921	104	211	484	96	90	0	1663	1553	511	131	210	366	94	84	0	1.937	1.881	1.885	1.886	1.232	1.857	0.966	256	1839	4499	4097	0.954	2967	1532	2675	1422	0
5	1	2	""	"YCR059C"	2385	26685	85	2270	1998	855	74	142	325	91	86	0	2086	1807	796	106	175	330	87	82	0	1.109	1.131	1.128	1.197	1.414	1.100	0.963	208	1610	4176	3625	0.149	2196	1980	1924	1701	0
5	2	2	"MSH3"	"YCR092C"	2590	26680	85	6405	5706	2644	88	235	724	93	90	0	5747	5114	2287	112	260	714	91	87	0	1.121	1.123	1.129	1.122	1.283	1.116	0.975	208	1660	11952	10620	0.165	6317	5635	5618	5002	0
5	3	2	""	"YCRX16C"	2800	26685	85	3292	2750	1651	93	166	334	85	77	0	1688	1364	821	112	152	169	79	75	0	2.030	2.122	2.102	2.270	1.765	2.058	0.954	208	1660	4775	3909	1.021	3199	1576	2657	1252	0
5	4	2	""	"YDR060W"	2980	26680	80	686	744	406	94	131	159	89	78	0	438	450	208	112	143	180	78	45	0	1.816	1.923	1.923	1.939	1.610	1.962	0.844	208	1512	918	988	0.861	592	326	650	338	0
5	5	2	"UBC13"	"YDR092W"	3180	26680	90	3110	2891	844	99	130	128	100	99	0	1271	1190	350	110	138	120	98	95	0	2.593	2.585	2.616	2.621	1.265	2.579	0.943	256	1924	4172	3872	1.375	3011	1161	2792	1080	0
5	6	2	""	"YDR124W"	3380	26680	90	3279	3086	893	102	133	111	100	99	0	2186	2082	574	117	146	108	99	98	0	1.536	1.519	1.528	1.527	1.218	1.521	0.966	256	1924	5246	4949	0.619	3177	2069	2984	1965	0
5	7	2	"LCB2"	"YDR062W"	3585	26680	85	5096	4675	1612	100	156	283	99	97	0	2384	2236	688	125	162	157	100	97	0	2.212	2.167	2.183	2.126	1.226	2.185	0.955	208	1660	7255	6686	1.145	4996	2259	4575	2111	0
5	8	2	""	"YDR094W"	3780	26680	85	3331	2907	1179	93	149	325	94	88	0	2859	2527	1017	123	176	314	92	87	0	1.183	1.171	1.172	1.196	1.530	1.141	0.970	208	1660	5974	5218	0.243	3238	2736	2814	2404	0
5	9	2	""	"YDR126W"	3980	26680	85	6502	5799	2634	99	162	407	92	89	0	1988	1791	771	125	154	154	89	87	0	3.437	3.421	3.486	3.530	1.419	3.438	0.966	208	1660	8266	7366	1.781	6403	1863	5700	1666	0
5	10	2	"RPS13"	"YDR064W"	4190	26680	90	4424	3792	1863	107	133	131	97	92	0	2833	2447	1177	138	166	154	94	87	0	1.602	1.596	1.600	1.610	1.331	1.583	0.963	256	1924	7012	5994	0.680	4317	2695	3685	2309	0
5	11	2	"GIS1"	"YDR096W"	4385	26680	85	6611	6081	1774	106	177	434	100	99	0	10929	10112	2857	144	267	831	100	98	0	0.603	0.599	0.596	0.599	1.178	0.588	0.977	208	1660	17290	15943	-0.729	6505	10785	5975	9968	0
5	12	2	""	"YDR128W"	4585	26680	85	4450	4226	1176	112	156	224	100	100	0	10218	9451	2562	152	256	645	100	99	0	0.431	0.442	0.440	0.444	1.150	0.432	0.974	208	1660	14404	13413	-1.214	4338	10066	4114	9299	0
5	13	2	""	"YDR066C"	4790	26685	90	4060	3616	1344	114	152	210	99	96	0	3070	2702	1039	143	190	209	96	93	0	1.348	1.369	1.375	1.416	1.306	1.360	0.969	256	1924	6873	6061	0.431	3946	2927	3502	2559	0
5	14	2	"GRX3"	"YDR098C"	4985	26685	90	10272	9274	3185	117	219	663	99	96	0	7934	7019	2535	138	237	596	96	93	0	1.303	1.331	1.325	1.366	1.199	1.316	0.981	256	1924	17951	16038	0.381	10155	7796	9157	6881	0
5	15	2	""	"YDR130C"	5185	26680	85	4541	4123	1253	109	184	359	99	93	0	2327	2116	692	123	173	222	94	91	0	2.011	2.014	1.999	2.180	1.463	1.978	0.971	208	1660	6636	6007	1.008	4432	2204	4014	1993	0
5	16	2	"SSN2"	"YDR443C"	5385	26675	85	2396	2514	1173	114	166	195	99	96	0	2282	2258	1043	120	157	143	98	97	0	1.056	1.123	1.100	1.156	1.329	1.122	0.954	208	1660	4444	4538	0.078	2282	2162	2400	2138	0
5	17	2	""	"YDR475C"	5580	26680	80	1742	1714	650	114	174	227	96	91	0	1435	1357	507	123	171	191	93	90	0	1.241	1.297	1.328	1.321	1.282	1.289	0.939	208	1512	2940	2834	0.311	1628	1312	1600	1234	0
5	18	2	"GIN4"	"YDR507C"	5800	26670	150	153	281	271	113	147	151	35	22	0	167	328	325	131	162	136	36	26	0	1.111	0.853	0.911	0.968	2.676	0.880	0.810	716	2659	76	365	0.152	40	36	168	197	-50
5	19	2	""	"YDR445C"	5980	26680	80	1715	1686	566	116	137	90	100	98	0	1963	1842	629	149	176	105	100	98	0	0.881	0.927	0.915	0.935	1.250	0.922	0.943	208	1445	3413	3263	-0.182	1599	1814	1570	1693	0
5	20	2	"SNF1"	"YDR477W"	6185	26680	80	3628	3524	1139	104	132	128	100	100	0	2823	2683	874	136	160	103	100	98	0	1.311	1.343	1.352	1.369	1.216	1.337	0.967	208	1512	6211	5967	0.391	3524	2687	3420	2547	0
5	21	2	""	"YDR509W"	6400	26670	150	131	213	188	95	120	155	28	16	0	150	228	176	121	140	116	29	21	0	1.241	1.103	1.122	1.165	2.790	1.114	0.725	716	2762	65	225	0.312	36	29	118	107	-50
5	1	3	"RPS17B"	"YDR447C"	2385	26880	85	5287	4908	1587	76	115	214	99	96	0	2372	2175	742	106	127	118	94	94	0	2.300	2.335	2.342	2.538	1.498	2.335	0.967	208	1587	7477	6901	1.201	5211	2266	4832	2069	0
5	2	3	""	"YDR479C"	2580	26880	80	6822	6453	2342	90	222	768	96	92	0	8161	7270	2550	113	277	991	96	90	0	0.836	0.889	0.877	0.897	1.232	0.866	0.971	208	1512	14780	13520	-0.258	6732	8048	6363	7157	0
5	3	3	""	"YDR511W"	2790	26880	85	2881	2685	886	93	134	229	97	96	0	2617	2453	844	109	146	198	98	95	0	1.112	1.106	1.095	1.110	1.302	1.081	0.964	208	1660	5296	4936	0.153	2788	2508	2592	2344	0
5	4	3	""	"YDR449C"	2985	26875	85	3732	3489	1278	101	145	185	97	93	0	1920	1790	658	116	156	179	93	91	0	2.013	2.024	2.036	2.100	1.350	2.002	0.954	208	1660	5435	5062	1.009	3631	1804	3388	1674	0
5	5	3	"PHO8"	"YDR481C"	3190	26875	105	223	244	166	98	129	128	48	14	0	262	283	194	118	147	129	55	18	0	0.868	0.885	0.921	0.915	2.499	0.922	0.692	316	2360	269	311	-0.204	125	144	146	165	0
5	6	3	"TTR1"	"YDR513W"	3385	26875	85	4590	4206	1259	104	185	396	98	94	0	2875	2638	757	130	202	301	96	93	0	1.634	1.636	1.659	1.647	1.259	1.627	0.971	208	1660	7231	6610	0.709	4486	2745	4102	2508	0
5	7	3	"SPB4"	"YFL002C"	3590	26870	85	2403	2198	1019	98	146	234	94	87	0	38597	34647	15804	155	718	3712	96	88	0	0.060	0.061	0.060	0.059	1.299	0.060	0.966	208	1660	40747	36592	-4.060	2305	38442	2100	34492	0
5	8	3	"HAC1"	"YFL031W"	3790	26870	85	1974	1711	841	94	141	234	87	84	0	879	782	346	133	168	131	87	79	0	2.520	2.492	2.514	2.516	1.574	2.526	0.915	208	1660	2626	2266	1.333	1880	746	1617	649	0
5	9	3	""	"YFL061W"	3990	26875	90	6840	6066	2134	94	120	158	100	100	0	7409	6554	2246	130	161	248	100	99	0	0.927	0.930	0.930	0.919	1.231	0.920	0.976	256	1924	14025	12396	-0.110	6746	7279	5972	6424	0
5	10	3	""	"YFL004W"	4185	26875	85	3350	3069	1043	102	146	266	99	96	0	7371	6679	2157	142	253	714	99	96	0	0.449	0.454	0.446	0.447	1.222	0.442	0.965	208	1660	10477	9504	-1.154	3248	7229	2967	6537	0
5	11	3	"RIM15"	"YFL033C"	4390	26875	90	2283	2805	1682	103	127	124	99	98	0	1987	2354	1341	149	181	153	98	96	0	1.186	1.225	1.244	1.253	1.278	1.236	0.968	256	1924	4018	4907	0.246	2180	1838	2702	2205	0
5	12	3	""	"YFL063W"	4585	26875	90	26488	24585	5855	146	297	1359	100	99	0	36812	33899	7956	195	464	2387	100	100	0	0.719	0.725	0.724	0.722	1.122	0.717	0.986	256	1924	62959	58143	-0.475	26342	36617	24439	33704	0
5	13	3	""	"YFL006W"	4795	26875	90	5574	5061	1777	126	153	120	100	99	0	6421	5761	2049	163	206	173	99	99	0	0.871	0.882	0.877	0.880	1.204	0.870	0.978	256	1924	11706	10533	-0.200	5448	6258	4935	5598	0
5	14	3	""	"YFL035C"	4995	26875	90	3704	3319	1235	111	168	366	97	92	0	4672	4134	1560	136	220	501	95	91	0	0.792	0.802	0.799	0.812	1.261	0.791	0.971	256	1924	8129	7206	-0.336	3593	4536	3208	3998	0
5	15	3	""	"YFL065C"	5200	26870	95	13935	11983	4651	120	331	1218	95	94	0	7647	6474	2656	130	265	743	94	90	0	1.838	1.870	1.859	1.944	1.236	1.846	0.983	256	2088	21332	18207	0.878	13815	7517	11863	6344	0
5	16	3	"SMC1"	"YFL008W"	5395	26875	85	8315	7733	2200	119	252	670	100	98	0	7971	7414	2142	127	235	657	99	97	0	1.045	1.045	1.045	1.051	1.172	1.031	0.975	208	1660	16040	14901	0.063	8196	7844	7614	7287	0
5	17	3	""	"YFL035C-B"	5595	26875	85	5397	4983	1378	111	206	434	99	97	0	5303	4911	1390	125	214	475	100	97	0	1.021	1.018	1.023	1.021	1.196	0.997	0.974	208	1660	10464	9658	0.030	5286	5178	4872	4786	0
5	18	3	""	"YFL067W"	5800	26870	85	17017	14536	6860	126	211	383	100	100	0	9143	7567	3570	137	196	270	100	100	0	1.876	1.939	1.909	1.949	1.194	1.924	0.981	208	1642	25897	21840	0.907	16891	9006	14410	7430	0
5	19	3	"RTG2"	"YGL252C"	5995	26870	85	9337	8850	1793	131	265	713	100	100	0	17815	17284	3084	171	432	1644	100	100	0	0.522	0.509	0.510	0.505	1.105	0.499	0.981	208	1660	26850	25832	-0.939	9206	17644	8719	17113	0
5	20	3	""	"YGR021W"	6190	26870	85	5141	4827	1270	113	159	288	100	99	0	3066	2939	702	146	188	236	100	99	0	1.722	1.688	1.687	1.667	1.162	1.683	0.974	208	1660	7948	7507	0.784	5028	2920	4714	2793	0
5	21	3	""	"YGR053C"	6390	26870	85	6871	6289	1912	110	221	715	98	94	0	2604	2381	774	124	173	291	95	92	0	2.726	2.738	2.708	2.829	1.239	2.703	0.972	208	1642	9241	8436	1.447	6761	2480	6179	2257	0
5	1	4	"FZF1"	"YGL254W"	2400	27075	90	5543	4736	2368	85	138	416	92	87	0	1608	1353	660	107	130	149	87	83	0	3.636	3.733	3.788	3.927	1.430	3.675	0.967	256	1900	6959	5897	1.862	5458	1501	4651	1246	0
5	2	4	"MTL1"	"YGR023W"	2605	27075	90	18869	17315	5181	107	212	739	100	99	0	21317	20026	5310	125	256	1039	100	100	0	0.885	0.865	0.876	0.848	1.134	0.872	0.987	256	1924	39954	37109	-0.176	18762	21192	17208	19901	0
5	3	4	"MUP1"	"YGR055W"	2810	27070	90	3723	3180	1852	108	154	192	99	94	0	1297	1116	552	123	163	197	88	76	0	3.079	3.094	3.096	2.978	1.433	3.192	0.895	256	1924	4789	4065	1.623	3615	1174	3072	993	0
5	4	4	"ADH4"	"YGL256W"	3005	27075	90	2280	1918	1077	106	144	154	92	86	0	1364	1139	625	120	161	197	81	74	0	1.748	1.778	1.752	1.840	1.658	1.768	0.948	256	1924	3418	2831	0.805	2174	1244	1812	1019	0
5	5	4	""	"YGR025W"	3205	27080	95	982	929	295	98	132	156	94	92	0	1367	1277	416	122	159	200	92	90	0	0.710	0.719	0.715	0.746	1.437	0.714	0.923	256	2088	2129	1986	-0.494	884	1245	831	1155	0
5	6	4	"LST7"	"YGR057C"	3405	27075	90	3789	3527	1092	106	141	129	99	98	0	5214	4933	1468	133	174	166	100	99	0	0.725	0.713	0.719	0.704	1.207	0.710	0.980	256	1924	8764	8221	-0.464	3683	5081	3421	4800	0
5	7	4	""	"YGL258W"	3605	27075	90	6898	5971	2593	107	135	131	99	98	0	6684	5607	2405	136	165	122	100	97	0	1.037	1.072	1.058	1.093	1.314	1.070	0.980	256	1924	13339	11335	0.053	6791	6548	5864	5471	0
5	8	4	"RPS25A"	"YGR027C"	3805	27075	90	3282	2991	999	93	104	51	99	98	0	2523	2268	792	122	134	57	96	95	0	1.328	1.350	1.361	1.461	1.477	1.337	0.967	256	1924	5590	5044	0.409	3189	2401	2898	2146	0
5	9	4	"SPR3"	"YGR059W"	4005	27075	80	3427	2952	1586	85	138	326	89	86	0	2448	2052	1095	111	159	275	85	80	0	1.430	1.477	1.466	1.560	1.510	1.447	0.960	208	1512	5679	4808	0.516	3342	2337	2867	1941	0
5	10	4	"PPA1"	"YHR026W"	4210	27070	90	6669	6247	2055	89	104	68	100	100	0	4191	3791	1225	116	131	78	100	100	0	1.615	1.676	1.676	1.694	1.195	1.680	0.977	256	1924	10655	9833	0.691	6580	4075	6158	3675	0
5	11	4	""	"YHR056C"	4415	27075	85	3881	3948	1645	97	131	227	100	99	0	4000	4032	1637	125	158	197	99	98	0	0.977	0.986	0.964	0.997	1.223	0.977	0.973	208	1660	7659	7758	-0.034	3784	3875	3851	3907	0
5	12	4	""	"YHR087W"	4600	27070	85	1864	1773	573	105	152	236	97	93	0	1345	1257	374	137	179	191	97	92	0	1.456	1.489	1.501	1.477	1.229	1.496	0.946	208	1660	2967	2788	0.542	1759	1208	1668	1120	0
5	13	4	"DAP2"	"YHR028C"	4810	27070	85	7099	6107	2792	108	169	358	93	93	0	5283	4443	2082	137	195	333	92	87	0	1.359	1.393	1.386	1.457	1.366	1.377	0.975	208	1660	12137	10305	0.442	6991	5146	5999	4306	0
5	14	4	"MED6"	"YHR058C"	5005	27075	90	5730	5060	2352	95	143	382	96	93	0	3513	3110	1416	121	159	281	93	89	0	1.661	1.661	1.657	1.742	1.361	1.651	0.971	256	1924	9027	7954	0.732	5635	3392	4965	2989	0
5	15	4	"GAR1"	"YHR089C"	5215	27075	85	3276	2935	1216	94	123	145	100	98	0	2951	2608	1049	118	149	167	99	95	0	1.123	1.141	1.161	1.155	1.244	1.126	0.965	208	1660	6015	5331	0.168	3182	2833	2841	2490	0
5	16	4	"SLT2"	"YHR030C"	5410	27075	90	4655	4362	1276	94	115	96	100	99	0	5516	5101	1541	119	138	83	99	99	0	0.845	0.857	0.867	0.870	1.178	0.844	0.975	256	1924	9958	9250	-0.243	4561	5397	4268	4982	0
5	17	4	"VMA22"	"YHR060W"	5600	27075	85	6912	6371	1925	109	191	499	99	96	0	3976	3628	1086	131	191	336	97	96	0	1.769	1.791	1.792	1.806	1.172	1.780	0.977	208	1660	10648	9759	0.823	6803	3845	6262	3497	0
5	18	4	"MSR1"	"YHR091C"	5810	27075	90	3630	3314	943	105	127	99	99	99	0	6646	6082	1862	135	160	129	100	100	0	0.541	0.540	0.540	0.553	1.233	0.531	0.977	256	1924	10036	9156	-0.885	3525	6511	3209	5947	0
5	19	4	""	"YHR032W"	6010	27075	90	3424	3078	1052	106	131	110	98	96	0	4585	4042	1459	148	171	119	96	94	0	0.748	0.763	0.763	0.797	1.425	0.747	0.973	256	1904	7755	6866	-0.419	3318	4437	2972	3894	0
5	20	4	"RPP1"	"YHR062C"	6205	27070	125	226	426	420	111	132	121	49	35	0	246	478	469	138	155	98	52	38	0	1.065	0.926	0.972	1.051	2.395	0.891	0.889	460	2536	223	655	0.091	115	108	315	340	0
5	21	4	"AHT1"	"YHR093W"	6415	27070	90	6036	5506	1785	109	133	120	100	100	0	3481	3230	1085	125	142	79	100	99	0	1.766	1.738	1.765	1.763	1.196	1.731	0.975	256	1924	9283	8502	0.821	5927	3356	5397	3105	0
5	1	5	"PAN1"	"YIR006C"	2415	27270	85	6262	5593	1995	80	125	315	98	95	0	4366	3917	1489	101	139	283	95	92	0	1.449	1.445	1.442	1.505	1.296	1.419	0.973	208	1660	10447	9329	0.536	6182	4265	5513	3816	0
5	2	5	"GTT1"	"YIR038C"	2615	27270	90	3317	3236	691	86	111	115	100	100	0	2190	2168	452	108	129	121	100	100	0	1.552	1.529	1.530	1.526	1.146	1.518	0.968	256	1924	5313	5210	0.634	3231	2082	3150	2060	0
5	3	5	"RNR2"	"YJL026W"	2815	27270	85	2384	2197	1104	94	134	170	97	93	0	2584	2285	1141	115	157	199	94	92	0	0.928	0.969	0.963	1.019	1.571	0.955	0.963	208	1660	4759	4273	-0.109	2290	2469	2103	2170	0
5	4	5	"PRI1"	"YIR008C"	3015	27265	95	4129	3533	1651	108	190	628	92	80	0	4398	3763	1651	131	272	1904	77	62	0	0.942	0.943	0.953	0.916	1.227	0.945	0.975	256	2073	8288	7057	-0.086	4021	4267	3425	3632	0
5	5	5	""	"YIR040C"	3220	27275	90	11773	10590	3635	108	145	177	100	98	0	9855	8688	3055	131	165	167	99	98	0	1.200	1.225	1.220	1.258	1.245	1.218	0.985	256	1855	21389	19039	0.263	11665	9724	10482	8557	0
5	6	5	""	"YJL028W"	3415	27270	85	3012	2703	1141	109	178	304	92	87	0	1690	1506	659	129	182	245	86	83	0	1.860	1.884	1.896	2.059	1.483	1.836	0.948	208	1642	4464	3971	0.895	2903	1561	2594	1377	0
5	7	5	""	"YIR010W"	3615	27275	90	7350	6716	2022	96	132	168	100	100	0	10027	9210	2652	122	161	256	100	100	0	0.732	0.728	0.733	0.722	1.180	0.726	0.980	256	1854	17159	15708	-0.449	7254	9905	6620	9088	0
5	8	5	""	"YIR042C"	3820	27275	90	3973	3609	1155	83	100	75	100	100	0	2504	2258	730	109	120	81	100	99	0	1.624	1.641	1.629	1.650	1.188	1.622	0.972	256	1855	6285	5675	0.700	3890	2395	3526	2149	0
5	9	5	"MAD2"	"YJL030W"	4025	27275	85	2297	2138	640	74	105	159	99	97	0	3331	3038	983	98	133	215	98	96	0	0.688	0.702	0.705	0.724	1.254	0.695	0.965	208	1628	5456	5004	-0.540	2223	3233	2064	2940	0
5	10	5	"SQT1"	"YIR012W"	4220	27270	85	5320	4816	1554	80	120	199	100	98	0	7558	6835	2146	111	164	294	100	100	0	0.704	0.704	0.694	0.691	1.227	0.697	0.975	208	1642	12687	11460	-0.507	5240	7447	4736	6724	0
5	11	5	""	"YIR044C"	4420	27270	85	5246	4799	1308	84	111	129	100	99	0	5210	4756	1399	114	140	144	99	99	0	1.013	1.016	1.019	1.049	1.261	1.000	0.977	208	1642	10258	9357	0.019	5162	5096	4715	4642	0
5	12	5	""	"YJL032W"	4625	27275	90	1943	1794	592	88	97	49	98	96	0	5513	4914	1631	128	137	78	100	99	0	0.344	0.356	0.359	0.358	1.338	0.351	0.966	256	1855	7240	6492	-1.538	1855	5385	1706	4786	0
5	13	5	"CAF17"	"YJR122W"	4820	27275	80	1843	2231	1164	96	106	55	99	98	0	1357	1618	848	140	150	72	95	94	0	1.435	1.445	1.465	1.564	1.604	1.434	0.959	208	1494	2964	3613	0.522	1747	1217	2135	1478	0
5	14	5	""	"YJR154W"	5015	27270	80	2066	2817	2111	103	119	73	98	97	0	1442	2339	1819	135	153	84	95	94	0	1.502	1.231	1.248	1.332	1.470	1.192	0.952	208	1504	3270	4918	0.587	1963	1307	2714	2204	0
5	15	5	""	"YKL023W"	5230	27270	75	1639	2240	1747	104	123	80	99	95	0	1684	2118	1650	130	153	83	95	91	0	0.988	1.074	1.091	1.189	1.557	1.069	0.962	156	1272	3089	4124	-0.018	1535	1554	2136	1988	0
5	16	5	""	"YJR124C"	5420	27270	85	2983	2762	980	92	109	82	100	100	0	12072	10979	3662	129	160	184	100	100	0	0.242	0.246	0.247	0.248	1.246	0.245	0.969	208	1642	14834	13520	-2.047	2891	11943	2670	10850	0
5	17	5	"THI11"	"YJR156C"	5615	27270	85	7363	6630	2281	111	152	199	100	100	0	8019	7433	2560	142	187	252	100	99	0	0.921	0.894	0.892	0.901	1.220	0.880	0.968	208	1642	15129	13810	-0.119	7252	7877	6519	7291	0
5	18	5	"PAN3"	"YKL025C"	5815	27275	90	5929	5555	1970	105	125	90	100	100	0	8883	8207	2943	138	160	115	100	100	0	0.666	0.675	0.679	0.700	1.296	0.673	0.977	256	1854	14569	13519	-0.586	5824	8745	5450	8069	0
5	19	5	""	"YJR126C"	6015	27275	85	6828	6467	1870	99	132	128	100	100	0	5294	4989	1455	128	156	136	100	99	0	1.303	1.310	1.286	1.328	1.239	1.310	0.973	208	1628	11895	11229	0.381	6729	5166	6368	4861	0
5	20	5	"HXT16"	"YJR158W"	6210	27270	85	14637	13576	3421	107	161	294	100	100	0	9805	9245	2202	128	172	301	100	100	0	1.501	1.477	1.472	1.470	1.155	1.469	0.979	208	1642	24207	22586	0.586	14530	9677	13469	9117	0
5	21	5	""	"YKL027W"	6420	27275	80	1198	1215	518	84	101	65	99	98	0	1649	1650	726	108	117	77	99	98	0	0.723	0.733	0.727	0.749	1.374	0.721	0.948	208	1486	2655	2673	-0.468	1114	1541	1131	1542	0
5	1	6	""	"YJR128W"	2430	27475	90	2570	2361	879	68	75	42	98	98	0	1661	1507	567	94	103	51	94	93	0	1.597	1.623	1.642	1.698	1.397	1.619	0.966	256	1924	4069	3706	0.675	2502	1567	2293	1413	0
5	2	6	""	"YJR160C"	2620	27475	80	1099	1508	1428	73	106	174	86	68	0	678	984	872	105	130	131	84	61	0	1.791	1.633	1.618	1.695	1.604	1.632	0.945	208	1512	1599	2314	0.840	1026	573	1435	879	0
5	3	6	"MAE1"	"YKL029C"	2830	27475	90	5372	5109	1467	86	113	113	100	100	0	2725	2580	723	115	142	136	98	97	0	2.025	2.038	2.065	2.078	1.263	2.047	0.968	256	1916	7896	7488	1.018	5286	2610	5023	2465	0
5	4	6	"SOF1"	"YLL011W"	3030	27470	120	56	556	1874	92	153	616	10	9	0	59	1255	4930	123	249	1914	8	6	0	0.563	0.410	0.612	0.608	1.841	0.346	0.927	460	2281	-100	1596	-0.830	-36	-64	464	1132	-100
5	5	6	"FPS1"	"YLL043W"	3210	27470	150	56	416	1656	74	101	109	12	10	0	52	462	1831	102	131	158	10	8	0	0.360	0.950	0.541	0.490	2.595	0.900	0.975	716	2176	-68	702	-1.474	-18	-50	342	360	-50
5	6	6	""	"YLR008C"	3410	27470	150	73	457	886	73	109	176	25	20	0	81	700	1407	98	133	209	24	20	0	0.000	0.638	0.617	0.613	2.402	0.626	0.952	716	2327	-17	986	Error	0	-17	384	602	-50
5	7	6	""	"YLL013C"	3610	27470	150	72	1123	2303	67	88	93	33	28	0	79	1399	2904	86	110	135	29	25	0	-0.714	0.804	0.716	0.668	2.662	0.792	0.977	716	2291	-2	2369	Error	5	-7	1056	1313	-50
5	8	6	"RPL8B"	"YLL045C"	3810	27470	150	105	2072	3990	63	76	48	48	41	0	105	974	1759	78	95	74	40	33	0	1.556	2.242	1.723	1.321	3.220	2.293	0.962	716	2364	69	2905	0.637	42	27	2009	896	-50
5	9	6	""	"YLR010C"	4015	27470	150	116	1531	2461	63	78	70	46	40	0	181	3452	5684	76	96	92	51	43	0	0.505	0.435	0.461	0.535	2.483	0.430	0.980	716	2323	158	4844	-0.986	53	105	1468	3376	-50
5	10	6	"BPT1"	"YLL015W"	4215	27470	150	83	167	215	63	76	61	33	23	0	114	287	397	75	93	84	39	29	0	0.513	0.491	0.559	0.593	2.473	0.520	0.870	716	2308	59	316	-0.963	20	39	104	212	-50
5	11	6	""	"YLL047W"	4415	27470	150	87	857	1501	64	75	61	39	34	0	101	386	607	78	91	97	33	28	0	1.000	2.575	1.414	1.221	3.086	2.607	0.820	716	2337	46	1101	0.000	23	23	793	308	-50
5	12	6	""	"YLR012C"	4615	27470	150	83	713	1411	74	134	560	23	18	0	105	996	1965	95	153	553	24	21	0	0.900	0.709	0.645	0.631	2.569	0.772	0.939	716	2292	19	1540	-0.152	9	10	639	901	-50
5	13	6	""	"YLL017W"	4815	27470	150	63	449	1508	86	150	584	11	8	0	61	414	1278	121	172	548	10	8	0	0.383	1.239	0.602	0.590	2.384	1.150	0.893	716	2316	-83	656	-1.383	-23	-60	363	293	-50
5	14	6	""	"YLL049W"	5015	27470	150	66	636	1662	85	105	192	20	16	0	61	330	914	115	129	104	18	14	0	0.352	2.563	0.672	0.775	2.875	1.928	0.835	716	2332	-73	766	-1.507	-19	-54	551	215	-50
5	15	6	"PPR1"	"YLR014C"	5215	27470	150	76	564	1459	83	97	62	28	22	0	74	429	1025	109	118	75	28	20	0	0.200	1.503	0.679	0.693	2.641	1.431	0.959	716	2154	-42	801	-2.322	-7	-35	481	320	-50
5	16	6	""	"YLR327C"	5415	27470	150	67	489	1648	77	89	55	24	19	0	65	364	1135	104	116	81	19	16	0	0.256	1.585	0.672	0.684	2.659	1.468	0.932	716	2314	-49	672	-1.963	-10	-39	412	260	-50
5	17	6	"ADE13"	"YLR359W"	5615	27470	150	79	687	2196	80	96	72	27	20	0	84	447	1305	105	118	113	21	15	0	0.048	1.775	0.750	0.780	2.911	1.698	0.938	716	2317	-22	949	-4.392	-1	-21	607	342	-50
5	18	6	""	"YLR391W"	5815	27470	150	79	436	1649	86	104	88	24	16	0	89	572	1682	113	130	147	20	16	0	0.292	0.763	0.660	0.669	2.343	0.960	0.800	716	2267	-31	809	-1.778	-7	-24	350	459	-50
5	19	6	"REC102"	"YLR329W"	6015	27470	150	125	1772	3414	80	106	117	38	32	0	138	1366	2558	107	124	155	32	28	0	1.452	1.344	1.000	0.913	2.653	1.340	0.958	716	2277	76	2951	0.538	45	31	1692	1259	-50
5	20	6	""	"YLR361C"	6215	27470	150	170	1404	2336	84	122	168	41	34	0	192	1147	1899	104	124	135	43	33	0	0.977	1.266	1.104	0.971	2.533	1.238	0.963	716	2293	174	2363	-0.033	86	88	1320	1043	-50
5	21	6	"ATP10"	"YLR393W"	6415	27470	150	210	1226	1741	81	105	89	54	45	0	220	1135	1599	102	119	109	50	41	0	1.093	1.108	1.052	0.988	2.247	1.093	0.952	716	2526	247	2178	0.129	129	118	1145	1033	-50
5	1	7	""	"YLR331C"	2445	27675	80	1103	1447	1278	65	72	40	95	93	0	798	1512	1381	92	103	67	87	82	0	1.470	0.973	0.965	1.089	1.686	0.945	0.961	208	1512	1744	2802	0.556	1038	706	1382	1420	0
5	2	7	"NMD4"	"YLR363C"	2635	27675	90	2940	2506	1474	69	82	58	97	95	0	1641	1467	874	100	110	65	92	89	0	1.863	1.783	1.816	1.957	1.609	1.767	0.963	256	1924	4412	3804	0.898	2871	1541	2437	1367	0
5	3	7	"COX8"	"YLR395C"	2825	27675	90	922	1489	1498	81	128	248	75	66	0	1134	1457	1378	110	168	320	70	64	0	0.821	1.045	0.946	1.063	2.089	1.030	0.922	256	1924	1865	2755	-0.284	841	1024	1408	1347	0
5	4	7	"RPS25B"	"YLR333C"	3035	27690	110	158	535	794	86	119	215	34	24	0	171	480	650	115	160	281	28	20	0	1.286	1.230	1.058	1.008	2.627	1.201	0.919	392	2416	128	814	0.363	72	56	449	365	-100
5	5	7	""	"YLR365W"	3240	27660	115	303	654	759	85	105	88	60	52	0	171	238	209	118	141	121	37	23	0	4.113	4.742	3.478	2.391	3.516	3.550	0.544	392	2241	271	689	2.040	218	53	569	120	0
5	6	7	"AFG2"	"YLR397C"	3430	27675	90	5280	4779	1715	86	116	127	100	100	0	2905	2629	915	118	150	155	100	97	0	1.864	1.869	1.881	1.880	1.235	1.854	0.965	256	1857	7981	7204	0.898	5194	2787	4693	2511	0
5	7	7	""	"YMR097C"	3630	27670	85	4938	4679	2089	77	101	115	98	96	0	8740	7801	3497	107	145	215	98	94	0	0.563	0.598	0.598	0.624	1.372	0.589	0.973	208	1644	13494	12296	-0.829	4861	8633	4602	7694	0
5	8	7	"ECM16"	"YMR128W"	3835	27680	75	2305	2839	2137	80	94	69	100	100	0	1570	2097	1468	105	121	70	100	99	0	1.519	1.385	1.350	1.393	1.374	1.428	0.950	156	1272	3690	4751	0.603	2225	1465	2759	1992	0
5	9	7	""	"YMR158W"	4035	27670	90	2049	1876	663	84	100	91	98	96	0	1301	1187	444	103	120	108	93	91	0	1.640	1.653	1.639	1.725	1.461	1.611	0.935	256	1876	3163	2876	0.714	1965	1198	1792	1084	0
5	10	7	""	"YMR099C"	4230	27670	90	3955	3630	1807	84	98	77	100	100	0	2009	1791	872	103	116	90	99	98	0	2.031	2.101	2.129	2.135	1.264	2.112	0.955	256	1875	5777	5234	1.022	3871	1906	3546	1688	0
5	11	7	""	"YMR130W"	4440	27665	75	998	989	486	77	86	42	99	98	0	2411	2327	1206	101	112	57	98	98	0	0.399	0.410	0.422	0.429	1.442	0.392	0.939	156	1272	3231	3138	-1.327	921	2310	912	2226	0
5	12	7	"APG16"	"YMR159C"	4635	27670	85	5166	5177	1217	96	136	302	100	100	0	2086	2013	433	113	138	166	100	100	0	2.570	2.674	2.679	2.672	1.158	2.671	0.966	208	1644	7043	6981	1.362	5070	1973	5081	1900	0
5	13	7	"SRT1"	"YMR101C"	4835	27670	85	1591	1552	446	102	114	60	100	100	0	6609	6430	1972	133	152	94	100	100	0	0.230	0.230	0.230	0.232	1.208	0.223	0.955	208	1644	7965	7747	-2.121	1489	6476	1450	6297	0
5	14	7	""	"YMR132C"	5035	27670	80	2595	2382	860	91	101	50	99	99	0	2390	2125	789	120	132	53	97	96	0	1.103	1.143	1.129	1.203	1.448	1.134	0.960	208	1439	4774	4296	0.142	2504	2270	2291	2005	0
5	15	7	"HLJ1"	"YMR161W"	5215	27670	150	122	177	139	94	104	54	39	25	0	153	232	191	118	128	55	41	29	0	0.800	0.728	0.799	0.839	3.162	0.728	0.690	716	2500	63	197	-0.322	28	35	83	114	-50
5	16	7	""	"YMR103C"	5445	27670	90	924	1200	861	94	109	65	96	93	0	588	661	424	116	128	57	88	81	0	1.758	2.029	2.044	2.171	1.717	2.062	0.910	256	1881	1302	1651	0.814	830	472	1106	545	0
5	17	7	""	"YMR134W"	5640	27665	85	4618	5212	3208	101	149	275	99	97	0	2570	2833	1761	118	154	199	97	95	0	1.842	1.883	1.883	1.960	1.315	1.844	0.967	208	1632	6969	7826	0.881	4517	2452	5111	2715	0
5	18	7	""	"YMR163C"	5835	27670	90	4770	4534	1423	101	119	94	100	100	0	2142	2019	644	123	139	127	99	99	0	2.313	2.338	2.364	2.374	1.223	2.330	0.968	256	1876	6688	6329	1.209	4669	2019	4433	1896	0
5	19	7	""	"YNL144C"	6040	27665	90	10060	9173	3652	105	129	117	100	100	0	9553	8278	3232	128	152	158	100	100	0	1.056	1.113	1.114	1.116	1.199	1.112	0.981	256	1829	19380	17218	0.079	9955	9425	9068	8150	0
5	20	7	""	"YNL176C"	6240	27665	90	17271	15974	4595	116	179	367	100	100	0	7881	7270	1900	131	163	178	100	100	0	2.214	2.221	2.233	2.199	1.132	2.259	0.982	256	1860	24905	22997	1.146	17155	7750	15858	7139	0
5	21	7	""	"YNL208W"	6435	27665	95	4328	3964	1134	113	141	112	100	99	0	3943	3572	1090	135	162	122	100	98	0	1.107	1.120	1.123	1.157	1.235	1.102	0.976	256	1974	8023	7288	0.146	4215	3808	3851	3437	0
5	1	8	""	"YNL146W"	2450	27875	90	4747	4324	1444	67	74	41	100	100	0	1863	1719	594	96	104	79	96	94	0	2.649	2.623	2.616	2.807	1.435	2.615	0.955	256	1924	6447	5880	1.405	4680	1767	4257	1623	0
5	2	8	"RPS3"	"YNL178W"	2650	27875	90	5492	4863	2169	72	90	114	98	95	0	4013	3438	1576	103	116	84	98	92	0	1.386	1.437	1.427	1.510	1.370	1.420	0.978	256	1924	9330	8126	0.471	5420	3910	4791	3335	0
5	3	8	"MER1"	"YNL210W"	2845	27875	90	1897	1761	558	76	89	49	100	100	0	1878	1728	555	106	115	47	99	99	0	1.028	1.039	1.050	1.058	1.228	1.032	0.956	256	1924	3593	3307	0.039	1821	1772	1685	1622	0
5	4	8	"ALF1"	"YNL148C"	3045	27875	80	1308	1279	445	90	107	83	98	97	0	1178	1122	357	107	122	87	97	94	0	1.137	1.171	1.166	1.180	1.321	1.179	0.921	208	1512	2289	2204	0.186	1218	1071	1189	1015	0
5	5	8	"RHO5"	"YNL180C"	3245	27875	95	10868	10188	2662	98	150	251	100	100	0	4283	4030	1043	113	144	164	100	100	0	2.583	2.576	2.562	2.587	1.176	2.580	0.982	256	1969	14940	14007	1.369	10770	4170	10090	3917	0
5	6	8	""	"YNL212W"	3435	27865	110	384	444	353	91	138	228	53	33	0	294	374	266	112	144	160	52	38	0	1.610	1.347	1.299	1.342	2.279	1.342	0.820	392	2286	475	615	0.687	293	182	353	262	0
5	7	8	""	"YNL150W"	3645	27875	90	2883	2767	719	82	102	84	100	99	0	1937	1885	452	108	123	80	100	99	0	1.531	1.511	1.521	1.496	1.195	1.505	0.958	256	1924	4630	4462	0.615	2801	1829	2685	1777	0
5	8	8	""	"YNL182C"	3855	27875	90	4405	4114	1143	87	113	127	100	100	0	1963	1862	527	111	130	107	100	99	0	2.332	2.300	2.284	2.334	1.203	2.283	0.965	256	1924	6170	5778	1.221	4318	1852	4027	1751	0
5	9	8	"PEX17"	"YNL214W"	4045	27870	95	5373	4946	1756	93	129	188	99	97	0	3810	3431	1283	111	148	220	95	92	0	1.427	1.462	1.456	1.535	1.329	1.435	0.968	256	2080	8979	8173	0.513	5280	3699	4853	3320	0
5	10	8	"MSB4"	"YOL112W"	4240	27870	80	3161	3390	1757	84	97	65	100	100	0	5343	5299	2758	107	125	107	100	98	0	0.588	0.637	0.642	0.660	1.336	0.629	0.974	208	1512	8313	8498	-0.767	3077	5236	3306	5192	0
5	11	8	"NOP8"	"YOL144W"	4445	27870	90	6068	6508	3680	78	88	50	100	100	0	2399	2439	1227	102	110	71	99	99	0	2.608	2.751	2.708	2.700	1.292	2.858	0.972	256	1924	8287	8767	1.383	5990	2297	6430	2337	0
5	12	8	"TIR2"	"YOR010C"	4645	27870	85	1177	1469	1111	79	85	38	98	96	0	2083	2676	2007	102	109	41	97	96	0	0.554	0.540	0.527	0.535	1.550	0.543	0.971	208	1644	3079	3964	-0.851	1098	1981	1390	2574	0
5	13	8	""	"YOL114C"	4855	27870	95	1930	1906	362	80	109	181	100	99	0	914	901	223	105	119	80	99	99	0	2.287	2.294	2.318	2.323	1.258	2.303	0.916	256	2082	2659	2622	1.193	1850	809	1826	796	0
5	14	8	""	"YOL146W"	5040	27865	85	2048	2196	1463	86	131	262	93	83	0	1454	1668	1104	109	148	229	90	78	0	1.459	1.353	1.314	1.454	1.622	1.320	0.965	208	1660	3307	3669	0.545	1962	1345	2110	1559	0
5	15	8	""	"YOR012W"	5245	27865	80	3021	2549	1311	92	109	70	100	100	0	1881	1644	780	114	131	69	100	99	0	1.658	1.606	1.594	1.580	1.258	1.627	0.962	208	1499	4696	3987	0.729	2929	1767	2457	1530	0
5	16	8	"MSN1"	"YOL116W"	5445	27865	85	5864	5115	2711	92	107	69	100	100	0	2814	2378	1276	114	128	63	96	93	0	2.138	2.219	2.222	2.479	1.683	2.217	0.969	208	1660	8472	7287	1.096	5772	2700	5023	2264	0
5	17	8	"SPT20"	"YOL148C"	5650	27870	90	7143	7513	5548	105	122	86	100	100	0	6125	7367	5643	128	145	85	100	100	0	1.174	1.023	1.014	1.052	1.291	0.999	0.977	256	1924	13035	14647	0.231	7038	5997	7408	7239	0
5	18	8	"RTS1"	"YOR014W"	5855	27865	85	5912	6215	3654	105	134	112	100	98	0	4739	4688	2867	126	151	100	98	96	0	1.259	1.339	1.377	1.475	1.394	1.320	0.968	208	1501	10420	10672	0.332	5807	4613	6110	4562	0
5	19	8	""	"YOL118C"	6020	27870	150	142	399	516	97	111	66	44	34	0	141	226	189	123	137	65	33	24	0	2.500	2.932	2.257	1.751	3.447	2.807	0.735	716	2604	63	405	1.322	45	18	302	103	-50
5	20	8	""	"YOL150C"	6240	27875	90	1187	1125	341	96	110	72	99	98	0	1034	986	292	122	138	98	98	96	0	1.196	1.191	1.204	1.205	1.389	1.186	0.931	256	1924	2003	1893	0.259	1091	912	1029	864	0
5	21	8	"ERP4"	"YOR016C"	6440	27875	90	5601	5119	1668	105	122	114	100	100	0	3686	3381	1181	134	150	113	100	99	0	1.547	1.544	1.545	1.580	1.265	1.529	0.968	256	1876	9048	8261	0.630	5496	3552	5014	3247	0
5	1	9	"SCD5"	"YOR329C"	2445	28075	80	1312	1789	1511	59	64	29	99	99	0	2475	3412	2906	93	102	107	98	96	0	0.526	0.521	0.514	0.542	1.500	0.516	0.968	208	1512	3635	5049	-0.927	1253	2382	1730	3319	0
5	2	9	"PRT1"	"YOR361C"	2655	28075	75	485	580	448	65	70	30	94	91	0	312	364	231	99	108	194	51	25	0	1.972	1.943	1.919	1.862	1.952	2.007	0.874	156	1272	633	780	0.980	420	213	515	265	0
5	3	9	"ERR1"	"YOR393W"	2850	28070	90	956	2083	2002	71	79	40	98	97	0	1342	2761	2629	101	113	163	93	84	0	0.713	0.756	0.729	0.781	1.672	0.756	0.965	256	1924	2126	4672	-0.488	885	1241	2012	2660	0
5	4	9	""	"YOR331C"	3055	28075	75	1301	1236	696	82	94	64	96	92	0	876	835	470	101	113	93	90	79	0	1.573	1.572	1.618	1.604	1.857	1.569	0.934	156	1206	1994	1888	0.653	1219	775	1154	734	0
5	5	9	"PIP2"	"YOR363C"	3225	28070	150	86	122	118	84	106	114	12	6	0	111	152	131	105	125	123	12	6	0	0.333	0.809	1.073	1.068	3.251	0.845	0.709	716	2208	8	85	-1.585	2	6	38	47	-50
5	6	9	"HAT1"	"YPL001W"	3425	28070	150	88	113	79	81	104	106	13	5	0	125	239	267	109	134	157	21	16	0	0.438	0.246	0.526	0.604	3.806	0.326	0.492	716	2339	23	162	-1.193	7	16	32	130	-50
5	7	9	""	"YOR333C"	3655	28070	80	1893	1790	1017	82	99	72	99	97	0	2166	1992	1165	113	137	164	95	87	0	0.882	0.909	0.931	0.967	1.373	0.895	0.949	208	1508	3864	3587	-0.181	1811	2053	1708	1879	0
5	8	9	""	"YOR365C"	3850	28070	85	1721	2296	1916	78	89	51	99	98	0	751	1139	944	107	120	69	94	88	0	2.551	2.149	2.157	2.291	1.644	2.115	0.955	208	1644	2287	3250	1.351	1643	644	2218	1032	0
5	9	9	"ULA1"	"YPL003W"	4055	28070	90	646	1210	1234	75	84	47	95	92	0	1861	3760	4056	104	117	73	96	93	0	0.325	0.310	0.306	0.333	1.571	0.301	0.961	256	1878	2328	4791	-1.622	571	1757	1135	3656	0
5	10	9	"ALA1"	"YOR335C"	4260	28075	80	2751	3948	3676	78	94	81	99	94	0	1168	2101	1966	106	123	117	89	74	0	2.517	1.940	1.941	2.040	1.513	1.916	0.969	208	1499	3735	5865	1.332	2673	1062	3870	1995	0
5	11	9	"SCP1"	"YOR367W"	4455	28075	85	1081	1544	1209	77	86	46	98	93	0	776	1206	951	104	112	52	90	87	0	1.494	1.331	1.313	1.438	1.573	1.309	0.952	208	1498	1676	2569	0.579	1004	672	1467	1102	0
5	12	9	""	"YPL005W"	4625	28070	150	80	86	36	74	83	48	15	3	0	107	136	81	99	107	39	28	19	0	0.750	0.324	0.635	0.706	3.841	0.460	0.205	716	2473	14	49	-0.415	6	8	12	37	-50
5	13	9	"VMA13"	"YPR036W"	4860	28065	90	4511	3986	1738	78	104	145	98	96	0	2010	1762	789	102	118	89	95	90	0	2.323	2.354	2.400	2.529	1.408	2.351	0.966	256	1897	6341	5568	1.216	4433	1908	3908	1660	0
5	14	9	"HOS1"	"YPR068C"	5055	28070	95	7511	6880	2894	86	115	177	99	98	0	7513	6649	2844	112	135	140	100	98	0	1.003	1.039	1.041	1.074	1.269	1.026	0.977	256	2024	14826	13331	0.005	7425	7401	6794	6537	0
5	15	9	""	"YPR100W"	5250	28070	90	4027	3460	1456	91	109	104	100	99	0	3820	3265	1360	116	137	131	99	97	0	1.063	1.070	1.075	1.082	1.253	1.072	0.976	256	1876	7640	6518	0.088	3936	3704	3369	3149	0
5	16	9	""	"YPR038W"	5445	28075	90	2707	2342	1120	97	123	132	99	98	0	2379	2108	1014	128	159	182	97	92	0	1.159	1.134	1.134	1.163	1.293	1.119	0.962	256	1924	4861	4225	0.213	2610	2251	2245	1980	0
5	17	9	"MED1"	"YPR070W"	5645	28070	90	8775	8517	2178	102	114	60	100	100	0	2957	2901	702	131	141	52	100	100	0	3.069	3.038	3.052	3.021	1.146	3.063	0.974	256	1924	11499	11185	1.618	8673	2826	8415	2770	0
5	18	9	"RPL11A"	"YPR102C"	5845	28070	95	6892	6354	1922	117	136	90	100	100	0	3627	3365	1019	141	157	77	99	98	0	1.943	1.935	1.929	1.978	1.228	1.931	0.979	256	2088	10261	9461	0.959	6775	3486	6237	3224	0
5	19	9	""	"YPR040W"	6040	28070	90	6672	6058	2018	110	132	88	100	100	0	5489	4970	1781	135	153	80	100	100	0	1.226	1.230	1.226	1.271	1.240	1.217	0.978	256	1876	11916	10783	0.294	6562	5354	5948	4835	0
5	20	9	"NOT5"	"YPR072W"	6240	28070	90	3760	5014	3832	104	129	114	100	100	0	3621	4737	3630	134	164	154	99	99	0	1.048	1.067	1.051	1.070	1.315	1.053	0.976	256	1924	7143	9513	0.068	3656	3487	4910	4603	0
5	21	9	"FHL1"	"YPR104C"	6440	28070	85	9862	9021	3599	112	143	126	100	100	0	12737	10812	4383	151	184	156	100	100	0	0.775	0.836	0.845	0.851	1.217	0.819	0.972	208	1648	22336	19570	-0.368	9750	12586	8909	10661	0
5	1	10	""	"YPR042C"	2460	28270	75	108	114	51	60	64	23	69	50	0	163	179	88	95	98	30	69	53	0	0.706	0.643	0.681	0.745	2.601	0.491	0.343	156	1272	116	138	-0.503	48	68	54	84	0
5	2	10	"TKL1"	"YPR074C"	2650	28270	90	4877	4596	2845	65	87	227	92	89	0	6626	5879	3711	100	140	446	87	84	0	0.737	0.784	0.782	0.808	1.356	0.756	0.966	256	1924	11338	10310	-0.440	4812	6526	4531	5779	0
5	3	10	"ISR1"	"YPR106W"	2855	28275	90	7132	6186	2576	73	84	52	100	99	0	3577	3150	1362	101	112	54	97	96	0	2.031	2.005	2.029	2.153	1.395	1.992	0.972	256	1924	10535	9162	1.022	7059	3476	6113	3049	0
5	4	10	"LAMBDA5"	"LAMBDA5"	3050	28275	75	197	250	186	72	85	58	73	53	0	991	1389	1413	104	116	59	91	88	0	0.141	0.139	0.132	0.138	2.120	0.125	0.734	156	1240	1012	1463	-2.827	125	887	178	1285	0
5	5	10	""	"EMPTY"	3230	28270	150	91	114	81	78	92	78	18	7	0	125	158	110	106	128	156	12	2	0	0.684	0.692	0.784	0.802	3.046	0.467	0.652	716	2282	32	88	-0.547	13	19	36	52	-75
5	6	10	""	"EMPTY"	3430	28270	150	79	96	60	76	89	70	15	4	0	112	132	65	105	127	123	8	1	0	0.429	0.741	0.957	0.934	3.464	0.583	0.588	716	2138	10	47	-1.222	3	7	20	27	-75
5	7	10	""	"EMPTY"	3630	28270	150	85	102	59	79	92	62	18	7	0	121	142	76	109	130	103	13	3	0	0.500	0.697	0.867	0.837	3.268	0.564	0.486	716	2351	18	56	-1.000	6	12	23	33	-75
5	8	10	""	"EMPTY"	3830	28270	150	80	91	45	78	87	46	15	5	0	114	129	74	110	121	54	16	5	0	0.500	0.684	0.846	0.900	3.604	0.586	0.266	716	2355	6	32	-1.000	2	4	13	19	-75
5	9	10	""	"EMPTY"	4030	28270	150	76	85	45	74	84	47	12	4	0	103	115	56	105	116	70	8	3	0	-1.000	1.100	0.810	0.876	3.450	0.563	0.429	716	2313	0	21	Error	2	-2	11	10	-75
5	10	10	""	"EMPTY"	4230	28270	150	76	86	54	74	84	51	11	2	0	103	123	102	99	109	62	14	4	0	0.500	0.500	0.839	0.874	3.630	0.563	0.458	716	2326	6	36	-1.000	2	4	12	24	-75
5	11	10	""	"EMPTY"	4430	28270	150	79	93	65	76	86	53	13	5	0	111	131	110	102	112	58	14	6	0	0.333	0.586	0.943	1.025	3.749	0.653	0.474	716	2321	12	46	-1.585	3	9	17	29	-75
5	12	10	""	"EMPTY"	4630	28270	150	89	102	71	76	90	68	14	5	0	116	136	99	103	118	101	9	3	0	1.000	0.788	0.921	0.932	3.308	0.590	0.536	716	2140	26	59	0.000	13	13	26	33	-75
5	13	10	""	"EMPTY"	4830	28270	150	75	82	35	74	84	60	8	0	0	105	113	42	100	108	63	9	1	0	0.200	0.615	0.918	0.918	3.486	0.690	0.425	716	2337	6	21	-2.322	1	5	8	13	-75
5	14	10	""	"EMPTY"	5030	28270	150	77	83	35	74	83	56	9	1	0	103	110	39	99	109	97	4	0	0	0.750	0.818	1.051	0.980	3.614	0.946	0.161	716	2315	7	20	-0.415	3	4	9	11	-75
5	15	10	""	"EMPTY"	5230	28270	150	86	97	52	82	97	80	8	1	0	110	123	59	110	128	118	4	1	0	100000.000	1.154	1.000	0.944	3.330	0.509	0.567	716	2539	4	28	16.610	4	0	15	13	-75
5	16	10	""	"iYAL056W"	5440	28265	85	7487	7301	2107	99	121	112	100	100	0	8504	8316	2547	140	168	157	100	100	0	0.883	0.881	0.892	0.891	1.189	0.855	0.967	208	1660	15752	15378	-0.179	7388	8364	7202	8176	0
5	17	10	""	"iYAL051W"	5645	28270	80	1053	1009	304	89	102	62	99	99	0	2891	2631	771	137	152	75	100	100	0	0.350	0.369	0.371	0.369	1.261	0.362	0.941	208	1512	3718	3414	-1.514	964	2754	920	2494	0
5	18	10	""	"iYAL046C"	5845	28265	80	1154	1075	378	94	109	74	99	95	0	952	871	290	135	147	76	98	95	0	1.297	1.333	1.329	1.352	1.391	1.336	0.915	208	1512	1877	1717	0.376	1060	817	981	736	0
5	19	10	""	"iYAL031C"	6045	28265	85	5767	5388	1771	103	129	98	100	100	0	3292	3094	1049	128	149	86	100	99	0	1.790	1.782	1.793	1.817	1.216	1.772	0.967	208	1660	8828	8251	0.840	5664	3164	5285	2966	0
5	20	10	""	"iYAL027W"	6240	28265	85	3831	3489	1019	103	135	159	99	99	0	7486	6714	2125	135	177	220	100	99	0	0.507	0.515	0.514	0.529	1.249	0.502	0.970	208	1660	11079	9965	-0.980	3728	7351	3386	6579	0
5	21	10	""	"iYAL023C"	6440	28270	90	3147	2813	914	104	123	82	100	100	0	1754	1584	547	130	150	88	99	97	0	1.874	1.863	1.891	1.909	1.335	1.850	0.951	256	1912	4667	4163	0.906	3043	1624	2709	1454	0
5	1	11	""	"iYAL007C"	2455	28470	85	2590	2478	942	66	74	48	100	100	0	2396	2312	767	100	111	62	100	99	0	1.099	1.090	1.098	1.075	1.262	1.095	0.961	208	1660	4820	4624	0.137	2524	2296	2412	2212	0
5	2	11	""	"iYAL003W"	2645	28470	85	3470	3080	1366	68	94	182	96	93	0	8701	7251	3353	104	176	548	92	88	0	0.396	0.421	0.419	0.437	1.359	0.407	0.972	208	1660	11999	10159	-1.337	3402	8597	3012	7147	0
5	3	11	""	"iYAR002W"	2850	28475	85	2243	2080	607	74	91	80	100	99	0	6013	5430	1649	109	135	147	100	100	0	0.367	0.377	0.373	0.380	1.201	0.369	0.966	208	1660	8073	7327	-1.445	2169	5904	2006	5321	0
5	4	11	""	"itL(CAA)A"	3055	28465	85	2864	2620	1568	78	106	110	94	90	0	3479	3093	1911	109	144	138	90	86	0	0.827	0.852	0.853	0.958	1.720	0.836	0.959	208	1660	6156	5526	-0.275	2786	3370	2542	2984	0
5	5	11	""	"iYAR028W"	3240	28470	85	2874	2614	1361	91	126	147	98	96	0	3327	2836	1553	116	169	257	94	90	0	0.867	0.928	0.922	0.998	1.375	0.889	0.957	208	1642	5994	5243	-0.206	2783	3211	2523	2720	0
5	6	11	""	"iYAR035W"	3450	28470	80	1930	1756	749	88	113	111	98	96	0	2959	2521	1167	113	145	166	95	91	0	0.647	0.693	0.699	0.747	1.485	0.673	0.958	208	1507	4688	4076	-0.628	1842	2846	1668	2408	0
5	7	11	""	"iYBR162C"	3645	28475	85	1906	1857	821	83	100	73	99	98	0	1236	1155	492	112	131	82	97	95	0	1.622	1.701	1.700	1.773	1.374	1.707	0.939	208	1654	2947	2817	0.698	1823	1124	1774	1043	0
5	8	11	""	"iYBR165W"	3855	28470	75	602	582	189	87	99	59	98	95	0	935	881	308	118	132	76	96	93	0	0.630	0.649	0.651	0.682	1.642	0.620	0.879	156	1272	1332	1258	-0.666	515	817	495	763	0
5	9	11	""	"iYBR169C"	4045	28470	80	1383	1289	411	83	98	66	98	96	0	1152	1060	364	114	133	91	95	93	0	1.252	1.275	1.280	1.336	1.410	1.238	0.941	208	1506	2338	2152	0.325	1300	1038	1206	946	0
5	10	11	""	"iYBR187W"	4255	28470	85	2677	2355	923	80	95	66	100	99	0	977	891	376	104	118	81	94	90	0	2.975	2.891	2.893	3.019	1.360	2.870	0.884	208	1645	3470	3062	1.573	2597	873	2275	787	0
5	11	11	""	"iYBR192W"	4450	28470	85	2062	1902	588	85	99	66	99	97	0	2473	2225	777	110	129	83	96	95	0	0.837	0.859	0.864	0.905	1.352	0.832	0.957	208	1644	4340	3932	-0.257	1977	2363	1817	2115	0
5	12	11	""	"iYBR196C"	4655	28470	80	4060	3581	1487	84	99	73	100	100	0	3033	2642	1146	110	127	112	98	95	0	1.360	1.381	1.376	1.505	1.556	1.366	0.966	208	1508	6899	6029	0.444	3976	2923	3497	2532	0
5	13	11	""	"iYBRCdelta19"	4855	28470	85	1946	1770	751	79	91	56	100	99	0	1039	925	414	102	112	56	97	92	0	1.993	2.055	2.081	2.204	1.461	2.024	0.943	208	1645	2804	2514	0.995	1867	937	1691	823	0
5	14	11	""	"iYBR212W"	5050	28470	85	2653	2318	1072	81	101	93	98	95	0	2124	1759	895	106	125	93	92	90	0	1.275	1.353	1.355	1.542	1.569	1.305	0.963	208	1613	4590	3890	0.350	2572	2018	2237	1653	0
5	15	11	""	"iYBR216C"	5255	28470	80	975	899	388	85	99	59	97	93	0	1100	962	404	113	125	65	94	92	0	0.902	0.959	0.935	0.977	1.436	0.962	0.924	208	1508	1877	1663	-0.149	890	987	814	849	0
5	16	11	""	"iYBR237W"	5450	28470	90	3710	3435	1220	91	102	51	100	100	0	7962	7109	2412	129	143	61	100	100	0	0.462	0.479	0.481	0.486	1.203	0.479	0.974	256	1924	11452	10324	-1.114	3619	7833	3344	6980	0
5	17	11	""	"iYBR241C"	5645	28470	80	2281	2064	852	91	107	70	100	99	0	3976	3486	1501	131	152	96	99	98	0	0.570	0.588	0.587	0.616	1.297	0.579	0.964	208	1512	6035	5328	-0.812	2190	3845	1973	3355	0
5	18	11	""	"iYBR246W"	5845	28470	115	277	738	784	94	122	131	53	45	0	533	2135	2429	131	165	215	65	48	0	0.455	0.321	0.331	0.341	2.216	0.318	0.943	392	2478	585	2648	-1.135	183	402	644	2004	0
5	19	11	""	"iYDL140C"	6055	28470	90	3561	3126	1178	100	130	117	99	97	0	1243	1145	417	130	153	95	96	92	0	3.110	2.981	3.021	3.021	1.331	2.983	0.949	256	1924	4574	4041	1.637	3461	1113	3026	1015	0
5	20	11	""	"iYDL136W"	6245	28470	90	2151	1861	794	100	127	135	100	96	0	3091	2633	1149	127	157	190	100	96	0	0.692	0.703	0.713	0.713	1.253	0.696	0.962	256	1924	5015	4267	-0.531	2051	2964	1761	2506	0
5	21	11	""	"iYDL133W"	6450	28465	75	797	796	335	94	114	72	96	93	0	516	498	218	117	135	66	90	87	0	1.762	1.843	1.855	1.959	1.555	1.790	0.825	156	1246	1102	1083	0.817	703	399	702	381	0
5	1	12	""	"iYDL117W"	2455	28670	85	3915	3643	1188	66	85	128	99	99	0	3395	3114	1065	99	120	129	97	96	0	1.168	1.186	1.191	1.238	1.250	1.172	0.978	208	1642	7145	6592	0.224	3849	3296	3577	3015	0
5	2	12	""	"iYDL113C"	2650	28670	85	4717	4196	1618	74	108	188	100	97	0	1971	1757	736	104	125	127	93	90	0	2.487	2.494	2.529	2.843	1.636	2.421	0.960	208	1660	6510	5775	1.314	4643	1867	4122	1653	0
5	3	12	""	"iYDL109C"	2855	28675	85	1884	1694	796	75	91	64	95	91	0	960	857	411	105	117	59	87	86	0	2.116	2.153	2.145	2.320	1.514	2.133	0.937	208	1660	2664	2371	1.081	1809	855	1619	752	0
5	4	12	""	"iYDL090C"	3055	28670	85	1565	1419	564	78	96	65	99	97	0	894	804	303	106	119	56	97	93	0	1.887	1.921	1.911	2.005	1.549	1.946	0.929	208	1660	2275	2039	0.916	1487	788	1341	698	0
5	5	12	""	"iYDL086W"	3255	28670	85	3266	3073	888	88	110	99	100	100	0	1256	1228	328	109	127	98	100	100	0	2.771	2.668	2.737	2.646	1.220	2.698	0.955	208	1660	4325	4104	1.470	3178	1147	2985	1119	0
5	6	12	""	"iYDL082W"	3460	28670	105	1906	1716	952	88	116	129	91	87	0	1988	1765	921	111	146	203	91	84	0	0.969	0.984	0.972	0.965	1.483	0.976	0.941	316	2299	3695	3282	-0.046	1818	1877	1628	1654	0
5	7	12	""	"iYDL065C"	3655	28675	90	993	941	323	82	100	80	99	97	0	2031	1873	642	110	130	116	100	99	0	0.474	0.487	0.481	0.485	1.315	0.477	0.932	256	1924	2832	2622	-1.076	911	1921	859	1763	0
5	8	12	""	"iYDL060W"	3855	28670	80	602	621	290	84	98	62	96	93	0	592	649	523	113	128	75	93	89	0	1.081	1.002	1.115	1.083	1.581	0.741	0.685	208	1512	997	1073	0.113	518	479	537	536	0
5	9	12	""	"iYDL056W"	4055	28670	90	600	628	426	86	98	67	85	74	0	1588	1545	1058	111	128	91	92	82	0	0.348	0.378	0.381	0.380	1.606	0.381	0.936	256	1924	1991	1976	-1.523	514	1477	542	1434	0
5	10	12	""	"iYDRWdelta12"	4255	28675	90	1175	1070	440	82	92	50	98	97	0	892	846	373	109	121	60	95	92	0	1.396	1.341	1.382	1.384	1.590	1.312	0.904	256	1924	1876	1725	0.481	1093	783	988	737	0
5	11	12	""	"iYDR244W"	4455	28670	80	1322	1230	486	86	105	82	99	97	0	768	856	1475	115	134	111	93	88	0	1.893	1.544	1.970	1.912	1.656	0.438	0.182	208	1512	1889	1885	0.921	1236	653	1144	741	0
5	12	12	""	"iYDR248C"	4655	28670	90	2118	1956	634	87	104	82	100	100	0	1444	1374	411	115	131	115	100	99	0	1.528	1.485	1.499	1.465	1.255	1.500	0.941	256	1924	3360	3128	0.612	2031	1329	1869	1259	0
5	13	12	""	"itG(GCC)D2"	4855	28670	90	940	1130	826	87	98	50	98	94	0	1066	1286	927	115	126	52	98	94	0	0.897	0.891	0.877	0.892	1.693	0.888	0.949	256	1786	1804	2214	-0.157	853	951	1043	1171	0
5	14	12	""	"iYDR265W"	5035	28665	150	143	347	438	89	101	57	48	35	0	162	293	296	119	130	58	43	28	0	1.256	1.483	1.384	1.327	2.869	1.487	0.873	716	2640	97	432	0.329	54	43	258	174	-50
5	15	12	""	"iYDR271C"	5250	28675	90	968	908	466	95	111	79	97	90	0	859	779	371	118	134	80	93	89	0	1.178	1.230	1.243	1.258	1.669	1.223	0.922	256	1916	1614	1474	0.237	873	741	813	661	0
5	16	12	""	"iYDR286C"	5455	28675	85	4590	4554	3007	92	110	75	100	99	0	2035	1740	1094	110	124	59	99	98	0	2.337	2.737	2.791	2.732	1.308	2.763	0.967	208	1660	6423	6092	1.224	4498	1925	4462	1630	0
5	17	12	""	"iYDR292C"	5655	28670	75	1915	1826	825	96	115	77	100	95	0	1437	1302	608	116	132	70	92	91	0	1.377	1.459	1.441	1.600	1.539	1.433	0.945	156	1272	3140	2916	0.462	1819	1321	1730	1186	0
5	18	12	""	"iYDR296W"	5850	28675	95	2532	2325	1356	94	118	105	98	94	0	1455	1282	749	115	140	155	84	76	0	1.819	1.912	1.974	2.083	1.511	1.901	0.951	256	2088	3778	3398	0.863	2438	1340	2231	1167	0
5	19	12	""	"iYDR311W"	6055	28670	85	3018	2774	1340	92	111	72	100	100	0	2688	2268	1163	115	136	76	100	98	0	1.137	1.246	1.273	1.313	1.335	1.221	0.961	208	1660	5499	4835	0.185	2926	2573	2682	2153	0
5	20	12	""	"iYDR315C"	6255	28675	90	1916	1657	868	98	115	75	99	95	0	1973	1631	882	119	137	79	97	94	0	0.981	1.031	1.026	1.084	1.457	1.019	0.953	256	1904	3672	3071	-0.028	1818	1854	1559	1512	0
5	21	12	""	"iYDR317W"	6450	28670	125	255	615	631	95	110	69	63	53	0	252	584	585	115	132	70	61	49	0	1.168	1.109	1.194	1.152	2.453	1.091	0.923	460	2561	297	989	0.224	160	137	520	469	0
5	1	13	""	"itK(CUU)E1"	2445	28870	150	65	71	32	61	66	29	20	7	0	106	114	43	95	101	44	18	6	0	0.364	0.526	0.850	0.846	3.484	0.281	0.091	716	2678	15	29	-1.459	4	11	10	19	-50
5	2	13	""	"iYELWdelta6"	2645	28870	125	169	396	424	67	71	30	67	57	0	272	855	986	98	103	38	71	64	0	0.586	0.435	0.456	0.495	2.468	0.423	0.940	460	2400	276	1086	-0.771	102	174	329	757	0
5	3	13	""	"iYEL007W"	2850	28870	90	378	642	558	68	82	79	85	73	0	989	1607	1457	97	128	243	82	69	0	0.348	0.380	0.371	0.384	1.975	0.365	0.946	256	1924	1202	2084	-1.525	310	892	574	1510	0
5	4	13	""	"isnR14"	3050	28870	85	112	126	62	71	80	45	48	24	0	181	202	104	104	115	72	51	25	0	0.532	0.561	0.569	0.563	2.774	0.386	0.442	208	1660	118	153	-0.909	41	77	55	98	0
5	5	13	""	"iYER010C-1"	3250	28870	80	2548	2333	1087	78	98	94	97	93	0	2509	2116	1050	107	131	148	89	88	0	1.028	1.122	1.112	1.255	1.599	1.078	0.948	208	1504	4872	4264	0.040	2470	2402	2255	2009	0
5	6	13	""	"iYER012W"	3440	28870	135	142	396	489	81	98	90	43	32	0	161	526	673	106	127	150	35	29	0	1.109	0.750	0.801	0.885	2.408	0.705	0.927	540	2545	116	735	0.149	61	55	315	420	0
5	7	13	""	"iYER027C"	3645	28870	90	590	1044	1024	81	125	250	77	51	0	352	516	441	106	132	133	73	48	0	2.069	2.349	2.167	2.275	1.880	2.331	0.920	256	1916	755	1373	1.049	509	246	963	410	0
5	8	13	""	"iYER031C"	3855	28875	90	1044	1210	796	86	106	91	94	91	0	846	1022	678	110	128	97	90	83	0	1.302	1.232	1.238	1.302	1.860	1.197	0.934	256	1924	1694	2036	0.380	958	736	1124	912	0
5	9	13	""	"iYER035W"	4045	28870	95	1326	1456	1015	85	101	86	97	91	0	907	1110	755	108	125	105	89	82	0	1.553	1.368	1.370	1.433	1.746	1.334	0.934	256	1990	2040	2373	0.635	1241	799	1371	1002	0
5	10	13	""	"iYERWdelta9"	4260	28870	75	550	505	233	82	95	57	93	88	0	502	475	219	111	121	53	87	83	0	1.197	1.162	1.141	1.179	1.680	1.127	0.824	156	1272	859	787	0.259	468	391	423	364	0
5	11	13	""	"iYER050C"	4475	28870	75	414	448	265	83	96	70	82	74	0	709	697	447	116	133	119	78	69	0	0.558	0.628	0.641	0.619	1.992	0.594	0.880	156	1272	924	946	-0.841	331	593	365	581	0
5	12	13	""	"iYER053C-1"	4655	28870	90	3664	3385	1893	85	100	62	100	100	0	2587	2245	1191	114	130	76	100	100	0	1.447	1.549	1.500	1.526	1.282	1.574	0.963	256	1924	6052	5431	0.533	3579	2473	3300	2131	0
5	13	13	""	"iYFR048W"	4845	28860	90	2421	2216	1052	90	103	56	98	96	0	3489	3082	1474	117	134	77	98	97	0	0.691	0.717	0.717	0.747	1.461	0.711	0.965	256	1924	5703	5091	-0.533	2331	3372	2126	2965	0
5	14	13	""	"iYFR052W"	5030	28870	80	2618	2409	887	92	111	109	99	97	0	1469	1320	476	121	137	88	96	95	0	1.874	1.932	1.962	2.006	1.393	1.919	0.943	208	1512	3874	3516	0.906	2526	1348	2317	1199	0
5	15	13	""	"iYFR054C-0"	5230	28870	80	3560	3364	1110	95	108	72	100	100	0	2897	2659	917	122	135	68	100	100	0	1.249	1.289	1.293	1.311	1.212	1.265	0.961	208	1512	6240	5806	0.320	3465	2775	3269	2537	0
5	16	13	""	"iYGL257C"	5430	28870	85	3546	3193	1813	89	130	249	100	93	0	3148	2708	1584	112	155	273	99	89	0	1.139	1.196	1.203	1.217	1.271	1.152	0.960	208	1660	6493	5700	0.187	3457	3036	3104	2596	0
5	17	13	""	"iYGL256W-3"	5640	28865	80	1745	1647	702	98	119	93	99	98	0	749	698	265	117	135	105	94	87	0	2.606	2.666	2.668	2.710	1.365	2.678	0.836	208	1512	2279	2130	1.382	1647	632	1549	581	0
5	18	13	""	"iYGL252C"	5830	28870	85	5032	4653	1437	100	146	248	100	99	0	3686	3481	1124	119	164	258	99	98	0	1.383	1.354	1.354	1.366	1.198	1.324	0.969	208	1660	8499	7915	0.467	4932	3567	4553	3362	0
5	19	13	""	"iYGL233W"	6035	28870	75	1093	1046	367	87	102	64	98	95	0	1210	1138	402	114	129	69	98	96	0	0.918	0.937	0.967	0.964	1.431	0.926	0.919	156	1272	2102	1983	-0.124	1006	1096	959	1024	0
5	20	13	""	"iYGL228W"	6230	28870	80	3082	2863	781	94	116	91	100	100	0	2677	2490	757	120	142	91	100	100	0	1.169	1.168	1.162	1.194	1.197	1.134	0.968	208	1512	5545	5139	0.225	2988	2557	2769	2370	0
5	21	13	""	"itV(AAC)G3-0"	6430	28870	85	3467	3392	834	106	134	124	100	100	0	1675	1632	359	130	154	103	100	100	0	2.175	2.188	2.184	2.175	1.213	2.186	0.937	208	1660	4906	4788	1.121	3361	1545	3286	1502	0
5	1	14	""	"iYGL208W"	2445	29070	85	2919	2651	965	67	82	76	99	98	0	1240	1119	438	93	102	50	96	93	0	2.486	2.519	2.534	2.774	1.536	2.482	0.950	208	1632	3999	3610	1.314	2852	1147	2584	1026	0
5	2	14	""	"itH(GUG)G1"	2650	29070	80	1019	924	445	75	86	66	99	95	0	1043	937	429	102	117	89	96	89	0	1.003	1.017	1.005	1.033	1.447	1.011	0.924	208	1512	1885	1684	0.005	944	941	849	835	0
5	3	14	""	"itK(UUU)G1"	2845	29070	85	2847	2571	921	85	105	103	100	97	0	1070	995	351	108	126	121	92	88	0	2.871	2.803	2.853	2.960	1.519	2.828	0.935	208	1660	3724	3373	1.522	2762	962	2486	887	0
5	4	14	""	"iYGR091W"	3050	29065	75	1599	1706	1046	86	102	66	100	97	0	631	636	354	104	116	67	89	84	0	2.871	3.045	3.062	3.299	1.689	3.110	0.921	156	1272	2040	2152	1.522	1513	527	1620	532	0
5	5	14	""	"iYGR095C"	3245	29065	95	233	550	575	83	96	56	68	55	0	218	472	447	102	112	46	72	56	0	1.293	1.262	1.283	1.287	2.245	1.286	0.928	256	2088	266	837	0.371	150	116	467	370	0
5	6	14	""	"iYGR099W"	3455	29065	75	725	752	473	86	100	61	94	88	0	434	439	244	104	115	84	79	68	0	1.936	1.988	1.956	2.123	1.777	2.023	0.878	156	1272	969	1001	0.953	639	330	666	335	0
5	7	14	""	"iYGR111W"	3640	29065	80	692	741	461	80	92	64	95	87	0	485	491	296	105	116	76	81	67	0	1.611	1.712	1.710	1.757	1.919	1.680	0.896	208	1512	992	1047	0.688	612	380	661	386	0
5	8	14	""	"iYGR117C"	3850	29070	90	727	1098	947	82	94	56	94	83	0	1497	2462	2298	109	122	77	98	89	0	0.465	0.432	0.457	0.493	1.769	0.411	0.936	256	1854	2033	3369	-1.106	645	1388	1016	2353	0
5	9	14	""	"itN(GUU)G"	4045	29065	150	101	240	388	85	96	57	30	19	0	132	247	320	113	124	70	25	18	0	0.842	1.157	1.094	1.102	3.039	1.183	0.857	716	2576	35	289	-0.248	16	19	155	134	-50
5	10	14	""	"iYGR133W"	4235	29070	90	955	1442	1117	88	110	126	96	89	0	341	462	340	114	128	72	82	65	0	3.819	3.891	4.066	4.177	1.869	3.889	0.768	256	1816	1094	1702	1.933	867	227	1354	348	0
5	11	14	""	"iYGR138C"	4465	29065	75	385	376	211	81	93	69	78	73	0	521	465	255	106	120	113	71	63	0	0.733	0.822	0.835	0.831	1.971	0.829	0.847	156	1272	719	654	-0.449	304	415	295	359	0
5	12	14	""	"iYGR142W"	4645	29070	90	2030	3496	3245	80	90	52	98	98	0	836	1916	1755	107	115	49	99	96	0	2.675	1.888	1.851	1.864	1.637	1.876	0.965	256	1924	2679	5225	1.419	1950	729	3416	1809	0
5	13	14	""	"iYGR154C"	4850	29065	95	2878	3940	3137	81	100	103	98	96	0	953	1540	1227	106	118	66	92	91	0	3.302	2.691	2.635	3.065	1.750	2.628	0.957	256	2088	3644	5293	1.723	2797	847	3859	1434	0
5	14	14	""	"iYGR158C"	5050	29070	80	1008	923	485	86	96	51	96	92	0	1483	1211	639	111	123	51	91	89	0	0.672	0.761	0.746	0.788	1.594	0.751	0.927	208	1512	2294	1937	-0.573	922	1372	837	1100	0
5	15	14	""	"iYGRCdelta30"	5245	29065	90	1269	1348	784	91	105	76	95	93	0	1235	1369	809	117	134	90	92	89	0	1.054	1.004	1.001	1.094	1.632	0.976	0.950	256	1924	2296	2509	0.075	1178	1118	1257	1252	0
5	16	14	""	"iYHR094C"	5440	29065	95	2463	2281	1135	91	117	157	98	95	0	1282	1227	612	114	136	123	93	91	0	2.031	1.968	1.965	2.078	1.460	1.927	0.949	256	2018	3540	3303	1.022	2372	1168	2190	1113	0
5	17	14	""	"iYHR098C"	5635	29070	80	5518	5216	1892	100	124	89	100	100	0	2288	2137	783	120	137	71	99	98	0	2.499	2.536	2.547	2.637	1.310	2.520	0.966	208	1512	7586	7133	1.321	5418	2168	5116	2017	0
5	18	14	""	"iYHR102W"	5845	29065	80	2045	1977	1283	94	113	76	97	94	0	1101	1000	608	115	132	76	90	81	0	1.979	2.128	2.155	2.268	1.751	2.174	0.938	208	1512	2937	2768	0.985	1951	986	1883	885	0
5	19	14	""	"iYHR119W"	6040	29065	75	1329	1242	436	89	102	57	100	99	0	1498	1344	511	117	131	68	98	97	0	0.898	0.940	0.959	1.006	1.450	0.915	0.934	156	1272	2621	2380	-0.155	1240	1381	1153	1227	0
5	20	14	""	"iYHR123W"	6245	29065	75	1564	1437	622	92	106	60	100	99	0	2788	2460	1093	122	147	86	100	99	0	0.552	0.575	0.582	0.594	1.349	0.559	0.951	156	1272	4138	3683	-0.857	1472	2666	1345	2338	0
5	21	14	""	"iYHR127W"	6450	29070	80	1088	1144	822	94	106	52	95	91	0	1245	1225	862	128	141	64	96	85	0	0.890	0.957	0.963	0.946	1.814	0.956	0.952	208	1502	2111	2147	-0.168	994	1117	1050	1097	0
5	1	15	""	"iYHR143W"	2450	29270	85	1626	1598	1011	62	67	31	98	98	0	1251	1132	688	90	96	51	93	89	0	1.347	1.474	1.486	1.638	1.644	1.485	0.946	208	1650	2725	2578	0.430	1564	1161	1536	1042	0
5	2	15	""	"iYHRCdelta11"	2650	29270	125	179	609	703	67	72	31	74	60	0	190	456	452	97	102	34	71	55	0	1.204	1.510	1.453	1.324	2.356	1.555	0.931	460	2526	205	901	0.268	112	93	542	359	0
5	3	15	""	"iYHR149C"	2850	29270	80	862	865	601	81	89	42	91	87	0	597	642	438	112	121	96	75	63	0	1.610	1.479	1.522	1.648	1.784	1.427	0.915	208	1512	1266	1314	0.687	781	485	784	530	0
5	4	15	""	"iYHR164C"	3050	29270	90	3792	4673	3943	84	96	65	100	97	0	4016	4506	3826	113	132	129	94	82	0	0.950	1.045	1.075	1.197	1.555	1.039	0.975	256	1924	7611	8982	-0.074	3708	3903	4589	4393	0
5	5	15	""	"iYHR168W"	3250	29275	80	888	830	343	80	92	63	96	93	0	509	471	198	99	113	102	84	80	0	1.971	2.016	1.972	2.070	1.581	1.970	0.881	208	1512	1218	1122	0.979	808	410	750	372	0
5	6	15	""	"iYHR173C"	3455	29270	75	1008	870	385	81	92	52	94	91	0	477	432	207	101	110	48	83	79	0	2.465	2.384	2.436	2.498	1.452	2.294	0.865	156	1272	1303	1120	1.302	927	376	789	331	0
5	7	15	""	"itT(AGU)J"	3640	29260	95	712	847	556	76	89	74	94	88	0	650	810	542	99	115	92	87	81	0	1.154	1.084	1.053	1.215	1.880	1.023	0.927	256	2088	1187	1482	0.207	636	551	771	711	0
5	8	15	""	"iYJL197W"	3845	29260	95	800	1337	1163	81	94	59	96	93	0	556	1025	877	108	121	79	92	79	0	1.605	1.370	1.373	1.391	1.853	1.354	0.952	256	2080	1167	2173	0.682	719	448	1256	917	0
5	9	15	""	"iYJL192C"	4050	29260	75	986	1075	693	86	104	87	95	86	0	633	673	431	115	130	94	83	71	0	1.737	1.772	1.687	1.918	1.717	1.688	0.885	156	1272	1418	1547	0.797	900	518	989	558	0
5	10	15	""	"iYJL173C"	4250	29265	125	144	381	484	80	93	68	48	36	0	168	336	363	109	121	72	45	30	0	1.085	1.326	1.277	1.203	2.671	1.342	0.886	460	2475	123	528	0.117	64	59	301	227	0
5	11	15	""	"iYJL168C"	4450	29265	125	146	330	424	77	87	50	56	40	0	181	348	387	105	116	50	60	42	0	0.908	1.041	0.985	0.936	2.656	1.085	0.892	460	2406	145	496	-0.139	69	76	253	243	0
5	12	15	""	"iYJL164C"	4650	29265	90	2089	1913	1144	79	91	53	98	97	0	1647	1534	875	108	120	54	98	95	0	1.306	1.286	1.290	1.291	1.425	1.302	0.959	256	1916	3549	3260	0.385	2010	1539	1834	1426	0
5	13	15	""	"isnR128"	4855	29260	75	590	582	405	76	82	37	83	77	0	897	805	572	108	115	43	77	73	0	0.651	0.726	0.707	0.758	1.773	0.709	0.920	156	1272	1303	1203	-0.618	514	789	506	697	0
5	14	15	""	"iYJL146W"	5055	29265	80	1991	1900	1264	84	96	51	96	93	0	1441	1306	884	115	126	55	88	83	0	1.438	1.525	1.546	1.724	1.803	1.498	0.952	208	1512	3233	3007	0.524	1907	1326	1816	1191	0
5	15	15	""	"iYJL141C"	5255	29265	80	1873	1732	629	91	110	78	99	98	0	1898	1712	657	120	137	78	98	96	0	1.002	1.031	1.033	1.081	1.374	1.018	0.949	208	1480	3560	3233	0.003	1782	1778	1641	1592	0
5	16	15	""	"iYJL125C"	5445	29265	150	117	201	198	86	102	70	35	25	0	137	217	184	111	126	77	31	23	0	1.192	1.085	1.111	1.141	3.166	1.041	0.720	716	2706	57	221	0.254	31	26	115	106	-50
5	17	15	""	"iYJL120W"	5650	29265	75	1259	1174	408	92	115	85	99	99	0	595	563	203	115	130	71	96	89	0	2.431	2.415	2.506	2.544	1.445	2.458	0.859	156	1272	1647	1530	1.282	1167	480	1082	448	0
5	18	15	""	"iYJL115W"	5845	29265	75	1087	1108	722	92	108	75	96	86	0	1885	1827	1210	119	149	126	92	82	0	0.563	0.595	0.602	0.631	1.522	0.575	0.946	156	1272	2761	2724	-0.828	995	1766	1016	1708	0
5	19	15	""	"iYKL211C"	6045	29265	85	2333	2258	1433	89	105	64	98	96	0	1351	1356	885	114	134	72	93	88	0	1.814	1.746	1.792	1.903	1.617	1.708	0.954	208	1660	3481	3411	0.859	2244	1237	2169	1242	0
5	20	15	""	"itT(CGU)K"	6240	29260	90	1375	1329	679	89	102	56	98	98	0	1060	1017	541	111	126	64	97	92	0	1.355	1.369	1.393	1.442	1.489	1.333	0.932	256	1924	2235	2146	0.438	1286	949	1240	906	0
5	21	15	""	"iYKL205W"	6440	29265	95	972	1109	733	87	97	50	98	95	0	910	1136	769	111	124	56	96	92	0	1.108	0.997	0.988	1.046	1.538	0.980	0.944	256	2088	1684	2047	0.147	885	799	1022	1025	0
5	1	16	""	"iYKLCdelta2"	2445	29470	85	305	407	308	60	65	30	89	81	0	543	745	544	87	95	55	85	83	0	0.537	0.527	0.524	0.541	2.065	0.524	0.903	208	1616	701	1005	-0.896	245	456	347	658	0
5	2	16	""	"iYKL187C"	2660	29465	90	1934	1830	1189	64	72	35	99	97	0	1281	1169	735	98	107	86	88	83	0	1.581	1.649	1.613	1.884	1.915	1.648	0.930	256	1905	3053	2837	0.661	1870	1183	1766	1071	0
5	3	16	""	"iYKL183W"	2865	29470	80	427	736	769	76	82	35	87	81	0	284	442	412	111	123	106	59	43	0	2.029	1.994	1.888	1.779	2.378	1.952	0.905	208	1512	524	991	1.021	351	173	660	331	0
5	4	16	""	"iYKL166C-1"	3050	29470	90	1486	2000	1752	71	77	32	95	92	0	715	1117	953	102	111	51	87	83	0	2.308	1.900	1.865	1.927	1.934	1.901	0.946	256	1924	2028	2944	1.207	1415	613	1929	1015	0
5	5	16	""	"iYKL164C-1"	3250	29475	80	937	1275	1096	70	76	33	94	91	0	584	785	647	96	102	38	82	78	0	1.777	1.749	1.725	1.872	1.740	1.742	0.946	208	1512	1355	1894	0.829	867	488	1205	689	0
5	6	16	""	"iYKL162C"	3455	29465	150	97	267	381	74	82	37	41	30	0	110	191	186	98	105	38	34	25	0	1.917	2.075	1.683	1.443	3.118	2.094	0.835	716	2718	35	286	0.939	23	12	193	93	-50
5	7	16	""	"iYKL148C"	3645	29470	80	1143	1038	494	74	83	43	99	96	0	869	740	382	98	105	40	90	86	0	1.387	1.502	1.520	1.734	1.850	1.437	0.924	208	1480	1840	1606	0.471	1069	771	964	642	0
5	8	16	""	"iYKL143W"	3850	29470	80	1288	1184	407	79	88	45	99	98	0	1062	966	353	105	114	43	95	94	0	1.263	1.283	1.287	1.376	1.500	1.269	0.936	208	1512	2166	1966	0.337	1209	957	1105	861	0
5	9	16	""	"iYKL139W"	4045	29465	85	1586	1641	919	84	94	47	100	100	0	8259	7994	4342	119	152	174	100	100	0	0.185	0.198	0.196	0.191	1.315	0.195	0.951	208	1660	9642	9432	-2.438	1502	8140	1557	7875	0
5	10	16	""	"iYLL025W"	4245	29470	80	1292	1190	421	84	95	50	99	97	0	1609	1484	549	122	136	64	97	95	0	0.812	0.812	0.822	0.839	1.420	0.790	0.932	208	1512	2695	2468	-0.300	1208	1487	1106	1362	0
5	11	16	""	"iYLL021W"	4450	29465	125	273	702	730	82	92	55	70	56	0	416	1561	1686	119	130	64	75	67	0	0.643	0.430	0.445	0.485	2.286	0.423	0.938	460	2456	488	2062	-0.637	191	297	620	1442	0
5	12	16	""	"iYLL017W"	4640	29470	90	1472	2187	1760	90	111	144	98	92	0	1567	2458	1918	125	159	214	97	92	0	0.958	0.899	0.871	0.842	1.371	0.899	0.973	256	1890	2824	4430	-0.061	1382	1442	2097	2333	0
5	13	16	""	"iYLL001W"	4840	29470	90	1430	1255	793	91	109	124	90	77	0	8058	6646	4725	127	159	214	99	96	0	0.169	0.179	0.180	0.190	1.507	0.170	0.958	256	1924	9270	7683	-2.566	1339	7931	1164	6519	0
5	14	16	""	"iYLR003C"	5050	29470	90	637	889	645	87	101	85	93	83	0	1618	2295	1777	127	155	169	91	85	0	0.369	0.370	0.374	0.408	1.731	0.355	0.941	256	1924	2041	2970	-1.439	550	1491	802	2168	0
5	15	16	""	"iYLR007W"	5245	29470	85	1910	1767	753	99	116	75	100	98	0	4003	3505	1571	141	166	107	100	100	0	0.469	0.496	0.490	0.504	1.299	0.482	0.959	208	1660	5673	5032	-1.093	1811	3862	1668	3364	0
5	16	16	""	"iYLR024C"	5445	29470	80	3121	2610	1305	92	106	71	100	100	0	10290	8391	4632	126	152	118	100	100	0	0.298	0.305	0.304	0.324	1.332	0.294	0.968	208	1512	13193	10783	-1.747	3029	10164	2518	8265	0
5	17	16	""	"iYLR028C"	5640	29470	85	1637	1489	674	92	117	142	93	90	0	1095	974	432	123	149	115	91	87	0	1.590	1.642	1.650	1.659	1.397	1.606	0.913	208	1660	2517	2248	0.669	1545	972	1397	851	0
5	18	16	""	"iYLR032W"	5840	29470	80	2183	1871	927	85	97	53	100	100	0	3836	3090	1645	118	140	90	99	98	0	0.564	0.601	0.613	0.646	1.414	0.580	0.966	208	1512	5816	4758	-0.826	2098	3718	1786	2972	0
5	19	16	""	"iYLR044C"	6040	29470	80	3402	2990	1747	89	108	87	100	100	0	1729	1471	886	119	139	86	96	90	0	2.058	2.146	2.176	2.359	1.464	2.085	0.957	208	1512	4923	4253	1.041	3313	1610	2901	1352	0
5	20	16	""	"iYLR048W"	6250	29470	80	1166	1034	576	88	99	50	96	91	0	1508	1347	785	113	127	60	98	94	0	0.773	0.767	0.780	0.786	1.566	0.745	0.932	208	1512	2473	2180	-0.372	1078	1395	946	1234	0
5	21	16	""	"iYLR052W"	6445	29470	80	1247	1094	585	85	93	45	98	95	0	916	779	430	108	118	51	91	85	0	1.438	1.504	1.514	1.635	1.497	1.477	0.923	208	1512	1970	1680	0.524	1162	808	1009	671	0
5	1	17	""	"iYLR364W"	2455	29670	80	2009	1889	1066	64	69	31	99	98	0	554	524	275	91	95	43	88	87	0	4.201	4.215	4.243	4.417	1.529	4.206	0.922	208	1495	2408	2258	2.071	1945	463	1825	433	0
5	2	17	""	"iYLR369W"	2650	29670	80	846	749	367	71	77	34	94	91	0	657	592	325	106	113	46	83	79	0	1.407	1.395	1.402	1.563	1.787	1.311	0.890	208	1512	1326	1164	0.492	775	551	678	486	0
5	3	17	""	"iYLR373C"	2855	29665	75	599	539	264	74	86	111	81	78	0	730	636	318	115	146	462	64	5	0	0.854	0.893	0.874	0.872	1.904	0.488	0.503	156	1272	1140	986	-0.228	525	615	465	521	0
5	4	17	""	"iYLR389C"	3060	29665	80	1096	1069	749	68	77	44	94	89	0	504	519	352	95	100	32	85	79	0	2.513	2.361	2.323	2.478	1.937	2.295	0.910	208	1512	1437	1425	1.330	1028	409	1001	424	0
5	5	17	""	"iYLR394W"	3260	29670	95	1375	1305	844	73	86	66	94	91	0	1427	1396	868	101	113	80	91	88	0	0.982	0.951	0.942	0.956	1.588	0.959	0.943	256	2088	2628	2527	-0.026	1302	1326	1232	1295	0
5	6	17	""	"iYLR398C"	3450	29670	80	1954	1800	875	81	90	45	98	97	0	1866	1610	822	109	117	44	92	89	0	1.066	1.145	1.153	1.320	1.797	1.121	0.953	208	1512	3630	3220	0.092	1873	1757	1719	1501	0
5	7	17	""	"iYLR412W-1"	3650	29670	85	2832	2569	1454	82	92	50	99	97	0	952	882	517	107	116	50	88	85	0	3.254	3.209	3.193	3.667	1.667	3.120	0.944	208	1660	3595	3262	1.702	2750	845	2487	775	0
5	8	17	""	"iYLR417W"	3855	29670	75	4977	4394	1911	90	106	70	100	99	0	4240	3757	1745	114	132	66	98	95	0	1.184	1.181	1.188	1.327	1.594	1.153	0.963	156	1272	9013	7947	0.244	4887	4126	4304	3643	0
5	9	17	""	"iYLRCdelta24"	4055	29670	90	418	587	466	88	99	59	87	73	0	508	727	595	112	124	58	80	69	0	0.833	0.811	0.811	0.887	2.041	0.789	0.912	256	1924	726	1114	-0.263	330	396	499	615	0
5	10	17	""	"iYLR436C"	4255	29670	75	849	805	373	93	116	116	93	84	0	511	478	224	119	137	101	83	73	0	1.929	1.983	2.030	2.059	1.545	1.760	0.812	156	1272	1148	1071	0.948	756	392	712	359	0
5	11	17	""	"iYLR439W"	4450	29675	90	739	645	387	96	120	127	77	64	0	1522	1398	898	124	143	119	93	87	0	0.460	0.431	0.432	0.429	1.855	0.422	0.908	256	1924	2041	1823	-1.120	643	1398	549	1274	0
5	12	17	""	"iYLR444C"	4660	29670	90	1095	973	523	105	128	102	91	86	0	770	683	368	131	151	106	83	74	0	1.549	1.572	1.628	1.677	1.665	1.493	0.877	256	1924	1629	1420	0.632	990	639	868	552	0
5	13	17	""	"iYMR130W"	4845	29665	75	1262	1125	525	98	126	118	94	90	0	4426	3628	1937	128	199	401	92	85	0	0.271	0.293	0.297	0.324	1.514	0.278	0.947	156	1272	5462	4527	-1.885	1164	4298	1027	3500	0
5	14	17	""	"iYMR134W"	5055	29670	90	3452	5388	4933	105	131	114	99	98	0	1944	3336	2988	130	153	109	100	96	0	1.845	1.648	1.604	1.579	1.439	1.660	0.970	256	1924	5161	8489	0.884	3347	1814	5283	3206	0
5	15	17	""	"iYMR138W"	5250	29665	85	5894	5268	2346	114	158	187	100	100	0	2658	2482	1083	145	178	143	100	99	0	2.300	2.205	2.229	2.200	1.183	2.197	0.966	208	1660	8293	7491	1.202	5780	2513	5154	2337	0
5	16	17	""	"iYMR155W"	5455	29665	125	258	534	505	98	116	102	60	46	0	296	589	537	132	151	92	63	48	0	0.976	0.954	0.947	0.921	2.295	0.941	0.915	460	2552	324	893	-0.036	160	164	436	457	0
5	17	17	""	"itM(CAU)M"	5650	29670	75	987	898	351	98	110	57	98	96	0	903	851	307	135	151	71	98	93	0	1.158	1.117	1.111	1.120	1.369	1.139	0.902	156	1272	1657	1516	0.211	889	768	800	716	0
5	18	17	""	"iYMR161W"	5850	29665	85	2568	2212	1086	90	110	93	99	98	0	6308	5220	2613	133	176	186	99	98	0	0.401	0.417	0.418	0.425	1.339	0.413	0.964	208	1660	8653	7209	-1.317	2478	6175	2122	5087	0
5	19	17	""	"iYMR176W"	6040	29670	90	1519	2712	2308	90	129	300	94	75	0	1154	2168	1852	132	178	322	91	66	0	1.398	1.288	1.250	1.334	1.595	1.238	0.958	256	1924	2451	4658	0.484	1429	1022	2622	2036	0
5	20	17	""	"iYMR180C"	6245	29675	100	727	997	839	89	122	274	62	53	0	621	932	732	119	163	304	57	48	0	1.271	1.117	1.140	1.100	1.703	1.115	0.921	316	2348	1140	1721	0.346	638	502	908	813	0
5	21	17	""	"iYMR183C"	6435	29670	85	1696	1429	872	85	109	145	94	81	0	1302	1168	733	112	141	164	87	75	0	1.354	1.273	1.253	1.330	1.541	1.201	0.937	208	1660	2801	2400	0.437	1611	1190	1344	1056	0
5	1	18	""	"iYMR198W"	2455	29875	95	3419	4717	4065	64	80	126	93	87	0	1506	2137	1790	92	109	137	81	76	0	2.373	2.275	2.303	2.435	1.602	2.269	0.944	256	2058	4769	6698	1.247	3355	1414	4653	2045	0
5	2	18	""	"iYMR202W"	2655	29875	85	698	665	391	69	74	28	94	90	0	960	852	515	99	103	32	86	84	0	0.731	0.792	0.787	0.857	1.727	0.765	0.923	208	1660	1490	1349	-0.453	629	861	596	753	0
5	3	18	""	"iYMR206W"	2855	29870	85	3068	2602	1260	68	77	50	98	97	0	2981	2395	1199	96	105	51	99	94	0	1.040	1.102	1.099	1.178	1.497	1.085	0.963	208	1660	5885	4833	0.056	3000	2885	2534	2299	0
5	4	18	""	"iYNL148C"	3060	29870	90	1380	1306	877	70	77	39	93	91	0	610	584	364	97	102	38	84	80	0	2.554	2.538	2.529	2.677	1.848	2.512	0.927	256	1924	1823	1723	1.353	1310	513	1236	487	0
5	5	18	""	"iYNL144C-0"	3245	29870	80	3710	3378	1995	75	84	49	99	98	0	4257	3426	2108	104	113	50	98	97	0	0.875	0.994	1.003	1.155	1.637	0.965	0.969	208	1512	7788	6625	-0.192	3635	4153	3303	3322	0
5	6	18	""	"iYNL141W"	3450	29875	90	1591	1569	1157	78	86	38	99	95	0	2454	2226	1716	108	118	49	93	90	0	0.645	0.704	0.728	0.828	1.848	0.684	0.960	256	1924	3859	3609	-0.633	1513	2346	1491	2118	0
5	7	18	""	"iYNL125C"	3650	29870	80	2314	2115	1076	84	98	69	100	95	0	1078	936	475	110	122	61	89	87	0	2.304	2.459	2.432	2.628	1.557	2.426	0.943	208	1495	3198	2857	1.204	2230	968	2031	826	0
5	8	18	""	"iYNL121C"	3850	29870	80	4616	4120	1898	82	91	45	100	100	0	2645	2277	1136	104	114	46	95	93	0	1.784	1.858	1.851	2.087	1.545	1.819	0.962	208	1512	7075	6211	0.835	4534	2541	4038	2173	0
5	9	18	""	"iYNL116W"	4060	29865	75	2938	3497	2892	82	91	47	91	89	0	3677	3730	3015	108	117	44	86	83	0	0.800	0.943	0.964	1.188	2.047	0.936	0.955	156	1272	6425	7037	-0.322	2856	3569	3415	3622	0
5	10	18	""	"iYNL097C"	4250	29870	90	6776	6060	3732	94	108	61	100	100	0	2487	2137	1365	113	123	49	98	94	0	2.815	2.948	2.945	3.336	1.585	2.887	0.963	256	1924	9056	7990	1.493	6682	2374	5966	2024	0
5	11	18	""	"iYNL094W"	4450	29870	80	3653	3127	1531	102	127	121	97	94	0	2099	1784	903	120	136	101	88	87	0	1.794	1.818	1.818	2.063	1.725	1.772	0.957	208	1512	5530	4689	0.843	3551	1979	3025	1664	0
5	12	18	""	"iYNL089C"	4660	29870	85	1941	1739	1011	105	129	91	95	91	0	1308	1130	698	120	139	77	89	78	0	1.545	1.618	1.620	1.868	1.600	1.558	0.953	208	1660	3024	2644	0.628	1836	1188	1634	1010	0
5	13	18	""	"iYNL073W"	4845	29870	95	1862	1882	1110	100	141	214	96	92	0	1065	1119	684	120	149	156	92	82	0	1.865	1.784	1.807	1.934	1.518	1.729	0.936	256	2082	2707	2781	0.899	1762	945	1782	999	0
5	14	18	""	"iYNL069C"	5045	29870	85	2337	2323	1222	109	145	142	95	93	0	1429	1232	650	134	159	124	87	81	0	1.720	2.016	2.043	2.283	1.787	1.972	0.925	208	1660	3523	3312	0.783	2228	1295	2214	1098	0
5	15	18	""	"iYNL065W"	5250	29870	90	2792	2407	1351	99	117	83	98	95	0	9965	8455	5110	142	168	109	100	98	0	0.274	0.278	0.281	0.305	1.541	0.269	0.967	256	1916	12516	10621	-1.867	2693	9823	2308	8313	0
5	16	18	""	"itG(GCC)O2"	5450	29870	90	594	745	487	98	109	61	94	88	0	665	869	549	146	167	91	91	85	0	0.956	0.895	0.883	0.903	1.670	0.874	0.920	256	1924	1015	1370	-0.065	496	519	647	723	0
5	17	18	""	"iYOL019W"	5645	29865	80	4342	3856	1718	93	106	54	100	100	0	7574	6429	2938	136	156	85	99	99	0	0.571	0.598	0.606	0.621	1.332	0.588	0.969	208	1512	11687	10056	-0.808	4249	7438	3763	6293	0
5	18	18	""	"iYOL015W"	5845	29870	85	5673	5124	2264	90	104	56	100	99	0	7877	6845	3175	127	145	74	100	99	0	0.720	0.749	0.761	0.810	1.416	0.738	0.963	208	1629	13333	11752	-0.473	5583	7750	5034	6718	0
5	19	18	""	"iYOL001W"	6050	29865	80	1022	1152	793	89	98	44	96	91	0	4118	4617	3438	134	151	74	100	98	0	0.234	0.237	0.235	0.247	1.482	0.230	0.961	208	1512	4917	5546	-2.094	933	3984	1063	4483	0
5	20	18	""	"iYOR003W"	6245	29870	90	4307	3817	2317	88	98	47	100	99	0	19491	16405	10519	127	148	78	100	100	0	0.218	0.229	0.233	0.258	1.545	0.223	0.971	256	1924	23583	20007	-2.198	4219	19364	3729	16278	0
5	21	18	""	"iYOR007C"	6445	29870	95	838	804	508	85	94	45	95	87	0	947	939	589	121	138	71	91	83	0	0.912	0.879	0.895	0.916	1.843	0.869	0.921	256	2088	1579	1537	-0.133	753	826	719	818	0
[truncated: 2,222,176 more chars]
