# Supplementary material for: Genome-Wide Mapping of the Cohesin Complex in the Yeast Saccharomyces cerevisiae
Source: PLoS Biol. 2004 Jul 27;2(9):e259. doi: 10.1371/journal.pbio.0020259 (PMC490026; doi:10.1371/journal.pbio.0020259)
Supplement: Dataset S43 — Cy3 = genomic DNA; Cy5 = ChIP nocodazole arrest glucose Mcd1-18Myc in W303. (4.4 MB XLS). [file pbio.0020259.sd043.xls]

ATF	1.0
27	82    
"Type=GenePix Results 2"
"DateTime=2002/09/12 10:36:26"
"Settings=L:\cohesin followup\UP6_213.gps"
"GalFile=C:\Documents and Settings\jen.JEN-W2000\Desktop\UberChip6.gal"
"PixelSize=10"
"Wavelengths=635	532"
"ImageFiles=L:\cohesin followup\UP6_213_635.tif 0	L:\cohesin followup\UP6_213_532.tif 0"
"NormalizationMethod=None"
"NormalizationFactors=1	1"
"JpegImage=L:\cohesin followup\UP6_0213.jpg"
"RatioFormulations=W1/W2 (635/532)"
"Barcode="
"BackgroundSubtraction=LocalFeature"
"ImageOrigin=1040, 24360"
"JpegOrigin=1550, 24930"
"Creator=GenePix Pro 4.0.1.9"
"Scanner=GenePix 4000B [87097]"
"FocusPosition=0"
"Temperature=27.67"
"LinesAveraged=1"
"Comment=Cy5=MycMcd1 ChIP 9_5 1827 NZ arrest Cy3=total gDNA"
"PMTGain=650	550"
"ScanPower=100	100"
"LaserPower=3.37	3.62"
"LaserOnTime=15772	15785"
"ScanRegion=104,2436,2028,6164"
"Supplier="
"Block"	"Column"	"Row"	"Name"	"ID"	"X"	"Y"	"Dia."	"F635 Median"	"F635 Mean"	"F635 SD"	"B635 Median"	"B635 Mean"	"B635 SD"	"% > B635+1SD"	"% > B635+2SD"	"F635 % Sat."	"F532 Median"	"F532 Mean"	"F532 SD"	"B532 Median"	"B532 Mean"	"B532 SD"	"% > B532+1SD"	"% > B532+2SD"	"F532 % Sat."	"F3 Median"	"F3 Mean"	"F3 SD"	"B3 Median"	"B3 Mean"	"B3 SD"	"% > B3+1SD"	"% > B3+2SD"	"F3 % Sat."	"F4 Median"	"F4 Mean"	"F4 SD"	"B4 Median"	"B4 Mean"	"B4 SD"	"% > B4+1SD"	"% > B4+2SD"	"F4 % Sat."	"Ratio of Medians (635/532)"	"Ratio of Means (635/532)"	"Median of Ratios (635/532)"	"Mean of Ratios (635/532)"	"Ratios SD (635/532)"	"Rgn Ratio (635/532)"	"Rgn R� (635/532)"	"Ratio of Medians (Ratio/2)"	"Ratio of Means (Ratio/2)"	"Median of Ratios (Ratio/2)"	"Mean of Ratios (Ratio/2)"	"Ratios SD (Ratio/2)"	"Rgn Ratio (Ratio/2)"	"Rgn R� (Ratio/2)"	"Ratio of Medians (Ratio/3)"	"Ratio of Means (Ratio/3)"	"Median of Ratios (Ratio/3)"	"Mean of Ratios (Ratio/3)"	"Ratios SD (Ratio/3)"	"Rgn Ratio (Ratio/3)"	"Rgn R� (Ratio/3)"	"F Pixels"	"B Pixels"	"Sum of Medians"	"Sum of Means"	"Log Ratio (635/532)"	"Log Ratio (Ratio/2)"	"Log Ratio (Ratio/3)"	"F635 Median - B635"	"F532 Median - B532"	"F3 Median - B3"	"F4 Median - B4"	"F635 Mean - B635"	"F532 Mean - B532"	"F3 Mean - B3"	"F4 Mean - B4"	"Flags"	"Normalize"
1	1	1	""	"YBL081W"	1840	25330	110	5999	8520	5732	68	73	30	100	100	0	8339	11990	7712	58	68	56	100	100	0	0	0	0	0	0	0	0	0	0	0	0	0	0	0	0	0	0	0	0.716	0.708	0.714	0.699	1.255	0.712	0.962	0.000	0.000	0.000	0.000	0.000	0.000	0.000	0.000	0.000	0.000	0.000	0.000	0.000	0.000	80	589	14212	20384	-0.482	Error	Error	5931	8281	0	0	8452	11932	0	0	0	0
1	2	1	""	"YBL112C"	2060	25310	100	31719	34007	10689	72	78	46	100	100	1	46648	44945	13066	57	71	98	100	100	6	0	0	0	0	0	0	0	0	0	0	0	0	0	0	0	0	0	0	0.679	0.756	0.738	0.770	1.425	0.749	0.913	0.000	0.000	0.000	0.000	0.000	0.000	0.000	0.000	0.000	0.000	0.000	0.000	0.000	0.000	80	500	78238	78823	-0.558	Error	Error	31647	46591	0	0	33935	44888	0	0	0	0
1	3	1	"CDS1"	"YBR029C"	2250	25310	100	1077	1265	729	72	78	46	100	98	0	1723	2196	1395	54	69	91	100	98	0	0	0	0	0	0	0	0	0	0	0	0	0	0	0	0	0	0	0	0.602	0.557	0.558	0.572	1.423	0.529	0.900	0.000	0.000	0.000	0.000	0.000	0.000	0.000	0.000	0.000	0.000	0.000	0.000	0.000	0.000	80	494	2674	3335	-0.732	Error	Error	1005	1669	0	0	1193	2142	0	0	0	0
1	4	1	""	"YBL083C"	2450	25310	80	291	377	264	69	74	32	94	90	0	362	601	549	54	63	46	96	92	0	0	0	0	0	0	0	0	0	0	0	0	0	0	0	0	0	0	0	0.721	0.563	0.546	0.644	2.056	0.490	0.829	0.000	0.000	0.000	0.000	0.000	0.000	0.000	0.000	0.000	0.000	0.000	0.000	0.000	0.000	52	306	530	855	-0.472	Error	Error	222	308	0	0	308	547	0	0	0	0
1	5	1	"NTH2"	"YBR001C"	2650	25320	80	1132	2844	3894	73	76	29	96	96	0	500	868	1021	54	60	26	98	94	0	0	0	0	0	0	0	0	0	0	0	0	0	0	0	0	0	0	0	2.374	3.404	2.941	2.720	1.867	3.852	0.904	0.000	0.000	0.000	0.000	0.000	0.000	0.000	0.000	0.000	0.000	0.000	0.000	0.000	0.000	52	320	1505	3585	1.248	Error	Error	1059	446	0	0	2771	814	0	0	0	0
1	6	1	"RPL4A"	"YBR031W"	2850	25310	100	1631	2978	3519	71	75	28	100	100	0	1760	3174	3299	53	62	82	98	98	0	0	0	0	0	0	0	0	0	0	0	0	0	0	0	0	0	0	0	0.914	0.931	0.824	0.846	1.724	1.014	0.944	0.000	0.000	0.000	0.000	0.000	0.000	0.000	0.000	0.000	0.000	0.000	0.000	0.000	0.000	80	516	3267	6028	-0.130	Error	Error	1560	1707	0	0	2907	3121	0	0	0	0
1	7	1	"BOI1"	"YBL085W"	3050	25310	70	130	145	54	70	72	29	81	53	0	124	132	50	56	68	121	18	0	0	0	0	0	0	0	0	0	0	0	0	0	0	0	0	0	0	0	0	0.882	0.987	1.011	0.966	2.398	0.055	0.023	0.000	0.000	0.000	0.000	0.000	0.000	0.000	0.000	0.000	0.000	0.000	0.000	0.000	0.000	32	206	128	151	-0.181	Error	Error	60	68	0	0	75	76	0	0	0	0
1	8	1	"COQ1"	"YBR003W"	3250	25310	90	8921	16782	14949	72	77	31	100	100	0	6544	10020	8471	58	66	53	100	100	0	0	0	0	0	0	0	0	0	0	0	0	0	0	0	0	0	0	0	1.364	1.677	1.565	1.564	1.328	1.734	0.965	0.000	0.000	0.000	0.000	0.000	0.000	0.000	0.000	0.000	0.000	0.000	0.000	0.000	0.000	52	384	15335	26672	0.448	Error	Error	8849	6486	0	0	16710	9962	0	0	0	0
1	9	1	""	"YBR033W"	3440	25320	80	4161	7067	6704	72	84	87	100	100	0	4027	6358	5788	56	83	148	100	98	0	0	0	0	0	0	0	0	0	0	0	0	0	0	0	0	0	0	0	1.030	1.110	1.064	1.051	1.382	1.140	0.925	0.000	0.000	0.000	0.000	0.000	0.000	0.000	0.000	0.000	0.000	0.000	0.000	0.000	0.000	52	320	8060	13297	0.042	Error	Error	4089	3971	0	0	6995	6302	0	0	0	0
1	10	1	"RPL23A"	"YBL087C"	3680	25310	70	5604	6712	3536	78	517	1688	96	78	0	12431	12298	5733	59	737	2690	96	90	0	0	0	0	0	0	0	0	0	0	0	0	0	0	0	0	0	0	0	0.447	0.542	0.566	0.529	1.316	0.558	0.933	0.000	0.000	0.000	0.000	0.000	0.000	0.000	0.000	0.000	0.000	0.000	0.000	0.000	0.000	32	206	17898	18873	-1.163	Error	Error	5526	12372	0	0	6634	12239	0	0	0	0
1	11	1	""	"YBR005W"	3860	25300	90	16152	16558	8529	71	77	51	100	100	0	5982	5932	2948	55	60	33	100	100	0	0	0	0	0	0	0	0	0	0	0	0	0	0	0	0	0	0	0	2.713	2.805	2.794	2.805	1.227	2.837	0.964	0.000	0.000	0.000	0.000	0.000	0.000	0.000	0.000	0.000	0.000	0.000	0.000	0.000	0.000	52	360	22008	22364	1.440	Error	Error	16081	5927	0	0	16487	5877	0	0	0	0
1	12	1	"PDX3"	"YBR035C"	4040	25310	80	8858	8175	3342	73	231	901	100	94	0	12775	11539	4729	59	380	1698	98	96	0	0	0	0	0	0	0	0	0	0	0	0	0	0	0	0	0	0	0	0.691	0.706	0.695	0.699	1.288	0.672	0.951	0.000	0.000	0.000	0.000	0.000	0.000	0.000	0.000	0.000	0.000	0.000	0.000	0.000	0.000	52	306	21501	19582	-0.534	Error	Error	8785	12716	0	0	8102	11480	0	0	0	0
1	13	1	""	"YCL045C"	4250	25320	60	122	118	53	70	72	29	62	37	0	118	121	53	54	57	21	78	59	0	0	0	0	0	0	0	0	0	0	0	0	0	0	0	0	0	0	0	0.813	0.716	0.829	0.964	2.950	0.913	0.334	0.000	0.000	0.000	0.000	0.000	0.000	0.000	0.000	0.000	0.000	0.000	0.000	0.000	0.000	32	160	116	115	-0.300	Error	Error	52	64	0	0	48	67	0	0	0	0
1	14	1	""	"YCLX04W"	4450	25320	80	6289	5742	2349	73	88	114	100	100	0	12588	11804	4652	57	122	540	100	100	0	0	0	0	0	0	0	0	0	0	0	0	0	0	0	0	0	0	0	0.496	0.483	0.481	0.473	1.325	0.468	0.951	0.000	0.000	0.000	0.000	0.000	0.000	0.000	0.000	0.000	0.000	0.000	0.000	0.000	0.000	52	320	18747	17416	-1.011	Error	Error	6216	12531	0	0	5669	11747	0	0	0	0
1	15	1	""	"YCR023C"	4630	25320	70	485	1995	2603	75	91	70	100	96	0	768	2764	4144	59	96	174	100	84	0	0	0	0	0	0	0	0	0	0	0	0	0	0	0	0	0	0	0	0.578	0.710	0.790	0.774	1.711	0.624	0.839	0.000	0.000	0.000	0.000	0.000	0.000	0.000	0.000	0.000	0.000	0.000	0.000	0.000	0.000	32	220	1119	4625	-0.790	Error	Error	410	709	0	0	1920	2705	0	0	0	0
1	16	1	""	"YCL047C"	4850	25320	80	114	119	42	70	73	28	61	40	0	117	117	42	57	60	19	80	65	0	0	0	0	0	0	0	0	0	0	0	0	0	0	0	0	0	0	0	0.733	0.817	0.822	0.903	3.218	1.085	0.215	0.000	0.000	0.000	0.000	0.000	0.000	0.000	0.000	0.000	0.000	0.000	0.000	0.000	0.000	52	320	104	109	-0.447	Error	Error	44	60	0	0	49	60	0	0	0	0
1	17	1	""	"YCLX06C"	5040	25320	80	4390	4616	2745	71	83	86	100	100	0	8519	8185	5243	58	95	304	98	98	0	0	0	0	0	0	0	0	0	0	0	0	0	0	0	0	0	0	0	0.510	0.559	0.553	0.572	1.670	0.532	0.943	0.000	0.000	0.000	0.000	0.000	0.000	0.000	0.000	0.000	0.000	0.000	0.000	0.000	0.000	52	320	12780	12672	-0.970	Error	Error	4319	8461	0	0	4545	8127	0	0	0	0
1	18	1	"PMP1"	"YCR024C-A"	5240	25330	80	1239	1173	587	74	79	44	98	96	0	2510	2594	1280	57	88	194	98	94	0	0	0	0	0	0	0	0	0	0	0	0	0	0	0	0	0	0	0	0.475	0.433	0.423	0.416	1.361	0.421	0.873	0.000	0.000	0.000	0.000	0.000	0.000	0.000	0.000	0.000	0.000	0.000	0.000	0.000	0.000	52	332	3618	3636	-1.074	Error	Error	1165	2453	0	0	1099	2537	0	0	0	0
1	19	1	""	"YCL049C"	5450	25310	70	128	131	51	72	75	30	75	37	0	104	114	49	55	59	22	75	56	0	0	0	0	0	0	0	0	0	0	0	0	0	0	0	0	0	0	0	1.143	1.000	0.936	0.957	2.990	1.061	0.246	0.000	0.000	0.000	0.000	0.000	0.000	0.000	0.000	0.000	0.000	0.000	0.000	0.000	0.000	32	206	105	118	0.193	Error	Error	56	49	0	0	59	59	0	0	0	0
1	20	1	""	"YCLX08C"	5650	25300	80	8272	7144	3098	77	108	267	96	96	0	8323	7593	2990	61	119	476	96	96	0	0	0	0	0	0	0	0	0	0	0	0	0	0	0	0	0	0	0	0.992	0.938	0.968	0.944	1.367	0.947	0.943	0.000	0.000	0.000	0.000	0.000	0.000	0.000	0.000	0.000	0.000	0.000	0.000	0.000	0.000	52	288	16457	14599	-0.012	Error	Error	8195	8262	0	0	7067	7532	0	0	0	0
1	21	1	""	"YCR026C"	5850	25300	80	636	887	681	79	84	32	100	100	0	1054	1791	1667	59	69	35	100	100	0	0	0	0	0	0	0	0	0	0	0	0	0	0	0	0	0	0	0	0.560	0.467	0.499	0.513	1.520	0.419	0.895	0.000	0.000	0.000	0.000	0.000	0.000	0.000	0.000	0.000	0.000	0.000	0.000	0.000	0.000	52	288	1552	2540	-0.837	Error	Error	557	995	0	0	808	1732	0	0	0	0
1	1	2	"LRE1"	"YCL051W"	1850	25510	90	123	126	46	69	72	27	69	50	0	109	118	44	57	61	22	86	61	0	0	0	0	0	0	0	0	0	0	0	0	0	0	0	0	0	0	0	1.038	0.934	0.803	0.869	2.232	1.063	0.267	0.000	0.000	0.000	0.000	0.000	0.000	0.000	0.000	0.000	0.000	0.000	0.000	0.000	0.000	52	399	106	118	0.054	Error	Error	54	52	0	0	57	61	0	0	0	0
1	2	2	""	"YCLX10C"	2040	25530	80	21689	18917	9259	75	490	2929	96	90	0	7724	6559	3403	61	285	1317	92	78	0	0	0	0	0	0	0	0	0	0	0	0	0	0	0	0	0	0	0	2.821	2.900	2.928	3.079	1.544	2.886	0.946	0.000	0.000	0.000	0.000	0.000	0.000	0.000	0.000	0.000	0.000	0.000	0.000	0.000	0.000	52	340	29277	25340	1.496	Error	Error	21614	7663	0	0	18842	6498	0	0	0	0
1	3	2	"FEN2"	"YCR028C"	2250	25530	80	18595	17501	7148	71	100	232	100	100	0	19415	18342	7586	58	120	474	98	98	0	0	0	0	0	0	0	0	0	0	0	0	0	0	0	0	0	0	0	0.957	0.953	0.976	1.021	1.576	0.924	0.957	0.000	0.000	0.000	0.000	0.000	0.000	0.000	0.000	0.000	0.000	0.000	0.000	0.000	0.000	52	340	37881	35714	-0.063	Error	Error	18524	19357	0	0	17430	18284	0	0	0	0
1	4	2	"SHR3"	"YDL212W"	2440	25530	70	492	949	1107	70	73	28	93	93	0	800	1761	2308	53	58	28	96	93	0	0	0	0	0	0	0	0	0	0	0	0	0	0	0	0	0	0	0	0.565	0.515	0.575	0.594	2.094	0.476	0.904	0.000	0.000	0.000	0.000	0.000	0.000	0.000	0.000	0.000	0.000	0.000	0.000	0.000	0.000	32	236	1169	2587	-0.824	Error	Error	422	747	0	0	879	1708	0	0	0	0
1	5	2	"THI13"	"YDL244W"	2650	25520	100	2080	3408	4287	71	75	29	100	100	0	2286	3307	2930	56	61	28	100	100	0	0	0	0	0	0	0	0	0	0	0	0	0	0	0	0	0	0	0	0.901	1.026	0.854	0.899	1.641	1.322	0.741	0.000	0.000	0.000	0.000	0.000	0.000	0.000	0.000	0.000	0.000	0.000	0.000	0.000	0.000	80	554	4239	6588	-0.151	Error	Error	2009	2230	0	0	3337	3251	0	0	0	0
1	6	2	"REG1"	"YDR028C"	2860	25530	90	589	898	701	72	76	28	98	98	0	1218	1757	1501	57	63	32	100	100	0	0	0	0	0	0	0	0	0	0	0	0	0	0	0	0	0	0	0	0.445	0.486	0.486	0.513	2.099	0.450	0.812	0.000	0.000	0.000	0.000	0.000	0.000	0.000	0.000	0.000	0.000	0.000	0.000	0.000	0.000	52	420	1678	2526	-1.167	Error	Error	517	1161	0	0	826	1700	0	0	0	0
1	7	2	""	"YDL214C"	3060	25530	70	135	190	136	75	78	29	65	50	0	158	252	235	57	64	29	93	68	0	0	0	0	0	0	0	0	0	0	0	0	0	0	0	0	0	0	0	0.594	0.590	0.599	0.655	4.044	0.527	0.541	0.000	0.000	0.000	0.000	0.000	0.000	0.000	0.000	0.000	0.000	0.000	0.000	0.000	0.000	32	236	161	310	-0.751	Error	Error	60	101	0	0	115	195	0	0	0	0
1	8	2	""	"YDL246C"	3250	25540	50	162	177	109	76	79	26	75	66	0	186	204	95	58	67	33	91	83	0	0	0	0	0	0	0	0	0	0	0	0	0	0	0	0	0	0	0	0.672	0.692	0.822	0.667	2.382	0.832	0.369	0.000	0.000	0.000	0.000	0.000	0.000	0.000	0.000	0.000	0.000	0.000	0.000	0.000	0.000	12	104	214	247	-0.574	Error	Error	86	128	0	0	101	146	0	0	0	0
1	9	2	"RAD28"	"YDR030C"	3440	25550	70	548	979	1125	71	76	32	96	90	0	753	1922	2171	58	70	66	100	93	0	0	0	0	0	0	0	0	0	0	0	0	0	0	0	0	0	0	0	0.686	0.487	0.517	0.488	1.855	0.462	0.745	0.000	0.000	0.000	0.000	0.000	0.000	0.000	0.000	0.000	0.000	0.000	0.000	0.000	0.000	32	236	1172	2772	-0.543	Error	Error	477	695	0	0	908	1864	0	0	0	0
1	10	2	""	"YDL216C"	3640	25550	90	479	1368	2070	68	75	31	98	92	0	812	1681	2618	57	61	26	98	92	0	0	0	0	0	0	0	0	0	0	0	0	0	0	0	0	0	0	0	0.544	0.800	0.755	0.779	1.916	0.778	0.847	0.000	0.000	0.000	0.000	0.000	0.000	0.000	0.000	0.000	0.000	0.000	0.000	0.000	0.000	52	414	1166	2924	-0.877	Error	Error	411	755	0	0	1300	1624	0	0	0	0
1	11	2	"COS7"	"YDL248W"	3850	25520	70	2179	2880	3064	69	82	56	100	96	0	1797	2955	3325	55	76	104	96	96	0	0	0	0	0	0	0	0	0	0	0	0	0	0	0	0	0	0	0	1.211	0.969	0.897	0.951	1.542	0.931	0.895	0.000	0.000	0.000	0.000	0.000	0.000	0.000	0.000	0.000	0.000	0.000	0.000	0.000	0.000	32	236	3852	5711	0.276	Error	Error	2110	1742	0	0	2811	2900	0	0	0	0
1	12	2	""	"YDR032C"	4070	25530	80	809	1305	1421	73	77	36	98	98	0	2074	3353	3564	56	61	27	100	100	0	0	0	0	0	0	0	0	0	0	0	0	0	0	0	0	0	0	0	0.365	0.374	0.352	0.390	1.825	0.372	0.884	0.000	0.000	0.000	0.000	0.000	0.000	0.000	0.000	0.000	0.000	0.000	0.000	0.000	0.000	52	340	2754	4529	-1.455	Error	Error	736	2018	0	0	1232	3297	0	0	0	0
1	13	2	""	"YDL218W"	4250	25520	80	7976	7762	3363	75	104	248	100	100	0	8157	8303	4648	58	128	545	100	98	0	0	0	0	0	0	0	0	0	0	0	0	0	0	0	0	0	0	0	0.976	0.932	0.931	1.028	1.609	0.848	0.900	0.000	0.000	0.000	0.000	0.000	0.000	0.000	0.000	0.000	0.000	0.000	0.000	0.000	0.000	52	340	16000	15932	-0.036	Error	Error	7901	8099	0	0	7687	8245	0	0	0	0
1	14	2	"YRB1"	"YDR002W"	4450	25520	90	8588	7385	3110	74	141	579	100	98	0	7428	6313	2437	58	148	684	100	96	0	0	0	0	0	0	0	0	0	0	0	0	0	0	0	0	0	0	0	1.155	1.169	1.167	1.153	1.425	1.180	0.949	0.000	0.000	0.000	0.000	0.000	0.000	0.000	0.000	0.000	0.000	0.000	0.000	0.000	0.000	52	420	15884	13566	0.208	Error	Error	8514	7370	0	0	7311	6255	0	0	0	0
1	15	2	"LYS14"	"YDR034C"	4650	25530	80	1975	4074	4690	73	78	33	100	98	0	1862	4111	4600	60	69	57	100	98	0	0	0	0	0	0	0	0	0	0	0	0	0	0	0	0	0	0	0	1.055	0.988	0.944	0.948	1.798	1.004	0.873	0.000	0.000	0.000	0.000	0.000	0.000	0.000	0.000	0.000	0.000	0.000	0.000	0.000	0.000	52	340	3704	8052	0.078	Error	Error	1902	1802	0	0	4001	4051	0	0	0	0
1	16	2	"MRP1"	"YDR347W"	4840	25520	90	9995	8865	2761	74	191	867	100	98	0	17854	16208	4439	59	354	1970	100	100	0	0	0	0	0	0	0	0	0	0	0	0	0	0	0	0	0	0	0	0.558	0.544	0.574	0.533	1.284	0.532	0.918	0.000	0.000	0.000	0.000	0.000	0.000	0.000	0.000	0.000	0.000	0.000	0.000	0.000	0.000	52	420	27716	24940	-0.843	Error	Error	9921	17795	0	0	8791	16149	0	0	0	0
1	17	2	"RGA2"	"YDR379W"	5050	25530	80	11303	10706	7316	73	78	33	100	100	0	17693	19073	13148	59	66	40	100	100	0	0	0	0	0	0	0	0	0	0	0	0	0	0	0	0	0	0	0	0.637	0.559	0.566	0.573	1.517	0.550	0.954	0.000	0.000	0.000	0.000	0.000	0.000	0.000	0.000	0.000	0.000	0.000	0.000	0.000	0.000	52	340	28864	29647	-0.651	Error	Error	11230	17634	0	0	10633	19014	0	0	0	0
1	18	2	""	"YDR411C"	5230	25550	90	14356	13762	5322	73	87	123	100	100	0	20250	19661	7156	57	93	332	100	100	0	0	0	0	0	0	0	0	0	0	0	0	0	0	0	0	0	0	0	0.707	0.698	0.692	0.685	1.300	0.701	0.940	0.000	0.000	0.000	0.000	0.000	0.000	0.000	0.000	0.000	0.000	0.000	0.000	0.000	0.000	52	412	34476	33293	-0.500	Error	Error	14283	20193	0	0	13689	19604	0	0	0	0
1	19	2	"YPS7"	"YDR349C"	5440	25550	80	276	291	121	73	77	31	98	96	0	388	420	177	57	64	38	100	100	0	0	0	0	0	0	0	0	0	0	0	0	0	0	0	0	0	0	0	0.613	0.601	0.648	0.571	1.954	0.558	0.615	0.000	0.000	0.000	0.000	0.000	0.000	0.000	0.000	0.000	0.000	0.000	0.000	0.000	0.000	52	340	534	581	-0.705	Error	Error	203	331	0	0	218	363	0	0	0	0
1	20	2	"YRA1"	"YDR381W"	5620	25550	80	4673	4146	1551	72	107	289	100	100	0	5662	4880	2025	58	126	527	98	92	0	0	0	0	0	0	0	0	0	0	0	0	0	0	0	0	0	0	0	0.821	0.845	0.812	0.919	1.702	0.809	0.928	0.000	0.000	0.000	0.000	0.000	0.000	0.000	0.000	0.000	0.000	0.000	0.000	0.000	0.000	52	340	10205	8896	-0.285	Error	Error	4601	5604	0	0	4074	4822	0	0	0	0
1	21	2	""	"YDR413C"	5860	25530	90	6719	6186	1616	79	117	328	100	100	0	15324	14297	2953	62	85	174	100	100	0	0	0	0	0	0	0	0	0	0	0	0	0	0	0	0	0	0	0	0.435	0.429	0.435	0.418	1.204	0.432	0.940	0.000	0.000	0.000	0.000	0.000	0.000	0.000	0.000	0.000	0.000	0.000	0.000	0.000	0.000	52	420	21902	20342	-1.201	Error	Error	6640	15262	0	0	6107	14235	0	0	0	0
1	1	3	"SBE2"	"YDR351W"	1860	25730	90	12946	12443	3624	72	75	29	100	100	0	27683	25572	8404	56	68	63	100	100	0	0	0	0	0	0	0	0	0	0	0	0	0	0	0	0	0	0	0	0.466	0.485	0.485	0.497	1.233	0.466	0.957	0.000	0.000	0.000	0.000	0.000	0.000	0.000	0.000	0.000	0.000	0.000	0.000	0.000	0.000	52	416	40501	37887	-1.102	Error	Error	12874	27627	0	0	12371	25516	0	0	0	0
1	2	3	""	"YDR383C"	2040	25760	90	13912	12226	3455	71	75	33	100	100	0	12237	11205	2680	58	62	23	100	100	0	0	0	0	0	0	0	0	0	0	0	0	0	0	0	0	0	0	0	1.136	1.090	1.079	1.070	1.167	1.071	0.953	0.000	0.000	0.000	0.000	0.000	0.000	0.000	0.000	0.000	0.000	0.000	0.000	0.000	0.000	52	416	26020	23302	0.185	Error	Error	13841	12179	0	0	12155	11147	0	0	0	0
1	3	3	""	"YDR415C"	2240	25770	80	10492	9357	3312	70	74	30	100	100	0	23258	21792	7124	59	63	23	100	100	0	0	0	0	0	0	0	0	0	0	0	0	0	0	0	0	0	0	0	0.449	0.427	0.412	0.421	1.189	0.414	0.937	0.000	0.000	0.000	0.000	0.000	0.000	0.000	0.000	0.000	0.000	0.000	0.000	0.000	0.000	52	340	33621	31020	-1.154	Error	Error	10422	23199	0	0	9287	21733	0	0	0	0
1	4	3	"TRR1"	"YDR353W"	2460	25730	90	7795	7444	2155	73	78	37	100	100	0	15014	14647	3630	59	78	159	100	100	0	0	0	0	0	0	0	0	0	0	0	0	0	0	0	0	0	0	0	0.516	0.505	0.502	0.495	1.169	0.503	0.943	0.000	0.000	0.000	0.000	0.000	0.000	0.000	0.000	0.000	0.000	0.000	0.000	0.000	0.000	52	420	22677	21959	-0.954	Error	Error	7722	14955	0	0	7371	14588	0	0	0	0
1	5	3	"EFT2"	"YDR385W"	2660	25730	80	18721	16844	4369	72	76	32	100	100	0	34335	32087	7315	59	66	40	100	100	0	0	0	0	0	0	0	0	0	0	0	0	0	0	0	0	0	0	0	0.544	0.524	0.532	0.517	1.210	0.507	0.949	0.000	0.000	0.000	0.000	0.000	0.000	0.000	0.000	0.000	0.000	0.000	0.000	0.000	0.000	52	340	52925	48800	-0.878	Error	Error	18649	34276	0	0	16772	32028	0	0	0	0
1	6	3	""	"YDR417C"	2850	25730	80	5365	4960	1722	75	114	281	100	100	0	7570	6877	2277	60	166	770	100	98	0	0	0	0	0	0	0	0	0	0	0	0	0	0	0	0	0	0	0	0.704	0.717	0.704	0.703	1.377	0.676	0.922	0.000	0.000	0.000	0.000	0.000	0.000	0.000	0.000	0.000	0.000	0.000	0.000	0.000	0.000	52	336	12800	11702	-0.506	Error	Error	5290	7510	0	0	4885	6817	0	0	0	0
1	7	3	""	"YER097W"	3020	25760	80	2473	2886	1543	76	144	339	100	98	0	3884	4604	2882	60	251	906	92	82	0	0	0	0	0	0	0	0	0	0	0	0	0	0	0	0	0	0	0	0.627	0.618	0.606	0.708	1.860	0.551	0.924	0.000	0.000	0.000	0.000	0.000	0.000	0.000	0.000	0.000	0.000	0.000	0.000	0.000	0.000	52	336	6221	7354	-0.674	Error	Error	2397	3824	0	0	2810	4544	0	0	0	0
1	8	3	""	"YER128W"	3250	25740	90	11107	10044	3420	75	82	36	100	100	0	16504	14339	5113	64	73	40	100	100	0	0	0	0	0	0	0	0	0	0	0	0	0	0	0	0	0	0	0	0.671	0.698	0.674	0.696	1.279	0.671	0.938	0.000	0.000	0.000	0.000	0.000	0.000	0.000	0.000	0.000	0.000	0.000	0.000	0.000	0.000	52	420	27472	24244	-0.576	Error	Error	11032	16440	0	0	9969	14275	0	0	0	0
1	9	3	""	"YER160C"	3460	25740	80	4599	6650	6413	72	78	33	100	100	0	5557	8663	7993	60	70	37	100	100	0	0	0	0	0	0	0	0	0	0	0	0	0	0	0	0	0	0	0	0.824	0.765	0.760	0.723	1.623	0.771	0.909	0.000	0.000	0.000	0.000	0.000	0.000	0.000	0.000	0.000	0.000	0.000	0.000	0.000	0.000	52	334	10024	15181	-0.280	Error	Error	4527	5497	0	0	6578	8603	0	0	0	0
1	10	3	"PRS2"	"YER099C"	3640	25740	100	11209	12259	6232	75	81	35	100	100	0	9792	11405	5974	59	68	40	100	100	0	0	0	0	0	0	0	0	0	0	0	0	0	0	0	0	0	0	0	1.144	1.074	1.092	1.091	1.328	1.047	0.929	0.000	0.000	0.000	0.000	0.000	0.000	0.000	0.000	0.000	0.000	0.000	0.000	0.000	0.000	80	518	20867	23530	0.194	Error	Error	11134	9733	0	0	12184	11346	0	0	0	0
1	11	3	""	"YER130C"	3840	25740	80	21947	21372	5998	74	77	30	100	100	0	14348	13427	4484	57	62	25	100	100	0	0	0	0	0	0	0	0	0	0	0	0	0	0	0	0	0	0	0	1.531	1.593	1.571	1.642	1.252	1.537	0.940	0.000	0.000	0.000	0.000	0.000	0.000	0.000	0.000	0.000	0.000	0.000	0.000	0.000	0.000	52	340	36164	34668	0.614	Error	Error	21873	14291	0	0	21298	13370	0	0	0	0
1	12	3	"RAD4"	"YER162C"	4050	25740	70	14733	13079	5302	78	112	202	100	100	0	31677	29388	12424	58	219	961	100	100	0	0	0	0	0	0	0	0	0	0	0	0	0	0	0	0	0	0	0	0.463	0.443	0.428	0.439	1.271	0.418	0.948	0.000	0.000	0.000	0.000	0.000	0.000	0.000	0.000	0.000	0.000	0.000	0.000	0.000	0.000	32	236	46274	42331	-1.109	Error	Error	14655	31619	0	0	13001	29330	0	0	0	0
1	13	3	"AST2"	"YER101C"	4280	25740	90	13077	11557	3872	74	319	1596	100	96	0	14939	14342	3197	58	254	1469	100	100	0	0	0	0	0	0	0	0	0	0	0	0	0	0	0	0	0	0	0	0.874	0.804	0.840	0.763	1.324	0.843	0.935	0.000	0.000	0.000	0.000	0.000	0.000	0.000	0.000	0.000	0.000	0.000	0.000	0.000	0.000	52	414	27884	25767	-0.195	Error	Error	13003	14881	0	0	11483	14284	0	0	0	0
1	14	3	"PMD1"	"YER132C"	4460	25740	80	6306	7208	4805	72	75	29	100	100	0	8440	11006	7640	59	64	23	100	100	0	0	0	0	0	0	0	0	0	0	0	0	0	0	0	0	0	0	0	0.744	0.652	0.655	0.644	1.443	0.630	0.923	0.000	0.000	0.000	0.000	0.000	0.000	0.000	0.000	0.000	0.000	0.000	0.000	0.000	0.000	52	340	14615	18083	-0.427	Error	Error	6234	8381	0	0	7136	10947	0	0	0	0
1	15	3	"CHD1"	"YER164W"	4650	25730	70	9844	9579	5133	76	82	49	100	100	0	18638	18917	10408	60	88	201	100	100	0	0	0	0	0	0	0	0	0	0	0	0	0	0	0	0	0	0	0	0.526	0.504	0.499	0.484	1.366	0.476	0.920	0.000	0.000	0.000	0.000	0.000	0.000	0.000	0.000	0.000	0.000	0.000	0.000	0.000	0.000	32	236	28346	28360	-0.927	Error	Error	9768	18578	0	0	9503	18857	0	0	0	0
1	16	3	"SSA4"	"YER103W"	4840	25740	90	17547	17138	7542	68	75	36	100	100	0	18292	18667	8643	56	63	32	100	100	0	0	0	0	0	0	0	0	0	0	0	0	0	0	0	0	0	0	0	0.958	0.917	0.939	0.936	1.286	0.896	0.955	0.000	0.000	0.000	0.000	0.000	0.000	0.000	0.000	0.000	0.000	0.000	0.000	0.000	0.000	52	420	35715	35681	-0.061	Error	Error	17479	18236	0	0	17070	18611	0	0	0	0
1	17	3	""	"YER134C"	5060	25740	90	4221	3845	1230	72	92	161	100	100	0	9843	8741	2702	57	68	50	100	100	0	0	0	0	0	0	0	0	0	0	0	0	0	0	0	0	0	0	0	0.424	0.434	0.439	0.429	1.225	0.437	0.940	0.000	0.000	0.000	0.000	0.000	0.000	0.000	0.000	0.000	0.000	0.000	0.000	0.000	0.000	52	420	13935	12457	-1.238	Error	Error	4149	9786	0	0	3773	8684	0	0	0	0
1	18	3	""	"YER166W"	5270	25730	80	158	171	71	72	76	30	84	67	0	232	257	157	54	61	33	94	86	0	0	0	0	0	0	0	0	0	0	0	0	0	0	0	0	0	0	0	0.483	0.488	0.548	0.510	2.174	0.409	0.507	0.000	0.000	0.000	0.000	0.000	0.000	0.000	0.000	0.000	0.000	0.000	0.000	0.000	0.000	52	340	264	302	-1.049	Error	Error	86	178	0	0	99	203	0	0	0	0
1	19	3	"AMS1"	"YGL156W"	5450	25730	70	6211	6669	4616	72	100	185	100	100	0	11593	12201	9504	56	177	804	100	96	0	0	0	0	0	0	0	0	0	0	0	0	0	0	0	0	0	0	0	0.532	0.543	0.539	0.591	1.600	0.487	0.890	0.000	0.000	0.000	0.000	0.000	0.000	0.000	0.000	0.000	0.000	0.000	0.000	0.000	0.000	32	236	17676	18742	-0.910	Error	Error	6139	11537	0	0	6597	12145	0	0	0	0
1	20	3	""	"YGL188C"	5660	25740	80	565	544	250	71	75	31	100	100	0	1555	1625	831	56	80	292	100	86	0	0	0	0	0	0	0	0	0	0	0	0	0	0	0	0	0	0	0	0.330	0.301	0.300	0.297	1.435	0.240	0.701	0.000	0.000	0.000	0.000	0.000	0.000	0.000	0.000	0.000	0.000	0.000	0.000	0.000	0.000	52	340	1993	2042	-1.601	Error	Error	494	1499	0	0	473	1569	0	0	0	0
1	21	3	""	"YGL220W"	5860	25740	90	4591	4156	1604	73	76	31	100	100	0	13521	11926	4180	58	66	33	100	100	0	0	0	0	0	0	0	0	0	0	0	0	0	0	0	0	0	0	0	0.336	0.344	0.347	0.340	1.319	0.345	0.940	0.000	0.000	0.000	0.000	0.000	0.000	0.000	0.000	0.000	0.000	0.000	0.000	0.000	0.000	52	420	17981	15951	-1.575	Error	Error	4518	13463	0	0	4083	11868	0	0	0	0
1	1	4	"RCK1"	"YGL158W"	1870	25950	90	16817	14549	5340	70	124	470	100	100	0	26775	23564	6634	57	90	387	100	100	0	0	0	0	0	0	0	0	0	0	0	0	0	0	0	0	0	0	0	0.627	0.616	0.640	0.578	1.372	0.635	0.950	0.000	0.000	0.000	0.000	0.000	0.000	0.000	0.000	0.000	0.000	0.000	0.000	0.000	0.000	52	420	43465	37986	-0.674	Error	Error	16747	26718	0	0	14479	23507	0	0	0	0
1	2	4	"CDC55"	"YGL190C"	2060	25950	90	4353	5379	3649	68	72	29	98	98	0	6563	7149	5508	57	61	21	98	98	0	0	0	0	0	0	0	0	0	0	0	0	0	0	0	0	0	0	0	0.659	0.749	0.786	0.896	1.684	0.693	0.925	0.000	0.000	0.000	0.000	0.000	0.000	0.000	0.000	0.000	0.000	0.000	0.000	0.000	0.000	52	420	10791	12403	-0.602	Error	Error	4285	6506	0	0	5311	7092	0	0	0	0
1	3	4	""	"YGL222C"	2270	25950	90	9926	8696	2990	74	87	124	100	100	0	17983	15715	5292	57	61	22	100	100	0	0	0	0	0	0	0	0	0	0	0	0	0	0	0	0	0	0	0	0.550	0.551	0.539	0.548	1.146	0.535	0.952	0.000	0.000	0.000	0.000	0.000	0.000	0.000	0.000	0.000	0.000	0.000	0.000	0.000	0.000	52	416	27778	24280	-0.864	Error	Error	9852	17926	0	0	8622	15658	0	0	0	0
1	4	4	""	"YGL160W"	2470	25950	90	12612	10802	4283	74	129	465	100	100	0	25552	21958	7685	59	119	676	100	100	0	0	0	0	0	0	0	0	0	0	0	0	0	0	0	0	0	0	0	0.492	0.490	0.506	0.473	1.251	0.495	0.961	0.000	0.000	0.000	0.000	0.000	0.000	0.000	0.000	0.000	0.000	0.000	0.000	0.000	0.000	52	414	38031	32627	-1.024	Error	Error	12538	25493	0	0	10728	21899	0	0	0	0
1	5	4	"IME4"	"YGL192W"	2650	25950	80	17983	16412	4324	71	78	46	100	100	0	23337	20636	5796	56	65	62	100	100	0	0	0	0	0	0	0	0	0	0	0	0	0	0	0	0	0	0	0	0.769	0.794	0.799	0.799	1.182	0.765	0.955	0.000	0.000	0.000	0.000	0.000	0.000	0.000	0.000	0.000	0.000	0.000	0.000	0.000	0.000	52	340	41193	36921	-0.378	Error	Error	17912	23281	0	0	16341	20580	0	0	0	0
1	6	4	""	"YGL224C"	2840	25940	100	18653	16513	5092	72	77	31	100	100	0	12371	11044	3591	59	65	42	100	98	0	0	0	0	0	0	0	0	0	0	0	0	0	0	0	0	0	0	0	1.509	1.497	1.497	1.617	1.677	1.482	0.943	0.000	0.000	0.000	0.000	0.000	0.000	0.000	0.000	0.000	0.000	0.000	0.000	0.000	0.000	80	547	30893	27426	0.594	Error	Error	18581	12312	0	0	16441	10985	0	0	0	0
1	7	4	"SUT1"	"YGL162W"	3070	25950	90	6039	5927	2516	73	102	318	100	98	0	11353	11447	5174	62	80	157	98	98	0	0	0	0	0	0	0	0	0	0	0	0	0	0	0	0	0	0	0	0.528	0.514	0.525	0.560	1.712	0.502	0.914	0.000	0.000	0.000	0.000	0.000	0.000	0.000	0.000	0.000	0.000	0.000	0.000	0.000	0.000	52	420	17257	17239	-0.920	Error	Error	5966	11291	0	0	5854	11385	0	0	0	0
1	8	4	"HOS2"	"YGL194C"	3260	25940	90	24784	21283	7021	72	100	317	100	100	0	14687	12678	4146	60	78	154	100	100	0	0	0	0	0	0	0	0	0	0	0	0	0	0	0	0	0	0	0	1.689	1.681	1.656	1.701	1.296	1.645	0.956	0.000	0.000	0.000	0.000	0.000	0.000	0.000	0.000	0.000	0.000	0.000	0.000	0.000	0.000	52	420	39339	33829	0.757	Error	Error	24712	14627	0	0	21211	12618	0	0	0	0
1	9	4	""	"YGL226W"	3460	25950	80	7961	6996	3075	85	89	43	100	100	0	9498	8372	3913	68	83	60	100	100	0	0	0	0	0	0	0	0	0	0	0	0	0	0	0	0	0	0	0	0.835	0.832	0.822	0.833	1.333	0.781	0.941	0.000	0.000	0.000	0.000	0.000	0.000	0.000	0.000	0.000	0.000	0.000	0.000	0.000	0.000	52	340	17306	15215	-0.260	Error	Error	7876	9430	0	0	6911	8304	0	0	0	0
1	10	4	""	"YGR277C"	3650	25950	90	8801	8000	2193	86	93	47	100	100	0	16610	15461	3991	70	90	114	100	100	0	0	0	0	0	0	0	0	0	0	0	0	0	0	0	0	0	0	0	0.527	0.514	0.516	0.512	1.210	0.500	0.951	0.000	0.000	0.000	0.000	0.000	0.000	0.000	0.000	0.000	0.000	0.000	0.000	0.000	0.000	52	420	25255	23305	-0.924	Error	Error	8715	16540	0	0	7914	15391	0	0	0	0
1	11	4	""	"YHL013C"	3860	25950	90	37556	33501	8522	79	105	194	100	100	0	14369	13713	2395	62	71	34	100	100	0	0	0	0	0	0	0	0	0	0	0	0	0	0	0	0	0	0	0	2.619	2.448	2.541	2.391	1.200	2.544	0.943	0.000	0.000	0.000	0.000	0.000	0.000	0.000	0.000	0.000	0.000	0.000	0.000	0.000	0.000	52	420	51784	47073	1.389	Error	Error	37477	14307	0	0	33422	13651	0	0	0	0
1	12	4	""	"YHL045W"	4060	25940	90	22709	18594	8433	76	85	40	100	100	0	21782	17624	7803	61	69	33	100	98	0	0	0	0	0	0	0	0	0	0	0	0	0	0	0	0	0	0	0	1.042	1.054	1.047	1.120	1.919	1.032	0.951	0.000	0.000	0.000	0.000	0.000	0.000	0.000	0.000	0.000	0.000	0.000	0.000	0.000	0.000	52	420	44354	36081	0.059	Error	Error	22633	21721	0	0	18518	17563	0	0	0	0
1	13	4	"SCW4"	"YGR279C"	4270	25950	80	8442	7172	3055	75	201	894	96	90	0	13166	11679	3951	62	174	1033	100	94	0	0	0	0	0	0	0	0	0	0	0	0	0	0	0	0	0	0	0	0.639	0.611	0.631	0.579	1.355	0.633	0.940	0.000	0.000	0.000	0.000	0.000	0.000	0.000	0.000	0.000	0.000	0.000	0.000	0.000	0.000	52	340	21471	18714	-0.647	Error	Error	8367	13104	0	0	7097	11617	0	0	0	0
1	14	4	"RPS20"	"YHL015W"	4460	25950	90	5615	4959	1832	74	93	146	100	100	0	4116	3777	1098	58	65	52	100	100	0	0	0	0	0	0	0	0	0	0	0	0	0	0	0	0	0	0	0	1.365	1.314	1.303	1.242	1.282	1.373	0.935	0.000	0.000	0.000	0.000	0.000	0.000	0.000	0.000	0.000	0.000	0.000	0.000	0.000	0.000	52	420	9599	8604	0.449	Error	Error	5541	4058	0	0	4885	3719	0	0	0	0
1	15	4	""	"YHL047C"	4660	25950	80	25882	23756	11371	71	83	56	100	100	0	29051	24180	10950	55	69	82	100	100	0	0	0	0	0	0	0	0	0	0	0	0	0	0	0	0	0	0	0	0.890	0.982	0.995	0.959	1.238	0.996	0.953	0.000	0.000	0.000	0.000	0.000	0.000	0.000	0.000	0.000	0.000	0.000	0.000	0.000	0.000	52	340	54807	47810	-0.168	Error	Error	25811	28996	0	0	23685	24125	0	0	0	0
1	16	4	"YOR1"	"YGR281W"	4850	25940	80	7902	8623	4607	73	79	40	100	100	0	7340	7704	4483	58	69	58	100	100	0	0	0	0	0	0	0	0	0	0	0	0	0	0	0	0	0	0	0	1.075	1.118	1.100	1.196	1.637	1.032	0.837	0.000	0.000	0.000	0.000	0.000	0.000	0.000	0.000	0.000	0.000	0.000	0.000	0.000	0.000	52	340	15111	16196	0.104	Error	Error	7829	7282	0	0	8550	7646	0	0	0	0
1	17	4	""	"YHL017W"	5060	25940	90	35656	31472	10327	82	119	299	100	100	0	15677	14145	4511	61	101	378	98	98	0	0	0	0	0	0	0	0	0	0	0	0	0	0	0	0	0	0	0	2.278	2.229	2.219	2.184	1.212	2.229	0.956	0.000	0.000	0.000	0.000	0.000	0.000	0.000	0.000	0.000	0.000	0.000	0.000	0.000	0.000	52	420	51190	45474	1.188	Error	Error	35574	15616	0	0	31390	14084	0	0	0	0
1	18	4	""	"YHL049C"	5270	25940	90	48631	43018	12227	83	1003	6050	100	100	0	62185	58403	11142	64	797	5437	100	98	28	0	0	0	0	0	0	0	0	0	0	0	0	0	0	0	0	0	0	0.782	0.736	0.760	0.716	1.334	0.747	0.924	0.000	0.000	0.000	0.000	0.000	0.000	0.000	0.000	0.000	0.000	0.000	0.000	0.000	0.000	52	414	110669	101274	-0.356	Error	Error	48548	62121	0	0	42935	58339	0	0	0	0
1	19	4	""	"YGR283C"	5460	25940	100	9153	8198	2716	74	78	34	100	100	0	14257	12890	3730	57	66	60	100	100	0	0	0	0	0	0	0	0	0	0	0	0	0	0	0	0	0	0	0	0.639	0.633	0.631	0.614	1.270	0.628	0.945	0.000	0.000	0.000	0.000	0.000	0.000	0.000	0.000	0.000	0.000	0.000	0.000	0.000	0.000	80	526	23279	20957	-0.645	Error	Error	9079	14200	0	0	8124	12833	0	0	0	0
1	20	4	"APM2"	"YHL019C"	5650	25940	80	15460	13204	5620	74	79	45	100	100	0	18474	15763	6676	57	83	232	98	98	0	0	0	0	0	0	0	0	0	0	0	0	0	0	0	0	0	0	0	0.835	0.836	0.828	0.871	1.908	0.807	0.949	0.000	0.000	0.000	0.000	0.000	0.000	0.000	0.000	0.000	0.000	0.000	0.000	0.000	0.000	52	340	33803	28836	-0.259	Error	Error	15386	18417	0	0	13130	15706	0	0	0	0
1	21	4	""	"YHR001W"	5870	25940	90	31268	27203	10775	74	106	332	100	100	0	9137	7744	2820	56	68	111	100	100	0	0	0	0	0	0	0	0	0	0	0	0	0	0	0	0	0	0	0	3.435	3.529	3.611	3.465	1.287	3.692	0.957	0.000	0.000	0.000	0.000	0.000	0.000	0.000	0.000	0.000	0.000	0.000	0.000	0.000	0.000	52	412	40275	34817	1.780	Error	Error	31194	9081	0	0	27129	7688	0	0	0	0
1	1	5	""	"YIL087C"	1840	26160	90	11184	9261	3435	72	77	60	100	100	0	15285	13103	4493	55	62	37	100	100	0	0	0	0	0	0	0	0	0	0	0	0	0	0	0	0	0	0	0	0.730	0.704	0.713	0.690	1.198	0.706	0.944	0.000	0.000	0.000	0.000	0.000	0.000	0.000	0.000	0.000	0.000	0.000	0.000	0.000	0.000	52	400	26342	22237	-0.455	Error	Error	11112	15230	0	0	9189	13048	0	0	0	0
1	2	5	"RPI1"	"YIL119C"	2080	26160	80	8276	7376	3640	70	168	644	100	94	0	13644	11931	5147	54	150	741	100	98	0	0	0	0	0	0	0	0	0	0	0	0	0	0	0	0	0	0	0	0.604	0.615	0.623	0.581	1.377	0.636	0.953	0.000	0.000	0.000	0.000	0.000	0.000	0.000	0.000	0.000	0.000	0.000	0.000	0.000	0.000	52	340	21796	19183	-0.728	Error	Error	8206	13590	0	0	7306	11877	0	0	0	0
1	3	5	""	"YIL151C"	2280	26150	70	336	356	184	77	83	48	93	84	0	373	423	214	56	66	41	96	96	0	0	0	0	0	0	0	0	0	0	0	0	0	0	0	0	0	0	0	0.817	0.760	0.814	0.733	1.654	0.794	0.751	0.000	0.000	0.000	0.000	0.000	0.000	0.000	0.000	0.000	0.000	0.000	0.000	0.000	0.000	32	236	576	646	-0.292	Error	Error	259	317	0	0	279	367	0	0	0	0
1	4	5	""	"YIL089W"	2460	26160	90	13125	10897	4432	76	101	192	100	100	0	11638	10018	3746	57	68	56	100	100	0	0	0	0	0	0	0	0	0	0	0	0	0	0	0	0	0	0	0	1.127	1.086	1.099	1.042	1.239	1.090	0.939	0.000	0.000	0.000	0.000	0.000	0.000	0.000	0.000	0.000	0.000	0.000	0.000	0.000	0.000	52	420	24630	20782	0.172	Error	Error	13049	11581	0	0	10821	9961	0	0	0	0
1	5	5	""	"YIL121W"	2660	26160	80	26847	22827	9377	72	123	440	100	100	0	14331	12681	4321	57	64	38	100	100	0	0	0	0	0	0	0	0	0	0	0	0	0	0	0	0	0	0	0	1.876	1.803	1.826	1.720	1.243	1.913	0.947	0.000	0.000	0.000	0.000	0.000	0.000	0.000	0.000	0.000	0.000	0.000	0.000	0.000	0.000	52	340	41049	35379	0.907	Error	Error	26775	14274	0	0	22755	12624	0	0	0	0
1	6	5	"RRD1"	"YIL153W"	2840	26150	70	11708	10387	3137	78	229	853	100	100	0	7311	6714	1611	62	216	839	100	100	0	0	0	0	0	0	0	0	0	0	0	0	0	0	0	0	0	0	0	1.604	1.550	1.582	1.508	1.191	1.513	0.936	0.000	0.000	0.000	0.000	0.000	0.000	0.000	0.000	0.000	0.000	0.000	0.000	0.000	0.000	32	236	18879	16961	0.682	Error	Error	11630	7249	0	0	10309	6652	0	0	0	0
1	7	5	""	"YIL091C"	3050	26150	90	22404	21989	9655	73	79	37	100	100	0	22995	19619	9156	60	68	38	100	100	0	0	0	0	0	0	0	0	0	0	0	0	0	0	0	0	0	0	0	0.974	1.121	1.134	1.172	1.320	1.091	0.949	0.000	0.000	0.000	0.000	0.000	0.000	0.000	0.000	0.000	0.000	0.000	0.000	0.000	0.000	52	420	45266	41475	-0.039	Error	Error	22331	22935	0	0	21916	19559	0	0	0	0
1	8	5	"SIM1"	"YIL123W"	3270	26150	80	10699	9150	3873	71	76	33	100	100	0	19859	17331	6494	56	76	218	100	100	0	0	0	0	0	0	0	0	0	0	0	0	0	0	0	0	0	0	0	0.537	0.526	0.533	0.501	1.244	0.526	0.935	0.000	0.000	0.000	0.000	0.000	0.000	0.000	0.000	0.000	0.000	0.000	0.000	0.000	0.000	52	340	30431	26354	-0.898	Error	Error	10628	19803	0	0	9079	17275	0	0	0	0
1	9	5	"GUT2"	"YIL155C"	3460	26150	80	20587	17172	7414	79	82	32	100	100	0	10370	9046	3430	62	71	38	100	100	0	0	0	0	0	0	0	0	0	0	0	0	0	0	0	0	0	0	0	1.990	1.903	1.902	1.827	1.240	1.942	0.949	0.000	0.000	0.000	0.000	0.000	0.000	0.000	0.000	0.000	0.000	0.000	0.000	0.000	0.000	52	340	30816	26077	0.992	Error	Error	20508	10308	0	0	17093	8984	0	0	0	0
1	10	5	""	"YIL093C"	3660	26150	80	4985	5335	2858	83	88	46	100	100	0	8533	9144	4752	64	76	62	100	100	0	0	0	0	0	0	0	0	0	0	0	0	0	0	0	0	0	0	0	0.579	0.578	0.546	0.570	1.488	0.545	0.859	0.000	0.000	0.000	0.000	0.000	0.000	0.000	0.000	0.000	0.000	0.000	0.000	0.000	0.000	52	340	13371	14332	-0.789	Error	Error	4902	8469	0	0	5252	9080	0	0	0	0
1	11	5	"KGD1"	"YIL125W"	3860	26140	80	8981	8986	5378	77	83	36	100	100	0	17279	16840	8913	62	69	30	100	100	0	0	0	0	0	0	0	0	0	0	0	0	0	0	0	0	0	0	0	0.517	0.531	0.534	0.497	1.477	0.543	0.944	0.000	0.000	0.000	0.000	0.000	0.000	0.000	0.000	0.000	0.000	0.000	0.000	0.000	0.000	52	340	26121	25687	-0.951	Error	Error	8904	17217	0	0	8909	16778	0	0	0	0
1	12	5	""	"YIL157C"	4060	26140	80	12784	11075	4970	81	87	36	100	100	0	15123	12875	5718	63	72	33	100	100	0	0	0	0	0	0	0	0	0	0	0	0	0	0	0	0	0	0	0	0.843	0.858	0.882	0.858	1.491	0.831	0.939	0.000	0.000	0.000	0.000	0.000	0.000	0.000	0.000	0.000	0.000	0.000	0.000	0.000	0.000	52	340	27763	23806	-0.246	Error	Error	12703	15060	0	0	10994	12812	0	0	0	0
1	13	5	""	"YJR026W"	4260	26140	80	2401	8030	12212	73	77	32	100	100	0	3398	12664	17897	60	68	36	100	100	1	0	0	0	0	0	0	0	0	0	0	0	0	0	0	0	0	0	0	0.697	0.631	0.588	0.592	1.860	0.655	0.900	0.000	0.000	0.000	0.000	0.000	0.000	0.000	0.000	0.000	0.000	0.000	0.000	0.000	0.000	52	340	5666	20561	-0.520	Error	Error	2328	3338	0	0	7957	12604	0	0	0	0
1	14	5	"APS2"	"YJR058C"	4470	26150	80	2536	3755	3347	67	71	30	100	100	0	5875	8943	7593	58	62	23	100	100	0	0	0	0	0	0	0	0	0	0	0	0	0	0	0	0	0	0	0	0.424	0.415	0.422	0.390	1.435	0.422	0.961	0.000	0.000	0.000	0.000	0.000	0.000	0.000	0.000	0.000	0.000	0.000	0.000	0.000	0.000	52	340	8286	12573	-1.236	Error	Error	2469	5817	0	0	3688	8885	0	0	0	0
1	15	5	"JSN1"	"YJR091C"	4660	26140	80	216	390	435	68	73	30	96	80	0	278	599	729	54	59	21	90	86	0	0	0	0	0	0	0	0	0	0	0	0	0	0	0	0	0	0	0	0.661	0.591	0.584	0.666	2.495	0.585	0.927	0.000	0.000	0.000	0.000	0.000	0.000	0.000	0.000	0.000	0.000	0.000	0.000	0.000	0.000	52	340	372	867	-0.598	Error	Error	148	224	0	0	322	545	0	0	0	0
1	16	5	""	"YJR028W"	4850	26160	90	1166	3955	5316	73	79	43	100	96	0	1803	5671	7107	54	61	44	100	98	0	0	0	0	0	0	0	0	0	0	0	0	0	0	0	0	0	0	0	0.625	0.691	0.542	0.620	2.031	0.716	0.885	0.000	0.000	0.000	0.000	0.000	0.000	0.000	0.000	0.000	0.000	0.000	0.000	0.000	0.000	52	420	2842	9499	-0.678	Error	Error	1093	1749	0	0	3882	5617	0	0	0	0
1	17	5	"CBF1"	"YJR060W"	5070	26140	70	458	571	473	75	80	32	100	93	0	757	990	897	56	64	36	100	100	0	0	0	0	0	0	0	0	0	0	0	0	0	0	0	0	0	0	0	0.546	0.531	0.506	0.515	1.404	0.515	0.901	0.000	0.000	0.000	0.000	0.000	0.000	0.000	0.000	0.000	0.000	0.000	0.000	0.000	0.000	32	236	1084	1430	-0.872	Error	Error	383	701	0	0	496	934	0	0	0	0
1	18	5	"FIP1"	"YJR093C"	5250	26140	70	680	2179	3170	73	79	36	96	90	0	501	1861	2968	56	68	58	96	87	0	0	0	0	0	0	0	0	0	0	0	0	0	0	0	0	0	0	0	1.364	1.167	1.190	1.207	1.824	1.097	0.846	0.000	0.000	0.000	0.000	0.000	0.000	0.000	0.000	0.000	0.000	0.000	0.000	0.000	0.000	32	236	1052	3911	0.448	Error	Error	607	445	0	0	2106	1805	0	0	0	0
1	19	5	""	"YJR030C"	5460	26140	80	442	1159	1847	69	72	29	94	88	0	518	1328	2233	54	59	22	96	92	0	0	0	0	0	0	0	0	0	0	0	0	0	0	0	0	0	0	0	0.804	0.856	0.864	0.914	2.318	0.820	0.844	0.000	0.000	0.000	0.000	0.000	0.000	0.000	0.000	0.000	0.000	0.000	0.000	0.000	0.000	52	340	837	2364	-0.315	Error	Error	373	464	0	0	1090	1274	0	0	0	0
1	20	5	"NTA1"	"YJR062C"	5660	26140	70	534	1878	3018	70	72	25	100	100	0	457	1877	3577	55	61	31	100	93	0	0	0	0	0	0	0	0	0	0	0	0	0	0	0	0	0	0	0	1.154	0.992	1.110	1.110	2.025	0.859	0.812	0.000	0.000	0.000	0.000	0.000	0.000	0.000	0.000	0.000	0.000	0.000	0.000	0.000	0.000	32	236	866	3630	0.207	Error	Error	464	402	0	0	1808	1822	0	0	0	0
1	21	5	"RPL43B"	"YJR094W-A"	5860	26150	80	1063	3253	5181	73	76	32	98	94	0	1420	3844	5924	53	60	38	98	96	0	0	0	0	0	0	0	0	0	0	0	0	0	0	0	0	0	0	0	0.724	0.839	0.808	0.816	1.925	0.858	0.867	0.000	0.000	0.000	0.000	0.000	0.000	0.000	0.000	0.000	0.000	0.000	0.000	0.000	0.000	52	340	2357	6971	-0.466	Error	Error	990	1367	0	0	3180	3791	0	0	0	0
1	1	6	"CPR7"	"YJR032W"	1870	26350	90	685	1764	2323	69	72	28	100	100	0	1152	2474	3329	57	61	25	100	100	0	0	0	0	0	0	0	0	0	0	0	0	0	0	0	0	0	0	0	0.563	0.701	0.677	0.688	1.702	0.686	0.903	0.000	0.000	0.000	0.000	0.000	0.000	0.000	0.000	0.000	0.000	0.000	0.000	0.000	0.000	52	420	1711	4112	-0.830	Error	Error	616	1095	0	0	1695	2417	0	0	0	0
1	2	6	"CCT5"	"YJR064W"	2070	26360	80	1317	4150	6369	72	77	38	100	100	0	2261	5180	7661	54	62	36	100	100	0	0	0	0	0	0	0	0	0	0	0	0	0	0	0	0	0	0	0	0.564	0.796	0.753	0.744	1.842	0.816	0.927	0.000	0.000	0.000	0.000	0.000	0.000	0.000	0.000	0.000	0.000	0.000	0.000	0.000	0.000	52	340	3452	9204	-0.826	Error	Error	1245	2207	0	0	4078	5126	0	0	0	0
1	3	6	""	"YJR096W"	2270	26350	80	2128	4175	4419	71	82	94	100	98	0	3377	5902	5691	55	67	80	100	100	0	0	0	0	0	0	0	0	0	0	0	0	0	0	0	0	0	0	0	0.619	0.702	0.635	0.628	1.445	0.733	0.899	0.000	0.000	0.000	0.000	0.000	0.000	0.000	0.000	0.000	0.000	0.000	0.000	0.000	0.000	52	340	5379	9951	-0.692	Error	Error	2057	3322	0	0	4104	5847	0	0	0	0
1	4	6	""	"YKR021W"	2460	26350	90	1700	3581	4272	69	72	27	100	100	0	1882	4545	5841	59	64	25	100	100	0	0	0	0	0	0	0	0	0	0	0	0	0	0	0	0	0	0	0	0.895	0.783	0.778	0.820	1.628	0.739	0.921	0.000	0.000	0.000	0.000	0.000	0.000	0.000	0.000	0.000	0.000	0.000	0.000	0.000	0.000	52	420	3454	7998	-0.161	Error	Error	1631	1823	0	0	3512	4486	0	0	0	0
1	5	6	"YSR3"	"YKR053C"	2660	26360	80	695	2288	3438	72	78	31	100	98	0	1012	2672	4018	58	63	22	100	100	0	0	0	0	0	0	0	0	0	0	0	0	0	0	0	0	0	0	0	0.653	0.848	0.804	0.825	1.550	0.847	0.911	0.000	0.000	0.000	0.000	0.000	0.000	0.000	0.000	0.000	0.000	0.000	0.000	0.000	0.000	52	340	1577	4830	-0.615	Error	Error	623	954	0	0	2216	2614	0	0	0	0
1	6	6	"MRPL20"	"YKR085C"	2860	26360	80	533	2067	2712	73	80	35	100	96	0	982	3111	4225	61	68	32	100	96	0	0	0	0	0	0	0	0	0	0	0	0	0	0	0	0	0	0	0	0.499	0.654	0.614	0.664	1.861	0.636	0.932	0.000	0.000	0.000	0.000	0.000	0.000	0.000	0.000	0.000	0.000	0.000	0.000	0.000	0.000	52	340	1381	5044	-1.002	Error	Error	460	921	0	0	1994	3050	0	0	0	0
1	7	6	""	"YKR023W"	3070	26360	80	20046	19206	10944	74	216	1192	100	100	0	14669	14627	7021	59	132	692	100	100	0	0	0	0	0	0	0	0	0	0	0	0	0	0	0	0	0	0	0	1.367	1.313	1.287	1.218	1.246	1.404	0.963	0.000	0.000	0.000	0.000	0.000	0.000	0.000	0.000	0.000	0.000	0.000	0.000	0.000	0.000	52	340	34582	33700	0.451	Error	Error	19972	14610	0	0	19132	14568	0	0	0	0
1	8	6	"RHO4"	"YKR055W"	3260	26350	80	462	826	913	68	72	28	98	96	0	567	992	1139	54	58	22	100	94	0	0	0	0	0	0	0	0	0	0	0	0	0	0	0	0	0	0	0	0.768	0.808	0.791	0.867	1.749	0.796	0.907	0.000	0.000	0.000	0.000	0.000	0.000	0.000	0.000	0.000	0.000	0.000	0.000	0.000	0.000	52	340	907	1696	-0.381	Error	Error	394	513	0	0	758	938	0	0	0	0
1	9	6	""	"YKR087C"	3460	26350	90	6158	9620	9378	73	79	33	100	100	0	4889	6601	6098	61	67	29	100	100	0	0	0	0	0	0	0	0	0	0	0	0	0	0	0	0	0	0	0	1.260	1.460	1.411	1.479	1.579	1.518	0.948	0.000	0.000	0.000	0.000	0.000	0.000	0.000	0.000	0.000	0.000	0.000	0.000	0.000	0.000	52	420	10913	16087	0.334	Error	Error	6085	4828	0	0	9547	6540	0	0	0	0
1	10	6	"RPC37"	"YKR025W"	3660	26350	80	5557	6636	4535	78	84	35	100	100	0	8348	10707	7186	63	70	31	100	100	0	0	0	0	0	0	0	0	0	0	0	0	0	0	0	0	0	0	0	0.661	0.616	0.574	0.593	1.431	0.599	0.912	0.000	0.000	0.000	0.000	0.000	0.000	0.000	0.000	0.000	0.000	0.000	0.000	0.000	0.000	52	340	13764	17202	-0.597	Error	Error	5479	8285	0	0	6558	10644	0	0	0	0
1	11	6	"RPS21A"	"YKR057W"	3860	26350	80	1851	3073	2881	74	78	29	100	100	0	4854	7231	6799	58	65	36	100	98	0	0	0	0	0	0	0	0	0	0	0	0	0	0	0	0	0	0	0	0.371	0.418	0.396	0.422	1.769	0.409	0.930	0.000	0.000	0.000	0.000	0.000	0.000	0.000	0.000	0.000	0.000	0.000	0.000	0.000	0.000	52	340	6573	10172	-1.432	Error	Error	1777	4796	0	0	2999	7173	0	0	0	0
1	12	6	""	"YKR089C"	4050	26350	70	686	1555	2243	74	78	32	100	96	0	778	2110	3482	59	70	44	100	96	0	0	0	0	0	0	0	0	0	0	0	0	0	0	0	0	0	0	0	0.851	0.722	0.723	0.792	1.812	0.628	0.779	0.000	0.000	0.000	0.000	0.000	0.000	0.000	0.000	0.000	0.000	0.000	0.000	0.000	0.000	32	236	1331	3532	-0.232	Error	Error	612	719	0	0	1481	2051	0	0	0	0
1	13	6	""	"YKR027W"	4270	26350	80	6148	7314	4929	76	91	129	100	100	0	11054	13595	9126	59	69	51	100	100	0	0	0	0	0	0	0	0	0	0	0	0	0	0	0	0	0	0	0	0.552	0.535	0.528	0.520	1.444	0.522	0.925	0.000	0.000	0.000	0.000	0.000	0.000	0.000	0.000	0.000	0.000	0.000	0.000	0.000	0.000	52	340	17067	20774	-0.857	Error	Error	6072	10995	0	0	7238	13536	0	0	0	0
1	14	6	"TIF1"	"YKR059W"	4460	26350	80	892	2268	2934	71	77	32	98	98	0	1948	4224	5420	57	63	25	100	100	0	0	0	0	0	0	0	0	0	0	0	0	0	0	0	0	0	0	0	0.434	0.527	0.493	0.485	1.783	0.517	0.875	0.000	0.000	0.000	0.000	0.000	0.000	0.000	0.000	0.000	0.000	0.000	0.000	0.000	0.000	52	340	2712	6364	-1.204	Error	Error	821	1891	0	0	2197	4167	0	0	0	0
1	15	6	"SRL3"	"YKR091W"	4660	26350	70	848	1606	1728	75	78	31	96	96	0	1779	2796	2773	61	67	30	100	100	0	0	0	0	0	0	0	0	0	0	0	0	0	0	0	0	0	0	0	0.450	0.560	0.539	0.487	1.990	0.579	0.884	0.000	0.000	0.000	0.000	0.000	0.000	0.000	0.000	0.000	0.000	0.000	0.000	0.000	0.000	32	236	2491	4266	-1.152	Error	Error	773	1718	0	0	1531	2735	0	0	0	0
1	16	6	""	"YLR232W"	4870	26350	80	2670	2341	1017	76	83	55	100	100	0	5550	4825	1967	58	76	115	100	100	0	0	0	0	0	0	0	0	0	0	0	0	0	0	0	0	0	0	0	0.472	0.475	0.458	0.467	1.224	0.479	0.944	0.000	0.000	0.000	0.000	0.000	0.000	0.000	0.000	0.000	0.000	0.000	0.000	0.000	0.000	52	340	8086	7032	-1.082	Error	Error	2594	5492	0	0	2265	4767	0	0	0	0
1	17	6	"RPS28B"	"YLR264W"	5070	26340	80	4699	4570	2264	73	87	71	98	96	0	6702	6590	3473	57	72	88	96	96	0	0	0	0	0	0	0	0	0	0	0	0	0	0	0	0	0	0	0	0.696	0.688	0.702	0.735	1.622	0.675	0.930	0.000	0.000	0.000	0.000	0.000	0.000	0.000	0.000	0.000	0.000	0.000	0.000	0.000	0.000	52	340	11271	11030	-0.523	Error	Error	4626	6645	0	0	4497	6533	0	0	0	0
1	18	6	"ATP14"	"YLR295C"	5260	26350	80	1730	1833	1061	72	76	29	100	100	0	5024	5825	3652	56	61	26	100	100	0	0	0	0	0	0	0	0	0	0	0	0	0	0	0	0	0	0	0	0.334	0.305	0.304	0.303	1.524	0.277	0.883	0.000	0.000	0.000	0.000	0.000	0.000	0.000	0.000	0.000	0.000	0.000	0.000	0.000	0.000	52	340	6626	7530	-1.583	Error	Error	1658	4968	0	0	1761	5769	0	0	0	0
1	19	6	"TOP3"	"YLR234W"	5450	26340	70	4750	4086	1631	71	113	223	100	100	0	9777	8744	2850	57	197	906	100	100	0	0	0	0	0	0	0	0	0	0	0	0	0	0	0	0	0	0	0	0.481	0.462	0.459	0.434	1.238	0.453	0.941	0.000	0.000	0.000	0.000	0.000	0.000	0.000	0.000	0.000	0.000	0.000	0.000	0.000	0.000	32	236	14399	12702	-1.055	Error	Error	4679	9720	0	0	4015	8687	0	0	0	0
1	20	6	""	"YLR266C"	5650	26340	70	1708	2599	2567	73	94	134	100	96	0	2916	4575	4555	57	123	412	100	87	0	0	0	0	0	0	0	0	0	0	0	0	0	0	0	0	0	0	0	0.572	0.559	0.500	0.551	1.601	0.529	0.885	0.000	0.000	0.000	0.000	0.000	0.000	0.000	0.000	0.000	0.000	0.000	0.000	0.000	0.000	32	236	4494	7044	-0.806	Error	Error	1635	2859	0	0	2526	4518	0	0	0	0
1	21	6	""	"YLR297W"	5870	26340	80	2777	2676	1295	68	80	83	100	98	0	7236	6661	2899	56	66	45	100	100	0	0	0	0	0	0	0	0	0	0	0	0	0	0	0	0	0	0	0	0.377	0.395	0.404	0.376	1.461	0.394	0.898	0.000	0.000	0.000	0.000	0.000	0.000	0.000	0.000	0.000	0.000	0.000	0.000	0.000	0.000	52	332	9889	9213	-1.406	Error	Error	2709	7180	0	0	2608	6605	0	0	0	0
1	1	7	""	"YLR236C"	1870	26560	90	997	932	310	76	92	113	100	92	0	3237	2937	971	65	102	257	100	98	0	0	0	0	0	0	0	0	0	0	0	0	0	0	0	0	0	0	0	0.290	0.298	0.307	0.297	1.294	0.293	0.908	0.000	0.000	0.000	0.000	0.000	0.000	0.000	0.000	0.000	0.000	0.000	0.000	0.000	0.000	52	406	4093	3728	-1.784	Error	Error	921	3172	0	0	856	2872	0	0	0	0
1	2	7	"SEC22"	"YLR268W"	2040	26560	80	9595	7438	3573	78	280	1199	90	84	0	15978	13376	5808	65	581	2647	98	84	0	0	0	0	0	0	0	0	0	0	0	0	0	0	0	0	0	0	0	0.598	0.553	0.545	0.517	1.559	0.546	0.945	0.000	0.000	0.000	0.000	0.000	0.000	0.000	0.000	0.000	0.000	0.000	0.000	0.000	0.000	52	334	25430	20671	-0.742	Error	Error	9517	15913	0	0	7360	13311	0	0	0	0
1	3	7	"ECM38"	"YLR299W"	2260	26560	80	9919	8257	3812	75	87	93	100	100	0	25579	21800	8062	61	68	46	100	100	0	0	0	0	0	0	0	0	0	0	0	0	0	0	0	0	0	0	0	0.386	0.376	0.389	0.362	1.442	0.385	0.938	0.000	0.000	0.000	0.000	0.000	0.000	0.000	0.000	0.000	0.000	0.000	0.000	0.000	0.000	52	340	35362	29921	-1.374	Error	Error	9844	25518	0	0	8182	21739	0	0	0	0
1	4	7	""	"YLR238W"	2450	26550	90	18643	15949	6445	73	151	554	100	100	0	24946	21889	7425	61	211	1113	100	100	0	0	0	0	0	0	0	0	0	0	0	0	0	0	0	0	0	0	0	0.746	0.727	0.705	0.691	1.231	0.715	0.954	0.000	0.000	0.000	0.000	0.000	0.000	0.000	0.000	0.000	0.000	0.000	0.000	0.000	0.000	52	420	43455	37704	-0.422	Error	Error	18570	24885	0	0	15876	21828	0	0	0	0
1	5	7	""	"YLR270W"	2640	26560	90	13342	12176	3475	75	119	380	100	100	0	16956	15534	4046	58	162	907	100	100	0	0	0	0	0	0	0	0	0	0	0	0	0	0	0	0	0	0	0	0.785	0.782	0.806	0.774	1.204	0.775	0.947	0.000	0.000	0.000	0.000	0.000	0.000	0.000	0.000	0.000	0.000	0.000	0.000	0.000	0.000	52	420	30165	27577	-0.349	Error	Error	13267	16898	0	0	12101	15476	0	0	0	0
1	6	7	""	"YLR301W"	2850	26560	90	6715	5661	2648	76	83	51	100	100	0	10129	9333	3540	60	69	41	100	100	0	0	0	0	0	0	0	0	0	0	0	0	0	0	0	0	0	0	0	0.659	0.602	0.612	0.558	1.318	0.610	0.935	0.000	0.000	0.000	0.000	0.000	0.000	0.000	0.000	0.000	0.000	0.000	0.000	0.000	0.000	52	420	16708	14858	-0.601	Error	Error	6639	10069	0	0	5585	9273	0	0	0	0
1	7	7	"MPT1"	"YMR005W"	3050	26550	70	6991	14318	15658	69	81	73	100	100	0	1598	3367	3486	56	72	91	100	96	0	0	0	0	0	0	0	0	0	0	0	0	0	0	0	0	0	0	0	4.489	4.304	3.727	3.685	1.685	4.661	0.887	0.000	0.000	0.000	0.000	0.000	0.000	0.000	0.000	0.000	0.000	0.000	0.000	0.000	0.000	32	236	8464	17560	2.166	Error	Error	6922	1542	0	0	14249	3311	0	0	0	0
1	8	7	"MIH1"	"YMR036C"	3260	26560	80	382	1212	1598	67	71	27	98	96	0	623	1295	1549	53	58	24	100	98	0	0	0	0	0	0	0	0	0	0	0	0	0	0	0	0	0	0	0	0.553	0.922	0.828	0.839	1.695	0.999	0.858	0.000	0.000	0.000	0.000	0.000	0.000	0.000	0.000	0.000	0.000	0.000	0.000	0.000	0.000	52	340	885	2387	-0.856	Error	Error	315	570	0	0	1145	1242	0	0	0	0
1	9	7	""	"YMR067C"	3440	26550	70	686	2205	3003	68	78	41	100	96	0	523	1658	2348	57	65	40	96	90	0	0	0	0	0	0	0	0	0	0	0	0	0	0	0	0	0	0	0	1.326	1.335	1.468	1.376	1.755	1.268	0.928	0.000	0.000	0.000	0.000	0.000	0.000	0.000	0.000	0.000	0.000	0.000	0.000	0.000	0.000	32	236	1084	3738	0.407	Error	Error	618	466	0	0	2137	1601	0	0	0	0
1	10	7	""	"YMR007W"	3660	26560	100	5670	5047	2795	70	74	31	98	98	0	5036	4655	2399	55	61	25	100	100	0	0	0	0	0	0	0	0	0	0	0	0	0	0	0	0	0	0	0	1.124	1.082	1.095	1.038	1.539	1.109	0.943	0.000	0.000	0.000	0.000	0.000	0.000	0.000	0.000	0.000	0.000	0.000	0.000	0.000	0.000	80	540	10581	9577	0.169	Error	Error	5600	4981	0	0	4977	4600	0	0	0	0
1	11	7	"LYS7"	"YMR038C"	3850	26560	80	4423	3679	1859	71	75	34	100	100	0	14101	12058	5423	54	66	56	100	100	0	0	0	0	0	0	0	0	0	0	0	0	0	0	0	0	0	0	0	0.310	0.301	0.301	0.280	1.331	0.297	0.944	0.000	0.000	0.000	0.000	0.000	0.000	0.000	0.000	0.000	0.000	0.000	0.000	0.000	0.000	52	340	18399	15612	-1.691	Error	Error	4352	14047	0	0	3608	12004	0	0	0	0
1	12	7	""	"YMR069W"	4070	26560	80	906	910	502	69	75	33	100	98	0	3007	3034	1366	57	67	79	100	98	0	0	0	0	0	0	0	0	0	0	0	0	0	0	0	0	0	0	0	0.284	0.282	0.280	0.261	1.549	0.292	0.898	0.000	0.000	0.000	0.000	0.000	0.000	0.000	0.000	0.000	0.000	0.000	0.000	0.000	0.000	52	340	3787	3818	-1.817	Error	Error	837	2950	0	0	841	2977	0	0	0	0
1	13	7	""	"YMR009W"	4270	26560	80	6263	5283	2485	71	87	133	100	100	0	12383	10249	4201	56	78	229	100	100	0	0	0	0	0	0	0	0	0	0	0	0	0	0	0	0	0	0	0	0.502	0.511	0.524	0.482	1.354	0.528	0.947	0.000	0.000	0.000	0.000	0.000	0.000	0.000	0.000	0.000	0.000	0.000	0.000	0.000	0.000	52	340	18519	15405	-0.993	Error	Error	6192	12327	0	0	5212	10193	0	0	0	0
1	14	7	""	"YMR040W"	4460	26570	70	1767	1967	1097	70	84	85	96	96	0	3258	3610	2441	54	61	42	100	100	0	0	0	0	0	0	0	0	0	0	0	0	0	0	0	0	0	0	0	0.530	0.533	0.564	0.579	1.833	0.469	0.856	0.000	0.000	0.000	0.000	0.000	0.000	0.000	0.000	0.000	0.000	0.000	0.000	0.000	0.000	32	236	4901	5453	-0.917	Error	Error	1697	3204	0	0	1897	3556	0	0	0	0
1	15	7	""	"YMR071C"	4650	26560	70	8617	8061	4006	73	238	1015	96	87	0	6637	7107	3761	59	292	1281	96	90	0	0	0	0	0	0	0	0	0	0	0	0	0	0	0	0	0	0	0	1.299	1.133	1.085	1.106	1.315	1.042	0.920	0.000	0.000	0.000	0.000	0.000	0.000	0.000	0.000	0.000	0.000	0.000	0.000	0.000	0.000	32	236	15122	15036	0.377	Error	Error	8544	6578	0	0	7988	7048	0	0	0	0
1	16	7	"HXT2"	"YMR011W"	4860	26550	90	25560	22283	8778	71	81	84	100	100	0	19351	17502	6573	57	63	26	100	100	0	0	0	0	0	0	0	0	0	0	0	0	0	0	0	0	0	0	0	1.321	1.273	1.284	1.322	1.522	1.285	0.956	0.000	0.000	0.000	0.000	0.000	0.000	0.000	0.000	0.000	0.000	0.000	0.000	0.000	0.000	52	420	44783	39657	0.402	Error	Error	25489	19294	0	0	22212	17445	0	0	0	0
1	17	7	"ARG80"	"YMR042W"	5060	26560	100	3196	2599	1384	70	118	468	92	75	0	6819	5865	2587	55	94	419	96	95	0	0	0	0	0	0	0	0	0	0	0	0	0	0	0	0	0	0	0	0.462	0.435	0.436	0.408	1.631	0.451	0.913	0.000	0.000	0.000	0.000	0.000	0.000	0.000	0.000	0.000	0.000	0.000	0.000	0.000	0.000	80	549	9890	8339	-1.114	Error	Error	3126	6764	0	0	2529	5810	0	0	0	0
1	18	7	""	"YMR073C"	5270	26550	90	6018	5375	2072	71	136	541	98	96	0	7038	6296	2309	54	102	481	96	96	0	0	0	0	0	0	0	0	0	0	0	0	0	0	0	0	0	0	0	0.852	0.850	0.844	0.892	1.578	0.858	0.942	0.000	0.000	0.000	0.000	0.000	0.000	0.000	0.000	0.000	0.000	0.000	0.000	0.000	0.000	52	414	12931	11546	-0.232	Error	Error	5947	6984	0	0	5304	6242	0	0	0	0
1	19	7	""	"YNL047C"	5450	26550	80	17752	14535	7971	77	80	34	100	100	0	21148	18019	8678	57	62	22	100	100	0	0	0	0	0	0	0	0	0	0	0	0	0	0	0	0	0	0	0	0.838	0.805	0.790	0.708	1.483	0.814	0.956	0.000	0.000	0.000	0.000	0.000	0.000	0.000	0.000	0.000	0.000	0.000	0.000	0.000	0.000	52	340	38766	32420	-0.255	Error	Error	17675	21091	0	0	14458	17962	0	0	0	0
1	20	7	""	"YNL080C"	5660	26560	140	6212	4815	3262	73	181	811	75	69	0	6822	5081	3433	57	181	902	75	73	0	0	0	0	0	0	0	0	0	0	0	0	0	0	0	0	0	0	0	0.907	0.944	0.935	0.968	1.745	0.942	0.944	0.000	0.000	0.000	0.000	0.000	0.000	0.000	0.000	0.000	0.000	0.000	0.000	0.000	0.000	156	901	12904	9766	-0.140	Error	Error	6139	6765	0	0	4742	5024	0	0	0	0
1	21	7	"DBP2"	"YNL112W"	5850	26550	80	13978	11884	7951	70	107	376	98	96	0	13142	13128	8687	55	108	459	96	94	0	0	0	0	0	0	0	0	0	0	0	0	0	0	0	0	0	0	0	1.063	0.904	0.887	0.904	1.590	0.888	0.948	0.000	0.000	0.000	0.000	0.000	0.000	0.000	0.000	0.000	0.000	0.000	0.000	0.000	0.000	52	326	26995	24887	0.088	Error	Error	13908	13087	0	0	11814	13073	0	0	0	0
1	1	8	"SFB2"	"YNL049C"	1870	26770	80	1068	1378	1079	70	77	49	100	96	0	1520	1814	1288	60	71	42	100	100	0	0	0	0	0	0	0	0	0	0	0	0	0	0	0	0	0	0	0	0.684	0.746	0.702	0.662	1.571	0.778	0.885	0.000	0.000	0.000	0.000	0.000	0.000	0.000	0.000	0.000	0.000	0.000	0.000	0.000	0.000	52	340	2458	3062	-0.549	Error	Error	998	1460	0	0	1308	1754	0	0	0	0
1	2	8	"PMS1"	"YNL082W"	2040	26760	70	14218	20093	13215	80	268	1032	100	100	0	10178	14071	9122	68	290	1122	100	100	0	0	0	0	0	0	0	0	0	0	0	0	0	0	0	0	0	0	0	1.398	1.429	1.428	1.395	1.299	1.399	0.954	0.000	0.000	0.000	0.000	0.000	0.000	0.000	0.000	0.000	0.000	0.000	0.000	0.000	0.000	32	236	24248	34016	0.484	Error	Error	14138	10110	0	0	20013	14003	0	0	0	0
1	3	8	""	"YNL114C"	2250	26770	80	4388	4177	2680	76	86	94	100	98	0	7746	7537	4817	63	99	298	96	92	0	0	0	0	0	0	0	0	0	0	0	0	0	0	0	0	0	0	0	0.561	0.549	0.536	0.584	2.196	0.517	0.909	0.000	0.000	0.000	0.000	0.000	0.000	0.000	0.000	0.000	0.000	0.000	0.000	0.000	0.000	52	340	11995	11575	-0.833	Error	Error	4312	7683	0	0	4101	7474	0	0	0	0
1	4	8	""	"YNL051W"	2470	26770	80	19283	16474	7727	73	162	655	100	100	0	11344	9711	3769	58	108	442	100	100	0	0	0	0	0	0	0	0	0	0	0	0	0	0	0	0	0	0	0	1.702	1.699	1.717	1.576	1.409	1.810	0.958	0.000	0.000	0.000	0.000	0.000	0.000	0.000	0.000	0.000	0.000	0.000	0.000	0.000	0.000	52	340	30496	26054	0.767	Error	Error	19210	11286	0	0	16401	9653	0	0	0	0
1	5	8	"END3"	"YNL084C"	2650	26770	80	19364	18014	9035	82	87	46	100	100	0	12470	11081	4840	62	72	48	100	100	0	0	0	0	0	0	0	0	0	0	0	0	0	0	0	0	0	0	0	1.554	1.627	1.646	1.517	1.330	1.655	0.953	0.000	0.000	0.000	0.000	0.000	0.000	0.000	0.000	0.000	0.000	0.000	0.000	0.000	0.000	52	340	31690	28951	0.636	Error	Error	19282	12408	0	0	17932	11019	0	0	0	0
1	6	8	""	"YNL116W"	2850	26760	80	25255	22463	10326	73	104	205	100	100	0	19500	17612	6852	62	125	453	100	100	0	0	0	0	0	0	0	0	0	0	0	0	0	0	0	0	0	0	0	1.296	1.276	1.279	1.194	1.315	1.288	0.953	0.000	0.000	0.000	0.000	0.000	0.000	0.000	0.000	0.000	0.000	0.000	0.000	0.000	0.000	52	340	44620	39940	0.374	Error	Error	25182	19438	0	0	22390	17550	0	0	0	0
1	7	8	"MSG5"	"YNL053W"	3050	26780	90	13759	11507	4588	69	90	191	100	100	0	18212	17266	4762	60	76	109	100	100	0	0	0	0	0	0	0	0	0	0	0	0	0	0	0	0	0	0	0	0.754	0.665	0.666	0.623	1.288	0.678	0.937	0.000	0.000	0.000	0.000	0.000	0.000	0.000	0.000	0.000	0.000	0.000	0.000	0.000	0.000	52	420	31842	28644	-0.407	Error	Error	13690	18152	0	0	11438	17206	0	0	0	0
1	8	8	""	"YNL086W"	3270	26760	90	4919	5001	2895	72	117	355	98	96	0	7648	8328	5565	56	100	500	98	96	0	0	0	0	0	0	0	0	0	0	0	0	0	0	0	0	0	0	0	0.638	0.596	0.609	0.633	1.498	0.555	0.884	0.000	0.000	0.000	0.000	0.000	0.000	0.000	0.000	0.000	0.000	0.000	0.000	0.000	0.000	52	414	12439	13201	-0.647	Error	Error	4847	7592	0	0	4929	8272	0	0	0	0
1	9	8	"DCP2"	"YNL118C"	3450	26770	80	12177	10743	6730	71	74	31	100	100	0	17798	16686	9828	56	61	28	100	100	0	0	0	0	0	0	0	0	0	0	0	0	0	0	0	0	0	0	0	0.682	0.642	0.650	0.605	1.366	0.649	0.958	0.000	0.000	0.000	0.000	0.000	0.000	0.000	0.000	0.000	0.000	0.000	0.000	0.000	0.000	52	340	29848	27302	-0.551	Error	Error	12106	17742	0	0	10672	16630	0	0	0	0
1	10	8	"CMK2"	"YOL016C"	3660	26760	80	532	1790	3072	65	70	28	100	98	0	514	1657	2971	54	56	17	100	98	0	0	0	0	0	0	0	0	0	0	0	0	0	0	0	0	0	0	0	1.015	1.076	0.974	0.966	1.746	1.045	0.835	0.000	0.000	0.000	0.000	0.000	0.000	0.000	0.000	0.000	0.000	0.000	0.000	0.000	0.000	52	340	927	3328	0.022	Error	Error	467	460	0	0	1725	1603	0	0	0	0
1	11	8	""	"YOL048C"	3840	26760	80	3540	4754	3562	69	70	28	100	100	0	3723	4497	3344	53	59	30	100	100	0	0	0	0	0	0	0	0	0	0	0	0	0	0	0	0	0	0	0	0.946	1.054	1.043	1.122	1.788	1.055	0.926	0.000	0.000	0.000	0.000	0.000	0.000	0.000	0.000	0.000	0.000	0.000	0.000	0.000	0.000	52	340	7141	9129	-0.080	Error	Error	3471	3670	0	0	4685	4444	0	0	0	0
1	12	8	""	"YOL080C"	4050	26760	70	6950	8216	5498	77	160	453	96	93	0	7245	9822	6690	57	259	972	96	90	0	0	0	0	0	0	0	0	0	0	0	0	0	0	0	0	0	0	0	0.956	0.833	0.805	0.806	1.408	0.785	0.942	0.000	0.000	0.000	0.000	0.000	0.000	0.000	0.000	0.000	0.000	0.000	0.000	0.000	0.000	32	236	14061	17904	-0.065	Error	Error	6873	7188	0	0	8139	9765	0	0	0	0
1	13	8	"TLG2"	"YOL018C"	4250	26760	80	9242	12083	9398	74	74	26	100	100	0	8769	10113	7442	55	58	20	100	100	0	0	0	0	0	0	0	0	0	0	0	0	0	0	0	0	0	0	0	1.052	1.194	1.135	1.091	1.541	1.220	0.952	0.000	0.000	0.000	0.000	0.000	0.000	0.000	0.000	0.000	0.000	0.000	0.000	0.000	0.000	52	340	17882	22067	0.073	Error	Error	9168	8714	0	0	12009	10058	0	0	0	0
1	14	8	""	"YOL050C"	4450	26760	80	3017	2510	1083	70	76	49	100	100	0	4284	3764	1507	54	60	31	100	100	0	0	0	0	0	0	0	0	0	0	0	0	0	0	0	0	0	0	0	0.697	0.658	0.679	0.635	1.319	0.654	0.943	0.000	0.000	0.000	0.000	0.000	0.000	0.000	0.000	0.000	0.000	0.000	0.000	0.000	0.000	52	340	7177	6150	-0.521	Error	Error	2947	4230	0	0	2440	3710	0	0	0	0
1	15	8	""	"YOL082W"	4650	26760	80	5081	4502	2159	69	75	34	100	100	0	16658	14058	6364	57	63	61	100	100	0	0	0	0	0	0	0	0	0	0	0	0	0	0	0	0	0	0	0	0.302	0.317	0.311	0.302	1.270	0.313	0.957	0.000	0.000	0.000	0.000	0.000	0.000	0.000	0.000	0.000	0.000	0.000	0.000	0.000	0.000	52	340	21613	18434	-1.728	Error	Error	5012	16601	0	0	4433	14001	0	0	0	0
1	16	8	"TAT2"	"YOL020W"	4850	26770	80	13224	10876	5615	74	79	38	100	100	0	23832	20722	9290	55	72	108	100	100	0	0	0	0	0	0	0	0	0	0	0	0	0	0	0	0	0	0	0	0.553	0.523	0.526	0.508	1.531	0.528	0.958	0.000	0.000	0.000	0.000	0.000	0.000	0.000	0.000	0.000	0.000	0.000	0.000	0.000	0.000	52	340	36927	31469	-0.855	Error	Error	13150	23777	0	0	10802	20667	0	0	0	0
1	17	8	"SPE2"	"YOL052C"	5040	26760	80	6511	5332	2480	71	75	28	100	100	0	14822	13154	5165	54	64	87	98	98	0	0	0	0	0	0	0	0	0	0	0	0	0	0	0	0	0	0	0	0.436	0.402	0.407	0.370	1.441	0.390	0.933	0.000	0.000	0.000	0.000	0.000	0.000	0.000	0.000	0.000	0.000	0.000	0.000	0.000	0.000	52	340	21208	18361	-1.197	Error	Error	6440	14768	0	0	5261	13100	0	0	0	0
1	18	8	""	"YOL084W"	5250	26770	80	7794	7596	4747	73	76	29	100	100	0	17762	17658	10460	55	60	23	100	100	0	0	0	0	0	0	0	0	0	0	0	0	0	0	0	0	0	0	0	0.436	0.427	0.409	0.422	1.538	0.422	0.952	0.000	0.000	0.000	0.000	0.000	0.000	0.000	0.000	0.000	0.000	0.000	0.000	0.000	0.000	52	340	25428	25126	-1.197	Error	Error	7721	17707	0	0	7523	17603	0	0	0	0
1	19	8	""	"YOL022C"	5440	26760	90	13277	12841	5909	72	249	1263	98	98	0	11268	10632	3558	58	242	1209	100	98	0	0	0	0	0	0	0	0	0	0	0	0	0	0	0	0	0	0	0	1.178	1.208	1.230	1.110	1.378	1.291	0.935	0.000	0.000	0.000	0.000	0.000	0.000	0.000	0.000	0.000	0.000	0.000	0.000	0.000	0.000	52	420	24415	23343	0.236	Error	Error	13205	11210	0	0	12769	10574	0	0	0	0
1	20	8	""	"YOL053W"	5650	26760	90	17609	15232	5575	71	88	110	100	100	0	18676	16370	4932	56	60	21	100	100	0	0	0	0	0	0	0	0	0	0	0	0	0	0	0	0	0	0	0	0.942	0.929	0.928	0.889	1.213	0.942	0.950	0.000	0.000	0.000	0.000	0.000	0.000	0.000	0.000	0.000	0.000	0.000	0.000	0.000	0.000	52	406	36158	31475	-0.086	Error	Error	17538	18620	0	0	15161	16314	0	0	0	0
1	21	8	"ADH1"	"YOL086C"	5850	26770	80	6375	5561	2788	70	73	29	100	100	0	15073	13042	5594	55	61	29	100	100	0	0	0	0	0	0	0	0	0	0	0	0	0	0	0	0	0	0	0	0.420	0.423	0.417	0.399	1.360	0.414	0.941	0.000	0.000	0.000	0.000	0.000	0.000	0.000	0.000	0.000	0.000	0.000	0.000	0.000	0.000	52	340	21323	18478	-1.252	Error	Error	6305	15018	0	0	5491	12987	0	0	0	0
1	1	9	"RPL33B"	"YOR234C"	1870	26980	90	21109	17549	6889	72	239	1302	100	98	0	13768	12842	3956	60	120	578	100	100	0	0	0	0	0	0	0	0	0	0	0	0	0	0	0	0	0	0	0	1.535	1.367	1.380	1.284	1.301	1.427	0.951	0.000	0.000	0.000	0.000	0.000	0.000	0.000	0.000	0.000	0.000	0.000	0.000	0.000	0.000	52	416	34745	30259	0.618	Error	Error	21037	13708	0	0	17477	12782	0	0	0	0
1	2	9	"PNT1"	"YOR266W"	2040	26970	70	1014	1152	710	71	86	90	100	93	0	904	932	614	60	79	100	93	87	0	0	0	0	0	0	0	0	0	0	0	0	0	0	0	0	0	0	0	1.117	1.240	1.184	1.197	2.129	1.062	0.792	0.000	0.000	0.000	0.000	0.000	0.000	0.000	0.000	0.000	0.000	0.000	0.000	0.000	0.000	32	236	1787	1953	0.160	Error	Error	943	844	0	0	1081	872	0	0	0	0
1	3	9	""	"YOR298W"	2250	26980	80	12030	11196	6237	76	81	36	100	100	0	11409	10810	6299	60	66	32	100	96	0	0	0	0	0	0	0	0	0	0	0	0	0	0	0	0	0	0	0	1.053	1.034	1.008	1.095	1.944	0.991	0.941	0.000	0.000	0.000	0.000	0.000	0.000	0.000	0.000	0.000	0.000	0.000	0.000	0.000	0.000	52	340	23303	21870	0.075	Error	Error	11954	11349	0	0	11120	10750	0	0	0	0
1	4	9	"DFR1"	"YOR236W"	2460	26970	90	9430	8003	3785	76	83	75	100	100	0	14724	12295	5947	60	71	49	100	100	0	0	0	0	0	0	0	0	0	0	0	0	0	0	0	0	0	0	0	0.638	0.648	0.629	0.656	1.355	0.619	0.944	0.000	0.000	0.000	0.000	0.000	0.000	0.000	0.000	0.000	0.000	0.000	0.000	0.000	0.000	52	420	24018	20162	-0.649	Error	Error	9354	14664	0	0	7927	12235	0	0	0	0
1	5	9	""	"YOR268C"	2650	26970	70	5609	4559	2330	77	146	382	100	93	0	8099	6936	3423	64	251	1011	93	87	0	0	0	0	0	0	0	0	0	0	0	0	0	0	0	0	0	0	0	0.688	0.652	0.635	0.622	1.248	0.646	0.934	0.000	0.000	0.000	0.000	0.000	0.000	0.000	0.000	0.000	0.000	0.000	0.000	0.000	0.000	32	236	13567	11354	-0.538	Error	Error	5532	8035	0	0	4482	6872	0	0	0	0
1	6	9	""	"YOR300W"	2870	26970	80	1876	1784	1005	75	82	44	100	100	0	4460	4624	2514	63	72	62	100	100	0	0	0	0	0	0	0	0	0	0	0	0	0	0	0	0	0	0	0	0.410	0.375	0.355	0.349	1.485	0.369	0.893	0.000	0.000	0.000	0.000	0.000	0.000	0.000	0.000	0.000	0.000	0.000	0.000	0.000	0.000	52	340	6198	6270	-1.288	Error	Error	1801	4397	0	0	1709	4561	0	0	0	0
1	7	9	""	"YOR238W"	3060	26980	90	7478	7010	3472	71	79	39	100	100	0	12388	11649	5987	61	68	50	100	100	0	0	0	0	0	0	0	0	0	0	0	0	0	0	0	0	0	0	0	0.601	0.599	0.571	0.663	1.949	0.564	0.912	0.000	0.000	0.000	0.000	0.000	0.000	0.000	0.000	0.000	0.000	0.000	0.000	0.000	0.000	52	420	19734	18527	-0.735	Error	Error	7407	12327	0	0	6939	11588	0	0	0	0
1	8	9	"VPH1"	"YOR270C"	3250	26970	70	7161	8646	4468	77	281	1399	100	93	0	9538	11835	5894	62	489	2515	100	96	0	0	0	0	0	0	0	0	0	0	0	0	0	0	0	0	0	0	0	0.748	0.728	0.732	0.705	1.410	0.708	0.910	0.000	0.000	0.000	0.000	0.000	0.000	0.000	0.000	0.000	0.000	0.000	0.000	0.000	0.000	32	236	16560	20342	-0.420	Error	Error	7084	9476	0	0	8569	11773	0	0	0	0
1	9	9	""	"YOR302W"	3460	26970	70	211	228	104	76	82	33	96	78	0	341	397	203	61	71	40	96	96	0	0	0	0	0	0	0	0	0	0	0	0	0	0	0	0	0	0	0	0.482	0.452	0.437	0.445	2.127	0.384	0.513	0.000	0.000	0.000	0.000	0.000	0.000	0.000	0.000	0.000	0.000	0.000	0.000	0.000	0.000	32	236	415	488	-1.052	Error	Error	135	280	0	0	152	336	0	0	0	0
1	10	9	""	"YOR240W"	3650	26970	80	11072	9124	4856	78	90	83	100	100	0	16610	13915	5926	61	114	411	100	100	0	0	0	0	0	0	0	0	0	0	0	0	0	0	0	0	0	0	0	0.664	0.653	0.647	0.595	1.514	0.663	0.945	0.000	0.000	0.000	0.000	0.000	0.000	0.000	0.000	0.000	0.000	0.000	0.000	0.000	0.000	52	340	27543	22900	-0.590	Error	Error	10994	16549	0	0	9046	13854	0	0	0	0
1	11	9	"YTM1"	"YOR272W"	3850	26980	80	19061	16215	7465	77	119	339	100	100	0	17852	15261	6243	62	166	781	100	98	0	0	0	0	0	0	0	0	0	0	0	0	0	0	0	0	0	0	0	1.067	1.062	1.052	1.023	1.413	1.067	0.955	0.000	0.000	0.000	0.000	0.000	0.000	0.000	0.000	0.000	0.000	0.000	0.000	0.000	0.000	52	340	36774	31337	0.094	Error	Error	18984	17790	0	0	16138	15199	0	0	0	0
1	12	9	""	"YOR304C-A"	4050	26970	70	4676	5051	3195	76	235	873	87	78	0	2738	3153	2017	61	205	709	87	75	0	0	0	0	0	0	0	0	0	0	0	0	0	0	0	0	0	0	0	1.718	1.609	1.546	1.431	1.658	1.554	0.884	0.000	0.000	0.000	0.000	0.000	0.000	0.000	0.000	0.000	0.000	0.000	0.000	0.000	0.000	32	236	7277	8067	0.781	Error	Error	4600	2677	0	0	4975	3092	0	0	0	0
1	13	9	"GRE1"	"YPL223C"	4250	26970	90	5566	6511	4287	70	76	33	100	100	0	9649	9554	5850	60	66	32	98	96	0	0	0	0	0	0	0	0	0	0	0	0	0	0	0	0	0	0	0	0.573	0.678	0.660	0.718	2.286	0.666	0.946	0.000	0.000	0.000	0.000	0.000	0.000	0.000	0.000	0.000	0.000	0.000	0.000	0.000	0.000	52	420	15085	15935	-0.803	Error	Error	5496	9589	0	0	6441	9494	0	0	0	0
1	14	9	"BBP1"	"YPL255W"	4460	26970	80	7418	7797	4676	72	78	42	100	100	0	10230	9850	5754	59	64	25	100	100	0	0	0	0	0	0	0	0	0	0	0	0	0	0	0	0	0	0	0	0.722	0.789	0.722	0.759	1.577	0.779	0.904	0.000	0.000	0.000	0.000	0.000	0.000	0.000	0.000	0.000	0.000	0.000	0.000	0.000	0.000	52	340	17517	17516	-0.469	Error	Error	7346	10171	0	0	7725	9791	0	0	0	0
1	15	9	""	"YPR004C"	4650	26970	90	15471	15117	8618	70	76	34	100	100	0	12066	10619	5444	56	64	56	98	98	0	0	0	0	0	0	0	0	0	0	0	0	0	0	0	0	0	0	0	1.282	1.425	1.377	1.267	1.426	1.436	0.952	0.000	0.000	0.000	0.000	0.000	0.000	0.000	0.000	0.000	0.000	0.000	0.000	0.000	0.000	52	420	27411	25610	0.359	Error	Error	15401	12010	0	0	15047	10563	0	0	0	0
1	16	9	""	"YPL225W"	4860	26970	80	5994	6942	4135	71	77	63	100	100	0	5315	5018	2811	55	60	24	100	100	0	0	0	0	0	0	0	0	0	0	0	0	0	0	0	0	0	0	0	1.126	1.384	1.365	1.361	1.437	1.422	0.924	0.000	0.000	0.000	0.000	0.000	0.000	0.000	0.000	0.000	0.000	0.000	0.000	0.000	0.000	52	340	11183	11834	0.171	Error	Error	5923	5260	0	0	6871	4963	0	0	0	0
1	17	9	""	"YPL257W"	5040	26970	70	6324	6960	3916	74	322	1338	93	78	0	6638	6692	3869	57	342	1383	96	87	0	0	0	0	0	0	0	0	0	0	0	0	0	0	0	0	0	0	0	0.950	1.038	0.954	1.047	1.904	1.037	0.907	0.000	0.000	0.000	0.000	0.000	0.000	0.000	0.000	0.000	0.000	0.000	0.000	0.000	0.000	32	236	12831	13521	-0.074	Error	Error	6250	6581	0	0	6886	6635	0	0	0	0
1	18	9	"ICL2"	"YPR006C"	5250	26980	90	15744	14820	9556	72	91	188	100	100	0	11630	11455	7670	54	84	304	96	94	0	0	0	0	0	0	0	0	0	0	0	0	0	0	0	0	0	0	0	1.354	1.294	1.279	1.268	1.606	1.252	0.953	0.000	0.000	0.000	0.000	0.000	0.000	0.000	0.000	0.000	0.000	0.000	0.000	0.000	0.000	52	420	27248	26149	0.437	Error	Error	15672	11576	0	0	14748	11401	0	0	0	0
1	19	9	"ALG5"	"YPL227C"	5440	26970	70	11782	13962	8661	78	412	1784	96	84	0	7653	8185	4715	59	365	1473	96	84	0	0	0	0	0	0	0	0	0	0	0	0	0	0	0	0	0	0	0	1.541	1.709	1.711	1.585	1.360	1.644	0.941	0.000	0.000	0.000	0.000	0.000	0.000	0.000	0.000	0.000	0.000	0.000	0.000	0.000	0.000	32	236	19298	22010	0.624	Error	Error	11704	7594	0	0	13884	8126	0	0	0	0
1	20	9	"APM1"	"YPL259C"	5660	26960	90	18437	19017	11123	71	75	37	100	100	0	12167	11541	5952	54	59	26	100	100	0	0	0	0	0	0	0	0	0	0	0	0	0	0	0	0	0	0	0	1.516	1.649	1.585	1.547	1.378	1.721	0.959	0.000	0.000	0.000	0.000	0.000	0.000	0.000	0.000	0.000	0.000	0.000	0.000	0.000	0.000	52	420	30479	30433	0.600	Error	Error	18366	12113	0	0	18946	11487	0	0	0	0
1	21	9	""	"YPR008W"	5840	26960	70	7623	7872	4393	74	248	1113	96	87	0	5744	6125	3534	53	263	1124	90	87	0	0	0	0	0	0	0	0	0	0	0	0	0	0	0	0	0	0	0	1.326	1.284	1.280	1.530	2.540	1.199	0.842	0.000	0.000	0.000	0.000	0.000	0.000	0.000	0.000	0.000	0.000	0.000	0.000	0.000	0.000	32	236	13240	13870	0.408	Error	Error	7549	5691	0	0	7798	6072	0	0	0	0
1	1	10	""	"YPL229W"	1860	27180	90	10456	9656	4432	77	177	812	100	94	0	13962	13066	6174	59	90	359	100	100	0	0	0	0	0	0	0	0	0	0	0	0	0	0	0	0	0	0	0	0.747	0.736	0.712	0.713	1.349	0.709	0.882	0.000	0.000	0.000	0.000	0.000	0.000	0.000	0.000	0.000	0.000	0.000	0.000	0.000	0.000	52	420	24282	22586	-0.422	Error	Error	10379	13903	0	0	9579	13007	0	0	0	0
1	2	10	""	"YPL261C"	2050	27180	80	1645	1785	1271	71	74	27	100	98	0	2497	2944	2243	58	62	21	98	96	0	0	0	0	0	0	0	0	0	0	0	0	0	0	0	0	0	0	0	0.645	0.594	0.579	0.656	2.181	0.530	0.848	0.000	0.000	0.000	0.000	0.000	0.000	0.000	0.000	0.000	0.000	0.000	0.000	0.000	0.000	52	340	4013	4600	-0.632	Error	Error	1574	2439	0	0	1714	2886	0	0	0	0
1	3	10	"RPA135"	"YPR010C"	2260	27170	100	5345	6176	5531	70	126	531	85	77	0	4381	5311	4561	54	79	311	88	85	0	0	0	0	0	0	0	0	0	0	0	0	0	0	0	0	0	0	0	1.219	1.161	1.135	1.091	2.110	1.214	0.870	0.000	0.000	0.000	0.000	0.000	0.000	0.000	0.000	0.000	0.000	0.000	0.000	0.000	0.000	80	544	9602	11363	0.286	Error	Error	5275	4327	0	0	6106	5257	0	0	0	0
1	4	10	"SEC7"	"YDR170C"	2440	27200	50	139	126	56	72	81	41	58	25	0	97	191	329	54	69	44	50	16	0	0	0	0	0	0	0	0	0	0	0	0	0	0	0	0	0	0	0	1.558	0.394	1.268	1.068	4.544	0.127	0.105	0.000	0.000	0.000	0.000	0.000	0.000	0.000	0.000	0.000	0.000	0.000	0.000	0.000	0.000	12	104	110	191	0.640	Error	Error	67	43	0	0	54	137	0	0	0	0
1	5	10	"YRF1-1"	"YDR545W"	2650	27180	70	99	114	68	69	72	26	53	37	0	95	136	130	58	63	27	53	34	0	0	0	0	0	0	0	0	0	0	0	0	0	0	0	0	0	0	0	0.811	0.577	0.626	0.806	3.116	0.543	0.239	0.000	0.000	0.000	0.000	0.000	0.000	0.000	0.000	0.000	0.000	0.000	0.000	0.000	0.000	32	236	67	123	-0.303	Error	Error	30	37	0	0	45	78	0	0	0	0
1	6	10	"SWI4"	"YER111C"	2840	27170	70	104	130	67	70	72	28	53	40	0	89	118	66	55	60	21	53	46	0	0	0	0	0	0	0	0	0	0	0	0	0	0	0	0	0	0	0	1.000	0.952	1.000	0.950	3.650	1.006	0.525	0.000	0.000	0.000	0.000	0.000	0.000	0.000	0.000	0.000	0.000	0.000	0.000	0.000	0.000	32	236	68	123	0.000	Error	Error	34	34	0	0	60	63	0	0	0	0
1	7	10	"ESP1"	"YGR098C"	3050	27180	70	130	178	157	71	78	38	53	40	0	132	205	196	59	87	290	12	6	0	0	0	0	0	0	0	0	0	0	0	0	0	0	0	0	0	0	0	0.808	0.733	0.921	0.955	3.137	0.747	0.585	0.000	0.000	0.000	0.000	0.000	0.000	0.000	0.000	0.000	0.000	0.000	0.000	0.000	0.000	32	236	132	253	-0.307	Error	Error	59	73	0	0	107	146	0	0	0	0
1	8	10	"RIM101"	"YHL027W"	3260	27150	70	96	120	72	68	74	33	50	31	0	61	113	117	56	65	40	37	25	0	0	0	0	0	0	0	0	0	0	0	0	0	0	0	0	0	0	0	5.600	0.912	1.315	0.935	3.755	0.558	0.270	0.000	0.000	0.000	0.000	0.000	0.000	0.000	0.000	0.000	0.000	0.000	0.000	0.000	0.000	32	236	33	109	2.485	Error	Error	28	5	0	0	52	57	0	0	0	0
1	9	10	"MIP6"	"YHR015W"	3440	27180	60	112	123	57	70	74	32	59	40	0	104	118	65	60	63	24	56	40	0	0	0	0	0	0	0	0	0	0	0	0	0	0	0	0	0	0	0	0.955	0.914	0.923	0.945	1.895	0.487	0.296	0.000	0.000	0.000	0.000	0.000	0.000	0.000	0.000	0.000	0.000	0.000	0.000	0.000	0.000	32	176	86	111	-0.067	Error	Error	42	44	0	0	53	58	0	0	0	0
1	10	10	"VTH1"	"YIL173W"	3640	27180	60	115	132	81	68	78	33	53	43	0	79	127	95	56	65	34	46	34	0	0	0	0	0	0	0	0	0	0	0	0	0	0	0	0	0	0	0	2.043	0.901	1.026	1.070	2.963	0.789	0.446	0.000	0.000	0.000	0.000	0.000	0.000	0.000	0.000	0.000	0.000	0.000	0.000	0.000	0.000	32	176	70	135	1.031	Error	Error	47	23	0	0	64	71	0	0	0	0
1	11	10	""	"YJR029W"	3840	27180	70	92	107	52	67	71	28	50	34	0	71	114	94	56	61	23	46	37	0	0	0	0	0	0	0	0	0	0	0	0	0	0	0	0	0	0	0	1.667	0.690	0.846	1.130	3.190	0.334	0.145	0.000	0.000	0.000	0.000	0.000	0.000	0.000	0.000	0.000	0.000	0.000	0.000	0.000	0.000	32	236	40	98	0.737	Error	Error	25	15	0	0	40	58	0	0	0	0
1	12	10	""	"YLL034C"	4040	27180	60	100	109	46	69	74	27	56	31	0	101	110	79	55	59	17	56	53	0	0	0	0	0	0	0	0	0	0	0	0	0	0	0	0	0	0	0	0.674	0.727	0.760	0.795	2.631	0.574	0.374	0.000	0.000	0.000	0.000	0.000	0.000	0.000	0.000	0.000	0.000	0.000	0.000	0.000	0.000	32	176	77	95	-0.569	Error	Error	31	46	0	0	40	55	0	0	0	0
1	13	10	"ESC1"	"YMR219W"	4240	27180	60	96	108	53	72	73	30	43	31	0	106	113	63	54	61	25	56	50	0	0	0	0	0	0	0	0	0	0	0	0	0	0	0	0	0	0	0	0.462	0.610	0.918	0.862	4.043	0.928	0.363	0.000	0.000	0.000	0.000	0.000	0.000	0.000	0.000	0.000	0.000	0.000	0.000	0.000	0.000	32	176	76	95	-1.115	Error	Error	24	52	0	0	36	59	0	0	0	0
1	14	10	"YKU70"	"YMR284W"	4440	27170	60	103	111	50	74	77	29	50	28	0	86	104	61	58	62	22	53	37	0	0	0	0	0	0	0	0	0	0	0	0	0	0	0	0	0	0	0	1.036	0.804	1.063	1.317	3.172	4.160	0.165	0.000	0.000	0.000	0.000	0.000	0.000	0.000	0.000	0.000	0.000	0.000	0.000	0.000	0.000	32	176	57	83	0.051	Error	Error	29	28	0	0	37	46	0	0	0	0
1	15	10	"POL1"	"YNL102W"	4640	27160	60	82	110	72	72	75	29	43	21	0	64	133	149	57	62	27	37	34	0	0	0	0	0	0	0	0	0	0	0	0	0	0	0	0	0	0	0	1.429	0.500	0.655	0.860	7.411	0.400	0.275	0.000	0.000	0.000	0.000	0.000	0.000	0.000	0.000	0.000	0.000	0.000	0.000	0.000	0.000	32	176	17	114	0.515	Error	Error	10	7	0	0	38	76	0	0	0	0
1	16	10	""	"YMRWdelta20"	4850	27180	80	2058	2749	2220	70	73	27	100	100	0	3061	3915	2927	55	59	24	100	100	0	0	0	0	0	0	0	0	0	0	0	0	0	0	0	0	0	0	0	0.661	0.694	0.647	0.645	1.383	0.718	0.954	0.000	0.000	0.000	0.000	0.000	0.000	0.000	0.000	0.000	0.000	0.000	0.000	0.000	0.000	52	340	4994	6539	-0.597	Error	Error	1988	3006	0	0	2679	3860	0	0	0	0
1	17	10	""	"IntYNL112W"	5050	27170	90	550	1317	1552	70	74	29	100	100	0	735	1547	1627	55	59	21	100	100	0	0	0	0	0	0	0	0	0	0	0	0	0	0	0	0	0	0	0	0.706	0.836	0.781	0.734	1.765	0.906	0.908	0.000	0.000	0.000	0.000	0.000	0.000	0.000	0.000	0.000	0.000	0.000	0.000	0.000	0.000	52	420	1160	2739	-0.503	Error	Error	480	680	0	0	1247	1492	0	0	0	0
1	18	10	""	"CEN14"	5260	27170	70	202	269	183	75	77	29	87	84	0	200	227	113	55	59	22	96	96	0	0	0	0	0	0	0	0	0	0	0	0	0	0	0	0	0	0	0	0.876	1.128	1.082	0.975	2.248	1.472	0.661	0.000	0.000	0.000	0.000	0.000	0.000	0.000	0.000	0.000	0.000	0.000	0.000	0.000	0.000	32	236	272	366	-0.191	Error	Error	127	145	0	0	194	172	0	0	0	0
1	19	10	""	"YORCdelta11"	5450	27170	80	1483	2415	2290	69	73	28	98	98	0	2485	4085	3607	56	61	33	100	98	0	0	0	0	0	0	0	0	0	0	0	0	0	0	0	0	0	0	0	0.582	0.582	0.535	0.512	1.663	0.600	0.946	0.000	0.000	0.000	0.000	0.000	0.000	0.000	0.000	0.000	0.000	0.000	0.000	0.000	0.000	52	340	3843	6375	-0.781	Error	Error	1414	2429	0	0	2346	4029	0	0	0	0
1	20	10	""	"YORWdelta16"	5640	27160	60	615	1403	1421	76	84	44	100	96	0	493	1196	1287	58	72	57	100	84	0	0	0	0	0	0	0	0	0	0	0	0	0	0	0	0	0	0	0	1.239	1.166	1.179	1.178	1.698	1.056	0.900	0.000	0.000	0.000	0.000	0.000	0.000	0.000	0.000	0.000	0.000	0.000	0.000	0.000	0.000	32	176	974	2465	0.309	Error	Error	539	435	0	0	1327	1138	0	0	0	0
1	21	10	""	"YOR298C-A"	5850	27170	80	1462	2107	1528	70	72	25	100	100	0	2067	2258	1543	55	59	27	100	100	0	0	0	0	0	0	0	0	0	0	0	0	0	0	0	0	0	0	0	0.692	0.925	0.947	0.910	1.512	0.943	0.942	0.000	0.000	0.000	0.000	0.000	0.000	0.000	0.000	0.000	0.000	0.000	0.000	0.000	0.000	52	340	3404	4240	-0.531	Error	Error	1392	2012	0	0	2037	2203	0	0	0	0
1	1	11	""	"YPLCdelta10"	1860	27380	80	458	1333	1844	71	74	28	98	96	0	388	1091	1380	56	60	22	100	98	0	0	0	0	0	0	0	0	0	0	0	0	0	0	0	0	0	0	0	1.166	1.219	1.099	0.997	1.845	1.313	0.947	0.000	0.000	0.000	0.000	0.000	0.000	0.000	0.000	0.000	0.000	0.000	0.000	0.000	0.000	52	340	719	2297	0.221	Error	Error	387	332	0	0	1262	1035	0	0	0	0
1	2	11	""	"YPRCdelta13"	2060	27370	70	4762	6587	5401	77	157	335	100	93	0	4063	5087	3898	59	129	327	96	90	0	0	0	0	0	0	0	0	0	0	0	0	0	0	0	0	0	0	0	1.170	1.295	1.283	1.238	1.323	1.377	0.948	0.000	0.000	0.000	0.000	0.000	0.000	0.000	0.000	0.000	0.000	0.000	0.000	0.000	0.000	32	236	8689	11538	0.227	Error	Error	4685	4004	0	0	6510	5028	0	0	0	0
1	3	11	""	"SNR51"	2250	27380	80	309	558	513	67	72	29	96	92	0	418	870	851	56	60	28	100	98	0	0	0	0	0	0	0	0	0	0	0	0	0	0	0	0	0	0	0	0.669	0.603	0.601	0.577	1.922	0.568	0.819	0.000	0.000	0.000	0.000	0.000	0.000	0.000	0.000	0.000	0.000	0.000	0.000	0.000	0.000	52	340	604	1305	-0.581	Error	Error	242	362	0	0	491	814	0	0	0	0
1	4	11	""	"iYAL068C-0"	2450	27370	70	364	477	344	66	71	29	100	93	0	389	544	437	54	58	22	100	100	0	0	0	0	0	0	0	0	0	0	0	0	0	0	0	0	0	0	0	0.890	0.839	0.866	0.818	1.671	0.758	0.815	0.000	0.000	0.000	0.000	0.000	0.000	0.000	0.000	0.000	0.000	0.000	0.000	0.000	0.000	32	236	633	901	-0.169	Error	Error	298	335	0	0	411	490	0	0	0	0
1	5	11	""	"iYAL067C"	2660	27380	90	2446	3238	2417	66	70	27	100	100	0	5940	7044	4709	55	58	19	100	100	0	0	0	0	0	0	0	0	0	0	0	0	0	0	0	0	0	0	0	0.404	0.454	0.407	0.429	1.373	0.464	0.924	0.000	0.000	0.000	0.000	0.000	0.000	0.000	0.000	0.000	0.000	0.000	0.000	0.000	0.000	52	420	8265	10161	-1.306	Error	Error	2380	5885	0	0	3172	6989	0	0	0	0
1	6	11	""	"iYAL064C-A-0"	2850	27370	90	3321	5693	5622	68	74	31	100	100	0	4436	6783	6068	56	61	26	100	100	0	0	0	0	0	0	0	0	0	0	0	0	0	0	0	0	0	0	0	0.743	0.836	0.752	0.746	1.488	0.867	0.921	0.000	0.000	0.000	0.000	0.000	0.000	0.000	0.000	0.000	0.000	0.000	0.000	0.000	0.000	52	420	7633	12352	-0.429	Error	Error	3253	4380	0	0	5625	6727	0	0	0	0
1	7	11	""	"iYBR065C"	3050	27380	80	2103	3356	2696	70	74	29	100	100	0	4154	6208	4779	58	63	24	100	100	0	0	0	0	0	0	0	0	0	0	0	0	0	0	0	0	0	0	0	0.496	0.534	0.516	0.507	1.355	0.534	0.950	0.000	0.000	0.000	0.000	0.000	0.000	0.000	0.000	0.000	0.000	0.000	0.000	0.000	0.000	52	340	6129	9436	-1.011	Error	Error	2033	4096	0	0	3286	6150	0	0	0	0
1	8	11	""	"iYBR069C"	3250	27370	80	1041	1852	1742	71	81	67	100	96	0	2027	3868	3944	57	66	75	100	100	0	0	0	0	0	0	0	0	0	0	0	0	0	0	0	0	0	0	0	0.492	0.467	0.471	0.500	1.616	0.442	0.937	0.000	0.000	0.000	0.000	0.000	0.000	0.000	0.000	0.000	0.000	0.000	0.000	0.000	0.000	52	340	2940	5592	-1.022	Error	Error	970	1970	0	0	1781	3811	0	0	0	0
1	9	11	""	"iYBR073W"	3450	27380	90	588	1180	1213	70	78	63	98	88	0	1087	2150	2357	58	65	35	100	100	0	0	0	0	0	0	0	0	0	0	0	0	0	0	0	0	0	0	0	0.503	0.531	0.552	0.541	1.574	0.507	0.908	0.000	0.000	0.000	0.000	0.000	0.000	0.000	0.000	0.000	0.000	0.000	0.000	0.000	0.000	52	420	1547	3202	-0.990	Error	Error	518	1029	0	0	1110	2092	0	0	0	0
1	10	11	""	"iYBR085W-1"	3650	27370	70	3049	3179	2565	74	81	42	100	100	0	4499	6359	5276	64	89	118	100	100	0	0	0	0	0	0	0	0	0	0	0	0	0	0	0	0	0	0	0	0.671	0.493	0.470	0.475	1.515	0.476	0.930	0.000	0.000	0.000	0.000	0.000	0.000	0.000	0.000	0.000	0.000	0.000	0.000	0.000	0.000	32	236	7410	9400	-0.576	Error	Error	2975	4435	0	0	3105	6295	0	0	0	0
1	11	11	""	"iYBR089W"	3850	27370	100	2605	5177	5831	71	76	32	100	100	0	3627	7234	7507	60	71	63	100	98	0	0	0	0	0	0	0	0	0	0	0	0	0	0	0	0	0	0	0	0.710	0.712	0.632	0.645	1.654	0.744	0.946	0.000	0.000	0.000	0.000	0.000	0.000	0.000	0.000	0.000	0.000	0.000	0.000	0.000	0.000	80	544	6101	12280	-0.493	Error	Error	2534	3567	0	0	5106	7174	0	0	0	0
1	12	11	""	"iYBR093C"	4050	27370	80	719	1627	1536	68	72	27	100	100	0	2023	4080	3931	58	65	37	100	100	0	0	0	0	0	0	0	0	0	0	0	0	0	0	0	0	0	0	0	0.331	0.388	0.361	0.389	1.638	0.377	0.930	0.000	0.000	0.000	0.000	0.000	0.000	0.000	0.000	0.000	0.000	0.000	0.000	0.000	0.000	52	340	2616	5581	-1.594	Error	Error	651	1965	0	0	1559	4022	0	0	0	0
1	13	11	""	"iYBR111C"	4250	27380	90	4152	6219	5180	71	77	38	100	100	0	4394	6721	5294	58	68	34	100	100	0	0	0	0	0	0	0	0	0	0	0	0	0	0	0	0	0	0	0	0.941	0.923	0.811	0.812	1.496	0.948	0.940	0.000	0.000	0.000	0.000	0.000	0.000	0.000	0.000	0.000	0.000	0.000	0.000	0.000	0.000	52	408	8417	12811	-0.087	Error	Error	4081	4336	0	0	6148	6663	0	0	0	0
1	14	11	""	"iYBR117C"	4430	27380	80	2385	3911	3450	74	115	245	100	100	0	5089	8010	6438	59	173	633	100	98	0	0	0	0	0	0	0	0	0	0	0	0	0	0	0	0	0	0	0	0.459	0.483	0.494	0.439	1.612	0.492	0.932	0.000	0.000	0.000	0.000	0.000	0.000	0.000	0.000	0.000	0.000	0.000	0.000	0.000	0.000	52	340	7341	11788	-1.122	Error	Error	2311	5030	0	0	3837	7951	0	0	0	0
1	15	11	""	"iYBR121C"	4640	27370	90	4490	5534	4076	71	75	28	100	100	0	8238	8670	5646	58	68	65	100	100	0	0	0	0	0	0	0	0	0	0	0	0	0	0	0	0	0	0	0	0.540	0.634	0.628	0.609	1.566	0.654	0.942	0.000	0.000	0.000	0.000	0.000	0.000	0.000	0.000	0.000	0.000	0.000	0.000	0.000	0.000	52	420	12599	14075	-0.888	Error	Error	4419	8180	0	0	5463	8612	0	0	0	0
1	16	11	""	"iYBR139W"	4840	27370	80	492	1153	1215	73	75	28	98	98	0	436	978	1008	56	61	29	98	94	0	0	0	0	0	0	0	0	0	0	0	0	0	0	0	0	0	0	0	1.103	1.171	0.994	1.092	2.342	1.209	0.882	0.000	0.000	0.000	0.000	0.000	0.000	0.000	0.000	0.000	0.000	0.000	0.000	0.000	0.000	52	340	799	2002	0.141	Error	Error	419	380	0	0	1080	922	0	0	0	0
1	17	11	""	"iYBR143C"	5050	27370	80	2042	3484	3197	72	75	30	100	100	0	4605	7328	5601	56	63	33	100	100	0	0	0	0	0	0	0	0	0	0	0	0	0	0	0	0	0	0	0	0.433	0.469	0.430	0.403	1.493	0.504	0.919	0.000	0.000	0.000	0.000	0.000	0.000	0.000	0.000	0.000	0.000	0.000	0.000	0.000	0.000	52	340	6519	10684	-1.207	Error	Error	1970	4549	0	0	3412	7272	0	0	0	0
1	18	11	""	"iYBR147W"	5240	27370	80	2359	3145	2585	72	75	27	100	100	0	3311	4954	3714	54	61	36	100	100	0	0	0	0	0	0	0	0	0	0	0	0	0	0	0	0	0	0	0	0.702	0.627	0.587	0.566	1.565	0.648	0.953	0.000	0.000	0.000	0.000	0.000	0.000	0.000	0.000	0.000	0.000	0.000	0.000	0.000	0.000	52	340	5544	7973	-0.510	Error	Error	2287	3257	0	0	3073	4900	0	0	0	0
1	19	11	""	"iYDL240W"	5440	27360	90	1508	3708	4493	71	75	30	100	100	0	808	2134	2510	54	62	38	100	100	0	0	0	0	0	0	0	0	0	0	0	0	0	0	0	0	0	0	0	1.906	1.749	1.543	1.483	1.717	1.807	0.933	0.000	0.000	0.000	0.000	0.000	0.000	0.000	0.000	0.000	0.000	0.000	0.000	0.000	0.000	52	420	2191	5717	0.930	Error	Error	1437	754	0	0	3637	2080	0	0	0	0
1	20	11	""	"iYDL236W"	5640	27370	80	226	537	557	72	75	30	92	82	0	277	503	467	56	62	29	96	92	0	0	0	0	0	0	0	0	0	0	0	0	0	0	0	0	0	0	0	0.697	1.040	0.925	0.799	2.382	1.147	0.850	0.000	0.000	0.000	0.000	0.000	0.000	0.000	0.000	0.000	0.000	0.000	0.000	0.000	0.000	52	340	375	912	-0.521	Error	Error	154	221	0	0	465	447	0	0	0	0
1	21	11	""	"iYDL232W"	5840	27360	70	924	2467	2577	78	81	43	96	93	0	879	2349	2485	58	74	71	96	93	0	0	0	0	0	0	0	0	0	0	0	0	0	0	0	0	0	0	0	1.030	1.043	0.974	0.850	1.869	0.998	0.943	0.000	0.000	0.000	0.000	0.000	0.000	0.000	0.000	0.000	0.000	0.000	0.000	0.000	0.000	32	236	1667	4680	0.043	Error	Error	846	821	0	0	2389	2291	0	0	0	0
1	1	12	""	"iYDL216C"	1840	27590	80	1854	2949	2395	71	83	85	100	100	0	2938	4060	2981	61	95	241	100	96	0	0	0	0	0	0	0	0	0	0	0	0	0	0	0	0	0	0	0	0.620	0.720	0.707	0.675	1.485	0.727	0.903	0.000	0.000	0.000	0.000	0.000	0.000	0.000	0.000	0.000	0.000	0.000	0.000	0.000	0.000	52	320	4660	6877	-0.690	Error	Error	1783	2877	0	0	2878	3999	0	0	0	0
1	2	12	""	"iYDL212W"	2030	27580	90	986	2036	2006	71	91	118	98	86	0	2184	4193	4056	61	131	376	100	90	0	0	0	0	0	0	0	0	0	0	0	0	0	0	0	0	0	0	0	0.431	0.476	0.461	0.418	1.619	0.471	0.944	0.000	0.000	0.000	0.000	0.000	0.000	0.000	0.000	0.000	0.000	0.000	0.000	0.000	0.000	52	420	3038	6097	-1.214	Error	Error	915	2123	0	0	1965	4132	0	0	0	0
1	3	12	""	"itG(GCC)D1"	2240	27570	90	6065	8576	6794	74	113	280	100	100	0	6918	8234	5838	61	130	491	100	100	0	0	0	0	0	0	0	0	0	0	0	0	0	0	0	0	0	0	0	0.874	1.040	1.060	0.940	1.412	1.046	0.948	0.000	0.000	0.000	0.000	0.000	0.000	0.000	0.000	0.000	0.000	0.000	0.000	0.000	0.000	52	420	12848	16675	-0.195	Error	Error	5991	6857	0	0	8502	8173	0	0	0	0
1	4	12	""	"iYDL195W"	2440	27570	80	1176	2964	3377	72	79	44	100	94	0	1866	4546	4983	57	74	101	100	98	0	0	0	0	0	0	0	0	0	0	0	0	0	0	0	0	0	0	0	0.610	0.644	0.573	0.531	1.479	0.657	0.946	0.000	0.000	0.000	0.000	0.000	0.000	0.000	0.000	0.000	0.000	0.000	0.000	0.000	0.000	52	340	2913	7381	-0.712	Error	Error	1104	1809	0	0	2892	4489	0	0	0	0
1	5	12	""	"iYDL191W"	2660	27580	90	1925	4572	4936	71	78	60	98	98	0	1711	2692	2426	57	62	36	100	100	0	0	0	0	0	0	0	0	0	0	0	0	0	0	0	0	0	0	0	1.121	1.708	1.446	1.313	1.561	1.905	0.954	0.000	0.000	0.000	0.000	0.000	0.000	0.000	0.000	0.000	0.000	0.000	0.000	0.000	0.000	52	420	3508	7136	0.165	Error	Error	1854	1654	0	0	4501	2635	0	0	0	0
1	6	12	""	"iYDL186W"	2850	27580	80	1930	3048	2580	69	71	28	100	100	0	3497	5188	4040	57	63	41	100	100	0	0	0	0	0	0	0	0	0	0	0	0	0	0	0	0	0	0	0	0.541	0.581	0.546	0.530	1.371	0.597	0.954	0.000	0.000	0.000	0.000	0.000	0.000	0.000	0.000	0.000	0.000	0.000	0.000	0.000	0.000	52	340	5301	8110	-0.886	Error	Error	1861	3440	0	0	2979	5131	0	0	0	0
1	7	12	""	"iYDL170W"	3050	27570	90	1199	1786	1398	71	74	39	100	100	0	2212	3461	2617	57	64	61	100	100	0	0	0	0	0	0	0	0	0	0	0	0	0	0	0	0	0	0	0	0.523	0.504	0.491	0.473	1.416	0.508	0.951	0.000	0.000	0.000	0.000	0.000	0.000	0.000	0.000	0.000	0.000	0.000	0.000	0.000	0.000	52	420	3283	5119	-0.934	Error	Error	1128	2155	0	0	1715	3404	0	0	0	0
1	8	12	""	"iYDL166C"	3240	27580	80	371	867	864	68	71	28	100	100	0	834	1828	1856	56	61	22	98	98	0	0	0	0	0	0	0	0	0	0	0	0	0	0	0	0	0	0	0	0.389	0.451	0.390	0.454	2.040	0.446	0.917	0.000	0.000	0.000	0.000	0.000	0.000	0.000	0.000	0.000	0.000	0.000	0.000	0.000	0.000	52	340	1081	2571	-1.360	Error	Error	303	778	0	0	799	1772	0	0	0	0
1	9	12	""	"iYDL160C"	3430	27570	90	1833	2598	2289	71	75	31	100	100	0	5757	7121	6302	58	73	94	100	100	0	0	0	0	0	0	0	0	0	0	0	0	0	0	0	0	0	0	0	0.309	0.358	0.340	0.355	1.673	0.350	0.938	0.000	0.000	0.000	0.000	0.000	0.000	0.000	0.000	0.000	0.000	0.000	0.000	0.000	0.000	52	420	7461	9590	-1.693	Error	Error	1762	5699	0	0	2527	7063	0	0	0	0
1	10	12	""	"iYDR141C"	3650	27570	80	1935	2637	2000	74	78	30	100	100	0	4398	7107	4840	59	64	27	100	100	0	0	0	0	0	0	0	0	0	0	0	0	0	0	0	0	0	0	0	0.429	0.364	0.345	0.329	1.344	0.379	0.970	0.000	0.000	0.000	0.000	0.000	0.000	0.000	0.000	0.000	0.000	0.000	0.000	0.000	0.000	52	340	6200	9611	-1.221	Error	Error	1861	4339	0	0	2563	7048	0	0	0	0
1	11	12	""	"iYDR145W"	3850	27570	90	237	421	412	76	80	36	96	82	0	321	503	442	60	66	27	100	96	0	0	0	0	0	0	0	0	0	0	0	0	0	0	0	0	0	0	0	0.617	0.779	0.713	0.668	2.123	0.839	0.738	0.000	0.000	0.000	0.000	0.000	0.000	0.000	0.000	0.000	0.000	0.000	0.000	0.000	0.000	52	420	422	788	-0.697	Error	Error	161	261	0	0	345	443	0	0	0	0
1	12	12	""	"iYDR150W"	4040	27570	70	6110	6706	5132	73	179	446	100	84	0	3463	5378	4031	62	180	486	100	96	0	0	0	0	0	0	0	0	0	0	0	0	0	0	0	0	0	0	0	1.775	1.248	1.215	1.090	1.526	1.214	0.949	0.000	0.000	0.000	0.000	0.000	0.000	0.000	0.000	0.000	0.000	0.000	0.000	0.000	0.000	32	236	9438	11949	0.828	Error	Error	6037	3401	0	0	6633	5316	0	0	0	0
1	13	12	""	"iYDR169C-0"	4250	27570	100	1474	3291	3756	71	88	112	100	98	0	2409	4954	5306	57	80	161	100	100	0	0	0	0	0	0	0	0	0	0	0	0	0	0	0	0	0	0	0	0.597	0.658	0.618	0.608	1.545	0.681	0.943	0.000	0.000	0.000	0.000	0.000	0.000	0.000	0.000	0.000	0.000	0.000	0.000	0.000	0.000	80	534	3755	8117	-0.745	Error	Error	1403	2352	0	0	3220	4897	0	0	0	0
1	14	12	""	"iYDR170W-A-0"	4470	27570	90	8794	18330	18544	74	93	149	98	96	0	22382	30873	25393	56	82	136	100	96	21	0	0	0	0	0	0	0	0	0	0	0	0	0	0	0	0	0	0	0.391	0.592	0.438	0.479	1.749	0.646	0.914	0.000	0.000	0.000	0.000	0.000	0.000	0.000	0.000	0.000	0.000	0.000	0.000	0.000	0.000	52	414	31046	49073	-1.356	Error	Error	8720	22326	0	0	18256	30817	0	0	0	0
1	15	12	""	"iYDR173C"	4650	27570	80	1673	3159	3293	71	75	33	100	98	0	2571	4902	4717	56	61	25	100	100	0	0	0	0	0	0	0	0	0	0	0	0	0	0	0	0	0	0	0	0.637	0.637	0.576	0.553	1.689	0.667	0.957	0.000	0.000	0.000	0.000	0.000	0.000	0.000	0.000	0.000	0.000	0.000	0.000	0.000	0.000	52	340	4117	7934	-0.651	Error	Error	1602	2515	0	0	3088	4846	0	0	0	0
1	16	12	""	"iYDR189W"	4850	27570	80	414	834	794	69	73	27	100	98	0	420	788	692	58	63	29	98	98	0	0	0	0	0	0	0	0	0	0	0	0	0	0	0	0	0	0	0	0.953	1.048	1.027	0.977	1.834	1.106	0.928	0.000	0.000	0.000	0.000	0.000	0.000	0.000	0.000	0.000	0.000	0.000	0.000	0.000	0.000	52	340	707	1495	-0.069	Error	Error	345	362	0	0	765	730	0	0	0	0
1	17	12	""	"iYDR194C"	5050	27570	80	1072	2160	2140	72	74	27	100	100	0	3326	5605	5114	59	63	24	100	100	0	0	0	0	0	0	0	0	0	0	0	0	0	0	0	0	0	0	0	0.306	0.376	0.345	0.321	1.664	0.391	0.944	0.000	0.000	0.000	0.000	0.000	0.000	0.000	0.000	0.000	0.000	0.000	0.000	0.000	0.000	52	340	4267	7634	-1.708	Error	Error	1000	3267	0	0	2088	5546	0	0	0	0
1	18	12	""	"iYDR198C"	5260	27570	80	907	1947	1940	73	76	35	98	98	0	1791	3200	2700	56	64	61	100	100	0	0	0	0	0	0	0	0	0	0	0	0	0	0	0	0	0	0	0	0.481	0.596	0.526	0.493	1.656	0.654	0.945	0.000	0.000	0.000	0.000	0.000	0.000	0.000	0.000	0.000	0.000	0.000	0.000	0.000	0.000	52	334	2569	5018	-1.057	Error	Error	834	1735	0	0	1874	3144	0	0	0	0
1	19	12	""	"iYDR214W"	5430	27570	90	394	572	441	70	75	29	98	96	0	361	562	448	56	62	32	100	96	0	0	0	0	0	0	0	0	0	0	0	0	0	0	0	0	0	0	0	1.062	0.992	0.985	0.972	1.862	0.976	0.880	0.000	0.000	0.000	0.000	0.000	0.000	0.000	0.000	0.000	0.000	0.000	0.000	0.000	0.000	52	401	629	1008	0.087	Error	Error	324	305	0	0	502	506	0	0	0	0
1	20	12	""	"iYDR218C"	5660	27560	90	1363	2522	2531	73	77	31	100	100	0	3155	5231	5004	58	63	28	100	98	0	0	0	0	0	0	0	0	0	0	0	0	0	0	0	0	0	0	0	0.417	0.473	0.462	0.450	1.860	0.485	0.962	0.000	0.000	0.000	0.000	0.000	0.000	0.000	0.000	0.000	0.000	0.000	0.000	0.000	0.000	52	420	4387	7622	-1.264	Error	Error	1290	3097	0	0	2449	5173	0	0	0	0
1	21	12	""	"iYDR223W"	5860	27570	90	1262	2040	1943	68	75	38	100	100	0	2976	4950	4243	55	59	23	100	100	0	0	0	0	0	0	0	0	0	0	0	0	0	0	0	0	0	0	0	0.409	0.403	0.377	0.334	1.556	0.425	0.957	0.000	0.000	0.000	0.000	0.000	0.000	0.000	0.000	0.000	0.000	0.000	0.000	0.000	0.000	52	414	4115	6867	-1.291	Error	Error	1194	2921	0	0	1972	4895	0	0	0	0
1	1	13	""	"iYDR532C"	1840	27780	90	209	320	727	72	76	30	90	80	0	177	241	231	57	63	26	96	80	0	0	0	0	0	0	0	0	0	0	0	0	0	0	0	0	0	0	0	1.142	1.348	0.865	1.073	2.756	3.229	0.580	0.000	0.000	0.000	0.000	0.000	0.000	0.000	0.000	0.000	0.000	0.000	0.000	0.000	0.000	52	400	257	432	0.191	Error	Error	137	120	0	0	248	184	0	0	0	0
1	2	13	""	"iYDR535C"	2060	27780	90	5524	4676	2435	72	78	53	100	100	0	8863	7511	3577	62	67	26	100	100	0	0	0	0	0	0	0	0	0	0	0	0	0	0	0	0	0	0	0	0.619	0.618	0.592	0.603	1.400	0.601	0.938	0.000	0.000	0.000	0.000	0.000	0.000	0.000	0.000	0.000	0.000	0.000	0.000	0.000	0.000	52	414	14253	12053	-0.691	Error	Error	5452	8801	0	0	4604	7449	0	0	0	0
1	3	13	""	"iYDR539W-1"	2250	27780	80	163	192	111	70	75	29	92	67	0	213	258	168	62	67	28	94	80	0	0	0	0	0	0	0	0	0	0	0	0	0	0	0	0	0	0	0	0.616	0.622	0.693	0.689	2.164	0.602	0.598	0.000	0.000	0.000	0.000	0.000	0.000	0.000	0.000	0.000	0.000	0.000	0.000	0.000	0.000	52	340	244	318	-0.699	Error	Error	93	151	0	0	122	196	0	0	0	0
1	4	13	""	"iYEL073C-4"	2460	27790	80	272	343	228	73	76	31	96	84	0	518	709	580	57	65	31	98	92	0	0	0	0	0	0	0	0	0	0	0	0	0	0	0	0	0	0	0	0.432	0.414	0.439	0.414	2.108	0.334	0.597	0.000	0.000	0.000	0.000	0.000	0.000	0.000	0.000	0.000	0.000	0.000	0.000	0.000	0.000	52	340	660	922	-1.212	Error	Error	199	461	0	0	270	652	0	0	0	0
1	5	13	""	"iYEL071W-1"	2660	27780	80	3692	3883	2228	74	77	32	100	100	0	4402	4392	2650	59	63	27	100	100	0	0	0	0	0	0	0	0	0	0	0	0	0	0	0	0	0	0	0	0.833	0.879	0.898	0.910	1.423	0.850	0.933	0.000	0.000	0.000	0.000	0.000	0.000	0.000	0.000	0.000	0.000	0.000	0.000	0.000	0.000	52	340	7961	8142	-0.263	Error	Error	3618	4343	0	0	3809	4333	0	0	0	0
1	6	13	""	"iYEL068C"	2860	27780	80	3266	3555	2635	65	74	53	100	100	0	2908	3139	2582	56	61	41	98	98	0	0	0	0	0	0	0	0	0	0	0	0	0	0	0	0	0	0	0	1.122	1.132	1.128	1.264	1.567	1.080	0.893	0.000	0.000	0.000	0.000	0.000	0.000	0.000	0.000	0.000	0.000	0.000	0.000	0.000	0.000	52	340	6053	6573	0.167	Error	Error	3201	2852	0	0	3490	3083	0	0	0	0
1	7	13	""	"iYEL051W"	3050	27780	80	1267	1827	1422	70	74	31	100	100	0	1888	2720	1998	55	64	56	100	100	0	0	0	0	0	0	0	0	0	0	0	0	0	0	0	0	0	0	0	0.653	0.659	0.671	0.626	1.558	0.629	0.810	0.000	0.000	0.000	0.000	0.000	0.000	0.000	0.000	0.000	0.000	0.000	0.000	0.000	0.000	52	340	3030	4422	-0.615	Error	Error	1197	1833	0	0	1757	2665	0	0	0	0
1	8	13	""	"itG(GCC)E"	3260	27770	80	345	486	407	69	74	29	98	98	0	375	556	509	57	62	21	100	98	0	0	0	0	0	0	0	0	0	0	0	0	0	0	0	0	0	0	0	0.868	0.836	0.880	0.879	2.059	0.787	0.760	0.000	0.000	0.000	0.000	0.000	0.000	0.000	0.000	0.000	0.000	0.000	0.000	0.000	0.000	52	340	594	916	-0.204	Error	Error	276	318	0	0	417	499	0	0	0	0
1	9	13	""	"iYEL047C"	3470	27780	80	3321	3147	1576	73	101	214	100	98	0	5275	4950	2223	58	77	155	98	98	0	0	0	0	0	0	0	0	0	0	0	0	0	0	0	0	0	0	0	0.623	0.628	0.632	0.612	1.458	0.639	0.933	0.000	0.000	0.000	0.000	0.000	0.000	0.000	0.000	0.000	0.000	0.000	0.000	0.000	0.000	52	340	8465	7966	-0.684	Error	Error	3248	5217	0	0	3074	4892	0	0	0	0
1	10	13	""	"iYEL029C"	3670	27770	90	8853	8256	3425	74	167	765	100	100	0	13867	12766	4134	57	122	607	100	100	0	0	0	0	0	0	0	0	0	0	0	0	0	0	0	0	0	0	0	0.636	0.644	0.650	0.604	1.320	0.670	0.939	0.000	0.000	0.000	0.000	0.000	0.000	0.000	0.000	0.000	0.000	0.000	0.000	0.000	0.000	52	420	22589	20891	-0.654	Error	Error	8779	13810	0	0	8182	12709	0	0	0	0
1	11	13	""	"iYEL027W"	3860	27780	80	4194	4478	2575	71	75	30	100	100	0	3880	4574	2793	58	62	21	100	100	0	0	0	0	0	0	0	0	0	0	0	0	0	0	0	0	0	0	0	1.079	0.976	0.934	1.008	1.580	0.916	0.877	0.000	0.000	0.000	0.000	0.000	0.000	0.000	0.000	0.000	0.000	0.000	0.000	0.000	0.000	52	340	7945	8923	0.109	Error	Error	4123	3822	0	0	4407	4516	0	0	0	0
1	12	13	""	"iYEL023C"	4050	27770	80	4513	4206	2266	71	93	181	100	100	0	8812	9490	4443	59	147	752	100	100	0	0	0	0	0	0	0	0	0	0	0	0	0	0	0	0	0	0	0	0.507	0.438	0.430	0.400	1.390	0.445	0.934	0.000	0.000	0.000	0.000	0.000	0.000	0.000	0.000	0.000	0.000	0.000	0.000	0.000	0.000	52	340	13195	13566	-0.979	Error	Error	4442	8753	0	0	4135	9431	0	0	0	0
1	13	13	""	"iYFL031W"	4230	27760	80	1876	2696	1945	70	102	205	100	98	0	2815	3619	2597	58	158	759	88	69	0	0	0	0	0	0	0	0	0	0	0	0	0	0	0	0	0	0	0	0.655	0.737	0.747	0.769	1.443	0.730	0.940	0.000	0.000	0.000	0.000	0.000	0.000	0.000	0.000	0.000	0.000	0.000	0.000	0.000	0.000	52	340	4563	6187	-0.610	Error	Error	1806	2757	0	0	2626	3561	0	0	0	0
1	14	13	""	"iYFL027C"	4440	27760	80	5197	6795	4498	77	143	408	100	100	0	6300	6653	3908	58	144	551	100	94	0	0	0	0	0	0	0	0	0	0	0	0	0	0	0	0	0	0	0	0.820	1.019	1.051	1.001	1.490	1.020	0.931	0.000	0.000	0.000	0.000	0.000	0.000	0.000	0.000	0.000	0.000	0.000	0.000	0.000	0.000	52	340	11362	13313	-0.286	Error	Error	5120	6242	0	0	6718	6595	0	0	0	0
1	15	13	""	"iYFL023W"	4660	27750	90	1338	1965	1473	72	79	39	100	100	0	1252	1774	1267	56	61	24	100	100	0	0	0	0	0	0	0	0	0	0	0	0	0	0	0	0	0	0	0	1.059	1.102	1.014	1.037	1.481	1.129	0.934	0.000	0.000	0.000	0.000	0.000	0.000	0.000	0.000	0.000	0.000	0.000	0.000	0.000	0.000	52	414	2462	3611	0.082	Error	Error	1266	1196	0	0	1893	1718	0	0	0	0
1	16	13	""	"iYFL009W"	4860	27750	70	910	888	545	72	77	30	100	100	0	1559	1474	906	57	64	34	100	100	0	0	0	0	0	0	0	0	0	0	0	0	0	0	0	0	0	0	0	0.558	0.576	0.570	0.571	1.419	0.565	0.910	0.000	0.000	0.000	0.000	0.000	0.000	0.000	0.000	0.000	0.000	0.000	0.000	0.000	0.000	32	236	2340	2233	-0.842	Error	Error	838	1502	0	0	816	1417	0	0	0	0
1	17	13	""	"iYFL005W"	5080	27760	90	6197	7031	5103	73	96	146	100	100	0	6240	6745	4031	57	75	147	100	100	0	0	0	0	0	0	0	0	0	0	0	0	0	0	0	0	0	0	0	0.990	1.040	1.024	0.931	1.435	1.121	0.948	0.000	0.000	0.000	0.000	0.000	0.000	0.000	0.000	0.000	0.000	0.000	0.000	0.000	0.000	52	420	12307	13646	-0.014	Error	Error	6124	6183	0	0	6958	6688	0	0	0	0
1	18	13	""	"iYFLWdelta5"	5270	27750	80	4061	6042	4918	70	73	30	100	100	0	2615	3353	2476	54	59	22	98	98	0	0	0	0	0	0	0	0	0	0	0	0	0	0	0	0	0	0	0	1.558	1.810	1.665	1.671	1.552	1.923	0.938	0.000	0.000	0.000	0.000	0.000	0.000	0.000	0.000	0.000	0.000	0.000	0.000	0.000	0.000	52	340	6552	9271	0.640	Error	Error	3991	2561	0	0	5972	3299	0	0	0	0
1	19	13	""	"iYFR009W"	5450	27750	90	2168	3443	2918	70	83	72	100	100	0	1868	3543	2864	55	73	102	100	100	0	0	0	0	0	0	0	0	0	0	0	0	0	0	0	0	0	0	0	1.157	0.967	0.971	0.896	1.702	0.968	0.945	0.000	0.000	0.000	0.000	0.000	0.000	0.000	0.000	0.000	0.000	0.000	0.000	0.000	0.000	52	409	3911	6861	0.211	Error	Error	2098	1813	0	0	3373	3488	0	0	0	0
1	20	13	""	"iYFR012W"	5660	27750	80	9784	11888	10166	73	89	97	100	100	0	7535	9083	7072	55	67	60	100	100	0	0	0	0	0	0	0	0	0	0	0	0	0	0	0	0	0	0	0	1.298	1.309	1.197	1.198	1.613	1.365	0.946	0.000	0.000	0.000	0.000	0.000	0.000	0.000	0.000	0.000	0.000	0.000	0.000	0.000	0.000	52	340	17191	20843	0.377	Error	Error	9711	7480	0	0	11815	9028	0	0	0	0
1	21	13	""	"iYFR016C"	5860	27750	90	1499	1872	1170	72	75	29	100	100	0	2522	2916	1639	55	61	26	100	100	0	0	0	0	0	0	0	0	0	0	0	0	0	0	0	0	0	0	0	0.578	0.629	0.621	0.588	1.401	0.644	0.939	0.000	0.000	0.000	0.000	0.000	0.000	0.000	0.000	0.000	0.000	0.000	0.000	0.000	0.000	52	414	3894	4661	-0.790	Error	Error	1427	2467	0	0	1800	2861	0	0	0	0
1	1	14	""	"iYFR027W"	1860	27970	80	3438	4019	2436	73	75	30	100	100	0	5927	6515	3958	55	61	25	100	100	0	0	0	0	0	0	0	0	0	0	0	0	0	0	0	0	0	0	0	0.573	0.611	0.597	0.639	1.469	0.599	0.918	0.000	0.000	0.000	0.000	0.000	0.000	0.000	0.000	0.000	0.000	0.000	0.000	0.000	0.000	52	340	9237	10406	-0.803	Error	Error	3365	5872	0	0	3946	6460	0	0	0	0
1	2	14	""	"iYFR030W"	2060	27960	90	1771	2865	2392	73	76	31	100	100	0	1274	1553	1190	57	64	29	100	100	0	0	0	0	0	0	0	0	0	0	0	0	0	0	0	0	0	0	0	1.395	1.866	1.722	1.777	1.508	1.963	0.939	0.000	0.000	0.000	0.000	0.000	0.000	0.000	0.000	0.000	0.000	0.000	0.000	0.000	0.000	52	414	2915	4288	0.481	Error	Error	1698	1217	0	0	2792	1496	0	0	0	0
1	3	14	""	"iYFR032C-A"	2270	27980	90	3324	4104	2584	70	74	29	100	100	0	6280	6805	3450	58	64	25	100	100	0	0	0	0	0	0	0	0	0	0	0	0	0	0	0	0	0	0	0	0.523	0.598	0.574	0.535	1.425	0.635	0.947	0.000	0.000	0.000	0.000	0.000	0.000	0.000	0.000	0.000	0.000	0.000	0.000	0.000	0.000	52	420	9476	10781	-0.935	Error	Error	3254	6222	0	0	4034	6747	0	0	0	0
1	4	14	""	"iYGL002W"	2470	27970	80	6674	8143	6022	71	76	29	100	100	0	2133	2811	1837	54	60	25	100	100	0	0	0	0	0	0	0	0	0	0	0	0	0	0	0	0	0	0	0	3.176	2.928	2.740	2.738	1.380	3.142	0.942	0.000	0.000	0.000	0.000	0.000	0.000	0.000	0.000	0.000	0.000	0.000	0.000	0.000	0.000	52	340	8682	10829	1.667	Error	Error	6603	2079	0	0	8072	2757	0	0	0	0
1	5	14	""	"iYGR002C"	2650	27970	90	4766	6569	5256	75	85	91	100	100	0	1609	2056	1463	57	67	53	100	100	0	0	0	0	0	0	0	0	0	0	0	0	0	0	0	0	0	0	0	3.023	3.249	3.227	2.933	1.435	3.419	0.950	0.000	0.000	0.000	0.000	0.000	0.000	0.000	0.000	0.000	0.000	0.000	0.000	0.000	0.000	52	409	6243	8493	1.596	Error	Error	4691	1552	0	0	6494	1999	0	0	0	0
1	6	14	""	"iYGR006W"	2870	27970	80	13190	14455	9144	69	76	35	100	100	0	7641	6559	3860	57	62	30	100	100	0	0	0	0	0	0	0	0	0	0	0	0	0	0	0	0	0	0	0	1.730	2.213	2.269	2.167	1.604	2.323	0.923	0.000	0.000	0.000	0.000	0.000	0.000	0.000	0.000	0.000	0.000	0.000	0.000	0.000	0.000	52	340	20705	20888	0.791	Error	Error	13121	7584	0	0	14386	6502	0	0	0	0
1	7	14	""	"iYGR026W"	3060	27970	90	3287	4863	3499	71	75	32	100	100	0	3818	4141	2601	57	62	37	100	100	0	0	0	0	0	0	0	0	0	0	0	0	0	0	0	0	0	0	0	0.855	1.173	1.139	1.075	1.351	1.231	0.942	0.000	0.000	0.000	0.000	0.000	0.000	0.000	0.000	0.000	0.000	0.000	0.000	0.000	0.000	52	420	6977	8876	-0.226	Error	Error	3216	3761	0	0	4792	4084	0	0	0	0
1	8	14	""	"iYGR028W"	3270	27970	80	3531	5277	4450	70	74	35	100	100	0	3907	5074	3625	56	61	23	100	100	0	0	0	0	0	0	0	0	0	0	0	0	0	0	0	0	0	0	0	0.899	1.038	0.995	0.916	1.695	1.125	0.928	0.000	0.000	0.000	0.000	0.000	0.000	0.000	0.000	0.000	0.000	0.000	0.000	0.000	0.000	52	340	7312	10225	-0.154	Error	Error	3461	3851	0	0	5207	5018	0	0	0	0
1	9	14	""	"iYGR030C"	3460	27970	100	998	1681	1501	70	74	31	100	100	0	2687	3521	2679	55	60	23	100	100	0	0	0	0	0	0	0	0	0	0	0	0	0	0	0	0	0	0	0	0.353	0.465	0.434	0.437	1.480	0.497	0.927	0.000	0.000	0.000	0.000	0.000	0.000	0.000	0.000	0.000	0.000	0.000	0.000	0.000	0.000	80	527	3560	5077	-1.504	Error	Error	928	2632	0	0	1611	3466	0	0	0	0
1	10	14	""	"iYGR043C-0"	3670	27960	70	1154	1316	918	73	80	38	100	100	0	2496	2480	1602	56	67	59	100	100	0	0	0	0	0	0	0	0	0	0	0	0	0	0	0	0	0	0	0	0.443	0.513	0.522	0.512	1.398	0.518	0.877	0.000	0.000	0.000	0.000	0.000	0.000	0.000	0.000	0.000	0.000	0.000	0.000	0.000	0.000	32	236	3521	3667	-1.175	Error	Error	1081	2440	0	0	1243	2424	0	0	0	0
1	11	14	""	"iYGR047C"	3850	27970	80	1918	3259	2587	72	97	185	100	98	0	3718	5155	3704	57	123	444	98	96	0	0	0	0	0	0	0	0	0	0	0	0	0	0	0	0	0	0	0	0.504	0.625	0.571	0.575	1.697	0.618	0.917	0.000	0.000	0.000	0.000	0.000	0.000	0.000	0.000	0.000	0.000	0.000	0.000	0.000	0.000	52	340	5507	8285	-0.988	Error	Error	1846	3661	0	0	3187	5098	0	0	0	0
1	12	14	""	"iYGR051C"	4050	27960	90	824	1164	937	71	78	40	100	98	0	1392	2067	1596	55	72	96	100	96	0	0	0	0	0	0	0	0	0	0	0	0	0	0	0	0	0	0	0	0.563	0.543	0.522	0.489	1.895	0.541	0.927	0.000	0.000	0.000	0.000	0.000	0.000	0.000	0.000	0.000	0.000	0.000	0.000	0.000	0.000	52	420	2090	3105	-0.828	Error	Error	753	1337	0	0	1093	2012	0	0	0	0
1	13	14	""	"iYGR067C"	4250	27970	80	336	495	414	68	71	27	96	94	0	781	1499	1420	55	60	21	100	100	0	0	0	0	0	0	0	0	0	0	0	0	0	0	0	0	0	0	0	0.369	0.296	0.304	0.296	1.927	0.276	0.864	0.000	0.000	0.000	0.000	0.000	0.000	0.000	0.000	0.000	0.000	0.000	0.000	0.000	0.000	52	340	994	1871	-1.438	Error	Error	268	726	0	0	427	1444	0	0	0	0
1	14	14	""	"iYGR072W"	4460	27960	70	213	256	157	69	73	29	84	81	0	259	293	176	57	62	23	100	96	0	0	0	0	0	0	0	0	0	0	0	0	0	0	0	0	0	0	0	0.713	0.792	0.734	0.587	2.835	0.809	0.697	0.000	0.000	0.000	0.000	0.000	0.000	0.000	0.000	0.000	0.000	0.000	0.000	0.000	0.000	32	236	346	423	-0.488	Error	Error	144	202	0	0	187	236	0	0	0	0
1	15	14	""	"iYGR078C"	4670	27960	90	1484	2199	1670	68	74	37	100	98	0	3092	3801	2506	54	60	26	100	98	0	0	0	0	0	0	0	0	0	0	0	0	0	0	0	0	0	0	0	0.466	0.569	0.577	0.531	1.541	0.595	0.919	0.000	0.000	0.000	0.000	0.000	0.000	0.000	0.000	0.000	0.000	0.000	0.000	0.000	0.000	52	420	4454	5878	-1.101	Error	Error	1416	3038	0	0	2131	3747	0	0	0	0
1	16	14	""	"iYHR009C"	4860	27940	90	2181	2711	2049	72	74	27	100	100	0	4613	5693	4082	56	64	40	100	100	0	0	0	0	0	0	0	0	0	0	0	0	0	0	0	0	0	0	0	0.463	0.468	0.430	0.429	1.442	0.469	0.926	0.000	0.000	0.000	0.000	0.000	0.000	0.000	0.000	0.000	0.000	0.000	0.000	0.000	0.000	52	420	6666	8276	-1.112	Error	Error	2109	4557	0	0	2639	5637	0	0	0	0
1	17	14	""	"iYHR013C"	5050	27960	90	2830	5623	5157	71	74	28	100	100	0	3198	4588	3512	57	65	44	100	100	0	0	0	0	0	0	0	0	0	0	0	0	0	0	0	0	0	0	0	0.878	1.225	1.092	1.026	1.684	1.341	0.927	0.000	0.000	0.000	0.000	0.000	0.000	0.000	0.000	0.000	0.000	0.000	0.000	0.000	0.000	52	420	5900	10083	-0.187	Error	Error	2759	3141	0	0	5552	4531	0	0	0	0
1	18	14	""	"iYHRWdelta7"	5260	27970	80	850	1502	1264	68	72	29	100	100	0	1609	2222	1805	54	60	24	100	100	0	0	0	0	0	0	0	0	0	0	0	0	0	0	0	0	0	0	0	0.503	0.661	0.649	0.615	1.792	0.672	0.932	0.000	0.000	0.000	0.000	0.000	0.000	0.000	0.000	0.000	0.000	0.000	0.000	0.000	0.000	52	340	2337	3602	-0.992	Error	Error	782	1555	0	0	1434	2168	0	0	0	0
1	19	14	""	"iYHR027C"	5470	27970	90	1052	1441	1122	67	73	36	100	100	0	2866	3812	2766	52	57	23	100	100	0	0	0	0	0	0	0	0	0	0	0	0	0	0	0	0	0	0	0	0.350	0.365	0.376	0.345	1.506	0.372	0.930	0.000	0.000	0.000	0.000	0.000	0.000	0.000	0.000	0.000	0.000	0.000	0.000	0.000	0.000	52	408	3799	5134	-1.514	Error	Error	985	2814	0	0	1374	3760	0	0	0	0
1	20	14	""	"iYHR031C"	5650	27960	90	671	906	661	70	74	27	100	100	0	2188	2533	1706	52	57	35	100	100	0	0	0	0	0	0	0	0	0	0	0	0	0	0	0	0	0	0	0	0.281	0.337	0.326	0.324	1.449	0.342	0.889	0.000	0.000	0.000	0.000	0.000	0.000	0.000	0.000	0.000	0.000	0.000	0.000	0.000	0.000	52	414	2737	3317	-1.829	Error	Error	601	2136	0	0	836	2481	0	0	0	0
1	21	14	""	"iYHR035W"	5860	27960	80	890	1779	1732	68	71	25	100	100	0	2191	3478	3097	53	57	21	100	100	0	0	0	0	0	0	0	0	0	0	0	0	0	0	0	0	0	0	0	0.384	0.500	0.449	0.441	1.653	0.521	0.933	0.000	0.000	0.000	0.000	0.000	0.000	0.000	0.000	0.000	0.000	0.000	0.000	0.000	0.000	52	340	2960	5136	-1.379	Error	Error	822	2138	0	0	1711	3425	0	0	0	0
1	1	15	""	"iYHR048W"	1850	28170	90	990	1379	1149	68	72	28	100	100	0	2189	3227	2608	54	63	66	100	100	0	0	0	0	0	0	0	0	0	0	0	0	0	0	0	0	0	0	0	0.432	0.413	0.397	0.397	1.539	0.411	0.931	0.000	0.000	0.000	0.000	0.000	0.000	0.000	0.000	0.000	0.000	0.000	0.000	0.000	0.000	52	412	3057	4484	-1.211	Error	Error	922	2135	0	0	1311	3173	0	0	0	0
1	2	15	""	"iYHR052W"	2050	28170	90	1834	5893	6879	69	82	84	100	100	0	2081	5294	5818	58	75	101	100	100	0	0	0	0	0	0	0	0	0	0	0	0	0	0	0	0	0	0	0	0.872	1.112	1.037	0.999	1.642	1.159	0.948	0.000	0.000	0.000	0.000	0.000	0.000	0.000	0.000	0.000	0.000	0.000	0.000	0.000	0.000	52	420	3788	11060	-0.197	Error	Error	1765	2023	0	0	5824	5236	0	0	0	0
1	3	15	""	"iYHR056C"	2250	28170	90	4557	6097	4756	71	87	106	100	100	0	6795	8286	6256	60	103	305	100	100	0	0	0	0	0	0	0	0	0	0	0	0	0	0	0	0	0	0	0	0.666	0.733	0.727	0.711	1.296	0.716	0.961	0.000	0.000	0.000	0.000	0.000	0.000	0.000	0.000	0.000	0.000	0.000	0.000	0.000	0.000	52	420	11221	14252	-0.586	Error	Error	4486	6735	0	0	6026	8226	0	0	0	0
1	4	15	""	"itF(GAA)H1"	2440	28170	90	6139	6400	3260	75	303	1122	100	88	0	12661	11875	5937	60	635	2611	98	76	0	0	0	0	0	0	0	0	0	0	0	0	0	0	0	0	0	0	0	0.481	0.535	0.536	0.536	1.295	0.510	0.963	0.000	0.000	0.000	0.000	0.000	0.000	0.000	0.000	0.000	0.000	0.000	0.000	0.000	0.000	52	420	18665	18140	-1.055	Error	Error	6064	12601	0	0	6325	11815	0	0	0	0
1	5	15	""	"iYHR075C"	2670	28160	100	16116	16299	7239	71	82	99	100	100	0	12656	11755	4386	56	97	412	98	97	0	0	0	0	0	0	0	0	0	0	0	0	0	0	0	0	0	0	0	1.273	1.387	1.390	1.377	1.364	1.442	0.948	0.000	0.000	0.000	0.000	0.000	0.000	0.000	0.000	0.000	0.000	0.000	0.000	0.000	0.000	80	526	28645	27927	0.349	Error	Error	16045	12600	0	0	16228	11699	0	0	0	0
1	6	15	""	"iYHR079C"	2850	28160	90	5376	5537	3595	69	98	207	100	100	0	6933	7024	4549	58	136	565	96	92	0	0	0	0	0	0	0	0	0	0	0	0	0	0	0	0	0	0	0	0.772	0.785	0.800	0.830	1.717	0.731	0.948	0.000	0.000	0.000	0.000	0.000	0.000	0.000	0.000	0.000	0.000	0.000	0.000	0.000	0.000	52	406	12182	12434	-0.373	Error	Error	5307	6875	0	0	5468	6966	0	0	0	0
1	7	15	""	"iYIL013C"	3060	28180	60	90	111	72	72	78	31	34	31	0	82	118	79	56	64	28	46	37	0	0	0	0	0	0	0	0	0	0	0	0	0	0	0	0	0	0	0	0.692	0.629	0.926	0.876	3.422	0.623	0.380	0.000	0.000	0.000	0.000	0.000	0.000	0.000	0.000	0.000	0.000	0.000	0.000	0.000	0.000	32	176	44	101	-0.531	Error	Error	18	26	0	0	39	62	0	0	0	0
1	8	15	""	"iYIL009C-A"	3260	28170	80	2233	3566	2570	69	73	31	100	100	0	2127	2605	1632	56	60	22	100	100	0	0	0	0	0	0	0	0	0	0	0	0	0	0	0	0	0	0	0	1.045	1.372	1.290	1.295	1.510	1.461	0.934	0.000	0.000	0.000	0.000	0.000	0.000	0.000	0.000	0.000	0.000	0.000	0.000	0.000	0.000	52	340	4235	6046	0.063	Error	Error	2164	2071	0	0	3497	2549	0	0	0	0
1	9	15	""	"iYIL009W"	3450	28170	80	15134	14717	8618	73	94	164	100	100	0	6249	7097	3455	58	82	176	100	100	0	0	0	0	0	0	0	0	0	0	0	0	0	0	0	0	0	0	0	2.433	2.080	2.025	1.937	1.408	2.154	0.949	0.000	0.000	0.000	0.000	0.000	0.000	0.000	0.000	0.000	0.000	0.000	0.000	0.000	0.000	52	340	21252	21683	1.283	Error	Error	15061	6191	0	0	14644	7039	0	0	0	0
1	10	15	""	"itE(UUC)I"	3670	28170	80	1819	2097	1428	69	72	27	100	100	0	1460	1691	1044	54	57	18	100	100	0	0	0	0	0	0	0	0	0	0	0	0	0	0	0	0	0	0	0	1.245	1.239	1.177	1.174	1.429	1.295	0.904	0.000	0.000	0.000	0.000	0.000	0.000	0.000	0.000	0.000	0.000	0.000	0.000	0.000	0.000	52	340	3156	3665	0.316	Error	Error	1750	1406	0	0	2028	1637	0	0	0	0
1	11	15	""	"iYIR010W"	3870	28160	70	794	1047	797	72	74	29	100	100	0	464	601	399	56	60	23	100	100	0	0	0	0	0	0	0	0	0	0	0	0	0	0	0	0	0	0	0	1.770	1.789	1.737	1.651	1.446	1.949	0.862	0.000	0.000	0.000	0.000	0.000	0.000	0.000	0.000	0.000	0.000	0.000	0.000	0.000	0.000	32	236	1130	1520	0.823	Error	Error	722	408	0	0	975	545	0	0	0	0
1	12	15	""	"iYIR014W"	4040	28160	70	1576	1705	1202	73	157	333	84	62	0	2548	2773	1788	63	249	694	100	65	0	0	0	0	0	0	0	0	0	0	0	0	0	0	0	0	0	0	0	0.605	0.602	0.569	0.535	1.431	0.593	0.912	0.000	0.000	0.000	0.000	0.000	0.000	0.000	0.000	0.000	0.000	0.000	0.000	0.000	0.000	32	236	3988	4342	-0.725	Error	Error	1503	2485	0	0	1632	2710	0	0	0	0
1	13	15	""	"iYIR026C"	4270	28160	80	2668	2689	1755	68	72	30	100	100	0	3131	3046	1918	54	63	86	94	90	0	0	0	0	0	0	0	0	0	0	0	0	0	0	0	0	0	0	0	0.845	0.876	0.909	0.918	1.919	0.877	0.930	0.000	0.000	0.000	0.000	0.000	0.000	0.000	0.000	0.000	0.000	0.000	0.000	0.000	0.000	52	340	5677	5613	-0.243	Error	Error	2600	3077	0	0	2621	2992	0	0	0	0
1	14	15	""	"iYIR030C"	4470	28160	90	1636	2360	1701	70	74	27	100	100	0	2333	3018	1939	58	63	28	100	100	0	0	0	0	0	0	0	0	0	0	0	0	0	0	0	0	0	0	0	0.688	0.774	0.692	0.717	1.411	0.806	0.945	0.000	0.000	0.000	0.000	0.000	0.000	0.000	0.000	0.000	0.000	0.000	0.000	0.000	0.000	52	420	3841	5250	-0.539	Error	Error	1566	2275	0	0	2290	2960	0	0	0	0
1	15	15	""	"iYIR034C"	4670	28160	80	3540	3354	2023	74	78	31	100	100	0	3322	3300	1752	57	63	25	100	100	0	0	0	0	0	0	0	0	0	0	0	0	0	0	0	0	0	0	0	1.062	1.011	0.980	0.911	1.404	1.053	0.934	0.000	0.000	0.000	0.000	0.000	0.000	0.000	0.000	0.000	0.000	0.000	0.000	0.000	0.000	52	340	6731	6523	0.086	Error	Error	3466	3265	0	0	3280	3243	0	0	0	0
1	16	15	""	"iYJL223C-0"	4870	28160	90	18861	16797	7716	74	149	708	100	100	0	26437	23424	7670	58	74	139	100	100	0	0	0	0	0	0	0	0	0	0	0	0	0	0	0	0	0	0	0	0.712	0.716	0.721	0.651	1.328	0.761	0.938	0.000	0.000	0.000	0.000	0.000	0.000	0.000	0.000	0.000	0.000	0.000	0.000	0.000	0.000	52	420	45166	40089	-0.490	Error	Error	18787	26379	0	0	16723	23366	0	0	0	0
1	17	15	""	"iYJL219W"	5060	28160	90	5519	4980	2979	72	87	113	100	100	0	9021	8538	4182	58	104	367	100	100	0	0	0	0	0	0	0	0	0	0	0	0	0	0	0	0	0	0	0	0.608	0.579	0.569	0.517	1.490	0.592	0.945	0.000	0.000	0.000	0.000	0.000	0.000	0.000	0.000	0.000	0.000	0.000	0.000	0.000	0.000	52	420	14410	13388	-0.719	Error	Error	5447	8963	0	0	4908	8480	0	0	0	0
1	18	15	""	"iYJL215C"	5260	28160	80	521	781	592	69	74	31	98	98	0	989	1563	1246	54	60	28	98	94	0	0	0	0	0	0	0	0	0	0	0	0	0	0	0	0	0	0	0	0.483	0.472	0.448	0.481	2.025	0.442	0.871	0.000	0.000	0.000	0.000	0.000	0.000	0.000	0.000	0.000	0.000	0.000	0.000	0.000	0.000	52	340	1387	2221	-1.049	Error	Error	452	935	0	0	712	1509	0	0	0	0
1	19	15	""	"iYJR093C"	5460	28150	90	3583	3422	1938	71	78	48	100	100	0	3916	3836	2079	55	73	141	100	98	0	0	0	0	0	0	0	0	0	0	0	0	0	0	0	0	0	0	0	0.910	0.886	0.877	0.879	1.683	0.867	0.922	0.000	0.000	0.000	0.000	0.000	0.000	0.000	0.000	0.000	0.000	0.000	0.000	0.000	0.000	52	414	7373	7132	-0.137	Error	Error	3512	3861	0	0	3351	3781	0	0	0	0
1	20	15	""	"iYJR095W"	5650	28160	80	2830	2550	1516	70	89	144	98	98	0	4781	5124	2775	55	152	752	96	90	0	0	0	0	0	0	0	0	0	0	0	0	0	0	0	0	0	0	0	0.584	0.489	0.468	0.475	1.620	0.484	0.917	0.000	0.000	0.000	0.000	0.000	0.000	0.000	0.000	0.000	0.000	0.000	0.000	0.000	0.000	52	340	7486	7549	-0.776	Error	Error	2760	4726	0	0	2480	5069	0	0	0	0
1	21	15	""	"iYJR099W"	5860	28150	80	294	314	180	67	71	28	90	78	0	418	452	298	54	90	564	26	1	0	0	0	0	0	0	0	0	0	0	0	0	0	0	0	0	0	0	0	0.624	0.621	0.576	0.611	2.260	0.587	0.778	0.000	0.000	0.000	0.000	0.000	0.000	0.000	0.000	0.000	0.000	0.000	0.000	0.000	0.000	52	340	591	645	-0.681	Error	Error	227	364	0	0	247	398	0	0	0	0
1	1	16	""	"iYJR115W"	1870	28370	80	3190	3009	2345	75	78	31	100	100	0	7760	8103	6123	58	63	25	100	100	0	0	0	0	0	0	0	0	0	0	0	0	0	0	0	0	0	0	0	0.404	0.365	0.358	0.394	1.465	0.357	0.906	0.000	0.000	0.000	0.000	0.000	0.000	0.000	0.000	0.000	0.000	0.000	0.000	0.000	0.000	52	340	10817	10979	-1.306	Error	Error	3115	7702	0	0	2934	8045	0	0	0	0
1	2	16	""	"iYJR119C"	2070	28380	60	1261	1371	673	73	88	84	100	100	0	2793	3034	1416	59	81	178	100	100	0	0	0	0	0	0	0	0	0	0	0	0	0	0	0	0	0	0	0	0.435	0.436	0.465	0.437	1.351	0.405	0.830	0.000	0.000	0.000	0.000	0.000	0.000	0.000	0.000	0.000	0.000	0.000	0.000	0.000	0.000	32	176	3922	4273	-1.202	Error	Error	1188	2734	0	0	1298	2975	0	0	0	0
1	3	16	""	"iYJR123W"	2270	28380	90	1157	1785	1786	68	72	29	92	92	0	562	891	888	57	60	20	90	86	0	0	0	0	0	0	0	0	0	0	0	0	0	0	0	0	0	0	0	2.156	2.059	1.916	2.100	2.385	2.323	0.788	0.000	0.000	0.000	0.000	0.000	0.000	0.000	0.000	0.000	0.000	0.000	0.000	0.000	0.000	52	420	1594	2551	1.109	Error	Error	1089	505	0	0	1717	834	0	0	0	0
1	4	16	""	"iYJR140C"	2470	28370	80	1382	1668	1064	68	72	28	100	100	0	2431	2921	2062	56	61	22	96	96	0	0	0	0	0	0	0	0	0	0	0	0	0	0	0	0	0	0	0	0.553	0.558	0.558	0.581	1.693	0.557	0.886	0.000	0.000	0.000	0.000	0.000	0.000	0.000	0.000	0.000	0.000	0.000	0.000	0.000	0.000	52	340	3689	4465	-0.854	Error	Error	1314	2375	0	0	1600	2865	0	0	0	0
1	5	16	""	"iYJR144W"	2660	28370	80	2015	2177	1483	69	74	28	100	100	0	3184	3809	2757	57	63	26	100	100	0	0	0	0	0	0	0	0	0	0	0	0	0	0	0	0	0	0	0	0.622	0.562	0.581	0.580	1.374	0.534	0.908	0.000	0.000	0.000	0.000	0.000	0.000	0.000	0.000	0.000	0.000	0.000	0.000	0.000	0.000	52	340	5073	5860	-0.684	Error	Error	1946	3127	0	0	2108	3752	0	0	0	0
1	6	16	""	"iYJR149W"	2870	28370	80	5559	5349	2673	71	75	29	100	100	0	5637	5217	2455	60	67	31	100	100	0	0	0	0	0	0	0	0	0	0	0	0	0	0	0	0	0	0	0	0.984	1.023	1.008	1.008	1.237	1.026	0.948	0.000	0.000	0.000	0.000	0.000	0.000	0.000	0.000	0.000	0.000	0.000	0.000	0.000	0.000	52	340	11065	10435	-0.023	Error	Error	5488	5577	0	0	5278	5157	0	0	0	0
1	7	16	""	"iYJR159W"	3050	28370	80	10543	9650	4586	81	189	783	100	100	0	20849	17046	8157	67	375	2039	100	98	0	0	0	0	0	0	0	0	0	0	0	0	0	0	0	0	0	0	0	0.503	0.564	0.547	0.558	1.272	0.536	0.947	0.000	0.000	0.000	0.000	0.000	0.000	0.000	0.000	0.000	0.000	0.000	0.000	0.000	0.000	52	340	31244	26548	-0.990	Error	Error	10462	20782	0	0	9569	16979	0	0	0	0
1	8	16	""	"iYKL225W"	3250	28370	100	41594	39327	18040	85	210	923	100	100	0	40761	37485	14907	64	404	2335	97	96	0	0	0	0	0	0	0	0	0	0	0	0	0	0	0	0	0	0	0	1.020	1.049	1.060	1.080	1.771	1.049	0.933	0.000	0.000	0.000	0.000	0.000	0.000	0.000	0.000	0.000	0.000	0.000	0.000	0.000	0.000	80	542	82206	76663	0.029	Error	Error	41509	40697	0	0	39242	37421	0	0	0	0
1	9	16	""	"iYKL221W-0"	3470	28370	80	4776	4704	2835	76	95	154	100	100	0	6796	6092	3094	60	77	93	100	100	0	0	0	0	0	0	0	0	0	0	0	0	0	0	0	0	0	0	0	0.698	0.767	0.737	0.731	1.388	0.780	0.907	0.000	0.000	0.000	0.000	0.000	0.000	0.000	0.000	0.000	0.000	0.000	0.000	0.000	0.000	52	340	11436	10660	-0.519	Error	Error	4700	6736	0	0	4628	6032	0	0	0	0
1	10	16	""	"iYKR062W"	3660	28370	80	527	747	577	71	75	32	100	98	0	688	925	726	58	65	34	100	100	0	0	0	0	0	0	0	0	0	0	0	0	0	0	0	0	0	0	0	0.724	0.780	0.722	0.726	1.647	0.730	0.816	0.000	0.000	0.000	0.000	0.000	0.000	0.000	0.000	0.000	0.000	0.000	0.000	0.000	0.000	52	340	1086	1543	-0.466	Error	Error	456	630	0	0	676	867	0	0	0	0
1	11	16	""	"iYKR066C"	3870	28360	90	4264	4447	2327	74	111	309	98	96	0	7081	6345	2743	58	84	263	100	100	0	0	0	0	0	0	0	0	0	0	0	0	0	0	0	0	0	0	0	0.597	0.696	0.689	0.643	1.317	0.727	0.924	0.000	0.000	0.000	0.000	0.000	0.000	0.000	0.000	0.000	0.000	0.000	0.000	0.000	0.000	52	420	11213	10660	-0.745	Error	Error	4190	7023	0	0	4373	6287	0	0	0	0
1	12	16	""	"iYKR070W"	4070	28360	90	4558	4867	3035	73	112	364	100	100	0	3488	3598	1814	56	71	119	100	100	0	0	0	0	0	0	0	0	0	0	0	0	0	0	0	0	0	0	0	1.307	1.353	1.284	1.259	1.345	1.448	0.914	0.000	0.000	0.000	0.000	0.000	0.000	0.000	0.000	0.000	0.000	0.000	0.000	0.000	0.000	52	420	7917	8336	0.386	Error	Error	4485	3432	0	0	4794	3542	0	0	0	0
1	13	16	""	"iYKR084C"	4260	28360	90	2489	2680	1832	70	74	30	100	100	0	4022	4095	2389	55	61	23	100	100	0	0	0	0	0	0	0	0	0	0	0	0	0	0	0	0	0	0	0	0.610	0.646	0.603	0.573	1.393	0.672	0.928	0.000	0.000	0.000	0.000	0.000	0.000	0.000	0.000	0.000	0.000	0.000	0.000	0.000	0.000	52	420	6386	6650	-0.714	Error	Error	2419	3967	0	0	2610	4040	0	0	0	0
1	14	16	""	"iYKR088C"	4470	28360	80	1630	2075	1328	70	74	28	100	100	0	2427	2902	1657	55	59	23	100	100	0	0	0	0	0	0	0	0	0	0	0	0	0	0	0	0	0	0	0	0.658	0.704	0.677	0.643	1.402	0.726	0.926	0.000	0.000	0.000	0.000	0.000	0.000	0.000	0.000	0.000	0.000	0.000	0.000	0.000	0.000	52	340	3932	4852	-0.605	Error	Error	1560	2372	0	0	2005	2847	0	0	0	0
1	15	16	""	"iYKR092C-0"	4670	28360	100	2853	2708	1395	71	74	28	98	97	0	7237	6570	2892	56	60	20	97	97	0	0	0	0	0	0	0	0	0	0	0	0	0	0	0	0	0	0	0	0.387	0.405	0.402	0.402	1.690	0.406	0.932	0.000	0.000	0.000	0.000	0.000	0.000	0.000	0.000	0.000	0.000	0.000	0.000	0.000	0.000	80	536	9963	9151	-1.368	Error	Error	2782	7181	0	0	2637	6514	0	0	0	0
1	16	16	""	"iYKR103W"	4850	28360	70	981	1143	763	76	146	313	81	62	0	1443	1914	1367	59	213	662	84	50	0	0	0	0	0	0	0	0	0	0	0	0	0	0	0	0	0	0	0	0.654	0.575	0.567	0.542	1.599	0.539	0.886	0.000	0.000	0.000	0.000	0.000	0.000	0.000	0.000	0.000	0.000	0.000	0.000	0.000	0.000	32	236	2289	2922	-0.613	Error	Error	905	1384	0	0	1067	1855	0	0	0	0
1	17	16	""	"iYKR106W-1"	5050	28360	90	11692	10357	5601	74	321	1644	98	82	0	15459	14640	6126	58	471	2494	100	96	0	0	0	0	0	0	0	0	0	0	0	0	0	0	0	0	0	0	0	0.754	0.705	0.692	0.635	1.392	0.724	0.930	0.000	0.000	0.000	0.000	0.000	0.000	0.000	0.000	0.000	0.000	0.000	0.000	0.000	0.000	52	420	27019	24865	-0.407	Error	Error	11618	15401	0	0	10283	14582	0	0	0	0
1	18	16	""	"iYLL066C-1"	5260	28350	70	62901	50953	18999	80	968	5157	100	100	46	63040	57391	10534	61	1333	7605	100	100	46	0	0	0	0	0	0	0	0	0	0	0	0	0	0	0	0	0	0	0.997	0.887	1.000	0.822	1.352	0.922	0.898	0.000	0.000	0.000	0.000	0.000	0.000	0.000	0.000	0.000	0.000	0.000	0.000	0.000	0.000	32	236	125800	108203	-0.004	Error	Error	62821	62979	0	0	50873	57330	0	0	0	0
1	19	16	""	"iYLL050C"	5450	28360	90	1222	1413	750	70	83	81	100	100	0	2629	2836	1232	56	81	187	100	100	0	0	0	0	0	0	0	0	0	0	0	0	0	0	0	0	0	0	0	0.448	0.483	0.448	0.450	1.318	0.488	0.904	0.000	0.000	0.000	0.000	0.000	0.000	0.000	0.000	0.000	0.000	0.000	0.000	0.000	0.000	52	420	3725	4123	-1.159	Error	Error	1152	2573	0	0	1343	2780	0	0	0	0
1	20	16	""	"iYLL044W"	5660	28350	80	6050	5385	2607	70	79	55	100	100	0	10078	8838	3008	55	64	64	100	100	0	0	0	0	0	0	0	0	0	0	0	0	0	0	0	0	0	0	0	0.597	0.605	0.624	0.548	1.370	0.633	0.918	0.000	0.000	0.000	0.000	0.000	0.000	0.000	0.000	0.000	0.000	0.000	0.000	0.000	0.000	52	340	16003	14098	-0.745	Error	Error	5980	10023	0	0	5315	8783	0	0	0	0
1	21	16	""	"iYLL040C"	5850	28360	90	1405	1457	741	70	78	63	100	100	0	3148	3412	1619	55	84	213	100	100	0	0	0	0	0	0	0	0	0	0	0	0	0	0	0	0	0	0	0	0.432	0.413	0.412	0.390	1.350	0.393	0.918	0.000	0.000	0.000	0.000	0.000	0.000	0.000	0.000	0.000	0.000	0.000	0.000	0.000	0.000	52	420	4428	4744	-1.212	Error	Error	1335	3093	0	0	1387	3357	0	0	0	0
1	1	17	""	"iYLR267W"	1850	28570	90	2532	3577	3507	73	78	44	100	100	0	3839	6075	5515	55	70	88	100	100	0	0	0	0	0	0	0	0	0	0	0	0	0	0	0	0	0	0	0	0.650	0.582	0.584	0.547	1.564	0.592	0.935	0.000	0.000	0.000	0.000	0.000	0.000	0.000	0.000	0.000	0.000	0.000	0.000	0.000	0.000	52	412	6243	9524	-0.622	Error	Error	2459	3784	0	0	3504	6020	0	0	0	0
1	2	17	""	"itV(AAC)L"	2070	28570	90	877	1527	1483	66	68	26	100	100	0	1367	2092	1822	55	59	21	100	100	0	0	0	0	0	0	0	0	0	0	0	0	0	0	0	0	0	0	0	0.618	0.717	0.654	0.638	1.484	0.761	0.942	0.000	0.000	0.000	0.000	0.000	0.000	0.000	0.000	0.000	0.000	0.000	0.000	0.000	0.000	52	420	2123	3498	-0.694	Error	Error	811	1312	0	0	1461	2037	0	0	0	0
1	3	17	""	"iYLR275W"	2260	28570	90	569	1313	1358	69	72	29	100	100	0	485	859	880	55	58	21	100	98	0	0	0	0	0	0	0	0	0	0	0	0	0	0	0	0	0	0	0	1.163	1.547	1.632	1.565	1.661	1.573	0.922	0.000	0.000	0.000	0.000	0.000	0.000	0.000	0.000	0.000	0.000	0.000	0.000	0.000	0.000	52	420	930	2048	0.218	Error	Error	500	430	0	0	1244	804	0	0	0	0
1	4	17	""	"iYLR293C"	2480	28570	80	787	1086	932	71	75	29	98	96	0	2360	2727	2258	57	63	26	100	100	0	0	0	0	0	0	0	0	0	0	0	0	0	0	0	0	0	0	0	0.311	0.380	0.337	0.379	1.808	0.371	0.839	0.000	0.000	0.000	0.000	0.000	0.000	0.000	0.000	0.000	0.000	0.000	0.000	0.000	0.000	52	334	3019	3685	-1.685	Error	Error	716	2303	0	0	1015	2670	0	0	0	0
1	5	17	""	"iYLR298C"	2660	28570	100	1371	2422	2309	67	72	27	98	98	0	4474	6147	5432	56	62	32	100	98	0	0	0	0	0	0	0	0	0	0	0	0	0	0	0	0	0	0	0	0.295	0.387	0.354	0.397	2.207	0.391	0.901	0.000	0.000	0.000	0.000	0.000	0.000	0.000	0.000	0.000	0.000	0.000	0.000	0.000	0.000	80	526	5722	8446	-1.760	Error	Error	1304	4418	0	0	2355	6091	0	0	0	0
1	6	17	""	"iYLRCdelta18"	2870	28570	70	493	609	451	71	75	29	100	96	0	568	820	634	58	66	52	100	96	0	0	0	0	0	0	0	0	0	0	0	0	0	0	0	0	0	0	0	0.827	0.706	0.737	0.666	1.763	0.671	0.842	0.000	0.000	0.000	0.000	0.000	0.000	0.000	0.000	0.000	0.000	0.000	0.000	0.000	0.000	32	236	932	1300	-0.273	Error	Error	422	510	0	0	538	762	0	0	0	0
1	7	17	""	"iYLR318W"	3050	28560	70	693	1454	1333	77	91	63	96	90	0	605	1258	1160	67	87	70	96	93	0	0	0	0	0	0	0	0	0	0	0	0	0	0	0	0	0	0	0	1.145	1.156	1.068	1.039	1.627	1.118	0.948	0.000	0.000	0.000	0.000	0.000	0.000	0.000	0.000	0.000	0.000	0.000	0.000	0.000	0.000	32	236	1154	2568	0.195	Error	Error	616	538	0	0	1377	1191	0	0	0	0
1	8	17	""	"iYLR323C"	3260	28570	80	2478	3324	2298	79	84	37	100	100	0	4193	5373	3472	67	79	41	100	100	0	0	0	0	0	0	0	0	0	0	0	0	0	0	0	0	0	0	0	0.581	0.612	0.610	0.586	1.490	0.613	0.924	0.000	0.000	0.000	0.000	0.000	0.000	0.000	0.000	0.000	0.000	0.000	0.000	0.000	0.000	52	340	6525	8551	-0.782	Error	Error	2399	4126	0	0	3245	5306	0	0	0	0
1	9	17	""	"iYLR327C"	3460	28570	90	1562	2550	2148	73	89	127	98	96	0	4799	7184	5969	58	124	540	96	90	0	0	0	0	0	0	0	0	0	0	0	0	0	0	0	0	0	0	0	0.314	0.348	0.332	0.341	1.708	0.336	0.931	0.000	0.000	0.000	0.000	0.000	0.000	0.000	0.000	0.000	0.000	0.000	0.000	0.000	0.000	52	420	6230	9603	-1.671	Error	Error	1489	4741	0	0	2477	7126	0	0	0	0
1	10	17	""	"iYLR338W"	3670	28550	90	838	1188	1020	70	73	27	100	100	0	2371	3559	2990	55	58	19	100	100	0	0	0	0	0	0	0	0	0	0	0	0	0	0	0	0	0	0	0	0.332	0.319	0.299	0.304	1.525	0.320	0.930	0.000	0.000	0.000	0.000	0.000	0.000	0.000	0.000	0.000	0.000	0.000	0.000	0.000	0.000	52	414	3084	4622	-1.592	Error	Error	768	2316	0	0	1118	3504	0	0	0	0
1	11	17	""	"iYLR343W"	3870	28560	100	1455	3069	3393	71	74	28	100	98	0	1919	3597	3640	53	58	21	97	97	0	0	0	0	0	0	0	0	0	0	0	0	0	0	0	0	0	0	0	0.742	0.846	0.798	0.829	1.999	0.895	0.952	0.000	0.000	0.000	0.000	0.000	0.000	0.000	0.000	0.000	0.000	0.000	0.000	0.000	0.000	80	529	3250	6542	-0.431	Error	Error	1384	1866	0	0	2998	3544	0	0	0	0
1	12	17	""	"iYLR345W"	4060	28560	90	3583	4609	3698	71	76	29	100	100	0	3057	3545	2658	55	59	24	100	100	0	0	0	0	0	0	0	0	0	0	0	0	0	0	0	0	0	0	0	1.170	1.300	1.256	1.220	1.533	1.328	0.924	0.000	0.000	0.000	0.000	0.000	0.000	0.000	0.000	0.000	0.000	0.000	0.000	0.000	0.000	52	414	6514	8028	0.226	Error	Error	3512	3002	0	0	4538	3490	0	0	0	0
1	13	17	""	"iYMR044W"	4270	28570	80	4636	8343	8261	67	72	28	100	100	0	4528	6776	5759	54	59	24	100	100	0	0	0	0	0	0	0	0	0	0	0	0	0	0	0	0	0	0	0	1.021	1.231	1.095	1.041	1.708	1.349	0.930	0.000	0.000	0.000	0.000	0.000	0.000	0.000	0.000	0.000	0.000	0.000	0.000	0.000	0.000	52	340	9043	14998	0.030	Error	Error	4569	4474	0	0	8276	6722	0	0	0	0
1	14	17	""	"iYMR048W"	4450	28570	70	3673	4846	3697	70	83	69	100	100	0	3860	5479	3961	55	79	125	96	96	0	0	0	0	0	0	0	0	0	0	0	0	0	0	0	0	0	0	0	0.947	0.881	0.883	0.894	1.628	0.871	0.929	0.000	0.000	0.000	0.000	0.000	0.000	0.000	0.000	0.000	0.000	0.000	0.000	0.000	0.000	32	236	7408	10200	-0.079	Error	Error	3603	3805	0	0	4776	5424	0	0	0	0
1	15	17	""	"iYMRCdelta10"	4660	28560	70	738	989	654	72	76	36	100	96	0	1104	1250	752	55	63	52	100	100	0	0	0	0	0	0	0	0	0	0	0	0	0	0	0	0	0	0	0	0.635	0.767	0.755	0.679	1.643	0.785	0.828	0.000	0.000	0.000	0.000	0.000	0.000	0.000	0.000	0.000	0.000	0.000	0.000	0.000	0.000	32	236	1715	2112	-0.655	Error	Error	666	1049	0	0	917	1195	0	0	0	0
1	16	17	""	"iYMR067C"	4870	28570	90	2629	3772	3197	71	76	40	100	100	0	4486	6473	4561	55	61	29	100	100	0	0	0	0	0	0	0	0	0	0	0	0	0	0	0	0	0	0	0	0.577	0.577	0.528	0.516	1.502	0.620	0.933	0.000	0.000	0.000	0.000	0.000	0.000	0.000	0.000	0.000	0.000	0.000	0.000	0.000	0.000	52	414	6989	10119	-0.793	Error	Error	2558	4431	0	0	3701	6418	0	0	0	0
1	17	17	""	"iYMR071C"	5050	28560	90	1152	2183	2061	71	79	52	100	100	0	1857	2859	2282	53	67	78	100	100	0	0	0	0	0	0	0	0	0	0	0	0	0	0	0	0	0	0	0	0.599	0.753	0.685	0.654	1.586	0.816	0.925	0.000	0.000	0.000	0.000	0.000	0.000	0.000	0.000	0.000	0.000	0.000	0.000	0.000	0.000	52	414	2885	4918	-0.739	Error	Error	1081	1804	0	0	2112	2806	0	0	0	0
1	18	17	""	"iYMR075C-A"	5250	28560	80	1764	3577	3996	71	82	60	96	94	0	938	2071	2186	54	67	74	92	92	0	0	0	0	0	0	0	0	0	0	0	0	0	0	0	0	0	0	0	1.915	1.738	1.558	1.490	1.664	1.809	0.928	0.000	0.000	0.000	0.000	0.000	0.000	0.000	0.000	0.000	0.000	0.000	0.000	0.000	0.000	52	340	2577	5523	0.937	Error	Error	1693	884	0	0	3506	2017	0	0	0	0
1	19	17	""	"iYMR090W"	5460	28560	80	675	1269	1194	69	73	29	100	98	0	1527	2273	1978	53	59	33	100	100	0	0	0	0	0	0	0	0	0	0	0	0	0	0	0	0	0	0	0	0.411	0.541	0.516	0.468	1.834	0.562	0.916	0.000	0.000	0.000	0.000	0.000	0.000	0.000	0.000	0.000	0.000	0.000	0.000	0.000	0.000	52	340	2080	3420	-1.282	Error	Error	606	1474	0	0	1200	2220	0	0	0	0
1	20	17	""	"iYMR095C"	5670	28560	80	1526	2990	3237	72	76	30	100	98	0	1308	3129	3179	52	56	20	100	100	0	0	0	0	0	0	0	0	0	0	0	0	0	0	0	0	0	0	0	1.158	0.948	0.793	0.762	1.730	0.992	0.931	0.000	0.000	0.000	0.000	0.000	0.000	0.000	0.000	0.000	0.000	0.000	0.000	0.000	0.000	52	340	2710	5995	0.211	Error	Error	1454	1256	0	0	2918	3077	0	0	0	0
1	21	17	""	"iYMRCdelta13"	5870	28550	70	685	938	793	71	76	36	93	87	0	970	1759	1514	57	62	32	100	100	0	0	0	0	0	0	0	0	0	0	0	0	0	0	0	0	0	0	0	0.673	0.509	0.465	0.424	1.832	0.506	0.925	0.000	0.000	0.000	0.000	0.000	0.000	0.000	0.000	0.000	0.000	0.000	0.000	0.000	0.000	32	236	1527	2569	-0.572	Error	Error	614	913	0	0	867	1702	0	0	0	0
1	1	18	""	"iYMR111C"	1850	28780	80	2608	4272	3569	69	85	91	100	100	0	4068	6182	4900	58	101	280	100	100	0	0	0	0	0	0	0	0	0	0	0	0	0	0	0	0	0	0	0	0.633	0.686	0.670	0.647	1.403	0.681	0.945	0.000	0.000	0.000	0.000	0.000	0.000	0.000	0.000	0.000	0.000	0.000	0.000	0.000	0.000	52	332	6549	10327	-0.659	Error	Error	2539	4010	0	0	4203	6124	0	0	0	0
1	2	18	""	"iYMR115W"	2060	28780	70	130	151	88	68	73	30	68	53	0	125	160	97	55	59	20	90	75	0	0	0	0	0	0	0	0	0	0	0	0	0	0	0	0	0	0	0	0.886	0.790	0.947	0.890	2.220	0.838	0.390	0.000	0.000	0.000	0.000	0.000	0.000	0.000	0.000	0.000	0.000	0.000	0.000	0.000	0.000	32	236	132	188	-0.175	Error	Error	62	70	0	0	83	105	0	0	0	0
1	3	18	""	"iYMRWdelta16"	2250	28780	80	550	1005	1029	70	74	30	96	94	0	799	1527	1547	57	65	49	98	98	0	0	0	0	0	0	0	0	0	0	0	0	0	0	0	0	0	0	0	0.647	0.636	0.625	0.612	1.629	0.623	0.899	0.000	0.000	0.000	0.000	0.000	0.000	0.000	0.000	0.000	0.000	0.000	0.000	0.000	0.000	52	340	1222	2405	-0.628	Error	Error	480	742	0	0	935	1470	0	0	0	0
1	4	18	""	"iYNL258C"	2480	28780	90	1441	2005	1535	72	90	106	100	100	0	2520	3148	1938	59	86	181	100	100	0	0	0	0	0	0	0	0	0	0	0	0	0	0	0	0	0	0	0	0.556	0.626	0.545	0.601	1.589	0.651	0.856	0.000	0.000	0.000	0.000	0.000	0.000	0.000	0.000	0.000	0.000	0.000	0.000	0.000	0.000	52	406	3830	5022	-0.846	Error	Error	1369	2461	0	0	1933	3089	0	0	0	0
1	5	18	""	"iYNL254C"	2660	28780	100	1770	3427	3634	72	79	61	98	98	0	3772	5792	5537	56	72	144	96	92	0	0	0	0	0	0	0	0	0	0	0	0	0	0	0	0	0	0	0	0.457	0.585	0.549	0.578	2.013	0.614	0.921	0.000	0.000	0.000	0.000	0.000	0.000	0.000	0.000	0.000	0.000	0.000	0.000	0.000	0.000	80	496	5414	9091	-1.130	Error	Error	1698	3716	0	0	3355	5736	0	0	0	0
1	6	18	""	"iYNL249C"	2850	28780	100	528	1087	1287	71	77	42	100	97	0	1006	1785	2018	59	73	85	97	96	0	0	0	0	0	0	0	0	0	0	0	0	0	0	0	0	0	0	0	0.483	0.589	0.556	0.544	1.903	0.610	0.935	0.000	0.000	0.000	0.000	0.000	0.000	0.000	0.000	0.000	0.000	0.000	0.000	0.000	0.000	80	532	1404	2742	-1.051	Error	Error	457	947	0	0	1016	1726	0	0	0	0
1	7	18	""	"iYNL231C"	3070	28770	100	938	1261	924	76	84	52	100	100	0	1390	1826	1359	65	77	48	100	98	0	0	0	0	0	0	0	0	0	0	0	0	0	0	0	0	0	0	0	0.651	0.673	0.665	0.702	1.528	0.665	0.943	0.000	0.000	0.000	0.000	0.000	0.000	0.000	0.000	0.000	0.000	0.000	0.000	0.000	0.000	80	554	2187	2946	-0.620	Error	Error	862	1325	0	0	1185	1761	0	0	0	0
1	8	18	""	"iYNL225C"	3270	28770	90	673	1347	1410	72	81	56	98	96	0	1208	2673	2777	65	74	55	98	98	0	0	0	0	0	0	0	0	0	0	0	0	0	0	0	0	0	0	0	0.526	0.489	0.481	0.468	1.770	0.487	0.923	0.000	0.000	0.000	0.000	0.000	0.000	0.000	0.000	0.000	0.000	0.000	0.000	0.000	0.000	52	420	1744	3883	-0.927	Error	Error	601	1143	0	0	1275	2608	0	0	0	0
1	9	18	""	"iYNL221C"	3470	28760	90	3028	4189	3290	68	81	86	100	100	0	7373	8856	6080	59	64	25	100	100	0	0	0	0	0	0	0	0	0	0	0	0	0	0	0	0	0	0	0	0.405	0.468	0.449	0.430	1.322	0.488	0.955	0.000	0.000	0.000	0.000	0.000	0.000	0.000	0.000	0.000	0.000	0.000	0.000	0.000	0.000	52	414	10274	12918	-1.305	Error	Error	2960	7314	0	0	4121	8797	0	0	0	0
1	10	18	""	"iYNL202W"	3660	28770	100	286	649	886	70	74	27	92	92	0	383	781	1024	54	56	19	97	97	0	0	0	0	0	0	0	0	0	0	0	0	0	0	0	0	0	0	0	0.657	0.796	0.674	0.692	2.030	0.839	0.894	0.000	0.000	0.000	0.000	0.000	0.000	0.000	0.000	0.000	0.000	0.000	0.000	0.000	0.000	80	528	545	1306	-0.607	Error	Error	216	329	0	0	579	727	0	0	0	0
1	11	18	""	"iYNL197C"	3850	28760	90	2008	3057	2842	71	83	72	100	100	0	4079	6040	5431	55	85	212	100	100	0	0	0	0	0	0	0	0	0	0	0	0	0	0	0	0	0	0	0	0.481	0.499	0.520	0.489	1.495	0.498	0.944	0.000	0.000	0.000	0.000	0.000	0.000	0.000	0.000	0.000	0.000	0.000	0.000	0.000	0.000	52	414	5961	8971	-1.055	Error	Error	1937	4024	0	0	2986	5985	0	0	0	0
1	12	18	""	"iYNL193W"	4050	28760	90	1875	2142	1339	71	78	61	100	100	0	5776	7155	3846	55	98	384	100	100	0	0	0	0	0	0	0	0	0	0	0	0	0	0	0	0	0	0	0	0.315	0.292	0.270	0.265	1.384	0.295	0.935	0.000	0.000	0.000	0.000	0.000	0.000	0.000	0.000	0.000	0.000	0.000	0.000	0.000	0.000	52	420	7525	9171	-1.665	Error	Error	1804	5721	0	0	2071	7100	0	0	0	0
1	13	18	""	"iYNL176C"	4250	28760	80	1934	3333	2923	69	92	137	100	98	0	5396	8323	6942	57	136	531	98	96	0	0	0	0	0	0	0	0	0	0	0	0	0	0	0	0	0	0	0	0.349	0.395	0.375	0.361	1.616	0.394	0.951	0.000	0.000	0.000	0.000	0.000	0.000	0.000	0.000	0.000	0.000	0.000	0.000	0.000	0.000	52	340	7204	11530	-1.517	Error	Error	1865	5339	0	0	3264	8266	0	0	0	0
1	14	18	""	"iYNL168C"	4450	28770	90	1869	3641	3355	69	86	123	100	100	0	3095	5664	4756	56	103	274	100	100	0	0	0	0	0	0	0	0	0	0	0	0	0	0	0	0	0	0	0	0.592	0.637	0.639	0.573	1.510	0.645	0.956	0.000	0.000	0.000	0.000	0.000	0.000	0.000	0.000	0.000	0.000	0.000	0.000	0.000	0.000	52	420	4839	9180	-0.756	Error	Error	1800	3039	0	0	3572	5608	0	0	0	0
1	15	18	""	"iYNL164C"	4650	28760	100	828	1638	1855	71	88	116	100	92	0	1474	2593	2877	55	88	228	96	92	0	0	0	0	0	0	0	0	0	0	0	0	0	0	0	0	0	0	0	0.533	0.617	0.567	0.606	2.012	0.623	0.922	0.000	0.000	0.000	0.000	0.000	0.000	0.000	0.000	0.000	0.000	0.000	0.000	0.000	0.000	80	548	2176	4105	-0.907	Error	Error	757	1419	0	0	1567	2538	0	0	0	0
1	16	18	""	"iYOL113W"	4880	28760	90	1476	1777	1003	69	129	281	98	92	0	2811	3063	1506	56	129	373	100	96	0	0	0	0	0	0	0	0	0	0	0	0	0	0	0	0	0	0	0	0.511	0.568	0.569	0.538	1.388	0.583	0.904	0.000	0.000	0.000	0.000	0.000	0.000	0.000	0.000	0.000	0.000	0.000	0.000	0.000	0.000	52	414	4162	4715	-0.969	Error	Error	1407	2755	0	0	1708	3007	0	0	0	0
1	17	18	""	"iYOL109W"	5060	28760	90	336	507	423	72	74	28	96	88	0	411	614	437	54	56	18	100	100	0	0	0	0	0	0	0	0	0	0	0	0	0	0	0	0	0	0	0	0.739	0.777	0.741	0.591	2.267	0.864	0.871	0.000	0.000	0.000	0.000	0.000	0.000	0.000	0.000	0.000	0.000	0.000	0.000	0.000	0.000	52	414	621	995	-0.435	Error	Error	264	357	0	0	435	560	0	0	0	0
1	18	18	""	"iYOLCdelta3"	5280	28770	70	1196	1753	1409	70	81	51	100	100	0	1732	2193	1633	55	69	65	100	100	0	0	0	0	0	0	0	0	0	0	0	0	0	0	0	0	0	0	0	0.671	0.787	0.796	0.744	1.502	0.819	0.919	0.000	0.000	0.000	0.000	0.000	0.000	0.000	0.000	0.000	0.000	0.000	0.000	0.000	0.000	32	236	2803	3821	-0.575	Error	Error	1126	1677	0	0	1683	2138	0	0	0	0
1	19	18	""	"iYOL092W"	5450	28760	90	298	595	523	68	73	30	98	92	0	571	1254	1234	52	58	32	100	100	0	0	0	0	0	0	0	0	0	0	0	0	0	0	0	0	0	0	0	0.443	0.438	0.402	0.433	1.846	0.402	0.871	0.000	0.000	0.000	0.000	0.000	0.000	0.000	0.000	0.000	0.000	0.000	0.000	0.000	0.000	52	416	749	1729	-1.174	Error	Error	230	519	0	0	527	1202	0	0	0	0
1	20	18	""	"iYOL088C"	5660	28750	90	802	1705	1703	73	77	28	100	100	0	2101	3349	2905	53	59	25	100	100	0	0	0	0	0	0	0	0	0	0	0	0	0	0	0	0	0	0	0	0.356	0.495	0.416	0.425	1.586	0.533	0.936	0.000	0.000	0.000	0.000	0.000	0.000	0.000	0.000	0.000	0.000	0.000	0.000	0.000	0.000	52	420	2777	4928	-1.490	Error	Error	729	2048	0	0	1632	3296	0	0	0	0
1	21	18	""	"iYOL084W"	5850	28750	90	674	1334	1316	67	73	29	100	100	0	1993	3449	3037	54	61	38	100	100	0	0	0	0	0	0	0	0	0	0	0	0	0	0	0	0	0	0	0	0.313	0.373	0.326	0.333	1.620	0.395	0.937	0.000	0.000	0.000	0.000	0.000	0.000	0.000	0.000	0.000	0.000	0.000	0.000	0.000	0.000	52	420	2546	4662	-1.676	Error	Error	607	1939	0	0	1267	3395	0	0	0	0
1	1	19	""	"iYOL067C"	1850	28980	80	2093	2106	1199	71	102	194	100	92	0	3192	3394	1918	59	151	504	98	88	0	0	0	0	0	0	0	0	0	0	0	0	0	0	0	0	0	0	0	0.645	0.610	0.613	0.599	1.285	0.566	0.925	0.000	0.000	0.000	0.000	0.000	0.000	0.000	0.000	0.000	0.000	0.000	0.000	0.000	0.000	52	332	5155	5370	-0.632	Error	Error	2022	3133	0	0	2035	3335	0	0	0	0
1	2	19	""	"iYOL063C"	2060	28970	90	1750	2567	2002	72	79	35	100	100	0	4723	6824	4636	60	83	122	100	100	0	0	0	0	0	0	0	0	0	0	0	0	0	0	0	0	0	0	0	0.360	0.369	0.351	0.329	1.379	0.381	0.946	0.000	0.000	0.000	0.000	0.000	0.000	0.000	0.000	0.000	0.000	0.000	0.000	0.000	0.000	52	420	6341	9259	-1.475	Error	Error	1678	4663	0	0	2495	6764	0	0	0	0
1	3	19	""	"iYOL059W"	2260	28970	90	1809	2638	2209	74	78	31	100	100	0	7502	9157	6715	62	72	40	100	100	0	0	0	0	0	0	0	0	0	0	0	0	0	0	0	0	0	0	0	0.233	0.282	0.268	0.258	1.401	0.291	0.929	0.000	0.000	0.000	0.000	0.000	0.000	0.000	0.000	0.000	0.000	0.000	0.000	0.000	0.000	52	420	9175	11659	-2.100	Error	Error	1735	7440	0	0	2564	9095	0	0	0	0
1	4	19	""	"iYOL045W"	2480	28970	90	4882	4852	2204	70	170	665	100	90	0	4520	4119	1779	56	122	500	100	94	0	0	0	0	0	0	0	0	0	0	0	0	0	0	0	0	0	0	0	1.078	1.177	1.184	1.175	1.177	1.177	0.939	0.000	0.000	0.000	0.000	0.000	0.000	0.000	0.000	0.000	0.000	0.000	0.000	0.000	0.000	52	414	9276	8845	0.108	Error	Error	4812	4464	0	0	4782	4063	0	0	0	0
1	5	19	""	"iYOL041C"	2660	28970	90	1300	2247	2091	69	72	28	100	100	0	2321	3336	2868	54	58	28	100	100	0	0	0	0	0	0	0	0	0	0	0	0	0	0	0	0	0	0	0	0.543	0.664	0.656	0.623	1.548	0.685	0.935	0.000	0.000	0.000	0.000	0.000	0.000	0.000	0.000	0.000	0.000	0.000	0.000	0.000	0.000	52	408	3498	5460	-0.881	Error	Error	1231	2267	0	0	2178	3282	0	0	0	0
1	6	19	""	"iYOL035C"	2860	28980	90	1017	1825	1671	68	73	29	98	98	0	2906	4034	3657	56	64	52	100	100	0	0	0	0	0	0	0	0	0	0	0	0	0	0	0	0	0	0	0	0.333	0.442	0.439	0.428	1.691	0.435	0.937	0.000	0.000	0.000	0.000	0.000	0.000	0.000	0.000	0.000	0.000	0.000	0.000	0.000	0.000	52	420	3799	5735	-1.586	Error	Error	949	2850	0	0	1757	3978	0	0	0	0
1	7	19	""	"iYOR260W"	3080	28980	90	702	878	705	76	81	35	100	98	0	717	1069	943	60	70	37	98	98	0	0	0	0	0	0	0	0	0	0	0	0	0	0	0	0	0	0	0	0.953	0.795	0.813	0.809	1.581	0.745	0.840	0.000	0.000	0.000	0.000	0.000	0.000	0.000	0.000	0.000	0.000	0.000	0.000	0.000	0.000	52	414	1283	1811	-0.070	Error	Error	626	657	0	0	802	1009	0	0	0	0
1	8	19	""	"iYOR265W"	3260	28970	90	3087	4628	3466	73	83	65	100	100	0	3638	4838	3317	63	87	165	100	100	0	0	0	0	0	0	0	0	0	0	0	0	0	0	0	0	0	0	0	0.843	0.954	0.918	0.885	1.344	1.000	0.936	0.000	0.000	0.000	0.000	0.000	0.000	0.000	0.000	0.000	0.000	0.000	0.000	0.000	0.000	52	414	6589	9330	-0.246	Error	Error	3014	3575	0	0	4555	4775	0	0	0	0
1	9	19	""	"iYOR269W"	3470	28970	90	1185	2496	2501	68	73	30	100	100	0	1362	2371	2184	56	63	24	100	100	0	0	0	0	0	0	0	0	0	0	0	0	0	0	0	0	0	0	0	0.855	1.049	0.975	0.964	1.488	1.081	0.917	0.000	0.000	0.000	0.000	0.000	0.000	0.000	0.000	0.000	0.000	0.000	0.000	0.000	0.000	52	420	2423	4743	-0.226	Error	Error	1117	1306	0	0	2428	2315	0	0	0	0
1	10	19	""	"iYOR287C"	3660	28970	90	1963	3171	2965	67	73	32	100	100	0	2038	3828	3488	55	66	84	98	98	0	0	0	0	0	0	0	0	0	0	0	0	0	0	0	0	0	0	0	0.956	0.823	0.725	0.758	1.513	0.829	0.949	0.000	0.000	0.000	0.000	0.000	0.000	0.000	0.000	0.000	0.000	0.000	0.000	0.000	0.000	52	420	3879	6877	-0.065	Error	Error	1896	1983	0	0	3104	3773	0	0	0	0
1	11	19	""	"iYOR290C"	3870	28970	90	1593	2850	2561	70	79	60	100	100	0	4690	6489	5247	56	67	74	100	100	0	0	0	0	0	0	0	0	0	0	0	0	0	0	0	0	0	0	0	0.329	0.432	0.406	0.391	1.528	0.450	0.939	0.000	0.000	0.000	0.000	0.000	0.000	0.000	0.000	0.000	0.000	0.000	0.000	0.000	0.000	52	420	6157	9213	-1.605	Error	Error	1523	4634	0	0	2780	6433	0	0	0	0
1	12	19	""	"iYOR294W"	4070	28970	80	2369	3596	3056	71	73	26	100	100	0	5026	6724	5065	53	56	19	100	100	0	0	0	0	0	0	0	0	0	0	0	0	0	0	0	0	0	0	0	0.462	0.528	0.496	0.491	1.521	0.557	0.962	0.000	0.000	0.000	0.000	0.000	0.000	0.000	0.000	0.000	0.000	0.000	0.000	0.000	0.000	52	340	7271	10196	-1.114	Error	Error	2298	4973	0	0	3525	6671	0	0	0	0
1	13	19	""	"iYOR311C"	4270	28970	80	864	1452	1286	69	75	38	100	100	0	2175	3266	2803	55	63	43	100	100	0	0	0	0	0	0	0	0	0	0	0	0	0	0	0	0	0	0	0	0.375	0.431	0.405	0.389	1.419	0.439	0.958	0.000	0.000	0.000	0.000	0.000	0.000	0.000	0.000	0.000	0.000	0.000	0.000	0.000	0.000	52	340	2915	4594	-1.415	Error	Error	795	2120	0	0	1383	3211	0	0	0	0
1	14	19	""	"iYOR315W"	4450	28970	90	962	2063	2153	73	80	46	100	100	0	1415	2691	2613	57	70	65	100	98	0	0	0	0	0	0	0	0	0	0	0	0	0	0	0	0	0	0	0	0.655	0.756	0.698	0.686	1.753	0.783	0.926	0.000	0.000	0.000	0.000	0.000	0.000	0.000	0.000	0.000	0.000	0.000	0.000	0.000	0.000	52	414	2247	4624	-0.611	Error	Error	889	1358	0	0	1990	2634	0	0	0	0
1	15	19	""	"iYOR318C"	4660	28960	90	2839	4044	2799	74	91	130	100	100	0	4743	5605	2990	60	95	264	100	100	0	0	0	0	0	0	0	0	0	0	0	0	0	0	0	0	0	0	0	0.590	0.716	0.670	0.638	1.611	0.743	0.910	0.000	0.000	0.000	0.000	0.000	0.000	0.000	0.000	0.000	0.000	0.000	0.000	0.000	0.000	52	420	7448	9515	-0.760	Error	Error	2765	4683	0	0	3970	5545	0	0	0	0
1	16	19	""	"iYOR337W"	4870	28970	80	1027	1200	863	70	76	46	100	98	0	1797	2520	1805	55	61	28	100	100	0	0	0	0	0	0	0	0	0	0	0	0	0	0	0	0	0	0	0	0.549	0.458	0.467	0.446	1.412	0.467	0.935	0.000	0.000	0.000	0.000	0.000	0.000	0.000	0.000	0.000	0.000	0.000	0.000	0.000	0.000	52	340	2699	3595	-0.864	Error	Error	957	1742	0	0	1130	2465	0	0	0	0
1	17	19	""	"iYOR341W"	5050	28960	70	3270	4877	4469	75	105	143	100	90	0	2286	4256	3847	59	93	150	100	93	0	0	0	0	0	0	0	0	0	0	0	0	0	0	0	0	0	0	0	1.435	1.144	1.133	1.042	1.635	1.158	0.933	0.000	0.000	0.000	0.000	0.000	0.000	0.000	0.000	0.000	0.000	0.000	0.000	0.000	0.000	32	236	5422	8999	0.521	Error	Error	3195	2227	0	0	4802	4197	0	0	0	0
1	18	19	""	"iYORWdelta24"	5250	28960	70	3104	3566	2973	74	144	333	90	71	0	2445	3181	2449	57	134	349	96	90	0	0	0	0	0	0	0	0	0	0	0	0	0	0	0	0	0	0	0	1.269	1.118	1.067	0.942	1.652	1.113	0.894	0.000	0.000	0.000	0.000	0.000	0.000	0.000	0.000	0.000	0.000	0.000	0.000	0.000	0.000	32	236	5418	6616	0.344	Error	Error	3030	2388	0	0	3492	3124	0	0	0	0
1	19	19	""	"iYPL030W"	5450	28970	90	1128	1840	1600	70	75	41	100	100	0	2536	3829	2939	55	72	147	100	100	0	0	0	0	0	0	0	0	0	0	0	0	0	0	0	0	0	0	0	0.426	0.469	0.417	0.404	1.534	0.374	0.760	0.000	0.000	0.000	0.000	0.000	0.000	0.000	0.000	0.000	0.000	0.000	0.000	0.000	0.000	52	420	3539	5544	-1.230	Error	Error	1058	2481	0	0	1770	3774	0	0	0	0
1	20	19	""	"iYPL026C"	5680	28960	70	1180	1859	1439	78	91	74	96	96	0	3102	3909	2855	58	87	155	100	93	0	0	0	0	0	0	0	0	0	0	0	0	0	0	0	0	0	0	0	0.362	0.462	0.439	0.448	1.328	0.477	0.943	0.000	0.000	0.000	0.000	0.000	0.000	0.000	0.000	0.000	0.000	0.000	0.000	0.000	0.000	32	236	4146	5632	-1.466	Error	Error	1102	3044	0	0	1781	3851	0	0	0	0
1	21	19	""	"iYPL022W"	5860	28960	90	2473	6766	8017	73	86	137	98	96	0	2294	4166	4550	55	59	20	98	98	0	0	0	0	0	0	0	0	0	0	0	0	0	0	0	0	0	0	0	1.072	1.628	1.536	1.560	1.940	1.727	0.956	0.000	0.000	0.000	0.000	0.000	0.000	0.000	0.000	0.000	0.000	0.000	0.000	0.000	0.000	52	420	4639	10804	0.100	Error	Error	2400	2239	0	0	6693	4111	0	0	0	0
1	1	20	""	"iYPL005W"	1860	29170	90	3731	7864	8264	65	71	28	100	100	0	1282	1856	1579	52	57	22	100	100	0	0	0	0	0	0	0	0	0	0	0	0	0	0	0	0	0	0	0	2.980	4.323	3.827	3.706	1.493	4.925	0.941	0.000	0.000	0.000	0.000	0.000	0.000	0.000	0.000	0.000	0.000	0.000	0.000	0.000	0.000	52	420	4896	9603	1.576	Error	Error	3666	1230	0	0	7799	1804	0	0	0	0
1	2	20	""	"iYPL001W"	2070	29170	80	413	1311	1628	73	76	28	98	92	0	235	459	463	54	58	17	96	94	0	0	0	0	0	0	0	0	0	0	0	0	0	0	0	0	0	0	0	1.878	3.057	2.387	2.362	2.229	3.555	0.876	0.000	0.000	0.000	0.000	0.000	0.000	0.000	0.000	0.000	0.000	0.000	0.000	0.000	0.000	52	340	521	1643	0.910	Error	Error	340	181	0	0	1238	405	0	0	0	0
1	3	20	""	"itF(GAA)P1"	2270	29180	80	1450	3253	3831	70	72	30	100	100	0	1159	1863	1904	54	58	19	100	98	0	0	0	0	0	0	0	0	0	0	0	0	0	0	0	0	0	0	0	1.249	1.760	1.715	1.522	1.605	1.958	0.918	0.000	0.000	0.000	0.000	0.000	0.000	0.000	0.000	0.000	0.000	0.000	0.000	0.000	0.000	52	340	2485	4992	0.321	Error	Error	1380	1105	0	0	3183	1809	0	0	0	0
1	4	20	""	"iYPR013C-1"	2460	29180	80	2964	4083	3541	70	73	27	100	100	0	7968	8841	6731	54	59	26	100	100	0	0	0	0	0	0	0	0	0	0	0	0	0	0	0	0	0	0	0	0.366	0.457	0.466	0.434	1.525	0.479	0.943	0.000	0.000	0.000	0.000	0.000	0.000	0.000	0.000	0.000	0.000	0.000	0.000	0.000	0.000	52	340	10808	12800	-1.451	Error	Error	2894	7914	0	0	4013	8787	0	0	0	0
1	5	20	""	"iYPR016C"	2650	29170	70	213	481	446	76	78	34	93	71	0	274	618	610	58	67	40	96	90	0	0	0	0	0	0	0	0	0	0	0	0	0	0	0	0	0	0	0	0.634	0.723	0.634	0.632	1.705	0.654	0.801	0.000	0.000	0.000	0.000	0.000	0.000	0.000	0.000	0.000	0.000	0.000	0.000	0.000	0.000	32	236	353	965	-0.657	Error	Error	137	216	0	0	405	560	0	0	0	0
1	6	20	""	"iYPR020W"	2860	29170	90	1389	2800	2935	70	74	30	100	100	0	886	1545	1535	56	62	33	100	98	0	0	0	0	0	0	0	0	0	0	0	0	0	0	0	0	0	0	0	1.589	1.833	1.817	1.759	1.668	1.906	0.940	0.000	0.000	0.000	0.000	0.000	0.000	0.000	0.000	0.000	0.000	0.000	0.000	0.000	0.000	52	420	2149	4219	0.668	Error	Error	1319	830	0	0	2730	1489	0	0	0	0
1	7	20	""	"iYPR035W"	3070	29180	90	360	473	385	73	75	29	98	90	0	637	870	764	58	68	41	100	100	0	0	0	0	0	0	0	0	0	0	0	0	0	0	0	0	0	0	0	0.496	0.493	0.485	0.444	1.638	0.481	0.884	0.000	0.000	0.000	0.000	0.000	0.000	0.000	0.000	0.000	0.000	0.000	0.000	0.000	0.000	52	420	866	1212	-1.013	Error	Error	287	579	0	0	400	812	0	0	0	0
1	8	20	""	"iYPR042C"	3260	29180	80	3916	4316	2601	71	77	35	100	100	0	6019	7658	4540	61	73	71	100	100	0	0	0	0	0	0	0	0	0	0	0	0	0	0	0	0	0	0	0	0.645	0.559	0.555	0.546	1.256	0.545	0.955	0.000	0.000	0.000	0.000	0.000	0.000	0.000	0.000	0.000	0.000	0.000	0.000	0.000	0.000	52	340	9803	11842	-0.632	Error	Error	3845	5958	0	0	4245	7597	0	0	0	0
1	9	20	""	"iYPR047W"	3470	29170	80	1644	2315	1811	77	81	46	100	100	0	2958	4301	3220	57	64	30	100	100	0	0	0	0	0	0	0	0	0	0	0	0	0	0	0	0	0	0	0	0.540	0.527	0.504	0.489	1.294	0.533	0.955	0.000	0.000	0.000	0.000	0.000	0.000	0.000	0.000	0.000	0.000	0.000	0.000	0.000	0.000	52	340	4468	6482	-0.889	Error	Error	1567	2901	0	0	2238	4244	0	0	0	0
1	10	20	""	"iYCL001W-A"	3670	29170	70	21206	22373	12699	67	126	319	100	100	0	4920	4764	2241	56	68	65	100	100	0	0	0	0	0	0	0	0	0	0	0	0	0	0	0	0	0	0	0	4.346	4.738	4.710	4.331	1.331	5.190	0.949	0.000	0.000	0.000	0.000	0.000	0.000	0.000	0.000	0.000	0.000	0.000	0.000	0.000	0.000	32	236	26003	27014	2.120	Error	Error	21139	4864	0	0	22306	4708	0	0	0	0
1	11	20	""	"iYCL007C"	3860	29170	70	998	1963	1758	73	78	33	100	100	0	710	1159	955	58	61	23	100	100	0	0	0	0	0	0	0	0	0	0	0	0	0	0	0	0	0	0	0	1.419	1.717	1.503	1.520	1.517	1.798	0.931	0.000	0.000	0.000	0.000	0.000	0.000	0.000	0.000	0.000	0.000	0.000	0.000	0.000	0.000	32	236	1577	2991	0.505	Error	Error	925	652	0	0	1890	1101	0	0	0	0
1	12	20	""	"iYCL012W"	4070	29170	80	3735	10386	11484	70	75	34	100	100	0	1600	2927	2847	56	64	67	100	100	0	0	0	0	0	0	0	0	0	0	0	0	0	0	0	0	0	0	0	2.374	3.593	3.235	3.071	1.597	3.932	0.955	0.000	0.000	0.000	0.000	0.000	0.000	0.000	0.000	0.000	0.000	0.000	0.000	0.000	0.000	52	340	5209	13187	1.247	Error	Error	3665	1544	0	0	10316	2871	0	0	0	0
1	13	20	""	"iYCR011C"	4260	29170	70	990	1128	945	73	77	32	100	100	0	1063	1775	1601	59	65	37	100	96	0	0	0	0	0	0	0	0	0	0	0	0	0	0	0	0	0	0	0	0.913	0.615	0.569	0.602	1.719	0.589	0.942	0.000	0.000	0.000	0.000	0.000	0.000	0.000	0.000	0.000	0.000	0.000	0.000	0.000	0.000	32	236	1921	2771	-0.131	Error	Error	917	1004	0	0	1055	1716	0	0	0	0
1	14	20	""	"iYCRCdelta6-A"	4470	29170	80	278	666	787	72	77	33	100	92	0	456	824	840	58	64	27	98	96	0	0	0	0	0	0	0	0	0	0	0	0	0	0	0	0	0	0	0	0.518	0.775	0.730	0.687	2.233	0.870	0.815	0.000	0.000	0.000	0.000	0.000	0.000	0.000	0.000	0.000	0.000	0.000	0.000	0.000	0.000	52	340	604	1360	-0.950	Error	Error	206	398	0	0	594	766	0	0	0	0
1	15	20	""	"iYHR210C-A"	4670	29160	80	7101	8010	4769	75	80	33	100	100	0	12521	11530	5735	61	67	32	100	100	0	0	0	0	0	0	0	0	0	0	0	0	0	0	0	0	0	0	0	0.564	0.692	0.680	0.669	1.459	0.720	0.920	0.000	0.000	0.000	0.000	0.000	0.000	0.000	0.000	0.000	0.000	0.000	0.000	0.000	0.000	52	340	19486	19404	-0.827	Error	Error	7026	12460	0	0	7935	11469	0	0	0	0
1	16	20	""	"iYHRCdelta14-C"	4870	29160	80	2447	5461	8305	69	78	44	100	98	0	2533	6638	8946	56	64	53	100	96	0	0	0	0	0	0	0	0	0	0	0	0	0	0	0	0	0	0	0	0.960	0.819	0.720	0.700	1.849	0.893	0.900	0.000	0.000	0.000	0.000	0.000	0.000	0.000	0.000	0.000	0.000	0.000	0.000	0.000	0.000	52	340	4855	11974	-0.059	Error	Error	2378	2477	0	0	5392	6582	0	0	0	0
1	17	20	""	"iYHRCdelta16-B"	5060	29160	80	2548	4420	4048	71	75	33	100	100	0	6245	10583	9629	57	69	65	100	100	0	0	0	0	0	0	0	0	0	0	0	0	0	0	0	0	0	0	0	0.400	0.413	0.413	0.393	1.636	0.409	0.956	0.000	0.000	0.000	0.000	0.000	0.000	0.000	0.000	0.000	0.000	0.000	0.000	0.000	0.000	52	340	8665	14875	-1.321	Error	Error	2477	6188	0	0	4349	10526	0	0	0	0
1	18	20	""	"iYLR157C-A"	5280	29160	80	6436	7294	5148	71	73	27	100	100	0	18264	17970	11152	53	58	25	100	100	0	0	0	0	0	0	0	0	0	0	0	0	0	0	0	0	0	0	0	0.350	0.403	0.374	0.367	1.642	0.413	0.920	0.000	0.000	0.000	0.000	0.000	0.000	0.000	0.000	0.000	0.000	0.000	0.000	0.000	0.000	52	340	24576	25140	-1.517	Error	Error	6365	18211	0	0	7223	17917	0	0	0	0
1	19	20	""	"tE(UUC)C"	5480	29160	80	277	386	289	73	75	28	94	84	0	366	570	464	55	58	32	96	94	0	0	0	0	0	0	0	0	0	0	0	0	0	0	0	0	0	0	0	0.656	0.608	0.643	0.634	1.764	0.597	0.846	0.000	0.000	0.000	0.000	0.000	0.000	0.000	0.000	0.000	0.000	0.000	0.000	0.000	0.000	52	340	515	828	-0.608	Error	Error	204	311	0	0	313	515	0	0	0	0
1	20	20	""	"tQ(UUG)L"	5680	29160	70	2011	2253	1555	70	79	43	100	100	0	3063	3178	2037	56	66	54	100	100	0	0	0	0	0	0	0	0	0	0	0	0	0	0	0	0	0	0	0	0.645	0.699	0.686	0.684	1.350	0.724	0.954	0.000	0.000	0.000	0.000	0.000	0.000	0.000	0.000	0.000	0.000	0.000	0.000	0.000	0.000	32	236	4948	5305	-0.632	Error	Error	1941	3007	0	0	2183	3122	0	0	0	0
1	21	20	""	"YHRCTy1-1B"	5850	29160	80	18585	24047	21799	72	164	891	100	96	5	23848	31436	25104	56	253	1930	92	88	21	0	0	0	0	0	0	0	0	0	0	0	0	0	0	0	0	0	0	0.778	0.764	0.695	0.796	2.380	0.792	0.884	0.000	0.000	0.000	0.000	0.000	0.000	0.000	0.000	0.000	0.000	0.000	0.000	0.000	0.000	52	340	42305	55355	-0.362	Error	Error	18513	23792	0	0	23975	31380	0	0	0	0
2	1	1	"VPS8"	"YAL002W"	6350	25280	100	15143	20222	14580	86	144	447	100	100	0	5100	6903	5128	63	106	339	98	95	0	0	0	0	0	0	0	0	0	0	0	0	0	0	0	0	0	0	0	2.989	2.944	3.015	3.099	1.744	3.038	0.890	0.000	0.000	0.000	0.000	0.000	0.000	0.000	0.000	0.000	0.000	0.000	0.000	0.000	0.000	80	516	20094	26976	1.580	Error	Error	15057	5037	0	0	20136	6840	0	0	0	0
2	2	1	"MTW1"	"YAL034W-A"	6560	25270	90	27313	23290	10733	88	134	246	100	100	0	10718	9085	3894	69	94	152	100	100	0	0	0	0	0	0	0	0	0	0	0	0	0	0	0	0	0	0	0	2.557	2.573	2.522	2.474	1.374	2.629	0.918	0.000	0.000	0.000	0.000	0.000	0.000	0.000	0.000	0.000	0.000	0.000	0.000	0.000	0.000	52	400	37874	32218	1.354	Error	Error	27225	10649	0	0	23202	9016	0	0	0	0
2	3	1	""	"YAL065C-A"	6760	25280	100	10204	10490	7917	86	99	141	95	95	0	11483	12598	9469	67	86	191	93	90	0	0	0	0	0	0	0	0	0	0	0	0	0	0	0	0	0	0	0	0.886	0.830	0.826	0.843	2.077	0.829	0.920	0.000	0.000	0.000	0.000	0.000	0.000	0.000	0.000	0.000	0.000	0.000	0.000	0.000	0.000	80	534	21534	22935	-0.174	Error	Error	10118	11416	0	0	10404	12531	0	0	0	0
2	4	1	""	"YAL004W"	6960	25270	90	6058	6907	4703	82	97	161	100	98	0	9923	9841	6852	66	83	218	98	96	0	0	0	0	0	0	0	0	0	0	0	0	0	0	0	0	0	0	0	0.606	0.698	0.714	0.786	2.206	0.694	0.889	0.000	0.000	0.000	0.000	0.000	0.000	0.000	0.000	0.000	0.000	0.000	0.000	0.000	0.000	52	400	15833	16600	-0.722	Error	Error	5976	9857	0	0	6825	9775	0	0	0	0
2	5	1	"FUN12"	"YAL035W"	7150	25270	90	5688	6546	4543	76	81	34	100	100	0	5068	6765	4761	62	69	32	100	100	0	0	0	0	0	0	0	0	0	0	0	0	0	0	0	0	0	0	0	1.121	0.965	0.897	0.945	2.009	0.943	0.835	0.000	0.000	0.000	0.000	0.000	0.000	0.000	0.000	0.000	0.000	0.000	0.000	0.000	0.000	52	400	10618	13173	0.165	Error	Error	5612	5006	0	0	6470	6703	0	0	0	0
2	6	1	"SEO1"	"YAL067C"	7370	25270	70	2125	3114	2904	77	140	343	87	87	0	4280	6389	5353	64	111	300	100	93	0	0	0	0	0	0	0	0	0	0	0	0	0	0	0	0	0	0	0	0.486	0.480	0.436	0.433	1.818	0.511	0.805	0.000	0.000	0.000	0.000	0.000	0.000	0.000	0.000	0.000	0.000	0.000	0.000	0.000	0.000	32	220	6264	9362	-1.042	Error	Error	2048	4216	0	0	3037	6325	0	0	0	0
2	7	1	"ERP2"	"YAL007C"	7550	25260	90	14075	13925	8071	82	172	780	100	94	0	7315	6517	3907	62	93	222	100	98	0	0	0	0	0	0	0	0	0	0	0	0	0	0	0	0	0	0	0	1.929	2.145	2.126	2.218	1.882	2.209	0.911	0.000	0.000	0.000	0.000	0.000	0.000	0.000	0.000	0.000	0.000	0.000	0.000	0.000	0.000	52	379	21246	20298	0.948	Error	Error	13993	7253	0	0	13843	6455	0	0	0	0
2	8	1	""	"YAL037W"	7750	25280	120	4832	4297	2916	80	88	50	92	90	0	4896	4875	3394	60	73	52	91	89	0	0	0	0	0	0	0	0	0	0	0	0	0	0	0	0	0	0	0	0.983	0.876	0.834	0.922	2.139	0.864	0.908	0.000	0.000	0.000	0.000	0.000	0.000	0.000	0.000	0.000	0.000	0.000	0.000	0.000	0.000	120	684	9588	9032	-0.025	Error	Error	4752	4836	0	0	4217	4815	0	0	0	0
2	9	1	""	"YAL069W"	7940	25270	110	65535	54588	16708	84	95	59	100	100	55	64065	56111	14756	63	78	67	100	100	37	0	0	0	0	0	0	0	0	0	0	0	0	0	0	0	0	0	0	1.023	0.972	1.000	0.994	1.737	0.970	0.915	0.000	0.000	0.000	0.000	0.000	0.000	0.000	0.000	0.000	0.000	0.000	0.000	0.000	0.000	80	566	129453	110552	0.032	Error	Error	65451	64002	0	0	54504	56048	0	0	0	0
2	10	1	"SPO7"	"YAL009W"	8150	25270	110	12825	11813	5781	79	89	70	100	100	0	6165	5427	2199	60	68	42	100	100	0	0	0	0	0	0	0	0	0	0	0	0	0	0	0	0	0	0	0	2.088	2.186	2.165	2.031	1.635	2.443	0.888	0.000	0.000	0.000	0.000	0.000	0.000	0.000	0.000	0.000	0.000	0.000	0.000	0.000	0.000	80	584	18851	17101	1.062	Error	Error	12746	6105	0	0	11734	5367	0	0	0	0
2	11	1	"CYC3"	"YAL039C"	8350	25270	100	3419	3414	1840	77	87	85	100	100	0	7639	7376	3393	56	65	40	100	100	0	0	0	0	0	0	0	0	0	0	0	0	0	0	0	0	0	0	0	0.441	0.456	0.461	0.433	1.750	0.469	0.890	0.000	0.000	0.000	0.000	0.000	0.000	0.000	0.000	0.000	0.000	0.000	0.000	0.000	0.000	80	510	10925	10657	-1.182	Error	Error	3342	7583	0	0	3337	7320	0	0	0	0
2	12	1	""	"YAR002W"	8550	25270	100	34094	30891	14938	76	90	94	100	100	0	8504	8032	3332	56	62	37	98	98	0	0	0	0	0	0	0	0	0	0	0	0	0	0	0	0	0	0	0	4.027	3.863	3.890	3.610	1.544	4.154	0.913	0.000	0.000	0.000	0.000	0.000	0.000	0.000	0.000	0.000	0.000	0.000	0.000	0.000	0.000	80	518	42466	38791	2.010	Error	Error	34018	8448	0	0	30815	7976	0	0	0	0
2	13	1	"CNS1"	"YBR155W"	8750	25270	90	8984	9827	6226	74	92	166	100	100	0	8155	8616	5175	53	65	114	100	100	0	0	0	0	0	0	0	0	0	0	0	0	0	0	0	0	0	0	0	1.100	1.139	1.154	1.119	1.809	1.160	0.909	0.000	0.000	0.000	0.000	0.000	0.000	0.000	0.000	0.000	0.000	0.000	0.000	0.000	0.000	52	412	17012	18316	0.137	Error	Error	8910	8102	0	0	9753	8563	0	0	0	0
2	14	1	"PCH2"	"YBR186W"	8950	25260	70	875	1915	2383	71	76	41	100	100	0	1223	3060	3610	52	58	30	100	100	0	0	0	0	0	0	0	0	0	0	0	0	0	0	0	0	0	0	0	0.687	0.613	0.636	0.605	1.903	0.613	0.810	0.000	0.000	0.000	0.000	0.000	0.000	0.000	0.000	0.000	0.000	0.000	0.000	0.000	0.000	32	220	1975	4852	-0.542	Error	Error	804	1171	0	0	1844	3008	0	0	0	0
2	15	1	"PYC2"	"YBR218C"	9140	25280	110	466	601	535	71	74	27	97	97	0	745	1053	950	54	57	21	100	100	0	0	0	0	0	0	0	0	0	0	0	0	0	0	0	0	0	0	0	0.572	0.531	0.527	0.497	1.826	0.500	0.755	0.000	0.000	0.000	0.000	0.000	0.000	0.000	0.000	0.000	0.000	0.000	0.000	0.000	0.000	80	611	1086	1529	-0.807	Error	Error	395	691	0	0	530	999	0	0	0	0
2	16	1	"ICS2"	"YBR157C"	9350	25270	100	1422	1548	1116	69	74	29	98	96	0	3430	3657	2604	55	59	24	97	96	0	0	0	0	0	0	0	0	0	0	0	0	0	0	0	0	0	0	0	0.401	0.411	0.383	0.416	2.209	0.399	0.872	0.000	0.000	0.000	0.000	0.000	0.000	0.000	0.000	0.000	0.000	0.000	0.000	0.000	0.000	80	526	4728	5081	-1.319	Error	Error	1353	3375	0	0	1479	3602	0	0	0	0
2	17	1	"NTC20"	"YBR188C"	9550	25270	90	2985	3117	1871	71	75	31	100	100	0	5985	5832	3559	54	58	20	100	100	0	0	0	0	0	0	0	0	0	0	0	0	0	0	0	0	0	0	0	0.491	0.527	0.525	0.530	1.889	0.508	0.879	0.000	0.000	0.000	0.000	0.000	0.000	0.000	0.000	0.000	0.000	0.000	0.000	0.000	0.000	52	412	8845	8824	-1.025	Error	Error	2914	5931	0	0	3046	5778	0	0	0	0
2	18	1	""	"YBR220C"	9740	25270	80	4252	4345	3159	74	76	29	100	98	0	10043	10780	7196	54	60	26	100	100	0	0	0	0	0	0	0	0	0	0	0	0	0	0	0	0	0	0	0	0.418	0.398	0.404	0.364	1.928	0.397	0.885	0.000	0.000	0.000	0.000	0.000	0.000	0.000	0.000	0.000	0.000	0.000	0.000	0.000	0.000	52	320	14167	14997	-1.258	Error	Error	4178	9989	0	0	4271	10726	0	0	0	0
2	19	1	""	"YBR159W"	9940	25270	100	2767	2741	1440	68	73	30	98	97	0	5118	5319	2820	54	59	25	97	97	0	0	0	0	0	0	0	0	0	0	0	0	0	0	0	0	0	0	0	0.533	0.508	0.519	0.520	1.845	0.484	0.883	0.000	0.000	0.000	0.000	0.000	0.000	0.000	0.000	0.000	0.000	0.000	0.000	0.000	0.000	80	521	7763	7938	-0.908	Error	Error	2699	5064	0	0	2673	5265	0	0	0	0
2	20	1	""	"YBR190W"	10140	25260	80	1245	1221	697	72	76	27	98	98	0	1466	1427	838	55	59	21	98	96	0	0	0	0	0	0	0	0	0	0	0	0	0	0	0	0	0	0	0	0.831	0.837	0.848	0.868	2.522	0.804	0.824	0.000	0.000	0.000	0.000	0.000	0.000	0.000	0.000	0.000	0.000	0.000	0.000	0.000	0.000	52	306	2584	2521	-0.267	Error	Error	1173	1411	0	0	1149	1372	0	0	0	0
2	21	1	"FAT2"	"YBR222C"	10350	25260	80	1401	1664	1095	70	74	28	100	100	0	3130	3595	2387	54	59	21	100	100	0	0	0	0	0	0	0	0	0	0	0	0	0	0	0	0	0	0	0	0.433	0.450	0.452	0.420	1.905	0.427	0.847	0.000	0.000	0.000	0.000	0.000	0.000	0.000	0.000	0.000	0.000	0.000	0.000	0.000	0.000	52	306	4407	5135	-1.209	Error	Error	1331	3076	0	0	1594	3541	0	0	0	0
2	1	2	""	"YBR161W"	6350	25470	120	8289	10284	7626	83	128	406	87	85	0	6896	7146	4887	64	102	321	83	81	0	0	0	0	0	0	0	0	0	0	0	0	0	0	0	0	0	0	0	1.201	1.440	1.436	1.517	2.380	1.510	0.915	0.000	0.000	0.000	0.000	0.000	0.000	0.000	0.000	0.000	0.000	0.000	0.000	0.000	0.000	120	691	15038	17283	0.264	Error	Error	8206	6832	0	0	10201	7082	0	0	0	0
2	2	2	"RIM2"	"YBR192W"	6550	25490	100	11286	10830	5702	86	116	245	100	98	0	7498	7202	3415	66	98	233	98	97	0	0	0	0	0	0	0	0	0	0	0	0	0	0	0	0	0	0	0	1.507	1.506	1.470	1.441	1.542	1.595	0.905	0.000	0.000	0.000	0.000	0.000	0.000	0.000	0.000	0.000	0.000	0.000	0.000	0.000	0.000	80	516	18632	17880	0.592	Error	Error	11200	7432	0	0	10744	7136	0	0	0	0
2	3	2	""	"YBR224W"	6750	25490	100	3427	3389	1804	83	90	44	98	98	0	6333	6251	3194	65	78	48	100	98	0	0	0	0	0	0	0	0	0	0	0	0	0	0	0	0	0	0	0	0.534	0.534	0.537	0.518	1.527	0.533	0.909	0.000	0.000	0.000	0.000	0.000	0.000	0.000	0.000	0.000	0.000	0.000	0.000	0.000	0.000	80	518	9612	9492	-0.906	Error	Error	3344	6268	0	0	3306	6186	0	0	0	0
2	4	2	"GPM2"	"YDL021W"	6940	25490	100	2739	4435	4307	81	88	40	100	100	0	1838	2831	2742	64	76	44	97	97	0	0	0	0	0	0	0	0	0	0	0	0	0	0	0	0	0	0	0	1.498	1.574	1.563	1.643	1.996	1.605	0.905	0.000	0.000	0.000	0.000	0.000	0.000	0.000	0.000	0.000	0.000	0.000	0.000	0.000	0.000	80	538	4432	7121	0.583	Error	Error	2658	1774	0	0	4354	2767	0	0	0	0
2	5	2	""	"YDL053C"	7160	25480	110	1773	2412	1955	78	82	37	97	96	0	3160	4169	3186	62	71	38	96	95	0	0	0	0	0	0	0	0	0	0	0	0	0	0	0	0	0	0	0	0.547	0.568	0.520	0.489	2.541	0.574	0.886	0.000	0.000	0.000	0.000	0.000	0.000	0.000	0.000	0.000	0.000	0.000	0.000	0.000	0.000	80	608	4793	6441	-0.870	Error	Error	1695	3098	0	0	2334	4107	0	0	0	0
2	6	2	""	"YDL085W"	7360	25490	100	1872	3082	2991	74	80	42	93	90	0	4040	6813	6615	60	68	32	91	90	0	0	0	0	0	0	0	0	0	0	0	0	0	0	0	0	0	0	0	0.452	0.445	0.423	0.427	1.993	0.432	0.895	0.000	0.000	0.000	0.000	0.000	0.000	0.000	0.000	0.000	0.000	0.000	0.000	0.000	0.000	80	528	5778	9761	-1.146	Error	Error	1798	3980	0	0	3008	6753	0	0	0	0
2	7	2	""	"YDL023C"	7560	25490	90	1489	1882	1302	78	84	48	100	98	0	2661	3009	1988	59	67	43	100	100	0	0	0	0	0	0	0	0	0	0	0	0	0	0	0	0	0	0	0	0.542	0.612	0.571	0.576	1.698	0.608	0.872	0.000	0.000	0.000	0.000	0.000	0.000	0.000	0.000	0.000	0.000	0.000	0.000	0.000	0.000	52	420	4013	4754	-0.883	Error	Error	1411	2602	0	0	1804	2950	0	0	0	0
2	8	2	"PSA1"	"YDL055C"	7760	25480	90	2171	2421	1536	74	83	77	100	100	0	1747	2081	1264	57	65	36	100	100	0	0	0	0	0	0	0	0	0	0	0	0	0	0	0	0	0	0	0	1.241	1.160	1.193	1.099	1.665	1.185	0.901	0.000	0.000	0.000	0.000	0.000	0.000	0.000	0.000	0.000	0.000	0.000	0.000	0.000	0.000	52	414	3787	4371	0.311	Error	Error	2097	1690	0	0	2347	2024	0	0	0	0
2	9	2	"LUC7"	"YDL087C"	7960	25480	90	3313	3385	1929	72	96	161	100	100	0	8166	8557	4587	56	88	267	100	98	0	0	0	0	0	0	0	0	0	0	0	0	0	0	0	0	0	0	0	0.400	0.390	0.375	0.385	1.517	0.391	0.905	0.000	0.000	0.000	0.000	0.000	0.000	0.000	0.000	0.000	0.000	0.000	0.000	0.000	0.000	52	414	11351	11814	-1.323	Error	Error	3241	8110	0	0	3313	8501	0	0	0	0
2	10	2	""	"YDL025C"	8150	25480	110	4982	5165	2561	74	79	59	100	100	0	6918	8039	3979	56	62	39	100	100	0	0	0	0	0	0	0	0	0	0	0	0	0	0	0	0	0	0	0	0.715	0.638	0.686	0.618	1.594	0.632	0.859	0.000	0.000	0.000	0.000	0.000	0.000	0.000	0.000	0.000	0.000	0.000	0.000	0.000	0.000	80	608	11770	13074	-0.483	Error	Error	4908	6862	0	0	5091	7983	0	0	0	0
2	11	2	""	"YDL057W"	8360	25480	90	2379	3516	3240	72	74	29	100	100	0	2839	4014	3594	55	58	21	100	100	0	0	0	0	0	0	0	0	0	0	0	0	0	0	0	0	0	0	0	0.829	0.870	0.838	0.846	1.579	0.877	0.890	0.000	0.000	0.000	0.000	0.000	0.000	0.000	0.000	0.000	0.000	0.000	0.000	0.000	0.000	52	420	5091	7403	-0.271	Error	Error	2307	2784	0	0	3444	3959	0	0	0	0
2	12	2	""	"YDL089W"	8550	25480	90	459	667	541	72	76	28	100	96	0	626	834	747	53	58	20	98	98	0	0	0	0	0	0	0	0	0	0	0	0	0	0	0	0	0	0	0	0.675	0.762	0.771	0.709	2.111	0.719	0.807	0.000	0.000	0.000	0.000	0.000	0.000	0.000	0.000	0.000	0.000	0.000	0.000	0.000	0.000	52	420	960	1376	-0.566	Error	Error	387	573	0	0	595	781	0	0	0	0
2	13	2	""	"YDL027C"	8750	25480	100	4663	4565	2433	71	77	42	100	100	0	7126	7469	3839	55	63	84	97	97	0	0	0	0	0	0	0	0	0	0	0	0	0	0	0	0	0	0	0	0.649	0.606	0.608	0.621	1.992	0.595	0.889	0.000	0.000	0.000	0.000	0.000	0.000	0.000	0.000	0.000	0.000	0.000	0.000	0.000	0.000	80	540	11663	11908	-0.623	Error	Error	4592	7071	0	0	4494	7414	0	0	0	0
2	14	2	"RAD59"	"YDL059C"	8950	25480	100	2806	2638	1456	70	73	27	100	97	0	4926	4695	2303	53	58	27	100	100	0	0	0	0	0	0	0	0	0	0	0	0	0	0	0	0	0	0	0	0.561	0.553	0.556	0.514	1.712	0.555	0.894	0.000	0.000	0.000	0.000	0.000	0.000	0.000	0.000	0.000	0.000	0.000	0.000	0.000	0.000	80	526	7609	7210	-0.833	Error	Error	2736	4873	0	0	2568	4642	0	0	0	0
2	15	2	""	"YDL091C"	9150	25480	100	6506	8437	6668	70	73	27	100	100	0	6177	8081	6136	56	60	26	98	97	0	0	0	0	0	0	0	0	0	0	0	0	0	0	0	0	0	0	0	1.051	1.043	1.064	1.044	2.129	1.066	0.898	0.000	0.000	0.000	0.000	0.000	0.000	0.000	0.000	0.000	0.000	0.000	0.000	0.000	0.000	80	495	12557	16392	0.072	Error	Error	6436	6121	0	0	8367	8025	0	0	0	0
2	16	2	"RPA14"	"YDR156W"	9330	25490	100	297	332	208	70	73	26	92	88	0	470	491	297	53	57	18	96	93	0	0	0	0	0	0	0	0	0	0	0	0	0	0	0	0	0	0	0	0.544	0.598	0.625	0.580	2.351	0.603	0.747	0.000	0.000	0.000	0.000	0.000	0.000	0.000	0.000	0.000	0.000	0.000	0.000	0.000	0.000	80	524	644	700	-0.877	Error	Error	227	417	0	0	262	438	0	0	0	0
2	17	2	""	"YDR187C"	9550	25470	90	401	817	1138	73	74	29	96	94	0	606	1045	1434	53	57	17	96	96	0	0	0	0	0	0	0	0	0	0	0	0	0	0	0	0	0	0	0	0.593	0.750	0.792	0.738	1.756	0.765	0.837	0.000	0.000	0.000	0.000	0.000	0.000	0.000	0.000	0.000	0.000	0.000	0.000	0.000	0.000	52	420	881	1736	-0.754	Error	Error	328	553	0	0	744	992	0	0	0	0
2	18	2	""	"YDR219C"	9750	25470	70	558	1581	2406	74	76	32	100	100	0	642	2075	3371	54	61	28	100	100	0	0	0	0	0	0	0	0	0	0	0	0	0	0	0	0	0	0	0	0.823	0.746	0.644	0.762	1.952	0.709	0.890	0.000	0.000	0.000	0.000	0.000	0.000	0.000	0.000	0.000	0.000	0.000	0.000	0.000	0.000	32	236	1072	3528	-0.281	Error	Error	484	588	0	0	1507	2021	0	0	0	0
2	19	2	"HOM2"	"YDR158W"	9960	25470	90	8273	11450	11110	72	78	57	100	100	0	13844	18700	13450	54	62	76	100	100	0	0	0	0	0	0	0	0	0	0	0	0	0	0	0	0	0	0	0	0.595	0.610	0.581	0.474	2.016	0.684	0.841	0.000	0.000	0.000	0.000	0.000	0.000	0.000	0.000	0.000	0.000	0.000	0.000	0.000	0.000	52	420	21991	30024	-0.750	Error	Error	8201	13790	0	0	11378	18646	0	0	0	0
2	20	2	"SLY1"	"YDR189W"	10150	25470	90	2983	4225	3622	74	77	39	100	100	0	2572	3713	3070	54	59	32	100	100	0	0	0	0	0	0	0	0	0	0	0	0	0	0	0	0	0	0	0	1.155	1.134	1.133	1.103	1.893	1.162	0.863	0.000	0.000	0.000	0.000	0.000	0.000	0.000	0.000	0.000	0.000	0.000	0.000	0.000	0.000	52	420	5427	7810	0.208	Error	Error	2909	2518	0	0	4151	3659	0	0	0	0
2	21	2	""	"YDR221W"	10350	25480	80	506	1615	2541	70	74	26	100	100	0	1439	3545	5249	54	58	19	100	100	0	0	0	0	0	0	0	0	0	0	0	0	0	0	0	0	0	0	0	0.315	0.443	0.350	0.395	2.091	0.455	0.881	0.000	0.000	0.000	0.000	0.000	0.000	0.000	0.000	0.000	0.000	0.000	0.000	0.000	0.000	52	340	1821	5036	-1.667	Error	Error	436	1385	0	0	1545	3491	0	0	0	0
2	1	3	"SSY1"	"YDR160W"	6350	25690	100	5468	7236	6405	77	83	37	100	100	0	7750	9371	8028	57	67	36	96	93	0	0	0	0	0	0	0	0	0	0	0	0	0	0	0	0	0	0	0	0.701	0.769	0.753	0.788	2.047	0.771	0.878	0.000	0.000	0.000	0.000	0.000	0.000	0.000	0.000	0.000	0.000	0.000	0.000	0.000	0.000	80	554	13084	16473	-0.513	Error	Error	5391	7693	0	0	7159	9314	0	0	0	0
2	2	3	"HST4"	"YDR191W"	6560	25690	90	3516	5004	4154	81	88	55	100	100	0	6223	7644	5677	61	76	73	100	100	0	0	0	0	0	0	0	0	0	0	0	0	0	0	0	0	0	0	0	0.557	0.649	0.616	0.570	1.605	0.672	0.888	0.000	0.000	0.000	0.000	0.000	0.000	0.000	0.000	0.000	0.000	0.000	0.000	0.000	0.000	52	420	9597	12506	-0.843	Error	Error	3435	6162	0	0	4923	7583	0	0	0	0
2	3	3	""	"YDR223W"	6750	25690	60	200	316	305	78	81	31	93	84	0	194	434	480	60	68	30	93	78	0	0	0	0	0	0	0	0	0	0	0	0	0	0	0	0	0	0	0	0.910	0.636	0.742	0.836	2.580	0.605	0.773	0.000	0.000	0.000	0.000	0.000	0.000	0.000	0.000	0.000	0.000	0.000	0.000	0.000	0.000	32	176	256	612	-0.135	Error	Error	122	134	0	0	238	374	0	0	0	0
2	4	3	"NBP2"	"YDR162C"	6960	25690	70	218	306	394	76	82	38	93	87	0	309	379	331	59	71	46	93	90	0	0	0	0	0	0	0	0	0	0	0	0	0	0	0	0	0	0	0	0.568	0.719	0.614	0.622	2.179	1.032	0.776	0.000	0.000	0.000	0.000	0.000	0.000	0.000	0.000	0.000	0.000	0.000	0.000	0.000	0.000	32	236	392	550	-0.816	Error	Error	142	250	0	0	230	320	0	0	0	0
2	5	3	""	"YDR193W"	7160	25680	80	2238	2516	1808	76	82	41	100	100	0	2992	3787	2602	61	70	35	100	100	0	0	0	0	0	0	0	0	0	0	0	0	0	0	0	0	0	0	0	0.738	0.655	0.626	0.591	1.653	0.651	0.839	0.000	0.000	0.000	0.000	0.000	0.000	0.000	0.000	0.000	0.000	0.000	0.000	0.000	0.000	52	340	5093	6166	-0.439	Error	Error	2162	2931	0	0	2440	3726	0	0	0	0
2	6	3	"HTA1"	"YDR225W"	7350	25680	90	9848	9406	5847	75	80	44	100	100	0	5543	6330	3737	57	64	29	100	100	0	0	0	0	0	0	0	0	0	0	0	0	0	0	0	0	0	0	0	1.781	1.487	1.461	1.428	1.853	1.564	0.844	0.000	0.000	0.000	0.000	0.000	0.000	0.000	0.000	0.000	0.000	0.000	0.000	0.000	0.000	52	414	15259	15604	0.833	Error	Error	9773	5486	0	0	9331	6273	0	0	0	0
2	7	3	""	"YDR539W"	7550	25690	80	444	1174	2022	70	74	28	100	100	0	838	2124	3721	55	58	21	100	100	0	0	0	0	0	0	0	0	0	0	0	0	0	0	0	0	0	0	0	0.478	0.534	0.490	0.506	1.911	0.523	0.883	0.000	0.000	0.000	0.000	0.000	0.000	0.000	0.000	0.000	0.000	0.000	0.000	0.000	0.000	52	340	1157	3173	-1.066	Error	Error	374	783	0	0	1104	2069	0	0	0	0
2	8	3	""	"YEL025C"	7750	25690	90	2089	3106	3019	72	77	51	100	98	0	3036	4609	4081	55	61	32	100	100	0	0	0	0	0	0	0	0	0	0	0	0	0	0	0	0	0	0	0	0.677	0.666	0.589	0.587	2.043	0.682	0.835	0.000	0.000	0.000	0.000	0.000	0.000	0.000	0.000	0.000	0.000	0.000	0.000	0.000	0.000	52	420	4998	7588	-0.564	Error	Error	2017	2981	0	0	3034	4554	0	0	0	0
2	9	3	""	"YEL057C"	7950	25680	90	1588	2248	1696	73	80	71	100	100	0	2759	3802	3095	52	70	210	96	94	0	0	0	0	0	0	0	0	0	0	0	0	0	0	0	0	0	0	0	0.560	0.580	0.582	0.638	1.847	0.546	0.888	0.000	0.000	0.000	0.000	0.000	0.000	0.000	0.000	0.000	0.000	0.000	0.000	0.000	0.000	52	420	4222	5925	-0.837	Error	Error	1515	2707	0	0	2175	3750	0	0	0	0
2	10	3	""	"YDR541C"	8150	25690	80	648	1478	2412	75	84	78	100	94	0	1069	2272	3475	55	79	234	96	86	0	0	0	0	0	0	0	0	0	0	0	0	0	0	0	0	0	0	0	0.565	0.633	0.533	0.561	1.835	0.666	0.894	0.000	0.000	0.000	0.000	0.000	0.000	0.000	0.000	0.000	0.000	0.000	0.000	0.000	0.000	52	340	1587	3620	-0.823	Error	Error	573	1014	0	0	1403	2217	0	0	0	0
2	11	3	"CUP5"	"YEL027W"	8350	25690	80	2909	3407	2452	70	77	40	98	98	0	3103	4056	2998	56	64	33	98	98	0	0	0	0	0	0	0	0	0	0	0	0	0	0	0	0	0	0	0	0.932	0.834	0.799	0.842	2.135	0.817	0.864	0.000	0.000	0.000	0.000	0.000	0.000	0.000	0.000	0.000	0.000	0.000	0.000	0.000	0.000	52	340	5886	7337	-0.102	Error	Error	2839	3047	0	0	3337	4000	0	0	0	0
2	12	3	"SOM1"	"YEL059C-A"	8560	25690	90	1363	1540	1133	73	110	322	78	67	0	3006	3255	1901	56	93	345	98	94	0	0	0	0	0	0	0	0	0	0	0	0	0	0	0	0	0	0	0	0.437	0.459	0.447	0.355	2.134	0.483	0.824	0.000	0.000	0.000	0.000	0.000	0.000	0.000	0.000	0.000	0.000	0.000	0.000	0.000	0.000	52	396	4240	4666	-1.193	Error	Error	1290	2950	0	0	1467	3199	0	0	0	0
2	13	3	""	"YDR543C"	8750	25690	70	208	359	393	75	79	29	93	81	0	236	477	568	56	61	21	100	100	0	0	0	0	0	0	0	0	0	0	0	0	0	0	0	0	0	0	0	0.739	0.675	0.615	0.625	2.265	0.630	0.633	0.000	0.000	0.000	0.000	0.000	0.000	0.000	0.000	0.000	0.000	0.000	0.000	0.000	0.000	32	236	313	705	-0.437	Error	Error	133	180	0	0	284	421	0	0	0	0
2	14	3	""	"YEL029C"	8950	25680	90	2206	4067	4274	71	75	31	100	100	0	2684	4597	4604	53	57	21	100	100	0	0	0	0	0	0	0	0	0	0	0	0	0	0	0	0	0	0	0	0.811	0.879	0.837	0.847	1.675	0.902	0.882	0.000	0.000	0.000	0.000	0.000	0.000	0.000	0.000	0.000	0.000	0.000	0.000	0.000	0.000	52	420	4766	8540	-0.301	Error	Error	2135	2631	0	0	3996	4544	0	0	0	0
2	15	3	"PRB1"	"YEL060C"	9150	25680	80	160	197	108	69	74	31	84	71	0	298	350	247	54	59	23	96	90	0	0	0	0	0	0	0	0	0	0	0	0	0	0	0	0	0	0	0	0.373	0.432	0.420	0.470	2.527	0.393	0.680	0.000	0.000	0.000	0.000	0.000	0.000	0.000	0.000	0.000	0.000	0.000	0.000	0.000	0.000	52	340	335	424	-1.423	Error	Error	91	244	0	0	128	296	0	0	0	0
2	16	3	"YRF1-1"	"YDR545W"	9340	25680	70	2329	3791	4304	73	81	51	100	100	0	2812	5961	8093	54	65	54	100	100	0	0	0	0	0	0	0	0	0	0	0	0	0	0	0	0	0	0	0	0.818	0.629	0.689	0.654	1.939	0.519	0.771	0.000	0.000	0.000	0.000	0.000	0.000	0.000	0.000	0.000	0.000	0.000	0.000	0.000	0.000	32	236	5014	9625	-0.290	Error	Error	2256	2758	0	0	3718	5907	0	0	0	0
2	17	3	"SPF1"	"YEL031W"	9550	25680	80	126	132	53	71	75	29	73	48	0	193	204	93	53	57	19	98	90	0	0	0	0	0	0	0	0	0	0	0	0	0	0	0	0	0	0	0	0.393	0.404	0.498	0.387	3.347	0.368	0.363	0.000	0.000	0.000	0.000	0.000	0.000	0.000	0.000	0.000	0.000	0.000	0.000	0.000	0.000	52	340	195	212	-1.348	Error	Error	55	140	0	0	61	151	0	0	0	0
2	18	3	"NPR2"	"YEL062W"	9760	25680	80	1797	2877	3170	70	73	27	100	100	0	2280	3509	3515	55	58	17	100	100	0	0	0	0	0	0	0	0	0	0	0	0	0	0	0	0	0	0	0	0.776	0.813	0.672	0.632	2.031	0.851	0.818	0.000	0.000	0.000	0.000	0.000	0.000	0.000	0.000	0.000	0.000	0.000	0.000	0.000	0.000	52	340	3952	6261	-0.366	Error	Error	1727	2225	0	0	2807	3454	0	0	0	0
2	19	3	"PES4"	"YFR023W"	9950	25670	80	6932	10545	9377	72	80	50	100	100	0	5416	6780	5406	54	63	48	100	100	0	0	0	0	0	0	0	0	0	0	0	0	0	0	0	0	0	0	0	1.279	1.557	1.473	1.378	1.809	1.702	0.877	0.000	0.000	0.000	0.000	0.000	0.000	0.000	0.000	0.000	0.000	0.000	0.000	0.000	0.000	52	340	12222	17199	0.355	Error	Error	6860	5362	0	0	10473	6726	0	0	0	0
2	20	3	"HXK1"	"YFR053C"	10160	25680	80	4506	5515	4038	73	75	30	100	100	0	6414	8026	5266	54	57	19	98	98	0	0	0	0	0	0	0	0	0	0	0	0	0	0	0	0	0	0	0	0.697	0.683	0.542	0.587	1.764	0.690	0.811	0.000	0.000	0.000	0.000	0.000	0.000	0.000	0.000	0.000	0.000	0.000	0.000	0.000	0.000	52	340	10793	13414	-0.521	Error	Error	4433	6360	0	0	5442	7972	0	0	0	0
2	21	3	"SCW11"	"YGL028C"	10360	25680	90	4527	5640	4574	71	78	59	100	98	0	6620	8930	5933	55	65	110	100	100	0	0	0	0	0	0	0	0	0	0	0	0	0	0	0	0	0	0	0	0.679	0.627	0.560	0.512	1.863	0.680	0.845	0.000	0.000	0.000	0.000	0.000	0.000	0.000	0.000	0.000	0.000	0.000	0.000	0.000	0.000	52	420	11021	14444	-0.559	Error	Error	4456	6565	0	0	5569	8875	0	0	0	0
2	1	4	""	"YFR024C-A"	6360	25890	70	675	1282	1634	70	77	34	100	96	0	461	1180	1380	55	63	30	100	100	0	0	0	0	0	0	0	0	0	0	0	0	0	0	0	0	0	0	0	1.490	1.077	0.965	0.968	1.955	1.165	0.774	0.000	0.000	0.000	0.000	0.000	0.000	0.000	0.000	0.000	0.000	0.000	0.000	0.000	0.000	32	236	1011	2337	0.575	Error	Error	605	406	0	0	1212	1125	0	0	0	0
2	2	4	""	"YFR055W"	6550	25910	100	4919	5843	4059	73	77	31	100	100	0	7888	8823	5510	56	62	28	98	98	0	0	0	0	0	0	0	0	0	0	0	0	0	0	0	0	0	0	0	0.619	0.658	0.615	0.619	1.804	0.672	0.879	0.000	0.000	0.000	0.000	0.000	0.000	0.000	0.000	0.000	0.000	0.000	0.000	0.000	0.000	80	542	12678	14537	-0.693	Error	Error	4846	7832	0	0	5770	8767	0	0	0	0
2	3	4	"RPL30"	"YGL030W"	6760	25890	80	2157	3254	2527	73	78	37	100	100	0	3109	4870	3867	57	62	30	100	100	0	0	0	0	0	0	0	0	0	0	0	0	0	0	0	0	0	0	0	0.683	0.661	0.662	0.648	1.719	0.632	0.840	0.000	0.000	0.000	0.000	0.000	0.000	0.000	0.000	0.000	0.000	0.000	0.000	0.000	0.000	52	340	5136	7994	-0.550	Error	Error	2084	3052	0	0	3181	4813	0	0	0	0
2	4	4	""	"YFR026C"	6950	25890	90	3762	4043	2314	73	98	286	98	92	0	7206	7588	3606	56	86	429	100	100	0	0	0	0	0	0	0	0	0	0	0	0	0	0	0	0	0	0	0	0.516	0.527	0.531	0.463	1.728	0.535	0.861	0.000	0.000	0.000	0.000	0.000	0.000	0.000	0.000	0.000	0.000	0.000	0.000	0.000	0.000	52	420	10839	11502	-0.955	Error	Error	3689	7150	0	0	3970	7532	0	0	0	0
2	5	4	""	"YFR057W"	7160	25890	60	154	167	62	66	71	27	90	81	0	174	211	133	55	61	29	96	75	0	0	0	0	0	0	0	0	0	0	0	0	0	0	0	0	0	0	0	0.739	0.647	0.686	0.759	2.286	0.416	0.261	0.000	0.000	0.000	0.000	0.000	0.000	0.000	0.000	0.000	0.000	0.000	0.000	0.000	0.000	32	176	207	257	-0.435	Error	Error	88	119	0	0	101	156	0	0	0	0
2	6	4	"AGA2"	"YGL032C"	7350	25900	100	2495	2868	2241	72	77	63	91	90	0	3890	3943	2915	55	63	86	92	90	0	0	0	0	0	0	0	0	0	0	0	0	0	0	0	0	0	0	0	0.632	0.719	0.687	0.743	2.769	0.727	0.868	0.000	0.000	0.000	0.000	0.000	0.000	0.000	0.000	0.000	0.000	0.000	0.000	0.000	0.000	80	542	6258	6684	-0.662	Error	Error	2423	3835	0	0	2796	3888	0	0	0	0
2	7	4	"CDC14"	"YFR028C"	7540	25900	90	5586	5787	3617	72	77	71	100	100	0	8734	9109	5341	53	66	111	100	98	0	0	0	0	0	0	0	0	0	0	0	0	0	0	0	0	0	0	0	0.635	0.631	0.596	0.622	2.170	0.608	0.841	0.000	0.000	0.000	0.000	0.000	0.000	0.000	0.000	0.000	0.000	0.000	0.000	0.000	0.000	52	414	14195	14771	-0.655	Error	Error	5514	8681	0	0	5715	9056	0	0	0	0
2	8	4	"ERP6"	"YGL002W"	7750	25900	90	15880	14254	9017	73	77	31	100	100	0	5225	5163	2707	53	56	19	100	100	0	0	0	0	0	0	0	0	0	0	0	0	0	0	0	0	0	0	0	3.056	2.775	2.693	2.509	1.753	3.129	0.870	0.000	0.000	0.000	0.000	0.000	0.000	0.000	0.000	0.000	0.000	0.000	0.000	0.000	0.000	52	420	20979	19291	1.612	Error	Error	15807	5172	0	0	14181	5110	0	0	0	0
2	9	4	""	"YGL034C"	7960	25890	80	719	699	464	70	72	26	96	92	0	962	1021	631	53	57	21	98	98	0	0	0	0	0	0	0	0	0	0	0	0	0	0	0	0	0	0	0	0.714	0.650	0.520	0.568	2.775	0.646	0.776	0.000	0.000	0.000	0.000	0.000	0.000	0.000	0.000	0.000	0.000	0.000	0.000	0.000	0.000	52	340	1558	1597	-0.486	Error	Error	649	909	0	0	629	968	0	0	0	0
2	10	4	"RPL11B"	"YGR085C"	8150	25890	80	5091	4890	2856	72	74	31	100	100	0	8400	8280	4144	55	59	25	100	100	0	0	0	0	0	0	0	0	0	0	0	0	0	0	0	0	0	0	0	0.601	0.586	0.569	0.523	1.691	0.593	0.853	0.000	0.000	0.000	0.000	0.000	0.000	0.000	0.000	0.000	0.000	0.000	0.000	0.000	0.000	52	340	13364	13043	-0.734	Error	Error	5019	8345	0	0	4818	8225	0	0	0	0
2	11	4	""	"YGR117C"	8360	25890	80	11317	12166	7441	71	75	30	100	100	0	6757	7681	4038	57	60	22	100	100	0	0	0	0	0	0	0	0	0	0	0	0	0	0	0	0	0	0	0	1.679	1.586	1.440	1.475	1.657	1.732	0.844	0.000	0.000	0.000	0.000	0.000	0.000	0.000	0.000	0.000	0.000	0.000	0.000	0.000	0.000	52	326	17946	19719	0.747	Error	Error	11246	6700	0	0	12095	7624	0	0	0	0
2	12	4	""	"YGR149W"	8550	25880	150	139	857	1538	70	93	217	34	30	0	148	842	1584	57	86	286	29	24	0	0	0	0	0	0	0	0	0	0	0	0	0	0	0	0	0	0	0	0.758	1.003	0.732	0.814	3.566	0.954	0.769	0.000	0.000	0.000	0.000	0.000	0.000	0.000	0.000	0.000	0.000	0.000	0.000	0.000	0.000	156	961	160	1572	-0.399	Error	Error	69	91	0	0	787	785	0	0	-100	0
2	13	4	"PDC6"	"YGR087C"	8760	25890	80	2460	2628	1424	72	82	61	100	100	0	6362	7794	4229	62	78	136	100	100	0	0	0	0	0	0	0	0	0	0	0	0	0	0	0	0	0	0	0	0.379	0.331	0.300	0.311	1.792	0.321	0.815	0.000	0.000	0.000	0.000	0.000	0.000	0.000	0.000	0.000	0.000	0.000	0.000	0.000	0.000	52	340	8688	10288	-1.400	Error	Error	2388	6300	0	0	2556	7732	0	0	0	0
2	14	4	"NUP57"	"YGR119C"	8950	25890	90	7619	8349	4661	74	77	28	100	100	0	9744	9735	5276	58	63	32	100	100	0	0	0	0	0	0	0	0	0	0	0	0	0	0	0	0	0	0	0	0.779	0.855	0.820	0.847	1.605	0.836	0.883	0.000	0.000	0.000	0.000	0.000	0.000	0.000	0.000	0.000	0.000	0.000	0.000	0.000	0.000	52	420	17231	17952	-0.360	Error	Error	7545	9686	0	0	8275	9677	0	0	0	0
2	15	4	""	"YGR151C"	9150	25880	90	2107	2238	1602	71	77	48	100	100	0	4164	4105	2490	56	67	89	98	98	0	0	0	0	0	0	0	0	0	0	0	0	0	0	0	0	0	0	0	0.496	0.535	0.444	0.482	2.267	0.558	0.799	0.000	0.000	0.000	0.000	0.000	0.000	0.000	0.000	0.000	0.000	0.000	0.000	0.000	0.000	52	420	6144	6216	-1.013	Error	Error	2036	4108	0	0	2167	4049	0	0	0	0
2	16	4	""	"YGR089W"	9350	25890	70	3385	5645	5020	72	76	31	100	100	0	6036	10024	8156	56	62	30	100	100	0	0	0	0	0	0	0	0	0	0	0	0	0	0	0	0	0	0	0	0.554	0.559	0.562	0.497	1.771	0.568	0.860	0.000	0.000	0.000	0.000	0.000	0.000	0.000	0.000	0.000	0.000	0.000	0.000	0.000	0.000	32	236	9293	15541	-0.852	Error	Error	3313	5980	0	0	5573	9968	0	0	0	0
2	17	4	"MEP1"	"YGR121C"	9550	25890	90	4832	5110	3906	71	74	27	98	96	0	9694	11646	8950	56	60	19	100	96	0	0	0	0	0	0	0	0	0	0	0	0	0	0	0	0	0	0	0	0.494	0.435	0.437	0.474	3.104	0.413	0.870	0.000	0.000	0.000	0.000	0.000	0.000	0.000	0.000	0.000	0.000	0.000	0.000	0.000	0.000	52	420	14399	16629	-1.017	Error	Error	4761	9638	0	0	5039	11590	0	0	0	0
2	18	4	""	"YGR153W"	9760	25890	90	2667	3852	2925	70	79	46	100	100	0	8896	9482	6093	57	66	59	100	100	0	0	0	0	0	0	0	0	0	0	0	0	0	0	0	0	0	0	0	0.294	0.401	0.363	0.344	1.906	0.438	0.843	0.000	0.000	0.000	0.000	0.000	0.000	0.000	0.000	0.000	0.000	0.000	0.000	0.000	0.000	52	420	11436	13207	-1.767	Error	Error	2597	8839	0	0	3782	9425	0	0	0	0
2	19	4	"PRP31"	"YGR091W"	9950	25880	90	4333	4522	2874	67	76	43	100	100	0	6560	6733	3447	58	63	29	100	100	0	0	0	0	0	0	0	0	0	0	0	0	0	0	0	0	0	0	0	0.656	0.667	0.635	0.583	1.893	0.686	0.817	0.000	0.000	0.000	0.000	0.000	0.000	0.000	0.000	0.000	0.000	0.000	0.000	0.000	0.000	52	420	10768	11130	-0.608	Error	Error	4266	6502	0	0	4455	6675	0	0	0	0
2	20	4	"PPT1"	"YGR123C"	10150	25880	90	3416	3733	2713	71	76	33	100	98	0	9497	10645	5957	56	65	46	100	100	0	0	0	0	0	0	0	0	0	0	0	0	0	0	0	0	0	0	0	0.354	0.346	0.294	0.270	1.861	0.361	0.837	0.000	0.000	0.000	0.000	0.000	0.000	0.000	0.000	0.000	0.000	0.000	0.000	0.000	0.000	52	420	12786	14251	-1.497	Error	Error	3345	9441	0	0	3662	10589	0	0	0	0
2	21	4	"CYS4"	"YGR155W"	10360	25880	90	3431	3525	2269	74	335	1159	78	63	0	8858	10163	5511	54	459	1969	98	84	0	0	0	0	0	0	0	0	0	0	0	0	0	0	0	0	0	0	0	0.381	0.341	0.335	0.301	2.003	0.352	0.848	0.000	0.000	0.000	0.000	0.000	0.000	0.000	0.000	0.000	0.000	0.000	0.000	0.000	0.000	52	420	12161	13560	-1.391	Error	Error	3357	8804	0	0	3451	10109	0	0	0	0
2	1	5	"SET1"	"YHR119W"	6350	26100	70	2934	6382	8159	69	83	99	100	100	0	1211	3017	3759	55	75	171	93	78	0	0	0	0	0	0	0	0	0	0	0	0	0	0	0	0	0	0	0	2.478	2.131	2.019	2.189	2.140	2.250	0.878	0.000	0.000	0.000	0.000	0.000	0.000	0.000	0.000	0.000	0.000	0.000	0.000	0.000	0.000	32	236	4021	9275	1.309	Error	Error	2865	1156	0	0	6313	2962	0	0	0	0
2	2	5	""	"YHR149C"	6550	26100	80	514	2732	5007	71	76	33	92	90	0	699	2734	4939	53	58	25	98	96	0	0	0	0	0	0	0	0	0	0	0	0	0	0	0	0	0	0	0	0.686	0.993	0.778	0.774	2.490	1.012	0.703	0.000	0.000	0.000	0.000	0.000	0.000	0.000	0.000	0.000	0.000	0.000	0.000	0.000	0.000	52	340	1089	5342	-0.544	Error	Error	443	646	0	0	2661	2681	0	0	0	0
2	3	5	""	"YHR181W"	6750	26090	70	2125	3171	3074	70	77	40	100	100	0	1925	2963	2551	53	61	34	100	100	0	0	0	0	0	0	0	0	0	0	0	0	0	0	0	0	0	0	0	1.098	1.066	0.986	0.981	1.851	1.143	0.911	0.000	0.000	0.000	0.000	0.000	0.000	0.000	0.000	0.000	0.000	0.000	0.000	0.000	0.000	32	236	3927	6011	0.135	Error	Error	2055	1872	0	0	3101	2910	0	0	0	0
2	4	5	""	"YHR121W"	6960	26100	70	563	1178	1670	69	75	29	96	90	0	1002	2321	3314	56	59	19	100	100	0	0	0	0	0	0	0	0	0	0	0	0	0	0	0	0	0	0	0	0.522	0.490	0.509	0.469	1.786	0.467	0.801	0.000	0.000	0.000	0.000	0.000	0.000	0.000	0.000	0.000	0.000	0.000	0.000	0.000	0.000	32	236	1440	3374	-0.937	Error	Error	494	946	0	0	1109	2265	0	0	0	0
2	5	5	""	"YHR151C"	7150	26110	70	1182	1927	1899	71	75	29	100	100	0	2402	3487	3550	52	56	20	100	100	0	0	0	0	0	0	0	0	0	0	0	0	0	0	0	0	0	0	0	0.473	0.540	0.584	0.528	2.017	0.515	0.862	0.000	0.000	0.000	0.000	0.000	0.000	0.000	0.000	0.000	0.000	0.000	0.000	0.000	0.000	32	236	3461	5291	-1.081	Error	Error	1111	2350	0	0	1856	3435	0	0	0	0
2	6	5	"GND1"	"YHR183W"	7360	26110	80	567	1813	2425	73	74	26	98	98	0	502	1141	1305	54	57	18	100	100	0	0	0	0	0	0	0	0	0	0	0	0	0	0	0	0	0	0	0	1.103	1.601	1.294	1.206	2.165	1.836	0.879	0.000	0.000	0.000	0.000	0.000	0.000	0.000	0.000	0.000	0.000	0.000	0.000	0.000	0.000	52	340	942	2827	0.141	Error	Error	494	448	0	0	1740	1087	0	0	0	0
2	7	5	"EPT1"	"YHR123W"	7550	26100	80	393	1466	3194	69	74	29	100	94	0	960	2365	4982	54	59	39	98	96	0	0	0	0	0	0	0	0	0	0	0	0	0	0	0	0	0	0	0	0.358	0.605	0.470	0.527	1.984	0.612	0.839	0.000	0.000	0.000	0.000	0.000	0.000	0.000	0.000	0.000	0.000	0.000	0.000	0.000	0.000	52	340	1230	3708	-1.484	Error	Error	324	906	0	0	1397	2311	0	0	0	0
2	8	5	"SPO16"	"YHR153C"	7760	26100	80	535	2223	3972	69	74	27	98	94	0	693	2188	3551	54	58	18	100	100	0	0	0	0	0	0	0	0	0	0	0	0	0	0	0	0	0	0	0	0.729	1.009	0.764	0.730	2.383	1.102	0.883	0.000	0.000	0.000	0.000	0.000	0.000	0.000	0.000	0.000	0.000	0.000	0.000	0.000	0.000	52	340	1105	4288	-0.455	Error	Error	466	639	0	0	2154	2134	0	0	0	0
2	9	5	"ADY1"	"YHR185C"	7950	26100	70	179	285	394	67	77	71	68	37	0	182	352	433	55	71	194	34	21	0	0	0	0	0	0	0	0	0	0	0	0	0	0	0	0	0	0	0	0.882	0.734	0.784	0.861	2.862	0.857	0.842	0.000	0.000	0.000	0.000	0.000	0.000	0.000	0.000	0.000	0.000	0.000	0.000	0.000	0.000	32	236	239	515	-0.181	Error	Error	112	127	0	0	218	297	0	0	0	0
2	10	5	""	"YHR125W"	8160	26090	80	3333	3900	3144	73	80	62	98	98	0	9251	11313	7139	54	74	210	98	98	0	0	0	0	0	0	0	0	0	0	0	0	0	0	0	0	0	0	0	0.354	0.340	0.280	0.263	1.842	0.349	0.827	0.000	0.000	0.000	0.000	0.000	0.000	0.000	0.000	0.000	0.000	0.000	0.000	0.000	0.000	52	340	12457	15086	-1.496	Error	Error	3260	9197	0	0	3827	11259	0	0	0	0
2	11	5	""	"YHR155W"	8350	26090	70	2064	3269	3038	72	76	33	100	100	0	3275	5463	5177	54	69	84	100	100	0	0	0	0	0	0	0	0	0	0	0	0	0	0	0	0	0	0	0	0.618	0.591	0.646	0.600	1.610	0.568	0.900	0.000	0.000	0.000	0.000	0.000	0.000	0.000	0.000	0.000	0.000	0.000	0.000	0.000	0.000	32	236	5213	8606	-0.693	Error	Error	1992	3221	0	0	3197	5409	0	0	0	0
2	12	5	"IKI1"	"YHR187W"	8550	26090	70	277	343	241	69	73	27	96	87	0	468	784	676	57	61	21	100	100	0	0	0	0	0	0	0	0	0	0	0	0	0	0	0	0	0	0	0	0.506	0.377	0.388	0.400	2.163	0.347	0.747	0.000	0.000	0.000	0.000	0.000	0.000	0.000	0.000	0.000	0.000	0.000	0.000	0.000	0.000	32	236	619	1001	-0.983	Error	Error	208	411	0	0	274	727	0	0	0	0
2	13	5	"YHC3"	"YJL059W"	8750	26090	80	2986	6341	7186	73	78	58	100	100	0	1895	3001	3237	57	63	44	96	94	0	0	0	0	0	0	0	0	0	0	0	0	0	0	0	0	0	0	0	1.585	2.129	2.010	2.044	2.128	2.267	0.898	0.000	0.000	0.000	0.000	0.000	0.000	0.000	0.000	0.000	0.000	0.000	0.000	0.000	0.000	52	340	4751	9212	0.664	Error	Error	2913	1838	0	0	6268	2944	0	0	0	0
2	14	5	""	"YJL091C"	8950	26100	80	593	824	722	72	77	41	92	82	0	776	850	649	56	66	75	98	80	0	0	0	0	0	0	0	0	0	0	0	0	0	0	0	0	0	0	0	0.724	0.947	0.750	0.708	2.694	1.041	0.739	0.000	0.000	0.000	0.000	0.000	0.000	0.000	0.000	0.000	0.000	0.000	0.000	0.000	0.000	52	340	1241	1546	-0.467	Error	Error	521	720	0	0	752	794	0	0	0	0
2	15	5	""	"YJL123C"	9150	26090	90	4058	5202	3791	74	76	27	100	100	0	11463	13001	8037	57	60	19	100	100	0	0	0	0	0	0	0	0	0	0	0	0	0	0	0	0	0	0	0	0.349	0.396	0.352	0.366	1.955	0.399	0.864	0.000	0.000	0.000	0.000	0.000	0.000	0.000	0.000	0.000	0.000	0.000	0.000	0.000	0.000	52	420	15390	18072	-1.518	Error	Error	3984	11406	0	0	5128	12944	0	0	0	0
2	16	5	"NUP82"	"YJL061W"	9360	26100	90	954	2139	2421	76	80	34	98	98	0	2592	5272	5230	57	64	36	100	100	0	0	0	0	0	0	0	0	0	0	0	0	0	0	0	0	0	0	0	0.346	0.396	0.279	0.330	2.202	0.407	0.832	0.000	0.000	0.000	0.000	0.000	0.000	0.000	0.000	0.000	0.000	0.000	0.000	0.000	0.000	52	420	3413	7278	-1.530	Error	Error	878	2535	0	0	2063	5215	0	0	0	0
2	17	5	"TOK1"	"YJL093C"	9550	26090	80	5153	6511	4736	73	76	30	100	100	0	14299	14322	8336	57	61	25	100	100	0	0	0	0	0	0	0	0	0	0	0	0	0	0	0	0	0	0	0	0.357	0.451	0.357	0.380	1.706	0.475	0.856	0.000	0.000	0.000	0.000	0.000	0.000	0.000	0.000	0.000	0.000	0.000	0.000	0.000	0.000	52	340	19322	20703	-1.487	Error	Error	5080	14242	0	0	6438	14265	0	0	0	0
2	18	5	"GCD14"	"YJL125C"	9750	26090	110	7574	7146	3838	72	77	41	100	100	0	10953	9853	4588	56	62	41	98	98	0	0	0	0	0	0	0	0	0	0	0	0	0	0	0	0	0	0	0	0.688	0.722	0.737	0.657	1.787	0.738	0.881	0.000	0.000	0.000	0.000	0.000	0.000	0.000	0.000	0.000	0.000	0.000	0.000	0.000	0.000	80	610	18399	16871	-0.539	Error	Error	7502	10897	0	0	7074	9797	0	0	0	0
2	19	5	"MRPL8"	"YJL063C"	9950	26100	90	1391	1795	1441	69	75	30	100	100	0	2993	3854	2618	55	58	23	100	100	0	0	0	0	0	0	0	0	0	0	0	0	0	0	0	0	0	0	0	0.450	0.454	0.366	0.370	1.843	0.471	0.839	0.000	0.000	0.000	0.000	0.000	0.000	0.000	0.000	0.000	0.000	0.000	0.000	0.000	0.000	52	420	4260	5525	-1.152	Error	Error	1322	2938	0	0	1726	3799	0	0	0	0
2	20	5	"BCK1"	"YJL095W"	10150	26090	80	4095	7122	7248	70	73	27	100	100	0	4400	7503	6826	53	56	18	100	100	0	0	0	0	0	0	0	0	0	0	0	0	0	0	0	0	0	0	0	0.926	0.947	0.850	0.806	2.050	1.009	0.905	0.000	0.000	0.000	0.000	0.000	0.000	0.000	0.000	0.000	0.000	0.000	0.000	0.000	0.000	52	340	8372	14502	-0.111	Error	Error	4025	4347	0	0	7052	7450	0	0	0	0
2	21	5	"SPT10"	"YJL127C"	10350	26090	80	258	310	192	68	73	30	92	84	0	584	682	410	52	56	19	100	100	0	0	0	0	0	0	0	0	0	0	0	0	0	0	0	0	0	0	0	0.357	0.384	0.387	0.333	2.018	0.391	0.780	0.000	0.000	0.000	0.000	0.000	0.000	0.000	0.000	0.000	0.000	0.000	0.000	0.000	0.000	52	340	722	872	-1.485	Error	Error	190	532	0	0	242	630	0	0	0	0
2	1	6	""	"YJL065C"	6350	26300	80	1951	2128	1414	69	72	27	100	100	0	5082	5635	3532	53	58	27	100	100	0	0	0	0	0	0	0	0	0	0	0	0	0	0	0	0	0	0	0	0.374	0.369	0.343	0.351	1.645	0.367	0.876	0.000	0.000	0.000	0.000	0.000	0.000	0.000	0.000	0.000	0.000	0.000	0.000	0.000	0.000	52	340	6911	7641	-1.418	Error	Error	1882	5029	0	0	2059	5582	0	0	0	0
2	2	6	""	"YJL097W"	6550	26300	80	2008	2459	2072	72	74	29	100	100	0	3115	3962	3205	53	59	28	96	96	0	0	0	0	0	0	0	0	0	0	0	0	0	0	0	0	0	0	0	0.632	0.611	0.587	0.610	2.481	0.606	0.871	0.000	0.000	0.000	0.000	0.000	0.000	0.000	0.000	0.000	0.000	0.000	0.000	0.000	0.000	52	340	4998	6296	-0.661	Error	Error	1936	3062	0	0	2387	3909	0	0	0	0
2	3	6	"TRK1"	"YJL129C"	6760	26300	90	2812	3728	4116	73	77	33	100	100	0	6609	8541	8613	54	60	26	100	100	0	0	0	0	0	0	0	0	0	0	0	0	0	0	0	0	0	0	0	0.418	0.431	0.388	0.387	1.698	0.443	0.900	0.000	0.000	0.000	0.000	0.000	0.000	0.000	0.000	0.000	0.000	0.000	0.000	0.000	0.000	52	420	9294	12142	-1.259	Error	Error	2739	6555	0	0	3655	8487	0	0	0	0
2	4	6	"OAR1"	"YKL055C"	6950	26300	80	1935	3016	2838	73	77	36	100	100	0	3952	5482	4744	55	59	24	100	100	0	0	0	0	0	0	0	0	0	0	0	0	0	0	0	0	0	0	0	0.478	0.542	0.473	0.509	1.947	0.554	0.893	0.000	0.000	0.000	0.000	0.000	0.000	0.000	0.000	0.000	0.000	0.000	0.000	0.000	0.000	52	340	5759	8370	-1.066	Error	Error	1862	3897	0	0	2943	5427	0	0	0	0
2	5	6	"CYT2"	"YKL087C"	7150	26300	80	1259	2677	3171	73	75	30	100	96	0	2551	4246	4453	56	60	41	100	98	0	0	0	0	0	0	0	0	0	0	0	0	0	0	0	0	0	0	0	0.475	0.621	0.551	0.534	1.717	0.665	0.908	0.000	0.000	0.000	0.000	0.000	0.000	0.000	0.000	0.000	0.000	0.000	0.000	0.000	0.000	52	340	3681	6794	-1.073	Error	Error	1186	2495	0	0	2604	4190	0	0	0	0
2	6	6	""	"YKL118W"	7350	26310	100	1674	2301	2249	70	73	26	97	97	0	2151	2623	1952	54	57	16	97	96	0	0	0	0	0	0	0	0	0	0	0	0	0	0	0	0	0	0	0	0.765	0.868	0.715	0.723	2.188	1.006	0.875	0.000	0.000	0.000	0.000	0.000	0.000	0.000	0.000	0.000	0.000	0.000	0.000	0.000	0.000	80	536	3701	4800	-0.387	Error	Error	1604	2097	0	0	2231	2569	0	0	0	0
2	7	6	"NUP120"	"YKL057C"	7550	26310	80	275	762	1445	73	75	26	90	82	0	482	1108	1924	54	57	17	100	96	0	0	0	0	0	0	0	0	0	0	0	0	0	0	0	0	0	0	0	0.472	0.654	0.438	0.493	2.734	0.712	0.823	0.000	0.000	0.000	0.000	0.000	0.000	0.000	0.000	0.000	0.000	0.000	0.000	0.000	0.000	52	340	630	1743	-1.083	Error	Error	202	428	0	0	689	1054	0	0	0	0
2	8	6	"MIF2"	"YKL089W"	7750	26300	80	2458	4867	5470	71	78	44	100	100	0	5206	10551	10286	55	66	87	100	100	0	0	0	0	0	0	0	0	0	0	0	0	0	0	0	0	0	0	0	0.463	0.457	0.420	0.412	1.799	0.482	0.886	0.000	0.000	0.000	0.000	0.000	0.000	0.000	0.000	0.000	0.000	0.000	0.000	0.000	0.000	52	340	7538	15292	-1.110	Error	Error	2387	5151	0	0	4796	10496	0	0	0	0
2	9	6	"OAC1"	"YKL120W"	7940	26310	90	374	1287	2279	72	75	28	92	88	0	559	1686	2636	54	59	24	96	94	0	0	0	0	0	0	0	0	0	0	0	0	0	0	0	0	0	0	0	0.598	0.744	0.581	0.569	2.342	0.828	0.872	0.000	0.000	0.000	0.000	0.000	0.000	0.000	0.000	0.000	0.000	0.000	0.000	0.000	0.000	52	420	807	2847	-0.742	Error	Error	302	505	0	0	1215	1632	0	0	0	0
2	10	6	""	"YKL059C"	8150	26300	80	1455	3268	4187	71	74	27	100	100	0	3222	6415	7288	55	60	27	100	100	0	0	0	0	0	0	0	0	0	0	0	0	0	0	0	0	0	0	0	0.437	0.503	0.438	0.426	1.787	0.533	0.898	0.000	0.000	0.000	0.000	0.000	0.000	0.000	0.000	0.000	0.000	0.000	0.000	0.000	0.000	52	340	4551	9557	-1.194	Error	Error	1384	3167	0	0	3197	6360	0	0	0	0
2	11	6	""	"YKL091C"	8350	26300	80	400	1403	2359	71	74	37	100	94	0	1103	3161	4784	54	59	27	98	96	0	0	0	0	0	0	0	0	0	0	0	0	0	0	0	0	0	0	0	0.314	0.429	0.372	0.410	2.387	0.454	0.852	0.000	0.000	0.000	0.000	0.000	0.000	0.000	0.000	0.000	0.000	0.000	0.000	0.000	0.000	52	340	1378	4439	-1.673	Error	Error	329	1049	0	0	1332	3107	0	0	0	0
2	12	6	"SRP21"	"YKL122C"	8540	26300	90	652	1494	1901	73	76	29	98	98	0	1160	1910	2107	55	59	23	98	94	0	0	0	0	0	0	0	0	0	0	0	0	0	0	0	0	0	0	0	0.524	0.766	0.508	0.664	2.237	0.836	0.841	0.000	0.000	0.000	0.000	0.000	0.000	0.000	0.000	0.000	0.000	0.000	0.000	0.000	0.000	52	420	1684	3276	-0.932	Error	Error	579	1105	0	0	1421	1855	0	0	0	0
2	13	6	""	"YKL061W"	8740	26310	110	2961	3359	2443	71	84	153	98	93	0	1476	1819	1261	56	66	125	97	93	0	0	0	0	0	0	0	0	0	0	0	0	0	0	0	0	0	0	0	2.035	1.865	1.809	1.774	2.090	1.973	0.852	0.000	0.000	0.000	0.000	0.000	0.000	0.000	0.000	0.000	0.000	0.000	0.000	0.000	0.000	80	625	4310	5051	1.025	Error	Error	2890	1420	0	0	3288	1763	0	0	0	0
2	14	6	"MBR1"	"YKL093W"	8950	26290	80	6490	8360	5003	73	124	368	100	100	0	9441	9427	3639	59	78	174	100	100	0	0	0	0	0	0	0	0	0	0	0	0	0	0	0	0	0	0	0	0.684	0.885	0.759	0.776	1.558	1.035	0.828	0.000	0.000	0.000	0.000	0.000	0.000	0.000	0.000	0.000	0.000	0.000	0.000	0.000	0.000	52	335	15799	17655	-0.548	Error	Error	6417	9382	0	0	8287	9368	0	0	0	0
2	15	6	"SSH4"	"YKL124W"	9130	26310	110	7714	8238	5051	75	78	29	100	100	0	11641	11872	7555	58	63	33	100	98	0	0	0	0	0	0	0	0	0	0	0	0	0	0	0	0	0	0	0	0.660	0.691	0.663	0.780	2.179	0.666	0.889	0.000	0.000	0.000	0.000	0.000	0.000	0.000	0.000	0.000	0.000	0.000	0.000	0.000	0.000	80	602	19222	19977	-0.601	Error	Error	7639	11583	0	0	8163	11814	0	0	0	0
2	16	6	""	"YLR040C"	9350	26300	80	2289	3378	3342	72	77	30	100	100	0	3500	5083	4602	56	60	25	100	100	0	0	0	0	0	0	0	0	0	0	0	0	0	0	0	0	0	0	0	0.644	0.658	0.590	0.594	1.776	0.681	0.899	0.000	0.000	0.000	0.000	0.000	0.000	0.000	0.000	0.000	0.000	0.000	0.000	0.000	0.000	52	340	5661	8333	-0.635	Error	Error	2217	3444	0	0	3306	5027	0	0	0	0
2	17	6	""	"YLR072W"	9550	26300	80	159	255	288	71	75	27	76	61	0	246	455	518	56	59	21	96	94	0	0	0	0	0	0	0	0	0	0	0	0	0	0	0	0	0	0	0	0.463	0.461	0.386	0.406	3.187	0.484	0.729	0.000	0.000	0.000	0.000	0.000	0.000	0.000	0.000	0.000	0.000	0.000	0.000	0.000	0.000	52	340	278	583	-1.110	Error	Error	88	190	0	0	184	399	0	0	0	0
2	18	6	""	"YLR104W"	9750	26300	80	933	1918	2287	72	75	28	98	98	0	1630	2813	2778	53	56	16	98	98	0	0	0	0	0	0	0	0	0	0	0	0	0	0	0	0	0	0	0	0.546	0.669	0.494	0.518	2.104	0.750	0.874	0.000	0.000	0.000	0.000	0.000	0.000	0.000	0.000	0.000	0.000	0.000	0.000	0.000	0.000	52	340	2438	4606	-0.873	Error	Error	861	1577	0	0	1846	2760	0	0	0	0
2	19	6	""	"YLR042C"	9950	26300	90	3352	4698	4413	70	76	54	100	100	0	4658	6279	4789	55	58	23	100	100	0	0	0	0	0	0	0	0	0	0	0	0	0	0	0	0	0	0	0	0.713	0.744	0.610	0.606	1.839	0.816	0.871	0.000	0.000	0.000	0.000	0.000	0.000	0.000	0.000	0.000	0.000	0.000	0.000	0.000	0.000	52	420	7885	10852	-0.488	Error	Error	3282	4603	0	0	4628	6224	0	0	0	0
2	20	6	""	"YLR074C"	10150	26300	80	551	1132	1515	70	75	29	92	90	0	1465	2682	3280	54	58	23	98	96	0	0	0	0	0	0	0	0	0	0	0	0	0	0	0	0	0	0	0	0.341	0.404	0.326	0.352	2.548	0.420	0.855	0.000	0.000	0.000	0.000	0.000	0.000	0.000	0.000	0.000	0.000	0.000	0.000	0.000	0.000	52	340	1892	3690	-1.553	Error	Error	481	1411	0	0	1062	2628	0	0	0	0
2	21	6	""	"YLR106C"	10350	26290	90	996	1786	1834	71	77	36	100	100	0	2161	3364	3141	53	58	40	100	98	0	0	0	0	0	0	0	0	0	0	0	0	0	0	0	0	0	0	0	0.439	0.518	0.437	0.441	2.267	0.534	0.865	0.000	0.000	0.000	0.000	0.000	0.000	0.000	0.000	0.000	0.000	0.000	0.000	0.000	0.000	52	420	3033	5026	-1.188	Error	Error	925	2108	0	0	1715	3311	0	0	0	0
2	1	7	"PDC1"	"YLR044C"	6350	26510	80	872	1774	2020	71	74	30	98	98	0	1841	2929	3183	54	58	29	100	100	0	0	0	0	0	0	0	0	0	0	0	0	0	0	0	0	0	0	0	0.448	0.592	0.564	0.533	2.134	0.605	0.886	0.000	0.000	0.000	0.000	0.000	0.000	0.000	0.000	0.000	0.000	0.000	0.000	0.000	0.000	52	340	2588	4578	-1.158	Error	Error	801	1787	0	0	1703	2875	0	0	0	0
2	2	7	""	"YLR076C"	6550	26510	90	1416	2245	1837	72	76	37	100	100	0	3447	4116	2908	54	60	65	100	100	0	0	0	0	0	0	0	0	0	0	0	0	0	0	0	0	0	0	0	0.396	0.535	0.532	0.440	1.849	0.561	0.869	0.000	0.000	0.000	0.000	0.000	0.000	0.000	0.000	0.000	0.000	0.000	0.000	0.000	0.000	52	420	4737	6235	-1.336	Error	Error	1344	3393	0	0	2173	4062	0	0	0	0
2	3	7	""	"YLR108C"	6750	26510	80	467	1172	1918	68	73	27	92	88	0	909	1791	2618	54	57	18	100	98	0	0	0	0	0	0	0	0	0	0	0	0	0	0	0	0	0	0	0	0.467	0.636	0.477	0.471	2.161	0.685	0.817	0.000	0.000	0.000	0.000	0.000	0.000	0.000	0.000	0.000	0.000	0.000	0.000	0.000	0.000	52	340	1254	2841	-1.100	Error	Error	399	855	0	0	1104	1737	0	0	0	0
2	4	7	""	"YLR046C"	6950	26510	80	692	1574	2079	68	77	45	100	96	0	1871	3720	5009	55	60	40	100	100	0	0	0	0	0	0	0	0	0	0	0	0	0	0	0	0	0	0	0	0.344	0.411	0.380	0.376	1.659	0.397	0.895	0.000	0.000	0.000	0.000	0.000	0.000	0.000	0.000	0.000	0.000	0.000	0.000	0.000	0.000	52	340	2440	5171	-1.541	Error	Error	624	1816	0	0	1506	3665	0	0	0	0
2	5	7	"BOS1"	"YLR078C"	7140	26520	100	2860	4490	4361	69	77	46	95	91	0	3672	5065	4632	55	63	58	91	90	0	0	0	0	0	0	0	0	0	0	0	0	0	0	0	0	0	0	0	0.772	0.882	0.872	0.918	2.379	0.909	0.899	0.000	0.000	0.000	0.000	0.000	0.000	0.000	0.000	0.000	0.000	0.000	0.000	0.000	0.000	80	541	6408	9431	-0.374	Error	Error	2791	3617	0	0	4421	5010	0	0	0	0
2	6	7	""	"YLR110C"	7350	26510	90	1124	1772	1539	73	79	41	100	100	0	3698	4529	3092	56	65	68	100	100	0	0	0	0	0	0	0	0	0	0	0	0	0	0	0	0	0	0	0	0.289	0.380	0.313	0.293	1.777	0.413	0.854	0.000	0.000	0.000	0.000	0.000	0.000	0.000	0.000	0.000	0.000	0.000	0.000	0.000	0.000	52	420	4693	6172	-1.793	Error	Error	1051	3642	0	0	1699	4473	0	0	0	0
2	7	7	""	"YLR423C"	7540	26500	90	4482	6232	5215	70	78	78	100	100	0	5474	6978	5765	56	66	144	100	96	0	0	0	0	0	0	0	0	0	0	0	0	0	0	0	0	0	0	0	0.814	0.890	0.841	0.935	2.077	0.881	0.898	0.000	0.000	0.000	0.000	0.000	0.000	0.000	0.000	0.000	0.000	0.000	0.000	0.000	0.000	52	420	9830	13084	-0.296	Error	Error	4412	5418	0	0	6162	6922	0	0	0	0
2	8	7	""	"YLR455W"	7740	26500	90	2833	3592	2911	69	74	35	100	100	0	4213	5337	3963	54	61	51	100	100	0	0	0	0	0	0	0	0	0	0	0	0	0	0	0	0	0	0	0	0.665	0.667	0.608	0.593	1.925	0.679	0.868	0.000	0.000	0.000	0.000	0.000	0.000	0.000	0.000	0.000	0.000	0.000	0.000	0.000	0.000	52	420	6923	8806	-0.589	Error	Error	2764	4159	0	0	3523	5283	0	0	0	0
2	9	7	"PSP2"	"YML017W"	7940	26510	70	125	139	92	69	73	27	62	50	0	137	183	130	54	59	20	87	81	0	0	0	0	0	0	0	0	0	0	0	0	0	0	0	0	0	0	0	0.675	0.543	0.592	0.562	2.276	0.582	0.515	0.000	0.000	0.000	0.000	0.000	0.000	0.000	0.000	0.000	0.000	0.000	0.000	0.000	0.000	32	236	139	199	-0.568	Error	Error	56	83	0	0	70	129	0	0	0	0
2	10	7	"TUS1"	"YLR425W"	8150	26510	80	986	1629	1781	68	74	31	98	98	0	2605	4023	4307	55	60	22	100	100	0	0	0	0	0	0	0	0	0	0	0	0	0	0	0	0	0	0	0	0.360	0.393	0.324	0.320	2.317	0.382	0.843	0.000	0.000	0.000	0.000	0.000	0.000	0.000	0.000	0.000	0.000	0.000	0.000	0.000	0.000	52	340	3468	5529	-1.474	Error	Error	918	2550	0	0	1561	3968	0	0	0	0
2	11	7	"NBP1"	"YLR457C"	8350	26510	80	2509	3997	4002	75	78	31	100	100	0	3506	5039	4446	54	58	24	100	100	0	0	0	0	0	0	0	0	0	0	0	0	0	0	0	0	0	0	0	0.705	0.787	0.636	0.633	1.941	0.842	0.876	0.000	0.000	0.000	0.000	0.000	0.000	0.000	0.000	0.000	0.000	0.000	0.000	0.000	0.000	52	340	5886	8907	-0.504	Error	Error	2434	3452	0	0	3922	4985	0	0	0	0
2	12	7	"OST6"	"YML019W"	8540	26500	90	4436	5850	4388	68	76	53	100	100	0	4687	5778	3694	56	61	44	100	100	0	0	0	0	0	0	0	0	0	0	0	0	0	0	0	0	0	0	0	0.943	1.010	0.813	0.921	1.950	1.092	0.859	0.000	0.000	0.000	0.000	0.000	0.000	0.000	0.000	0.000	0.000	0.000	0.000	0.000	0.000	52	420	8999	11504	-0.084	Error	Error	4368	4631	0	0	5782	5722	0	0	0	0
2	13	7	""	"YLR427W"	8750	26510	80	2536	3809	3571	70	75	30	100	100	0	9637	11909	8107	54	61	49	100	100	0	0	0	0	0	0	0	0	0	0	0	0	0	0	0	0	0	0	0	0.257	0.315	0.247	0.245	1.684	0.347	0.845	0.000	0.000	0.000	0.000	0.000	0.000	0.000	0.000	0.000	0.000	0.000	0.000	0.000	0.000	52	340	12049	15594	-1.958	Error	Error	2466	9583	0	0	3739	11855	0	0	0	0
2	14	7	"CDC91"	"YLR459W"	8940	26510	80	4371	6657	5858	69	74	33	100	100	0	7458	9334	7171	58	61	24	100	100	0	0	0	0	0	0	0	0	0	0	0	0	0	0	0	0	0	0	0	0.581	0.710	0.579	0.617	2.282	0.738	0.847	0.000	0.000	0.000	0.000	0.000	0.000	0.000	0.000	0.000	0.000	0.000	0.000	0.000	0.000	52	340	11702	15864	-0.783	Error	Error	4302	7400	0	0	6588	9276	0	0	0	0
2	15	7	"UNG1"	"YML021C"	9140	26500	90	3414	4526	3052	73	78	41	100	100	0	8094	9301	5188	57	64	33	100	100	0	0	0	0	0	0	0	0	0	0	0	0	0	0	0	0	0	0	0	0.416	0.482	0.416	0.435	1.657	0.498	0.869	0.000	0.000	0.000	0.000	0.000	0.000	0.000	0.000	0.000	0.000	0.000	0.000	0.000	0.000	52	414	11378	13697	-1.266	Error	Error	3341	8037	0	0	4453	9244	0	0	0	0
2	16	7	"CRN1"	"YLR429W"	9330	26500	80	4910	6048	3739	72	79	34	100	100	0	15110	15924	7857	57	65	39	100	100	0	0	0	0	0	0	0	0	0	0	0	0	0	0	0	0	0	0	0	0.321	0.377	0.344	0.339	1.650	0.377	0.862	0.000	0.000	0.000	0.000	0.000	0.000	0.000	0.000	0.000	0.000	0.000	0.000	0.000	0.000	52	340	19891	21843	-1.638	Error	Error	4838	15053	0	0	5976	15867	0	0	0	0
2	17	7	"PAU4"	"YLR461W"	9540	26500	90	11676	15058	9301	76	89	95	100	100	0	19793	18650	8113	58	69	66	100	100	0	0	0	0	0	0	0	0	0	0	0	0	0	0	0	0	0	0	0	0.588	0.806	0.696	0.761	2.221	0.840	0.818	0.000	0.000	0.000	0.000	0.000	0.000	0.000	0.000	0.000	0.000	0.000	0.000	0.000	0.000	52	420	31335	33574	-0.767	Error	Error	11600	19735	0	0	14982	18592	0	0	0	0
2	18	7	""	"YML023C"	9740	26500	80	4197	5443	4009	74	80	97	100	100	0	7968	10007	6054	55	59	23	100	100	0	0	0	0	0	0	0	0	0	0	0	0	0	0	0	0	0	0	0	0.521	0.539	0.426	0.452	1.845	0.557	0.861	0.000	0.000	0.000	0.000	0.000	0.000	0.000	0.000	0.000	0.000	0.000	0.000	0.000	0.000	52	340	12036	15321	-0.941	Error	Error	4123	7913	0	0	5369	9952	0	0	0	0
2	19	7	""	"YMR187C"	9940	26500	80	1521	2684	3198	73	75	27	100	100	0	2121	2903	2635	55	59	21	100	100	0	0	0	0	0	0	0	0	0	0	0	0	0	0	0	0	0	0	0	0.701	0.917	0.788	0.805	2.064	1.092	0.882	0.000	0.000	0.000	0.000	0.000	0.000	0.000	0.000	0.000	0.000	0.000	0.000	0.000	0.000	52	340	3514	5459	-0.513	Error	Error	1448	2066	0	0	2611	2848	0	0	0	0
2	20	7	"TRS130"	"YMR218C"	10140	26510	70	219	487	555	75	77	27	87	81	0	338	648	713	55	59	24	100	93	0	0	0	0	0	0	0	0	0	0	0	0	0	0	0	0	0	0	0	0.509	0.695	0.540	0.589	2.220	0.726	0.792	0.000	0.000	0.000	0.000	0.000	0.000	0.000	0.000	0.000	0.000	0.000	0.000	0.000	0.000	32	236	427	1005	-0.975	Error	Error	144	283	0	0	412	593	0	0	0	0
2	21	7	""	"YMR251W"	10350	26490	70	202	361	389	70	76	31	78	59	0	418	649	630	54	63	47	100	96	0	0	0	0	0	0	0	0	0	0	0	0	0	0	0	0	0	0	0	0.363	0.489	0.294	0.306	2.675	0.522	0.773	0.000	0.000	0.000	0.000	0.000	0.000	0.000	0.000	0.000	0.000	0.000	0.000	0.000	0.000	32	236	496	886	-1.463	Error	Error	132	364	0	0	291	595	0	0	0	0
2	1	8	"GCV2"	"YMR189W"	6340	26720	70	351	704	745	68	74	32	93	93	0	394	664	638	53	56	17	96	96	0	0	0	0	0	0	0	0	0	0	0	0	0	0	0	0	0	0	0	0.830	1.041	0.996	0.986	2.214	1.123	0.876	0.000	0.000	0.000	0.000	0.000	0.000	0.000	0.000	0.000	0.000	0.000	0.000	0.000	0.000	32	230	624	1247	-0.269	Error	Error	283	341	0	0	636	611	0	0	0	0
2	2	8	"ERG8"	"YMR220W"	6550	26720	80	1962	5752	8498	68	73	36	100	100	0	2125	5421	6989	53	56	17	100	100	0	0	0	0	0	0	0	0	0	0	0	0	0	0	0	0	0	0	0	0.914	1.059	0.767	0.836	2.058	1.180	0.892	0.000	0.000	0.000	0.000	0.000	0.000	0.000	0.000	0.000	0.000	0.000	0.000	0.000	0.000	52	340	3966	11052	-0.130	Error	Error	1894	2072	0	0	5684	5368	0	0	0	0
2	3	8	""	"YMR252C"	6750	26720	80	2279	4284	4967	71	81	61	100	96	0	1964	2893	2849	51	59	51	100	100	0	0	0	0	0	0	0	0	0	0	0	0	0	0	0	0	0	0	0	1.154	1.482	1.235	1.146	1.984	1.672	0.900	0.000	0.000	0.000	0.000	0.000	0.000	0.000	0.000	0.000	0.000	0.000	0.000	0.000	0.000	52	340	4121	7055	0.207	Error	Error	2208	1913	0	0	4213	2842	0	0	0	0
2	4	8	""	"YMR191W"	6950	26720	80	197	387	450	72	74	37	76	67	0	308	714	1054	54	60	38	96	94	0	0	0	0	0	0	0	0	0	0	0	0	0	0	0	0	0	0	0	0.492	0.477	0.526	0.394	2.511	0.394	0.729	0.000	0.000	0.000	0.000	0.000	0.000	0.000	0.000	0.000	0.000	0.000	0.000	0.000	0.000	52	340	379	975	-1.023	Error	Error	125	254	0	0	315	660	0	0	0	0
2	5	8	""	"YMR222C"	7140	26720	80	413	1164	1833	67	70	26	98	92	0	565	1422	2538	53	55	17	100	98	0	0	0	0	0	0	0	0	0	0	0	0	0	0	0	0	0	0	0	0.676	0.801	0.833	0.795	2.237	0.713	0.810	0.000	0.000	0.000	0.000	0.000	0.000	0.000	0.000	0.000	0.000	0.000	0.000	0.000	0.000	52	340	858	2466	-0.565	Error	Error	346	512	0	0	1097	1369	0	0	0	0
2	6	8	""	"YMR254C"	7350	26710	90	1501	2051	1888	71	73	26	100	98	0	2233	2640	2398	55	58	18	96	96	0	0	0	0	0	0	0	0	0	0	0	0	0	0	0	0	0	0	0	0.657	0.766	0.645	0.749	2.673	0.768	0.858	0.000	0.000	0.000	0.000	0.000	0.000	0.000	0.000	0.000	0.000	0.000	0.000	0.000	0.000	52	420	3608	4565	-0.607	Error	Error	1430	2178	0	0	1980	2585	0	0	0	0
2	7	8	""	"YMR193C-A"	7540	26720	90	415	638	580	69	72	27	94	84	0	1302	1766	1618	56	61	25	98	98	0	0	0	0	0	0	0	0	0	0	0	0	0	0	0	0	0	0	0	0.278	0.333	0.258	0.256	2.951	0.310	0.771	0.000	0.000	0.000	0.000	0.000	0.000	0.000	0.000	0.000	0.000	0.000	0.000	0.000	0.000	52	420	1592	2279	-1.848	Error	Error	346	1246	0	0	569	1710	0	0	0	0
2	8	8	"MRE11"	"YMR224C"	7740	26710	80	130	158	112	72	76	28	73	50	0	142	181	121	52	56	20	94	80	0	0	0	0	0	0	0	0	0	0	0	0	0	0	0	0	0	0	0	0.644	0.667	0.669	0.668	2.748	0.800	0.527	0.000	0.000	0.000	0.000	0.000	0.000	0.000	0.000	0.000	0.000	0.000	0.000	0.000	0.000	52	340	148	215	-0.634	Error	Error	58	90	0	0	86	129	0	0	0	0
2	9	8	"COX7"	"YMR256C"	7950	26710	90	713	1085	949	74	80	45	96	92	0	745	1069	835	53	58	29	98	98	0	0	0	0	0	0	0	0	0	0	0	0	0	0	0	0	0	0	0	0.923	0.995	0.880	0.872	2.327	1.123	0.822	0.000	0.000	0.000	0.000	0.000	0.000	0.000	0.000	0.000	0.000	0.000	0.000	0.000	0.000	52	420	1331	2027	-0.115	Error	Error	639	692	0	0	1011	1016	0	0	0	0
2	10	8	"NAR1"	"YNL240C"	8150	26710	80	1185	1460	1099	68	77	50	94	92	0	3930	4132	2223	55	61	39	100	100	0	0	0	0	0	0	0	0	0	0	0	0	0	0	0	0	0	0	0	0.288	0.341	0.275	0.273	1.705	0.374	0.825	0.000	0.000	0.000	0.000	0.000	0.000	0.000	0.000	0.000	0.000	0.000	0.000	0.000	0.000	52	340	4992	5469	-1.795	Error	Error	1117	3875	0	0	1392	4077	0	0	0	0
2	11	8	"SEC2"	"YNL272C"	8350	26710	80	4109	8335	8521	71	80	61	100	100	0	5065	7912	6885	55	68	129	98	98	0	0	0	0	0	0	0	0	0	0	0	0	0	0	0	0	0	0	0	0.806	1.052	0.840	0.882	2.258	1.179	0.888	0.000	0.000	0.000	0.000	0.000	0.000	0.000	0.000	0.000	0.000	0.000	0.000	0.000	0.000	52	340	9048	16121	-0.311	Error	Error	4038	5010	0	0	8264	7857	0	0	0	0
2	12	8	"YPT11"	"YNL304W"	8550	26710	80	3467	5329	4455	71	95	222	98	98	0	5596	6495	4388	54	69	142	100	100	0	0	0	0	0	0	0	0	0	0	0	0	0	0	0	0	0	0	0	0.613	0.816	0.636	0.678	1.916	0.901	0.843	0.000	0.000	0.000	0.000	0.000	0.000	0.000	0.000	0.000	0.000	0.000	0.000	0.000	0.000	52	340	8938	11699	-0.707	Error	Error	3396	5542	0	0	5258	6441	0	0	0	0
2	13	8	""	"YNL242W"	8740	26710	90	4837	6919	5913	72	87	187	100	100	0	6006	7703	5510	56	67	123	100	100	0	0	0	0	0	0	0	0	0	0	0	0	0	0	0	0	0	0	0	0.801	0.895	0.660	0.750	1.929	0.964	0.833	0.000	0.000	0.000	0.000	0.000	0.000	0.000	0.000	0.000	0.000	0.000	0.000	0.000	0.000	52	420	10715	14494	-0.320	Error	Error	4765	5950	0	0	6847	7647	0	0	0	0
2	14	8	""	"YNL274C"	8940	26710	80	8562	7770	4916	68	91	219	100	100	0	8073	8207	4218	58	60	20	100	100	0	0	0	0	0	0	0	0	0	0	0	0	0	0	0	0	0	0	0	1.060	0.945	0.854	0.812	1.648	1.023	0.853	0.000	0.000	0.000	0.000	0.000	0.000	0.000	0.000	0.000	0.000	0.000	0.000	0.000	0.000	52	340	16509	15851	0.084	Error	Error	8494	8015	0	0	7702	8149	0	0	0	0
2	15	8	""	"YNL306W"	9140	26710	90	2663	2833	1884	72	87	121	100	96	0	5114	5210	2817	56	62	39	100	100	0	0	0	0	0	0	0	0	0	0	0	0	0	0	0	0	0	0	0	0.512	0.536	0.536	0.440	1.767	0.547	0.880	0.000	0.000	0.000	0.000	0.000	0.000	0.000	0.000	0.000	0.000	0.000	0.000	0.000	0.000	52	420	7649	7915	-0.965	Error	Error	2591	5058	0	0	2761	5154	0	0	0	0
2	16	8	"SUI1"	"YNL244C"	9340	26710	100	758	1135	957	72	75	28	98	98	0	2524	2844	2189	56	72	287	88	86	0	0	0	0	0	0	0	0	0	0	0	0	0	0	0	0	0	0	0	0.278	0.381	0.349	0.405	3.107	0.371	0.807	0.000	0.000	0.000	0.000	0.000	0.000	0.000	0.000	0.000	0.000	0.000	0.000	0.000	0.000	80	542	3154	3851	-1.847	Error	Error	686	2468	0	0	1063	2788	0	0	0	0
2	17	8	""	"YNL276C"	9540	26710	80	1371	1949	1701	74	79	31	100	96	0	2180	2968	2490	54	58	19	96	96	0	0	0	0	0	0	0	0	0	0	0	0	0	0	0	0	0	0	0	0.610	0.643	0.542	0.582	2.516	0.646	0.871	0.000	0.000	0.000	0.000	0.000	0.000	0.000	0.000	0.000	0.000	0.000	0.000	0.000	0.000	52	340	3423	4789	-0.713	Error	Error	1297	2126	0	0	1875	2914	0	0	0	0
2	18	8	"KRI1"	"YNL308C"	9740	26700	90	2087	2729	2247	72	78	33	100	100	0	3550	4273	3272	55	61	30	98	98	0	0	0	0	0	0	0	0	0	0	0	0	0	0	0	0	0	0	0	0.577	0.630	0.589	0.646	2.659	0.661	0.831	0.000	0.000	0.000	0.000	0.000	0.000	0.000	0.000	0.000	0.000	0.000	0.000	0.000	0.000	52	420	5510	6875	-0.795	Error	Error	2015	3495	0	0	2657	4218	0	0	0	0
2	19	8	""	"YNL246W"	9940	26710	100	2756	2823	1937	72	79	57	100	100	0	4910	5082	2871	55	63	52	100	97	0	0	0	0	0	0	0	0	0	0	0	0	0	0	0	0	0	0	0	0.553	0.547	0.477	0.502	2.117	0.581	0.844	0.000	0.000	0.000	0.000	0.000	0.000	0.000	0.000	0.000	0.000	0.000	0.000	0.000	0.000	80	542	7539	7778	-0.855	Error	Error	2684	4855	0	0	2751	5027	0	0	0	0
2	20	8	""	"YNL278W"	10140	26710	80	4474	6048	5908	74	86	84	98	94	0	6615	9991	8117	55	69	134	98	96	0	0	0	0	0	0	0	0	0	0	0	0	0	0	0	0	0	0	0	0.671	0.601	0.415	0.432	2.029	0.660	0.875	0.000	0.000	0.000	0.000	0.000	0.000	0.000	0.000	0.000	0.000	0.000	0.000	0.000	0.000	52	340	10960	15910	-0.576	Error	Error	4400	6560	0	0	5974	9936	0	0	0	0
2	21	8	""	"YNL310C"	10350	26710	100	1175	1867	1674	70	74	29	98	95	0	3281	4137	2989	54	58	22	96	96	0	0	0	0	0	0	0	0	0	0	0	0	0	0	0	0	0	0	0	0.342	0.440	0.353	0.377	2.750	0.465	0.807	0.000	0.000	0.000	0.000	0.000	0.000	0.000	0.000	0.000	0.000	0.000	0.000	0.000	0.000	80	554	4332	5880	-1.546	Error	Error	1105	3227	0	0	1797	4083	0	0	0	0
2	1	9	""	"YOR042W"	6340	26920	90	5837	6405	4315	71	74	35	100	100	0	15003	16574	9459	55	61	27	100	100	0	0	0	0	0	0	0	0	0	0	0	0	0	0	0	0	0	0	0	0.386	0.383	0.344	0.337	1.617	0.390	0.878	0.000	0.000	0.000	0.000	0.000	0.000	0.000	0.000	0.000	0.000	0.000	0.000	0.000	0.000	52	406	20714	22853	-1.374	Error	Error	5766	14948	0	0	6334	16519	0	0	0	0
2	2	9	"CDC21"	"YOR074C"	6530	26930	110	4954	7583	6507	72	111	542	92	80	0	6130	7110	5445	55	75	259	91	88	0	0	0	0	0	0	0	0	0	0	0	0	0	0	0	0	0	0	0	0.804	1.065	1.035	1.134	2.554	1.125	0.881	0.000	0.000	0.000	0.000	0.000	0.000	0.000	0.000	0.000	0.000	0.000	0.000	0.000	0.000	80	597	10957	14566	-0.315	Error	Error	4882	6075	0	0	7511	7055	0	0	0	0
2	3	9	"VAM3"	"YOR106W"	6750	26920	90	2695	3531	2782	74	80	48	100	100	0	7165	7680	4887	54	64	78	100	100	0	0	0	0	0	0	0	0	0	0	0	0	0	0	0	0	0	0	0	0.369	0.453	0.385	0.414	1.782	0.494	0.859	0.000	0.000	0.000	0.000	0.000	0.000	0.000	0.000	0.000	0.000	0.000	0.000	0.000	0.000	52	420	9732	11083	-1.440	Error	Error	2621	7111	0	0	3457	7626	0	0	0	0
2	4	9	""	"YOR044W"	6940	26910	80	3848	4728	3449	71	80	60	100	98	0	3376	3834	2619	55	65	55	98	96	0	0	0	0	0	0	0	0	0	0	0	0	0	0	0	0	0	0	0	1.137	1.232	1.135	1.185	2.287	1.277	0.822	0.000	0.000	0.000	0.000	0.000	0.000	0.000	0.000	0.000	0.000	0.000	0.000	0.000	0.000	52	340	7098	8436	0.186	Error	Error	3777	3321	0	0	4657	3779	0	0	0	0
2	5	9	""	"YOR076C"	7140	26920	110	3934	6989	7109	71	143	912	77	65	0	4531	6437	6020	54	91	509	87	81	0	0	0	0	0	0	0	0	0	0	0	0	0	0	0	0	0	0	0	0.863	1.084	0.975	0.988	2.284	1.206	0.865	0.000	0.000	0.000	0.000	0.000	0.000	0.000	0.000	0.000	0.000	0.000	0.000	0.000	0.000	80	619	8340	13301	-0.213	Error	Error	3863	4477	0	0	6918	6383	0	0	0	0
2	6	9	""	"YOR108W"	7350	26910	90	2070	3631	3896	69	77	63	100	98	0	5174	8150	7982	56	69	159	96	94	0	0	0	0	0	0	0	0	0	0	0	0	0	0	0	0	0	0	0	0.391	0.440	0.379	0.441	3.072	0.448	0.861	0.000	0.000	0.000	0.000	0.000	0.000	0.000	0.000	0.000	0.000	0.000	0.000	0.000	0.000	52	414	7119	11656	-1.355	Error	Error	2001	5118	0	0	3562	8094	0	0	0	0
2	7	9	"DBP5"	"YOR046C"	7540	26920	100	9328	9764	6103	71	77	38	100	100	0	7459	8038	3896	57	63	36	100	100	0	0	0	0	0	0	0	0	0	0	0	0	0	0	0	0	0	0	0	1.251	1.215	1.170	1.069	1.541	1.367	0.871	0.000	0.000	0.000	0.000	0.000	0.000	0.000	0.000	0.000	0.000	0.000	0.000	0.000	0.000	80	535	16659	17674	0.323	Error	Error	9257	7402	0	0	9693	7981	0	0	0	0
2	8	9	""	"YOR078W"	7750	26910	80	4790	6007	4435	70	91	148	100	100	0	8157	8926	4952	56	82	196	100	100	0	0	0	0	0	0	0	0	0	0	0	0	0	0	0	0	0	0	0	0.583	0.669	0.543	0.576	1.730	0.744	0.819	0.000	0.000	0.000	0.000	0.000	0.000	0.000	0.000	0.000	0.000	0.000	0.000	0.000	0.000	52	340	12821	14807	-0.779	Error	Error	4720	8101	0	0	5937	8870	0	0	0	0
2	9	9	""	"YOR110W"	7950	26910	70	152	154	56	72	76	29	84	65	0	233	233	96	55	58	24	93	90	0	0	0	0	0	0	0	0	0	0	0	0	0	0	0	0	0	0	0	0.449	0.461	0.508	0.434	2.138	0.438	0.475	0.000	0.000	0.000	0.000	0.000	0.000	0.000	0.000	0.000	0.000	0.000	0.000	0.000	0.000	32	236	258	260	-1.154	Error	Error	80	178	0	0	82	178	0	0	0	0
2	10	9	"RAT1"	"YOR048C"	8150	26910	70	153	180	118	70	75	30	71	59	0	206	248	143	56	62	28	96	90	0	0	0	0	0	0	0	0	0	0	0	0	0	0	0	0	0	0	0	0.553	0.573	0.562	0.513	3.360	0.596	0.407	0.000	0.000	0.000	0.000	0.000	0.000	0.000	0.000	0.000	0.000	0.000	0.000	0.000	0.000	32	236	233	302	-0.854	Error	Error	83	150	0	0	110	192	0	0	0	0
2	11	9	""	"YOR080W"	8350	26910	90	5239	8148	7114	72	89	174	100	98	0	9541	11189	7597	55	75	220	100	100	0	0	0	0	0	0	0	0	0	0	0	0	0	0	0	0	0	0	0	0.545	0.725	0.629	0.596	1.805	0.812	0.836	0.000	0.000	0.000	0.000	0.000	0.000	0.000	0.000	0.000	0.000	0.000	0.000	0.000	0.000	52	420	14653	19210	-0.876	Error	Error	5167	9486	0	0	8076	11134	0	0	0	0
2	12	9	""	"YOR112W"	8550	26910	90	5125	6611	4855	73	84	90	100	100	0	10264	11921	6618	56	67	87	100	100	0	0	0	0	0	0	0	0	0	0	0	0	0	0	0	0	0	0	0	0.495	0.551	0.447	0.482	1.650	0.597	0.817	0.000	0.000	0.000	0.000	0.000	0.000	0.000	0.000	0.000	0.000	0.000	0.000	0.000	0.000	52	420	15260	18403	-1.015	Error	Error	5052	10208	0	0	6538	11865	0	0	0	0
2	13	9	"PHO85"	"YPL031C"	8740	26910	90	2020	2388	1626	74	90	133	100	100	0	8997	9395	4160	58	90	264	100	100	0	0	0	0	0	0	0	0	0	0	0	0	0	0	0	0	0	0	0	0.218	0.248	0.213	0.210	1.783	0.262	0.799	0.000	0.000	0.000	0.000	0.000	0.000	0.000	0.000	0.000	0.000	0.000	0.000	0.000	0.000	52	420	10885	11651	-2.200	Error	Error	1946	8939	0	0	2314	9337	0	0	0	0
2	14	9	""	"YPL063W"	8950	26910	80	915	1764	2034	70	73	27	100	100	0	3086	4660	4117	56	59	19	100	100	0	0	0	0	0	0	0	0	0	0	0	0	0	0	0	0	0	0	0	0.279	0.368	0.284	0.275	1.663	0.422	0.895	0.000	0.000	0.000	0.000	0.000	0.000	0.000	0.000	0.000	0.000	0.000	0.000	0.000	0.000	52	340	3875	6298	-1.842	Error	Error	845	3030	0	0	1694	4604	0	0	0	0
2	15	9	""	"YPL095C"	9150	26910	80	1956	3596	4108	71	76	34	100	100	0	4376	6228	5085	56	60	24	100	100	0	0	0	0	0	0	0	0	0	0	0	0	0	0	0	0	0	0	0	0.436	0.571	0.485	0.464	1.905	0.672	0.847	0.000	0.000	0.000	0.000	0.000	0.000	0.000	0.000	0.000	0.000	0.000	0.000	0.000	0.000	52	340	6205	9697	-1.196	Error	Error	1885	4320	0	0	3525	6172	0	0	0	0
2	16	9	""	"YPL033C"	9340	26910	90	4055	6067	4475	73	83	74	100	100	0	3524	4496	2460	55	60	28	98	98	0	0	0	0	0	0	0	0	0	0	0	0	0	0	0	0	0	0	0	1.148	1.350	1.175	1.096	1.800	1.545	0.827	0.000	0.000	0.000	0.000	0.000	0.000	0.000	0.000	0.000	0.000	0.000	0.000	0.000	0.000	52	420	7451	10435	0.199	Error	Error	3982	3469	0	0	5994	4441	0	0	0	0
2	17	9	"VPS28"	"YPL065W"	9540	26910	90	4267	5837	4908	73	76	28	100	100	0	6219	8464	5856	56	60	28	98	98	0	0	0	0	0	0	0	0	0	0	0	0	0	0	0	0	0	0	0	0.681	0.686	0.533	0.581	2.611	0.725	0.846	0.000	0.000	0.000	0.000	0.000	0.000	0.000	0.000	0.000	0.000	0.000	0.000	0.000	0.000	52	420	10357	14172	-0.555	Error	Error	4194	6163	0	0	5764	8408	0	0	0	0
2	18	9	"MSY1"	"YPL097W"	9740	26910	80	4664	6302	5531	71	76	32	100	100	0	7173	10646	7370	56	59	27	98	98	0	0	0	0	0	0	0	0	0	0	0	0	0	0	0	0	0	0	0	0.645	0.588	0.476	0.451	1.908	0.637	0.850	0.000	0.000	0.000	0.000	0.000	0.000	0.000	0.000	0.000	0.000	0.000	0.000	0.000	0.000	52	340	11710	16821	-0.632	Error	Error	4593	7117	0	0	6231	10590	0	0	0	0
2	19	9	""	"YPL035C"	9950	26910	90	744	1163	1255	73	77	35	94	92	0	1010	1232	971	53	57	21	100	100	0	0	0	0	0	0	0	0	0	0	0	0	0	0	0	0	0	0	0	0.701	0.925	0.652	0.611	2.948	1.158	0.716	0.000	0.000	0.000	0.000	0.000	0.000	0.000	0.000	0.000	0.000	0.000	0.000	0.000	0.000	52	420	1628	2269	-0.512	Error	Error	671	957	0	0	1090	1179	0	0	0	0
2	20	9	""	"YPL067C"	10140	26910	90	1026	1429	1098	73	75	27	100	100	0	1313	1485	842	55	59	21	100	96	0	0	0	0	0	0	0	0	0	0	0	0	0	0	0	0	0	0	0	0.758	0.948	0.762	0.869	2.258	1.088	0.807	0.000	0.000	0.000	0.000	0.000	0.000	0.000	0.000	0.000	0.000	0.000	0.000	0.000	0.000	52	420	2211	2786	-0.401	Error	Error	953	1258	0	0	1356	1430	0	0	0	0
2	21	9	""	"YPL099C"	10340	26910	80	2526	3725	3165	74	80	50	100	100	0	4564	5646	3931	54	61	67	96	96	0	0	0	0	0	0	0	0	0	0	0	0	0	0	0	0	0	0	0	0.544	0.653	0.484	0.496	2.067	0.688	0.827	0.000	0.000	0.000	0.000	0.000	0.000	0.000	0.000	0.000	0.000	0.000	0.000	0.000	0.000	52	340	6962	9243	-0.879	Error	Error	2452	4510	0	0	3651	5592	0	0	0	0
2	1	10	"EGD1"	"YPL037C"	6350	27120	80	1610	2415	2024	71	81	77	96	88	0	3726	4084	2641	54	62	52	100	100	0	0	0	0	0	0	0	0	0	0	0	0	0	0	0	0	0	0	0	0.419	0.582	0.525	0.453	1.941	0.644	0.846	0.000	0.000	0.000	0.000	0.000	0.000	0.000	0.000	0.000	0.000	0.000	0.000	0.000	0.000	52	340	5211	6374	-1.255	Error	Error	1539	3672	0	0	2344	4030	0	0	0	0
2	2	10	"BTS1"	"YPL069C"	6550	27120	100	4400	5986	6001	71	103	524	76	68	0	3985	4217	3715	53	70	241	78	75	0	0	0	0	0	0	0	0	0	0	0	0	0	0	0	0	0	0	0	1.101	1.421	1.155	1.252	2.794	1.578	0.844	0.000	0.000	0.000	0.000	0.000	0.000	0.000	0.000	0.000	0.000	0.000	0.000	0.000	0.000	80	527	8261	10079	0.139	Error	Error	4329	3932	0	0	5915	4164	0	0	0	0
2	3	10	""	"YPL101W"	6750	27110	90	4514	5091	3682	70	79	47	100	100	0	12306	11651	7029	54	64	75	100	100	0	0	0	0	0	0	0	0	0	0	0	0	0	0	0	0	0	0	0	0.363	0.433	0.383	0.381	1.756	0.457	0.895	0.000	0.000	0.000	0.000	0.000	0.000	0.000	0.000	0.000	0.000	0.000	0.000	0.000	0.000	52	420	16696	16618	-1.463	Error	Error	4444	12252	0	0	5021	11597	0	0	0	0
2	4	10	"RPS23B"	"YPR132W"	6950	27120	90	4255	6577	6134	70	85	119	100	100	0	5321	6976	5302	54	67	130	100	100	0	0	0	0	0	0	0	0	0	0	0	0	0	0	0	0	0	0	0	0.795	0.940	0.670	0.750	1.759	1.049	0.847	0.000	0.000	0.000	0.000	0.000	0.000	0.000	0.000	0.000	0.000	0.000	0.000	0.000	0.000	52	420	9452	13429	-0.332	Error	Error	4185	5267	0	0	6507	6922	0	0	0	0
2	5	10	"KIM3"	"YPR164W"	7150	27120	70	181	178	64	67	71	27	87	84	0	230	231	89	56	59	20	96	93	0	0	0	0	0	0	0	0	0	0	0	0	0	0	0	0	0	0	0	0.655	0.634	0.676	0.607	2.059	0.718	0.420	0.000	0.000	0.000	0.000	0.000	0.000	0.000	0.000	0.000	0.000	0.000	0.000	0.000	0.000	32	236	288	286	-0.610	Error	Error	114	174	0	0	111	175	0	0	0	0
2	6	10	""	"YPR196W"	7330	27130	120	2194	3566	4022	68	80	93	85	79	0	3619	6108	6573	55	81	306	74	70	0	0	0	0	0	0	0	0	0	0	0	0	0	0	0	0	0	0	0	0.597	0.578	0.586	0.641	3.078	0.579	0.859	0.000	0.000	0.000	0.000	0.000	0.000	0.000	0.000	0.000	0.000	0.000	0.000	0.000	0.000	120	710	5690	9551	-0.745	Error	Error	2126	3564	0	0	3498	6053	0	0	0	0
2	7	10	"MSS18"	"YPR134W"	7550	27120	80	1437	2074	2034	71	75	31	100	100	0	3767	5198	4408	56	61	30	100	100	0	0	0	0	0	0	0	0	0	0	0	0	0	0	0	0	0	0	0	0.368	0.390	0.313	0.313	1.892	0.410	0.876	0.000	0.000	0.000	0.000	0.000	0.000	0.000	0.000	0.000	0.000	0.000	0.000	0.000	0.000	52	340	5077	7145	-1.442	Error	Error	1366	3711	0	0	2003	5142	0	0	0	0
2	8	10	"MRP2"	"YPR166C"	7750	27110	90	485	608	495	67	72	36	92	84	0	444	707	628	52	57	29	92	82	0	0	0	0	0	0	0	0	0	0	0	0	0	0	0	0	0	0	0	1.066	0.826	0.788	0.949	2.920	0.800	0.662	0.000	0.000	0.000	0.000	0.000	0.000	0.000	0.000	0.000	0.000	0.000	0.000	0.000	0.000	52	420	810	1196	0.093	Error	Error	418	392	0	0	541	655	0	0	0	0
2	9	10	"SGE1"	"YPR198W"	7950	27110	90	2444	5081	6550	71	85	180	98	94	0	3163	4989	5372	54	70	157	96	92	0	0	0	0	0	0	0	0	0	0	0	0	0	0	0	0	0	0	0	0.763	1.015	0.781	0.972	2.685	1.159	0.856	0.000	0.000	0.000	0.000	0.000	0.000	0.000	0.000	0.000	0.000	0.000	0.000	0.000	0.000	52	420	5482	9945	-0.390	Error	Error	2373	3109	0	0	5010	4935	0	0	0	0
2	10	10	""	"YPR136C"	8150	27110	80	156	188	104	70	74	27	86	73	0	230	246	136	52	58	26	92	90	0	0	0	0	0	0	0	0	0	0	0	0	0	0	0	0	0	0	0	0.483	0.608	0.607	0.567	3.012	0.582	0.527	0.000	0.000	0.000	0.000	0.000	0.000	0.000	0.000	0.000	0.000	0.000	0.000	0.000	0.000	52	340	264	312	-1.049	Error	Error	86	178	0	0	118	194	0	0	0	0
2	11	10	"NUT2"	"YPR168W"	8350	27120	80	127	139	60	68	71	25	76	57	0	207	212	120	52	56	23	82	78	0	0	0	0	0	0	0	0	0	0	0	0	0	0	0	0	0	0	0	0.381	0.444	0.466	0.548	2.694	0.420	0.461	0.000	0.000	0.000	0.000	0.000	0.000	0.000	0.000	0.000	0.000	0.000	0.000	0.000	0.000	52	340	214	231	-1.393	Error	Error	59	155	0	0	71	160	0	0	0	0
2	12	10	"ARR2"	"YPR200C"	8550	27120	80	528	784	803	72	76	29	88	82	0	1047	1567	1708	56	61	27	98	94	0	0	0	0	0	0	0	0	0	0	0	0	0	0	0	0	0	0	0	0.460	0.471	0.421	0.369	2.857	0.420	0.719	0.000	0.000	0.000	0.000	0.000	0.000	0.000	0.000	0.000	0.000	0.000	0.000	0.000	0.000	52	340	1447	2223	-1.120	Error	Error	456	991	0	0	712	1511	0	0	0	0
2	13	10	"MEP3"	"YPR138C"	8750	27110	90	1788	2482	2393	71	76	40	100	100	0	6182	8176	5974	55	68	111	100	100	0	0	0	0	0	0	0	0	0	0	0	0	0	0	0	0	0	0	0	0.280	0.297	0.226	0.226	1.889	0.339	0.823	0.000	0.000	0.000	0.000	0.000	0.000	0.000	0.000	0.000	0.000	0.000	0.000	0.000	0.000	52	420	7844	10532	-1.835	Error	Error	1717	6127	0	0	2411	8121	0	0	0	0
2	14	10	""	"YPR170C"	8950	27110	80	577	898	968	75	83	60	94	86	0	848	1530	1590	55	64	64	98	96	0	0	0	0	0	0	0	0	0	0	0	0	0	0	0	0	0	0	0	0.633	0.558	0.401	0.485	2.807	0.568	0.756	0.000	0.000	0.000	0.000	0.000	0.000	0.000	0.000	0.000	0.000	0.000	0.000	0.000	0.000	52	340	1295	2298	-0.660	Error	Error	502	793	0	0	823	1475	0	0	0	0
2	15	10	""	"YPR202W"	9140	27110	90	5955	9478	9855	71	74	29	100	100	0	17303	19405	13597	54	57	17	100	98	1	0	0	0	0	0	0	0	0	0	0	0	0	0	0	0	0	0	0	0.341	0.486	0.414	0.461	3.013	0.554	0.787	0.000	0.000	0.000	0.000	0.000	0.000	0.000	0.000	0.000	0.000	0.000	0.000	0.000	0.000	52	420	23133	28758	-1.552	Error	Error	5884	17249	0	0	9407	19351	0	0	0	0
2	16	10	""	"IntYBR048W"	9350	27110	90	1619	2868	2775	69	75	50	100	100	0	3424	3973	2780	54	60	34	100	98	0	0	0	0	0	0	0	0	0	0	0	0	0	0	0	0	0	0	0	0.460	0.714	0.555	0.601	2.006	0.825	0.833	0.000	0.000	0.000	0.000	0.000	0.000	0.000	0.000	0.000	0.000	0.000	0.000	0.000	0.000	52	420	4920	6718	-1.120	Error	Error	1550	3370	0	0	2799	3919	0	0	0	0
2	17	10	""	"LSR1"	9550	27110	90	774	1385	1330	73	76	30	100	98	0	3056	3662	2593	54	59	21	100	100	0	0	0	0	0	0	0	0	0	0	0	0	0	0	0	0	0	0	0	0.234	0.364	0.244	0.276	1.865	0.403	0.817	0.000	0.000	0.000	0.000	0.000	0.000	0.000	0.000	0.000	0.000	0.000	0.000	0.000	0.000	52	420	3703	4920	-2.098	Error	Error	701	3002	0	0	1312	3608	0	0	0	0
2	18	10	""	"YCLWTy5-1C"	9750	27110	80	1651	2687	2437	73	75	28	100	100	0	4655	6225	4421	52	57	20	100	100	0	0	0	0	0	0	0	0	0	0	0	0	0	0	0	0	0	0	0	0.343	0.423	0.324	0.365	2.217	0.452	0.831	0.000	0.000	0.000	0.000	0.000	0.000	0.000	0.000	0.000	0.000	0.000	0.000	0.000	0.000	52	340	6181	8787	-1.544	Error	Error	1578	4603	0	0	2614	6173	0	0	0	0
2	19	10	""	"IntYCR097W-A2"	9950	27110	80	133	161	92	72	74	29	84	55	0	177	224	162	53	57	22	98	98	0	0	0	0	0	0	0	0	0	0	0	0	0	0	0	0	0	0	0	0.492	0.520	0.488	0.513	2.261	0.510	0.646	0.000	0.000	0.000	0.000	0.000	0.000	0.000	0.000	0.000	0.000	0.000	0.000	0.000	0.000	52	340	185	260	-1.023	Error	Error	61	124	0	0	89	171	0	0	0	0
2	20	10	""	"IntYDL191W"	10160	27110	80	120	135	81	72	75	27	67	44	0	185	205	151	55	58	22	94	86	0	0	0	0	0	0	0	0	0	0	0	0	0	0	0	0	0	0	0	0.369	0.420	0.495	0.454	2.519	0.413	0.507	0.000	0.000	0.000	0.000	0.000	0.000	0.000	0.000	0.000	0.000	0.000	0.000	0.000	0.000	52	334	178	213	-1.437	Error	Error	48	130	0	0	63	150	0	0	0	0
2	21	10	""	"CEN4"	10340	27110	100	171	241	179	72	75	29	86	75	0	178	202	107	54	60	55	81	53	0	0	0	0	0	0	0	0	0	0	0	0	0	0	0	0	0	0	0	0.798	1.142	1.065	0.986	2.106	1.498	0.692	0.000	0.000	0.000	0.000	0.000	0.000	0.000	0.000	0.000	0.000	0.000	0.000	0.000	0.000	80	526	223	317	-0.325	Error	Error	99	124	0	0	169	148	0	0	0	0
2	1	11	""	"YDRWdelta31"	6350	27330	80	125	145	79	73	74	28	65	48	0	151	180	123	55	58	23	88	78	0	0	0	0	0	0	0	0	0	0	0	0	0	0	0	0	0	0	0	0.542	0.576	0.643	0.565	2.935	0.521	0.451	0.000	0.000	0.000	0.000	0.000	0.000	0.000	0.000	0.000	0.000	0.000	0.000	0.000	0.000	52	340	148	197	-0.885	Error	Error	52	96	0	0	72	125	0	0	0	0
2	2	11	""	"YELCtau1"	6540	27330	80	727	1746	2011	70	74	30	96	96	0	503	1156	1287	53	60	69	94	86	0	0	0	0	0	0	0	0	0	0	0	0	0	0	0	0	0	0	0	1.460	1.519	1.309	1.289	2.212	1.581	0.880	0.000	0.000	0.000	0.000	0.000	0.000	0.000	0.000	0.000	0.000	0.000	0.000	0.000	0.000	52	340	1107	2779	0.546	Error	Error	657	450	0	0	1676	1103	0	0	0	0
2	3	11	""	"YER039C-A"	6740	27330	100	660	1299	1550	68	72	29	92	91	0	1590	2775	3084	52	56	23	100	95	0	0	0	0	0	0	0	0	0	0	0	0	0	0	0	0	0	0	0	0.385	0.452	0.382	0.424	2.300	0.464	0.874	0.000	0.000	0.000	0.000	0.000	0.000	0.000	0.000	0.000	0.000	0.000	0.000	0.000	0.000	80	526	2130	3954	-1.377	Error	Error	592	1538	0	0	1231	2723	0	0	0	0
2	4	11	""	"YFLWtau1"	6940	27330	100	2451	5223	6651	71	78	87	97	96	0	1058	1859	2008	53	60	85	92	87	0	0	0	0	0	0	0	0	0	0	0	0	0	0	0	0	0	0	0	2.368	2.853	2.569	2.635	2.093	3.310	0.885	0.000	0.000	0.000	0.000	0.000	0.000	0.000	0.000	0.000	0.000	0.000	0.000	0.000	0.000	80	532	3385	6958	1.244	Error	Error	2380	1005	0	0	5152	1806	0	0	0	0
2	5	11	""	"YFRCdelta9"	7150	27320	80	389	883	1050	67	72	27	98	94	0	748	1451	1618	53	57	21	100	100	0	0	0	0	0	0	0	0	0	0	0	0	0	0	0	0	0	0	0	0.463	0.584	0.504	0.465	2.031	0.604	0.858	0.000	0.000	0.000	0.000	0.000	0.000	0.000	0.000	0.000	0.000	0.000	0.000	0.000	0.000	52	340	1017	2214	-1.110	Error	Error	322	695	0	0	816	1398	0	0	0	0
2	6	11	""	"YGLWtau2"	7350	27320	80	314	601	746	71	75	32	96	84	0	480	971	1281	54	59	23	100	96	0	0	0	0	0	0	0	0	0	0	0	0	0	0	0	0	0	0	0	0.570	0.578	0.513	0.491	2.458	0.551	0.837	0.000	0.000	0.000	0.000	0.000	0.000	0.000	0.000	0.000	0.000	0.000	0.000	0.000	0.000	52	335	669	1447	-0.810	Error	Error	243	426	0	0	530	917	0	0	0	0
2	7	11	""	"iYAR061W"	7550	27320	90	2947	4391	4263	69	80	106	100	100	0	4287	6368	4791	53	59	30	100	100	0	0	0	0	0	0	0	0	0	0	0	0	0	0	0	0	0	0	0	0.680	0.684	0.535	0.564	1.939	0.752	0.761	0.000	0.000	0.000	0.000	0.000	0.000	0.000	0.000	0.000	0.000	0.000	0.000	0.000	0.000	52	420	7112	10637	-0.557	Error	Error	2878	4234	0	0	4322	6315	0	0	0	0
2	8	11	""	"iYAR068W"	7740	27320	90	1536	2891	2946	66	71	25	100	100	0	3503	5895	5029	53	56	19	100	100	0	0	0	0	0	0	0	0	0	0	0	0	0	0	0	0	0	0	0	0.426	0.484	0.404	0.430	1.864	0.508	0.844	0.000	0.000	0.000	0.000	0.000	0.000	0.000	0.000	0.000	0.000	0.000	0.000	0.000	0.000	52	420	4920	8667	-1.231	Error	Error	1470	3450	0	0	2825	5842	0	0	0	0
2	9	11	""	"iYBL111C"	7940	27330	100	3747	9203	13044	70	72	25	98	98	0	6041	13129	16917	54	58	23	95	95	1	0	0	0	0	0	0	0	0	0	0	0	0	0	0	0	0	0	0	0.614	0.699	0.623	0.767	3.385	0.736	0.881	0.000	0.000	0.000	0.000	0.000	0.000	0.000	0.000	0.000	0.000	0.000	0.000	0.000	0.000	80	535	9664	22208	-0.703	Error	Error	3677	5987	0	0	9133	13075	0	0	0	0
2	10	11	""	"iYBL098W"	8140	27320	80	909	1447	1492	69	70	24	100	100	0	2105	3226	2700	54	59	21	100	100	0	0	0	0	0	0	0	0	0	0	0	0	0	0	0	0	0	0	0	0.410	0.434	0.333	0.395	2.052	0.464	0.806	0.000	0.000	0.000	0.000	0.000	0.000	0.000	0.000	0.000	0.000	0.000	0.000	0.000	0.000	52	340	2891	4550	-1.288	Error	Error	840	2051	0	0	1378	3172	0	0	0	0
2	11	11	""	"iYBL092W"	8350	27320	80	451	854	880	72	74	26	98	98	0	1114	1730	1644	53	58	19	100	100	0	0	0	0	0	0	0	0	0	0	0	0	0	0	0	0	0	0	0	0.357	0.466	0.390	0.399	1.880	0.477	0.812	0.000	0.000	0.000	0.000	0.000	0.000	0.000	0.000	0.000	0.000	0.000	0.000	0.000	0.000	52	340	1440	2459	-1.485	Error	Error	379	1061	0	0	782	1677	0	0	0	0
2	12	11	""	"iYBL089W"	8540	27320	100	508	836	918	70	74	28	98	96	0	917	1409	1476	55	59	20	98	97	0	0	0	0	0	0	0	0	0	0	0	0	0	0	0	0	0	0	0	0.508	0.566	0.516	0.520	2.342	0.572	0.821	0.000	0.000	0.000	0.000	0.000	0.000	0.000	0.000	0.000	0.000	0.000	0.000	0.000	0.000	80	526	1300	2120	-0.977	Error	Error	438	862	0	0	766	1354	0	0	0	0
2	13	11	""	"iYBL071C"	8750	27320	80	221	403	510	69	72	25	90	84	0	513	885	1074	52	55	15	98	98	0	0	0	0	0	0	0	0	0	0	0	0	0	0	0	0	0	0	0	0.330	0.401	0.290	0.321	2.317	0.417	0.780	0.000	0.000	0.000	0.000	0.000	0.000	0.000	0.000	0.000	0.000	0.000	0.000	0.000	0.000	52	340	613	1167	-1.601	Error	Error	152	461	0	0	334	833	0	0	0	0
2	14	11	""	"iYBL065W"	8950	27320	80	108	147	113	68	70	28	59	36	0	246	371	386	56	59	18	100	96	0	0	0	0	0	0	0	0	0	0	0	0	0	0	0	0	0	0	0	0.211	0.251	0.213	0.230	2.837	0.231	0.549	0.000	0.000	0.000	0.000	0.000	0.000	0.000	0.000	0.000	0.000	0.000	0.000	0.000	0.000	52	340	230	394	-2.248	Error	Error	40	190	0	0	79	315	0	0	0	0
2	15	11	""	"iYBL060W"	9140	27320	80	940	1612	1598	70	71	26	100	100	0	2182	3174	2994	56	59	19	100	100	0	0	0	0	0	0	0	0	0	0	0	0	0	0	0	0	0	0	0	0.409	0.495	0.417	0.476	1.819	0.485	0.820	0.000	0.000	0.000	0.000	0.000	0.000	0.000	0.000	0.000	0.000	0.000	0.000	0.000	0.000	52	340	2996	4660	-1.289	Error	Error	870	2126	0	0	1542	3118	0	0	0	0
2	16	11	""	"iYBL042C"	9340	27320	80	956	1721	1601	70	73	28	100	100	0	3397	4483	3378	56	60	20	100	100	0	0	0	0	0	0	0	0	0	0	0	0	0	0	0	0	0	0	0	0.265	0.373	0.313	0.325	1.768	0.393	0.838	0.000	0.000	0.000	0.000	0.000	0.000	0.000	0.000	0.000	0.000	0.000	0.000	0.000	0.000	52	340	4227	6078	-1.915	Error	Error	886	3341	0	0	1651	4427	0	0	0	0
2	17	11	""	"iYBL038W"	9540	27310	80	906	1554	1460	71	76	38	100	100	0	2757	3624	2941	54	58	19	100	100	0	0	0	0	0	0	0	0	0	0	0	0	0	0	0	0	0	0	0	0.309	0.415	0.295	0.350	1.808	0.430	0.839	0.000	0.000	0.000	0.000	0.000	0.000	0.000	0.000	0.000	0.000	0.000	0.000	0.000	0.000	52	340	3538	5053	-1.695	Error	Error	835	2703	0	0	1483	3570	0	0	0	0
2	18	11	""	"iYBL034C"	9750	27320	80	381	792	845	69	75	37	100	96	0	1101	1756	1518	54	60	30	100	100	0	0	0	0	0	0	0	0	0	0	0	0	0	0	0	0	0	0	0	0.298	0.425	0.316	0.316	1.862	0.460	0.778	0.000	0.000	0.000	0.000	0.000	0.000	0.000	0.000	0.000	0.000	0.000	0.000	0.000	0.000	52	340	1359	2425	-1.747	Error	Error	312	1047	0	0	723	1702	0	0	0	0
2	19	11	""	"iYBR265W"	9940	27310	100	319	525	550	73	77	29	86	76	0	464	795	787	54	58	23	91	90	0	0	0	0	0	0	0	0	0	0	0	0	0	0	0	0	0	0	0	0.600	0.610	0.495	0.567	3.583	0.635	0.803	0.000	0.000	0.000	0.000	0.000	0.000	0.000	0.000	0.000	0.000	0.000	0.000	0.000	0.000	80	529	656	1193	-0.737	Error	Error	246	410	0	0	452	741	0	0	0	0
2	20	11	""	"iYBR270C"	10140	27310	80	1794	2859	2923	76	78	30	100	100	0	3868	4898	3952	55	59	22	100	100	0	0	0	0	0	0	0	0	0	0	0	0	0	0	0	0	0	0	0	0.451	0.575	0.467	0.489	2.042	0.624	0.806	0.000	0.000	0.000	0.000	0.000	0.000	0.000	0.000	0.000	0.000	0.000	0.000	0.000	0.000	52	340	5531	7626	-1.150	Error	Error	1718	3813	0	0	2783	4843	0	0	0	0
2	21	11	""	"iYBR274W"	10350	27310	90	400	677	805	71	76	34	98	90	0	466	686	633	53	58	26	100	100	0	0	0	0	0	0	0	0	0	0	0	0	0	0	0	0	0	0	0	0.797	0.957	0.589	0.706	2.157	1.167	0.764	0.000	0.000	0.000	0.000	0.000	0.000	0.000	0.000	0.000	0.000	0.000	0.000	0.000	0.000	52	420	742	1239	-0.328	Error	Error	329	413	0	0	606	633	0	0	0	0
2	1	12	""	"iYBR291C"	6340	27530	100	451	1014	1535	69	73	28	95	91	0	528	1144	1605	53	58	24	93	90	0	0	0	0	0	0	0	0	0	0	0	0	0	0	0	0	0	0	0	0.804	0.866	0.796	0.731	2.884	0.925	0.798	0.000	0.000	0.000	0.000	0.000	0.000	0.000	0.000	0.000	0.000	0.000	0.000	0.000	0.000	80	527	857	2036	-0.314	Error	Error	382	475	0	0	945	1091	0	0	0	0
2	2	12	""	"iYBR294W"	6550	27530	100	911	1556	1726	69	72	28	98	97	0	2474	3770	3465	53	58	34	97	96	0	0	0	0	0	0	0	0	0	0	0	0	0	0	0	0	0	0	0	0.348	0.400	0.368	0.390	2.351	0.420	0.802	0.000	0.000	0.000	0.000	0.000	0.000	0.000	0.000	0.000	0.000	0.000	0.000	0.000	0.000	80	522	3263	5204	-1.524	Error	Error	842	2421	0	0	1487	3717	0	0	0	0
2	3	12	""	"iYBR297W"	6740	27530	100	1688	2633	2409	68	71	31	100	100	0	2608	3125	2199	53	58	35	100	100	0	0	0	0	0	0	0	0	0	0	0	0	0	0	0	0	0	0	0	0.634	0.835	0.800	0.816	1.785	0.944	0.819	0.000	0.000	0.000	0.000	0.000	0.000	0.000	0.000	0.000	0.000	0.000	0.000	0.000	0.000	80	497	4175	5637	-0.657	Error	Error	1620	2555	0	0	2565	3072	0	0	0	0
2	4	12	""	"iYCL061C"	6940	27530	100	1894	3580	3902	70	72	26	97	97	0	5454	7729	6606	52	56	16	97	97	0	0	0	0	0	0	0	0	0	0	0	0	0	0	0	0	0	0	0	0.338	0.457	0.405	0.391	2.138	0.506	0.864	0.000	0.000	0.000	0.000	0.000	0.000	0.000	0.000	0.000	0.000	0.000	0.000	0.000	0.000	80	512	7226	11187	-1.566	Error	Error	1824	5402	0	0	3510	7677	0	0	0	0
2	5	12	""	"iYCL055W-0"	7140	27530	100	1114	1490	1257	68	71	26	100	100	0	3022	3487	2606	54	58	18	100	100	0	0	0	0	0	0	0	0	0	0	0	0	0	0	0	0	0	0	0	0.352	0.414	0.395	0.422	1.894	0.411	0.804	0.000	0.000	0.000	0.000	0.000	0.000	0.000	0.000	0.000	0.000	0.000	0.000	0.000	0.000	80	524	4014	4855	-1.505	Error	Error	1046	2968	0	0	1422	3433	0	0	0	0
2	6	12	""	"iYCL051W"	7350	27520	90	898	2085	2596	70	75	30	100	98	0	1579	2358	2155	54	58	20	100	100	0	0	0	0	0	0	0	0	0	0	0	0	0	0	0	0	0	0	0	0.543	0.875	0.582	0.674	2.140	1.068	0.804	0.000	0.000	0.000	0.000	0.000	0.000	0.000	0.000	0.000	0.000	0.000	0.000	0.000	0.000	52	414	2353	4319	-0.881	Error	Error	828	1525	0	0	2015	2304	0	0	0	0
2	7	12	""	"iYCL029C"	7530	27520	90	1199	1517	1190	70	73	28	100	98	0	2426	3039	2145	53	57	22	100	100	0	0	0	0	0	0	0	0	0	0	0	0	0	0	0	0	0	0	0	0.476	0.485	0.427	0.406	1.960	0.485	0.827	0.000	0.000	0.000	0.000	0.000	0.000	0.000	0.000	0.000	0.000	0.000	0.000	0.000	0.000	52	414	3502	4433	-1.072	Error	Error	1129	2373	0	0	1447	2986	0	0	0	0
2	8	12	""	"iYCL025C"	7740	27530	100	647	803	611	69	73	28	100	98	0	3316	4048	2349	53	56	19	100	100	0	0	0	0	0	0	0	0	0	0	0	0	0	0	0	0	0	0	0	0.177	0.184	0.162	0.156	1.840	0.194	0.815	0.000	0.000	0.000	0.000	0.000	0.000	0.000	0.000	0.000	0.000	0.000	0.000	0.000	0.000	80	526	3841	4729	-2.497	Error	Error	578	3263	0	0	734	3995	0	0	0	0
2	9	12	""	"iYCRCdelta6-0"	7930	27530	100	640	1490	1861	69	71	24	98	96	0	1032	2130	2591	53	56	18	93	93	0	0	0	0	0	0	0	0	0	0	0	0	0	0	0	0	0	0	0	0.583	0.684	0.673	0.684	2.137	0.688	0.853	0.000	0.000	0.000	0.000	0.000	0.000	0.000	0.000	0.000	0.000	0.000	0.000	0.000	0.000	80	507	1550	3498	-0.778	Error	Error	571	979	0	0	1421	2077	0	0	0	0
2	10	12	""	"iYDL043C"	8140	27520	100	482	662	564	67	70	25	98	92	0	832	1078	919	54	56	18	90	90	0	0	0	0	0	0	0	0	0	0	0	0	0	0	0	0	0	0	0	0.533	0.581	0.449	0.535	2.632	0.567	0.767	0.000	0.000	0.000	0.000	0.000	0.000	0.000	0.000	0.000	0.000	0.000	0.000	0.000	0.000	80	542	1193	1619	-0.907	Error	Error	415	778	0	0	595	1024	0	0	0	0
2	11	12	""	"iYDL037C-0"	8350	27510	80	1538	2081	1696	71	75	28	100	100	0	2128	2876	2164	54	58	23	100	100	0	0	0	0	0	0	0	0	0	0	0	0	0	0	0	0	0	0	0	0.707	0.712	0.607	0.645	1.842	0.728	0.838	0.000	0.000	0.000	0.000	0.000	0.000	0.000	0.000	0.000	0.000	0.000	0.000	0.000	0.000	52	340	3541	4832	-0.500	Error	Error	1467	2074	0	0	2010	2822	0	0	0	0
2	12	12	""	"iYDL032W"	8540	27520	110	375	499	388	69	74	57	95	80	0	1298	1668	1273	54	64	107	97	95	0	0	0	0	0	0	0	0	0	0	0	0	0	0	0	0	0	0	0	0.246	0.266	0.233	0.232	2.130	0.255	0.727	0.000	0.000	0.000	0.000	0.000	0.000	0.000	0.000	0.000	0.000	0.000	0.000	0.000	0.000	80	578	1550	2044	-2.023	Error	Error	306	1244	0	0	430	1614	0	0	0	0
2	13	12	""	"iYDL014W"	8740	27530	90	1227	1768	1501	67	74	64	100	100	0	2292	3036	2310	54	64	125	100	100	0	0	0	0	0	0	0	0	0	0	0	0	0	0	0	0	0	0	0	0.518	0.570	0.446	0.493	1.809	0.577	0.859	0.000	0.000	0.000	0.000	0.000	0.000	0.000	0.000	0.000	0.000	0.000	0.000	0.000	0.000	52	420	3398	4683	-0.948	Error	Error	1160	2238	0	0	1701	2982	0	0	0	0
2	14	12	""	"iYDL008W"	8950	27510	90	1004	1394	1205	72	80	63	98	96	0	1149	1536	1276	57	67	71	96	94	0	0	0	0	0	0	0	0	0	0	0	0	0	0	0	0	0	0	0	0.853	0.894	0.724	0.850	2.153	0.907	0.788	0.000	0.000	0.000	0.000	0.000	0.000	0.000	0.000	0.000	0.000	0.000	0.000	0.000	0.000	52	420	2024	2801	-0.229	Error	Error	932	1092	0	0	1322	1479	0	0	0	0
2	15	12	""	"iYDLWtau1"	9150	27520	90	390	539	427	72	76	33	94	92	0	643	769	568	56	64	36	96	94	0	0	0	0	0	0	0	0	0	0	0	0	0	0	0	0	0	0	0	0.542	0.655	0.606	0.617	1.818	0.670	0.756	0.000	0.000	0.000	0.000	0.000	0.000	0.000	0.000	0.000	0.000	0.000	0.000	0.000	0.000	52	420	905	1180	-0.884	Error	Error	318	587	0	0	467	713	0	0	0	0
2	16	12	""	"iYDR008C"	9340	27510	90	1336	2087	1733	72	78	55	100	100	0	3295	3952	2521	57	62	32	100	100	0	0	0	0	0	0	0	0	0	0	0	0	0	0	0	0	0	0	0	0.390	0.517	0.420	0.439	1.811	0.552	0.764	0.000	0.000	0.000	0.000	0.000	0.000	0.000	0.000	0.000	0.000	0.000	0.000	0.000	0.000	52	420	4502	5910	-1.357	Error	Error	1264	3238	0	0	2015	3895	0	0	0	0
2	17	12	""	"iYDR013W"	9550	27520	80	495	931	1098	71	76	27	100	100	0	473	783	794	56	59	21	100	100	0	0	0	0	0	0	0	0	0	0	0	0	0	0	0	0	0	0	0	1.017	1.183	0.869	0.822	2.152	1.363	0.758	0.000	0.000	0.000	0.000	0.000	0.000	0.000	0.000	0.000	0.000	0.000	0.000	0.000	0.000	52	340	841	1587	0.024	Error	Error	424	417	0	0	860	727	0	0	0	0
2	18	12	""	"iYDR016C"	9740	27520	100	2048	3804	4304	70	75	27	98	98	0	1802	2611	2509	56	60	26	95	91	0	0	0	0	0	0	0	0	0	0	0	0	0	0	0	0	0	0	0	1.133	1.461	1.246	1.357	2.388	1.690	0.823	0.000	0.000	0.000	0.000	0.000	0.000	0.000	0.000	0.000	0.000	0.000	0.000	0.000	0.000	80	505	3724	6289	0.180	Error	Error	1978	1746	0	0	3734	2555	0	0	0	0
2	19	12	""	"iYDR032C-0"	9940	27520	100	440	591	459	73	78	29	93	92	0	1547	1819	1193	55	59	23	98	96	0	0	0	0	0	0	0	0	0	0	0	0	0	0	0	0	0	0	0	0.246	0.294	0.273	0.251	2.576	0.311	0.786	0.000	0.000	0.000	0.000	0.000	0.000	0.000	0.000	0.000	0.000	0.000	0.000	0.000	0.000	80	514	1859	2282	-2.023	Error	Error	367	1492	0	0	518	1764	0	0	0	0
2	20	12	""	"iYDR034C"	10140	27500	90	2402	3373	2716	76	95	178	100	98	0	4506	5767	4109	57	99	392	96	92	0	0	0	0	0	0	0	0	0	0	0	0	0	0	0	0	0	0	0	0.523	0.577	0.462	0.579	2.959	0.564	0.801	0.000	0.000	0.000	0.000	0.000	0.000	0.000	0.000	0.000	0.000	0.000	0.000	0.000	0.000	52	408	6775	9007	-0.936	Error	Error	2326	4449	0	0	3297	5710	0	0	0	0
2	21	12	""	"iYDR034C-A"	10340	27520	100	2213	3126	2605	73	76	29	98	97	0	3995	4715	3191	54	60	31	93	93	0	0	0	0	0	0	0	0	0	0	0	0	0	0	0	0	0	0	0	0.543	0.655	0.562	0.642	2.873	0.690	0.780	0.000	0.000	0.000	0.000	0.000	0.000	0.000	0.000	0.000	0.000	0.000	0.000	0.000	0.000	80	531	6081	7714	-0.881	Error	Error	2140	3941	0	0	3053	4661	0	0	0	0
2	1	13	""	"iYDR335W"	6350	27720	80	1849	2541	2386	72	80	87	98	92	0	1727	2625	2292	53	65	83	94	94	0	0	0	0	0	0	0	0	0	0	0	0	0	0	0	0	0	0	0	1.062	0.960	0.717	0.855	2.357	0.998	0.798	0.000	0.000	0.000	0.000	0.000	0.000	0.000	0.000	0.000	0.000	0.000	0.000	0.000	0.000	52	340	3451	5041	0.086	Error	Error	1777	1674	0	0	2469	2572	0	0	0	0
2	2	13	""	"iYDR339C"	6560	27720	70	185	206	95	70	75	35	90	81	0	245	252	104	54	58	30	100	90	0	0	0	0	0	0	0	0	0	0	0	0	0	0	0	0	0	0	0	0.602	0.687	0.593	0.675	1.538	0.708	0.587	0.000	0.000	0.000	0.000	0.000	0.000	0.000	0.000	0.000	0.000	0.000	0.000	0.000	0.000	32	236	306	334	-0.732	Error	Error	115	191	0	0	136	198	0	0	0	0
2	3	13	""	"iYDR342C-1"	6750	27730	100	1742	2608	2420	67	77	68	97	95	0	4525	5585	4576	54	58	38	97	96	0	0	0	0	0	0	0	0	0	0	0	0	0	0	0	0	0	0	0	0.375	0.459	0.374	0.457	2.683	0.464	0.841	0.000	0.000	0.000	0.000	0.000	0.000	0.000	0.000	0.000	0.000	0.000	0.000	0.000	0.000	80	531	6146	8072	-1.416	Error	Error	1675	4471	0	0	2541	5531	0	0	0	0
2	4	13	""	"iYDR354W"	6950	27730	80	392	572	496	69	75	48	98	90	0	686	1025	1013	54	59	24	100	100	0	0	0	0	0	0	0	0	0	0	0	0	0	0	0	0	0	0	0	0.511	0.518	0.526	0.496	2.010	0.464	0.778	0.000	0.000	0.000	0.000	0.000	0.000	0.000	0.000	0.000	0.000	0.000	0.000	0.000	0.000	52	340	955	1474	-0.968	Error	Error	323	632	0	0	503	971	0	0	0	0
2	5	13	""	"iYDR360W"	7150	27710	90	999	1469	1266	70	75	33	100	98	0	2993	3590	2681	54	59	35	98	98	0	0	0	0	0	0	0	0	0	0	0	0	0	0	0	0	0	0	0	0.316	0.396	0.308	0.372	2.777	0.404	0.778	0.000	0.000	0.000	0.000	0.000	0.000	0.000	0.000	0.000	0.000	0.000	0.000	0.000	0.000	52	407	3868	4935	-1.662	Error	Error	929	2939	0	0	1399	3536	0	0	0	0
2	6	13	""	"itK(CUU)D1"	7360	27720	90	1460	2030	2035	67	76	63	100	88	0	2038	2281	1888	54	62	49	100	100	0	0	0	0	0	0	0	0	0	0	0	0	0	0	0	0	0	0	0	0.702	0.881	0.645	0.748	2.330	1.011	0.807	0.000	0.000	0.000	0.000	0.000	0.000	0.000	0.000	0.000	0.000	0.000	0.000	0.000	0.000	52	407	3377	4190	-0.510	Error	Error	1393	1984	0	0	1963	2227	0	0	0	0
2	7	13	""	"iYDR379W"	7540	27730	100	2893	3199	2309	72	76	59	100	100	0	5874	6311	4119	54	60	38	100	100	0	0	0	0	0	0	0	0	0	0	0	0	0	0	0	0	0	0	0	0.485	0.500	0.435	0.436	1.761	0.496	0.864	0.000	0.000	0.000	0.000	0.000	0.000	0.000	0.000	0.000	0.000	0.000	0.000	0.000	0.000	80	516	8641	9384	-1.045	Error	Error	2821	5820	0	0	3127	6257	0	0	0	0
2	8	13	""	"iYDR383C"	7760	27720	90	944	1768	1805	71	82	70	92	88	0	1402	2285	2097	55	62	43	100	100	0	0	0	0	0	0	0	0	0	0	0	0	0	0	0	0	0	0	0	0.648	0.761	0.628	0.636	2.157	0.855	0.864	0.000	0.000	0.000	0.000	0.000	0.000	0.000	0.000	0.000	0.000	0.000	0.000	0.000	0.000	52	415	2220	3927	-0.626	Error	Error	873	1347	0	0	1697	2230	0	0	0	0
2	9	13	""	"iYDR387C"	7950	27720	90	1356	1771	1561	70	77	61	98	90	0	1556	2428	1976	55	60	50	100	100	0	0	0	0	0	0	0	0	0	0	0	0	0	0	0	0	0	0	0	0.857	0.717	0.538	0.570	2.414	0.743	0.808	0.000	0.000	0.000	0.000	0.000	0.000	0.000	0.000	0.000	0.000	0.000	0.000	0.000	0.000	52	415	2787	4074	-0.223	Error	Error	1286	1501	0	0	1701	2373	0	0	0	0
2	10	13	""	"iYDR404C"	8140	27720	90	782	1007	863	70	73	28	100	96	0	1852	2200	1938	53	58	28	96	96	0	0	0	0	0	0	0	0	0	0	0	0	0	0	0	0	0	0	0	0.396	0.436	0.345	0.392	2.431	0.369	0.731	0.000	0.000	0.000	0.000	0.000	0.000	0.000	0.000	0.000	0.000	0.000	0.000	0.000	0.000	52	420	2511	3084	-1.337	Error	Error	712	1799	0	0	937	2147	0	0	0	0
2	11	13	""	"iYDR408C"	8350	27710	90	1154	1621	1303	68	71	26	100	100	0	3010	3745	3028	54	58	19	100	100	0	0	0	0	0	0	0	0	0	0	0	0	0	0	0	0	0	0	0	0.367	0.421	0.361	0.453	2.495	0.409	0.812	0.000	0.000	0.000	0.000	0.000	0.000	0.000	0.000	0.000	0.000	0.000	0.000	0.000	0.000	52	420	4042	5244	-1.445	Error	Error	1086	2956	0	0	1553	3691	0	0	0	0
2	12	13	""	"iYDR413C"	8560	27710	90	377	575	536	71	75	29	96	90	0	1284	1814	1488	56	60	26	100	100	0	0	0	0	0	0	0	0	0	0	0	0	0	0	0	0	0	0	0	0.249	0.287	0.232	0.230	1.842	0.333	0.778	0.000	0.000	0.000	0.000	0.000	0.000	0.000	0.000	0.000	0.000	0.000	0.000	0.000	0.000	52	403	1534	2262	-2.005	Error	Error	306	1228	0	0	504	1758	0	0	0	0
2	13	13	""	"itS(UGA)E-0"	8730	27730	80	1126	2135	2346	68	80	52	98	96	0	3297	6451	6851	57	107	279	94	94	0	0	0	0	0	0	0	0	0	0	0	0	0	0	0	0	0	0	0	0.327	0.323	0.307	0.298	2.094	0.314	0.903	0.000	0.000	0.000	0.000	0.000	0.000	0.000	0.000	0.000	0.000	0.000	0.000	0.000	0.000	52	335	4298	8461	-1.615	Error	Error	1058	3240	0	0	2067	6394	0	0	0	0
2	14	13	""	"iYER068W"	8960	27710	90	730	1344	1254	72	76	30	100	100	0	3402	4666	3323	56	60	38	100	100	0	0	0	0	0	0	0	0	0	0	0	0	0	0	0	0	0	0	0	0.197	0.276	0.204	0.225	1.807	0.293	0.813	0.000	0.000	0.000	0.000	0.000	0.000	0.000	0.000	0.000	0.000	0.000	0.000	0.000	0.000	52	420	4004	5882	-2.346	Error	Error	658	3346	0	0	1272	4610	0	0	0	0
2	15	13	""	"iYER072W"	9160	27710	90	666	1074	989	71	75	28	100	100	0	2603	3312	2300	55	59	18	100	100	0	0	0	0	0	0	0	0	0	0	0	0	0	0	0	0	0	0	0	0.234	0.308	0.236	0.256	1.825	0.332	0.835	0.000	0.000	0.000	0.000	0.000	0.000	0.000	0.000	0.000	0.000	0.000	0.000	0.000	0.000	52	420	3143	4260	-2.098	Error	Error	595	2548	0	0	1003	3257	0	0	0	0
2	16	13	""	"iYER087W"	9350	27710	90	1503	2733	2966	74	78	29	100	100	0	1661	2759	2491	57	61	25	98	98	0	0	0	0	0	0	0	0	0	0	0	0	0	0	0	0	0	0	0	0.891	0.984	0.737	0.806	2.281	1.100	0.861	0.000	0.000	0.000	0.000	0.000	0.000	0.000	0.000	0.000	0.000	0.000	0.000	0.000	0.000	52	420	3033	5361	-0.167	Error	Error	1429	1604	0	0	2659	2702	0	0	0	0
2	17	13	""	"iYER090W"	9550	27710	100	771	1611	1938	73	74	28	100	100	0	1549	2095	1826	55	59	20	98	97	0	0	0	0	0	0	0	0	0	0	0	0	0	0	0	0	0	0	0	0.467	0.754	0.630	0.726	2.352	0.916	0.793	0.000	0.000	0.000	0.000	0.000	0.000	0.000	0.000	0.000	0.000	0.000	0.000	0.000	0.000	80	526	2192	3578	-1.098	Error	Error	698	1494	0	0	1538	2040	0	0	0	0
2	18	13	""	"iYER093C"	9760	27700	80	440	767	758	73	76	29	98	94	0	1467	2305	2117	55	60	24	100	100	0	0	0	0	0	0	0	0	0	0	0	0	0	0	0	0	0	0	0	0.260	0.308	0.256	0.264	2.056	0.312	0.831	0.000	0.000	0.000	0.000	0.000	0.000	0.000	0.000	0.000	0.000	0.000	0.000	0.000	0.000	52	335	1779	2944	-1.944	Error	Error	367	1412	0	0	694	2250	0	0	0	0
2	19	13	""	"iYER106W"	9960	27700	90	1314	2276	2368	74	84	63	100	100	0	1648	3239	3236	55	64	54	98	98	0	0	0	0	0	0	0	0	0	0	0	0	0	0	0	0	0	0	0	0.778	0.692	0.534	0.611	2.298	0.669	0.702	0.000	0.000	0.000	0.000	0.000	0.000	0.000	0.000	0.000	0.000	0.000	0.000	0.000	0.000	52	394	2833	5386	-0.361	Error	Error	1240	1593	0	0	2202	3184	0	0	0	0
2	20	13	""	"iYER110C"	10170	27710	160	106	241	503	72	83	119	18	9	0	194	488	1138	55	79	259	29	12	0	0	0	0	0	0	0	0	0	0	0	0	0	0	0	0	0	0	0	0.245	0.390	0.389	0.447	3.984	0.400	0.755	0.000	0.000	0.000	0.000	0.000	0.000	0.000	0.000	0.000	0.000	0.000	0.000	0.000	0.000	208	954	173	602	-2.031	Error	Error	34	139	0	0	169	433	0	0	0	0
2	21	13	""	"iYER114C"	10360	27720	120	210	600	938	74	77	29	70	64	0	514	1841	2720	57	69	45	76	74	0	0	0	0	0	0	0	0	0	0	0	0	0	0	0	0	0	0	0	0.298	0.295	0.263	0.315	3.630	0.307	0.814	0.000	0.000	0.000	0.000	0.000	0.000	0.000	0.000	0.000	0.000	0.000	0.000	0.000	0.000	120	596	593	2310	-1.749	Error	Error	136	457	0	0	526	1784	0	0	0	0
2	1	14	""	"iYER131W"	6340	27930	110	1122	1961	1908	70	77	68	100	100	0	2717	3797	3147	54	63	68	100	100	0	0	0	0	0	0	0	0	0	0	0	0	0	0	0	0	0	0	0	0.395	0.505	0.490	0.474	1.758	0.534	0.891	0.000	0.000	0.000	0.000	0.000	0.000	0.000	0.000	0.000	0.000	0.000	0.000	0.000	0.000	80	620	3715	5634	-1.340	Error	Error	1052	2663	0	0	1891	3743	0	0	0	0
2	2	14	""	"iYERCdelta14"	6560	27920	90	1430	1642	1156	74	76	27	100	100	0	5266	5045	2616	54	56	17	100	100	0	0	0	0	0	0	0	0	0	0	0	0	0	0	0	0	0	0	0	0.260	0.314	0.254	0.281	1.711	0.319	0.805	0.000	0.000	0.000	0.000	0.000	0.000	0.000	0.000	0.000	0.000	0.000	0.000	0.000	0.000	52	420	6568	6559	-1.942	Error	Error	1356	5212	0	0	1568	4991	0	0	0	0
2	3	14	""	"itK(CUU)E2"	6760	27930	80	581	1268	1628	70	74	28	100	96	0	1391	2162	2001	54	58	21	98	98	0	0	0	0	0	0	0	0	0	0	0	0	0	0	0	0	0	0	0	0.382	0.568	0.395	0.431	2.228	0.688	0.807	0.000	0.000	0.000	0.000	0.000	0.000	0.000	0.000	0.000	0.000	0.000	0.000	0.000	0.000	52	340	1848	3306	-1.388	Error	Error	511	1337	0	0	1198	2108	0	0	0	0
2	4	14	""	"iYGL186C"	6960	27920	80	659	978	856	71	77	40	94	88	0	3272	3718	2702	56	65	77	98	98	0	0	0	0	0	0	0	0	0	0	0	0	0	0	0	0	0	0	0	0.183	0.248	0.194	0.199	2.199	0.253	0.799	0.000	0.000	0.000	0.000	0.000	0.000	0.000	0.000	0.000	0.000	0.000	0.000	0.000	0.000	52	334	3804	4569	-2.451	Error	Error	588	3216	0	0	907	3662	0	0	0	0
2	5	14	""	"iYGL182C"	7140	27920	100	756	1093	999	71	74	29	97	93	0	2584	3354	2271	54	60	31	96	96	0	0	0	0	0	0	0	0	0	0	0	0	0	0	0	0	0	0	0	0.271	0.310	0.242	0.256	1.968	0.340	0.828	0.000	0.000	0.000	0.000	0.000	0.000	0.000	0.000	0.000	0.000	0.000	0.000	0.000	0.000	80	533	3215	4322	-1.885	Error	Error	685	2530	0	0	1022	3300	0	0	0	0
2	6	14	""	"iYGL179C-1"	7360	27910	80	233	425	567	67	70	27	98	88	0	627	1322	1750	53	59	24	96	96	0	0	0	0	0	0	0	0	0	0	0	0	0	0	0	0	0	0	0	0.289	0.282	0.278	0.264	2.021	0.298	0.887	0.000	0.000	0.000	0.000	0.000	0.000	0.000	0.000	0.000	0.000	0.000	0.000	0.000	0.000	52	340	740	1627	-1.790	Error	Error	166	574	0	0	358	1269	0	0	0	0
2	7	14	""	"iYGL163C-1"	7550	27910	90	1071	1736	1532	64	69	28	100	100	0	4353	5618	4401	54	58	19	100	100	0	0	0	0	0	0	0	0	0	0	0	0	0	0	0	0	0	0	0	0.234	0.301	0.277	0.295	1.833	0.302	0.865	0.000	0.000	0.000	0.000	0.000	0.000	0.000	0.000	0.000	0.000	0.000	0.000	0.000	0.000	52	407	5306	7236	-2.094	Error	Error	1007	4299	0	0	1672	5564	0	0	0	0
2	8	14	""	"iYGL159W"	7760	27910	80	613	1478	2031	71	75	34	100	100	0	1602	2757	3151	56	60	33	100	100	0	0	0	0	0	0	0	0	0	0	0	0	0	0	0	0	0	0	0	0.351	0.521	0.389	0.418	2.095	0.585	0.875	0.000	0.000	0.000	0.000	0.000	0.000	0.000	0.000	0.000	0.000	0.000	0.000	0.000	0.000	52	340	2088	4108	-1.512	Error	Error	542	1546	0	0	1407	2701	0	0	0	0
2	9	14	""	"iYGL157W"	7950	27920	90	1174	1825	1653	70	73	27	100	100	0	2700	3760	3079	55	58	18	100	100	0	0	0	0	0	0	0	0	0	0	0	0	0	0	0	0	0	0	0	0.417	0.474	0.428	0.412	1.799	0.478	0.856	0.000	0.000	0.000	0.000	0.000	0.000	0.000	0.000	0.000	0.000	0.000	0.000	0.000	0.000	52	420	3749	5460	-1.261	Error	Error	1104	2645	0	0	1755	3705	0	0	0	0
2	10	14	""	"iYGL139W"	8160	27910	90	545	1159	1230	72	80	51	100	100	0	1749	2749	2198	56	71	107	100	100	0	0	0	0	0	0	0	0	0	0	0	0	0	0	0	0	0	0	0	0.279	0.404	0.308	0.319	1.821	0.456	0.833	0.000	0.000	0.000	0.000	0.000	0.000	0.000	0.000	0.000	0.000	0.000	0.000	0.000	0.000	52	420	2166	3780	-1.840	Error	Error	473	1693	0	0	1087	2693	0	0	0	0
2	11	14	""	"iYGL135W"	8360	27910	90	1034	1564	1470	73	80	52	100	98	0	3762	4468	3073	56	62	34	100	100	0	0	0	0	0	0	0	0	0	0	0	0	0	0	0	0	0	0	0	0.259	0.338	0.259	0.266	1.667	0.373	0.844	0.000	0.000	0.000	0.000	0.000	0.000	0.000	0.000	0.000	0.000	0.000	0.000	0.000	0.000	52	420	4667	5903	-1.947	Error	Error	961	3706	0	0	1491	4412	0	0	0	0
2	12	14	""	"iYGL130W"	8560	27910	90	586	1149	1592	72	90	147	86	73	0	1236	1946	2064	55	77	206	92	90	0	0	0	0	0	0	0	0	0	0	0	0	0	0	0	0	0	0	0	0.435	0.570	0.396	0.431	1.991	0.672	0.815	0.000	0.000	0.000	0.000	0.000	0.000	0.000	0.000	0.000	0.000	0.000	0.000	0.000	0.000	52	414	1695	2968	-1.200	Error	Error	514	1181	0	0	1077	1891	0	0	0	0
2	13	14	""	"iYGL114W"	8750	27920	100	321	665	802	68	73	28	92	86	0	590	1028	1127	57	60	22	92	91	0	0	0	0	0	0	0	0	0	0	0	0	0	0	0	0	0	0	0	0.475	0.615	0.471	0.504	2.619	0.650	0.813	0.000	0.000	0.000	0.000	0.000	0.000	0.000	0.000	0.000	0.000	0.000	0.000	0.000	0.000	80	522	786	1568	-1.075	Error	Error	253	533	0	0	597	971	0	0	0	0
2	14	14	""	"iYGL110C"	8960	27910	80	117	119	46	68	73	25	71	48	0	138	176	120	55	58	17	94	86	0	0	0	0	0	0	0	0	0	0	0	0	0	0	0	0	0	0	0	0.590	0.421	0.546	0.536	1.990	0.321	0.333	0.000	0.000	0.000	0.000	0.000	0.000	0.000	0.000	0.000	0.000	0.000	0.000	0.000	0.000	52	340	132	172	-0.760	Error	Error	49	83	0	0	51	121	0	0	0	0
2	15	14	""	"iYGL105W"	9150	27910	90	458	717	736	71	75	27	98	98	0	1013	1383	1341	55	59	20	98	98	0	0	0	0	0	0	0	0	0	0	0	0	0	0	0	0	0	0	0	0.404	0.486	0.388	0.435	2.417	0.493	0.825	0.000	0.000	0.000	0.000	0.000	0.000	0.000	0.000	0.000	0.000	0.000	0.000	0.000	0.000	52	420	1345	1974	-1.308	Error	Error	387	958	0	0	646	1328	0	0	0	0
2	16	14	""	"iYGR177C"	9350	27900	90	480	889	1090	72	76	29	100	94	0	898	1906	2273	55	59	21	98	98	0	0	0	0	0	0	0	0	0	0	0	0	0	0	0	0	0	0	0	0.484	0.441	0.328	0.346	2.075	0.448	0.881	0.000	0.000	0.000	0.000	0.000	0.000	0.000	0.000	0.000	0.000	0.000	0.000	0.000	0.000	52	420	1251	2668	-1.047	Error	Error	408	843	0	0	817	1851	0	0	0	0
2	17	14	""	"itL(CAA)G3"	9550	27910	100	1444	2120	1987	72	74	29	97	96	0	3272	4164	3326	56	61	24	92	92	0	0	0	0	0	0	0	0	0	0	0	0	0	0	0	0	0	0	0	0.427	0.499	0.441	0.557	2.613	0.523	0.858	0.000	0.000	0.000	0.000	0.000	0.000	0.000	0.000	0.000	0.000	0.000	0.000	0.000	0.000	80	534	4588	6156	-1.229	Error	Error	1372	3216	0	0	2048	4108	0	0	0	0
2	18	14	""	"iYGR185C"	9760	27910	80	327	643	808	72	76	27	96	94	0	1010	1629	1676	55	61	23	96	96	0	0	0	0	0	0	0	0	0	0	0	0	0	0	0	0	0	0	0	0.267	0.363	0.273	0.327	2.552	0.412	0.834	0.000	0.000	0.000	0.000	0.000	0.000	0.000	0.000	0.000	0.000	0.000	0.000	0.000	0.000	52	340	1210	2145	-1.905	Error	Error	255	955	0	0	571	1574	0	0	0	0
2	19	14	""	"iYGR199W"	9950	27900	90	405	674	797	69	75	44	94	92	0	554	740	774	54	58	18	96	96	0	0	0	0	0	0	0	0	0	0	0	0	0	0	0	0	0	0	0	0.672	0.882	0.776	0.817	2.346	0.979	0.748	0.000	0.000	0.000	0.000	0.000	0.000	0.000	0.000	0.000	0.000	0.000	0.000	0.000	0.000	52	420	836	1291	-0.573	Error	Error	336	500	0	0	605	686	0	0	0	0
2	20	14	""	"iYGR203W"	10150	27910	90	207	258	161	71	73	26	92	84	0	823	1022	628	54	59	24	100	100	0	0	0	0	0	0	0	0	0	0	0	0	0	0	0	0	0	0	0	0.177	0.193	0.173	0.168	2.039	0.183	0.659	0.000	0.000	0.000	0.000	0.000	0.000	0.000	0.000	0.000	0.000	0.000	0.000	0.000	0.000	52	397	905	1155	-2.499	Error	Error	136	769	0	0	187	968	0	0	0	0
2	21	14	""	"iYGR207C"	10360	27900	80	442	687	721	72	77	31	94	94	0	1151	1445	1140	57	63	22	100	100	0	0	0	0	0	0	0	0	0	0	0	0	0	0	0	0	0	0	0	0.338	0.443	0.349	0.352	1.997	0.514	0.812	0.000	0.000	0.000	0.000	0.000	0.000	0.000	0.000	0.000	0.000	0.000	0.000	0.000	0.000	52	326	1464	2003	-1.564	Error	Error	370	1094	0	0	615	1388	0	0	0	0
2	1	15	""	"iYGR221C"	6350	28130	100	830	1435	1762	70	73	28	93	92	0	1375	1955	2189	54	58	20	93	90	0	0	0	0	0	0	0	0	0	0	0	0	0	0	0	0	0	0	0	0.575	0.718	0.633	0.747	3.026	0.758	0.823	0.000	0.000	0.000	0.000	0.000	0.000	0.000	0.000	0.000	0.000	0.000	0.000	0.000	0.000	80	527	2081	3266	-0.798	Error	Error	760	1321	0	0	1365	1901	0	0	0	0
2	2	15	""	"iYGR224W"	6550	28120	90	1005	1548	1494	72	77	35	98	98	0	2567	3642	2779	54	58	22	100	100	0	0	0	0	0	0	0	0	0	0	0	0	0	0	0	0	0	0	0	0.371	0.411	0.371	0.349	1.853	0.451	0.864	0.000	0.000	0.000	0.000	0.000	0.000	0.000	0.000	0.000	0.000	0.000	0.000	0.000	0.000	52	420	3446	5064	-1.429	Error	Error	933	2513	0	0	1476	3588	0	0	0	0
2	3	15	""	"iYGR230W"	6760	28120	80	468	973	1176	73	74	29	98	96	0	858	1525	1606	54	57	21	100	100	0	0	0	0	0	0	0	0	0	0	0	0	0	0	0	0	0	0	0	0.491	0.612	0.509	0.516	2.038	0.679	0.916	0.000	0.000	0.000	0.000	0.000	0.000	0.000	0.000	0.000	0.000	0.000	0.000	0.000	0.000	52	340	1199	2371	-1.025	Error	Error	395	804	0	0	900	1471	0	0	0	0
2	4	15	""	"iYGR247W"	6960	28120	90	325	501	460	73	85	90	84	63	0	1217	1670	1223	54	72	131	100	100	0	0	0	0	0	0	0	0	0	0	0	0	0	0	0	0	0	0	0	0.217	0.265	0.211	0.203	1.908	0.325	0.804	0.000	0.000	0.000	0.000	0.000	0.000	0.000	0.000	0.000	0.000	0.000	0.000	0.000	0.000	52	420	1415	2044	-2.206	Error	Error	252	1163	0	0	428	1616	0	0	0	0
2	5	15	""	"iYGR250C-0"	7160	28120	90	804	1394	1799	72	76	30	96	90	0	1572	3494	4205	54	58	22	100	98	0	0	0	0	0	0	0	0	0	0	0	0	0	0	0	0	0	0	0	0.482	0.384	0.288	0.320	2.280	0.391	0.854	0.000	0.000	0.000	0.000	0.000	0.000	0.000	0.000	0.000	0.000	0.000	0.000	0.000	0.000	52	420	2250	4762	-1.052	Error	Error	732	1518	0	0	1322	3440	0	0	0	0
2	6	15	""	"iYGR253C-0"	7360	28110	90	420	895	1059	70	76	34	100	96	0	1678	3050	3153	53	57	24	100	100	0	0	0	0	0	0	0	0	0	0	0	0	0	0	0	0	0	0	0	0.215	0.275	0.212	0.228	1.944	0.297	0.891	0.000	0.000	0.000	0.000	0.000	0.000	0.000	0.000	0.000	0.000	0.000	0.000	0.000	0.000	52	420	1975	3822	-2.215	Error	Error	350	1625	0	0	825	2997	0	0	0	0
2	7	15	""	"iYHR186C"	7560	28120	80	2124	4277	5038	73	108	239	100	96	0	3152	5367	4760	56	68	99	100	100	0	0	0	0	0	0	0	0	0	0	0	0	0	0	0	0	0	0	0	0.662	0.792	0.576	0.576	1.787	0.930	0.858	0.000	0.000	0.000	0.000	0.000	0.000	0.000	0.000	0.000	0.000	0.000	0.000	0.000	0.000	52	340	5147	9515	-0.594	Error	Error	2051	3096	0	0	4204	5311	0	0	0	0
2	8	15	""	"iYHR191C"	7760	28120	90	918	1313	1107	70	77	44	100	98	0	1878	2508	1816	57	62	28	100	100	0	0	0	0	0	0	0	0	0	0	0	0	0	0	0	0	0	0	0	0.466	0.507	0.407	0.427	1.906	0.527	0.835	0.000	0.000	0.000	0.000	0.000	0.000	0.000	0.000	0.000	0.000	0.000	0.000	0.000	0.000	52	414	2669	3694	-1.103	Error	Error	848	1821	0	0	1243	2451	0	0	0	0
2	9	15	""	"iYHR196W"	7950	28120	100	398	769	876	72	77	30	88	85	0	428	741	844	56	63	71	80	77	0	0	0	0	0	0	0	0	0	0	0	0	0	0	0	0	0	0	0	0.876	1.018	0.845	0.914	2.847	1.045	0.779	0.000	0.000	0.000	0.000	0.000	0.000	0.000	0.000	0.000	0.000	0.000	0.000	0.000	0.000	80	534	698	1382	-0.190	Error	Error	326	372	0	0	697	685	0	0	0	0
2	10	15	""	"iYHRCdelta16-0"	8160	28120	90	3611	5935	5694	71	76	31	100	100	0	10999	15327	11319	57	64	40	100	100	0	0	0	0	0	0	0	0	0	0	0	0	0	0	0	0	0	0	0	0.324	0.384	0.294	0.326	1.754	0.404	0.806	0.000	0.000	0.000	0.000	0.000	0.000	0.000	0.000	0.000	0.000	0.000	0.000	0.000	0.000	52	420	14482	21134	-1.628	Error	Error	3540	10942	0	0	5864	15270	0	0	0	0
2	11	15	""	"iYIL174W-1"	8360	28110	90	870	1586	1693	70	76	40	100	100	0	2576	3563	3305	56	64	41	100	100	0	0	0	0	0	0	0	0	0	0	0	0	0	0	0	0	0	0	0	0.317	0.432	0.356	0.375	1.874	0.462	0.905	0.000	0.000	0.000	0.000	0.000	0.000	0.000	0.000	0.000	0.000	0.000	0.000	0.000	0.000	52	414	3320	5023	-1.655	Error	Error	800	2520	0	0	1516	3507	0	0	0	0
2	12	15	""	"iYIL170W-1"	8550	28120	100	612	1235	1498	74	80	49	98	97	0	2579	4240	4288	57	68	86	97	96	0	0	0	0	0	0	0	0	0	0	0	0	0	0	0	0	0	0	0	0.213	0.278	0.214	0.257	2.076	0.298	0.836	0.000	0.000	0.000	0.000	0.000	0.000	0.000	0.000	0.000	0.000	0.000	0.000	0.000	0.000	80	541	3060	5344	-2.229	Error	Error	538	2522	0	0	1161	4183	0	0	0	0
2	13	15	""	"iYIL153W"	8760	28110	90	463	764	783	77	80	33	100	100	0	643	945	743	59	66	38	100	100	0	0	0	0	0	0	0	0	0	0	0	0	0	0	0	0	0	0	0	0.661	0.775	0.545	0.616	1.787	0.909	0.820	0.000	0.000	0.000	0.000	0.000	0.000	0.000	0.000	0.000	0.000	0.000	0.000	0.000	0.000	52	414	970	1573	-0.597	Error	Error	386	584	0	0	687	886	0	0	0	0
2	14	15	""	"iYIL149C"	8960	28110	80	1732	2055	1536	76	77	29	98	98	0	6019	6378	3824	59	64	24	100	100	0	0	0	0	0	0	0	0	0	0	0	0	0	0	0	0	0	0	0	0.278	0.313	0.274	0.288	1.872	0.322	0.859	0.000	0.000	0.000	0.000	0.000	0.000	0.000	0.000	0.000	0.000	0.000	0.000	0.000	0.000	52	340	7616	8298	-1.848	Error	Error	1656	5960	0	0	1979	6319	0	0	0	0
2	15	15	""	"iYIL145C"	9160	28110	80	1273	2315	2110	73	78	33	100	100	0	5129	7013	4796	57	63	44	100	100	0	0	0	0	0	0	0	0	0	0	0	0	0	0	0	0	0	0	0	0.237	0.322	0.251	0.272	1.758	0.348	0.845	0.000	0.000	0.000	0.000	0.000	0.000	0.000	0.000	0.000	0.000	0.000	0.000	0.000	0.000	52	340	6272	9198	-2.080	Error	Error	1200	5072	0	0	2242	6956	0	0	0	0
2	16	15	""	"iYIL129C"	9360	28110	90	635	1201	1261	73	76	40	98	98	0	2509	4006	3537	54	64	96	98	98	0	0	0	0	0	0	0	0	0	0	0	0	0	0	0	0	0	0	0	0.229	0.285	0.225	0.261	2.698	0.289	0.754	0.000	0.000	0.000	0.000	0.000	0.000	0.000	0.000	0.000	0.000	0.000	0.000	0.000	0.000	52	420	3017	5080	-2.127	Error	Error	562	2455	0	0	1128	3952	0	0	0	0
2	17	15	""	"iYIL125W"	9560	28110	90	339	608	588	71	77	33	100	90	0	967	1675	1622	55	60	31	100	100	0	0	0	0	0	0	0	0	0	0	0	0	0	0	0	0	0	0	0	0.294	0.331	0.289	0.279	2.185	0.327	0.846	0.000	0.000	0.000	0.000	0.000	0.000	0.000	0.000	0.000	0.000	0.000	0.000	0.000	0.000	52	420	1180	2157	-1.767	Error	Error	268	912	0	0	537	1620	0	0	0	0
2	18	15	""	"iYIL121W"	9760	28120	100	791	1585	1949	73	77	30	97	92	0	1256	2154	2232	60	66	26	93	91	0	0	0	0	0	0	0	0	0	0	0	0	0	0	0	0	0	0	0	0.600	0.722	0.559	0.596	2.107	0.802	0.847	0.000	0.000	0.000	0.000	0.000	0.000	0.000	0.000	0.000	0.000	0.000	0.000	0.000	0.000	80	519	1914	3606	-0.736	Error	Error	718	1196	0	0	1512	2094	0	0	0	0
2	19	15	""	"itR(ACG)J"	9950	28110	100	494	967	1229	74	77	29	90	85	0	771	1261	1567	60	70	36	92	88	0	0	0	0	0	0	0	0	0	0	0	0	0	0	0	0	0	0	0	0.591	0.744	0.671	0.689	2.895	0.754	0.813	0.000	0.000	0.000	0.000	0.000	0.000	0.000	0.000	0.000	0.000	0.000	0.000	0.000	0.000	80	526	1131	2094	-0.759	Error	Error	420	711	0	0	893	1201	0	0	0	0
2	20	15	""	"iYJL098W"	10160	28110	110	137	190	198	73	77	29	65	52	0	219	316	385	58	70	43	83	77	0	0	0	0	0	0	0	0	0	0	0	0	0	0	0	0	0	0	0	0.398	0.453	0.432	0.498	3.415	0.450	0.689	0.000	0.000	0.000	0.000	0.000	0.000	0.000	0.000	0.000	0.000	0.000	0.000	0.000	0.000	80	575	225	375	-1.331	Error	Error	64	161	0	0	117	258	0	0	0	0
2	21	15	""	"iYJL093C"	10340	28120	90	482	1999	2814	75	76	29	84	73	0	1209	4091	5653	58	69	39	92	92	0	0	0	0	0	0	0	0	0	0	0	0	0	0	0	0	0	0	0	0.354	0.477	0.437	0.408	2.737	0.471	0.915	0.000	0.000	0.000	0.000	0.000	0.000	0.000	0.000	0.000	0.000	0.000	0.000	0.000	0.000	52	401	1558	5957	-1.500	Error	Error	407	1151	0	0	1924	4033	0	0	0	0
2	1	16	""	"iYJL074C"	6350	28330	110	1587	2006	1460	70	72	27	98	98	0	2814	3605	2543	53	57	18	96	96	0	0	0	0	0	0	0	0	0	0	0	0	0	0	0	0	0	0	0	0.549	0.545	0.519	0.532	2.087	0.544	0.874	0.000	0.000	0.000	0.000	0.000	0.000	0.000	0.000	0.000	0.000	0.000	0.000	0.000	0.000	80	598	4278	5488	-0.864	Error	Error	1517	2761	0	0	1936	3552	0	0	0	0
2	2	16	""	"iYJL070C"	6560	28330	100	427	699	688	68	72	29	96	92	0	951	1263	1205	54	57	23	96	96	0	0	0	0	0	0	0	0	0	0	0	0	0	0	0	0	0	0	0	0.400	0.522	0.459	0.521	2.477	0.518	0.775	0.000	0.000	0.000	0.000	0.000	0.000	0.000	0.000	0.000	0.000	0.000	0.000	0.000	0.000	80	500	1256	1840	-1.321	Error	Error	359	897	0	0	631	1209	0	0	0	0
2	3	16	""	"iYJL064W"	6740	28330	100	366	449	329	69	72	27	97	95	0	1114	1260	887	54	56	18	100	100	0	0	0	0	0	0	0	0	0	0	0	0	0	0	0	0	0	0	0	0.280	0.315	0.311	0.304	2.280	0.299	0.726	0.000	0.000	0.000	0.000	0.000	0.000	0.000	0.000	0.000	0.000	0.000	0.000	0.000	0.000	80	516	1357	1586	-1.836	Error	Error	297	1060	0	0	380	1206	0	0	0	0
2	4	16	""	"iSNR60"	6960	28320	90	867	1164	924	71	79	50	100	100	0	1658	2258	1510	53	61	43	100	100	0	0	0	0	0	0	0	0	0	0	0	0	0	0	0	0	0	0	0	0.496	0.496	0.413	0.421	1.790	0.514	0.813	0.000	0.000	0.000	0.000	0.000	0.000	0.000	0.000	0.000	0.000	0.000	0.000	0.000	0.000	52	407	2401	3298	-1.012	Error	Error	796	1605	0	0	1093	2205	0	0	0	0
2	5	16	""	"iYJLCdelta5"	7140	28330	100	781	1409	1567	69	73	28	97	97	0	1562	2245	1965	53	56	18	97	97	0	0	0	0	0	0	0	0	0	0	0	0	0	0	0	0	0	0	0	0.472	0.611	0.522	0.497	2.178	0.694	0.855	0.000	0.000	0.000	0.000	0.000	0.000	0.000	0.000	0.000	0.000	0.000	0.000	0.000	0.000	80	526	2221	3532	-1.084	Error	Error	712	1509	0	0	1340	2192	0	0	0	0
2	6	16	""	"iYJL043W"	7350	28330	100	379	538	482	68	72	28	98	96	0	973	1345	1089	52	55	17	100	100	0	0	0	0	0	0	0	0	0	0	0	0	0	0	0	0	0	0	0	0.338	0.363	0.318	0.338	1.990	0.369	0.783	0.000	0.000	0.000	0.000	0.000	0.000	0.000	0.000	0.000	0.000	0.000	0.000	0.000	0.000	80	542	1232	1763	-1.566	Error	Error	311	921	0	0	470	1293	0	0	0	0
2	7	16	""	"iYJL029C"	7550	28320	90	349	511	416	68	73	28	98	92	0	701	976	683	55	59	23	100	100	0	0	0	0	0	0	0	0	0	0	0	0	0	0	0	0	0	0	0	0.435	0.481	0.424	0.383	2.065	0.496	0.789	0.000	0.000	0.000	0.000	0.000	0.000	0.000	0.000	0.000	0.000	0.000	0.000	0.000	0.000	52	420	927	1364	-1.201	Error	Error	281	646	0	0	443	921	0	0	0	0
2	8	16	""	"iYJL026W"	7750	28330	110	341	478	458	71	75	28	93	91	0	482	639	509	55	59	24	97	97	0	0	0	0	0	0	0	0	0	0	0	0	0	0	0	0	0	0	0	0.632	0.697	0.579	0.580	2.259	0.776	0.726	0.000	0.000	0.000	0.000	0.000	0.000	0.000	0.000	0.000	0.000	0.000	0.000	0.000	0.000	80	593	697	991	-0.661	Error	Error	270	427	0	0	407	584	0	0	0	0
2	9	16	""	"iYJL022W"	7950	28330	100	2113	2878	2622	73	77	32	98	98	0	2915	3917	2881	55	62	72	98	98	0	0	0	0	0	0	0	0	0	0	0	0	0	0	0	0	0	0	0	0.713	0.726	0.645	0.637	1.844	0.792	0.852	0.000	0.000	0.000	0.000	0.000	0.000	0.000	0.000	0.000	0.000	0.000	0.000	0.000	0.000	80	526	4900	6667	-0.487	Error	Error	2040	2860	0	0	2805	3862	0	0	0	0
2	10	16	""	"iYKL121W"	8160	28310	90	1457	1895	1463	70	79	46	100	100	0	2941	3513	2198	55	64	57	100	100	0	0	0	0	0	0	0	0	0	0	0	0	0	0	0	0	0	0	0	0.481	0.528	0.432	0.457	1.705	0.546	0.791	0.000	0.000	0.000	0.000	0.000	0.000	0.000	0.000	0.000	0.000	0.000	0.000	0.000	0.000	52	420	4273	5283	-1.057	Error	Error	1387	2886	0	0	1825	3458	0	0	0	0
2	11	16	""	"iYKL117W"	8360	28310	90	2150	3623	3600	78	95	130	100	100	0	1893	2598	1950	58	68	79	98	98	0	0	0	0	0	0	0	0	0	0	0	0	0	0	0	0	0	0	0	1.129	1.396	1.138	1.220	1.942	1.683	0.841	0.000	0.000	0.000	0.000	0.000	0.000	0.000	0.000	0.000	0.000	0.000	0.000	0.000	0.000	52	420	3907	6085	0.175	Error	Error	2072	1835	0	0	3545	2540	0	0	0	0
2	12	16	""	"iYKL111C"	8560	28320	80	235	410	421	77	82	37	82	73	0	346	532	503	60	70	46	100	94	0	0	0	0	0	0	0	0	0	0	0	0	0	0	0	0	0	0	0	0.552	0.706	0.573	0.523	2.485	0.760	0.751	0.000	0.000	0.000	0.000	0.000	0.000	0.000	0.000	0.000	0.000	0.000	0.000	0.000	0.000	52	340	444	805	-0.856	Error	Error	158	286	0	0	333	472	0	0	0	0
2	13	16	""	"iYKL097W-A-0"	8760	28320	90	408	806	867	80	86	37	98	96	0	1252	2161	2325	63	74	44	100	100	0	0	0	0	0	0	0	0	0	0	0	0	0	0	0	0	0	0	0	0.276	0.346	0.318	0.310	2.070	0.337	0.833	0.000	0.000	0.000	0.000	0.000	0.000	0.000	0.000	0.000	0.000	0.000	0.000	0.000	0.000	52	414	1517	2824	-1.858	Error	Error	328	1189	0	0	726	2098	0	0	0	0
2	14	16	""	"iYKL094W"	8950	28320	100	1977	2987	2734	76	81	32	98	98	0	3545	4201	3432	61	67	26	100	97	0	0	0	0	0	0	0	0	0	0	0	0	0	0	0	0	0	0	0	0.546	0.703	0.686	0.721	1.871	0.732	0.867	0.000	0.000	0.000	0.000	0.000	0.000	0.000	0.000	0.000	0.000	0.000	0.000	0.000	0.000	80	534	5385	7051	-0.874	Error	Error	1901	3484	0	0	2911	4140	0	0	0	0
2	15	16	""	"iYKL090W"	9160	28320	100	298	517	576	72	77	31	90	87	0	876	1385	1421	58	63	24	95	95	0	0	0	0	0	0	0	0	0	0	0	0	0	0	0	0	0	0	0	0.276	0.335	0.279	0.296	2.048	0.354	0.836	0.000	0.000	0.000	0.000	0.000	0.000	0.000	0.000	0.000	0.000	0.000	0.000	0.000	0.000	80	542	1044	1772	-1.856	Error	Error	226	818	0	0	445	1327	0	0	0	0
2	16	16	""	"iYKL072W"	9360	28310	80	174	324	378	75	77	29	78	65	0	244	474	578	57	63	23	100	98	0	0	0	0	0	0	0	0	0	0	0	0	0	0	0	0	0	0	0	0.529	0.597	0.496	0.450	2.642	0.619	0.821	0.000	0.000	0.000	0.000	0.000	0.000	0.000	0.000	0.000	0.000	0.000	0.000	0.000	0.000	52	340	286	666	-0.918	Error	Error	99	187	0	0	249	417	0	0	0	0
2	17	16	""	"iYKL071W"	9550	28320	100	521	1037	1244	72	75	28	98	96	0	1361	2167	2320	59	64	23	98	98	0	0	0	0	0	0	0	0	0	0	0	0	0	0	0	0	0	0	0	0.345	0.458	0.410	0.419	1.950	0.484	0.853	0.000	0.000	0.000	0.000	0.000	0.000	0.000	0.000	0.000	0.000	0.000	0.000	0.000	0.000	80	535	1751	3073	-1.536	Error	Error	449	1302	0	0	965	2108	0	0	0	0
2	18	16	""	"itV(AAC)K1-1"	9750	28310	90	564	1117	1164	71	77	31	100	98	0	1869	2957	2836	60	65	25	100	100	0	0	0	0	0	0	0	0	0	0	0	0	0	0	0	0	0	0	0	0.273	0.361	0.316	0.337	1.812	0.366	0.859	0.000	0.000	0.000	0.000	0.000	0.000	0.000	0.000	0.000	0.000	0.000	0.000	0.000	0.000	52	414	2302	3943	-1.876	Error	Error	493	1809	0	0	1046	2897	0	0	0	0
2	19	16	""	"iYKL056C"	9950	28310	80	345	567	506	70	73	29	96	92	0	677	1018	833	55	59	22	100	100	0	0	0	0	0	0	0	0	0	0	0	0	0	0	0	0	0	0	0	0.442	0.516	0.407	0.441	1.952	0.529	0.764	0.000	0.000	0.000	0.000	0.000	0.000	0.000	0.000	0.000	0.000	0.000	0.000	0.000	0.000	52	340	897	1460	-1.177	Error	Error	275	622	0	0	497	963	0	0	0	0
2	20	16	""	"iYKL052C"	10150	28310	100	863	1401	1350	73	76	34	98	98	0	1971	3183	2904	56	61	27	98	97	0	0	0	0	0	0	0	0	0	0	0	0	0	0	0	0	0	0	0	0.413	0.425	0.364	0.432	2.478	0.421	0.844	0.000	0.000	0.000	0.000	0.000	0.000	0.000	0.000	0.000	0.000	0.000	0.000	0.000	0.000	80	527	2705	4455	-1.277	Error	Error	790	1915	0	0	1328	3127	0	0	0	0
2	21	16	""	"iYKL048C"	10350	28310	100	791	1160	1132	73	78	35	97	96	0	1595	2413	2094	57	61	26	97	95	0	0	0	0	0	0	0	0	0	0	0	0	0	0	0	0	0	0	0	0.467	0.461	0.396	0.440	2.764	0.473	0.819	0.000	0.000	0.000	0.000	0.000	0.000	0.000	0.000	0.000	0.000	0.000	0.000	0.000	0.000	80	527	2256	3443	-1.099	Error	Error	718	1538	0	0	1087	2356	0	0	0	0
2	1	17	""	"iYLR069C"	6350	28530	100	804	1095	1007	71	74	30	97	93	0	1220	1620	1340	54	59	26	97	96	0	0	0	0	0	0	0	0	0	0	0	0	0	0	0	0	0	0	0	0.629	0.654	0.603	0.567	2.365	0.689	0.842	0.000	0.000	0.000	0.000	0.000	0.000	0.000	0.000	0.000	0.000	0.000	0.000	0.000	0.000	80	526	1899	2590	-0.670	Error	Error	733	1166	0	0	1024	1566	0	0	0	0
2	2	17	""	"iYLR073C"	6560	28520	100	859	1169	1048	69	76	57	95	92	0	2142	2489	1960	54	61	84	93	88	0	0	0	0	0	0	0	0	0	0	0	0	0	0	0	0	0	0	0	0.378	0.452	0.366	0.410	3.482	0.462	0.798	0.000	0.000	0.000	0.000	0.000	0.000	0.000	0.000	0.000	0.000	0.000	0.000	0.000	0.000	80	526	2878	3535	-1.402	Error	Error	790	2088	0	0	1100	2435	0	0	0	0
2	3	17	""	"iYLR078C"	6760	28520	90	1186	1687	1370	69	82	94	100	96	0	2088	2846	2089	54	63	95	98	98	0	0	0	0	0	0	0	0	0	0	0	0	0	0	0	0	0	0	0	0.549	0.580	0.478	0.518	2.045	0.590	0.856	0.000	0.000	0.000	0.000	0.000	0.000	0.000	0.000	0.000	0.000	0.000	0.000	0.000	0.000	52	415	3151	4410	-0.865	Error	Error	1117	2034	0	0	1618	2792	0	0	0	0
2	4	17	""	"iYLR094C"	6960	28510	80	1279	1648	1030	68	76	58	100	100	0	5707	6218	2921	52	63	120	100	100	0	0	0	0	0	0	0	0	0	0	0	0	0	0	0	0	0	0	0	0.214	0.256	0.214	0.239	1.757	0.258	0.823	0.000	0.000	0.000	0.000	0.000	0.000	0.000	0.000	0.000	0.000	0.000	0.000	0.000	0.000	52	340	6866	7746	-2.223	Error	Error	1211	5655	0	0	1580	6166	0	0	0	0
2	5	17	""	"iYLR098C"	7150	28530	90	798	1222	1144	69	73	27	100	98	0	1544	2078	1521	53	57	19	100	100	0	0	0	0	0	0	0	0	0	0	0	0	0	0	0	0	0	0	0	0.489	0.569	0.438	0.456	1.944	0.614	0.824	0.000	0.000	0.000	0.000	0.000	0.000	0.000	0.000	0.000	0.000	0.000	0.000	0.000	0.000	52	420	2220	3178	-1.032	Error	Error	729	1491	0	0	1153	2025	0	0	0	0
2	6	17	""	"iYLR104W"	7360	28530	80	190	382	537	71	76	38	76	67	0	346	615	783	54	59	37	96	92	0	0	0	0	0	0	0	0	0	0	0	0	0	0	0	0	0	0	0	0.408	0.554	0.456	0.385	2.345	0.626	0.815	0.000	0.000	0.000	0.000	0.000	0.000	0.000	0.000	0.000	0.000	0.000	0.000	0.000	0.000	52	340	411	872	-1.295	Error	Error	119	292	0	0	311	561	0	0	0	0
2	7	17	""	"iYLR117C"	7540	28520	90	1919	2821	2703	71	76	29	100	100	0	3258	4552	4363	54	62	42	100	98	0	0	0	0	0	0	0	0	0	0	0	0	0	0	0	0	0	0	0	0.577	0.611	0.558	0.591	2.375	0.572	0.841	0.000	0.000	0.000	0.000	0.000	0.000	0.000	0.000	0.000	0.000	0.000	0.000	0.000	0.000	52	414	5052	7248	-0.794	Error	Error	1848	3204	0	0	2750	4498	0	0	0	0
2	8	17	""	"iYLR121C"	7750	28520	90	528	761	651	71	74	27	100	100	0	1968	2467	1779	54	58	23	100	100	0	0	0	0	0	0	0	0	0	0	0	0	0	0	0	0	0	0	0	0.239	0.286	0.240	0.250	1.686	0.300	0.861	0.000	0.000	0.000	0.000	0.000	0.000	0.000	0.000	0.000	0.000	0.000	0.000	0.000	0.000	52	414	2371	3103	-2.066	Error	Error	457	1914	0	0	690	2413	0	0	0	0
2	9	17	""	"iYLR125W"	7950	28520	80	1809	2970	2936	71	75	28	100	100	0	2617	3579	3056	55	58	21	100	98	0	0	0	0	0	0	0	0	0	0	0	0	0	0	0	0	0	0	0	0.678	0.823	0.730	0.815	2.196	0.881	0.813	0.000	0.000	0.000	0.000	0.000	0.000	0.000	0.000	0.000	0.000	0.000	0.000	0.000	0.000	52	340	4300	6423	-0.560	Error	Error	1738	2562	0	0	2899	3524	0	0	0	0
2	10	17	""	"itD(GUC)L1"	8150	28520	90	375	519	507	69	73	26	92	88	0	426	587	608	55	58	18	100	96	0	0	0	0	0	0	0	0	0	0	0	0	0	0	0	0	0	0	0	0.825	0.846	0.822	0.808	2.530	0.801	0.778	0.000	0.000	0.000	0.000	0.000	0.000	0.000	0.000	0.000	0.000	0.000	0.000	0.000	0.000	52	420	677	982	-0.278	Error	Error	306	371	0	0	450	532	0	0	0	0
2	11	17	""	"iYLR147C"	8350	28520	100	846	1127	1025	69	75	31	98	97	0	1137	1553	1370	57	61	23	97	93	0	0	0	0	0	0	0	0	0	0	0	0	0	0	0	0	0	0	0	0.719	0.707	0.650	0.733	2.647	0.721	0.820	0.000	0.000	0.000	0.000	0.000	0.000	0.000	0.000	0.000	0.000	0.000	0.000	0.000	0.000	80	534	1857	2554	-0.475	Error	Error	777	1080	0	0	1058	1496	0	0	0	0
2	12	17	""	"iYLR151C"	8550	28520	100	984	1260	1056	76	81	33	100	97	0	993	1352	1141	60	69	35	98	93	0	0	0	0	0	0	0	0	0	0	0	0	0	0	0	0	0	0	0	0.973	0.916	0.902	0.947	2.259	0.915	0.774	0.000	0.000	0.000	0.000	0.000	0.000	0.000	0.000	0.000	0.000	0.000	0.000	0.000	0.000	80	540	1841	2476	-0.039	Error	Error	908	933	0	0	1184	1292	0	0	0	0
2	13	17	""	"iYLR459W"	8760	28520	90	338	699	766	83	90	39	96	86	0	636	1132	1186	66	79	49	98	98	0	0	0	0	0	0	0	0	0	0	0	0	0	0	0	0	0	0	0	0.447	0.578	0.461	0.457	2.353	0.576	0.726	0.000	0.000	0.000	0.000	0.000	0.000	0.000	0.000	0.000	0.000	0.000	0.000	0.000	0.000	52	420	825	1682	-1.160	Error	Error	255	570	0	0	616	1066	0	0	0	0
2	14	17	""	"iYLR461W-1"	8960	28520	90	6121	10604	12950	80	88	48	100	100	1	12525	17414	13851	64	75	51	100	100	0	0	0	0	0	0	0	0	0	0	0	0	0	0	0	0	0	0	0	0.485	0.607	0.354	0.402	2.104	0.745	0.815	0.000	0.000	0.000	0.000	0.000	0.000	0.000	0.000	0.000	0.000	0.000	0.000	0.000	0.000	52	414	18502	27874	-1.045	Error	Error	6041	12461	0	0	10524	17350	0	0	0	0
2	15	17	""	"iYML132W-0"	9150	28530	100	1450	2352	2411	74	78	30	98	97	0	3026	4214	3948	58	64	28	100	100	0	0	0	0	0	0	0	0	0	0	0	0	0	0	0	0	0	0	0	0.464	0.548	0.524	0.494	1.885	0.546	0.781	0.000	0.000	0.000	0.000	0.000	0.000	0.000	0.000	0.000	0.000	0.000	0.000	0.000	0.000	80	513	4344	6434	-1.109	Error	Error	1376	2968	0	0	2278	4156	0	0	0	0
2	16	17	""	"iYML117W-A"	9350	28520	90	1025	1465	1150	77	82	33	100	100	0	2108	2939	2335	60	65	26	100	100	0	0	0	0	0	0	0	0	0	0	0	0	0	0	0	0	0	0	0	0.463	0.482	0.492	0.483	1.663	0.461	0.843	0.000	0.000	0.000	0.000	0.000	0.000	0.000	0.000	0.000	0.000	0.000	0.000	0.000	0.000	52	420	2996	4267	-1.111	Error	Error	948	2048	0	0	1388	2879	0	0	0	0
2	17	17	""	"iYML113W"	9560	28520	90	858	1779	2188	73	79	32	100	98	0	1701	2998	3265	58	63	22	100	100	0	0	0	0	0	0	0	0	0	0	0	0	0	0	0	0	0	0	0	0.478	0.580	0.429	0.476	1.816	0.612	0.838	0.000	0.000	0.000	0.000	0.000	0.000	0.000	0.000	0.000	0.000	0.000	0.000	0.000	0.000	52	414	2428	4646	-1.066	Error	Error	785	1643	0	0	1706	2940	0	0	0	0
2	18	17	""	"iYML109W"	9750	28520	100	213	559	759	73	76	29	97	86	0	376	771	896	56	59	19	100	100	0	0	0	0	0	0	0	0	0	0	0	0	0	0	0	0	0	0	0	0.438	0.680	0.435	0.455	2.162	0.780	0.827	0.000	0.000	0.000	0.000	0.000	0.000	0.000	0.000	0.000	0.000	0.000	0.000	0.000	0.000	80	534	460	1201	-1.193	Error	Error	140	320	0	0	486	715	0	0	0	0
2	19	17	""	"iYML089C"	9950	28510	90	502	801	751	70	74	30	100	96	0	1600	2546	2498	55	59	31	100	100	0	0	0	0	0	0	0	0	0	0	0	0	0	0	0	0	0	0	0	0.280	0.293	0.228	0.260	2.115	0.277	0.850	0.000	0.000	0.000	0.000	0.000	0.000	0.000	0.000	0.000	0.000	0.000	0.000	0.000	0.000	52	420	1977	3222	-1.839	Error	Error	432	1545	0	0	731	2491	0	0	0	0
2	20	17	""	"iYML085C"	10160	28520	90	208	395	418	75	78	29	92	82	0	499	768	615	56	62	31	100	100	0	0	0	0	0	0	0	0	0	0	0	0	0	0	0	0	0	0	0	0.300	0.449	0.319	0.318	2.289	0.525	0.707	0.000	0.000	0.000	0.000	0.000	0.000	0.000	0.000	0.000	0.000	0.000	0.000	0.000	0.000	52	420	576	1032	-1.736	Error	Error	133	443	0	0	320	712	0	0	0	0
2	21	17	""	"iYML081W"	10360	28510	80	797	1448	1585	75	78	32	100	100	0	1375	2064	1738	56	60	22	100	100	0	0	0	0	0	0	0	0	0	0	0	0	0	0	0	0	0	0	0	0.547	0.684	0.554	0.526	2.128	0.792	0.837	0.000	0.000	0.000	0.000	0.000	0.000	0.000	0.000	0.000	0.000	0.000	0.000	0.000	0.000	52	340	2041	3381	-0.869	Error	Error	722	1319	0	0	1373	2008	0	0	0	0
2	1	18	""	"iYML068W"	6350	28720	90	758	863	783	71	75	41	98	90	0	949	1195	1125	54	59	27	100	98	0	0	0	0	0	0	0	0	0	0	0	0	0	0	0	0	0	0	0	0.768	0.694	0.605	0.616	2.632	0.660	0.822	0.000	0.000	0.000	0.000	0.000	0.000	0.000	0.000	0.000	0.000	0.000	0.000	0.000	0.000	52	414	1582	1933	-0.382	Error	Error	687	895	0	0	792	1141	0	0	0	0
2	2	18	""	"iYML064C"	6560	28730	90	963	1818	1973	72	73	28	100	100	0	2215	3237	2647	56	60	30	100	100	0	0	0	0	0	0	0	0	0	0	0	0	0	0	0	0	0	0	0	0.413	0.549	0.408	0.413	1.784	0.622	0.826	0.000	0.000	0.000	0.000	0.000	0.000	0.000	0.000	0.000	0.000	0.000	0.000	0.000	0.000	52	414	3050	4927	-1.277	Error	Error	891	2159	0	0	1746	3181	0	0	0	0
2	3	18	""	"iYML060W"	6750	28730	100	543	1044	1174	70	72	27	98	98	0	938	1409	1308	54	58	21	98	95	0	0	0	0	0	0	0	0	0	0	0	0	0	0	0	0	0	0	0	0.535	0.719	0.581	0.629	2.386	0.815	0.870	0.000	0.000	0.000	0.000	0.000	0.000	0.000	0.000	0.000	0.000	0.000	0.000	0.000	0.000	80	526	1357	2329	-0.902	Error	Error	473	884	0	0	974	1355	0	0	0	0
2	4	18	""	"iYMR222C"	6950	28730	90	1549	1974	1711	68	72	29	100	100	0	1945	2992	2341	53	58	25	100	100	0	0	0	0	0	0	0	0	0	0	0	0	0	0	0	0	0	0	0	0.783	0.649	0.530	0.575	2.152	0.657	0.782	0.000	0.000	0.000	0.000	0.000	0.000	0.000	0.000	0.000	0.000	0.000	0.000	0.000	0.000	52	420	3373	4845	-0.353	Error	Error	1481	1892	0	0	1906	2939	0	0	0	0
2	5	18	""	"iYMR226C"	7150	28730	90	412	735	790	69	72	27	92	86	0	539	1125	1268	53	57	19	100	100	0	0	0	0	0	0	0	0	0	0	0	0	0	0	0	0	0	0	0	0.706	0.621	0.584	0.504	2.420	0.597	0.850	0.000	0.000	0.000	0.000	0.000	0.000	0.000	0.000	0.000	0.000	0.000	0.000	0.000	0.000	52	420	829	1738	-0.503	Error	Error	343	486	0	0	666	1072	0	0	0	0
2	6	18	""	"iYMR230W"	7350	28730	90	561	999	1097	72	76	34	98	96	0	1654	2822	2800	54	59	26	100	100	0	0	0	0	0	0	0	0	0	0	0	0	0	0	0	0	0	0	0	0.306	0.335	0.275	0.251	2.192	0.342	0.829	0.000	0.000	0.000	0.000	0.000	0.000	0.000	0.000	0.000	0.000	0.000	0.000	0.000	0.000	52	420	2089	3695	-1.710	Error	Error	489	1600	0	0	927	2768	0	0	0	0
2	7	18	""	"iYMR245W"	7560	28730	100	778	1210	1185	71	73	28	95	92	0	2040	3245	2987	54	59	23	96	95	0	0	0	0	0	0	0	0	0	0	0	0	0	0	0	0	0	0	0	0.356	0.357	0.270	0.317	2.718	0.351	0.820	0.000	0.000	0.000	0.000	0.000	0.000	0.000	0.000	0.000	0.000	0.000	0.000	0.000	0.000	80	532	2693	4330	-1.490	Error	Error	707	1986	0	0	1139	3191	0	0	0	0
2	8	18	""	"iYMRWdelta19-0"	7750	28730	100	590	1678	2555	69	73	30	100	98	0	1237	2893	4185	54	59	20	96	96	0	0	0	0	0	0	0	0	0	0	0	0	0	0	0	0	0	0	0	0.440	0.567	0.494	0.561	2.673	0.580	0.876	0.000	0.000	0.000	0.000	0.000	0.000	0.000	0.000	0.000	0.000	0.000	0.000	0.000	0.000	80	519	1704	4448	-1.183	Error	Error	521	1183	0	0	1609	2839	0	0	0	0
2	9	18	""	"iYMR251W-A"	7950	28730	90	1128	1469	1392	71	74	29	100	100	0	1157	1590	1281	55	58	19	100	100	0	0	0	0	0	0	0	0	0	0	0	0	0	0	0	0	0	0	0	0.959	0.911	0.799	0.738	1.828	1.005	0.823	0.000	0.000	0.000	0.000	0.000	0.000	0.000	0.000	0.000	0.000	0.000	0.000	0.000	0.000	52	420	2159	2933	-0.060	Error	Error	1057	1102	0	0	1398	1535	0	0	0	0
2	10	18	""	"iYMR267W"	8150	28730	100	929	1363	1447	69	72	27	98	97	0	744	1202	1149	55	59	24	96	95	0	0	0	0	0	0	0	0	0	0	0	0	0	0	0	0	0	0	0	1.248	1.128	0.917	0.966	2.279	1.242	0.787	0.000	0.000	0.000	0.000	0.000	0.000	0.000	0.000	0.000	0.000	0.000	0.000	0.000	0.000	80	526	1549	2441	0.320	Error	Error	860	689	0	0	1294	1147	0	0	0	0
2	11	18	""	"iYMR271C"	8350	28720	90	870	1600	1829	72	75	28	100	100	0	2038	3087	3326	55	61	26	100	100	0	0	0	0	0	0	0	0	0	0	0	0	0	0	0	0	0	0	0	0.402	0.504	0.410	0.425	1.988	0.507	0.841	0.000	0.000	0.000	0.000	0.000	0.000	0.000	0.000	0.000	0.000	0.000	0.000	0.000	0.000	52	420	2781	4560	-1.313	Error	Error	798	1983	0	0	1528	3032	0	0	0	0
2	12	18	""	"iYMR273C"	8550	28730	90	636	1651	2029	74	78	31	100	98	0	1472	3664	4192	57	63	26	100	100	0	0	0	0	0	0	0	0	0	0	0	0	0	0	0	0	0	0	0	0.397	0.437	0.371	0.337	2.124	0.447	0.864	0.000	0.000	0.000	0.000	0.000	0.000	0.000	0.000	0.000	0.000	0.000	0.000	0.000	0.000	52	420	1977	5184	-1.332	Error	Error	562	1415	0	0	1577	3607	0	0	0	0
2	13	18	""	"iYMR288W"	8740	28730	90	700	722	567	81	86	35	94	88	0	928	1126	880	61	72	45	98	98	0	0	0	0	0	0	0	0	0	0	0	0	0	0	0	0	0	0	0	0.714	0.602	0.515	0.510	2.647	0.522	0.742	0.000	0.000	0.000	0.000	0.000	0.000	0.000	0.000	0.000	0.000	0.000	0.000	0.000	0.000	52	415	1486	1706	-0.486	Error	Error	619	867	0	0	641	1065	0	0	0	0
2	14	18	""	"iYMR292W"	8950	28720	90	133	218	223	77	80	29	71	44	0	172	262	251	58	63	23	98	90	0	0	0	0	0	0	0	0	0	0	0	0	0	0	0	0	0	0	0	0.491	0.691	0.561	0.565	2.200	0.817	0.753	0.000	0.000	0.000	0.000	0.000	0.000	0.000	0.000	0.000	0.000	0.000	0.000	0.000	0.000	52	420	170	345	-1.026	Error	Error	56	114	0	0	141	204	0	0	0	0
2	15	18	""	"iYMR296C"	9150	28720	100	427	939	1226	74	78	30	98	95	0	775	2033	2799	58	63	25	100	100	0	0	0	0	0	0	0	0	0	0	0	0	0	0	0	0	0	0	0	0.492	0.438	0.392	0.405	1.959	0.418	0.874	0.000	0.000	0.000	0.000	0.000	0.000	0.000	0.000	0.000	0.000	0.000	0.000	0.000	0.000	80	520	1070	2840	-1.022	Error	Error	353	717	0	0	865	1975	0	0	0	0
2	16	18	""	"iYNL048W"	9360	28720	100	151	227	232	77	79	30	73	58	0	206	332	346	57	63	29	95	86	0	0	0	0	0	0	0	0	0	0	0	0	0	0	0	0	0	0	0	0.497	0.545	0.446	0.484	2.975	0.596	0.691	0.000	0.000	0.000	0.000	0.000	0.000	0.000	0.000	0.000	0.000	0.000	0.000	0.000	0.000	80	510	223	425	-1.010	Error	Error	74	149	0	0	150	275	0	0	0	0
2	17	18	""	"iYNL043C"	9540	28720	110	865	1272	1147	71	76	30	100	100	0	535	749	622	56	61	23	97	97	0	0	0	0	0	0	0	0	0	0	0	0	0	0	0	0	0	0	0	1.658	1.733	1.572	1.604	2.031	1.908	0.797	0.000	0.000	0.000	0.000	0.000	0.000	0.000	0.000	0.000	0.000	0.000	0.000	0.000	0.000	80	545	1273	1894	0.729	Error	Error	794	479	0	0	1201	693	0	0	0	0
2	18	18	""	"iYNL040W"	9750	28720	90	175	265	216	73	78	33	80	67	0	141	178	122	56	60	18	94	76	0	0	0	0	0	0	0	0	0	0	0	0	0	0	0	0	0	0	0	1.200	1.574	1.520	1.187	3.222	2.062	0.510	0.000	0.000	0.000	0.000	0.000	0.000	0.000	0.000	0.000	0.000	0.000	0.000	0.000	0.000	52	400	187	314	0.263	Error	Error	102	85	0	0	192	122	0	0	0	0
2	19	18	""	"iYNL027W"	9940	28730	100	1248	2835	5071	74	80	37	100	100	0	361	852	1319	58	64	33	93	91	0	0	0	0	0	0	0	0	0	0	0	0	0	0	0	0	0	0	0	3.875	3.477	2.974	3.210	2.757	4.034	0.858	0.000	0.000	0.000	0.000	0.000	0.000	0.000	0.000	0.000	0.000	0.000	0.000	0.000	0.000	80	485	1477	3555	1.954	Error	Error	1174	303	0	0	2761	794	0	0	0	0
2	20	18	""	"iYNL024C"	10140	28720	100	1166	1744	1829	74	81	35	100	100	0	618	954	951	58	66	35	97	97	0	0	0	0	0	0	0	0	0	0	0	0	0	0	0	0	0	0	0	1.950	1.864	1.671	1.626	2.251	1.979	0.852	0.000	0.000	0.000	0.000	0.000	0.000	0.000	0.000	0.000	0.000	0.000	0.000	0.000	0.000	80	538	1652	2566	0.963	Error	Error	1092	560	0	0	1670	896	0	0	0	0
2	21	18	""	"iYNL020C"	10350	28710	90	122	182	187	71	77	31	73	42	0	116	160	168	54	59	23	84	65	0	0	0	0	0	0	0	0	0	0	0	0	0	0	0	0	0	0	0	0.823	1.047	0.840	0.954	3.254	1.110	0.708	0.000	0.000	0.000	0.000	0.000	0.000	0.000	0.000	0.000	0.000	0.000	0.000	0.000	0.000	52	414	113	217	-0.282	Error	Error	51	62	0	0	111	106	0	0	0	0
2	1	19	""	"iYNL003C"	6350	28940	100	778	1303	1526	67	70	27	100	96	0	1727	2723	3072	54	58	18	100	100	0	0	0	0	0	0	0	0	0	0	0	0	0	0	0	0	0	0	0	0.425	0.463	0.434	0.390	1.971	0.469	0.892	0.000	0.000	0.000	0.000	0.000	0.000	0.000	0.000	0.000	0.000	0.000	0.000	0.000	0.000	80	524	2384	3905	-1.235	Error	Error	711	1673	0	0	1236	2669	0	0	0	0
2	2	19	""	"iYNR001C"	6550	28940	100	918	1583	1666	69	72	28	100	98	0	2921	4171	3551	56	61	28	100	100	0	0	0	0	0	0	0	0	0	0	0	0	0	0	0	0	0	0	0	0.296	0.368	0.289	0.320	1.943	0.379	0.745	0.000	0.000	0.000	0.000	0.000	0.000	0.000	0.000	0.000	0.000	0.000	0.000	0.000	0.000	80	519	3714	5629	-1.755	Error	Error	849	2865	0	0	1514	4115	0	0	0	0
2	3	19	""	"iYNR002C"	6750	28930	100	270	513	675	70	71	26	91	83	0	561	1109	1457	55	60	29	100	100	0	0	0	0	0	0	0	0	0	0	0	0	0	0	0	0	0	0	0	0.395	0.420	0.342	0.331	2.405	0.419	0.796	0.000	0.000	0.000	0.000	0.000	0.000	0.000	0.000	0.000	0.000	0.000	0.000	0.000	0.000	80	505	706	1497	-1.339	Error	Error	200	506	0	0	443	1054	0	0	0	0
2	4	19	""	"iYNR018W"	6940	28940	110	1620	1984	1338	70	75	35	100	100	0	2514	3488	2353	55	62	80	100	100	0	0	0	0	0	0	0	0	0	0	0	0	0	0	0	0	0	0	0	0.630	0.558	0.527	0.514	1.687	0.540	0.878	0.000	0.000	0.000	0.000	0.000	0.000	0.000	0.000	0.000	0.000	0.000	0.000	0.000	0.000	80	574	4009	5347	-0.666	Error	Error	1550	2459	0	0	1914	3433	0	0	0	0
2	5	19	""	"iYNR022C"	7150	28940	110	658	813	636	69	73	27	100	98	0	1230	1613	1281	55	58	28	100	100	0	0	0	0	0	0	0	0	0	0	0	0	0	0	0	0	0	0	0	0.501	0.478	0.442	0.446	1.694	0.469	0.843	0.000	0.000	0.000	0.000	0.000	0.000	0.000	0.000	0.000	0.000	0.000	0.000	0.000	0.000	80	582	1764	2302	-0.996	Error	Error	589	1175	0	0	744	1558	0	0	0	0
2	6	19	""	"iYNR027W"	7350	28930	100	148	194	177	72	75	30	73	57	0	262	444	551	55	59	20	97	97	0	0	0	0	0	0	0	0	0	0	0	0	0	0	0	0	0	0	0	0.367	0.314	0.382	0.310	3.006	0.261	0.588	0.000	0.000	0.000	0.000	0.000	0.000	0.000	0.000	0.000	0.000	0.000	0.000	0.000	0.000	80	528	283	511	-1.446	Error	Error	76	207	0	0	122	389	0	0	0	0
2	7	19	""	"iYOR064C"	7560	28930	80	349	731	865	71	73	28	98	94	0	950	1722	1896	54	58	18	98	98	0	0	0	0	0	0	0	0	0	0	0	0	0	0	0	0	0	0	0	0.310	0.396	0.293	0.331	2.650	0.398	0.787	0.000	0.000	0.000	0.000	0.000	0.000	0.000	0.000	0.000	0.000	0.000	0.000	0.000	0.000	52	340	1174	2328	-1.688	Error	Error	278	896	0	0	660	1668	0	0	0	0
2	8	19	""	"iYOR068C"	7760	28920	80	1649	3192	3604	71	80	80	98	96	0	2379	3277	3020	56	61	28	100	98	0	0	0	0	0	0	0	0	0	0	0	0	0	0	0	0	0	0	0	0.679	0.969	0.733	0.744	1.886	1.098	0.874	0.000	0.000	0.000	0.000	0.000	0.000	0.000	0.000	0.000	0.000	0.000	0.000	0.000	0.000	52	340	3901	6342	-0.558	Error	Error	1578	2323	0	0	3121	3221	0	0	0	0
2	9	19	""	"iYOR071C"	7950	28930	100	184	291	262	72	76	30	76	70	0	432	625	617	55	60	23	87	86	0	0	0	0	0	0	0	0	0	0	0	0	0	0	0	0	0	0	0	0.297	0.384	0.358	0.329	3.029	0.372	0.739	0.000	0.000	0.000	0.000	0.000	0.000	0.000	0.000	0.000	0.000	0.000	0.000	0.000	0.000	80	519	489	789	-1.751	Error	Error	112	377	0	0	219	570	0	0	0	0
2	10	19	""	"iYOR086C"	8160	28910	80	1074	1555	1316	73	80	95	100	100	0	3554	4531	2860	58	68	100	100	100	0	0	0	0	0	0	0	0	0	0	0	0	0	0	0	0	0	0	0	0.286	0.331	0.291	0.293	1.832	0.368	0.790	0.000	0.000	0.000	0.000	0.000	0.000	0.000	0.000	0.000	0.000	0.000	0.000	0.000	0.000	52	334	4497	5955	-1.804	Error	Error	1001	3496	0	0	1482	4473	0	0	0	0
2	11	19	""	"iYOR090C"	8360	28920	90	662	1112	1024	73	76	30	98	98	0	1968	2755	2090	55	62	31	100	100	0	0	0	0	0	0	0	0	0	0	0	0	0	0	0	0	0	0	0	0.308	0.385	0.307	0.316	1.921	0.406	0.824	0.000	0.000	0.000	0.000	0.000	0.000	0.000	0.000	0.000	0.000	0.000	0.000	0.000	0.000	52	420	2502	3739	-1.699	Error	Error	589	1913	0	0	1039	2700	0	0	0	0
2	12	19	""	"iYOR094W"	8550	28920	90	597	917	955	72	76	29	100	98	0	1247	1840	1678	57	63	31	100	98	0	0	0	0	0	0	0	0	0	0	0	0	0	0	0	0	0	0	0	0.441	0.474	0.371	0.394	2.424	0.474	0.737	0.000	0.000	0.000	0.000	0.000	0.000	0.000	0.000	0.000	0.000	0.000	0.000	0.000	0.000	52	420	1715	2628	-1.181	Error	Error	525	1190	0	0	845	1783	0	0	0	0
2	13	19	""	"iYOR112W"	8760	28910	80	918	1837	1872	78	83	36	100	100	0	2337	3670	3279	62	70	31	100	98	0	0	0	0	0	0	0	0	0	0	0	0	0	0	0	0	0	0	0	0.369	0.488	0.410	0.428	2.332	0.506	0.819	0.000	0.000	0.000	0.000	0.000	0.000	0.000	0.000	0.000	0.000	0.000	0.000	0.000	0.000	52	340	3115	5367	-1.437	Error	Error	840	2275	0	0	1759	3608	0	0	0	0
2	14	19	""	"iYOR116C"	8960	28920	90	888	1790	2042	77	83	39	100	100	0	3544	5074	4655	59	67	31	100	100	0	0	0	0	0	0	0	0	0	0	0	0	0	0	0	0	0	0	0	0.233	0.342	0.265	0.275	1.812	0.369	0.830	0.000	0.000	0.000	0.000	0.000	0.000	0.000	0.000	0.000	0.000	0.000	0.000	0.000	0.000	52	420	4296	6728	-2.103	Error	Error	811	3485	0	0	1713	5015	0	0	0	0
2	15	19	""	"iYOR121C"	9150	28920	90	697	1189	1157	79	87	66	100	100	0	1395	1857	1533	61	71	55	98	98	0	0	0	0	0	0	0	0	0	0	0	0	0	0	0	0	0	0	0	0.463	0.618	0.513	0.510	1.758	0.668	0.832	0.000	0.000	0.000	0.000	0.000	0.000	0.000	0.000	0.000	0.000	0.000	0.000	0.000	0.000	52	420	1952	2906	-1.110	Error	Error	618	1334	0	0	1110	1796	0	0	0	0
2	16	19	""	"iYOR138C"	9360	28920	80	474	617	456	74	79	35	98	92	0	1169	1373	827	59	67	45	100	100	0	0	0	0	0	0	0	0	0	0	0	0	0	0	0	0	0	0	0	0.360	0.413	0.373	0.359	1.921	0.431	0.799	0.000	0.000	0.000	0.000	0.000	0.000	0.000	0.000	0.000	0.000	0.000	0.000	0.000	0.000	52	326	1510	1857	-1.472	Error	Error	400	1110	0	0	543	1314	0	0	0	0
2	17	19	""	"itG(CCC)O"	9550	28920	150	66	74	54	73	77	28	12	5	0	56	69	90	60	66	30	5	2	0	0	0	0	0	0	0	0	0	0	0	0	0	0	0	0	0	0	0	1.750	0.111	1.258	1.210	3.600	0.546	0.310	0.000	0.000	0.000	0.000	0.000	0.000	0.000	0.000	0.000	0.000	0.000	0.000	0.000	0.000	156	814	-11	10	0.807	Error	Error	-7	-4	0	0	1	9	0	0	-50	0
2	18	19	""	"iYOR146W"	9750	28920	150	65	69	25	70	78	46	3	0	0	58	61	18	61	71	68	0	0	0	0	0	0	0	0	0	0	0	0	0	0	0	0	0	0	0	0	0	1.667	100000.000	1.158	1.170	3.629	9.711	0.003	0.000	0.000	0.000	0.000	0.000	0.000	0.000	0.000	0.000	0.000	0.000	0.000	0.000	0.000	156	729	-8	-1	0.737	Error	Error	-5	-3	0	0	-1	0	0	0	-50	0
2	19	19	""	"iYPL228W"	9950	28920	150	69	71	25	70	79	80	0	0	0	57	58	16	61	70	42	1	0	0	0	0	0	0	0	0	0	0	0	0	0	0	0	0	0	0	0	0	0.250	-0.333	1.205	1.425	4.499	3.030	0.009	0.000	0.000	0.000	0.000	0.000	0.000	0.000	0.000	0.000	0.000	0.000	0.000	0.000	0.000	156	718	-5	-2	-2.000	Error	Error	-1	-4	0	0	1	-3	0	0	-50	0
2	20	19	""	"iYPL224C"	10170	28920	80	103	475	1031	70	83	116	34	28	0	86	615	1397	63	72	54	48	42	0	0	0	0	0	0	0	0	0	0	0	0	0	0	0	0	0	0	0	1.435	0.734	1.000	0.923	3.358	0.790	0.699	0.000	0.000	0.000	0.000	0.000	0.000	0.000	0.000	0.000	0.000	0.000	0.000	0.000	0.000	52	316	56	957	0.521	Error	Error	33	23	0	0	405	552	0	0	0	0
2	21	19	""	"iYPL220W"	10350	28920	150	70	107	175	73	77	30	23	12	0	54	138	455	55	61	25	15	10	0	0	0	0	0	0	0	0	0	0	0	0	0	0	0	0	0	0	0	3.000	0.410	2.316	1.977	3.572	0.378	0.667	0.000	0.000	0.000	0.000	0.000	0.000	0.000	0.000	0.000	0.000	0.000	0.000	0.000	0.000	156	971	-4	117	1.585	Error	Error	-3	-1	0	0	34	83	0	0	-50	0
2	1	20	""	"iYPL203W"	6360	29130	100	3688	4956	4370	71	73	30	100	100	0	3383	4496	3584	55	59	22	100	97	0	0	0	0	0	0	0	0	0	0	0	0	0	0	0	0	0	0	0	1.087	1.100	0.987	1.062	2.521	1.195	0.893	0.000	0.000	0.000	0.000	0.000	0.000	0.000	0.000	0.000	0.000	0.000	0.000	0.000	0.000	80	516	6945	9326	0.120	Error	Error	3617	3328	0	0	4885	4441	0	0	0	0
2	2	20	""	"iYPL199C"	6550	29140	100	691	1174	1102	70	74	29	92	90	0	1385	2933	2739	55	59	23	95	93	0	0	0	0	0	0	0	0	0	0	0	0	0	0	0	0	0	0	0	0.467	0.384	0.343	0.381	3.247	0.373	0.872	0.000	0.000	0.000	0.000	0.000	0.000	0.000	0.000	0.000	0.000	0.000	0.000	0.000	0.000	80	518	1951	3982	-1.099	Error	Error	621	1330	0	0	1104	2878	0	0	0	0
2	3	20	""	"iYPL195W"	6750	29130	80	1614	2178	1853	69	73	26	100	100	0	1719	2488	2124	55	60	25	98	96	0	0	0	0	0	0	0	0	0	0	0	0	0	0	0	0	0	0	0	0.928	0.867	0.832	0.798	2.399	0.818	0.843	0.000	0.000	0.000	0.000	0.000	0.000	0.000	0.000	0.000	0.000	0.000	0.000	0.000	0.000	52	340	3209	4542	-0.107	Error	Error	1545	1664	0	0	2109	2433	0	0	0	0
2	4	20	""	"itE(UUC)P"	6970	29120	90	228	328	257	71	76	33	90	80	0	324	388	234	55	58	22	100	100	0	0	0	0	0	0	0	0	0	0	0	0	0	0	0	0	0	0	0	0.584	0.772	0.589	0.583	2.225	0.904	0.602	0.000	0.000	0.000	0.000	0.000	0.000	0.000	0.000	0.000	0.000	0.000	0.000	0.000	0.000	52	409	426	590	-0.777	Error	Error	157	269	0	0	257	333	0	0	0	0
2	5	20	""	"iYPL177C-0"	7160	29120	90	1049	1616	1337	69	74	31	100	100	0	2381	3187	2175	56	62	43	100	100	0	0	0	0	0	0	0	0	0	0	0	0	0	0	0	0	0	0	0	0.422	0.494	0.401	0.415	1.637	0.527	0.830	0.000	0.000	0.000	0.000	0.000	0.000	0.000	0.000	0.000	0.000	0.000	0.000	0.000	0.000	52	407	3305	4678	-1.246	Error	Error	980	2325	0	0	1547	3131	0	0	0	0
2	6	20	""	"iYPL174C"	7360	29130	100	1460	2283	2506	72	84	133	88	75	0	1876	3178	3292	56	63	80	91	88	0	0	0	0	0	0	0	0	0	0	0	0	0	0	0	0	0	0	0	0.763	0.708	0.615	0.593	2.592	0.765	0.871	0.000	0.000	0.000	0.000	0.000	0.000	0.000	0.000	0.000	0.000	0.000	0.000	0.000	0.000	80	519	3208	5333	-0.391	Error	Error	1388	1820	0	0	2211	3122	0	0	0	0
2	7	20	""	"iYPL157W"	7550	29130	100	1415	1421	856	70	74	33	100	98	0	1752	1966	1236	55	60	25	97	97	0	0	0	0	0	0	0	0	0	0	0	0	0	0	0	0	0	0	0	0.793	0.707	0.684	0.662	1.617	0.677	0.850	0.000	0.000	0.000	0.000	0.000	0.000	0.000	0.000	0.000	0.000	0.000	0.000	0.000	0.000	80	526	3042	3262	-0.335	Error	Error	1345	1697	0	0	1351	1911	0	0	0	0
2	8	20	""	"iYPL153C"	7750	29120	90	1402	1683	1372	71	75	34	100	100	0	2491	3236	2451	54	59	28	100	100	0	0	0	0	0	0	0	0	0	0	0	0	0	0	0	0	0	0	0	0.546	0.507	0.409	0.447	2.015	0.509	0.830	0.000	0.000	0.000	0.000	0.000	0.000	0.000	0.000	0.000	0.000	0.000	0.000	0.000	0.000	52	420	3768	4794	-0.873	Error	Error	1331	2437	0	0	1612	3182	0	0	0	0
2	9	20	""	"iYPL149W"	7960	29110	90	231	314	242	73	79	37	82	69	0	397	514	358	56	62	25	100	100	0	0	0	0	0	0	0	0	0	0	0	0	0	0	0	0	0	0	0	0.463	0.526	0.484	0.433	2.041	0.615	0.714	0.000	0.000	0.000	0.000	0.000	0.000	0.000	0.000	0.000	0.000	0.000	0.000	0.000	0.000	52	407	499	699	-1.110	Error	Error	158	341	0	0	241	458	0	0	0	0
2	10	20	""	"itG(GCC)P2"	8160	29130	100	1660	2135	1644	71	73	29	98	96	0	3232	3550	2141	56	61	24	97	97	0	0	0	0	0	0	0	0	0	0	0	0	0	0	0	0	0	0	0	0.500	0.591	0.514	0.513	1.885	0.639	0.850	0.000	0.000	0.000	0.000	0.000	0.000	0.000	0.000	0.000	0.000	0.000	0.000	0.000	0.000	80	541	4765	5558	-0.999	Error	Error	1589	3176	0	0	2064	3494	0	0	0	0
2	11	20	""	"iYPR163C"	8360	29130	100	1183	1704	1554	69	73	29	97	96	0	3509	3935	2889	55	59	21	98	97	0	0	0	0	0	0	0	0	0	0	0	0	0	0	0	0	0	0	0	0.323	0.421	0.330	0.423	2.630	0.441	0.808	0.000	0.000	0.000	0.000	0.000	0.000	0.000	0.000	0.000	0.000	0.000	0.000	0.000	0.000	80	540	4568	5515	-1.633	Error	Error	1114	3454	0	0	1635	3880	0	0	0	0
2	12	20	""	"iYPR167C"	8560	29120	90	1447	2244	2063	75	79	30	100	100	0	2959	4319	3224	55	60	22	100	100	0	0	0	0	0	0	0	0	0	0	0	0	0	0	0	0	0	0	0	0.472	0.509	0.422	0.450	1.834	0.543	0.840	0.000	0.000	0.000	0.000	0.000	0.000	0.000	0.000	0.000	0.000	0.000	0.000	0.000	0.000	52	420	4276	6433	-1.082	Error	Error	1372	2904	0	0	2169	4264	0	0	0	0
2	13	20	""	"iYPR183W"	8760	29120	100	487	926	1000	80	85	33	93	90	0	1950	2883	2604	61	70	32	91	90	0	0	0	0	0	0	0	0	0	0	0	0	0	0	0	0	0	0	0	0.215	0.300	0.231	0.269	2.285	0.326	0.849	0.000	0.000	0.000	0.000	0.000	0.000	0.000	0.000	0.000	0.000	0.000	0.000	0.000	0.000	80	548	2296	3668	-2.215	Error	Error	407	1889	0	0	846	2822	0	0	0	0
2	14	20	""	"iYPR187W"	8960	29120	80	232	443	499	82	85	33	86	71	0	574	995	995	62	67	27	100	100	0	0	0	0	0	0	0	0	0	0	0	0	0	0	0	0	0	0	0	0.293	0.387	0.285	0.271	2.668	0.425	0.778	0.000	0.000	0.000	0.000	0.000	0.000	0.000	0.000	0.000	0.000	0.000	0.000	0.000	0.000	52	340	662	1294	-1.771	Error	Error	150	512	0	0	361	933	0	0	0	0
2	15	20	""	"iYPR191W"	9160	29120	100	1470	2704	3107	82	86	34	98	96	0	3535	4911	4736	60	68	33	98	98	0	0	0	0	0	0	0	0	0	0	0	0	0	0	0	0	0	0	0	0.399	0.541	0.458	0.515	2.290	0.587	0.864	0.000	0.000	0.000	0.000	0.000	0.000	0.000	0.000	0.000	0.000	0.000	0.000	0.000	0.000	80	542	4863	7473	-1.324	Error	Error	1388	3475	0	0	2622	4851	0	0	0	0
2	16	20	""	"YALCdelta2"	9360	29110	90	438	1045	1236	78	84	34	94	88	0	510	1031	1040	59	67	32	98	98	0	0	0	0	0	0	0	0	0	0	0	0	0	0	0	0	0	0	0	0.798	0.995	0.700	0.629	2.769	1.137	0.841	0.000	0.000	0.000	0.000	0.000	0.000	0.000	0.000	0.000	0.000	0.000	0.000	0.000	0.000	52	420	811	1939	-0.325	Error	Error	360	451	0	0	967	972	0	0	0	0
2	17	20	""	"YBLWTy2-1B"	9570	29110	90	7992	12737	13469	76	85	94	100	100	0	21971	26728	17028	62	72	45	100	100	1	0	0	0	0	0	0	0	0	0	0	0	0	0	0	0	0	0	0	0.361	0.475	0.336	0.368	1.834	0.560	0.757	0.000	0.000	0.000	0.000	0.000	0.000	0.000	0.000	0.000	0.000	0.000	0.000	0.000	0.000	52	397	29825	39327	-1.469	Error	Error	7916	21909	0	0	12661	26666	0	0	0	0
2	18	20	""	"YBLWdelta10"	9800	29110	110	93	277	1491	72	84	64	12	5	0	159	508	2706	66	84	86	52	22	0	0	0	0	0	0	0	0	0	0	0	0	0	0	0	0	0	0	0	0.226	0.464	0.371	0.372	3.203	0.647	0.679	0.000	0.000	0.000	0.000	0.000	0.000	0.000	0.000	0.000	0.000	0.000	0.000	0.000	0.000	80	472	114	647	-2.147	Error	Error	21	93	0	0	205	442	0	0	0	0
2	19	20	""	"YFRWdelta10"	9950	29120	150	105	109	38	74	81	37	44	12	0	230	248	99	63	99	107	78	30	0	0	0	0	0	0	0	0	0	0	0	0	0	0	0	0	0	0	0	0.186	0.189	0.204	0.196	2.204	0.182	0.320	0.000	0.000	0.000	0.000	0.000	0.000	0.000	0.000	0.000	0.000	0.000	0.000	0.000	0.000	156	730	198	220	-2.430	Error	Error	31	167	0	0	35	185	0	0	-50	0
2	20	20	""	"YGRCTy1-2A"	10150	29150	180	200	4576	12468	82	92	69	66	46	1	571	6780	15278	66	142	149	82	69	2	0	0	0	0	0	0	0	0	0	0	0	0	0	0	0	0	0	0	0.234	0.669	0.292	0.351	3.269	0.784	0.827	0.000	0.000	0.000	0.000	0.000	0.000	0.000	0.000	0.000	0.000	0.000	0.000	0.000	0.000	256	1271	623	11208	-2.097	Error	Error	118	505	0	0	4494	6714	0	0	0	0
2	21	20	""	"YHLComega1"	10350	29120	100	417	782	904	80	87	38	97	93	0	798	1123	1119	61	113	119	91	87	0	0	0	0	0	0	0	0	0	0	0	0	0	0	0	0	0	0	0	0.457	0.661	0.543	0.582	2.753	0.720	0.731	0.000	0.000	0.000	0.000	0.000	0.000	0.000	0.000	0.000	0.000	0.000	0.000	0.000	0.000	80	456	1074	1764	-1.129	Error	Error	337	737	0	0	702	1062	0	0	0	0
3	1	1	"PET112"	"YBL080C"	10760	25280	110	2717	2955	1294	74	79	34	100	100	0	5344	5681	2589	57	65	36	100	100	0	0	0	0	0	0	0	0	0	0	0	0	0	0	0	0	0	0	0	0.500	0.512	0.512	0.510	1.392	0.494	0.902	0.000	0.000	0.000	0.000	0.000	0.000	0.000	0.000	0.000	0.000	0.000	0.000	0.000	0.000	80	628	7930	8505	-1.000	Error	Error	2643	5287	0	0	2881	5624	0	0	0	0
3	2	1	""	"YBL111C"	10970	25280	90	1007	4264	7349	77	83	41	94	92	0	1439	6508	10283	56	66	45	96	94	0	0	0	0	0	0	0	0	0	0	0	0	0	0	0	0	0	0	0	0.672	0.649	0.654	0.655	2.362	0.665	0.760	0.000	0.000	0.000	0.000	0.000	0.000	0.000	0.000	0.000	0.000	0.000	0.000	0.000	0.000	52	394	2313	10639	-0.572	Error	Error	930	1383	0	0	4187	6452	0	0	0	0
3	3	1	""	"YBR028C"	11160	25290	100	311	827	1269	74	80	34	92	91	0	627	1508	2337	56	64	29	100	97	0	0	0	0	0	0	0	0	0	0	0	0	0	0	0	0	0	0	0	0.415	0.519	0.467	0.464	2.178	0.521	0.911	0.000	0.000	0.000	0.000	0.000	0.000	0.000	0.000	0.000	0.000	0.000	0.000	0.000	0.000	80	520	808	2205	-1.269	Error	Error	237	571	0	0	753	1452	0	0	0	0
3	4	1	"RHK1"	"YBL082C"	11360	25280	80	640	1638	2208	73	78	32	98	96	0	1202	3179	4513	54	61	30	98	98	0	0	0	0	0	0	0	0	0	0	0	0	0	0	0	0	0	0	0	0.494	0.501	0.534	0.509	2.165	0.473	0.881	0.000	0.000	0.000	0.000	0.000	0.000	0.000	0.000	0.000	0.000	0.000	0.000	0.000	0.000	52	320	1715	4690	-1.018	Error	Error	567	1148	0	0	1565	3125	0	0	0	0
3	5	1	""	"YBL113C"	11560	25290	80	2531	9787	13659	70	75	30	100	100	0	2955	11605	15331	54	59	22	100	100	0	0	0	0	0	0	0	0	0	0	0	0	0	0	0	0	0	0	0	0.848	0.841	0.781	0.682	2.277	0.869	0.892	0.000	0.000	0.000	0.000	0.000	0.000	0.000	0.000	0.000	0.000	0.000	0.000	0.000	0.000	52	332	5362	21268	-0.237	Error	Error	2461	2901	0	0	9717	11551	0	0	0	0
3	6	1	""	"YBR030W"	11750	25280	70	535	1026	1076	73	80	34	90	78	0	795	1763	2048	58	68	43	93	93	0	0	0	0	0	0	0	0	0	0	0	0	0	0	0	0	0	0	0	0.627	0.559	0.618	0.585	2.696	0.504	0.835	0.000	0.000	0.000	0.000	0.000	0.000	0.000	0.000	0.000	0.000	0.000	0.000	0.000	0.000	32	220	1199	2658	-0.674	Error	Error	462	737	0	0	953	1705	0	0	0	0
3	7	1	"CDC27"	"YBL084C"	11960	25280	100	395	1006	1518	78	84	35	91	85	0	534	1341	1956	56	66	36	92	88	0	0	0	0	0	0	0	0	0	0	0	0	0	0	0	0	0	0	0	0.663	0.722	0.727	0.634	2.463	0.753	0.901	0.000	0.000	0.000	0.000	0.000	0.000	0.000	0.000	0.000	0.000	0.000	0.000	0.000	0.000	80	524	795	2213	-0.593	Error	Error	317	478	0	0	928	1285	0	0	0	0
3	8	1	"RER2"	"YBR002C"	12150	25280	90	4558	6614	5706	81	84	35	100	100	0	1748	2815	2588	58	68	33	98	98	0	0	0	0	0	0	0	0	0	0	0	0	0	0	0	0	0	0	0	2.649	2.370	2.543	2.563	2.063	2.341	0.928	0.000	0.000	0.000	0.000	0.000	0.000	0.000	0.000	0.000	0.000	0.000	0.000	0.000	0.000	52	394	6167	9290	1.406	Error	Error	4477	1690	0	0	6533	2757	0	0	0	0
3	9	1	""	"YBR032W"	12350	25280	110	2771	2979	2028	79	83	36	100	100	0	2370	2638	1895	61	68	34	97	95	0	0	0	0	0	0	0	0	0	0	0	0	0	0	0	0	0	0	0	1.166	1.125	1.128	1.210	2.503	1.106	0.892	0.000	0.000	0.000	0.000	0.000	0.000	0.000	0.000	0.000	0.000	0.000	0.000	0.000	0.000	80	598	5001	5477	0.221	Error	Error	2692	2309	0	0	2900	2577	0	0	0	0
3	10	1	""	"YBL086C"	12540	25280	80	192	406	469	84	89	36	80	69	0	336	993	1433	62	71	33	98	92	0	0	0	0	0	0	0	0	0	0	0	0	0	0	0	0	0	0	0	0.394	0.346	0.413	0.395	2.770	0.306	0.809	0.000	0.000	0.000	0.000	0.000	0.000	0.000	0.000	0.000	0.000	0.000	0.000	0.000	0.000	52	320	382	1253	-1.343	Error	Error	108	274	0	0	322	931	0	0	0	0
3	11	1	""	"YBR004C"	12750	25270	80	679	1257	1456	79	85	34	96	94	0	220	435	493	59	71	37	94	84	0	0	0	0	0	0	0	0	0	0	0	0	0	0	0	0	0	0	0	3.727	3.133	3.253	2.912	2.167	3.142	0.899	0.000	0.000	0.000	0.000	0.000	0.000	0.000	0.000	0.000	0.000	0.000	0.000	0.000	0.000	52	306	761	1554	1.898	Error	Error	600	161	0	0	1178	376	0	0	0	0
3	12	1	"HMT1"	"YBR034C"	12960	25270	90	4122	5180	3811	80	82	40	100	100	0	4376	5602	4176	55	64	31	100	100	0	0	0	0	0	0	0	0	0	0	0	0	0	0	0	0	0	0	0	0.935	0.919	0.969	0.886	1.792	0.909	0.922	0.000	0.000	0.000	0.000	0.000	0.000	0.000	0.000	0.000	0.000	0.000	0.000	0.000	0.000	52	384	8363	10647	-0.096	Error	Error	4042	4321	0	0	5100	5547	0	0	0	0
3	13	1	""	"YCL044C"	13160	25280	60	160	165	69	79	82	32	78	62	0	174	171	66	60	71	40	84	62	0	0	0	0	0	0	0	0	0	0	0	0	0	0	0	0	0	0	0	0.711	0.775	1.000	0.770	2.742	0.608	0.405	0.000	0.000	0.000	0.000	0.000	0.000	0.000	0.000	0.000	0.000	0.000	0.000	0.000	0.000	32	160	195	197	-0.493	Error	Error	81	114	0	0	86	111	0	0	0	0
3	14	1	""	"YCLX03C"	13340	25270	90	4057	6419	5443	77	82	35	100	100	0	2994	4751	4246	57	67	38	100	96	0	0	0	0	0	0	0	0	0	0	0	0	0	0	0	0	0	0	0	1.355	1.351	1.505	1.587	1.971	1.332	0.914	0.000	0.000	0.000	0.000	0.000	0.000	0.000	0.000	0.000	0.000	0.000	0.000	0.000	0.000	52	384	6917	11036	0.438	Error	Error	3980	2937	0	0	6342	4694	0	0	0	0
3	15	1	""	"YCR022C"	13550	25270	90	6146	7047	4268	76	83	40	100	100	0	6798	8296	4971	60	75	74	100	100	0	0	0	0	0	0	0	0	0	0	0	0	0	0	0	0	0	0	0	0.901	0.846	0.889	0.823	1.538	0.838	0.931	0.000	0.000	0.000	0.000	0.000	0.000	0.000	0.000	0.000	0.000	0.000	0.000	0.000	0.000	52	384	12808	15207	-0.151	Error	Error	6070	6738	0	0	6971	8236	0	0	0	0
3	16	1	""	"YCL046W"	13760	25280	80	118	121	42	71	77	32	63	30	0	103	117	60	56	64	35	61	32	0	0	0	0	0	0	0	0	0	0	0	0	0	0	0	0	0	0	0	1.000	0.820	0.969	1.102	3.638	0.744	0.203	0.000	0.000	0.000	0.000	0.000	0.000	0.000	0.000	0.000	0.000	0.000	0.000	0.000	0.000	52	320	94	111	0.000	Error	Error	47	47	0	0	50	61	0	0	0	0
3	17	1	""	"YCLX05C"	13950	25270	90	7962	6951	2786	74	83	46	100	100	0	9005	7792	2832	57	72	61	100	100	0	0	0	0	0	0	0	0	0	0	0	0	0	0	0	0	0	0	0	0.882	0.889	0.903	0.836	1.607	0.883	0.891	0.000	0.000	0.000	0.000	0.000	0.000	0.000	0.000	0.000	0.000	0.000	0.000	0.000	0.000	52	384	16836	14612	-0.182	Error	Error	7888	8948	0	0	6877	7735	0	0	0	0
3	18	1	""	"YCR024C"	14150	25280	80	2321	3269	2520	78	84	33	100	100	0	3313	4052	3264	57	67	37	100	100	0	0	0	0	0	0	0	0	0	0	0	0	0	0	0	0	0	0	0	0.689	0.799	0.851	0.841	1.749	0.773	0.891	0.000	0.000	0.000	0.000	0.000	0.000	0.000	0.000	0.000	0.000	0.000	0.000	0.000	0.000	52	320	5499	7186	-0.538	Error	Error	2243	3256	0	0	3191	3995	0	0	0	0
3	19	1	""	"YCL048W"	14360	25260	60	96	109	49	81	87	41	34	6	0	82	130	156	57	72	45	37	25	0	0	0	0	0	0	0	0	0	0	0	0	0	0	0	0	0	0	0	0.600	0.384	1.047	0.993	4.522	0.161	0.041	0.000	0.000	0.000	0.000	0.000	0.000	0.000	0.000	0.000	0.000	0.000	0.000	0.000	0.000	32	134	40	101	-0.737	Error	Error	15	25	0	0	28	73	0	0	0	0
3	20	1	""	"YCLX07W"	14550	25270	80	7048	7853	3814	77	80	31	100	100	0	8340	7553	3589	57	67	44	100	100	0	0	0	0	0	0	0	0	0	0	0	0	0	0	0	0	0	0	0	0.842	1.037	1.087	1.034	1.495	1.044	0.895	0.000	0.000	0.000	0.000	0.000	0.000	0.000	0.000	0.000	0.000	0.000	0.000	0.000	0.000	52	306	15254	15272	-0.249	Error	Error	6971	8283	0	0	7776	7496	0	0	0	0
3	21	1	""	"YCR025C"	14750	25270	90	3976	3292	1550	74	77	30	100	100	0	7653	6343	2640	56	62	26	100	100	0	0	0	0	0	0	0	0	0	0	0	0	0	0	0	0	0	0	0	0.514	0.512	0.496	0.467	1.634	0.499	0.877	0.000	0.000	0.000	0.000	0.000	0.000	0.000	0.000	0.000	0.000	0.000	0.000	0.000	0.000	52	384	11499	9505	-0.961	Error	Error	3902	7597	0	0	3218	6287	0	0	0	0
3	1	2	"APA1"	"YCL050C"	10750	25500	80	133	140	64	73	84	102	30	1	0	175	195	107	54	90	455	3	0	0	0	0	0	0	0	0	0	0	0	0	0	0	0	0	0	0	0	0	0.496	0.475	0.540	0.440	3.180	0.214	0.876	0.000	0.000	0.000	0.000	0.000	0.000	0.000	0.000	0.000	0.000	0.000	0.000	0.000	0.000	52	340	181	208	-1.012	Error	Error	60	121	0	0	67	141	0	0	0	0
3	2	2	""	"YCLX09W"	10950	25490	90	3914	3462	1562	71	75	29	100	98	0	9289	8110	3759	55	63	31	100	100	0	0	0	0	0	0	0	0	0	0	0	0	0	0	0	0	0	0	0	0.416	0.421	0.394	0.403	1.715	0.390	0.861	0.000	0.000	0.000	0.000	0.000	0.000	0.000	0.000	0.000	0.000	0.000	0.000	0.000	0.000	52	420	13077	11446	-1.265	Error	Error	3843	9234	0	0	3391	8055	0	0	0	0
3	3	2	"RSG1"	"YCR027C"	11150	25490	100	5680	5235	2777	73	77	32	100	100	0	8546	6875	3764	56	62	28	98	98	0	0	0	0	0	0	0	0	0	0	0	0	0	0	0	0	0	0	0	0.660	0.757	0.770	0.861	2.549	0.738	0.896	0.000	0.000	0.000	0.000	0.000	0.000	0.000	0.000	0.000	0.000	0.000	0.000	0.000	0.000	80	541	14097	11981	-0.599	Error	Error	5607	8490	0	0	5162	6819	0	0	0	0
3	4	2	""	"YDL211C"	11360	25490	70	174	438	728	72	75	29	84	71	0	243	772	1462	55	60	24	90	87	0	0	0	0	0	0	0	0	0	0	0	0	0	0	0	0	0	0	0	0.543	0.510	0.535	0.602	2.834	0.473	0.828	0.000	0.000	0.000	0.000	0.000	0.000	0.000	0.000	0.000	0.000	0.000	0.000	0.000	0.000	32	236	290	1083	-0.882	Error	Error	102	188	0	0	366	717	0	0	0	0
3	5	2	"AAD4"	"YDL243C"	11560	25490	60	139	191	144	72	77	32	65	50	0	137	274	247	58	61	21	90	78	0	0	0	0	0	0	0	0	0	0	0	0	0	0	0	0	0	0	0	0.848	0.551	0.622	0.490	3.180	0.500	0.561	0.000	0.000	0.000	0.000	0.000	0.000	0.000	0.000	0.000	0.000	0.000	0.000	0.000	0.000	32	176	146	335	-0.238	Error	Error	67	79	0	0	119	216	0	0	0	0
3	6	2	"LUV1"	"YDR027C"	11760	25490	100	548	1438	2201	73	77	33	100	95	0	907	1991	2620	56	64	36	100	98	0	0	0	0	0	0	0	0	0	0	0	0	0	0	0	0	0	0	0	0.558	0.705	0.612	0.639	2.063	0.792	0.873	0.000	0.000	0.000	0.000	0.000	0.000	0.000	0.000	0.000	0.000	0.000	0.000	0.000	0.000	80	550	1326	3300	-0.841	Error	Error	475	851	0	0	1365	1935	0	0	0	0
3	7	2	""	"YDL213C"	11950	25490	60	652	1302	1598	80	84	35	100	100	0	896	2410	3226	61	73	46	100	93	0	0	0	0	0	0	0	0	0	0	0	0	0	0	0	0	0	0	0	0.685	0.520	0.588	0.614	2.104	0.466	0.779	0.000	0.000	0.000	0.000	0.000	0.000	0.000	0.000	0.000	0.000	0.000	0.000	0.000	0.000	32	176	1407	3571	-0.546	Error	Error	572	835	0	0	1222	2349	0	0	0	0
3	8	2	"HXT15"	"YDL245C"	12160	25490	80	8138	18245	20198	79	86	40	100	100	0	13025	20268	19909	60	73	45	100	100	0	0	0	0	0	0	0	0	0	0	0	0	0	0	0	0	0	0	0	0.622	0.899	0.789	0.728	1.939	0.964	0.904	0.000	0.000	0.000	0.000	0.000	0.000	0.000	0.000	0.000	0.000	0.000	0.000	0.000	0.000	52	340	21024	38374	-0.686	Error	Error	8059	12965	0	0	18166	20208	0	0	0	0
3	9	2	""	"YDR029W"	12350	25500	80	159	571	801	73	78	31	67	55	0	255	1503	2267	58	63	26	100	96	0	0	0	0	0	0	0	0	0	0	0	0	0	0	0	0	0	0	0	0.437	0.345	0.352	0.293	2.867	0.335	0.883	0.000	0.000	0.000	0.000	0.000	0.000	0.000	0.000	0.000	0.000	0.000	0.000	0.000	0.000	52	340	283	1943	-1.196	Error	Error	86	197	0	0	498	1445	0	0	0	0
3	10	2	"GDH2"	"YDL215C"	12570	25490	70	248	1037	1526	83	98	77	78	56	0	526	1760	2632	62	86	98	96	81	0	0	0	0	0	0	0	0	0	0	0	0	0	0	0	0	0	0	0	0.356	0.562	0.490	0.423	2.148	0.544	0.772	0.000	0.000	0.000	0.000	0.000	0.000	0.000	0.000	0.000	0.000	0.000	0.000	0.000	0.000	32	236	629	2652	-1.492	Error	Error	165	464	0	0	954	1698	0	0	0	0
3	11	2	""	"YDL247W"	12760	25490	80	267	1151	1978	79	86	36	94	82	0	419	1505	3014	61	73	45	98	90	0	0	0	0	0	0	0	0	0	0	0	0	0	0	0	0	0	0	0	0.525	0.742	0.720	0.698	2.153	0.626	0.725	0.000	0.000	0.000	0.000	0.000	0.000	0.000	0.000	0.000	0.000	0.000	0.000	0.000	0.000	52	340	546	2516	-0.929	Error	Error	188	358	0	0	1072	1444	0	0	0	0
3	12	2	""	"YDR031W"	12950	25490	80	857	2128	2241	76	82	45	100	94	0	1758	4248	4571	55	64	32	100	100	0	0	0	0	0	0	0	0	0	0	0	0	0	0	0	0	0	0	0	0.459	0.489	0.472	0.455	1.838	0.474	0.900	0.000	0.000	0.000	0.000	0.000	0.000	0.000	0.000	0.000	0.000	0.000	0.000	0.000	0.000	52	340	2484	6245	-1.125	Error	Error	781	1703	0	0	2052	4193	0	0	0	0
3	13	2	"TIM22"	"YDL217C"	13150	25490	80	556	1797	2962	72	76	31	100	94	0	739	2036	3222	54	63	30	98	98	0	0	0	0	0	0	0	0	0	0	0	0	0	0	0	0	0	0	0	0.707	0.870	0.747	0.822	2.271	0.904	0.907	0.000	0.000	0.000	0.000	0.000	0.000	0.000	0.000	0.000	0.000	0.000	0.000	0.000	0.000	52	340	1169	3707	-0.501	Error	Error	484	685	0	0	1725	1982	0	0	0	0
3	14	2	"NTH1"	"YDR001C"	13340	25480	70	407	578	519	78	80	31	96	93	0	238	278	282	57	65	28	93	75	0	0	0	0	0	0	0	0	0	0	0	0	0	0	0	0	0	0	0	1.818	2.262	2.339	2.374	2.393	2.321	0.602	0.000	0.000	0.000	0.000	0.000	0.000	0.000	0.000	0.000	0.000	0.000	0.000	0.000	0.000	32	236	510	721	0.862	Error	Error	329	181	0	0	500	221	0	0	0	0
3	15	2	"MRH1"	"YDR033W"	13560	25480	80	309	1137	1757	81	87	36	94	86	0	421	1421	2471	56	70	51	92	86	0	0	0	0	0	0	0	0	0	0	0	0	0	0	0	0	0	0	0	0.625	0.774	0.751	0.832	2.397	0.691	0.756	0.000	0.000	0.000	0.000	0.000	0.000	0.000	0.000	0.000	0.000	0.000	0.000	0.000	0.000	52	340	593	2421	-0.679	Error	Error	228	365	0	0	1056	1365	0	0	0	0
3	16	2	""	"YDR346C"	13750	25490	80	556	712	609	80	85	40	90	82	0	681	1185	1295	57	70	51	96	94	0	0	0	0	0	0	0	0	0	0	0	0	0	0	0	0	0	0	0	0.763	0.560	0.559	0.567	2.242	0.471	0.795	0.000	0.000	0.000	0.000	0.000	0.000	0.000	0.000	0.000	0.000	0.000	0.000	0.000	0.000	52	340	1100	1760	-0.391	Error	Error	476	624	0	0	632	1128	0	0	0	0
3	17	2	"LSM6"	"YDR378C"	13950	25480	90	2371	2241	841	77	82	33	100	100	0	5910	5361	1764	56	67	46	100	100	0	0	0	0	0	0	0	0	0	0	0	0	0	0	0	0	0	0	0	0.392	0.408	0.427	0.398	1.459	0.387	0.863	0.000	0.000	0.000	0.000	0.000	0.000	0.000	0.000	0.000	0.000	0.000	0.000	0.000	0.000	52	420	8148	7469	-1.352	Error	Error	2294	5854	0	0	2164	5305	0	0	0	0
3	18	2	"STE14"	"YDR410C"	14160	25480	90	11135	9698	4472	80	86	44	100	100	0	11051	9723	3939	59	70	42	100	100	0	0	0	0	0	0	0	0	0	0	0	0	0	0	0	0	0	0	0	1.006	0.995	1.018	0.939	1.491	1.043	0.896	0.000	0.000	0.000	0.000	0.000	0.000	0.000	0.000	0.000	0.000	0.000	0.000	0.000	0.000	52	420	22047	19282	0.008	Error	Error	11055	10992	0	0	9618	9664	0	0	0	0
3	19	2	""	"YDR348C"	14340	25490	70	128	139	47	79	82	32	78	34	0	151	150	49	59	72	50	81	40	0	0	0	0	0	0	0	0	0	0	0	0	0	0	0	0	0	0	0	0.533	0.659	0.655	0.698	2.559	0.705	0.200	0.000	0.000	0.000	0.000	0.000	0.000	0.000	0.000	0.000	0.000	0.000	0.000	0.000	0.000	32	236	141	151	-0.909	Error	Error	49	92	0	0	60	91	0	0	0	0
3	20	2	""	"YDR380W"	14550	25490	90	5512	5233	3290	72	77	31	100	100	0	11471	11422	6603	55	62	33	100	100	0	0	0	0	0	0	0	0	0	0	0	0	0	0	0	0	0	0	0	0.477	0.454	0.427	0.413	1.586	0.457	0.919	0.000	0.000	0.000	0.000	0.000	0.000	0.000	0.000	0.000	0.000	0.000	0.000	0.000	0.000	52	420	16856	16528	-1.069	Error	Error	5440	11416	0	0	5161	11367	0	0	0	0
3	21	2	""	"YDR412W"	14750	25490	80	5182	4662	2477	75	78	30	100	100	0	10547	10140	4945	57	65	46	100	100	0	0	0	0	0	0	0	0	0	0	0	0	0	0	0	0	0	0	0	0.487	0.455	0.455	0.412	1.610	0.449	0.899	0.000	0.000	0.000	0.000	0.000	0.000	0.000	0.000	0.000	0.000	0.000	0.000	0.000	0.000	52	340	15597	14670	-1.038	Error	Error	5107	10490	0	0	4587	10083	0	0	0	0
3	1	3	"TCM10"	"YDR350C"	10740	25700	90	4609	4096	1585	76	131	370	98	94	0	8967	7720	2923	57	164	743	100	94	0	0	0	0	0	0	0	0	0	0	0	0	0	0	0	0	0	0	0	0.509	0.525	0.502	0.517	1.552	0.495	0.889	0.000	0.000	0.000	0.000	0.000	0.000	0.000	0.000	0.000	0.000	0.000	0.000	0.000	0.000	52	412	13443	11683	-0.975	Error	Error	4533	8910	0	0	4020	7663	0	0	0	0
3	2	3	"RPP2B"	"YDR382W"	10950	25690	90	2502	2287	815	73	77	32	100	100	0	3302	3016	943	56	59	20	100	100	0	0	0	0	0	0	0	0	0	0	0	0	0	0	0	0	0	0	0	0.748	0.748	0.761	0.727	1.402	0.748	0.900	0.000	0.000	0.000	0.000	0.000	0.000	0.000	0.000	0.000	0.000	0.000	0.000	0.000	0.000	52	420	5675	5174	-0.418	Error	Error	2429	3246	0	0	2214	2960	0	0	0	0
3	3	3	"ERD1"	"YDR414C"	11140	25700	80	5623	5092	1717	70	74	29	100	100	0	13402	12216	4011	55	59	26	100	100	0	0	0	0	0	0	0	0	0	0	0	0	0	0	0	0	0	0	0	0.416	0.413	0.395	0.410	1.484	0.396	0.907	0.000	0.000	0.000	0.000	0.000	0.000	0.000	0.000	0.000	0.000	0.000	0.000	0.000	0.000	52	340	18900	17183	-1.265	Error	Error	5553	13347	0	0	5022	12161	0	0	0	0
3	4	3	""	"YDR352W"	11350	25700	90	2738	3302	2302	71	76	30	100	100	0	2806	3388	2204	53	58	20	100	100	0	0	0	0	0	0	0	0	0	0	0	0	0	0	0	0	0	0	0	0.969	0.969	0.868	0.891	1.580	0.993	0.853	0.000	0.000	0.000	0.000	0.000	0.000	0.000	0.000	0.000	0.000	0.000	0.000	0.000	0.000	52	420	5420	6566	-0.046	Error	Error	2667	2753	0	0	3231	3335	0	0	0	0
3	5	3	""	"YDR384C"	11550	25710	110	5158	4542	1968	70	74	27	100	100	0	7244	6178	2758	53	58	20	98	97	0	0	0	0	0	0	0	0	0	0	0	0	0	0	0	0	0	0	0	0.708	0.730	0.740	0.801	2.404	0.710	0.888	0.000	0.000	0.000	0.000	0.000	0.000	0.000	0.000	0.000	0.000	0.000	0.000	0.000	0.000	80	617	12279	10597	-0.499	Error	Error	5088	7191	0	0	4472	6125	0	0	0	0
3	6	3	"SYF1"	"YDR416W"	11750	25690	90	3293	4289	3277	71	75	29	100	100	0	8178	10050	6987	57	64	42	100	100	0	0	0	0	0	0	0	0	0	0	0	0	0	0	0	0	0	0	0	0.397	0.422	0.399	0.375	1.778	0.423	0.891	0.000	0.000	0.000	0.000	0.000	0.000	0.000	0.000	0.000	0.000	0.000	0.000	0.000	0.000	52	420	11343	14211	-1.334	Error	Error	3222	8121	0	0	4218	9993	0	0	0	0
3	7	3	"SHC1"	"YER096W"	11950	25690	90	6550	6188	2735	77	83	37	100	100	0	9844	9534	4362	60	72	48	100	100	0	0	0	0	0	0	0	0	0	0	0	0	0	0	0	0	0	0	0	0.662	0.645	0.619	0.661	1.905	0.636	0.847	0.000	0.000	0.000	0.000	0.000	0.000	0.000	0.000	0.000	0.000	0.000	0.000	0.000	0.000	52	420	16257	15585	-0.596	Error	Error	6473	9784	0	0	6111	9474	0	0	0	0
3	8	3	"LCP5"	"YER127W"	12150	25710	100	6620	5525	2946	75	85	51	100	98	0	9216	8236	3635	62	74	52	100	100	0	0	0	0	0	0	0	0	0	0	0	0	0	0	0	0	0	0	0	0.715	0.667	0.653	0.591	1.546	0.696	0.892	0.000	0.000	0.000	0.000	0.000	0.000	0.000	0.000	0.000	0.000	0.000	0.000	0.000	0.000	80	520	15699	13624	-0.484	Error	Error	6545	9154	0	0	5450	8174	0	0	0	0
3	9	3	"BUR6"	"YER159C"	12350	25710	100	2893	2540	1103	75	79	31	100	100	0	5490	4893	1872	56	63	32	100	100	0	0	0	0	0	0	0	0	0	0	0	0	0	0	0	0	0	0	0	0.519	0.510	0.510	0.476	1.614	0.507	0.876	0.000	0.000	0.000	0.000	0.000	0.000	0.000	0.000	0.000	0.000	0.000	0.000	0.000	0.000	80	516	8252	7302	-0.947	Error	Error	2818	5434	0	0	2465	4837	0	0	0	0
3	10	3	"UBP9"	"YER098W"	12550	25700	80	9825	9795	5505	76	82	35	100	100	0	13379	12202	7082	58	65	32	100	100	0	0	0	0	0	0	0	0	0	0	0	0	0	0	0	0	0	0	0	0.732	0.800	0.801	0.789	1.550	0.781	0.908	0.000	0.000	0.000	0.000	0.000	0.000	0.000	0.000	0.000	0.000	0.000	0.000	0.000	0.000	52	340	23070	21863	-0.450	Error	Error	9749	13321	0	0	9719	12144	0	0	0	0
3	11	3	"PAK1"	"YER129W"	12760	25700	80	2746	6776	7940	82	88	38	100	100	0	1807	4936	5821	58	67	33	98	98	0	0	0	0	0	0	0	0	0	0	0	0	0	0	0	0	0	0	0	1.523	1.372	1.109	1.225	2.761	1.392	0.874	0.000	0.000	0.000	0.000	0.000	0.000	0.000	0.000	0.000	0.000	0.000	0.000	0.000	0.000	52	340	4413	11572	0.607	Error	Error	2664	1749	0	0	6694	4878	0	0	0	0
3	12	3	"SPT2"	"YER161C"	12950	25690	80	13574	13806	7170	75	86	66	100	100	0	23304	20008	10326	57	68	43	100	100	0	0	0	0	0	0	0	0	0	0	0	0	0	0	0	0	0	0	0	0.581	0.688	0.679	0.673	1.786	0.668	0.878	0.000	0.000	0.000	0.000	0.000	0.000	0.000	0.000	0.000	0.000	0.000	0.000	0.000	0.000	52	340	36746	33682	-0.784	Error	Error	13499	23247	0	0	13731	19951	0	0	0	0
3	13	3	"UBC6"	"YER100W"	13150	25700	100	9289	8469	4693	76	80	31	100	100	0	8789	8408	4297	55	63	29	100	100	0	0	0	0	0	0	0	0	0	0	0	0	0	0	0	0	0	0	0	1.055	1.005	0.976	0.967	2.044	1.028	0.884	0.000	0.000	0.000	0.000	0.000	0.000	0.000	0.000	0.000	0.000	0.000	0.000	0.000	0.000	80	548	17947	16746	0.077	Error	Error	9213	8734	0	0	8393	8353	0	0	0	0
3	14	3	"RPS26B"	"YER131W"	13350	25690	80	4027	4048	2026	70	76	28	100	100	0	5901	6489	2804	55	62	27	100	100	0	0	0	0	0	0	0	0	0	0	0	0	0	0	0	0	0	0	0	0.677	0.618	0.588	0.562	1.589	0.628	0.868	0.000	0.000	0.000	0.000	0.000	0.000	0.000	0.000	0.000	0.000	0.000	0.000	0.000	0.000	52	340	9803	10412	-0.563	Error	Error	3957	5846	0	0	3978	6434	0	0	0	0
3	15	3	""	"YER163C"	13550	25690	80	5579	4797	2023	73	78	32	100	100	0	13297	12157	4534	55	65	39	100	100	0	0	0	0	0	0	0	0	0	0	0	0	0	0	0	0	0	0	0	0.416	0.390	0.401	0.366	1.643	0.379	0.853	0.000	0.000	0.000	0.000	0.000	0.000	0.000	0.000	0.000	0.000	0.000	0.000	0.000	0.000	52	340	18748	16826	-1.266	Error	Error	5506	13242	0	0	4724	12102	0	0	0	0
3	16	3	"RPS8B"	"YER102W"	13750	25710	90	4135	4038	2100	76	83	43	100	100	0	8284	8040	3598	58	72	58	100	100	0	0	0	0	0	0	0	0	0	0	0	0	0	0	0	0	0	0	0	0.493	0.496	0.482	0.450	1.644	0.485	0.883	0.000	0.000	0.000	0.000	0.000	0.000	0.000	0.000	0.000	0.000	0.000	0.000	0.000	0.000	52	420	12285	11944	-1.019	Error	Error	4059	8226	0	0	3962	7982	0	0	0	0
3	17	3	"GLC7"	"YER133W"	13950	25690	80	6424	6552	2803	76	81	33	100	100	0	10500	9941	4333	57	69	53	100	100	0	0	0	0	0	0	0	0	0	0	0	0	0	0	0	0	0	0	0	0.608	0.655	0.667	0.638	1.660	0.623	0.846	0.000	0.000	0.000	0.000	0.000	0.000	0.000	0.000	0.000	0.000	0.000	0.000	0.000	0.000	52	340	16791	16360	-0.718	Error	Error	6348	10443	0	0	6476	9884	0	0	0	0
3	18	3	"PAB1"	"YER165W"	14150	25690	90	4748	4562	2576	81	88	40	100	100	0	15697	13277	7662	60	77	57	100	100	0	0	0	0	0	0	0	0	0	0	0	0	0	0	0	0	0	0	0	0.298	0.339	0.343	0.339	1.681	0.325	0.906	0.000	0.000	0.000	0.000	0.000	0.000	0.000	0.000	0.000	0.000	0.000	0.000	0.000	0.000	52	420	20304	17698	-1.744	Error	Error	4667	15637	0	0	4481	13217	0	0	0	0
3	19	3	"CDC43"	"YGL155W"	14340	25690	90	10987	10336	3643	72	81	39	100	100	0	11645	10889	5088	56	67	68	98	98	0	0	0	0	0	0	0	0	0	0	0	0	0	0	0	0	0	0	0	0.942	0.947	0.893	1.018	1.941	0.870	0.825	0.000	0.000	0.000	0.000	0.000	0.000	0.000	0.000	0.000	0.000	0.000	0.000	0.000	0.000	52	420	22504	21097	-0.086	Error	Error	10915	11589	0	0	10264	10833	0	0	0	0
3	20	3	"COX4"	"YGL187C"	14560	25680	90	2786	2835	1484	71	78	33	100	98	0	8388	7622	3880	56	66	39	100	100	0	0	0	0	0	0	0	0	0	0	0	0	0	0	0	0	0	0	0	0.326	0.365	0.364	0.351	1.681	0.347	0.868	0.000	0.000	0.000	0.000	0.000	0.000	0.000	0.000	0.000	0.000	0.000	0.000	0.000	0.000	52	420	11047	10330	-1.618	Error	Error	2715	8332	0	0	2764	7566	0	0	0	0
3	21	3	""	"YGL219C"	14750	25690	80	6448	5958	2933	74	79	29	100	100	0	12469	13216	6559	57	65	32	100	100	0	0	0	0	0	0	0	0	0	0	0	0	0	0	0	0	0	0	0	0.514	0.447	0.421	0.433	1.701	0.418	0.813	0.000	0.000	0.000	0.000	0.000	0.000	0.000	0.000	0.000	0.000	0.000	0.000	0.000	0.000	52	340	18786	19043	-0.961	Error	Error	6374	12412	0	0	5884	13159	0	0	0	0
3	1	4	""	"YGL157W"	10750	25900	90	5745	5098	2375	72	76	32	100	100	0	10185	8565	3963	55	60	23	100	100	0	0	0	0	0	0	0	0	0	0	0	0	0	0	0	0	0	0	0	0.560	0.591	0.574	0.591	2.000	0.555	0.876	0.000	0.000	0.000	0.000	0.000	0.000	0.000	0.000	0.000	0.000	0.000	0.000	0.000	0.000	52	420	15803	13536	-0.836	Error	Error	5673	10130	0	0	5026	8510	0	0	0	0
3	2	4	"RPS26A"	"YGL189C"	10960	25910	90	5037	4735	2543	73	76	26	100	100	0	10319	9195	4153	55	60	22	100	100	0	0	0	0	0	0	0	0	0	0	0	0	0	0	0	0	0	0	0	0.484	0.510	0.499	0.451	1.813	0.513	0.855	0.000	0.000	0.000	0.000	0.000	0.000	0.000	0.000	0.000	0.000	0.000	0.000	0.000	0.000	52	420	15228	13802	-1.048	Error	Error	4964	10264	0	0	4662	9140	0	0	0	0
3	3	4	"NIF3"	"YGL221C"	11150	25900	90	5386	4883	1942	71	80	55	100	100	0	11384	10502	3653	54	70	124	100	100	0	0	0	0	0	0	0	0	0	0	0	0	0	0	0	0	0	0	0	0.469	0.461	0.459	0.433	1.534	0.453	0.906	0.000	0.000	0.000	0.000	0.000	0.000	0.000	0.000	0.000	0.000	0.000	0.000	0.000	0.000	52	420	16645	15260	-1.092	Error	Error	5315	11330	0	0	4812	10448	0	0	0	0
3	4	4	""	"YGL159W"	11350	25900	80	5425	5192	2561	75	80	36	100	100	0	7816	7814	4395	53	60	33	100	100	0	0	0	0	0	0	0	0	0	0	0	0	0	0	0	0	0	0	0	0.689	0.659	0.659	0.712	2.318	0.612	0.834	0.000	0.000	0.000	0.000	0.000	0.000	0.000	0.000	0.000	0.000	0.000	0.000	0.000	0.000	52	340	13113	12878	-0.537	Error	Error	5350	7763	0	0	5117	7761	0	0	0	0
3	5	4	"COX13"	"YGL191W"	11550	25910	90	3510	3251	1496	75	76	27	100	100	0	4962	4255	2082	53	58	23	100	100	0	0	0	0	0	0	0	0	0	0	0	0	0	0	0	0	0	0	0	0.700	0.756	0.727	0.749	1.802	0.721	0.864	0.000	0.000	0.000	0.000	0.000	0.000	0.000	0.000	0.000	0.000	0.000	0.000	0.000	0.000	52	420	8344	7378	-0.515	Error	Error	3435	4909	0	0	3176	4202	0	0	0	0
3	6	4	""	"YGL223C"	11750	25910	90	13137	11504	5943	74	77	27	100	100	0	17152	14108	7424	55	59	23	100	100	0	0	0	0	0	0	0	0	0	0	0	0	0	0	0	0	0	0	0	0.764	0.813	0.824	0.891	2.504	0.779	0.878	0.000	0.000	0.000	0.000	0.000	0.000	0.000	0.000	0.000	0.000	0.000	0.000	0.000	0.000	52	420	30160	25483	-0.388	Error	Error	13063	17097	0	0	11430	14053	0	0	0	0
3	7	4	""	"YGL161C"	11950	25920	100	4948	4368	2084	71	74	27	100	100	0	10656	10052	4527	57	61	24	100	100	0	0	0	0	0	0	0	0	0	0	0	0	0	0	0	0	0	0	0	0.460	0.430	0.428	0.430	1.973	0.421	0.888	0.000	0.000	0.000	0.000	0.000	0.000	0.000	0.000	0.000	0.000	0.000	0.000	0.000	0.000	80	520	15476	14292	-1.120	Error	Error	4877	10599	0	0	4297	9995	0	0	0	0
3	8	4	""	"YGL193C"	12130	25890	90	3580	3390	2053	77	94	92	92	92	0	4324	3754	2484	64	105	240	86	84	0	0	0	0	0	0	0	0	0	0	0	0	0	0	0	0	0	0	0	0.822	0.898	0.838	0.969	2.487	0.861	0.875	0.000	0.000	0.000	0.000	0.000	0.000	0.000	0.000	0.000	0.000	0.000	0.000	0.000	0.000	52	397	7763	7003	-0.282	Error	Error	3503	4260	0	0	3313	3690	0	0	0	0
3	9	4	"GOG5"	"YGL225W"	12350	25910	120	8129	7765	4036	73	84	68	100	100	0	8317	7688	4068	57	83	181	91	90	0	0	0	0	0	0	0	0	0	0	0	0	0	0	0	0	0	0	0	0.975	1.008	1.021	1.195	2.801	1.004	0.891	0.000	0.000	0.000	0.000	0.000	0.000	0.000	0.000	0.000	0.000	0.000	0.000	0.000	0.000	120	692	16316	15323	-0.036	Error	Error	8056	8260	0	0	7692	7631	0	0	0	0
3	10	4	"RNH70"	"YGR276C"	12540	25910	90	3012	3760	2255	78	85	38	100	100	0	7502	7253	4442	56	71	68	96	96	0	0	0	0	0	0	0	0	0	0	0	0	0	0	0	0	0	0	0	0.394	0.512	0.488	0.539	2.239	0.478	0.843	0.000	0.000	0.000	0.000	0.000	0.000	0.000	0.000	0.000	0.000	0.000	0.000	0.000	0.000	52	406	10380	10879	-1.344	Error	Error	2934	7446	0	0	3682	7197	0	0	0	0
3	11	4	""	"YHL012W"	12750	25920	80	7340	7973	5953	78	90	47	100	100	0	2582	2773	1832	59	72	48	100	98	0	0	0	0	0	0	0	0	0	0	0	0	0	0	0	0	0	0	0	2.878	2.909	2.966	2.529	1.905	3.223	0.876	0.000	0.000	0.000	0.000	0.000	0.000	0.000	0.000	0.000	0.000	0.000	0.000	0.000	0.000	52	340	9785	10609	1.525	Error	Error	7262	2523	0	0	7895	2714	0	0	0	0
3	12	4	""	"YHL044W"	12940	25910	90	6657	6016	2237	77	81	31	100	100	0	10031	8498	3363	58	63	24	100	98	0	0	0	0	0	0	0	0	0	0	0	0	0	0	0	0	0	0	0	0.660	0.704	0.682	0.750	2.101	0.665	0.879	0.000	0.000	0.000	0.000	0.000	0.000	0.000	0.000	0.000	0.000	0.000	0.000	0.000	0.000	52	420	16553	14379	-0.600	Error	Error	6580	9973	0	0	5939	8440	0	0	0	0
3	13	4	""	"YGR278W"	13150	25910	90	10817	9570	5353	74	78	33	100	100	0	14592	13484	6440	54	64	49	100	100	0	0	0	0	0	0	0	0	0	0	0	0	0	0	0	0	0	0	0	0.739	0.707	0.693	0.626	1.690	0.719	0.885	0.000	0.000	0.000	0.000	0.000	0.000	0.000	0.000	0.000	0.000	0.000	0.000	0.000	0.000	52	420	25281	22926	-0.436	Error	Error	10743	14538	0	0	9496	13430	0	0	0	0
3	14	4	"YLF2"	"YHL014C"	13350	25900	90	17222	15756	7856	76	81	35	100	100	0	9030	7695	3534	57	66	45	100	100	0	0	0	0	0	0	0	0	0	0	0	0	0	0	0	0	0	0	0	1.911	2.053	2.046	1.944	1.713	2.127	0.907	0.000	0.000	0.000	0.000	0.000	0.000	0.000	0.000	0.000	0.000	0.000	0.000	0.000	0.000	52	420	26119	23318	0.934	Error	Error	17146	8973	0	0	15680	7638	0	0	0	0
3	15	4	""	"YHL046C"	13550	25900	80	29747	25057	14260	81	85	38	100	100	0	27502	23034	9492	58	67	35	100	100	0	0	0	0	0	0	0	0	0	0	0	0	0	0	0	0	0	0	0	1.081	1.087	1.144	0.899	1.726	1.196	0.851	0.000	0.000	0.000	0.000	0.000	0.000	0.000	0.000	0.000	0.000	0.000	0.000	0.000	0.000	52	340	57110	47952	0.112	Error	Error	29666	27444	0	0	24976	22976	0	0	0	0
3	16	4	""	"YGR280C"	13750	25910	80	7187	6001	2728	76	83	48	100	100	0	14156	11749	5055	59	74	78	100	100	0	0	0	0	0	0	0	0	0	0	0	0	0	0	0	0	0	0	0	0.504	0.507	0.508	0.498	1.878	0.478	0.878	0.000	0.000	0.000	0.000	0.000	0.000	0.000	0.000	0.000	0.000	0.000	0.000	0.000	0.000	52	340	21208	17615	-0.987	Error	Error	7111	14097	0	0	5925	11690	0	0	0	0
3	17	4	"DUR3"	"YHL016C"	13950	25910	80	26516	21229	12390	77	83	52	100	100	0	12080	11121	5212	57	71	103	100	100	0	0	0	0	0	0	0	0	0	0	0	0	0	0	0	0	0	0	0	2.199	1.912	1.941	1.669	1.796	2.115	0.879	0.000	0.000	0.000	0.000	0.000	0.000	0.000	0.000	0.000	0.000	0.000	0.000	0.000	0.000	52	340	38462	32216	1.137	Error	Error	26439	12023	0	0	21152	11064	0	0	0	0
3	18	4	"COS8"	"YHL048W"	14140	25900	80	20409	17960	8553	77	92	75	100	100	0	22391	17910	8766	58	85	166	98	98	0	0	0	0	0	0	0	0	0	0	0	0	0	0	0	0	0	0	0	0.910	1.002	0.974	0.920	1.812	0.986	0.865	0.000	0.000	0.000	0.000	0.000	0.000	0.000	0.000	0.000	0.000	0.000	0.000	0.000	0.000	52	340	42665	35735	-0.135	Error	Error	20332	22333	0	0	17883	17852	0	0	0	0
3	19	4	"BGL2"	"YGR282C"	14340	25890	90	9865	8856	3347	74	82	39	100	100	0	8778	8046	2777	58	73	103	100	100	0	0	0	0	0	0	0	0	0	0	0	0	0	0	0	0	0	0	0	1.123	1.099	1.099	1.079	1.701	1.092	0.900	0.000	0.000	0.000	0.000	0.000	0.000	0.000	0.000	0.000	0.000	0.000	0.000	0.000	0.000	52	420	18511	16770	0.167	Error	Error	9791	8720	0	0	8782	7988	0	0	0	0
3	20	4	""	"YHL018W"	14550	25890	90	9470	8145	3785	75	81	32	100	100	0	7317	6365	2608	58	65	29	100	100	0	0	0	0	0	0	0	0	0	0	0	0	0	0	0	0	0	0	0	1.294	1.280	1.264	1.227	1.530	1.324	0.888	0.000	0.000	0.000	0.000	0.000	0.000	0.000	0.000	0.000	0.000	0.000	0.000	0.000	0.000	52	420	16654	14377	0.372	Error	Error	9395	7259	0	0	8070	6307	0	0	0	0
3	21	4	""	"YHL050C"	14760	25900	90	24177	32258	22125	73	89	205	100	100	5	38352	40095	19663	57	68	95	100	100	23	0	0	0	0	0	0	0	0	0	0	0	0	0	0	0	0	0	0	0.629	0.804	0.761	0.649	2.002	0.887	0.845	0.000	0.000	0.000	0.000	0.000	0.000	0.000	0.000	0.000	0.000	0.000	0.000	0.000	0.000	52	412	62399	72223	-0.668	Error	Error	24104	38295	0	0	32185	40038	0	0	0	0
3	1	5	""	"YIL086C"	10760	26120	80	130	150	83	70	72	29	63	50	0	150	198	166	54	57	18	67	59	0	0	0	0	0	0	0	0	0	0	0	0	0	0	0	0	0	0	0	0.625	0.556	0.712	0.722	2.628	0.482	0.591	0.000	0.000	0.000	0.000	0.000	0.000	0.000	0.000	0.000	0.000	0.000	0.000	0.000	0.000	52	321	156	224	-0.678	Error	Error	60	96	0	0	80	144	0	0	0	0
3	2	5	"RHO3"	"YIL118W"	10930	26120	90	2281	2777	1555	71	77	37	100	100	0	3914	4542	2956	54	61	30	100	98	0	0	0	0	0	0	0	0	0	0	0	0	0	0	0	0	0	0	0	0.573	0.603	0.593	0.687	2.252	0.535	0.848	0.000	0.000	0.000	0.000	0.000	0.000	0.000	0.000	0.000	0.000	0.000	0.000	0.000	0.000	52	406	6070	7194	-0.805	Error	Error	2210	3860	0	0	2706	4488	0	0	0	0
3	3	5	"DNA43"	"YIL150C"	11150	26110	90	8480	7552	3434	73	76	36	100	100	0	12702	12071	4599	53	58	20	100	100	0	0	0	0	0	0	0	0	0	0	0	0	0	0	0	0	0	0	0	0.665	0.622	0.591	0.570	1.665	0.625	0.874	0.000	0.000	0.000	0.000	0.000	0.000	0.000	0.000	0.000	0.000	0.000	0.000	0.000	0.000	52	420	21056	19497	-0.589	Error	Error	8407	12649	0	0	7479	12018	0	0	0	0
3	4	5	""	"YIL088C"	11340	26120	90	12620	11358	5156	74	78	32	100	100	0	14442	12080	6059	55	61	25	100	98	0	0	0	0	0	0	0	0	0	0	0	0	0	0	0	0	0	0	0	0.872	0.938	0.899	1.020	2.734	0.905	0.886	0.000	0.000	0.000	0.000	0.000	0.000	0.000	0.000	0.000	0.000	0.000	0.000	0.000	0.000	52	420	26933	23309	-0.198	Error	Error	12546	14387	0	0	11284	12025	0	0	0	0
3	5	5	""	"YIL120W"	11550	26110	90	11247	8940	4711	74	79	43	100	100	0	12420	10881	5009	56	61	27	100	100	0	0	0	0	0	0	0	0	0	0	0	0	0	0	0	0	0	0	0	0.904	0.819	0.829	0.772	1.820	0.839	0.901	0.000	0.000	0.000	0.000	0.000	0.000	0.000	0.000	0.000	0.000	0.000	0.000	0.000	0.000	52	420	23537	19691	-0.146	Error	Error	11173	12364	0	0	8866	10825	0	0	0	0
3	6	5	""	"YIL152W"	11750	26120	90	6080	5957	3424	73	76	26	100	100	0	3956	4086	2796	54	57	17	98	96	0	0	0	0	0	0	0	0	0	0	0	0	0	0	0	0	0	0	0	1.539	1.459	1.494	1.447	2.194	1.345	0.818	0.000	0.000	0.000	0.000	0.000	0.000	0.000	0.000	0.000	0.000	0.000	0.000	0.000	0.000	52	420	9909	9916	0.622	Error	Error	6007	3902	0	0	5884	4032	0	0	0	0
3	7	5	""	"YIL090W"	11950	26110	80	3327	4410	3463	71	77	40	100	100	0	3992	5704	4763	55	62	38	100	100	0	0	0	0	0	0	0	0	0	0	0	0	0	0	0	0	0	0	0	0.827	0.768	0.728	0.758	2.076	0.691	0.749	0.000	0.000	0.000	0.000	0.000	0.000	0.000	0.000	0.000	0.000	0.000	0.000	0.000	0.000	52	340	7193	9988	-0.274	Error	Error	3256	3937	0	0	4339	5649	0	0	0	0
3	8	5	""	"YIL122W"	12150	26130	100	6745	6824	4305	73	77	35	98	97	0	5250	5924	3603	57	66	34	100	98	0	0	0	0	0	0	0	0	0	0	0	0	0	0	0	0	0	0	0	1.285	1.151	1.137	1.089	1.960	1.176	0.892	0.000	0.000	0.000	0.000	0.000	0.000	0.000	0.000	0.000	0.000	0.000	0.000	0.000	0.000	80	542	11865	12618	0.362	Error	Error	6672	5193	0	0	6751	5867	0	0	0	0
3	9	5	"IMP2'"	"YIL154C"	12340	26120	90	813	771	291	70	74	30	100	100	0	1220	1055	443	52	57	20	100	100	0	0	0	0	0	0	0	0	0	0	0	0	0	0	0	0	0	0	0	0.636	0.699	0.687	0.720	1.786	0.676	0.827	0.000	0.000	0.000	0.000	0.000	0.000	0.000	0.000	0.000	0.000	0.000	0.000	0.000	0.000	52	414	1911	1704	-0.653	Error	Error	743	1168	0	0	701	1003	0	0	0	0
3	10	5	""	"YIL092W"	12540	26110	90	13062	13875	7324	77	82	40	100	100	0	12435	12637	6264	54	70	70	100	100	0	0	0	0	0	0	0	0	0	0	0	0	0	0	0	0	0	0	0	1.049	1.097	1.104	1.033	1.631	1.121	0.910	0.000	0.000	0.000	0.000	0.000	0.000	0.000	0.000	0.000	0.000	0.000	0.000	0.000	0.000	52	420	25366	26381	0.069	Error	Error	12985	12381	0	0	13798	12583	0	0	0	0
3	11	5	"AYR1"	"YIL124W"	12760	26100	90	4071	4363	2572	78	90	100	100	100	0	8639	7632	3999	61	86	162	100	100	0	0	0	0	0	0	0	0	0	0	0	0	0	0	0	0	0	0	0	0.465	0.566	0.551	0.511	1.897	0.552	0.839	0.000	0.000	0.000	0.000	0.000	0.000	0.000	0.000	0.000	0.000	0.000	0.000	0.000	0.000	52	408	12571	11856	-1.103	Error	Error	3993	8578	0	0	4285	7571	0	0	0	0
3	12	5	"UBP7"	"YIL156W"	12940	26110	90	6926	9840	8727	78	82	34	100	100	0	5281	7363	6615	58	67	41	100	98	0	0	0	0	0	0	0	0	0	0	0	0	0	0	0	0	0	0	0	1.311	1.336	1.272	1.433	2.715	1.358	0.859	0.000	0.000	0.000	0.000	0.000	0.000	0.000	0.000	0.000	0.000	0.000	0.000	0.000	0.000	52	414	12071	17067	0.391	Error	Error	6848	5223	0	0	9762	7305	0	0	0	0
3	13	5	"BNA1"	"YJR025C"	13150	26110	80	1136	2305	2559	71	76	33	100	100	0	2138	4186	4771	54	63	46	100	98	0	0	0	0	0	0	0	0	0	0	0	0	0	0	0	0	0	0	0	0.511	0.541	0.522	0.540	1.957	0.524	0.909	0.000	0.000	0.000	0.000	0.000	0.000	0.000	0.000	0.000	0.000	0.000	0.000	0.000	0.000	52	340	3149	6366	-0.969	Error	Error	1065	2084	0	0	2234	4132	0	0	0	0
3	14	5	"CDC8"	"YJR057W"	13340	26110	90	2364	3632	3223	72	77	32	100	100	0	4078	8484	7632	55	61	38	100	100	0	0	0	0	0	0	0	0	0	0	0	0	0	0	0	0	0	0	0	0.570	0.422	0.415	0.408	1.812	0.411	0.926	0.000	0.000	0.000	0.000	0.000	0.000	0.000	0.000	0.000	0.000	0.000	0.000	0.000	0.000	52	420	6315	11989	-0.812	Error	Error	2292	4023	0	0	3560	8429	0	0	0	0
3	15	5	"GRR1"	"YJR090C"	13550	26110	80	376	745	988	70	77	34	94	88	0	420	888	1107	54	86	467	44	25	0	0	0	0	0	0	0	0	0	0	0	0	0	0	0	0	0	0	0	0.836	0.809	0.709	0.689	2.582	0.860	0.858	0.000	0.000	0.000	0.000	0.000	0.000	0.000	0.000	0.000	0.000	0.000	0.000	0.000	0.000	52	340	672	1509	-0.258	Error	Error	306	366	0	0	675	834	0	0	0	0
3	16	5	""	"YJR027W"	13760	26110	80	399	1640	3036	74	79	33	100	100	0	660	1912	3367	53	60	24	100	100	0	0	0	0	0	0	0	0	0	0	0	0	0	0	0	0	0	0	0	0.535	0.842	0.613	0.628	2.156	0.878	0.791	0.000	0.000	0.000	0.000	0.000	0.000	0.000	0.000	0.000	0.000	0.000	0.000	0.000	0.000	52	340	932	3425	-0.901	Error	Error	325	607	0	0	1566	1859	0	0	0	0
3	17	5	"PTK2"	"YJR059W"	13940	26110	80	349	1056	1748	76	79	38	96	94	0	467	2056	3715	54	62	50	100	100	0	0	0	0	0	0	0	0	0	0	0	0	0	0	0	0	0	0	0	0.661	0.490	0.544	0.519	2.099	0.453	0.870	0.000	0.000	0.000	0.000	0.000	0.000	0.000	0.000	0.000	0.000	0.000	0.000	0.000	0.000	52	340	686	2982	-0.597	Error	Error	273	413	0	0	980	2002	0	0	0	0
3	18	5	"BUD4"	"YJR092W"	14160	26120	70	251	529	607	74	80	35	90	84	0	279	597	637	54	64	36	100	96	0	0	0	0	0	0	0	0	0	0	0	0	0	0	0	0	0	0	0	0.787	0.838	0.745	0.643	2.666	0.906	0.682	0.000	0.000	0.000	0.000	0.000	0.000	0.000	0.000	0.000	0.000	0.000	0.000	0.000	0.000	32	236	402	998	-0.346	Error	Error	177	225	0	0	455	543	0	0	0	0
3	19	5	""	"YJR029W"	14340	26110	70	1166	1705	1614	72	78	34	100	96	0	1210	1885	1710	55	67	75	96	87	0	0	0	0	0	0	0	0	0	0	0	0	0	0	0	0	0	0	0	0.947	0.892	0.902	0.940	1.904	0.911	0.791	0.000	0.000	0.000	0.000	0.000	0.000	0.000	0.000	0.000	0.000	0.000	0.000	0.000	0.000	32	236	2249	3463	-0.078	Error	Error	1094	1155	0	0	1633	1830	0	0	0	0
3	20	5	""	"YJR061W"	14540	26120	70	490	616	516	74	79	37	93	87	0	512	630	547	57	67	52	96	81	0	0	0	0	0	0	0	0	0	0	0	0	0	0	0	0	0	0	0	0.914	0.946	0.993	0.903	2.096	0.938	0.785	0.000	0.000	0.000	0.000	0.000	0.000	0.000	0.000	0.000	0.000	0.000	0.000	0.000	0.000	32	236	871	1115	-0.129	Error	Error	416	455	0	0	542	573	0	0	0	0
3	21	5	"IME1"	"YJR094C"	14740	26110	70	956	2098	2157	70	78	30	100	100	0	758	2263	2613	60	65	25	100	100	0	0	0	0	0	0	0	0	0	0	0	0	0	0	0	0	0	0	0	1.269	0.921	1.050	1.054	1.689	0.850	0.842	0.000	0.000	0.000	0.000	0.000	0.000	0.000	0.000	0.000	0.000	0.000	0.000	0.000	0.000	32	236	1584	4231	0.344	Error	Error	886	698	0	0	2028	2203	0	0	0	0
3	1	6	"GEA1"	"YJR031C"	10740	26310	150	116	377	832	76	90	53	47	37	0	82	411	998	54	58	21	51	43	0	0	0	0	0	0	0	0	0	0	0	0	0	0	0	0	0	0	0	1.429	0.843	1.291	1.366	3.182	0.820	0.826	0.000	0.000	0.000	0.000	0.000	0.000	0.000	0.000	0.000	0.000	0.000	0.000	0.000	0.000	156	867	68	658	0.515	Error	Error	40	28	0	0	301	357	0	0	-50	0
3	2	6	"RPA12"	"YJR063W"	10920	26350	140	185	373	805	82	95	53	79	47	0	74	410	1321	54	59	22	48	35	0	0	0	0	0	0	0	0	0	0	0	0	0	0	0	0	0	0	0	5.150	0.817	2.222	2.363	4.262	0.583	0.768	0.000	0.000	0.000	0.000	0.000	0.000	0.000	0.000	0.000	0.000	0.000	0.000	0.000	0.000	156	766	123	647	2.365	Error	Error	103	20	0	0	291	356	0	0	0	0
3	3	6	"SFC1"	"YJR095W"	11150	26320	80	308	420	318	71	73	26	98	92	0	489	814	829	52	55	15	100	100	0	0	0	0	0	0	0	0	0	0	0	0	0	0	0	0	0	0	0	0.542	0.458	0.481	0.505	2.029	0.372	0.735	0.000	0.000	0.000	0.000	0.000	0.000	0.000	0.000	0.000	0.000	0.000	0.000	0.000	0.000	52	340	674	1111	-0.883	Error	Error	237	437	0	0	349	762	0	0	0	0
3	4	6	""	"YKR020W"	11350	26330	80	955	2774	3374	74	77	30	94	92	0	1530	4462	5159	54	59	28	100	98	0	0	0	0	0	0	0	0	0	0	0	0	0	0	0	0	0	0	0	0.597	0.613	0.514	0.416	2.462	0.631	0.946	0.000	0.000	0.000	0.000	0.000	0.000	0.000	0.000	0.000	0.000	0.000	0.000	0.000	0.000	52	340	2357	7108	-0.744	Error	Error	881	1476	0	0	2700	4408	0	0	0	0
3	5	6	"MRS4"	"YKR052C"	11540	26320	80	725	2289	3372	73	75	27	98	96	0	612	1621	2239	54	59	24	90	90	0	0	0	0	0	0	0	0	0	0	0	0	0	0	0	0	0	0	0	1.168	1.414	1.059	1.112	2.356	1.519	0.887	0.000	0.000	0.000	0.000	0.000	0.000	0.000	0.000	0.000	0.000	0.000	0.000	0.000	0.000	52	340	1210	3783	0.225	Error	Error	652	558	0	0	2216	1567	0	0	0	0
3	6	6	"HBS1"	"YKR084C"	11750	26330	70	1488	2253	2523	78	83	40	100	100	0	1496	2433	2656	54	61	46	100	100	0	0	0	0	0	0	0	0	0	0	0	0	0	0	0	0	0	0	0	0.978	0.914	0.914	0.887	2.326	0.963	0.860	0.000	0.000	0.000	0.000	0.000	0.000	0.000	0.000	0.000	0.000	0.000	0.000	0.000	0.000	32	236	2852	4554	-0.032	Error	Error	1410	1442	0	0	2175	2379	0	0	0	0
3	7	6	""	"YKR022C"	11940	26320	80	1343	4348	5811	72	73	27	100	100	0	1108	4004	5858	55	58	21	100	100	0	0	0	0	0	0	0	0	0	0	0	0	0	0	0	0	0	0	0	1.207	1.083	1.041	1.109	2.065	1.017	0.818	0.000	0.000	0.000	0.000	0.000	0.000	0.000	0.000	0.000	0.000	0.000	0.000	0.000	0.000	52	340	2324	8225	0.271	Error	Error	1271	1053	0	0	4276	3949	0	0	0	0
3	8	6	"DYN1"	"YKR054C"	12140	26330	70	124	141	69	72	73	27	68	50	0	136	154	69	53	59	29	84	71	0	0	0	0	0	0	0	0	0	0	0	0	0	0	0	0	0	0	0	0.627	0.683	0.814	0.663	3.056	0.589	0.283	0.000	0.000	0.000	0.000	0.000	0.000	0.000	0.000	0.000	0.000	0.000	0.000	0.000	0.000	32	236	135	170	-0.675	Error	Error	52	83	0	0	69	101	0	0	0	0
3	9	6	"PRP16"	"YKR086W"	12340	26320	80	386	1254	2019	68	70	27	98	98	0	718	1778	2826	52	57	22	100	100	0	0	0	0	0	0	0	0	0	0	0	0	0	0	0	0	0	0	0	0.477	0.687	0.582	0.587	2.151	0.680	0.790	0.000	0.000	0.000	0.000	0.000	0.000	0.000	0.000	0.000	0.000	0.000	0.000	0.000	0.000	52	340	984	2912	-1.066	Error	Error	318	666	0	0	1186	1726	0	0	0	0
3	10	6	"DBP7"	"YKR024C"	12540	26320	80	294	854	1576	72	75	27	88	86	0	296	775	1402	52	58	24	98	98	0	0	0	0	0	0	0	0	0	0	0	0	0	0	0	0	0	0	0	0.910	1.082	0.949	0.845	2.383	1.137	0.751	0.000	0.000	0.000	0.000	0.000	0.000	0.000	0.000	0.000	0.000	0.000	0.000	0.000	0.000	52	340	466	1505	-0.136	Error	Error	222	244	0	0	782	723	0	0	0	0
3	11	6	"RNC1"	"YKR056W"	12730	26310	70	834	1974	2188	72	81	44	100	100	0	1370	4289	5428	57	80	182	96	93	0	0	0	0	0	0	0	0	0	0	0	0	0	0	0	0	0	0	0	0.580	0.449	0.555	0.511	1.824	0.388	0.815	0.000	0.000	0.000	0.000	0.000	0.000	0.000	0.000	0.000	0.000	0.000	0.000	0.000	0.000	32	236	2075	6134	-0.785	Error	Error	762	1313	0	0	1902	4232	0	0	0	0
3	12	6	""	"YKR088C"	12940	26320	80	269	755	1018	72	80	43	92	80	0	349	881	1390	55	67	85	71	63	0	0	0	0	0	0	0	0	0	0	0	0	0	0	0	0	0	0	0	0.670	0.827	0.768	0.818	2.703	0.728	0.785	0.000	0.000	0.000	0.000	0.000	0.000	0.000	0.000	0.000	0.000	0.000	0.000	0.000	0.000	52	340	491	1509	-0.578	Error	Error	197	294	0	0	683	826	0	0	0	0
3	13	6	"GCN3"	"YKR026C"	13140	26310	80	9701	8465	3984	75	81	39	100	100	0	12204	10557	5042	57	70	85	98	98	0	0	0	0	0	0	0	0	0	0	0	0	0	0	0	0	0	0	0	0.792	0.799	0.781	0.832	1.864	0.785	0.904	0.000	0.000	0.000	0.000	0.000	0.000	0.000	0.000	0.000	0.000	0.000	0.000	0.000	0.000	52	340	21773	18890	-0.336	Error	Error	9626	12147	0	0	8390	10500	0	0	0	0
3	14	6	"GLG1"	"YKR058W"	13340	26310	80	1648	2834	2943	78	88	80	96	92	0	3242	5562	5673	59	78	146	100	100	0	0	0	0	0	0	0	0	0	0	0	0	0	0	0	0	0	0	0	0.493	0.501	0.467	0.427	2.025	0.484	0.843	0.000	0.000	0.000	0.000	0.000	0.000	0.000	0.000	0.000	0.000	0.000	0.000	0.000	0.000	52	340	4753	8259	-1.020	Error	Error	1570	3183	0	0	2756	5503	0	0	0	0
3	15	6	""	"YKR090W"	13540	26330	100	422	805	1195	77	84	43	96	87	0	916	1641	2304	57	67	38	98	97	0	0	0	0	0	0	0	0	0	0	0	0	0	0	0	0	0	0	0	0.402	0.460	0.474	0.435	2.095	0.448	0.684	0.000	0.000	0.000	0.000	0.000	0.000	0.000	0.000	0.000	0.000	0.000	0.000	0.000	0.000	80	541	1204	2312	-1.316	Error	Error	345	859	0	0	728	1584	0	0	0	0
3	16	6	""	"YLR231C"	13750	26310	90	6375	5602	3326	72	78	37	100	100	0	10508	9736	5458	55	64	36	100	100	0	0	0	0	0	0	0	0	0	0	0	0	0	0	0	0	0	0	0	0.603	0.571	0.569	0.542	1.832	0.567	0.894	0.000	0.000	0.000	0.000	0.000	0.000	0.000	0.000	0.000	0.000	0.000	0.000	0.000	0.000	52	420	16756	15211	-0.730	Error	Error	6303	10453	0	0	5530	9681	0	0	0	0
3	17	6	"RED1"	"YLR263W"	13940	26310	90	1719	2191	1836	73	79	38	100	100	0	2484	3372	3199	55	68	56	94	94	0	0	0	0	0	0	0	0	0	0	0	0	0	0	0	0	0	0	0	0.678	0.639	0.616	0.646	2.252	0.580	0.869	0.000	0.000	0.000	0.000	0.000	0.000	0.000	0.000	0.000	0.000	0.000	0.000	0.000	0.000	52	420	4075	5435	-0.561	Error	Error	1646	2429	0	0	2118	3317	0	0	0	0
3	18	6	""	"YLR294C"	14140	26310	90	1974	1803	1006	76	81	35	98	96	0	5044	4828	2927	54	67	56	100	100	0	0	0	0	0	0	0	0	0	0	0	0	0	0	0	0	0	0	0	0.380	0.362	0.341	0.327	2.118	0.323	0.815	0.000	0.000	0.000	0.000	0.000	0.000	0.000	0.000	0.000	0.000	0.000	0.000	0.000	0.000	52	420	6888	6501	-1.395	Error	Error	1898	4990	0	0	1727	4774	0	0	0	0
3	19	6	"EST1"	"YLR233C"	14350	26310	80	5651	5586	3903	75	77	29	98	98	0	9415	8699	5358	53	59	24	98	98	0	0	0	0	0	0	0	0	0	0	0	0	0	0	0	0	0	0	0	0.596	0.637	0.591	0.515	1.927	0.657	0.910	0.000	0.000	0.000	0.000	0.000	0.000	0.000	0.000	0.000	0.000	0.000	0.000	0.000	0.000	52	340	14938	14157	-0.748	Error	Error	5576	9362	0	0	5511	8646	0	0	0	0
3	20	6	""	"YLR265C"	14540	26310	80	3299	3884	2617	67	72	33	100	100	0	3065	3626	2589	53	58	21	100	100	0	0	0	0	0	0	0	0	0	0	0	0	0	0	0	0	0	0	0	1.073	1.068	0.960	1.067	1.921	1.027	0.845	0.000	0.000	0.000	0.000	0.000	0.000	0.000	0.000	0.000	0.000	0.000	0.000	0.000	0.000	52	340	6244	7390	0.102	Error	Error	3232	3012	0	0	3817	3573	0	0	0	0
3	21	6	""	"YLR296W"	14730	26310	90	1291	1212	661	72	76	32	98	96	0	1844	2033	1390	55	62	26	96	92	0	0	0	0	0	0	0	0	0	0	0	0	0	0	0	0	0	0	0	0.681	0.576	0.551	0.661	2.738	0.493	0.783	0.000	0.000	0.000	0.000	0.000	0.000	0.000	0.000	0.000	0.000	0.000	0.000	0.000	0.000	52	420	3008	3118	-0.553	Error	Error	1219	1789	0	0	1140	1978	0	0	0	0
3	1	7	""	"YLR235C"	10750	26520	130	680	1218	1298	80	95	54	74	65	0	1363	1974	2025	55	58	20	76	69	0	0	0	0	0	0	0	0	0	0	0	0	0	0	0	0	0	0	0	0.459	0.593	0.634	0.786	4.074	0.601	0.882	0.000	0.000	0.000	0.000	0.000	0.000	0.000	0.000	0.000	0.000	0.000	0.000	0.000	0.000	120	729	1908	3057	-1.124	Error	Error	600	1308	0	0	1138	1919	0	0	0	0
3	2	7	"BOP2"	"YLR267W"	10940	26530	90	3978	5716	4358	79	85	33	100	100	0	10536	10733	7471	54	58	19	96	96	0	0	0	0	0	0	0	0	0	0	0	0	0	0	0	0	0	0	0	0.372	0.528	0.494	0.453	1.925	0.532	0.888	0.000	0.000	0.000	0.000	0.000	0.000	0.000	0.000	0.000	0.000	0.000	0.000	0.000	0.000	52	372	14381	16316	-1.427	Error	Error	3899	10482	0	0	5637	10679	0	0	0	0
3	3	7	"YHC1"	"YLR298C"	11140	26530	80	3441	2841	1324	68	73	27	100	100	0	8741	7540	3206	55	58	20	100	100	0	0	0	0	0	0	0	0	0	0	0	0	0	0	0	0	0	0	0	0.388	0.370	0.367	0.345	1.893	0.361	0.872	0.000	0.000	0.000	0.000	0.000	0.000	0.000	0.000	0.000	0.000	0.000	0.000	0.000	0.000	52	340	12059	10258	-1.365	Error	Error	3373	8686	0	0	2773	7485	0	0	0	0
3	4	7	"THI7"	"YLR237W"	11350	26530	90	7702	7186	4387	74	78	31	100	100	0	15595	12984	6120	56	61	26	100	100	0	0	0	0	0	0	0	0	0	0	0	0	0	0	0	0	0	0	0	0.491	0.550	0.584	0.467	1.598	0.585	0.905	0.000	0.000	0.000	0.000	0.000	0.000	0.000	0.000	0.000	0.000	0.000	0.000	0.000	0.000	52	420	23167	20040	-1.027	Error	Error	7628	15539	0	0	7112	12928	0	0	0	0
3	5	7	""	"YLR269C"	11550	26530	90	2573	2604	1622	70	74	26	100	98	0	4416	4803	2799	53	58	20	100	100	0	0	0	0	0	0	0	0	0	0	0	0	0	0	0	0	0	0	0	0.574	0.533	0.485	0.454	1.935	0.520	0.859	0.000	0.000	0.000	0.000	0.000	0.000	0.000	0.000	0.000	0.000	0.000	0.000	0.000	0.000	52	420	6866	7284	-0.802	Error	Error	2503	4363	0	0	2534	4750	0	0	0	0
3	6	7	"EXG1"	"YLR300W"	11750	26530	90	6043	4867	2468	70	76	46	100	100	0	12576	10805	4313	54	58	21	100	100	0	0	0	0	0	0	0	0	0	0	0	0	0	0	0	0	0	0	0	0.477	0.446	0.460	0.401	1.601	0.457	0.892	0.000	0.000	0.000	0.000	0.000	0.000	0.000	0.000	0.000	0.000	0.000	0.000	0.000	0.000	52	420	18495	15548	-1.068	Error	Error	5973	12522	0	0	4797	10751	0	0	0	0
3	7	7	"MVP1"	"YMR004W"	11950	26520	80	670	2595	4481	72	75	28	100	100	0	515	1398	2033	54	57	21	100	100	0	0	0	0	0	0	0	0	0	0	0	0	0	0	0	0	0	0	0	1.297	1.877	1.321	1.378	2.191	2.240	0.856	0.000	0.000	0.000	0.000	0.000	0.000	0.000	0.000	0.000	0.000	0.000	0.000	0.000	0.000	52	340	1059	3867	0.375	Error	Error	598	461	0	0	2523	1344	0	0	0	0
3	8	7	"IMP2"	"YMR035W"	12140	26520	80	1514	3016	3763	71	75	29	100	100	0	1176	2325	2940	52	55	26	98	96	0	0	0	0	0	0	0	0	0	0	0	0	0	0	0	0	0	0	0	1.284	1.296	1.217	1.301	2.733	1.313	0.835	0.000	0.000	0.000	0.000	0.000	0.000	0.000	0.000	0.000	0.000	0.000	0.000	0.000	0.000	52	340	2567	5218	0.360	Error	Error	1443	1124	0	0	2945	2273	0	0	0	0
3	9	7	"SOV1"	"YMR066W"	12350	26520	80	213	678	1306	70	73	26	88	80	0	337	906	1809	53	56	19	98	96	0	0	0	0	0	0	0	0	0	0	0	0	0	0	0	0	0	0	0	0.504	0.713	0.619	0.544	2.099	0.687	0.747	0.000	0.000	0.000	0.000	0.000	0.000	0.000	0.000	0.000	0.000	0.000	0.000	0.000	0.000	52	340	427	1461	-0.990	Error	Error	143	284	0	0	608	853	0	0	0	0
3	10	7	"PLB2"	"YMR006C"	12550	26520	80	1149	4725	8561	73	77	29	100	96	0	660	1595	2368	54	59	21	100	100	0	0	0	0	0	0	0	0	0	0	0	0	0	0	0	0	0	0	0	1.776	3.019	1.984	1.855	2.734	3.651	0.896	0.000	0.000	0.000	0.000	0.000	0.000	0.000	0.000	0.000	0.000	0.000	0.000	0.000	0.000	52	340	1682	6193	0.828	Error	Error	1076	606	0	0	4652	1541	0	0	0	0
3	11	7	"MSN2"	"YMR037C"	12750	26520	80	265	721	1103	73	78	35	90	84	0	539	1343	2381	54	62	38	96	94	0	0	0	0	0	0	0	0	0	0	0	0	0	0	0	0	0	0	0	0.396	0.503	0.467	0.469	2.944	0.433	0.780	0.000	0.000	0.000	0.000	0.000	0.000	0.000	0.000	0.000	0.000	0.000	0.000	0.000	0.000	52	340	677	1937	-1.337	Error	Error	192	485	0	0	648	1289	0	0	0	0
3	12	7	""	"YMR068W"	12950	26520	80	647	1333	1627	69	76	32	100	100	0	1209	3087	3947	55	61	32	100	100	0	0	0	0	0	0	0	0	0	0	0	0	0	0	0	0	0	0	0	0.501	0.417	0.404	0.405	1.684	0.386	0.826	0.000	0.000	0.000	0.000	0.000	0.000	0.000	0.000	0.000	0.000	0.000	0.000	0.000	0.000	52	340	1732	4296	-0.998	Error	Error	578	1154	0	0	1264	3032	0	0	0	0
3	13	7	"PLB1"	"YMR008C"	13140	26520	90	13972	13661	8057	74	79	32	100	100	0	12417	12657	6723	56	63	31	100	100	0	0	0	0	0	0	0	0	0	0	0	0	0	0	0	0	0	0	0	1.124	1.078	1.018	0.954	1.752	1.128	0.875	0.000	0.000	0.000	0.000	0.000	0.000	0.000	0.000	0.000	0.000	0.000	0.000	0.000	0.000	52	420	26259	26188	0.169	Error	Error	13898	12361	0	0	13587	12601	0	0	0	0
3	14	7	"SUB1"	"YMR039C"	13350	26530	90	3905	3962	2486	74	76	31	100	100	0	10422	10480	5347	55	61	28	100	100	0	0	0	0	0	0	0	0	0	0	0	0	0	0	0	0	0	0	0	0.370	0.373	0.389	0.321	1.760	0.385	0.840	0.000	0.000	0.000	0.000	0.000	0.000	0.000	0.000	0.000	0.000	0.000	0.000	0.000	0.000	52	420	14198	14313	-1.436	Error	Error	3831	10367	0	0	3888	10425	0	0	0	0
3	15	7	"MOT3"	"YMR070W"	13540	26520	90	5944	6047	4051	78	83	43	98	98	0	4760	5301	3049	57	70	65	100	98	0	0	0	0	0	0	0	0	0	0	0	0	0	0	0	0	0	0	0	1.247	1.138	1.149	0.915	1.921	1.209	0.898	0.000	0.000	0.000	0.000	0.000	0.000	0.000	0.000	0.000	0.000	0.000	0.000	0.000	0.000	52	414	10569	11213	0.319	Error	Error	5866	4703	0	0	5969	5244	0	0	0	0
3	16	7	""	"YMR010W"	13740	26510	90	10539	8897	3955	79	91	60	100	100	0	11177	10054	4931	59	84	201	98	96	0	0	0	0	0	0	0	0	0	0	0	0	0	0	0	0	0	0	0	0.941	0.882	0.869	0.984	2.411	0.838	0.870	0.000	0.000	0.000	0.000	0.000	0.000	0.000	0.000	0.000	0.000	0.000	0.000	0.000	0.000	52	420	21578	18813	-0.088	Error	Error	10460	11118	0	0	8818	9995	0	0	0	0
3	17	7	""	"YMR041C"	13940	26520	90	4861	4028	1922	78	83	34	100	100	0	8241	8236	2921	58	72	58	100	100	0	0	0	0	0	0	0	0	0	0	0	0	0	0	0	0	0	0	0	0.585	0.483	0.480	0.427	1.628	0.480	0.863	0.000	0.000	0.000	0.000	0.000	0.000	0.000	0.000	0.000	0.000	0.000	0.000	0.000	0.000	52	420	12966	12128	-0.775	Error	Error	4783	8183	0	0	3950	8178	0	0	0	0
3	18	7	"ABF2"	"YMR072W"	14140	26510	90	3982	4099	2050	73	79	36	100	100	0	4892	4564	2244	57	65	34	100	100	0	0	0	0	0	0	0	0	0	0	0	0	0	0	0	0	0	0	0	0.808	0.893	0.860	0.894	1.932	0.908	0.836	0.000	0.000	0.000	0.000	0.000	0.000	0.000	0.000	0.000	0.000	0.000	0.000	0.000	0.000	52	420	8744	8533	-0.307	Error	Error	3909	4835	0	0	4026	4507	0	0	0	0
3	19	7	""	"YNL046W"	14340	26510	90	6308	5416	2616	75	79	32	100	100	0	14326	12289	5876	56	65	37	100	100	0	0	0	0	0	0	0	0	0	0	0	0	0	0	0	0	0	0	0	0.437	0.437	0.417	0.424	1.767	0.411	0.875	0.000	0.000	0.000	0.000	0.000	0.000	0.000	0.000	0.000	0.000	0.000	0.000	0.000	0.000	52	420	20503	17574	-1.195	Error	Error	6233	14270	0	0	5341	12233	0	0	0	0
3	20	7	"TPM1"	"YNL079C"	14540	26510	90	5327	4874	2612	70	75	30	100	100	0	10542	8558	4539	57	63	27	100	100	0	0	0	0	0	0	0	0	0	0	0	0	0	0	0	0	0	0	0	0.501	0.565	0.565	0.627	2.732	0.535	0.860	0.000	0.000	0.000	0.000	0.000	0.000	0.000	0.000	0.000	0.000	0.000	0.000	0.000	0.000	52	420	15742	13305	-0.996	Error	Error	5257	10485	0	0	4804	8501	0	0	0	0
3	21	7	"CYB5"	"YNL111C"	14740	26510	80	4219	3907	2026	74	78	31	100	100	0	5015	4729	2829	58	64	29	96	96	0	0	0	0	0	0	0	0	0	0	0	0	0	0	0	0	0	0	0	0.836	0.821	0.771	0.869	2.323	0.749	0.854	0.000	0.000	0.000	0.000	0.000	0.000	0.000	0.000	0.000	0.000	0.000	0.000	0.000	0.000	52	340	9102	8504	-0.258	Error	Error	4145	4957	0	0	3833	4671	0	0	0	0
3	1	8	"ALG11"	"YNL048W"	10740	26730	90	13999	12587	6550	71	74	30	100	100	0	14667	12545	6721	54	58	20	100	100	0	0	0	0	0	0	0	0	0	0	0	0	0	0	0	0	0	0	0	0.953	1.002	1.018	1.004	1.988	0.993	0.905	0.000	0.000	0.000	0.000	0.000	0.000	0.000	0.000	0.000	0.000	0.000	0.000	0.000	0.000	52	412	28541	25007	-0.069	Error	Error	13928	14613	0	0	12516	12491	0	0	0	0
3	2	8	""	"YNL081C"	10940	26730	90	11029	9385	4606	74	78	30	100	100	0	5474	5160	2156	53	56	19	100	100	0	0	0	0	0	0	0	0	0	0	0	0	0	0	0	0	0	0	0	2.021	1.823	1.800	1.685	1.685	1.940	0.874	0.000	0.000	0.000	0.000	0.000	0.000	0.000	0.000	0.000	0.000	0.000	0.000	0.000	0.000	52	420	16376	14418	1.015	Error	Error	10955	5421	0	0	9311	5107	0	0	0	0
3	3	8	"RPC19"	"YNL113W"	11140	26740	90	3494	2918	1710	72	75	29	100	100	0	5695	5189	2691	54	57	19	100	100	0	0	0	0	0	0	0	0	0	0	0	0	0	0	0	0	0	0	0	0.607	0.554	0.531	0.502	1.631	0.549	0.861	0.000	0.000	0.000	0.000	0.000	0.000	0.000	0.000	0.000	0.000	0.000	0.000	0.000	0.000	52	420	9063	7981	-0.721	Error	Error	3422	5641	0	0	2846	5135	0	0	0	0
3	4	8	""	"YNL050C"	11340	26730	90	12314	10412	4530	73	80	58	100	100	0	6299	6062	2365	54	57	18	100	100	0	0	0	0	0	0	0	0	0	0	0	0	0	0	0	0	0	0	0	1.960	1.721	1.688	1.609	1.595	1.775	0.879	0.000	0.000	0.000	0.000	0.000	0.000	0.000	0.000	0.000	0.000	0.000	0.000	0.000	0.000	52	420	18486	16347	0.971	Error	Error	12241	6245	0	0	10339	6008	0	0	0	0
3	5	8	""	"YNL083W"	11540	26730	80	8833	8258	4880	72	75	28	100	100	0	11860	11013	6746	55	58	19	100	100	0	0	0	0	0	0	0	0	0	0	0	0	0	0	0	0	0	0	0	0.742	0.747	0.669	0.741	2.388	0.721	0.857	0.000	0.000	0.000	0.000	0.000	0.000	0.000	0.000	0.000	0.000	0.000	0.000	0.000	0.000	52	340	20566	19144	-0.430	Error	Error	8761	11805	0	0	8186	10958	0	0	0	0
3	6	8	""	"YNL115C"	11750	26720	90	15239	13242	7330	73	78	31	100	100	0	14387	13273	6107	54	60	26	100	100	0	0	0	0	0	0	0	0	0	0	0	0	0	0	0	0	0	0	0	1.058	0.996	1.016	0.881	1.821	1.041	0.903	0.000	0.000	0.000	0.000	0.000	0.000	0.000	0.000	0.000	0.000	0.000	0.000	0.000	0.000	52	420	29499	26388	0.082	Error	Error	15166	14333	0	0	13169	13219	0	0	0	0
3	7	8	"COX5A"	"YNL052W"	11940	26730	90	3039	2533	1396	75	79	31	100	100	0	4745	3824	2164	56	63	29	98	98	0	0	0	0	0	0	0	0	0	0	0	0	0	0	0	0	0	0	0	0.632	0.652	0.634	0.618	2.377	0.616	0.872	0.000	0.000	0.000	0.000	0.000	0.000	0.000	0.000	0.000	0.000	0.000	0.000	0.000	0.000	52	420	7653	6226	-0.662	Error	Error	2964	4689	0	0	2458	3768	0	0	0	0
3	8	8	"MKT1"	"YNL085W"	12140	26730	80	14092	13372	8816	73	80	41	100	100	0	12313	11730	7256	55	62	30	100	98	0	0	0	0	0	0	0	0	0	0	0	0	0	0	0	0	0	0	0	1.144	1.139	1.140	1.168	2.303	1.171	0.928	0.000	0.000	0.000	0.000	0.000	0.000	0.000	0.000	0.000	0.000	0.000	0.000	0.000	0.000	52	340	26277	24974	0.194	Error	Error	14019	12258	0	0	13299	11675	0	0	0	0
3	9	8	"MLS1"	"YNL117W"	12340	26730	90	4876	4777	2880	74	79	36	100	100	0	11637	10331	6208	54	61	31	100	100	0	0	0	0	0	0	0	0	0	0	0	0	0	0	0	0	0	0	0	0.415	0.458	0.466	0.447	2.245	0.440	0.883	0.000	0.000	0.000	0.000	0.000	0.000	0.000	0.000	0.000	0.000	0.000	0.000	0.000	0.000	52	420	16385	14980	-1.270	Error	Error	4802	11583	0	0	4703	10277	0	0	0	0
3	10	8	""	"YOL015W"	12540	26730	90	1137	1541	1393	72	77	34	100	96	0	999	1525	1274	54	61	29	100	100	0	0	0	0	0	0	0	0	0	0	0	0	0	0	0	0	0	0	0	1.127	0.999	1.024	0.902	1.788	1.051	0.871	0.000	0.000	0.000	0.000	0.000	0.000	0.000	0.000	0.000	0.000	0.000	0.000	0.000	0.000	52	396	2010	2940	0.172	Error	Error	1065	945	0	0	1469	1471	0	0	0	0
3	11	8	""	"YOL047C"	12730	26740	140	130	790	1407	72	77	32	59	48	0	229	1551	2965	56	67	43	65	61	0	0	0	0	0	0	0	0	0	0	0	0	0	0	0	0	0	0	0	0.335	0.480	0.433	0.528	4.414	0.447	0.824	0.000	0.000	0.000	0.000	0.000	0.000	0.000	0.000	0.000	0.000	0.000	0.000	0.000	0.000	156	860	231	2213	-1.577	Error	Error	58	173	0	0	718	1495	0	0	0	0
3	12	8	""	"YOL079W"	12950	26730	100	118	176	154	73	81	62	46	28	0	189	250	239	57	76	113	55	26	0	0	0	0	0	0	0	0	0	0	0	0	0	0	0	0	0	0	0	0.341	0.534	0.552	0.557	3.356	0.563	0.640	0.000	0.000	0.000	0.000	0.000	0.000	0.000	0.000	0.000	0.000	0.000	0.000	0.000	0.000	80	528	177	296	-1.553	Error	Error	45	132	0	0	103	193	0	0	0	0
3	13	8	""	"YOL017W"	13140	26720	90	18364	16642	9991	73	77	34	100	100	0	14464	12221	7025	55	64	32	100	98	0	0	0	0	0	0	0	0	0	0	0	0	0	0	0	0	0	0	0	1.269	1.362	1.405	1.468	2.422	1.395	0.908	0.000	0.000	0.000	0.000	0.000	0.000	0.000	0.000	0.000	0.000	0.000	0.000	0.000	0.000	52	414	32700	28735	0.344	Error	Error	18291	14409	0	0	16569	12166	0	0	0	0
3	14	8	"GSH2"	"YOL049W"	13350	26730	80	318	502	439	71	76	35	96	86	0	512	750	721	54	62	30	100	100	0	0	0	0	0	0	0	0	0	0	0	0	0	0	0	0	0	0	0	0.539	0.619	0.573	0.541	2.103	0.574	0.739	0.000	0.000	0.000	0.000	0.000	0.000	0.000	0.000	0.000	0.000	0.000	0.000	0.000	0.000	52	340	705	1127	-0.891	Error	Error	247	458	0	0	431	696	0	0	0	0
3	15	8	"IRA2"	"YOL081W"	13550	26730	80	131	140	69	75	77	29	73	44	0	157	193	92	54	62	25	92	88	0	0	0	0	0	0	0	0	0	0	0	0	0	0	0	0	0	0	0	0.544	0.468	0.482	0.486	2.559	0.492	0.372	0.000	0.000	0.000	0.000	0.000	0.000	0.000	0.000	0.000	0.000	0.000	0.000	0.000	0.000	52	340	159	204	-0.879	Error	Error	56	103	0	0	65	139	0	0	0	0
3	16	8	""	"YOL019W"	13740	26730	80	22655	20910	12436	73	79	32	100	100	0	18794	16002	8517	55	62	30	100	100	0	0	0	0	0	0	0	0	0	0	0	0	0	0	0	0	0	0	0	1.205	1.307	1.346	1.185	1.912	1.374	0.900	0.000	0.000	0.000	0.000	0.000	0.000	0.000	0.000	0.000	0.000	0.000	0.000	0.000	0.000	52	340	41321	36784	0.269	Error	Error	22582	18739	0	0	20837	15947	0	0	0	0
3	17	8	"GAL11"	"YOL051W"	13950	26720	70	4856	6219	4870	74	83	45	100	100	0	7360	10059	7249	57	83	118	100	100	0	0	0	0	0	0	0	0	0	0	0	0	0	0	0	0	0	0	0	0.655	0.614	0.597	0.534	1.737	0.596	0.864	0.000	0.000	0.000	0.000	0.000	0.000	0.000	0.000	0.000	0.000	0.000	0.000	0.000	0.000	32	236	12085	16147	-0.611	Error	Error	4782	7303	0	0	6145	10002	0	0	0	0
3	18	8	""	"YOL083W"	14130	26720	100	4636	4222	2688	76	89	161	97	92	0	10256	9444	5539	60	86	273	95	93	0	0	0	0	0	0	0	0	0	0	0	0	0	0	0	0	0	0	0	0.447	0.442	0.427	0.447	2.762	0.444	0.886	0.000	0.000	0.000	0.000	0.000	0.000	0.000	0.000	0.000	0.000	0.000	0.000	0.000	0.000	80	548	14756	13530	-1.161	Error	Error	4560	10196	0	0	4146	9384	0	0	0	0
3	19	8	"DIS3"	"YOL021C"	14350	26730	90	10044	11067	7706	75	80	33	100	100	0	21287	19372	9301	57	63	31	100	100	0	0	0	0	0	0	0	0	0	0	0	0	0	0	0	0	0	0	0	0.470	0.569	0.594	0.440	1.771	0.636	0.889	0.000	0.000	0.000	0.000	0.000	0.000	0.000	0.000	0.000	0.000	0.000	0.000	0.000	0.000	52	420	31199	30307	-1.091	Error	Error	9969	21230	0	0	10992	19315	0	0	0	0
3	20	8	""	"YOL053C-A"	14540	26730	90	764	1405	1438	75	81	53	86	78	0	1060	2135	2114	58	71	125	78	75	0	0	0	0	0	0	0	0	0	0	0	0	0	0	0	0	0	0	0	0.688	0.640	0.596	0.599	2.711	0.642	0.856	0.000	0.000	0.000	0.000	0.000	0.000	0.000	0.000	0.000	0.000	0.000	0.000	0.000	0.000	52	420	1691	3407	-0.540	Error	Error	689	1002	0	0	1330	2077	0	0	0	0
3	21	8	""	"YOL085C"	14740	26720	80	1001	903	598	75	80	33	84	82	0	1359	1304	937	59	68	34	88	84	0	0	0	0	0	0	0	0	0	0	0	0	0	0	0	0	0	0	0	0.712	0.665	0.649	0.645	2.899	0.618	0.830	0.000	0.000	0.000	0.000	0.000	0.000	0.000	0.000	0.000	0.000	0.000	0.000	0.000	0.000	52	340	2226	2073	-0.489	Error	Error	926	1300	0	0	828	1245	0	0	0	0
3	1	9	"KIN4"	"YOR233W"	10750	26950	140	153	2919	6748	72	77	32	64	55	0	188	2520	5801	55	62	34	68	60	0	0	0	0	0	0	0	0	0	0	0	0	0	0	0	0	0	0	0	0.609	1.155	0.905	1.036	4.105	1.190	0.747	0.000	0.000	0.000	0.000	0.000	0.000	0.000	0.000	0.000	0.000	0.000	0.000	0.000	0.000	156	890	214	5312	-0.715	Error	Error	81	133	0	0	2847	2465	0	0	0	0
3	2	9	"RBL2"	"YOR265W"	10940	26940	100	1343	3226	3667	74	79	33	88	83	0	888	3252	3758	57	69	44	83	77	0	0	0	0	0	0	0	0	0	0	0	0	0	0	0	0	0	0	0	1.527	0.987	0.963	1.027	3.136	0.977	0.839	0.000	0.000	0.000	0.000	0.000	0.000	0.000	0.000	0.000	0.000	0.000	0.000	0.000	0.000	80	492	2100	6347	0.611	Error	Error	1269	831	0	0	3152	3195	0	0	0	0
3	3	9	"TIM18"	"YOR297C"	11140	26930	90	5499	4765	2780	73	76	35	100	100	0	6074	5091	2886	58	67	38	98	98	0	0	0	0	0	0	0	0	0	0	0	0	0	0	0	0	0	0	0	0.902	0.932	0.950	0.967	2.062	0.950	0.891	0.000	0.000	0.000	0.000	0.000	0.000	0.000	0.000	0.000	0.000	0.000	0.000	0.000	0.000	52	420	11442	9725	-0.149	Error	Error	5426	6016	0	0	4692	5033	0	0	0	0
3	4	9	"SNR17A"	"YOR235W"	11340	26930	80	1606	1956	1064	71	75	34	100	100	0	3124	3332	1666	58	66	29	100	100	0	0	0	0	0	0	0	0	0	0	0	0	0	0	0	0	0	0	0	0.501	0.576	0.600	0.542	1.630	0.580	0.827	0.000	0.000	0.000	0.000	0.000	0.000	0.000	0.000	0.000	0.000	0.000	0.000	0.000	0.000	52	340	4601	5159	-0.998	Error	Error	1535	3066	0	0	1885	3274	0	0	0	0
3	5	9	""	"YOR267C"	11540	26940	110	4316	9967	11472	73	78	30	96	92	0	4479	10538	11779	58	71	46	96	95	0	0	0	0	0	0	0	0	0	0	0	0	0	0	0	0	0	0	0	0.960	0.944	0.837	0.786	2.965	0.962	0.931	0.000	0.000	0.000	0.000	0.000	0.000	0.000	0.000	0.000	0.000	0.000	0.000	0.000	0.000	80	535	8664	20374	-0.059	Error	Error	4243	4421	0	0	9894	10480	0	0	0	0
3	6	9	"BUD7"	"YOR299W"	11740	26930	110	1635	4302	4667	76	81	32	92	86	0	3196	8055	8605	56	70	50	97	92	0	0	0	0	0	0	0	0	0	0	0	0	0	0	0	0	0	0	0	0.496	0.528	0.448	0.488	3.294	0.521	0.896	0.000	0.000	0.000	0.000	0.000	0.000	0.000	0.000	0.000	0.000	0.000	0.000	0.000	0.000	80	593	4699	12225	-1.010	Error	Error	1559	3140	0	0	4226	7999	0	0	0	0
3	7	9	"HES1"	"YOR237W"	11930	26930	110	4861	4729	3895	74	81	34	95	93	0	6555	5844	4809	58	74	53	92	91	0	0	0	0	0	0	0	0	0	0	0	0	0	0	0	0	0	0	0	0.737	0.805	0.807	0.870	3.017	0.796	0.890	0.000	0.000	0.000	0.000	0.000	0.000	0.000	0.000	0.000	0.000	0.000	0.000	0.000	0.000	80	598	11284	10441	-0.441	Error	Error	4787	6497	0	0	4655	5786	0	0	0	0
3	8	9	"PAC1"	"YOR269W"	12130	26920	90	13592	12764	7013	73	81	41	100	100	0	12864	11026	6533	62	83	72	94	94	0	0	0	0	0	0	0	0	0	0	0	0	0	0	0	0	0	0	0	1.056	1.158	1.146	1.136	1.726	1.093	0.907	0.000	0.000	0.000	0.000	0.000	0.000	0.000	0.000	0.000	0.000	0.000	0.000	0.000	0.000	52	420	26321	23655	0.079	Error	Error	13519	12802	0	0	12691	10964	0	0	0	0
3	9	9	"RAX1"	"YOR301W"	12340	26940	100	2377	3239	2804	76	80	35	95	92	0	7778	7763	6351	53	72	67	95	93	0	0	0	0	0	0	0	0	0	0	0	0	0	0	0	0	0	0	0	0.298	0.410	0.418	0.415	2.513	0.412	0.917	0.000	0.000	0.000	0.000	0.000	0.000	0.000	0.000	0.000	0.000	0.000	0.000	0.000	0.000	80	543	10026	10873	-1.747	Error	Error	2301	7725	0	0	3163	7710	0	0	0	0
3	10	9	""	"YOR239W"	12540	26930	100	3388	3609	2886	76	80	31	100	96	0	6187	5989	4527	57	72	57	93	91	0	0	0	0	0	0	0	0	0	0	0	0	0	0	0	0	0	0	0	0.540	0.596	0.598	0.636	2.863	0.596	0.878	0.000	0.000	0.000	0.000	0.000	0.000	0.000	0.000	0.000	0.000	0.000	0.000	0.000	0.000	80	528	9442	9465	-0.888	Error	Error	3312	6130	0	0	3533	5932	0	0	0	0
3	11	9	""	"YOR271C"	12740	26940	100	2883	3163	2562	75	77	28	92	88	0	8779	9091	6591	57	65	35	95	91	0	0	0	0	0	0	0	0	0	0	0	0	0	0	0	0	0	0	0	0.322	0.342	0.322	0.312	2.416	0.351	0.900	0.000	0.000	0.000	0.000	0.000	0.000	0.000	0.000	0.000	0.000	0.000	0.000	0.000	0.000	80	492	11530	12122	-1.635	Error	Error	2808	8722	0	0	3088	9034	0	0	0	0
3	12	9	"CPA1"	"YOR303W"	12930	26930	90	5930	4917	2421	75	84	70	100	100	0	12803	10759	5567	58	85	142	96	96	0	0	0	0	0	0	0	0	0	0	0	0	0	0	0	0	0	0	0	0.459	0.452	0.446	0.530	2.879	0.428	0.896	0.000	0.000	0.000	0.000	0.000	0.000	0.000	0.000	0.000	0.000	0.000	0.000	0.000	0.000	52	390	18600	15543	-1.122	Error	Error	5855	12745	0	0	4842	10701	0	0	0	0
3	13	9	""	"YPL222W"	13140	26930	80	1800	2292	1938	77	82	33	100	100	0	5408	6214	3995	61	73	40	100	100	0	0	0	0	0	0	0	0	0	0	0	0	0	0	0	0	0	0	0	0.322	0.360	0.315	0.311	2.090	0.368	0.748	0.000	0.000	0.000	0.000	0.000	0.000	0.000	0.000	0.000	0.000	0.000	0.000	0.000	0.000	52	316	7070	8368	-1.634	Error	Error	1723	5347	0	0	2215	6153	0	0	0	0
3	14	9	"HFI1"	"YPL254W"	13330	26930	80	8823	8555	4241	77	80	31	100	100	0	8886	8560	4481	57	65	31	100	100	0	0	0	0	0	0	0	0	0	0	0	0	0	0	0	0	0	0	0	0.991	0.997	0.979	1.066	2.389	0.966	0.805	0.000	0.000	0.000	0.000	0.000	0.000	0.000	0.000	0.000	0.000	0.000	0.000	0.000	0.000	52	316	17575	16981	-0.014	Error	Error	8746	8829	0	0	8478	8503	0	0	0	0
3	15	9	""	"YPR003C"	13540	26930	100	1118	5912	8552	77	83	36	96	91	0	617	2747	3847	58	72	44	88	80	0	0	0	0	0	0	0	0	0	0	0	0	0	0	0	0	0	0	0	1.862	2.170	1.549	1.769	2.829	2.328	0.860	0.000	0.000	0.000	0.000	0.000	0.000	0.000	0.000	0.000	0.000	0.000	0.000	0.000	0.000	80	468	1600	8524	0.897	Error	Error	1041	559	0	0	5835	2689	0	0	0	0
3	16	9	"MMT2"	"YPL224C"	13730	26930	100	3865	8440	9026	81	101	230	76	70	0	3414	6932	7373	64	82	79	85	75	0	0	0	0	0	0	0	0	0	0	0	0	0	0	0	0	0	0	0	1.130	1.217	1.180	1.245	3.245	1.235	0.906	0.000	0.000	0.000	0.000	0.000	0.000	0.000	0.000	0.000	0.000	0.000	0.000	0.000	0.000	80	532	7134	15227	0.176	Error	Error	3784	3350	0	0	8359	6868	0	0	0	0
3	17	9	"CLN2"	"YPL256C"	13940	26930	90	8128	9496	7597	80	139	633	92	86	0	7265	8735	7149	62	120	534	82	80	0	0	0	0	0	0	0	0	0	0	0	0	0	0	0	0	0	0	0	1.117	1.086	1.139	1.228	2.413	1.072	0.865	0.000	0.000	0.000	0.000	0.000	0.000	0.000	0.000	0.000	0.000	0.000	0.000	0.000	0.000	52	420	15251	18089	0.160	Error	Error	8048	7203	0	0	9416	8673	0	0	0	0
3	18	9	"HAL1"	"YPR005C"	14130	26930	90	4637	7141	7305	79	123	582	86	78	0	4675	6209	5444	64	120	530	86	76	0	0	0	0	0	0	0	0	0	0	0	0	0	0	0	0	0	0	0	0.989	1.149	1.060	1.059	2.008	1.275	0.812	0.000	0.000	0.000	0.000	0.000	0.000	0.000	0.000	0.000	0.000	0.000	0.000	0.000	0.000	52	420	9169	13207	-0.017	Error	Error	4558	4611	0	0	7062	6145	0	0	0	0
3	19	9	""	"YPL226W"	14340	26920	80	2943	4079	3878	78	81	36	100	98	0	3281	4771	4649	59	77	86	92	84	0	0	0	0	0	0	0	0	0	0	0	0	0	0	0	0	0	0	0	0.889	0.849	0.671	0.856	2.816	0.822	0.791	0.000	0.000	0.000	0.000	0.000	0.000	0.000	0.000	0.000	0.000	0.000	0.000	0.000	0.000	52	340	6087	8713	-0.169	Error	Error	2865	3222	0	0	4001	4712	0	0	0	0
3	20	9	"THI21"	"YPL258C"	14540	26920	80	5301	6165	4192	73	76	27	100	100	0	10254	9350	6442	54	60	27	98	98	0	0	0	0	0	0	0	0	0	0	0	0	0	0	0	0	0	0	0	0.513	0.655	0.603	0.618	2.027	0.626	0.853	0.000	0.000	0.000	0.000	0.000	0.000	0.000	0.000	0.000	0.000	0.000	0.000	0.000	0.000	52	340	15428	15388	-0.964	Error	Error	5228	10200	0	0	6092	9296	0	0	0	0
3	21	9	"SPO69"	"YPR007C"	14740	26920	80	14010	13776	7726	75	77	31	100	100	0	12012	11222	5770	55	61	24	100	100	0	0	0	0	0	0	0	0	0	0	0	0	0	0	0	0	0	0	0	1.165	1.227	1.246	1.130	1.731	1.276	0.895	0.000	0.000	0.000	0.000	0.000	0.000	0.000	0.000	0.000	0.000	0.000	0.000	0.000	0.000	52	340	25892	24868	0.221	Error	Error	13935	11957	0	0	13701	11167	0	0	0	0
3	1	10	"CET1"	"YPL228W"	10740	27140	100	3740	8779	10052	74	81	38	96	92	0	3053	6962	7588	57	69	59	87	86	0	0	0	0	0	0	0	0	0	0	0	0	0	0	0	0	0	0	0	1.224	1.261	1.162	1.195	3.082	1.320	0.896	0.000	0.000	0.000	0.000	0.000	0.000	0.000	0.000	0.000	0.000	0.000	0.000	0.000	0.000	80	491	6662	15610	0.291	Error	Error	3666	2996	0	0	8705	6905	0	0	0	0
3	2	10	""	"YPL260W"	10950	27140	100	3453	6487	7187	74	87	131	93	87	0	2851	5648	6099	58	74	75	93	88	0	0	0	0	0	0	0	0	0	0	0	0	0	0	0	0	0	0	0	1.210	1.147	1.089	1.117	2.624	1.173	0.934	0.000	0.000	0.000	0.000	0.000	0.000	0.000	0.000	0.000	0.000	0.000	0.000	0.000	0.000	80	505	6172	12003	0.275	Error	Error	3379	2793	0	0	6413	5590	0	0	0	0
3	3	10	""	"YPR009W"	11140	27140	100	6143	5764	4173	76	110	281	85	76	0	3521	2874	2234	60	93	241	75	70	0	0	0	0	0	0	0	0	0	0	0	0	0	0	0	0	0	0	0	1.753	2.021	1.939	2.146	2.185	1.971	0.909	0.000	0.000	0.000	0.000	0.000	0.000	0.000	0.000	0.000	0.000	0.000	0.000	0.000	0.000	80	488	9528	8502	0.810	Error	Error	6067	3461	0	0	5688	2814	0	0	0	0
3	4	10	"LTE1"	"YAL024C"	11310	27130	100	348	1277	2113	76	103	246	51	42	0	101	655	1163	60	92	233	37	26	0	0	0	0	0	0	0	0	0	0	0	0	0	0	0	0	0	0	0	6.634	2.018	2.329	2.382	3.408	1.873	0.770	0.000	0.000	0.000	0.000	0.000	0.000	0.000	0.000	0.000	0.000	0.000	0.000	0.000	0.000	80	506	313	1796	2.730	Error	Error	272	41	0	0	1201	595	0	0	0	0
3	5	10	"PEP1"	"YBL017C"	11540	27120	150	78	91	52	75	80	33	22	10	0	61	90	79	59	71	45	20	12	0	0	0	0	0	0	0	0	0	0	0	0	0	0	0	0	0	0	0	1.500	0.516	1.200	1.223	3.569	0.583	0.255	0.000	0.000	0.000	0.000	0.000	0.000	0.000	0.000	0.000	0.000	0.000	0.000	0.000	0.000	156	984	5	47	0.585	Error	Error	3	2	0	0	16	31	0	0	-50	0
3	6	10	"ENA2"	"YDR039C"	11770	27130	70	132	163	104	68	75	38	62	43	0	151	209	171	55	60	28	62	56	0	0	0	0	0	0	0	0	0	0	0	0	0	0	0	0	0	0	0	0.667	0.617	0.630	0.753	2.906	0.539	0.438	0.000	0.000	0.000	0.000	0.000	0.000	0.000	0.000	0.000	0.000	0.000	0.000	0.000	0.000	32	236	160	249	-0.585	Error	Error	64	96	0	0	95	154	0	0	0	0
3	7	10	""	"YFL019C"	11960	27140	70	135	152	101	72	77	33	65	50	0	106	199	195	54	59	29	59	46	0	0	0	0	0	0	0	0	0	0	0	0	0	0	0	0	0	0	0	1.212	0.552	0.685	1.013	3.622	0.400	0.528	0.000	0.000	0.000	0.000	0.000	0.000	0.000	0.000	0.000	0.000	0.000	0.000	0.000	0.000	32	236	115	225	0.277	Error	Error	63	52	0	0	80	145	0	0	0	0
3	8	10	""	"YGL066W"	12160	27130	70	117	135	84	71	77	30	59	46	0	79	160	141	52	58	24	50	46	0	0	0	0	0	0	0	0	0	0	0	0	0	0	0	0	0	0	0	1.704	0.593	0.767	0.774	3.604	0.640	0.430	0.000	0.000	0.000	0.000	0.000	0.000	0.000	0.000	0.000	0.000	0.000	0.000	0.000	0.000	32	236	73	172	0.769	Error	Error	46	27	0	0	64	108	0	0	0	0
3	9	10	"MNT2"	"YGL257C"	12350	27130	70	104	144	101	69	75	28	53	40	0	101	167	159	50	56	25	53	50	0	0	0	0	0	0	0	0	0	0	0	0	0	0	0	0	0	0	0	0.686	0.641	0.796	0.852	3.783	0.496	0.505	0.000	0.000	0.000	0.000	0.000	0.000	0.000	0.000	0.000	0.000	0.000	0.000	0.000	0.000	32	236	86	192	-0.543	Error	Error	35	51	0	0	75	117	0	0	0	0
3	10	10	""	"YHR032W"	12550	27130	70	120	144	94	73	77	29	56	40	0	78	177	174	54	59	23	50	43	0	0	0	0	0	0	0	0	0	0	0	0	0	0	0	0	0	0	0	1.958	0.577	1.000	1.164	3.731	0.449	0.552	0.000	0.000	0.000	0.000	0.000	0.000	0.000	0.000	0.000	0.000	0.000	0.000	0.000	0.000	32	236	71	194	0.970	Error	Error	47	24	0	0	71	123	0	0	0	0
3	11	10	""	"YHR036W"	12750	27140	80	89	104	57	72	74	28	34	21	0	82	134	130	56	62	27	50	32	0	0	0	0	0	0	0	0	0	0	0	0	0	0	0	0	0	0	0	0.654	0.410	0.849	0.683	2.514	0.386	0.419	0.000	0.000	0.000	0.000	0.000	0.000	0.000	0.000	0.000	0.000	0.000	0.000	0.000	0.000	52	327	43	110	-0.613	Error	Error	17	26	0	0	32	78	0	0	0	0
3	12	10	""	"YHR045W"	12940	27120	150	80	89	44	72	77	29	27	11	0	56	82	89	56	65	34	19	12	0	0	0	0	0	0	0	0	0	0	0	0	0	0	0	0	0	0	0	100000.000	0.654	1.111	0.986	3.497	0.293	0.092	0.000	0.000	0.000	0.000	0.000	0.000	0.000	0.000	0.000	0.000	0.000	0.000	0.000	0.000	156	844	8	43	16.610	Error	Error	8	0	0	0	17	26	0	0	-50	0
3	13	10	"STT4"	"YLR305C"	13140	27110	150	73	79	35	76	80	32	19	5	0	59	76	54	59	67	32	17	10	0	0	0	0	0	0	0	0	0	0	0	0	0	0	0	0	0	0	0	100000.000	0.176	1.895	1.539	3.779	0.311	0.059	0.000	0.000	0.000	0.000	0.000	0.000	0.000	0.000	0.000	0.000	0.000	0.000	0.000	0.000	156	786	-3	20	16.610	Error	Error	-3	0	0	0	3	17	0	0	-50	0
3	14	10	""	"YLR422W"	13340	27110	150	69	76	34	77	81	33	12	4	0	59	67	36	57	67	36	10	5	0	0	0	0	0	0	0	0	0	0	0	0	0	0	0	0	0	0	0	-4.000	-0.100	1.571	1.512	4.424	0.969	0.128	0.000	0.000	0.000	0.000	0.000	0.000	0.000	0.000	0.000	0.000	0.000	0.000	0.000	0.000	156	780	-6	9	Error	Error	Error	-8	2	0	0	-1	10	0	0	-50	0
3	15	10	""	"YML072C"	13540	27110	150	79	92	51	78	82	35	21	8	0	67	99	96	58	71	43	23	15	0	0	0	0	0	0	0	0	0	0	0	0	0	0	0	0	0	0	0	0.111	0.341	1.067	0.960	3.403	0.453	0.218	0.000	0.000	0.000	0.000	0.000	0.000	0.000	0.000	0.000	0.000	0.000	0.000	0.000	0.000	156	850	10	55	-3.170	Error	Error	1	9	0	0	14	41	0	0	-50	0
3	16	10	""	"SNR54"	13740	27140	60	147	196	132	79	81	33	71	50	0	138	205	198	61	70	37	65	50	0	0	0	0	0	0	0	0	0	0	0	0	0	0	0	0	0	0	0	0.883	0.813	0.654	0.664	4.510	0.649	0.522	0.000	0.000	0.000	0.000	0.000	0.000	0.000	0.000	0.000	0.000	0.000	0.000	0.000	0.000	32	176	145	261	-0.179	Error	Error	68	77	0	0	117	144	0	0	0	0
3	17	10	""	"YMR046W-A"	13940	27120	60	491	673	572	74	80	42	87	71	0	370	681	647	59	77	76	84	68	0	0	0	0	0	0	0	0	0	0	0	0	0	0	0	0	0	0	0	1.341	0.963	0.832	0.941	3.707	0.888	0.688	0.000	0.000	0.000	0.000	0.000	0.000	0.000	0.000	0.000	0.000	0.000	0.000	0.000	0.000	32	176	728	1221	0.423	Error	Error	417	311	0	0	599	622	0	0	0	0
3	18	10	""	"YMRWdelta16"	14150	27120	80	331	720	823	73	78	30	96	86	0	446	1224	1468	59	65	29	100	100	0	0	0	0	0	0	0	0	0	0	0	0	0	0	0	0	0	0	0	0.667	0.555	0.510	0.498	2.081	0.534	0.845	0.000	0.000	0.000	0.000	0.000	0.000	0.000	0.000	0.000	0.000	0.000	0.000	0.000	0.000	52	340	645	1812	-0.585	Error	Error	258	387	0	0	647	1165	0	0	0	0
3	19	10	""	"YNRCdelta9"	14340	27130	80	656	1789	2090	73	77	29	100	94	0	649	1672	1922	57	64	28	100	96	0	0	0	0	0	0	0	0	0	0	0	0	0	0	0	0	0	0	0	0.985	1.063	1.010	0.936	2.439	1.084	0.902	0.000	0.000	0.000	0.000	0.000	0.000	0.000	0.000	0.000	0.000	0.000	0.000	0.000	0.000	52	340	1175	3331	-0.022	Error	Error	583	592	0	0	1716	1615	0	0	0	0
3	20	10	""	"SNR50"	14550	27120	80	154	275	296	71	78	34	76	55	0	272	564	745	54	63	37	90	78	0	0	0	0	0	0	0	0	0	0	0	0	0	0	0	0	0	0	0	0.381	0.400	0.439	0.483	3.345	0.374	0.828	0.000	0.000	0.000	0.000	0.000	0.000	0.000	0.000	0.000	0.000	0.000	0.000	0.000	0.000	52	340	301	714	-1.393	Error	Error	83	218	0	0	204	510	0	0	0	0
3	21	10	""	"tR(ACG)O"	14740	27120	90	646	870	660	73	78	35	92	86	0	894	1215	959	55	63	30	98	98	0	0	0	0	0	0	0	0	0	0	0	0	0	0	0	0	0	0	0	0.683	0.687	0.693	0.619	2.431	0.667	0.876	0.000	0.000	0.000	0.000	0.000	0.000	0.000	0.000	0.000	0.000	0.000	0.000	0.000	0.000	52	373	1412	1957	-0.550	Error	Error	573	839	0	0	797	1160	0	0	0	0
3	1	11	""	"YPLCdelta1"	10750	27340	90	354	727	731	70	76	29	98	90	0	582	1240	1163	55	60	27	100	100	0	0	0	0	0	0	0	0	0	0	0	0	0	0	0	0	0	0	0	0.539	0.554	0.504	0.429	2.195	0.580	0.886	0.000	0.000	0.000	0.000	0.000	0.000	0.000	0.000	0.000	0.000	0.000	0.000	0.000	0.000	52	420	811	1842	-0.892	Error	Error	284	527	0	0	657	1185	0	0	0	0
3	2	11	""	"YPL183W-A"	10950	27340	110	965	1071	585	71	76	30	100	100	0	2416	2366	1060	54	59	21	100	100	0	0	0	0	0	0	0	0	0	0	0	0	0	0	0	0	0	0	0	0.378	0.433	0.428	0.391	1.545	0.450	0.875	0.000	0.000	0.000	0.000	0.000	0.000	0.000	0.000	0.000	0.000	0.000	0.000	0.000	0.000	80	600	3256	3312	-1.402	Error	Error	894	2362	0	0	1000	2312	0	0	0	0
3	3	11	""	"IntYPL143W"	11150	27340	90	1181	2809	3153	72	74	26	100	100	0	1328	2995	3200	55	60	23	100	100	0	0	0	0	0	0	0	0	0	0	0	0	0	0	0	0	0	0	0	0.871	0.931	0.843	0.786	1.886	0.962	0.901	0.000	0.000	0.000	0.000	0.000	0.000	0.000	0.000	0.000	0.000	0.000	0.000	0.000	0.000	52	420	2382	5677	-0.199	Error	Error	1109	1273	0	0	2737	2940	0	0	0	0
3	4	11	""	"tC(GCA)P2"	11340	27340	80	1101	1420	1131	72	75	28	96	96	0	1155	1584	1233	55	60	23	100	100	0	0	0	0	0	0	0	0	0	0	0	0	0	0	0	0	0	0	0	0.935	0.882	0.871	0.765	1.920	0.897	0.918	0.000	0.000	0.000	0.000	0.000	0.000	0.000	0.000	0.000	0.000	0.000	0.000	0.000	0.000	52	340	2129	2877	-0.096	Error	Error	1029	1100	0	0	1348	1529	0	0	0	0
3	5	11	""	"tN(GUU)P"	11540	27340	90	7810	14770	14642	73	77	26	100	100	0	11375	21806	18674	55	60	26	100	100	5	0	0	0	0	0	0	0	0	0	0	0	0	0	0	0	0	0	0	0.683	0.676	0.651	0.615	1.663	0.716	0.892	0.000	0.000	0.000	0.000	0.000	0.000	0.000	0.000	0.000	0.000	0.000	0.000	0.000	0.000	52	420	19057	36448	-0.549	Error	Error	7737	11320	0	0	14697	21751	0	0	0	0
3	6	11	""	"tI(AAU)P2"	11740	27340	90	3563	4738	3648	73	76	32	100	98	0	4647	6825	5267	55	66	36	100	96	0	0	0	0	0	0	0	0	0	0	0	0	0	0	0	0	0	0	0	0.760	0.689	0.688	0.686	2.178	0.682	0.918	0.000	0.000	0.000	0.000	0.000	0.000	0.000	0.000	0.000	0.000	0.000	0.000	0.000	0.000	52	420	8082	11435	-0.396	Error	Error	3490	4592	0	0	4665	6770	0	0	0	0
3	7	11	""	"itL(UAA)B2"	11950	27330	90	658	869	718	71	75	29	92	90	0	882	1172	936	55	61	23	94	92	0	0	0	0	0	0	0	0	0	0	0	0	0	0	0	0	0	0	0	0.710	0.714	0.696	0.657	1.688	0.731	0.908	0.000	0.000	0.000	0.000	0.000	0.000	0.000	0.000	0.000	0.000	0.000	0.000	0.000	0.000	52	420	1414	1915	-0.495	Error	Error	587	827	0	0	798	1117	0	0	0	0
3	8	11	""	"iYBR057C"	12140	27320	90	3196	5174	4562	73	82	72	100	100	0	3713	6308	5775	56	66	80	100	100	0	0	0	0	0	0	0	0	0	0	0	0	0	0	0	0	0	0	0	0.854	0.816	0.824	0.807	1.911	0.772	0.764	0.000	0.000	0.000	0.000	0.000	0.000	0.000	0.000	0.000	0.000	0.000	0.000	0.000	0.000	52	420	6780	11353	-0.228	Error	Error	3123	3657	0	0	5101	6252	0	0	0	0
3	9	11	""	"iYBR060C-1"	12350	27340	90	125	132	62	72	78	35	67	32	0	136	170	116	54	59	27	76	57	0	0	0	0	0	0	0	0	0	0	0	0	0	0	0	0	0	0	0	0.646	0.517	0.740	0.805	3.125	0.453	0.237	0.000	0.000	0.000	0.000	0.000	0.000	0.000	0.000	0.000	0.000	0.000	0.000	0.000	0.000	52	420	135	176	-0.630	Error	Error	53	82	0	0	60	116	0	0	0	0
3	10	11	""	"iYBR077C"	12540	27330	80	654	1165	1206	74	78	33	96	90	0	1197	2191	2444	54	64	36	100	100	0	0	0	0	0	0	0	0	0	0	0	0	0	0	0	0	0	0	0	0.507	0.511	0.490	0.459	1.807	0.477	0.856	0.000	0.000	0.000	0.000	0.000	0.000	0.000	0.000	0.000	0.000	0.000	0.000	0.000	0.000	52	340	1723	3228	-0.979	Error	Error	580	1143	0	0	1091	2137	0	0	0	0
3	11	11	""	"iYBR081C"	12740	27330	90	344	724	837	74	79	40	90	82	0	651	1760	2121	54	61	33	100	100	0	0	0	0	0	0	0	0	0	0	0	0	0	0	0	0	0	0	0	0.452	0.381	0.350	0.341	2.195	0.375	0.896	0.000	0.000	0.000	0.000	0.000	0.000	0.000	0.000	0.000	0.000	0.000	0.000	0.000	0.000	52	420	867	2356	-1.145	Error	Error	270	597	0	0	650	1706	0	0	0	0
3	12	11	""	"iYBR083W"	12940	27330	80	1622	2870	2721	71	75	30	100	100	0	4036	6251	5381	53	58	21	100	100	0	0	0	0	0	0	0	0	0	0	0	0	0	0	0	0	0	0	0	0.389	0.452	0.452	0.375	2.030	0.464	0.899	0.000	0.000	0.000	0.000	0.000	0.000	0.000	0.000	0.000	0.000	0.000	0.000	0.000	0.000	52	340	5534	8997	-1.361	Error	Error	1551	3983	0	0	2799	6198	0	0	0	0
3	13	11	""	"iYBR097W"	13140	27330	80	681	952	806	73	77	28	94	94	0	902	1281	1068	56	62	29	98	98	0	0	0	0	0	0	0	0	0	0	0	0	0	0	0	0	0	0	0	0.719	0.718	0.764	0.659	2.291	0.721	0.865	0.000	0.000	0.000	0.000	0.000	0.000	0.000	0.000	0.000	0.000	0.000	0.000	0.000	0.000	52	340	1454	2104	-0.477	Error	Error	608	846	0	0	879	1225	0	0	0	0
3	14	11	""	"iYBR103W"	13340	27330	90	1247	2138	1958	76	79	31	100	98	0	2100	3042	2557	57	65	32	100	100	0	0	0	0	0	0	0	0	0	0	0	0	0	0	0	0	0	0	0	0.573	0.691	0.640	0.597	2.030	0.718	0.917	0.000	0.000	0.000	0.000	0.000	0.000	0.000	0.000	0.000	0.000	0.000	0.000	0.000	0.000	52	420	3214	5047	-0.803	Error	Error	1171	2043	0	0	2062	2985	0	0	0	0
3	15	11	""	"iYBR107C"	13540	27330	80	1056	1647	1350	71	75	28	100	98	0	2485	3588	2677	55	63	32	100	100	0	0	0	0	0	0	0	0	0	0	0	0	0	0	0	0	0	0	0	0.405	0.446	0.436	0.394	1.825	0.460	0.927	0.000	0.000	0.000	0.000	0.000	0.000	0.000	0.000	0.000	0.000	0.000	0.000	0.000	0.000	52	340	3415	5109	-1.303	Error	Error	985	2430	0	0	1576	3533	0	0	0	0
3	16	11	""	"iYBR126C"	13740	27340	100	229	585	797	73	76	28	92	86	0	348	827	1154	54	60	25	90	88	0	0	0	0	0	0	0	0	0	0	0	0	0	0	0	0	0	0	0	0.531	0.662	0.638	0.645	2.636	0.658	0.813	0.000	0.000	0.000	0.000	0.000	0.000	0.000	0.000	0.000	0.000	0.000	0.000	0.000	0.000	80	541	450	1285	-0.914	Error	Error	156	294	0	0	512	773	0	0	0	0
3	17	11	""	"iYBR130C"	13940	27340	60	2840	2804	1837	71	78	31	100	100	0	4182	4481	2708	59	65	26	100	100	0	0	0	0	0	0	0	0	0	0	0	0	0	0	0	0	0	0	0	0.672	0.618	0.625	0.568	1.920	0.621	0.876	0.000	0.000	0.000	0.000	0.000	0.000	0.000	0.000	0.000	0.000	0.000	0.000	0.000	0.000	32	176	6892	7155	-0.574	Error	Error	2769	4123	0	0	2733	4422	0	0	0	0
3	18	11	""	"iYBR135W"	14140	27340	100	155	374	562	72	76	33	72	57	0	201	685	1293	60	69	53	75	55	0	0	0	0	0	0	0	0	0	0	0	0	0	0	0	0	0	0	0	0.589	0.483	0.495	0.545	3.431	0.386	0.671	0.000	0.000	0.000	0.000	0.000	0.000	0.000	0.000	0.000	0.000	0.000	0.000	0.000	0.000	80	546	224	927	-0.765	Error	Error	83	141	0	0	302	625	0	0	0	0
3	19	11	""	"iYDL248W-0"	14350	27320	80	502	2179	3770	70	77	30	96	92	0	752	2340	3795	60	69	52	98	92	0	0	0	0	0	0	0	0	0	0	0	0	0	0	0	0	0	0	0	0.624	0.925	0.728	0.759	2.681	0.978	0.921	0.000	0.000	0.000	0.000	0.000	0.000	0.000	0.000	0.000	0.000	0.000	0.000	0.000	0.000	52	340	1124	4389	-0.680	Error	Error	432	692	0	0	2109	2280	0	0	0	0
3	20	11	""	"iYDL246C-1"	14540	27330	90	2149	3734	3911	70	74	29	100	100	0	2892	5842	5971	55	67	43	100	98	0	0	0	0	0	0	0	0	0	0	0	0	0	0	0	0	0	0	0	0.733	0.633	0.612	0.556	2.137	0.635	0.917	0.000	0.000	0.000	0.000	0.000	0.000	0.000	0.000	0.000	0.000	0.000	0.000	0.000	0.000	52	420	4916	9451	-0.448	Error	Error	2079	2837	0	0	3664	5787	0	0	0	0
3	21	11	""	"iYDL243C"	14770	27300	160	101	610	1467	72	76	33	43	33	0	140	983	2568	57	67	36	63	53	0	0	0	0	0	0	0	0	0	0	0	0	0	0	0	0	0	0	0	0.349	0.581	0.560	0.621	4.012	0.545	0.829	0.000	0.000	0.000	0.000	0.000	0.000	0.000	0.000	0.000	0.000	0.000	0.000	0.000	0.000	208	1229	112	1464	-1.517	Error	Error	29	83	0	0	538	926	0	0	0	0
3	1	12	""	"iYDL227C-0"	10740	27550	90	826	2614	3458	71	75	28	100	98	0	1269	3337	4189	55	60	24	100	100	0	0	0	0	0	0	0	0	0	0	0	0	0	0	0	0	0	0	0	0.622	0.775	0.735	0.658	1.901	0.801	0.907	0.000	0.000	0.000	0.000	0.000	0.000	0.000	0.000	0.000	0.000	0.000	0.000	0.000	0.000	52	412	1969	5825	-0.685	Error	Error	755	1214	0	0	2543	3282	0	0	0	0
3	2	12	""	"iYDL225W"	10950	27550	90	1684	3544	3634	71	76	27	100	100	0	1404	2375	2034	55	59	21	100	100	0	0	0	0	0	0	0	0	0	0	0	0	0	0	0	0	0	0	0	1.196	1.497	1.217	1.126	2.115	1.684	0.903	0.000	0.000	0.000	0.000	0.000	0.000	0.000	0.000	0.000	0.000	0.000	0.000	0.000	0.000	52	420	2962	5793	0.258	Error	Error	1613	1349	0	0	3473	2320	0	0	0	0
3	3	12	""	"iYDL220C"	11150	27550	90	820	1533	1456	73	78	36	100	100	0	1062	1741	1504	57	63	39	100	100	0	0	0	0	0	0	0	0	0	0	0	0	0	0	0	0	0	0	0	0.743	0.867	0.796	0.734	1.660	0.918	0.899	0.000	0.000	0.000	0.000	0.000	0.000	0.000	0.000	0.000	0.000	0.000	0.000	0.000	0.000	52	420	1752	3144	-0.428	Error	Error	747	1005	0	0	1460	1684	0	0	0	0
3	4	12	""	"iYDL207W"	11350	27540	100	1466	1637	1386	70	76	33	97	96	0	2334	3002	2397	56	63	35	98	98	0	0	0	0	0	0	0	0	0	0	0	0	0	0	0	0	0	0	0	0.613	0.532	0.512	0.490	2.415	0.540	0.911	0.000	0.000	0.000	0.000	0.000	0.000	0.000	0.000	0.000	0.000	0.000	0.000	0.000	0.000	80	534	3674	4513	-0.706	Error	Error	1396	2278	0	0	1567	2946	0	0	0	0
3	5	12	""	"iYDL203C"	11540	27540	90	592	1351	1469	74	76	28	100	100	0	1059	2539	2770	55	59	22	100	100	0	0	0	0	0	0	0	0	0	0	0	0	0	0	0	0	0	0	0	0.516	0.514	0.468	0.457	1.786	0.507	0.902	0.000	0.000	0.000	0.000	0.000	0.000	0.000	0.000	0.000	0.000	0.000	0.000	0.000	0.000	52	414	1522	3761	-0.955	Error	Error	518	1004	0	0	1277	2484	0	0	0	0
3	6	12	""	"iYDL199C"	11750	27540	100	389	732	781	70	74	32	91	85	0	739	1572	1668	53	59	29	98	97	0	0	0	0	0	0	0	0	0	0	0	0	0	0	0	0	0	0	0	0.465	0.436	0.386	0.347	2.155	0.440	0.899	0.000	0.000	0.000	0.000	0.000	0.000	0.000	0.000	0.000	0.000	0.000	0.000	0.000	0.000	80	526	1005	2181	-1.105	Error	Error	319	686	0	0	662	1519	0	0	0	0
3	7	12	""	"iYDL183C-1"	11940	27540	90	1724	2652	2431	68	73	32	100	100	0	3112	5226	4619	53	59	25	100	100	0	0	0	0	0	0	0	0	0	0	0	0	0	0	0	0	0	0	0	0.541	0.500	0.495	0.463	1.755	0.501	0.930	0.000	0.000	0.000	0.000	0.000	0.000	0.000	0.000	0.000	0.000	0.000	0.000	0.000	0.000	52	414	4715	7757	-0.885	Error	Error	1656	3059	0	0	2584	5173	0	0	0	0
3	8	12	""	"iYDL179W"	12140	27540	90	916	1472	1425	70	73	27	100	100	0	1591	2482	2290	54	58	25	100	100	0	0	0	0	0	0	0	0	0	0	0	0	0	0	0	0	0	0	0	0.550	0.577	0.572	0.506	1.790	0.589	0.917	0.000	0.000	0.000	0.000	0.000	0.000	0.000	0.000	0.000	0.000	0.000	0.000	0.000	0.000	52	420	2383	3830	-0.861	Error	Error	846	1537	0	0	1402	2428	0	0	0	0
3	9	12	""	"iYDL175C"	12350	27540	90	1119	2267	2378	73	78	33	100	100	0	1283	2041	1782	55	60	25	100	100	0	0	0	0	0	0	0	0	0	0	0	0	0	0	0	0	0	0	0	0.852	1.105	0.934	0.869	1.919	1.236	0.889	0.000	0.000	0.000	0.000	0.000	0.000	0.000	0.000	0.000	0.000	0.000	0.000	0.000	0.000	52	420	2274	4180	-0.231	Error	Error	1046	1228	0	0	2194	1986	0	0	0	0
3	10	12	""	"iYDR127W"	12550	27540	80	440	930	1038	75	80	30	94	92	0	939	1755	1794	58	66	32	100	100	0	0	0	0	0	0	0	0	0	0	0	0	0	0	0	0	0	0	0	0.414	0.504	0.421	0.402	2.336	0.531	0.873	0.000	0.000	0.000	0.000	0.000	0.000	0.000	0.000	0.000	0.000	0.000	0.000	0.000	0.000	52	340	1246	2552	-1.271	Error	Error	365	881	0	0	855	1697	0	0	0	0
3	11	12	""	"iYDR131C"	12750	27530	80	432	818	995	73	79	42	92	84	0	970	1935	2270	55	62	36	98	96	0	0	0	0	0	0	0	0	0	0	0	0	0	0	0	0	0	0	0	0.392	0.396	0.342	0.336	1.875	0.401	0.848	0.000	0.000	0.000	0.000	0.000	0.000	0.000	0.000	0.000	0.000	0.000	0.000	0.000	0.000	52	340	1274	2625	-1.350	Error	Error	359	915	0	0	745	1880	0	0	0	0
3	12	12	""	"iYDR137W"	12940	27530	90	473	751	687	73	76	28	94	90	0	929	1539	1433	53	58	22	100	100	0	0	0	0	0	0	0	0	0	0	0	0	0	0	0	0	0	0	0	0.457	0.456	0.443	0.415	1.849	0.449	0.866	0.000	0.000	0.000	0.000	0.000	0.000	0.000	0.000	0.000	0.000	0.000	0.000	0.000	0.000	52	420	1276	2164	-1.131	Error	Error	400	876	0	0	678	1486	0	0	0	0
3	13	12	""	"iYDR155C"	13140	27530	90	486	704	559	71	75	28	96	96	0	904	1191	910	52	58	25	98	98	0	0	0	0	0	0	0	0	0	0	0	0	0	0	0	0	0	0	0	0.487	0.556	0.608	0.538	1.986	0.570	0.918	0.000	0.000	0.000	0.000	0.000	0.000	0.000	0.000	0.000	0.000	0.000	0.000	0.000	0.000	52	420	1267	1772	-1.038	Error	Error	415	852	0	0	633	1139	0	0	0	0
3	14	12	""	"iYDR161W"	13340	27530	90	3946	5417	4528	75	78	31	100	100	0	2101	3166	2863	56	60	24	100	100	0	0	0	0	0	0	0	0	0	0	0	0	0	0	0	0	0	0	0	1.893	1.718	1.702	1.670	1.996	1.700	0.883	0.000	0.000	0.000	0.000	0.000	0.000	0.000	0.000	0.000	0.000	0.000	0.000	0.000	0.000	52	420	5916	8452	0.921	Error	Error	3871	2045	0	0	5342	3110	0	0	0	0
3	15	12	""	"iYDR165W"	13540	27530	90	276	598	611	71	73	30	88	80	0	324	883	931	54	59	25	98	96	0	0	0	0	0	0	0	0	0	0	0	0	0	0	0	0	0	0	0	0.759	0.636	0.640	0.618	2.357	0.628	0.840	0.000	0.000	0.000	0.000	0.000	0.000	0.000	0.000	0.000	0.000	0.000	0.000	0.000	0.000	52	420	475	1356	-0.397	Error	Error	205	270	0	0	527	829	0	0	0	0
3	16	12	""	"iYDR177W"	13750	27530	90	1311	2095	2061	75	75	27	100	100	0	3079	5316	4744	53	59	25	100	100	0	0	0	0	0	0	0	0	0	0	0	0	0	0	0	0	0	0	0	0.408	0.384	0.355	0.317	1.929	0.394	0.896	0.000	0.000	0.000	0.000	0.000	0.000	0.000	0.000	0.000	0.000	0.000	0.000	0.000	0.000	52	414	4262	7283	-1.292	Error	Error	1236	3026	0	0	2020	5263	0	0	0	0
3	17	12	""	"iYDR180W"	13950	27540	80	499	1527	1790	74	78	29	100	100	0	617	1127	1097	56	62	23	98	98	0	0	0	0	0	0	0	0	0	0	0	0	0	0	0	0	0	0	0	0.758	1.357	1.058	1.115	2.539	1.577	0.859	0.000	0.000	0.000	0.000	0.000	0.000	0.000	0.000	0.000	0.000	0.000	0.000	0.000	0.000	52	340	986	2524	-0.401	Error	Error	425	561	0	0	1453	1071	0	0	0	0
3	18	12	""	"iYDR184C"	14140	27530	80	1124	2330	2527	71	75	28	100	100	0	1739	2726	2561	54	62	30	100	100	0	0	0	0	0	0	0	0	0	0	0	0	0	0	0	0	0	0	0	0.625	0.845	0.704	0.718	2.007	0.922	0.876	0.000	0.000	0.000	0.000	0.000	0.000	0.000	0.000	0.000	0.000	0.000	0.000	0.000	0.000	52	340	2738	4931	-0.678	Error	Error	1053	1685	0	0	2259	2672	0	0	0	0
3	19	12	""	"iYDR204W"	14350	27530	80	359	764	885	68	71	27	96	90	0	924	2217	2423	54	57	20	100	100	0	0	0	0	0	0	0	0	0	0	0	0	0	0	0	0	0	0	0	0.334	0.322	0.264	0.238	2.173	0.336	0.909	0.000	0.000	0.000	0.000	0.000	0.000	0.000	0.000	0.000	0.000	0.000	0.000	0.000	0.000	52	340	1161	2859	-1.580	Error	Error	291	870	0	0	696	2163	0	0	0	0
3	20	12	""	"iYDR208W"	14540	27520	90	626	1335	1319	70	76	30	100	96	0	1465	2776	2768	55	59	25	100	100	0	0	0	0	0	0	0	0	0	0	0	0	0	0	0	0	0	0	0	0.394	0.465	0.469	0.458	1.841	0.457	0.917	0.000	0.000	0.000	0.000	0.000	0.000	0.000	0.000	0.000	0.000	0.000	0.000	0.000	0.000	52	420	1966	3986	-1.343	Error	Error	556	1410	0	0	1265	2721	0	0	0	0
3	21	12	""	"itI(UAU)D"	14750	27540	80	599	1327	1417	70	73	28	96	94	0	1208	2232	2087	54	59	26	100	100	0	0	0	0	0	0	0	0	0	0	0	0	0	0	0	0	0	0	0	0.458	0.577	0.498	0.436	2.377	0.623	0.910	0.000	0.000	0.000	0.000	0.000	0.000	0.000	0.000	0.000	0.000	0.000	0.000	0.000	0.000	52	334	1683	3435	-1.125	Error	Error	529	1154	0	0	1257	2178	0	0	0	0
3	1	13	""	"iYDR521W"	10740	27740	90	1401	1731	1337	72	76	26	100	98	0	2006	2468	1944	56	60	20	98	98	0	0	0	0	0	0	0	0	0	0	0	0	0	0	0	0	0	0	0	0.682	0.688	0.559	0.646	3.031	0.624	0.752	0.000	0.000	0.000	0.000	0.000	0.000	0.000	0.000	0.000	0.000	0.000	0.000	0.000	0.000	52	412	3279	4071	-0.553	Error	Error	1329	1950	0	0	1659	2412	0	0	0	0
3	2	13	""	"iYDR525W"	10940	27740	90	333	381	196	71	75	29	94	90	0	756	788	408	55	60	19	98	98	0	0	0	0	0	0	0	0	0	0	0	0	0	0	0	0	0	0	0	0.374	0.423	0.421	0.420	2.550	0.400	0.794	0.000	0.000	0.000	0.000	0.000	0.000	0.000	0.000	0.000	0.000	0.000	0.000	0.000	0.000	52	420	963	1043	-1.420	Error	Error	262	701	0	0	310	733	0	0	0	0
3	3	13	""	"iYDR528W"	11150	27750	90	1028	1484	1233	73	78	35	98	98	0	1035	1529	1208	58	66	32	98	98	0	0	0	0	0	0	0	0	0	0	0	0	0	0	0	0	0	0	0	0.977	0.959	0.943	0.862	1.672	1.030	0.829	0.000	0.000	0.000	0.000	0.000	0.000	0.000	0.000	0.000	0.000	0.000	0.000	0.000	0.000	52	385	1932	2882	-0.033	Error	Error	955	977	0	0	1411	1471	0	0	0	0
3	4	13	""	"iYDR541C-0"	11340	27750	90	1491	2689	2668	72	76	32	100	100	0	3179	4672	4015	58	71	41	100	98	0	0	0	0	0	0	0	0	0	0	0	0	0	0	0	0	0	0	0	0.455	0.567	0.485	0.528	2.465	0.592	0.864	0.000	0.000	0.000	0.000	0.000	0.000	0.000	0.000	0.000	0.000	0.000	0.000	0.000	0.000	52	407	4540	7231	-1.137	Error	Error	1419	3121	0	0	2617	4614	0	0	0	0
3	5	13	""	"iYDR544C"	11540	27740	100	23085	26974	20437	74	80	35	100	100	0	37591	38568	22861	57	68	35	98	98	20	0	0	0	0	0	0	0	0	0	0	0	0	0	0	0	0	0	0	0.613	0.699	0.669	0.648	2.874	0.752	0.865	0.000	0.000	0.000	0.000	0.000	0.000	0.000	0.000	0.000	0.000	0.000	0.000	0.000	0.000	80	529	60545	65411	-0.706	Error	Error	23011	37534	0	0	26900	38511	0	0	0	0
3	6	13	""	"iYEL073C-0"	11750	27740	100	2612	3557	2851	73	78	32	100	100	0	4578	5683	4135	55	61	25	100	100	0	0	0	0	0	0	0	0	0	0	0	0	0	0	0	0	0	0	0	0.561	0.619	0.568	0.578	2.061	0.636	0.906	0.000	0.000	0.000	0.000	0.000	0.000	0.000	0.000	0.000	0.000	0.000	0.000	0.000	0.000	80	494	7062	9112	-0.833	Error	Error	2539	4523	0	0	3484	5628	0	0	0	0
3	7	13	""	"iYEL063C"	11940	27740	80	2708	2752	1874	70	75	31	100	100	0	4244	5047	3383	54	58	23	98	96	0	0	0	0	0	0	0	0	0	0	0	0	0	0	0	0	0	0	0	0.630	0.537	0.529	0.514	2.344	0.499	0.825	0.000	0.000	0.000	0.000	0.000	0.000	0.000	0.000	0.000	0.000	0.000	0.000	0.000	0.000	52	340	6828	7675	-0.668	Error	Error	2638	4190	0	0	2682	4993	0	0	0	0
3	8	13	""	"iYEL059W"	12150	27740	80	1246	1377	1093	71	75	27	92	90	0	2523	3246	2602	54	58	20	100	100	0	0	0	0	0	0	0	0	0	0	0	0	0	0	0	0	0	0	0	0.476	0.409	0.357	0.311	2.707	0.377	0.832	0.000	0.000	0.000	0.000	0.000	0.000	0.000	0.000	0.000	0.000	0.000	0.000	0.000	0.000	52	340	3644	4498	-1.071	Error	Error	1175	2469	0	0	1306	3192	0	0	0	0
3	9	13	""	"iYEL055C"	12340	27740	90	3525	3813	2669	76	80	30	100	100	0	5847	5643	3212	56	63	33	100	100	0	0	0	0	0	0	0	0	0	0	0	0	0	0	0	0	0	0	0	0.596	0.669	0.584	0.555	1.859	0.682	0.800	0.000	0.000	0.000	0.000	0.000	0.000	0.000	0.000	0.000	0.000	0.000	0.000	0.000	0.000	52	414	9240	9324	-0.748	Error	Error	3449	5791	0	0	3737	5587	0	0	0	0
3	10	13	""	"iYEL042W"	12550	27740	90	3178	3124	1889	74	79	32	100	100	0	7652	7108	3788	58	65	31	100	100	0	0	0	0	0	0	0	0	0	0	0	0	0	0	0	0	0	0	0	0.409	0.433	0.428	0.384	1.675	0.441	0.842	0.000	0.000	0.000	0.000	0.000	0.000	0.000	0.000	0.000	0.000	0.000	0.000	0.000	0.000	52	420	10698	10100	-1.291	Error	Error	3104	7594	0	0	3050	7050	0	0	0	0
3	11	13	""	"iYEL038W"	12740	27730	90	579	554	284	72	75	29	94	90	0	410	399	247	55	61	25	94	84	0	0	0	0	0	0	0	0	0	0	0	0	0	0	0	0	0	0	0	1.428	1.401	1.250	1.391	2.693	1.321	0.674	0.000	0.000	0.000	0.000	0.000	0.000	0.000	0.000	0.000	0.000	0.000	0.000	0.000	0.000	52	420	862	826	0.514	Error	Error	507	355	0	0	482	344	0	0	0	0
3	12	13	""	"itS(AGA)E"	12940	27740	80	638	755	529	73	76	30	94	94	0	1943	1983	1450	53	60	26	96	94	0	0	0	0	0	0	0	0	0	0	0	0	0	0	0	0	0	0	0	0.299	0.353	0.329	0.387	2.719	0.322	0.773	0.000	0.000	0.000	0.000	0.000	0.000	0.000	0.000	0.000	0.000	0.000	0.000	0.000	0.000	52	340	2455	2612	-1.742	Error	Error	565	1890	0	0	682	1930	0	0	0	0
3	13	13	""	"iYFL044C"	13160	27730	100	373	638	586	73	83	74	73	58	0	793	1302	1206	59	76	136	86	70	0	0	0	0	0	0	0	0	0	0	0	0	0	0	0	0	0	0	0	0.409	0.455	0.419	0.394	3.170	0.454	0.834	0.000	0.000	0.000	0.000	0.000	0.000	0.000	0.000	0.000	0.000	0.000	0.000	0.000	0.000	80	513	1034	1808	-1.291	Error	Error	300	734	0	0	565	1243	0	0	0	0
3	14	13	""	"iYFL039C"	13350	27740	130	208	992	1570	74	79	48	60	53	0	418	2483	4071	59	68	62	87	67	0	0	0	0	0	0	0	0	0	0	0	0	0	0	0	0	0	0	0	0.373	0.379	0.336	0.316	2.529	0.368	0.886	0.000	0.000	0.000	0.000	0.000	0.000	0.000	0.000	0.000	0.000	0.000	0.000	0.000	0.000	120	713	493	3342	-1.422	Error	Error	134	359	0	0	918	2424	0	0	0	0
3	15	13	""	"iYFL035C-A"	13550	27720	90	1429	1779	1407	71	77	31	100	100	0	1909	2227	1653	56	62	24	100	100	0	0	0	0	0	0	0	0	0	0	0	0	0	0	0	0	0	0	0	0.733	0.787	0.763	0.745	2.070	0.795	0.861	0.000	0.000	0.000	0.000	0.000	0.000	0.000	0.000	0.000	0.000	0.000	0.000	0.000	0.000	52	415	3211	3879	-0.448	Error	Error	1358	1853	0	0	1708	2171	0	0	0	0
3	16	13	""	"iYFL020C"	13760	27720	80	3728	5472	4765	76	98	176	100	100	0	5124	5807	3927	56	83	243	98	96	0	0	0	0	0	0	0	0	0	0	0	0	0	0	0	0	0	0	0	0.721	0.938	0.736	0.840	1.798	1.030	0.830	0.000	0.000	0.000	0.000	0.000	0.000	0.000	0.000	0.000	0.000	0.000	0.000	0.000	0.000	52	340	8720	11147	-0.473	Error	Error	3652	5068	0	0	5396	5751	0	0	0	0
3	17	13	""	"iYFL017C"	13960	27730	80	493	670	513	72	74	27	100	100	0	867	1245	836	56	59	20	100	100	0	0	0	0	0	0	0	0	0	0	0	0	0	0	0	0	0	0	0	0.519	0.503	0.422	0.418	1.935	0.526	0.847	0.000	0.000	0.000	0.000	0.000	0.000	0.000	0.000	0.000	0.000	0.000	0.000	0.000	0.000	52	340	1232	1787	-0.946	Error	Error	421	811	0	0	598	1189	0	0	0	0
3	18	13	""	"iYFL013W-A"	14150	27710	90	2037	2784	1925	74	76	31	100	100	0	4293	4766	2543	57	62	27	100	100	0	0	0	0	0	0	0	0	0	0	0	0	0	0	0	0	0	0	0	0.463	0.575	0.541	0.513	1.769	0.600	0.859	0.000	0.000	0.000	0.000	0.000	0.000	0.000	0.000	0.000	0.000	0.000	0.000	0.000	0.000	52	414	6199	7419	-1.110	Error	Error	1963	4236	0	0	2710	4709	0	0	0	0
3	19	13	""	"iYFR001W"	14360	27720	80	3654	6022	5657	70	74	31	100	100	0	1754	2165	1546	55	59	20	100	100	0	0	0	0	0	0	0	0	0	0	0	0	0	0	0	0	0	0	0	2.109	2.821	2.356	2.503	2.085	3.425	0.843	0.000	0.000	0.000	0.000	0.000	0.000	0.000	0.000	0.000	0.000	0.000	0.000	0.000	0.000	52	340	5283	8062	1.077	Error	Error	3584	1699	0	0	5952	2110	0	0	0	0
3	20	13	""	"iYFR005C"	14550	27720	100	3453	6117	5685	70	75	32	100	100	0	1673	2579	2023	54	58	19	98	98	0	0	0	0	0	0	0	0	0	0	0	0	0	0	0	0	0	0	0	2.090	2.395	2.286	2.404	2.198	2.739	0.865	0.000	0.000	0.000	0.000	0.000	0.000	0.000	0.000	0.000	0.000	0.000	0.000	0.000	0.000	80	534	5002	8572	1.063	Error	Error	3383	1619	0	0	6047	2525	0	0	0	0
3	21	13	""	"iYFR007W"	14760	27710	90	2306	3314	2391	73	98	203	100	94	0	2476	3164	1859	53	72	154	100	100	0	0	0	0	0	0	0	0	0	0	0	0	0	0	0	0	0	0	0	0.922	1.042	0.993	0.893	1.717	1.142	0.859	0.000	0.000	0.000	0.000	0.000	0.000	0.000	0.000	0.000	0.000	0.000	0.000	0.000	0.000	52	399	4656	6352	-0.118	Error	Error	2233	2423	0	0	3241	3111	0	0	0	0
3	1	14	""	"iYFR019W"	10760	27940	90	678	1179	1116	71	74	27	100	98	0	1196	2024	1649	60	64	26	100	100	0	0	0	0	0	0	0	0	0	0	0	0	0	0	0	0	0	0	0	0.534	0.564	0.504	0.449	1.854	0.604	0.894	0.000	0.000	0.000	0.000	0.000	0.000	0.000	0.000	0.000	0.000	0.000	0.000	0.000	0.000	52	420	1743	3072	-0.904	Error	Error	607	1136	0	0	1108	1964	0	0	0	0
3	2	14	""	"iYFR021W"	10960	27950	80	2529	2812	1902	73	79	41	100	98	0	5981	5998	3210	59	66	29	100	100	0	0	0	0	0	0	0	0	0	0	0	0	0	0	0	0	0	0	0	0.415	0.461	0.429	0.403	1.819	0.488	0.871	0.000	0.000	0.000	0.000	0.000	0.000	0.000	0.000	0.000	0.000	0.000	0.000	0.000	0.000	52	317	8378	8678	-1.270	Error	Error	2456	5922	0	0	2739	5939	0	0	0	0
3	3	14	""	"iYFR025C"	11140	27930	150	91	122	123	74	80	46	25	12	0	90	182	256	58	67	84	26	19	0	0	0	0	0	0	0	0	0	0	0	0	0	0	0	0	0	0	0	0.531	0.387	0.492	0.512	4.394	0.423	0.572	0.000	0.000	0.000	0.000	0.000	0.000	0.000	0.000	0.000	0.000	0.000	0.000	0.000	0.000	156	874	49	172	-0.913	Error	Error	17	32	0	0	48	124	0	0	-50	0
3	4	14	""	"iYGL013C"	11350	27930	100	2106	2618	2481	77	82	49	82	77	0	2807	3654	3639	59	75	111	75	67	0	0	0	0	0	0	0	0	0	0	0	0	0	0	0	0	0	0	0	0.738	0.707	0.619	0.724	3.091	0.675	0.839	0.000	0.000	0.000	0.000	0.000	0.000	0.000	0.000	0.000	0.000	0.000	0.000	0.000	0.000	80	495	4777	6136	-0.438	Error	Error	2029	2748	0	0	2541	3595	0	0	0	0
3	5	14	""	"iYGL009C"	11550	27940	100	781	1911	2701	76	81	34	86	81	0	1288	2628	3592	59	70	35	96	85	0	0	0	0	0	0	0	0	0	0	0	0	0	0	0	0	0	0	0	0.574	0.714	0.642	0.652	3.193	0.732	0.912	0.000	0.000	0.000	0.000	0.000	0.000	0.000	0.000	0.000	0.000	0.000	0.000	0.000	0.000	80	516	1934	4404	-0.802	Error	Error	705	1229	0	0	1835	2569	0	0	0	0
3	6	14	""	"iYGL006W"	11750	27910	90	3162	4047	3820	77	167	570	75	67	0	828	1135	1069	60	90	147	73	71	0	0	0	0	0	0	0	0	0	0	0	0	0	0	0	0	0	0	0	4.017	3.693	3.376	2.984	3.019	3.919	0.900	0.000	0.000	0.000	0.000	0.000	0.000	0.000	0.000	0.000	0.000	0.000	0.000	0.000	0.000	52	398	3853	5045	2.006	Error	Error	3085	768	0	0	3970	1075	0	0	0	0
3	7	14	""	"iYGR011W"	11960	27930	110	455	835	1260	73	78	31	85	77	0	461	966	1352	56	67	33	96	88	0	0	0	0	0	0	0	0	0	0	0	0	0	0	0	0	0	0	0	0.943	0.837	0.710	0.741	2.258	0.890	0.720	0.000	0.000	0.000	0.000	0.000	0.000	0.000	0.000	0.000	0.000	0.000	0.000	0.000	0.000	80	584	787	1672	-0.084	Error	Error	382	405	0	0	762	910	0	0	0	0
3	8	14	""	"iYGR015C"	12150	27940	110	327	790	1094	72	77	31	78	67	0	380	864	1196	60	69	33	91	78	0	0	0	0	0	0	0	0	0	0	0	0	0	0	0	0	0	0	0	0.797	0.893	0.681	0.744	2.680	0.901	0.773	0.000	0.000	0.000	0.000	0.000	0.000	0.000	0.000	0.000	0.000	0.000	0.000	0.000	0.000	80	566	575	1522	-0.328	Error	Error	255	320	0	0	718	804	0	0	0	0
3	9	14	""	"iYGR020C"	12350	27930	100	781	1266	1419	72	78	45	85	77	0	1232	1838	1988	60	71	42	85	77	0	0	0	0	0	0	0	0	0	0	0	0	0	0	0	0	0	0	0	0.605	0.672	0.722	0.789	3.343	0.677	0.818	0.000	0.000	0.000	0.000	0.000	0.000	0.000	0.000	0.000	0.000	0.000	0.000	0.000	0.000	80	530	1881	2972	-0.725	Error	Error	709	1172	0	0	1194	1778	0	0	0	0
3	10	14	""	"iYGR034W"	12540	27940	70	4234	4483	3445	72	116	189	100	100	0	2669	3302	2240	63	100	149	100	100	0	0	0	0	0	0	0	0	0	0	0	0	0	0	0	0	0	0	0	1.597	1.362	1.293	1.158	1.814	1.441	0.870	0.000	0.000	0.000	0.000	0.000	0.000	0.000	0.000	0.000	0.000	0.000	0.000	0.000	0.000	32	236	6768	7650	0.675	Error	Error	4162	2606	0	0	4411	3239	0	0	0	0
3	11	14	""	"iYGR038W"	12750	27930	70	1115	2402	2062	78	79	28	100	100	0	1625	2967	2568	62	73	34	96	96	0	0	0	0	0	0	0	0	0	0	0	0	0	0	0	0	0	0	0	0.663	0.800	0.780	0.861	2.689	0.783	0.898	0.000	0.000	0.000	0.000	0.000	0.000	0.000	0.000	0.000	0.000	0.000	0.000	0.000	0.000	32	236	2600	5229	-0.592	Error	Error	1037	1563	0	0	2324	2905	0	0	0	0
3	12	14	""	"iYGR039W"	12950	27930	90	634	1133	1116	73	75	28	100	100	0	1458	2112	1759	56	59	21	100	100	0	0	0	0	0	0	0	0	0	0	0	0	0	0	0	0	0	0	0	0.400	0.516	0.404	0.410	1.850	0.555	0.870	0.000	0.000	0.000	0.000	0.000	0.000	0.000	0.000	0.000	0.000	0.000	0.000	0.000	0.000	52	420	1963	3116	-1.321	Error	Error	561	1402	0	0	1060	2056	0	0	0	0
3	13	14	""	"iYGR055W"	13150	27930	90	1388	1912	1699	71	74	29	100	100	0	2181	3739	3091	56	61	23	100	100	0	0	0	0	0	0	0	0	0	0	0	0	0	0	0	0	0	0	0	0.620	0.500	0.456	0.425	1.750	0.507	0.913	0.000	0.000	0.000	0.000	0.000	0.000	0.000	0.000	0.000	0.000	0.000	0.000	0.000	0.000	52	414	3442	5524	-0.690	Error	Error	1317	2125	0	0	1841	3683	0	0	0	0
3	14	14	""	"iYGR059W"	13350	27930	100	642	1322	1260	72	74	30	98	97	0	1207	2264	2042	53	60	29	97	95	0	0	0	0	0	0	0	0	0	0	0	0	0	0	0	0	0	0	0	0.494	0.565	0.538	0.576	2.136	0.577	0.891	0.000	0.000	0.000	0.000	0.000	0.000	0.000	0.000	0.000	0.000	0.000	0.000	0.000	0.000	80	504	1724	3461	-1.018	Error	Error	570	1154	0	0	1250	2211	0	0	0	0
3	15	14	""	"iYGR062C"	13560	27930	80	611	895	848	69	73	30	100	96	0	1296	1965	1630	53	58	23	100	100	0	0	0	0	0	0	0	0	0	0	0	0	0	0	0	0	0	0	0	0.436	0.432	0.345	0.338	2.019	0.464	0.908	0.000	0.000	0.000	0.000	0.000	0.000	0.000	0.000	0.000	0.000	0.000	0.000	0.000	0.000	52	340	1785	2738	-1.197	Error	Error	542	1243	0	0	826	1912	0	0	0	0
3	16	14	""	"iYHR001W"	13750	27920	90	4330	8149	8417	70	73	27	100	100	0	2076	3212	2554	55	60	23	100	100	0	0	0	0	0	0	0	0	0	0	0	0	0	0	0	0	0	0	0	2.108	2.559	2.124	1.959	1.833	3.030	0.906	0.000	0.000	0.000	0.000	0.000	0.000	0.000	0.000	0.000	0.000	0.000	0.000	0.000	0.000	52	420	6281	11236	1.076	Error	Error	4260	2021	0	0	8079	3157	0	0	0	0
3	17	14	""	"iYHR004C"	13950	27920	90	2684	4526	4505	69	73	27	100	100	0	2199	3093	2431	54	59	22	100	100	0	0	0	0	0	0	0	0	0	0	0	0	0	0	0	0	0	0	0	1.219	1.467	1.237	1.091	2.004	1.706	0.872	0.000	0.000	0.000	0.000	0.000	0.000	0.000	0.000	0.000	0.000	0.000	0.000	0.000	0.000	52	414	4760	7496	0.286	Error	Error	2615	2145	0	0	4457	3039	0	0	0	0
3	18	14	""	"iYHRCdelta4"	14140	27930	100	7401	9106	6049	72	76	32	100	100	0	6371	7830	4565	53	60	53	100	98	0	0	0	0	0	0	0	0	0	0	0	0	0	0	0	0	0	0	0	1.160	1.162	1.193	1.162	2.220	1.229	0.836	0.000	0.000	0.000	0.000	0.000	0.000	0.000	0.000	0.000	0.000	0.000	0.000	0.000	0.000	80	526	13647	16811	0.214	Error	Error	7329	6318	0	0	9034	7777	0	0	0	0
3	19	14	""	"iYHR017W"	14350	27930	90	637	1049	1178	69	72	25	98	98	0	676	1102	1066	52	57	20	100	100	0	0	0	0	0	0	0	0	0	0	0	0	0	0	0	0	0	0	0	0.910	0.933	0.849	0.772	2.192	1.037	0.865	0.000	0.000	0.000	0.000	0.000	0.000	0.000	0.000	0.000	0.000	0.000	0.000	0.000	0.000	52	414	1192	2030	-0.136	Error	Error	568	624	0	0	980	1050	0	0	0	0
3	20	14	""	"iYHRCsigma2"	14550	27920	90	225	743	1062	71	73	27	96	88	0	375	1023	1314	55	59	24	100	100	0	0	0	0	0	0	0	0	0	0	0	0	0	0	0	0	0	0	0	0.481	0.694	0.520	0.549	2.295	0.761	0.851	0.000	0.000	0.000	0.000	0.000	0.000	0.000	0.000	0.000	0.000	0.000	0.000	0.000	0.000	52	420	474	1640	-1.055	Error	Error	154	320	0	0	672	968	0	0	0	0
3	21	14	""	"iYHR023W"	14750	27920	90	1900	3715	4059	72	76	27	100	100	0	1281	2291	2252	54	58	18	100	100	0	0	0	0	0	0	0	0	0	0	0	0	0	0	0	0	0	0	0	1.490	1.629	1.605	1.339	1.882	1.760	0.932	0.000	0.000	0.000	0.000	0.000	0.000	0.000	0.000	0.000	0.000	0.000	0.000	0.000	0.000	52	420	3055	5880	0.575	Error	Error	1828	1227	0	0	3643	2237	0	0	0	0
3	1	15	""	"iYHR039C"	10750	28150	90	573	939	904	69	74	29	98	96	0	904	1411	1258	55	61	28	100	100	0	0	0	0	0	0	0	0	0	0	0	0	0	0	0	0	0	0	0	0.594	0.642	0.623	0.549	1.777	0.673	0.918	0.000	0.000	0.000	0.000	0.000	0.000	0.000	0.000	0.000	0.000	0.000	0.000	0.000	0.000	52	420	1353	2226	-0.752	Error	Error	504	849	0	0	870	1356	0	0	0	0
3	2	15	""	"iYHR042W"	10950	28140	100	519	1045	1307	74	78	33	92	90	0	679	1403	1733	56	60	24	98	96	0	0	0	0	0	0	0	0	0	0	0	0	0	0	0	0	0	0	0	0.714	0.721	0.660	0.639	2.326	0.734	0.919	0.000	0.000	0.000	0.000	0.000	0.000	0.000	0.000	0.000	0.000	0.000	0.000	0.000	0.000	80	521	1068	2318	-0.485	Error	Error	445	623	0	0	971	1347	0	0	0	0
3	3	15	""	"iYHR046C"	11150	28140	100	2076	3616	3749	73	79	32	100	100	0	1441	2415	2354	56	62	30	96	93	0	0	0	0	0	0	0	0	0	0	0	0	0	0	0	0	0	0	0	1.446	1.502	1.337	1.489	2.249	1.587	0.902	0.000	0.000	0.000	0.000	0.000	0.000	0.000	0.000	0.000	0.000	0.000	0.000	0.000	0.000	80	503	3388	5902	0.532	Error	Error	2003	1385	0	0	3543	2359	0	0	0	0
3	4	15	""	"iYHR060W"	11340	28130	90	995	1261	908	74	79	31	100	100	0	1322	1662	1167	56	62	26	100	100	0	0	0	0	0	0	0	0	0	0	0	0	0	0	0	0	0	0	0	0.727	0.739	0.748	0.740	1.559	0.740	0.897	0.000	0.000	0.000	0.000	0.000	0.000	0.000	0.000	0.000	0.000	0.000	0.000	0.000	0.000	52	414	2187	2793	-0.459	Error	Error	921	1266	0	0	1187	1606	0	0	0	0
3	5	15	""	"iYHR064C"	11550	28130	90	1095	1458	1148	75	77	30	100	100	0	3489	3891	2884	56	62	29	100	100	0	0	0	0	0	0	0	0	0	0	0	0	0	0	0	0	0	0	0	0.297	0.361	0.354	0.342	1.680	0.366	0.933	0.000	0.000	0.000	0.000	0.000	0.000	0.000	0.000	0.000	0.000	0.000	0.000	0.000	0.000	52	414	4453	5218	-1.751	Error	Error	1020	3433	0	0	1383	3835	0	0	0	0
3	6	15	""	"iYHR068W"	11740	28130	90	716	1761	1849	74	78	28	100	100	0	1160	2486	2535	57	62	25	100	98	0	0	0	0	0	0	0	0	0	0	0	0	0	0	0	0	0	0	0	0.582	0.695	0.631	0.712	2.510	0.700	0.877	0.000	0.000	0.000	0.000	0.000	0.000	0.000	0.000	0.000	0.000	0.000	0.000	0.000	0.000	52	420	1745	4116	-0.781	Error	Error	642	1103	0	0	1687	2429	0	0	0	0
3	7	15	""	"iYIL023C"	11960	28130	90	1091	1751	1583	72	76	28	100	100	0	2772	3931	3001	54	59	22	100	100	0	0	0	0	0	0	0	0	0	0	0	0	0	0	0	0	0	0	0	0.375	0.433	0.408	0.356	1.705	0.462	0.917	0.000	0.000	0.000	0.000	0.000	0.000	0.000	0.000	0.000	0.000	0.000	0.000	0.000	0.000	52	420	3737	5556	-1.415	Error	Error	1019	2718	0	0	1679	3877	0	0	0	0
3	8	15	""	"iYIL019W"	12160	28130	90	4979	6353	4341	74	77	32	100	100	0	6544	7189	4326	54	59	21	100	100	0	0	0	0	0	0	0	0	0	0	0	0	0	0	0	0	0	0	0	0.756	0.880	0.947	0.815	1.625	0.917	0.918	0.000	0.000	0.000	0.000	0.000	0.000	0.000	0.000	0.000	0.000	0.000	0.000	0.000	0.000	52	414	11395	13414	-0.404	Error	Error	4905	6490	0	0	6279	7135	0	0	0	0
3	9	15	""	"iYIL015W"	12360	28150	80	170	241	190	75	79	30	84	69	0	243	328	258	57	62	30	98	92	0	0	0	0	0	0	0	0	0	0	0	0	0	0	0	0	0	0	0	0.511	0.613	0.595	0.519	2.116	0.677	0.835	0.000	0.000	0.000	0.000	0.000	0.000	0.000	0.000	0.000	0.000	0.000	0.000	0.000	0.000	52	340	281	437	-0.969	Error	Error	95	186	0	0	166	271	0	0	0	0
3	10	15	""	"iYIL005W"	12550	28120	80	1263	2230	2413	74	80	34	100	100	0	507	843	795	57	63	29	98	98	0	0	0	0	0	0	0	0	0	0	0	0	0	0	0	0	0	0	0	2.642	2.743	2.644	2.339	2.100	3.074	0.878	0.000	0.000	0.000	0.000	0.000	0.000	0.000	0.000	0.000	0.000	0.000	0.000	0.000	0.000	52	340	1639	2942	1.402	Error	Error	1189	450	0	0	2156	786	0	0	0	0
3	11	15	""	"iYIL001W"	12750	28130	80	427	892	968	75	80	34	94	92	0	225	328	262	55	59	24	94	90	0	0	0	0	0	0	0	0	0	0	0	0	0	0	0	0	0	0	0	2.071	2.993	2.591	2.254	2.624	3.737	0.800	0.000	0.000	0.000	0.000	0.000	0.000	0.000	0.000	0.000	0.000	0.000	0.000	0.000	0.000	52	340	522	1090	1.050	Error	Error	352	170	0	0	817	273	0	0	0	0
3	12	15	""	"iYIR003W"	12950	28130	90	825	1600	1691	72	75	29	100	98	0	361	696	632	56	61	27	98	98	0	0	0	0	0	0	0	0	0	0	0	0	0	0	0	0	0	0	0	2.469	2.388	2.044	1.897	2.039	2.676	0.876	0.000	0.000	0.000	0.000	0.000	0.000	0.000	0.000	0.000	0.000	0.000	0.000	0.000	0.000	52	420	1058	2168	1.304	Error	Error	753	305	0	0	1528	640	0	0	0	0
3	13	15	""	"iYIR018W-0"	13150	28110	90	11073	10891	6670	74	95	162	100	100	0	7473	7406	4343	55	84	275	94	94	0	0	0	0	0	0	0	0	0	0	0	0	0	0	0	0	0	0	0	1.483	1.472	1.425	1.469	2.200	1.484	0.890	0.000	0.000	0.000	0.000	0.000	0.000	0.000	0.000	0.000	0.000	0.000	0.000	0.000	0.000	52	414	18417	18168	0.568	Error	Error	10999	7418	0	0	10817	7351	0	0	0	0
3	14	15	""	"iYIR020C"	13350	28120	90	1467	2164	1864	70	74	29	100	100	0	2041	3177	2482	54	59	25	98	98	0	0	0	0	0	0	0	0	0	0	0	0	0	0	0	0	0	0	0	0.703	0.671	0.615	0.582	2.612	0.690	0.887	0.000	0.000	0.000	0.000	0.000	0.000	0.000	0.000	0.000	0.000	0.000	0.000	0.000	0.000	52	414	3384	5217	-0.508	Error	Error	1397	1987	0	0	2094	3123	0	0	0	0
3	15	15	""	"iYIR022W"	13550	28130	90	1925	2976	2669	72	75	29	100	100	0	4003	5560	4255	54	59	25	100	100	0	0	0	0	0	0	0	0	0	0	0	0	0	0	0	0	0	0	0	0.469	0.527	0.456	0.463	1.969	0.553	0.889	0.000	0.000	0.000	0.000	0.000	0.000	0.000	0.000	0.000	0.000	0.000	0.000	0.000	0.000	52	420	5802	8410	-1.092	Error	Error	1853	3949	0	0	2904	5506	0	0	0	0
3	16	15	""	"iYIR038C-0"	13750	28130	90	5694	4901	2746	73	78	36	100	100	0	7381	7136	3309	55	63	37	100	100	0	0	0	0	0	0	0	0	0	0	0	0	0	0	0	0	0	0	0	0.767	0.682	0.659	0.603	1.596	0.682	0.869	0.000	0.000	0.000	0.000	0.000	0.000	0.000	0.000	0.000	0.000	0.000	0.000	0.000	0.000	52	420	12947	11909	-0.382	Error	Error	5621	7326	0	0	4828	7081	0	0	0	0
3	17	15	""	"iYIRCdelta6-2"	13950	28120	90	6193	6095	4141	73	77	30	100	100	0	9980	9433	6214	56	63	34	100	100	0	0	0	0	0	0	0	0	0	0	0	0	0	0	0	0	0	0	0	0.617	0.642	0.611	0.622	2.540	0.632	0.919	0.000	0.000	0.000	0.000	0.000	0.000	0.000	0.000	0.000	0.000	0.000	0.000	0.000	0.000	52	420	16044	15399	-0.697	Error	Error	6120	9924	0	0	6022	9377	0	0	0	0
3	18	15	""	"iYIR042C"	14160	28120	100	3447	4709	3826	74	78	34	100	100	0	4950	6312	4432	54	63	59	97	96	0	0	0	0	0	0	0	0	0	0	0	0	0	0	0	0	0	0	0	0.689	0.741	0.744	0.754	2.544	0.785	0.913	0.000	0.000	0.000	0.000	0.000	0.000	0.000	0.000	0.000	0.000	0.000	0.000	0.000	0.000	80	520	8269	10893	-0.538	Error	Error	3373	4896	0	0	4635	6258	0	0	0	0
3	19	15	""	"iYJR076C"	14350	28110	90	2039	2353	1390	72	76	31	100	100	0	2385	2868	1702	54	63	59	100	100	0	0	0	0	0	0	0	0	0	0	0	0	0	0	0	0	0	0	0	0.844	0.811	0.815	0.782	1.565	0.789	0.895	0.000	0.000	0.000	0.000	0.000	0.000	0.000	0.000	0.000	0.000	0.000	0.000	0.000	0.000	52	408	4298	5095	-0.245	Error	Error	1967	2331	0	0	2281	2814	0	0	0	0
3	20	15	""	"iYJR083C"	14560	28110	90	1214	1617	1145	72	76	28	100	100	0	1950	2627	1899	54	60	26	100	100	0	0	0	0	0	0	0	0	0	0	0	0	0	0	0	0	0	0	0	0.602	0.600	0.574	0.601	1.909	0.578	0.888	0.000	0.000	0.000	0.000	0.000	0.000	0.000	0.000	0.000	0.000	0.000	0.000	0.000	0.000	52	415	3038	4118	-0.731	Error	Error	1142	1896	0	0	1545	2573	0	0	0	0
3	21	15	""	"iYJR089W"	14750	28130	100	2584	3548	3214	72	74	27	100	100	0	1686	2373	1953	53	57	19	100	100	0	0	0	0	0	0	0	0	0	0	0	0	0	0	0	0	0	0	0	1.538	1.498	1.378	1.366	1.910	1.595	0.912	0.000	0.000	0.000	0.000	0.000	0.000	0.000	0.000	0.000	0.000	0.000	0.000	0.000	0.000	80	534	4145	5796	0.621	Error	Error	2512	1633	0	0	3476	2320	0	0	0	0
3	1	16	""	"iYJR102C"	10750	28340	90	3205	3261	1574	70	74	29	100	100	0	7217	6754	2524	55	60	23	100	100	0	0	0	0	0	0	0	0	0	0	0	0	0	0	0	0	0	0	0	0.438	0.476	0.474	0.440	1.443	0.487	0.909	0.000	0.000	0.000	0.000	0.000	0.000	0.000	0.000	0.000	0.000	0.000	0.000	0.000	0.000	52	420	10297	9890	-1.192	Error	Error	3135	7162	0	0	3191	6699	0	0	0	0
3	2	16	""	"iYJR106W"	10950	28340	90	2576	2734	1565	73	78	33	100	100	0	2848	2941	1446	57	63	27	100	100	0	0	0	0	0	0	0	0	0	0	0	0	0	0	0	0	0	0	0	0.897	0.923	0.857	0.848	1.631	0.982	0.875	0.000	0.000	0.000	0.000	0.000	0.000	0.000	0.000	0.000	0.000	0.000	0.000	0.000	0.000	52	420	5294	5545	-0.157	Error	Error	2503	2791	0	0	2661	2884	0	0	0	0
3	3	16	""	"iYJR110W"	11150	28340	80	685	926	754	75	79	30	100	94	0	936	1169	698	57	61	20	100	100	0	0	0	0	0	0	0	0	0	0	0	0	0	0	0	0	0	0	0	0.694	0.765	0.639	0.593	1.867	0.889	0.784	0.000	0.000	0.000	0.000	0.000	0.000	0.000	0.000	0.000	0.000	0.000	0.000	0.000	0.000	52	340	1489	1963	-0.527	Error	Error	610	879	0	0	851	1112	0	0	0	0
3	4	16	""	"iYJR128W"	11350	28340	90	1492	1327	695	74	78	29	100	100	0	4467	4196	1856	57	62	26	100	100	0	0	0	0	0	0	0	0	0	0	0	0	0	0	0	0	0	0	0	0.322	0.303	0.301	0.271	1.595	0.305	0.869	0.000	0.000	0.000	0.000	0.000	0.000	0.000	0.000	0.000	0.000	0.000	0.000	0.000	0.000	52	420	5828	5392	-1.637	Error	Error	1418	4410	0	0	1253	4139	0	0	0	0
3	5	16	""	"iYJR132W"	11540	28330	90	3304	3475	2313	75	79	34	100	100	0	3085	3037	1877	57	63	33	96	96	0	0	0	0	0	0	0	0	0	0	0	0	0	0	0	0	0	0	0	1.066	1.141	1.069	1.175	2.651	1.148	0.897	0.000	0.000	0.000	0.000	0.000	0.000	0.000	0.000	0.000	0.000	0.000	0.000	0.000	0.000	52	420	6257	6380	0.093	Error	Error	3229	3028	0	0	3400	2980	0	0	0	0
3	6	16	""	"iYJR136C"	11750	28340	80	488	561	342	76	78	29	100	100	0	1018	1161	633	55	60	25	100	100	0	0	0	0	0	0	0	0	0	0	0	0	0	0	0	0	0	0	0	0.428	0.439	0.443	0.406	1.599	0.453	0.841	0.000	0.000	0.000	0.000	0.000	0.000	0.000	0.000	0.000	0.000	0.000	0.000	0.000	0.000	52	340	1375	1591	-1.225	Error	Error	412	963	0	0	485	1106	0	0	0	0
3	7	16	""	"iYJR151C-1"	11950	28330	90	4006	3461	1885	74	78	30	100	100	0	8943	8359	3806	54	60	23	100	100	0	0	0	0	0	0	0	0	0	0	0	0	0	0	0	0	0	0	0	0.442	0.408	0.389	0.373	1.529	0.400	0.896	0.000	0.000	0.000	0.000	0.000	0.000	0.000	0.000	0.000	0.000	0.000	0.000	0.000	0.000	52	420	12821	11692	-1.177	Error	Error	3932	8889	0	0	3387	8305	0	0	0	0
3	8	16	""	"iYJR153W-1"	12150	28330	100	3435	3301	1943	73	77	29	100	100	0	6367	6548	3454	55	59	21	97	97	0	0	0	0	0	0	0	0	0	0	0	0	0	0	0	0	0	0	0	0.533	0.497	0.452	0.456	2.221	0.498	0.887	0.000	0.000	0.000	0.000	0.000	0.000	0.000	0.000	0.000	0.000	0.000	0.000	0.000	0.000	80	528	9674	9721	-0.909	Error	Error	3362	6312	0	0	3228	6493	0	0	0	0
3	9	16	""	"iYJR157W-0"	12340	28330	90	8987	10626	7751	72	79	35	100	100	0	7199	9424	6882	56	65	54	90	90	0	0	0	0	0	0	0	0	0	0	0	0	0	0	0	0	0	0	0	1.248	1.127	1.121	1.120	2.888	1.102	0.899	0.000	0.000	0.000	0.000	0.000	0.000	0.000	0.000	0.000	0.000	0.000	0.000	0.000	0.000	52	409	16058	19922	0.320	Error	Error	8915	7143	0	0	10554	9368	0	0	0	0
3	10	16	""	"iYKR051W"	12550	28330	100	2959	3261	2253	73	77	33	100	100	0	1811	1859	1145	55	61	32	100	100	0	0	0	0	0	0	0	0	0	0	0	0	0	0	0	0	0	0	0	1.644	1.767	1.586	1.580	1.731	1.917	0.881	0.000	0.000	0.000	0.000	0.000	0.000	0.000	0.000	0.000	0.000	0.000	0.000	0.000	0.000	80	548	4642	4992	0.717	Error	Error	2886	1756	0	0	3188	1804	0	0	0	0
3	11	16	""	"iYKR055W"	12750	28320	90	864	1171	818	72	84	76	96	92	0	1998	3235	2368	54	79	177	100	100	0	0	0	0	0	0	0	0	0	0	0	0	0	0	0	0	0	0	0	0.407	0.345	0.338	0.320	1.903	0.328	0.905	0.000	0.000	0.000	0.000	0.000	0.000	0.000	0.000	0.000	0.000	0.000	0.000	0.000	0.000	52	420	2736	4280	-1.295	Error	Error	792	1944	0	0	1099	3181	0	0	0	0
3	12	16	""	"iYKR059W"	12950	28330	100	675	822	575	71	77	31	98	97	0	1187	1588	1040	55	62	31	97	97	0	0	0	0	0	0	0	0	0	0	0	0	0	0	0	0	0	0	0	0.534	0.490	0.467	0.415	2.086	0.494	0.869	0.000	0.000	0.000	0.000	0.000	0.000	0.000	0.000	0.000	0.000	0.000	0.000	0.000	0.000	80	538	1736	2284	-0.906	Error	Error	604	1132	0	0	751	1533	0	0	0	0
3	13	16	""	"itK(UUU)K"	13150	28320	90	359	420	324	72	77	29	90	82	0	714	937	733	56	64	37	100	100	0	0	0	0	0	0	0	0	0	0	0	0	0	0	0	0	0	0	0	0.436	0.395	0.366	0.338	2.057	0.389	0.818	0.000	0.000	0.000	0.000	0.000	0.000	0.000	0.000	0.000	0.000	0.000	0.000	0.000	0.000	52	414	945	1229	-1.197	Error	Error	287	658	0	0	348	881	0	0	0	0
3	14	16	""	"iYKR076W"	13350	28330	90	1184	1614	1137	74	78	31	100	100	0	2818	3552	2178	57	63	33	100	100	0	0	0	0	0	0	0	0	0	0	0	0	0	0	0	0	0	0	0	0.402	0.441	0.402	0.387	1.597	0.458	0.883	0.000	0.000	0.000	0.000	0.000	0.000	0.000	0.000	0.000	0.000	0.000	0.000	0.000	0.000	52	406	3871	5035	-1.315	Error	Error	1110	2761	0	0	1540	3495	0	0	0	0
3	15	16	""	"iYKR080W"	13550	28330	100	220	307	257	72	75	28	90	80	0	355	548	518	54	60	27	92	90	0	0	0	0	0	0	0	0	0	0	0	0	0	0	0	0	0	0	0	0.492	0.476	0.452	0.489	2.600	0.447	0.737	0.000	0.000	0.000	0.000	0.000	0.000	0.000	0.000	0.000	0.000	0.000	0.000	0.000	0.000	80	498	449	729	-1.024	Error	Error	148	301	0	0	235	494	0	0	0	0
3	16	16	""	"iYKR095W"	13750	28330	100	3222	4649	3908	72	77	30	98	98	0	6108	8362	6731	55	62	29	97	95	0	0	0	0	0	0	0	0	0	0	0	0	0	0	0	0	0	0	0	0.520	0.551	0.524	0.572	2.917	0.555	0.930	0.000	0.000	0.000	0.000	0.000	0.000	0.000	0.000	0.000	0.000	0.000	0.000	0.000	0.000	80	490	9203	12884	-0.942	Error	Error	3150	6053	0	0	4577	8307	0	0	0	0
3	17	16	""	"iYKR099W"	13950	28330	100	2911	4292	3273	74	82	91	100	100	0	3674	5469	4145	54	68	110	98	97	0	0	0	0	0	0	0	0	0	0	0	0	0	0	0	0	0	0	0	0.784	0.779	0.744	0.822	2.012	0.776	0.922	0.000	0.000	0.000	0.000	0.000	0.000	0.000	0.000	0.000	0.000	0.000	0.000	0.000	0.000	80	504	6457	9633	-0.352	Error	Error	2837	3620	0	0	4218	5415	0	0	0	0
3	18	16	""	"iYKR101W-2"	14150	28320	90	2566	3318	2535	74	78	31	100	100	0	6024	8134	5559	55	62	29	100	100	0	0	0	0	0	0	0	0	0	0	0	0	0	0	0	0	0	0	0	0.417	0.402	0.377	0.352	1.648	0.405	0.919	0.000	0.000	0.000	0.000	0.000	0.000	0.000	0.000	0.000	0.000	0.000	0.000	0.000	0.000	52	414	8461	11323	-1.260	Error	Error	2492	5969	0	0	3244	8079	0	0	0	0
3	19	16	""	"iYLL062C"	14340	28320	90	2884	2741	1394	72	75	29	100	100	0	4815	4881	2489	55	59	24	100	100	0	0	0	0	0	0	0	0	0	0	0	0	0	0	0	0	0	0	0	0.591	0.553	0.570	0.585	2.388	0.526	0.862	0.000	0.000	0.000	0.000	0.000	0.000	0.000	0.000	0.000	0.000	0.000	0.000	0.000	0.000	52	414	7572	7495	-0.759	Error	Error	2812	4760	0	0	2669	4826	0	0	0	0
3	20	16	""	"iYLL058W"	14540	28320	90	3552	3655	2133	71	74	29	100	100	0	3833	3999	2520	57	60	22	98	98	0	0	0	0	0	0	0	0	0	0	0	0	0	0	0	0	0	0	0	0.922	0.909	0.846	0.996	2.301	0.851	0.904	0.000	0.000	0.000	0.000	0.000	0.000	0.000	0.000	0.000	0.000	0.000	0.000	0.000	0.000	52	406	7257	7526	-0.117	Error	Error	3481	3776	0	0	3584	3942	0	0	0	0
3	21	16	""	"iYLL055W"	14750	28330	100	5016	7843	5916	67	70	26	100	100	0	3653	5089	3593	53	56	20	96	95	0	0	0	0	0	0	0	0	0	0	0	0	0	0	0	0	0	0	0	1.375	1.544	1.471	1.462	1.817	1.622	0.913	0.000	0.000	0.000	0.000	0.000	0.000	0.000	0.000	0.000	0.000	0.000	0.000	0.000	0.000	80	546	8549	12812	0.459	Error	Error	4949	3600	0	0	7776	5036	0	0	0	0
3	1	17	""	"iYLRWdelta14"	10740	28550	110	601	806	729	72	75	29	98	98	0	569	772	612	56	61	24	98	98	0	0	0	0	0	0	0	0	0	0	0	0	0	0	0	0	0	0	0	1.031	1.025	0.937	0.946	2.039	1.119	0.858	0.000	0.000	0.000	0.000	0.000	0.000	0.000	0.000	0.000	0.000	0.000	0.000	0.000	0.000	80	601	1042	1450	0.044	Error	Error	529	513	0	0	734	716	0	0	0	0
3	2	17	""	"iYLR259C"	10950	28540	100	815	1997	2352	74	78	31	96	96	0	1928	3568	3807	55	61	25	95	95	0	0	0	0	0	0	0	0	0	0	0	0	0	0	0	0	0	0	0	0.396	0.547	0.527	0.538	2.572	0.576	0.904	0.000	0.000	0.000	0.000	0.000	0.000	0.000	0.000	0.000	0.000	0.000	0.000	0.000	0.000	80	542	2614	5436	-1.338	Error	Error	741	1873	0	0	1923	3513	0	0	0	0
3	3	17	""	"iYLR263W"	11150	28540	90	1167	1487	1128	75	80	33	100	100	0	1840	2674	1980	56	60	21	100	100	0	0	0	0	0	0	0	0	0	0	0	0	0	0	0	0	0	0	0	0.612	0.539	0.525	0.496	1.840	0.537	0.908	0.000	0.000	0.000	0.000	0.000	0.000	0.000	0.000	0.000	0.000	0.000	0.000	0.000	0.000	52	406	2876	4030	-0.708	Error	Error	1092	1784	0	0	1412	2618	0	0	0	0
3	4	17	""	"iYLR281C"	11350	28540	70	240	387	273	75	78	34	93	78	0	581	700	451	58	65	28	100	96	0	0	0	0	0	0	0	0	0	0	0	0	0	0	0	0	0	0	0	0.315	0.486	0.441	0.399	2.102	0.514	0.817	0.000	0.000	0.000	0.000	0.000	0.000	0.000	0.000	0.000	0.000	0.000	0.000	0.000	0.000	32	236	688	954	-1.664	Error	Error	165	523	0	0	312	642	0	0	0	0
3	5	17	""	"iYLR286C"	11550	28540	80	1993	3145	2382	71	74	30	100	100	0	4737	5806	3577	54	60	25	100	100	0	0	0	0	0	0	0	0	0	0	0	0	0	0	0	0	0	0	0	0.410	0.534	0.489	0.491	1.685	0.567	0.899	0.000	0.000	0.000	0.000	0.000	0.000	0.000	0.000	0.000	0.000	0.000	0.000	0.000	0.000	52	340	6605	8826	-1.285	Error	Error	1922	4683	0	0	3074	5752	0	0	0	0
3	6	17	""	"iYLR289W"	11750	28540	100	349	797	1061	71	76	30	100	100	0	363	676	807	51	56	24	98	97	0	0	0	0	0	0	0	0	0	0	0	0	0	0	0	0	0	0	0	0.891	1.162	1.186	1.056	1.885	1.282	0.928	0.000	0.000	0.000	0.000	0.000	0.000	0.000	0.000	0.000	0.000	0.000	0.000	0.000	0.000	80	542	590	1351	-0.166	Error	Error	278	312	0	0	726	625	0	0	0	0
3	7	17	""	"iYLR304C"	11950	28540	80	649	1210	1168	68	74	28	98	96	0	1398	2442	2143	51	57	23	100	100	0	0	0	0	0	0	0	0	0	0	0	0	0	0	0	0	0	0	0	0.431	0.478	0.425	0.401	1.796	0.498	0.903	0.000	0.000	0.000	0.000	0.000	0.000	0.000	0.000	0.000	0.000	0.000	0.000	0.000	0.000	52	340	1928	3533	-1.213	Error	Error	581	1347	0	0	1142	2391	0	0	0	0
3	8	17	""	"iYLR308W"	12150	28530	80	239	624	781	70	72	26	92	88	0	342	708	789	52	56	21	100	98	0	0	0	0	0	0	0	0	0	0	0	0	0	0	0	0	0	0	0	0.583	0.845	0.713	0.677	2.540	0.940	0.858	0.000	0.000	0.000	0.000	0.000	0.000	0.000	0.000	0.000	0.000	0.000	0.000	0.000	0.000	52	340	459	1210	-0.779	Error	Error	169	290	0	0	554	656	0	0	0	0
3	9	17	""	"iYLR312W-A"	12340	28530	80	1008	2298	2464	70	78	44	100	96	0	2063	3625	3536	55	62	24	100	100	0	0	0	0	0	0	0	0	0	0	0	0	0	0	0	0	0	0	0	0.467	0.624	0.603	0.586	1.793	0.649	0.876	0.000	0.000	0.000	0.000	0.000	0.000	0.000	0.000	0.000	0.000	0.000	0.000	0.000	0.000	52	340	2946	5798	-1.098	Error	Error	938	2008	0	0	2228	3570	0	0	0	0
3	10	17	""	"iYLR330W"	12550	28530	90	1516	2426	2350	76	79	42	98	98	0	4246	5757	4999	70	79	66	100	100	0	0	0	0	0	0	0	0	0	0	0	0	0	0	0	0	0	0	0	0.345	0.413	0.387	0.375	1.713	0.429	0.912	0.000	0.000	0.000	0.000	0.000	0.000	0.000	0.000	0.000	0.000	0.000	0.000	0.000	0.000	52	420	5616	8037	-1.536	Error	Error	1440	4176	0	0	2350	5687	0	0	0	0
3	11	17	""	"iSNR61"	12730	28520	50	699	729	594	70	87	64	75	66	0	381	752	771	63	100	147	66	58	0	0	0	0	0	0	0	0	0	0	0	0	0	0	0	0	0	0	0	1.978	0.956	1.042	1.033	1.796	0.735	0.888	0.000	0.000	0.000	0.000	0.000	0.000	0.000	0.000	0.000	0.000	0.000	0.000	0.000	0.000	12	104	947	1348	0.984	Error	Error	629	318	0	0	659	689	0	0	0	0
3	12	17	""	"iYLRWdelta20"	12940	28510	50	585	1009	860	73	78	36	100	100	0	542	1280	1278	56	70	52	100	91	0	0	0	0	0	0	0	0	0	0	0	0	0	0	0	0	0	0	0	1.053	0.765	0.664	0.844	1.707	0.562	0.828	0.000	0.000	0.000	0.000	0.000	0.000	0.000	0.000	0.000	0.000	0.000	0.000	0.000	0.000	12	104	998	2160	0.075	Error	Error	512	486	0	0	936	1224	0	0	0	0
3	13	17	""	"iYMR033W"	13140	28530	150	72	115	148	72	76	30	23	12	0	51	74	87	53	61	35	10	8	0	0	0	0	0	0	0	0	0	0	0	0	0	0	0	0	0	0	0	0.000	2.048	2.113	1.972	3.435	2.253	0.193	0.000	0.000	0.000	0.000	0.000	0.000	0.000	0.000	0.000	0.000	0.000	0.000	0.000	0.000	156	929	-2	64	Error	Error	Error	0	-2	0	0	43	21	0	0	-50	0
3	14	17	""	"iYMR037C"	13340	28530	150	64	68	28	72	75	28	12	4	0	54	63	43	53	59	29	11	4	0	0	0	0	0	0	0	0	0	0	0	0	0	0	0	0	0	0	0	-8.000	-0.400	1.942	1.780	3.762	0.525	0.030	0.000	0.000	0.000	0.000	0.000	0.000	0.000	0.000	0.000	0.000	0.000	0.000	0.000	0.000	156	794	-7	6	Error	Error	Error	-8	1	0	0	-4	10	0	0	-50	0
3	15	17	""	"iYMR041C"	13540	28530	150	67	70	27	71	75	28	10	4	0	48	55	34	52	58	26	8	1	0	0	0	0	0	0	0	0	0	0	0	0	0	0	0	0	0	0	0	1.000	-0.333	1.667	1.640	3.196	1.620	0.043	0.000	0.000	0.000	0.000	0.000	0.000	0.000	0.000	0.000	0.000	0.000	0.000	0.000	0.000	156	754	-8	2	0.000	Error	Error	-4	-4	0	0	-1	3	0	0	-50	0
3	16	17	""	"iYMR054W"	13740	28530	150	61	67	24	72	78	76	0	0	0	46	49	18	53	63	90	1	0	0	0	0	0	0	0	0	0	0	0	0	0	0	0	0	0	0	0	0	1.571	1.250	1.600	1.662	2.792	2.376	0.049	0.000	0.000	0.000	0.000	0.000	0.000	0.000	0.000	0.000	0.000	0.000	0.000	0.000	0.000	156	744	-18	-9	0.652	Error	Error	-11	-7	0	0	-5	-4	0	0	-50	0
3	17	17	""	"iYMR058W"	13940	28530	150	62	65	23	73	78	76	0	0	0	45	47	12	54	64	91	0	0	0	0	0	0	0	0	0	0	0	0	0	0	0	0	0	0	0	0	0	1.222	1.143	1.769	1.610	2.815	0.704	0.254	0.000	0.000	0.000	0.000	0.000	0.000	0.000	0.000	0.000	0.000	0.000	0.000	0.000	0.000	156	744	-20	-15	0.290	Error	Error	-11	-9	0	0	-8	-7	0	0	-50	0
3	18	17	""	"iYMR063W"	14140	28530	150	68	71	26	72	76	30	13	1	0	46	48	16	54	59	29	2	1	0	0	0	0	0	0	0	0	0	0	0	0	0	0	0	0	0	0	0	0.500	0.167	1.885	1.829	3.128	2.399	0.038	0.000	0.000	0.000	0.000	0.000	0.000	0.000	0.000	0.000	0.000	0.000	0.000	0.000	0.000	156	808	-12	-7	-1.000	Error	Error	-4	-8	0	0	-1	-6	0	0	-50	0
3	19	17	""	"iYMR078C"	14340	28530	150	66	93	89	71	73	29	18	12	0	48	88	155	54	59	23	14	11	0	0	0	0	0	0	0	0	0	0	0	0	0	0	0	0	0	0	0	0.833	0.647	1.278	1.311	3.990	0.545	0.540	0.000	0.000	0.000	0.000	0.000	0.000	0.000	0.000	0.000	0.000	0.000	0.000	0.000	0.000	156	812	-11	56	-0.263	Error	Error	-5	-6	0	0	22	34	0	0	-50	0
3	20	17	""	"iYMR082C-0"	14540	28520	150	75	97	85	69	74	55	14	7	0	64	168	447	56	62	81	16	12	0	0	0	0	0	0	0	0	0	0	0	0	0	0	0	0	0	0	0	0.750	0.250	0.835	0.859	4.304	0.175	0.611	0.000	0.000	0.000	0.000	0.000	0.000	0.000	0.000	0.000	0.000	0.000	0.000	0.000	0.000	156	922	14	140	-0.415	Error	Error	6	8	0	0	28	112	0	0	-50	0
3	21	17	""	"iYMR085W"	14740	28540	50	385	448	246	71	78	40	100	100	0	396	456	409	49	67	72	75	66	0	0	0	0	0	0	0	0	0	0	0	0	0	0	0	0	0	0	0	0.905	0.926	1.026	0.921	1.483	0.609	0.600	0.000	0.000	0.000	0.000	0.000	0.000	0.000	0.000	0.000	0.000	0.000	0.000	0.000	0.000	12	104	661	784	-0.144	Error	Error	314	347	0	0	377	407	0	0	0	0
3	1	18	""	"iYMR101C"	10740	28720	60	2993	4137	3780	71	76	29	100	100	0	1476	2195	1856	55	60	23	96	93	0	0	0	0	0	0	0	0	0	0	0	0	0	0	0	0	0	0	0	2.056	1.900	1.627	2.120	2.514	2.028	0.882	0.000	0.000	0.000	0.000	0.000	0.000	0.000	0.000	0.000	0.000	0.000	0.000	0.000	0.000	32	170	4343	6206	1.040	Error	Error	2922	1421	0	0	4066	2140	0	0	0	0
3	2	18	""	"iYMR105C"	10950	28750	80	402	722	745	73	78	30	90	80	0	1221	2491	2693	58	62	24	100	98	0	0	0	0	0	0	0	0	0	0	0	0	0	0	0	0	0	0	0	0.283	0.267	0.251	0.220	2.368	0.253	0.838	0.000	0.000	0.000	0.000	0.000	0.000	0.000	0.000	0.000	0.000	0.000	0.000	0.000	0.000	52	326	1492	3082	-1.822	Error	Error	329	1163	0	0	649	2433	0	0	0	0
3	3	18	""	"iYMR107W"	11140	28740	150	76	137	217	74	78	31	24	12	0	70	162	303	56	62	25	37	22	0	0	0	0	0	0	0	0	0	0	0	0	0	0	0	0	0	0	0	0.143	0.594	0.977	1.012	4.268	0.693	0.808	0.000	0.000	0.000	0.000	0.000	0.000	0.000	0.000	0.000	0.000	0.000	0.000	0.000	0.000	156	912	16	169	-2.807	Error	Error	2	14	0	0	63	106	0	0	-50	0
[truncated: 4,062,002 more chars]
