# Supplementary material for: Genome-Wide Mapping of the Cohesin Complex in the Yeast Saccharomyces cerevisiae
Source: PLoS Biol. 2004 Jul 27;2(9):e259. doi: 10.1371/journal.pbio.0020259 (PMC490026; doi:10.1371/journal.pbio.0020259)
Supplement: Dataset S44 — Cy3 = genomic DNA; Cy5 = ChIP nocodazole arrest galactose Mcd1-18Myc in W303. (4.4 MB XLS). [file pbio.0020259.sd044.xls]

ATF	1.0
27	82    
"Type=GenePix Results 2"
"DateTime=2002/09/12 10:48:01"
"Settings=L:\cohesin followup\UP6_214.gps"
"GalFile=C:\Documents and Settings\jen.JEN-W2000\Desktop\UberChip6.gal"
"PixelSize=10"
"Wavelengths=635	532"
"ImageFiles=L:\cohesin followup\UP6214_635.tif 0	L:\cohesin followup\UP6214_532.tif 0"
"NormalizationMethod=None"
"NormalizationFactors=1	1"
"JpegImage=L:\cohesin followup\UP6_0214.jpg"
"RatioFormulations=W1/W2 (635/532)"
"Barcode="
"BackgroundSubtraction=LocalFeature"
"ImageOrigin=1040, 24790"
"JpegOrigin=1420, 25260"
"Creator=GenePix Pro 4.0.1.9"
"Scanner=GenePix 4000B [87097]"
"FocusPosition=0"
"Temperature=27.52"
"LinesAveraged=1"
"Comment=Cy5=1827gal 9_5 MycMcd1 ChIP NZ Cy3=total gDNA"
"PMTGain=710	540"
"ScanPower=100	100"
"LaserPower=3.37	3.63"
"LaserOnTime=15784	15796"
"ScanRegion=104,2479,2028,6206"
"Supplier="
"Block"	"Column"	"Row"	"Name"	"ID"	"X"	"Y"	"Dia."	"F635 Median"	"F635 Mean"	"F635 SD"	"B635 Median"	"B635 Mean"	"B635 SD"	"% > B635+1SD"	"% > B635+2SD"	"F635 % Sat."	"F532 Median"	"F532 Mean"	"F532 SD"	"B532 Median"	"B532 Mean"	"B532 SD"	"% > B532+1SD"	"% > B532+2SD"	"F532 % Sat."	"F3 Median"	"F3 Mean"	"F3 SD"	"B3 Median"	"B3 Mean"	"B3 SD"	"% > B3+1SD"	"% > B3+2SD"	"F3 % Sat."	"F4 Median"	"F4 Mean"	"F4 SD"	"B4 Median"	"B4 Mean"	"B4 SD"	"% > B4+1SD"	"% > B4+2SD"	"F4 % Sat."	"Ratio of Medians (635/532)"	"Ratio of Means (635/532)"	"Median of Ratios (635/532)"	"Mean of Ratios (635/532)"	"Ratios SD (635/532)"	"Rgn Ratio (635/532)"	"Rgn R� (635/532)"	"Ratio of Medians (Ratio/2)"	"Ratio of Means (Ratio/2)"	"Median of Ratios (Ratio/2)"	"Mean of Ratios (Ratio/2)"	"Ratios SD (Ratio/2)"	"Rgn Ratio (Ratio/2)"	"Rgn R� (Ratio/2)"	"Ratio of Medians (Ratio/3)"	"Ratio of Means (Ratio/3)"	"Median of Ratios (Ratio/3)"	"Mean of Ratios (Ratio/3)"	"Ratios SD (Ratio/3)"	"Rgn Ratio (Ratio/3)"	"Rgn R� (Ratio/3)"	"F Pixels"	"B Pixels"	"Sum of Medians"	"Sum of Means"	"Log Ratio (635/532)"	"Log Ratio (Ratio/2)"	"Log Ratio (Ratio/3)"	"F635 Median - B635"	"F532 Median - B532"	"F3 Median - B3"	"F4 Median - B4"	"F635 Mean - B635"	"F532 Mean - B532"	"F3 Mean - B3"	"F4 Mean - B4"	"Flags"	"Normalize"
1	1	1	""	"YBL081W"	1700	25650	110	5509	6966	4125	108	112	56	100	100	0	9317	10775	5700	60	70	38	100	100	0	0	0	0	0	0	0	0	0	0	0	0	0	0	0	0	0	0	0	0.583	0.640	0.584	0.613	1.298	0.655	0.929	0.000	0.000	0.000	0.000	0.000	0.000	0.000	0.000	0.000	0.000	0.000	0.000	0.000	0.000	80	586	14658	17573	-0.777	Error	Error	5401	9257	0	0	6858	10715	0	0	0	0
1	2	1	""	"YBL112C"	1910	25630	100	22608	25537	11882	109	116	56	100	100	0	54175	50650	14683	64	77	53	100	100	20	0	0	0	0	0	0	0	0	0	0	0	0	0	0	0	0	0	0	0.416	0.503	0.467	0.482	1.464	0.520	0.861	0.000	0.000	0.000	0.000	0.000	0.000	0.000	0.000	0.000	0.000	0.000	0.000	0.000	0.000	80	527	76610	76014	-1.266	Error	Error	22499	54111	0	0	25428	50586	0	0	0	0
1	3	1	"CDS1"	"YBR029C"	2120	25630	110	969	1059	513	102	111	55	100	100	0	2218	2676	1414	61	75	59	100	100	0	0	0	0	0	0	0	0	0	0	0	0	0	0	0	0	0	0	0	0.402	0.366	0.373	0.365	1.506	0.345	0.860	0.000	0.000	0.000	0.000	0.000	0.000	0.000	0.000	0.000	0.000	0.000	0.000	0.000	0.000	80	602	3024	3572	-1.315	Error	Error	867	2157	0	0	957	2615	0	0	0	0
1	4	1	""	"YBL083C"	2310	25630	70	325	414	281	107	115	54	87	78	0	653	835	619	59	76	65	100	93	0	0	0	0	0	0	0	0	0	0	0	0	0	0	0	0	0	0	0	0.367	0.396	0.443	0.401	1.879	0.407	0.803	0.000	0.000	0.000	0.000	0.000	0.000	0.000	0.000	0.000	0.000	0.000	0.000	0.000	0.000	32	220	812	1083	-1.446	Error	Error	218	594	0	0	307	776	0	0	0	0
1	5	1	"NTH2"	"YBR001C"	2500	25630	80	758	2932	4378	109	116	54	96	86	0	408	956	1346	64	76	89	86	67	0	0	0	0	0	0	0	0	0	0	0	0	0	0	0	0	0	0	0	1.887	3.165	2.559	2.353	2.412	3.432	0.868	0.000	0.000	0.000	0.000	0.000	0.000	0.000	0.000	0.000	0.000	0.000	0.000	0.000	0.000	52	320	993	3715	0.916	Error	Error	649	344	0	0	2823	892	0	0	0	0
1	6	1	"RPL4A"	"YBR031W"	2710	25630	100	1085	2319	2889	107	115	53	100	98	0	1788	2980	3200	61	73	73	98	97	0	0	0	0	0	0	0	0	0	0	0	0	0	0	0	0	0	0	0	0.566	0.758	0.662	0.661	1.761	0.845	0.926	0.000	0.000	0.000	0.000	0.000	0.000	0.000	0.000	0.000	0.000	0.000	0.000	0.000	0.000	80	538	2705	5131	-0.820	Error	Error	978	1727	0	0	2212	2919	0	0	0	0
1	7	1	"BOI1"	"YBL085W"	2910	25630	60	156	172	83	102	108	55	46	34	0	150	155	80	58	63	27	81	62	0	0	0	0	0	0	0	0	0	0	0	0	0	0	0	0	0	0	0	0.587	0.722	1.031	0.976	2.902	1.274	0.191	0.000	0.000	0.000	0.000	0.000	0.000	0.000	0.000	0.000	0.000	0.000	0.000	0.000	0.000	32	160	146	167	-0.769	Error	Error	54	92	0	0	70	97	0	0	0	0
1	8	1	"COQ1"	"YBR003W"	3100	25620	80	8434	17839	18020	106	111	53	100	100	0	8369	11329	10366	56	64	32	100	100	0	0	0	0	0	0	0	0	0	0	0	0	0	0	0	0	0	0	0	1.002	1.573	1.443	1.410	1.566	1.690	0.937	0.000	0.000	0.000	0.000	0.000	0.000	0.000	0.000	0.000	0.000	0.000	0.000	0.000	0.000	52	306	16641	29006	0.003	Error	Error	8328	8313	0	0	17733	11273	0	0	0	0
1	9	1	""	"YBR033W"	3300	25630	80	3940	6070	5989	104	109	61	100	100	0	4382	6540	6279	55	73	98	100	100	0	0	0	0	0	0	0	0	0	0	0	0	0	0	0	0	0	0	0	0.887	0.920	0.866	0.867	1.508	0.931	0.938	0.000	0.000	0.000	0.000	0.000	0.000	0.000	0.000	0.000	0.000	0.000	0.000	0.000	0.000	52	320	8163	12451	-0.174	Error	Error	3836	4327	0	0	5966	6485	0	0	0	0
1	10	1	"RPL23A"	"YBL087C"	3510	25620	90	2605	2815	1313	99	107	50	100	100	0	7678	8221	3851	56	64	58	100	100	0	0	0	0	0	0	0	0	0	0	0	0	0	0	0	0	0	0	0	0.329	0.333	0.330	0.330	1.384	0.314	0.895	0.000	0.000	0.000	0.000	0.000	0.000	0.000	0.000	0.000	0.000	0.000	0.000	0.000	0.000	52	384	10128	10881	-1.605	Error	Error	2506	7622	0	0	2716	8165	0	0	0	0
1	11	1	""	"YBR005W"	3690	25620	70	22627	23740	10552	118	685	2427	100	100	0	7531	7732	3120	57	354	1155	100	100	0	0	0	0	0	0	0	0	0	0	0	0	0	0	0	0	0	0	0	3.012	3.078	3.048	3.021	1.214	3.091	0.943	0.000	0.000	0.000	0.000	0.000	0.000	0.000	0.000	0.000	0.000	0.000	0.000	0.000	0.000	32	206	29983	31297	1.591	Error	Error	22509	7474	0	0	23622	7675	0	0	0	0
1	12	1	"PDX3"	"YBR035C"	3900	25620	90	8797	8205	2576	105	138	267	100	100	0	12212	11810	3092	57	140	700	100	100	0	0	0	0	0	0	0	0	0	0	0	0	0	0	0	0	0	0	0	0.715	0.689	0.705	0.667	1.271	0.685	0.952	0.000	0.000	0.000	0.000	0.000	0.000	0.000	0.000	0.000	0.000	0.000	0.000	0.000	0.000	52	384	20847	19853	-0.484	Error	Error	8692	12155	0	0	8100	11753	0	0	0	0
1	13	1	""	"YCL045C"	4120	25650	150	100	108	48	104	121	168	0	0	0	64	73	32	55	90	431	0	0	0	0	0	0	0	0	0	0	0	0	0	0	0	0	0	0	0	0	0	-0.444	0.222	2.455	2.265	5.046	6.437	0.022	0.000	0.000	0.000	0.000	0.000	0.000	0.000	0.000	0.000	0.000	0.000	0.000	0.000	0.000	156	1024	5	22	Error	Error	Error	-4	9	0	0	4	18	0	0	-50	0
1	14	1	""	"YCLX04W"	4310	25630	80	5985	5589	1744	102	110	54	100	100	0	12630	11595	3531	54	61	29	100	100	0	0	0	0	0	0	0	0	0	0	0	0	0	0	0	0	0	0	0	0.468	0.475	0.471	0.469	1.225	0.465	0.935	0.000	0.000	0.000	0.000	0.000	0.000	0.000	0.000	0.000	0.000	0.000	0.000	0.000	0.000	52	307	18459	17028	-1.096	Error	Error	5883	12576	0	0	5487	11541	0	0	0	0
1	15	1	""	"YCR023C"	4490	25630	70	508	1792	2938	109	118	56	96	87	0	617	2364	3780	59	81	80	100	96	0	0	0	0	0	0	0	0	0	0	0	0	0	0	0	0	0	0	0	0.715	0.730	0.732	0.668	1.674	0.751	0.873	0.000	0.000	0.000	0.000	0.000	0.000	0.000	0.000	0.000	0.000	0.000	0.000	0.000	0.000	32	220	957	3988	-0.484	Error	Error	399	558	0	0	1683	2305	0	0	0	0
1	16	1	""	"YCL047C"	4720	25650	150	116	115	48	105	112	53	17	1	0	65	74	38	58	70	55	12	1	0	0	0	0	0	0	0	0	0	0	0	0	0	0	0	0	0	0	0	1.571	0.625	1.789	1.859	4.148	1.221	0.042	0.000	0.000	0.000	0.000	0.000	0.000	0.000	0.000	0.000	0.000	0.000	0.000	0.000	0.000	156	1048	18	26	0.652	Error	Error	11	7	0	0	10	16	0	0	-50	0
1	17	1	""	"YCLX06C"	4910	25630	80	4115	5056	3252	109	113	52	100	100	0	8307	9185	4955	56	66	38	100	100	0	0	0	0	0	0	0	0	0	0	0	0	0	0	0	0	0	0	0	0.486	0.542	0.539	0.500	1.447	0.556	0.916	0.000	0.000	0.000	0.000	0.000	0.000	0.000	0.000	0.000	0.000	0.000	0.000	0.000	0.000	52	307	12257	14076	-1.042	Error	Error	4006	8251	0	0	4947	9129	0	0	0	0
1	18	1	"PMP1"	"YCR024C-A"	5110	25640	80	1027	996	368	104	106	43	100	100	0	2359	2636	918	59	73	90	100	100	0	0	0	0	0	0	0	0	0	0	0	0	0	0	0	0	0	0	0	0.401	0.346	0.335	0.331	1.367	0.326	0.861	0.000	0.000	0.000	0.000	0.000	0.000	0.000	0.000	0.000	0.000	0.000	0.000	0.000	0.000	52	332	3223	3469	-1.317	Error	Error	923	2300	0	0	892	2577	0	0	0	0
1	19	1	""	"YCL049C"	5320	25650	150	104	115	51	101	109	56	20	3	0	61	68	30	56	68	72	5	0	0	0	0	0	0	0	0	0	0	0	0	0	0	0	0	0	0	0	0	0.600	1.167	1.938	2.024	3.800	0.243	0.015	0.000	0.000	0.000	0.000	0.000	0.000	0.000	0.000	0.000	0.000	0.000	0.000	0.000	0.000	156	1076	8	26	-0.737	Error	Error	3	5	0	0	14	12	0	0	-50	0
1	20	1	""	"YCLX08C"	5520	25620	80	8152	7772	2502	98	108	52	100	100	0	9570	8925	2410	57	63	44	100	100	0	0	0	0	0	0	0	0	0	0	0	0	0	0	0	0	0	0	0	0.847	0.865	0.846	0.849	1.269	0.881	0.933	0.000	0.000	0.000	0.000	0.000	0.000	0.000	0.000	0.000	0.000	0.000	0.000	0.000	0.000	52	302	17567	16542	-0.240	Error	Error	8054	9513	0	0	7674	8868	0	0	0	0
1	21	1	""	"YCR026C"	5710	25610	70	618	938	760	102	105	51	100	96	0	1590	2257	2130	54	72	82	100	100	0	0	0	0	0	0	0	0	0	0	0	0	0	0	0	0	0	0	0	0.336	0.379	0.344	0.388	1.696	0.341	0.801	0.000	0.000	0.000	0.000	0.000	0.000	0.000	0.000	0.000	0.000	0.000	0.000	0.000	0.000	32	190	2052	3039	-1.574	Error	Error	516	1536	0	0	836	2203	0	0	0	0
1	1	2	"LRE1"	"YCL051W"	1720	25830	70	168	224	140	100	109	55	65	34	0	161	205	103	60	71	47	93	59	0	0	0	0	0	0	0	0	0	0	0	0	0	0	0	0	0	0	0	0.673	0.855	0.917	0.678	2.970	1.258	0.396	0.000	0.000	0.000	0.000	0.000	0.000	0.000	0.000	0.000	0.000	0.000	0.000	0.000	0.000	32	230	169	269	-0.571	Error	Error	68	101	0	0	124	145	0	0	0	0
1	2	2	""	"YCLX10C"	1920	25840	90	23602	22998	8344	108	117	55	100	100	0	7688	7267	2134	66	75	43	100	100	0	0	0	0	0	0	0	0	0	0	0	0	0	0	0	0	0	0	0	3.082	3.179	3.078	3.075	1.212	3.316	0.937	0.000	0.000	0.000	0.000	0.000	0.000	0.000	0.000	0.000	0.000	0.000	0.000	0.000	0.000	52	420	31116	30091	1.624	Error	Error	23494	7622	0	0	22890	7201	0	0	0	0
1	3	2	"FEN2"	"YCR028C"	2130	25840	90	22649	19956	7814	104	117	87	100	100	0	23864	21350	5684	63	70	33	100	100	0	0	0	0	0	0	0	0	0	0	0	0	0	0	0	0	0	0	0	0.947	0.933	0.938	0.883	1.317	0.980	0.947	0.000	0.000	0.000	0.000	0.000	0.000	0.000	0.000	0.000	0.000	0.000	0.000	0.000	0.000	52	420	46346	41139	-0.078	Error	Error	22545	23801	0	0	19852	21287	0	0	0	0
1	4	2	"SHR3"	"YDL212W"	2310	25840	60	306	741	961	108	113	51	87	65	0	521	1323	1911	59	68	34	96	96	0	0	0	0	0	0	0	0	0	0	0	0	0	0	0	0	0	0	0	0.429	0.501	0.466	0.479	2.295	0.486	0.896	0.000	0.000	0.000	0.000	0.000	0.000	0.000	0.000	0.000	0.000	0.000	0.000	0.000	0.000	32	176	660	1897	-1.222	Error	Error	198	462	0	0	633	1264	0	0	0	0
1	5	2	"THI13"	"YDL244W"	2520	25840	100	2314	3768	4217	107	113	49	100	100	0	2136	3123	3106	60	67	28	100	100	0	0	0	0	0	0	0	0	0	0	0	0	0	0	0	0	0	0	0	1.063	1.195	0.984	1.085	1.511	1.319	0.878	0.000	0.000	0.000	0.000	0.000	0.000	0.000	0.000	0.000	0.000	0.000	0.000	0.000	0.000	80	532	4283	6724	0.088	Error	Error	2207	2076	0	0	3661	3063	0	0	0	0
1	6	2	"REG1"	"YDR028C"	2710	25850	100	495	818	936	104	112	51	95	91	0	770	1308	1264	56	62	25	98	97	0	0	0	0	0	0	0	0	0	0	0	0	0	0	0	0	0	0	0	0.548	0.570	0.484	0.538	2.300	0.585	0.510	0.000	0.000	0.000	0.000	0.000	0.000	0.000	0.000	0.000	0.000	0.000	0.000	0.000	0.000	80	533	1105	1966	-0.869	Error	Error	391	714	0	0	714	1252	0	0	0	0
1	7	2	""	"YDL214C"	2910	25830	50	146	200	112	96	108	55	50	41	0	144	188	132	57	65	24	75	75	0	0	0	0	0	0	0	0	0	0	0	0	0	0	0	0	0	0	0	0.575	0.794	0.549	0.900	4.611	0.295	0.231	0.000	0.000	0.000	0.000	0.000	0.000	0.000	0.000	0.000	0.000	0.000	0.000	0.000	0.000	12	104	137	235	-0.799	Error	Error	50	87	0	0	104	131	0	0	0	0
1	8	2	""	"YDL246C"	3120	25850	150	115	121	58	101	109	51	25	7	0	62	78	64	57	66	39	12	8	0	0	0	0	0	0	0	0	0	0	0	0	0	0	0	0	0	0	0	2.800	0.952	2.267	2.174	3.955	2.454	0.049	0.000	0.000	0.000	0.000	0.000	0.000	0.000	0.000	0.000	0.000	0.000	0.000	0.000	0.000	156	1037	19	41	1.485	Error	Error	14	5	0	0	20	21	0	0	-50	0
1	9	2	"RAD28"	"YDR030C"	3300	25870	70	410	635	659	102	111	54	90	71	0	877	1687	1710	61	70	42	100	100	0	0	0	0	0	0	0	0	0	0	0	0	0	0	0	0	0	0	0	0.377	0.328	0.382	0.359	1.793	0.336	0.813	0.000	0.000	0.000	0.000	0.000	0.000	0.000	0.000	0.000	0.000	0.000	0.000	0.000	0.000	32	232	1124	2159	-1.406	Error	Error	308	816	0	0	533	1626	0	0	0	0
1	10	2	""	"YDL216C"	3500	25870	70	475	1730	2763	106	112	50	96	90	0	939	2222	3381	57	63	27	100	100	0	0	0	0	0	0	0	0	0	0	0	0	0	0	0	0	0	0	0	0.418	0.750	0.574	0.590	1.707	0.786	0.821	0.000	0.000	0.000	0.000	0.000	0.000	0.000	0.000	0.000	0.000	0.000	0.000	0.000	0.000	32	236	1251	3789	-1.257	Error	Error	369	882	0	0	1624	2165	0	0	0	0
1	11	2	"COS7"	"YDL248W"	3720	25840	70	1001	2727	4385	106	123	67	100	87	0	1307	3430	4861	60	76	62	100	100	0	0	0	0	0	0	0	0	0	0	0	0	0	0	0	0	0	0	0	0.718	0.778	0.660	0.658	1.645	0.862	0.886	0.000	0.000	0.000	0.000	0.000	0.000	0.000	0.000	0.000	0.000	0.000	0.000	0.000	0.000	32	236	2142	5991	-0.479	Error	Error	895	1247	0	0	2621	3370	0	0	0	0
1	12	2	""	"YDR032C"	3920	25840	80	692	1028	1047	109	115	55	94	92	0	1952	3293	3622	58	69	42	100	98	0	0	0	0	0	0	0	0	0	0	0	0	0	0	0	0	0	0	0	0.308	0.284	0.284	0.275	1.815	0.273	0.886	0.000	0.000	0.000	0.000	0.000	0.000	0.000	0.000	0.000	0.000	0.000	0.000	0.000	0.000	52	340	2477	4154	-1.700	Error	Error	583	1894	0	0	919	3235	0	0	0	0
1	13	2	""	"YDL218W"	4120	25840	80	9600	10422	5062	110	120	53	100	100	0	7393	8640	4108	58	68	38	100	100	0	0	0	0	0	0	0	0	0	0	0	0	0	0	0	0	0	0	0	1.294	1.202	1.171	1.200	1.358	1.213	0.867	0.000	0.000	0.000	0.000	0.000	0.000	0.000	0.000	0.000	0.000	0.000	0.000	0.000	0.000	52	326	16825	18894	0.372	Error	Error	9490	7335	0	0	10312	8582	0	0	0	0
1	14	2	"YRB1"	"YDR002W"	4320	25840	90	10932	10083	2661	111	138	306	100	100	0	7275	6893	1183	56	71	108	100	100	0	0	0	0	0	0	0	0	0	0	0	0	0	0	0	0	0	0	0	1.499	1.459	1.466	1.416	1.251	1.492	0.929	0.000	0.000	0.000	0.000	0.000	0.000	0.000	0.000	0.000	0.000	0.000	0.000	0.000	0.000	52	420	18040	16809	0.584	Error	Error	10821	7219	0	0	9972	6837	0	0	0	0
1	15	2	"LYS14"	"YDR034C"	4510	25840	70	3256	6244	6912	104	118	89	100	100	0	2637	5425	5825	58	97	194	100	96	0	0	0	0	0	0	0	0	0	0	0	0	0	0	0	0	0	0	0	1.222	1.144	0.968	1.009	1.652	1.178	0.857	0.000	0.000	0.000	0.000	0.000	0.000	0.000	0.000	0.000	0.000	0.000	0.000	0.000	0.000	32	236	5731	11507	0.289	Error	Error	3152	2579	0	0	6140	5367	0	0	0	0
1	16	2	"MRP1"	"YDR347W"	4720	25850	100	15247	14534	4646	105	112	49	100	100	0	14986	13923	3739	59	68	44	100	100	0	0	0	0	0	0	0	0	0	0	0	0	0	0	0	0	0	0	0	1.014	1.041	1.045	1.036	1.314	1.066	0.942	0.000	0.000	0.000	0.000	0.000	0.000	0.000	0.000	0.000	0.000	0.000	0.000	0.000	0.000	80	520	30069	28293	0.021	Error	Error	15142	14927	0	0	14429	13864	0	0	0	0
1	17	2	"RGA2"	"YDR379W"	4910	25840	70	16130	13554	5896	106	122	89	100	100	0	29077	25268	11166	58	113	327	100	100	0	0	0	0	0	0	0	0	0	0	0	0	0	0	0	0	0	0	0	0.552	0.533	0.538	0.549	1.330	0.503	0.934	0.000	0.000	0.000	0.000	0.000	0.000	0.000	0.000	0.000	0.000	0.000	0.000	0.000	0.000	32	236	45043	38658	-0.857	Error	Error	16024	29019	0	0	13448	25210	0	0	0	0
1	18	2	""	"YDR411C"	5100	25870	90	15719	15169	5688	110	117	53	100	100	0	21431	21637	7853	57	69	44	100	100	0	0	0	0	0	0	0	0	0	0	0	0	0	0	0	0	0	0	0	0.730	0.698	0.696	0.688	1.263	0.678	0.946	0.000	0.000	0.000	0.000	0.000	0.000	0.000	0.000	0.000	0.000	0.000	0.000	0.000	0.000	52	420	36983	36639	-0.453	Error	Error	15609	21374	0	0	15059	21580	0	0	0	0
1	19	2	"YPS7"	"YDR349C"	5290	25860	70	283	298	109	105	112	54	90	75	0	360	393	191	57	80	81	100	87	0	0	0	0	0	0	0	0	0	0	0	0	0	0	0	0	0	0	0	0.587	0.574	0.558	0.540	1.873	0.445	0.536	0.000	0.000	0.000	0.000	0.000	0.000	0.000	0.000	0.000	0.000	0.000	0.000	0.000	0.000	32	236	481	529	-0.767	Error	Error	178	303	0	0	193	336	0	0	0	0
1	20	2	"YRA1"	"YDR381W"	5500	25870	80	3725	3534	963	104	107	48	100	100	0	6290	5839	1403	56	60	20	100	100	0	0	0	0	0	0	0	0	0	0	0	0	0	0	0	0	0	0	0	0.581	0.593	0.580	0.588	1.221	0.576	0.920	0.000	0.000	0.000	0.000	0.000	0.000	0.000	0.000	0.000	0.000	0.000	0.000	0.000	0.000	52	340	9855	9213	-0.784	Error	Error	3621	6234	0	0	3430	5783	0	0	0	0
1	21	2	""	"YDR413C"	5720	25850	80	7650	7329	1650	105	111	50	100	100	0	12856	12389	1948	55	61	25	100	100	0	0	0	0	0	0	0	0	0	0	0	0	0	0	0	0	0	0	0	0.589	0.586	0.594	0.575	1.163	0.585	0.943	0.000	0.000	0.000	0.000	0.000	0.000	0.000	0.000	0.000	0.000	0.000	0.000	0.000	0.000	52	340	20346	19558	-0.763	Error	Error	7545	12801	0	0	7224	12334	0	0	0	0
1	1	3	"SBE2"	"YDR351W"	1730	26050	80	11268	10139	4418	105	114	56	100	100	0	27991	25588	7884	57	67	37	100	100	0	0	0	0	0	0	0	0	0	0	0	0	0	0	0	0	0	0	0	0.400	0.393	0.390	0.369	1.301	0.414	0.929	0.000	0.000	0.000	0.000	0.000	0.000	0.000	0.000	0.000	0.000	0.000	0.000	0.000	0.000	52	340	39097	35565	-1.323	Error	Error	11163	27934	0	0	10034	25531	0	0	0	0
1	2	3	""	"YDR383C"	1910	26080	90	11216	11170	2050	113	118	51	100	100	0	11700	11525	1490	63	73	40	100	100	0	0	0	0	0	0	0	0	0	0	0	0	0	0	0	0	0	0	0	0.954	0.965	0.953	0.955	1.149	0.962	0.950	0.000	0.000	0.000	0.000	0.000	0.000	0.000	0.000	0.000	0.000	0.000	0.000	0.000	0.000	52	416	22740	22519	-0.068	Error	Error	11103	11637	0	0	11057	11462	0	0	0	0
1	3	3	""	"YDR415C"	2110	26080	80	9049	9117	2188	100	109	55	100	100	0	21393	20366	3966	61	75	139	100	100	0	0	0	0	0	0	0	0	0	0	0	0	0	0	0	0	0	0	0	0.420	0.444	0.432	0.440	1.180	0.441	0.952	0.000	0.000	0.000	0.000	0.000	0.000	0.000	0.000	0.000	0.000	0.000	0.000	0.000	0.000	52	340	30281	29322	-1.253	Error	Error	8949	21332	0	0	9017	20305	0	0	0	0
1	4	3	"TRR1"	"YDR353W"	2320	26050	80	5661	5595	1472	103	110	51	100	100	0	12336	11984	2485	61	69	33	100	100	0	0	0	0	0	0	0	0	0	0	0	0	0	0	0	0	0	0	0	0.453	0.461	0.457	0.451	1.191	0.456	0.920	0.000	0.000	0.000	0.000	0.000	0.000	0.000	0.000	0.000	0.000	0.000	0.000	0.000	0.000	52	340	17833	17415	-1.143	Error	Error	5558	12275	0	0	5492	11923	0	0	0	0
1	5	3	"EFT2"	"YDR385W"	2530	26040	90	14880	13354	4740	102	113	104	100	100	0	34462	31827	9271	59	85	306	100	100	0	0	0	0	0	0	0	0	0	0	0	0	0	0	0	0	0	0	0	0.430	0.417	0.427	0.407	1.240	0.420	0.942	0.000	0.000	0.000	0.000	0.000	0.000	0.000	0.000	0.000	0.000	0.000	0.000	0.000	0.000	52	420	49181	45020	-1.219	Error	Error	14778	34403	0	0	13252	31768	0	0	0	0
1	6	3	""	"YDR417C"	2730	26050	90	3487	3169	1025	103	107	52	100	100	0	7473	6796	1872	55	63	28	100	100	0	0	0	0	0	0	0	0	0	0	0	0	0	0	0	0	0	0	0	0.456	0.455	0.456	0.438	1.230	0.448	0.924	0.000	0.000	0.000	0.000	0.000	0.000	0.000	0.000	0.000	0.000	0.000	0.000	0.000	0.000	52	409	10802	9807	-1.132	Error	Error	3384	7418	0	0	3066	6741	0	0	0	0
1	7	3	""	"YER097W"	2900	26080	80	2454	2497	1131	97	104	48	100	100	0	4427	4361	1907	55	62	24	100	100	0	0	0	0	0	0	0	0	0	0	0	0	0	0	0	0	0	0	0	0.539	0.557	0.559	0.553	1.329	0.540	0.897	0.000	0.000	0.000	0.000	0.000	0.000	0.000	0.000	0.000	0.000	0.000	0.000	0.000	0.000	52	336	6729	6706	-0.891	Error	Error	2357	4372	0	0	2400	4306	0	0	0	0
1	8	3	""	"YER128W"	3120	26050	90	7783	8115	1757	110	117	53	100	100	0	14916	14495	2220	60	75	52	100	100	0	0	0	0	0	0	0	0	0	0	0	0	0	0	0	0	0	0	0	0.516	0.555	0.539	0.548	1.191	0.555	0.932	0.000	0.000	0.000	0.000	0.000	0.000	0.000	0.000	0.000	0.000	0.000	0.000	0.000	0.000	52	406	22529	22440	-0.953	Error	Error	7673	14856	0	0	8005	14435	0	0	0	0
1	9	3	""	"YER160C"	3330	26060	80	3009	6355	7792	114	120	52	100	100	0	5204	10844	12380	59	68	30	96	96	0	0	0	0	0	0	0	0	0	0	0	0	0	0	0	0	0	0	0	0.563	0.579	0.483	0.558	2.253	0.596	0.897	0.000	0.000	0.000	0.000	0.000	0.000	0.000	0.000	0.000	0.000	0.000	0.000	0.000	0.000	52	340	8040	17026	-0.830	Error	Error	2895	5145	0	0	6241	10785	0	0	0	0
1	10	3	"PRS2"	"YER099C"	3530	26060	100	7841	9167	4840	112	120	56	100	100	0	9099	10700	5967	62	77	62	100	100	0	0	0	0	0	0	0	0	0	0	0	0	0	0	0	0	0	0	0	0.855	0.851	0.878	0.878	1.384	0.830	0.916	0.000	0.000	0.000	0.000	0.000	0.000	0.000	0.000	0.000	0.000	0.000	0.000	0.000	0.000	80	537	16766	19693	-0.226	Error	Error	7729	9037	0	0	9055	10638	0	0	0	0
1	11	3	""	"YER130C"	3720	26060	80	17559	16846	6942	125	133	65	100	100	0	13941	12101	5120	64	80	47	100	100	0	0	0	0	0	0	0	0	0	0	0	0	0	0	0	0	0	0	0	1.256	1.389	1.433	1.412	1.315	1.367	0.953	0.000	0.000	0.000	0.000	0.000	0.000	0.000	0.000	0.000	0.000	0.000	0.000	0.000	0.000	52	340	31311	28758	0.329	Error	Error	17434	13877	0	0	16721	12037	0	0	0	0
1	12	3	"RAD4"	"YER162C"	3930	26050	80	10133	9365	5895	116	126	63	100	100	0	27631	27141	14082	63	83	75	98	98	0	0	0	0	0	0	0	0	0	0	0	0	0	0	0	0	0	0	0	0.363	0.342	0.333	0.310	1.487	0.358	0.957	0.000	0.000	0.000	0.000	0.000	0.000	0.000	0.000	0.000	0.000	0.000	0.000	0.000	0.000	52	340	37585	36327	-1.461	Error	Error	10017	27568	0	0	9249	27078	0	0	0	0
1	13	3	"AST2"	"YER101C"	4130	26050	90	9886	9170	2202	122	127	59	100	100	0	14770	14665	2806	62	73	38	100	100	0	0	0	0	0	0	0	0	0	0	0	0	0	0	0	0	0	0	0	0.664	0.620	0.666	0.608	1.339	0.607	0.904	0.000	0.000	0.000	0.000	0.000	0.000	0.000	0.000	0.000	0.000	0.000	0.000	0.000	0.000	52	420	24472	23651	-0.591	Error	Error	9764	14708	0	0	9048	14603	0	0	0	0
1	14	3	"PMD1"	"YER132C"	4320	26050	70	7374	7567	3571	106	114	53	100	100	0	11866	13217	6543	62	78	52	100	100	0	0	0	0	0	0	0	0	0	0	0	0	0	0	0	0	0	0	0	0.616	0.567	0.568	0.574	1.362	0.533	0.900	0.000	0.000	0.000	0.000	0.000	0.000	0.000	0.000	0.000	0.000	0.000	0.000	0.000	0.000	32	236	19072	20616	-0.700	Error	Error	7268	11804	0	0	7461	13155	0	0	0	0
1	15	3	"CHD1"	"YER164W"	4530	26050	70	5060	5600	2729	104	108	48	100	100	0	18107	18952	8638	54	63	30	100	100	0	0	0	0	0	0	0	0	0	0	0	0	0	0	0	0	0	0	0	0.275	0.291	0.280	0.288	1.277	0.283	0.924	0.000	0.000	0.000	0.000	0.000	0.000	0.000	0.000	0.000	0.000	0.000	0.000	0.000	0.000	32	236	23009	24394	-1.865	Error	Error	4956	18053	0	0	5496	18898	0	0	0	0
1	16	3	"SSA4"	"YER103W"	4730	26060	80	16746	16409	7223	107	111	52	100	100	0	24789	21755	8335	57	63	28	100	100	0	0	0	0	0	0	0	0	0	0	0	0	0	0	0	0	0	0	0	0.673	0.751	0.757	0.730	1.260	0.761	0.956	0.000	0.000	0.000	0.000	0.000	0.000	0.000	0.000	0.000	0.000	0.000	0.000	0.000	0.000	52	340	41371	38000	-0.572	Error	Error	16639	24732	0	0	16302	21698	0	0	0	0
1	17	3	""	"YER134C"	4930	26050	90	4466	4373	1089	107	110	45	100	100	0	9995	9333	2357	53	60	26	100	100	0	0	0	0	0	0	0	0	0	0	0	0	0	0	0	0	0	0	0	0.438	0.460	0.463	0.461	1.239	0.455	0.934	0.000	0.000	0.000	0.000	0.000	0.000	0.000	0.000	0.000	0.000	0.000	0.000	0.000	0.000	52	420	14301	13546	-1.190	Error	Error	4359	9942	0	0	4266	9280	0	0	0	0
1	18	3	""	"YER166W"	5120	26050	70	178	194	99	107	117	56	56	37	0	266	282	160	59	80	66	87	65	0	0	0	0	0	0	0	0	0	0	0	0	0	0	0	0	0	0	0	0.343	0.390	0.403	0.401	2.719	0.352	0.257	0.000	0.000	0.000	0.000	0.000	0.000	0.000	0.000	0.000	0.000	0.000	0.000	0.000	0.000	32	236	278	310	-1.544	Error	Error	71	207	0	0	87	223	0	0	0	0
1	19	3	"AMS1"	"YGL156W"	5320	26050	70	4543	4996	2914	106	114	56	100	100	0	7086	8352	4862	57	81	152	100	100	0	0	0	0	0	0	0	0	0	0	0	0	0	0	0	0	0	0	0	0.631	0.590	0.597	0.571	1.512	0.563	0.860	0.000	0.000	0.000	0.000	0.000	0.000	0.000	0.000	0.000	0.000	0.000	0.000	0.000	0.000	32	236	11466	13185	-0.664	Error	Error	4437	7029	0	0	4890	8295	0	0	0	0
1	20	3	""	"YGL188C"	5520	26050	70	450	488	229	107	114	56	96	90	0	1443	1417	657	54	94	214	100	96	0	0	0	0	0	0	0	0	0	0	0	0	0	0	0	0	0	0	0	0.247	0.280	0.274	0.250	1.884	0.259	0.741	0.000	0.000	0.000	0.000	0.000	0.000	0.000	0.000	0.000	0.000	0.000	0.000	0.000	0.000	32	236	1732	1744	-2.018	Error	Error	343	1389	0	0	381	1363	0	0	0	0
1	21	3	""	"YGL220W"	5730	26050	80	4829	4662	1202	110	114	54	100	100	0	12156	11245	3001	54	61	33	100	100	0	0	0	0	0	0	0	0	0	0	0	0	0	0	0	0	0	0	0	0.390	0.407	0.406	0.414	1.359	0.389	0.935	0.000	0.000	0.000	0.000	0.000	0.000	0.000	0.000	0.000	0.000	0.000	0.000	0.000	0.000	52	340	16821	15743	-1.359	Error	Error	4719	12102	0	0	4552	11191	0	0	0	0
1	1	4	"RCK1"	"YGL158W"	1730	26270	80	23767	22734	5532	103	114	69	100	100	0	22652	21144	4294	60	67	31	100	100	0	0	0	0	0	0	0	0	0	0	0	0	0	0	0	0	0	0	0	1.047	1.073	1.093	1.061	1.166	1.065	0.949	0.000	0.000	0.000	0.000	0.000	0.000	0.000	0.000	0.000	0.000	0.000	0.000	0.000	0.000	52	340	46256	43715	0.067	Error	Error	23664	22592	0	0	22631	21084	0	0	0	0
1	2	4	"CDC55"	"YGL190C"	1930	26260	70	6217	6851	3112	101	115	76	100	100	0	7219	7971	3941	59	69	42	100	100	0	0	0	0	0	0	0	0	0	0	0	0	0	0	0	0	0	0	0	0.854	0.853	0.864	0.864	1.356	0.804	0.903	0.000	0.000	0.000	0.000	0.000	0.000	0.000	0.000	0.000	0.000	0.000	0.000	0.000	0.000	32	236	13276	14662	-0.227	Error	Error	6116	7160	0	0	6750	7912	0	0	0	0
1	3	4	""	"YGL222C"	2140	26260	90	7850	7760	2355	104	112	73	100	100	0	11302	10430	2619	58	68	35	100	100	0	0	0	0	0	0	0	0	0	0	0	0	0	0	0	0	0	0	0	0.689	0.738	0.713	0.740	1.335	0.746	0.923	0.000	0.000	0.000	0.000	0.000	0.000	0.000	0.000	0.000	0.000	0.000	0.000	0.000	0.000	52	416	18990	18028	-0.538	Error	Error	7746	11244	0	0	7656	10372	0	0	0	0
1	4	4	""	"YGL160W"	2340	26260	80	8990	8761	2950	104	112	57	100	100	0	20341	18617	4967	58	67	38	100	100	0	0	0	0	0	0	0	0	0	0	0	0	0	0	0	0	0	0	0	0.438	0.466	0.466	0.452	1.246	0.470	0.940	0.000	0.000	0.000	0.000	0.000	0.000	0.000	0.000	0.000	0.000	0.000	0.000	0.000	0.000	52	340	29169	27216	-1.191	Error	Error	8886	20283	0	0	8657	18559	0	0	0	0
1	5	4	"IME4"	"YGL192W"	2530	26270	80	12624	12831	2866	107	114	54	100	100	0	21474	20419	4669	60	71	41	100	100	0	0	0	0	0	0	0	0	0	0	0	0	0	0	0	0	0	0	0	0.585	0.625	0.632	0.629	1.204	0.601	0.945	0.000	0.000	0.000	0.000	0.000	0.000	0.000	0.000	0.000	0.000	0.000	0.000	0.000	0.000	52	340	33931	33083	-0.775	Error	Error	12517	21414	0	0	12724	20359	0	0	0	0
1	6	4	""	"YGL224C"	2730	26260	90	24663	23441	4478	109	116	62	100	100	0	10122	9568	1794	57	65	32	100	100	0	0	0	0	0	0	0	0	0	0	0	0	0	0	0	0	0	0	0	2.440	2.453	2.428	2.456	1.149	2.491	0.954	0.000	0.000	0.000	0.000	0.000	0.000	0.000	0.000	0.000	0.000	0.000	0.000	0.000	0.000	52	420	34619	32843	1.287	Error	Error	24554	10065	0	0	23332	9511	0	0	0	0
1	7	4	"SUT1"	"YGL162W"	2940	26260	80	6700	6697	2672	101	112	59	100	100	0	11305	11516	4450	58	78	174	100	100	0	0	0	0	0	0	0	0	0	0	0	0	0	0	0	0	0	0	0	0.587	0.576	0.549	0.583	1.383	0.563	0.903	0.000	0.000	0.000	0.000	0.000	0.000	0.000	0.000	0.000	0.000	0.000	0.000	0.000	0.000	52	340	17846	18054	-0.769	Error	Error	6599	11247	0	0	6596	11458	0	0	0	0
1	8	4	"HOS2"	"YGL194C"	3130	26260	90	28433	26268	6883	111	119	56	100	100	0	14097	13335	2440	64	75	48	100	100	0	0	0	0	0	0	0	0	0	0	0	0	0	0	0	0	0	0	0	2.018	1.971	1.983	1.922	1.223	2.018	0.935	0.000	0.000	0.000	0.000	0.000	0.000	0.000	0.000	0.000	0.000	0.000	0.000	0.000	0.000	52	420	42355	39428	1.013	Error	Error	28322	14033	0	0	26157	13271	0	0	0	0
1	9	4	""	"YGL226W"	3340	26260	80	8669	8548	3132	111	117	52	100	100	0	10816	9592	3430	61	72	36	100	100	0	0	0	0	0	0	0	0	0	0	0	0	0	0	0	0	0	0	0	0.796	0.885	0.899	0.915	1.391	0.883	0.901	0.000	0.000	0.000	0.000	0.000	0.000	0.000	0.000	0.000	0.000	0.000	0.000	0.000	0.000	52	340	19313	17968	-0.330	Error	Error	8558	10755	0	0	8437	9531	0	0	0	0
1	10	4	""	"YGR277C"	3540	26270	90	7871	7576	1747	120	132	79	100	100	0	16461	16162	2362	67	81	44	100	100	0	0	0	0	0	0	0	0	0	0	0	0	0	0	0	0	0	0	0	0.473	0.463	0.470	0.453	1.184	0.465	0.941	0.000	0.000	0.000	0.000	0.000	0.000	0.000	0.000	0.000	0.000	0.000	0.000	0.000	0.000	52	420	24145	23551	-1.081	Error	Error	7751	16394	0	0	7456	16095	0	0	0	0
1	11	4	""	"YHL013C"	3740	26260	90	48325	42670	12136	131	148	117	100	100	0	13822	13221	2865	65	83	66	100	100	0	0	0	0	0	0	0	0	0	0	0	0	0	0	0	0	0	0	0	3.503	3.233	3.314	3.298	1.549	3.443	0.938	0.000	0.000	0.000	0.000	0.000	0.000	0.000	0.000	0.000	0.000	0.000	0.000	0.000	0.000	52	420	61951	55695	1.809	Error	Error	48194	13757	0	0	42539	13156	0	0	0	0
1	12	4	""	"YHL045W"	3930	26260	80	24519	22231	7282	113	121	57	100	100	0	20212	18608	4609	63	79	69	100	100	0	0	0	0	0	0	0	0	0	0	0	0	0	0	0	0	0	0	0	1.211	1.193	1.184	1.148	1.239	1.216	0.934	0.000	0.000	0.000	0.000	0.000	0.000	0.000	0.000	0.000	0.000	0.000	0.000	0.000	0.000	52	340	44555	40663	0.277	Error	Error	24406	20149	0	0	22118	18545	0	0	0	0
1	13	4	"SCW4"	"YGR279C"	4130	26260	80	8518	7947	2361	105	114	53	100	100	0	16191	15128	3006	58	67	31	100	100	0	0	0	0	0	0	0	0	0	0	0	0	0	0	0	0	0	0	0	0.521	0.520	0.533	0.494	1.336	0.517	0.933	0.000	0.000	0.000	0.000	0.000	0.000	0.000	0.000	0.000	0.000	0.000	0.000	0.000	0.000	52	340	24546	22912	-0.939	Error	Error	8413	16133	0	0	7842	15070	0	0	0	0
1	14	4	"RPS20"	"YHL015W"	4330	26260	80	5867	5404	1323	105	112	51	100	100	0	4185	3958	965	59	67	31	100	100	0	0	0	0	0	0	0	0	0	0	0	0	0	0	0	0	0	0	0	1.397	1.359	1.380	1.360	1.216	1.335	0.921	0.000	0.000	0.000	0.000	0.000	0.000	0.000	0.000	0.000	0.000	0.000	0.000	0.000	0.000	52	340	9888	9198	0.482	Error	Error	5762	4126	0	0	5299	3899	0	0	0	0
1	15	4	""	"YHL047C"	4530	26250	70	25803	25077	6952	118	157	265	100	100	0	26498	26313	7431	64	174	851	100	100	0	0	0	0	0	0	0	0	0	0	0	0	0	0	0	0	0	0	0	0.972	0.951	0.943	0.956	1.201	0.916	0.948	0.000	0.000	0.000	0.000	0.000	0.000	0.000	0.000	0.000	0.000	0.000	0.000	0.000	0.000	32	236	52119	51208	-0.041	Error	Error	25685	26434	0	0	24959	26249	0	0	0	0
1	16	4	"YOR1"	"YGR281W"	4740	26260	80	5949	6813	3321	106	113	52	100	100	0	9041	9521	4513	58	67	31	100	100	0	0	0	0	0	0	0	0	0	0	0	0	0	0	0	0	0	0	0	0.650	0.709	0.735	0.722	1.720	0.689	0.859	0.000	0.000	0.000	0.000	0.000	0.000	0.000	0.000	0.000	0.000	0.000	0.000	0.000	0.000	52	340	14826	16170	-0.620	Error	Error	5843	8983	0	0	6707	9463	0	0	0	0
1	17	4	""	"YHL017W"	4930	26260	80	29800	26940	7769	113	121	62	100	100	0	17518	16693	5707	64	76	45	100	100	0	0	0	0	0	0	0	0	0	0	0	0	0	0	0	0	0	0	0	1.701	1.613	1.662	1.649	1.342	1.575	0.915	0.000	0.000	0.000	0.000	0.000	0.000	0.000	0.000	0.000	0.000	0.000	0.000	0.000	0.000	52	340	47141	43456	0.766	Error	Error	29687	17454	0	0	26827	16629	0	0	0	0
1	18	4	""	"YHL049C"	5140	26260	100	33188	28555	10529	110	114	52	100	100	0	65535	58695	15297	64	82	70	100	100	55	0	0	0	0	0	0	0	0	0	0	0	0	0	0	0	0	0	0	0.505	0.485	0.513	0.455	1.432	0.495	0.915	0.000	0.000	0.000	0.000	0.000	0.000	0.000	0.000	0.000	0.000	0.000	0.000	0.000	0.000	80	554	98549	87076	-0.985	Error	Error	33078	65471	0	0	28445	58631	0	0	0	0
1	19	4	""	"YGR283C"	5340	26250	90	9751	8943	2380	111	119	89	100	100	0	14336	13704	2756	60	70	40	100	100	0	0	0	0	0	0	0	0	0	0	0	0	0	0	0	0	0	0	0	0.675	0.647	0.657	0.628	1.212	0.646	0.928	0.000	0.000	0.000	0.000	0.000	0.000	0.000	0.000	0.000	0.000	0.000	0.000	0.000	0.000	52	420	23916	22476	-0.566	Error	Error	9640	14276	0	0	8832	13644	0	0	0	0
1	20	4	"APM2"	"YHL019C"	5550	26250	80	16081	14366	5276	108	114	55	100	100	0	21449	19183	5871	54	61	28	100	100	0	0	0	0	0	0	0	0	0	0	0	0	0	0	0	0	0	0	0	0.747	0.745	0.804	0.780	1.680	0.764	0.939	0.000	0.000	0.000	0.000	0.000	0.000	0.000	0.000	0.000	0.000	0.000	0.000	0.000	0.000	52	340	37368	33387	-0.422	Error	Error	15973	21395	0	0	14258	19129	0	0	0	0
1	21	4	""	"YHR001W"	5740	26250	80	46426	44044	13337	104	115	56	100	100	1	8888	8313	2425	53	60	33	100	100	0	0	0	0	0	0	0	0	0	0	0	0	0	0	0	0	0	0	0	5.243	5.320	5.293	5.531	1.540	5.371	0.951	0.000	0.000	0.000	0.000	0.000	0.000	0.000	0.000	0.000	0.000	0.000	0.000	0.000	0.000	52	332	55157	52200	2.390	Error	Error	46322	8835	0	0	43940	8260	0	0	0	0
1	1	5	""	"YIL087C"	1730	26470	80	7142	6943	1668	105	113	53	100	100	0	10993	10124	2747	58	66	28	100	100	0	0	0	0	0	0	0	0	0	0	0	0	0	0	0	0	0	0	0	0.644	0.679	0.674	0.688	1.242	0.643	0.923	0.000	0.000	0.000	0.000	0.000	0.000	0.000	0.000	0.000	0.000	0.000	0.000	0.000	0.000	52	332	17972	16904	-0.636	Error	Error	7037	10935	0	0	6838	10066	0	0	0	0
1	2	5	"RPI1"	"YIL119C"	1940	26470	80	6806	6424	2375	100	106	53	100	100	0	11528	10674	2995	57	65	37	100	100	0	0	0	0	0	0	0	0	0	0	0	0	0	0	0	0	0	0	0	0.585	0.596	0.595	0.566	1.280	0.600	0.937	0.000	0.000	0.000	0.000	0.000	0.000	0.000	0.000	0.000	0.000	0.000	0.000	0.000	0.000	52	340	18177	16941	-0.774	Error	Error	6706	11471	0	0	6324	10617	0	0	0	0
1	3	5	""	"YIL151C"	2140	26460	70	338	440	285	100	106	50	96	78	0	444	492	253	55	62	25	100	100	0	0	0	0	0	0	0	0	0	0	0	0	0	0	0	0	0	0	0	0.612	0.778	0.641	0.625	2.227	0.806	0.661	0.000	0.000	0.000	0.000	0.000	0.000	0.000	0.000	0.000	0.000	0.000	0.000	0.000	0.000	32	236	627	777	-0.709	Error	Error	238	389	0	0	340	437	0	0	0	0
1	4	5	""	"YIL089W"	2330	26460	90	9529	9047	2229	100	110	57	100	100	0	7655	7020	1875	55	68	102	100	100	0	0	0	0	0	0	0	0	0	0	0	0	0	0	0	0	0	0	0	1.241	1.285	1.263	1.324	1.388	1.251	0.937	0.000	0.000	0.000	0.000	0.000	0.000	0.000	0.000	0.000	0.000	0.000	0.000	0.000	0.000	52	420	17029	15912	0.311	Error	Error	9429	7600	0	0	8947	6965	0	0	0	0
1	5	5	""	"YIL121W"	2530	26470	80	29801	26732	9263	108	116	54	100	100	0	12639	10957	4117	54	63	32	100	100	0	0	0	0	0	0	0	0	0	0	0	0	0	0	0	0	0	0	0	2.359	2.442	2.493	2.550	1.363	2.397	0.947	0.000	0.000	0.000	0.000	0.000	0.000	0.000	0.000	0.000	0.000	0.000	0.000	0.000	0.000	52	340	42278	37527	1.238	Error	Error	29693	12585	0	0	26624	10903	0	0	0	0
1	6	5	"RRD1"	"YIL153W"	2740	26470	80	12866	11611	3764	111	119	56	100	100	0	9021	7908	2563	57	69	41	100	100	0	0	0	0	0	0	0	0	0	0	0	0	0	0	0	0	0	0	0	1.423	1.465	1.498	1.478	1.256	1.472	0.937	0.000	0.000	0.000	0.000	0.000	0.000	0.000	0.000	0.000	0.000	0.000	0.000	0.000	0.000	52	340	21719	19351	0.509	Error	Error	12755	8964	0	0	11500	7851	0	0	0	0
1	7	5	""	"YIL091C"	2940	26460	70	28290	27423	8079	114	144	239	100	100	0	24741	24113	5474	61	80	134	100	100	0	0	0	0	0	0	0	0	0	0	0	0	0	0	0	0	0	0	0	1.142	1.135	1.139	1.107	1.209	1.143	0.955	0.000	0.000	0.000	0.000	0.000	0.000	0.000	0.000	0.000	0.000	0.000	0.000	0.000	0.000	32	236	52856	51361	0.191	Error	Error	28176	24680	0	0	27309	24052	0	0	0	0
1	8	5	"SIM1"	"YIL123W"	3140	26460	80	9613	8807	2388	108	119	57	100	100	0	18830	17566	4636	61	71	35	100	100	0	0	0	0	0	0	0	0	0	0	0	0	0	0	0	0	0	0	0	0.506	0.497	0.493	0.496	1.248	0.471	0.923	0.000	0.000	0.000	0.000	0.000	0.000	0.000	0.000	0.000	0.000	0.000	0.000	0.000	0.000	52	340	28274	26204	-0.982	Error	Error	9505	18769	0	0	8699	17505	0	0	0	0
1	9	5	"GUT2"	"YIL155C"	3340	26460	80	22847	20331	8094	110	115	49	100	100	0	10642	9376	3238	62	71	31	100	100	0	0	0	0	0	0	0	0	0	0	0	0	0	0	0	0	0	0	0	2.149	2.171	2.171	2.207	1.453	2.252	0.944	0.000	0.000	0.000	0.000	0.000	0.000	0.000	0.000	0.000	0.000	0.000	0.000	0.000	0.000	52	340	33317	29535	1.104	Error	Error	22737	10580	0	0	20221	9314	0	0	0	0
1	10	5	""	"YIL093C"	3530	26460	70	4609	4820	2302	125	187	491	100	96	0	6629	6857	3610	66	202	893	100	93	0	0	0	0	0	0	0	0	0	0	0	0	0	0	0	0	0	0	0	0.683	0.691	0.701	0.705	1.277	0.691	0.855	0.000	0.000	0.000	0.000	0.000	0.000	0.000	0.000	0.000	0.000	0.000	0.000	0.000	0.000	32	236	11047	11486	-0.550	Error	Error	4484	6563	0	0	4695	6791	0	0	0	0
1	11	5	"KGD1"	"YIL125W"	3740	26450	70	7007	7606	3940	114	133	144	100	100	0	20226	18451	9018	63	86	162	100	100	0	0	0	0	0	0	0	0	0	0	0	0	0	0	0	0	0	0	0	0.342	0.407	0.416	0.394	1.385	0.406	0.948	0.000	0.000	0.000	0.000	0.000	0.000	0.000	0.000	0.000	0.000	0.000	0.000	0.000	0.000	32	236	27056	25880	-1.549	Error	Error	6893	20163	0	0	7492	18388	0	0	0	0
1	12	5	""	"YIL157C"	3930	26450	70	14980	13698	3498	115	296	1136	100	100	0	13344	12698	2504	64	342	1599	100	100	0	0	0	0	0	0	0	0	0	0	0	0	0	0	0	0	0	0	0	1.119	1.075	1.112	1.052	1.185	1.088	0.934	0.000	0.000	0.000	0.000	0.000	0.000	0.000	0.000	0.000	0.000	0.000	0.000	0.000	0.000	32	236	28145	26217	0.163	Error	Error	14865	13280	0	0	13583	12634	0	0	0	0
1	13	5	""	"YJR026W"	4140	26450	70	3603	8570	12273	104	108	45	100	100	0	6962	13598	16154	57	66	32	100	100	0	0	0	0	0	0	0	0	0	0	0	0	0	0	0	0	0	0	0	0.507	0.625	0.542	0.549	1.825	0.702	0.893	0.000	0.000	0.000	0.000	0.000	0.000	0.000	0.000	0.000	0.000	0.000	0.000	0.000	0.000	32	236	10404	22007	-0.981	Error	Error	3499	6905	0	0	8466	13541	0	0	0	0
1	14	5	"APS2"	"YJR058C"	4350	26460	70	2576	3766	3180	110	128	127	100	100	0	12349	11351	8026	58	124	394	100	96	0	0	0	0	0	0	0	0	0	0	0	0	0	0	0	0	0	0	0	0.201	0.324	0.314	0.289	1.554	0.349	0.932	0.000	0.000	0.000	0.000	0.000	0.000	0.000	0.000	0.000	0.000	0.000	0.000	0.000	0.000	32	236	14757	14949	-2.317	Error	Error	2466	12291	0	0	3656	11293	0	0	0	0
1	15	5	"JSN1"	"YJR091C"	4530	26450	50	589	619	374	99	115	55	83	83	0	733	1104	842	60	76	51	91	91	0	0	0	0	0	0	0	0	0	0	0	0	0	0	0	0	0	0	0	0.728	0.498	0.446	0.482	1.879	0.402	0.772	0.000	0.000	0.000	0.000	0.000	0.000	0.000	0.000	0.000	0.000	0.000	0.000	0.000	0.000	12	104	1163	1564	-0.458	Error	Error	490	673	0	0	520	1044	0	0	0	0
1	16	5	""	"YJR028W"	4730	26460	70	2181	4025	6733	107	115	59	100	96	0	3479	6533	8926	59	72	63	100	100	0	0	0	0	0	0	0	0	0	0	0	0	0	0	0	0	0	0	0	0.606	0.605	0.486	0.528	2.102	0.692	0.838	0.000	0.000	0.000	0.000	0.000	0.000	0.000	0.000	0.000	0.000	0.000	0.000	0.000	0.000	32	236	5494	10392	-0.722	Error	Error	2074	3420	0	0	3918	6474	0	0	0	0
1	17	5	"CBF1"	"YJR060W"	4940	26460	60	368	519	396	107	111	51	90	84	0	817	1100	810	54	60	25	100	100	0	0	0	0	0	0	0	0	0	0	0	0	0	0	0	0	0	0	0	0.342	0.394	0.337	0.343	2.039	0.399	0.720	0.000	0.000	0.000	0.000	0.000	0.000	0.000	0.000	0.000	0.000	0.000	0.000	0.000	0.000	32	176	1024	1458	-1.548	Error	Error	261	763	0	0	412	1046	0	0	0	0
1	18	5	"FIP1"	"YJR093C"	5130	26450	50	3791	3101	2213	117	123	54	100	100	0	1549	2216	2005	58	67	37	100	91	0	0	0	0	0	0	0	0	0	0	0	0	0	0	0	0	0	0	0	2.464	1.383	1.624	1.755	1.800	1.292	0.814	0.000	0.000	0.000	0.000	0.000	0.000	0.000	0.000	0.000	0.000	0.000	0.000	0.000	0.000	12	104	5165	5142	1.301	Error	Error	3674	1491	0	0	2984	2158	0	0	0	0
1	19	5	""	"YJR030C"	5340	26460	60	600	733	646	109	118	52	90	87	0	855	1429	1415	56	62	25	96	96	0	0	0	0	0	0	0	0	0	0	0	0	0	0	0	0	0	0	0	0.615	0.454	0.476	0.415	3.147	0.423	0.776	0.000	0.000	0.000	0.000	0.000	0.000	0.000	0.000	0.000	0.000	0.000	0.000	0.000	0.000	32	176	1290	1997	-0.702	Error	Error	491	799	0	0	624	1373	0	0	0	0
1	20	5	"NTA1"	"YJR062C"	5540	26450	70	293	986	1788	106	111	50	81	68	0	308	1327	2233	54	58	22	100	93	0	0	0	0	0	0	0	0	0	0	0	0	0	0	0	0	0	0	0	0.736	0.691	0.741	0.587	2.744	0.758	0.799	0.000	0.000	0.000	0.000	0.000	0.000	0.000	0.000	0.000	0.000	0.000	0.000	0.000	0.000	32	236	441	2153	-0.442	Error	Error	187	254	0	0	880	1273	0	0	0	0
1	21	5	"RPL43B"	"YJR094W-A"	5750	26450	70	1140	3108	4162	104	117	71	100	100	0	1451	4211	5327	53	62	40	100	100	0	0	0	0	0	0	0	0	0	0	0	0	0	0	0	0	0	0	0	0.741	0.722	0.662	0.665	1.865	0.746	0.851	0.000	0.000	0.000	0.000	0.000	0.000	0.000	0.000	0.000	0.000	0.000	0.000	0.000	0.000	32	230	2434	7162	-0.432	Error	Error	1036	1398	0	0	3004	4158	0	0	0	0
1	1	6	"CPR7"	"YJR032W"	1730	26660	70	903	1790	1873	100	109	55	100	96	0	1156	2491	2828	56	71	59	100	100	0	0	0	0	0	0	0	0	0	0	0	0	0	0	0	0	0	0	0	0.730	0.694	0.778	0.760	1.531	0.651	0.849	0.000	0.000	0.000	0.000	0.000	0.000	0.000	0.000	0.000	0.000	0.000	0.000	0.000	0.000	32	230	1903	4125	-0.454	Error	Error	803	1100	0	0	1690	2435	0	0	0	0
1	2	6	"CCT5"	"YJR064W"	1940	26660	70	1439	4156	5272	105	113	51	100	100	0	2378	5529	7039	59	71	50	100	100	0	0	0	0	0	0	0	0	0	0	0	0	0	0	0	0	0	0	0	0.575	0.741	0.808	0.796	1.610	0.726	0.841	0.000	0.000	0.000	0.000	0.000	0.000	0.000	0.000	0.000	0.000	0.000	0.000	0.000	0.000	32	236	3653	9521	-0.798	Error	Error	1334	2319	0	0	4051	5470	0	0	0	0
1	3	6	""	"YJR096W"	2150	26660	80	1810	4488	5111	101	106	48	100	100	0	3098	5532	5284	56	62	26	100	100	0	0	0	0	0	0	0	0	0	0	0	0	0	0	0	0	0	0	0	0.562	0.801	0.652	0.644	1.676	0.891	0.897	0.000	0.000	0.000	0.000	0.000	0.000	0.000	0.000	0.000	0.000	0.000	0.000	0.000	0.000	52	340	4751	9863	-0.832	Error	Error	1709	3042	0	0	4387	5476	0	0	0	0
1	4	6	""	"YKR021W"	2350	26660	80	941	2434	3658	103	110	50	98	92	0	1442	3104	4166	57	67	38	100	100	0	0	0	0	0	0	0	0	0	0	0	0	0	0	0	0	0	0	0	0.605	0.765	0.628	0.593	1.705	0.840	0.891	0.000	0.000	0.000	0.000	0.000	0.000	0.000	0.000	0.000	0.000	0.000	0.000	0.000	0.000	52	340	2223	5378	-0.725	Error	Error	838	1385	0	0	2331	3047	0	0	0	0
1	5	6	"YSR3"	"YKR053C"	2540	26670	70	765	2769	4231	108	117	56	100	84	0	1235	2701	3967	59	73	40	100	93	0	0	0	0	0	0	0	0	0	0	0	0	0	0	0	0	0	0	0	0.559	1.007	0.843	0.828	2.023	1.056	0.896	0.000	0.000	0.000	0.000	0.000	0.000	0.000	0.000	0.000	0.000	0.000	0.000	0.000	0.000	32	236	1833	5303	-0.840	Error	Error	657	1176	0	0	2661	2642	0	0	0	0
1	6	6	"MRPL20"	"YKR085C"	2740	26670	60	927	1814	2045	106	119	65	93	90	0	1626	2592	2830	59	67	31	100	100	0	0	0	0	0	0	0	0	0	0	0	0	0	0	0	0	0	0	0	0.524	0.674	0.684	0.617	1.791	0.697	0.929	0.000	0.000	0.000	0.000	0.000	0.000	0.000	0.000	0.000	0.000	0.000	0.000	0.000	0.000	32	176	2388	4241	-0.933	Error	Error	821	1567	0	0	1708	2533	0	0	0	0
1	7	6	""	"YKR023W"	2940	26660	80	24564	24994	11957	113	122	58	100	100	0	12550	11166	5221	63	75	39	98	98	0	0	0	0	0	0	0	0	0	0	0	0	0	0	0	0	0	0	0	1.958	2.241	2.177	2.305	1.350	2.282	0.952	0.000	0.000	0.000	0.000	0.000	0.000	0.000	0.000	0.000	0.000	0.000	0.000	0.000	0.000	52	340	36938	35984	0.969	Error	Error	24451	12487	0	0	24881	11103	0	0	0	0
1	8	6	"RHO4"	"YKR055W"	3140	26660	70	712	1119	1124	107	115	53	96	90	0	772	1297	1372	62	70	33	100	100	0	0	0	0	0	0	0	0	0	0	0	0	0	0	0	0	0	0	0	0.852	0.819	0.726	0.813	1.656	0.799	0.789	0.000	0.000	0.000	0.000	0.000	0.000	0.000	0.000	0.000	0.000	0.000	0.000	0.000	0.000	32	236	1315	2247	-0.231	Error	Error	605	710	0	0	1012	1235	0	0	0	0
1	9	6	""	"YKR087C"	3340	26660	70	10044	12848	10468	110	122	62	100	100	0	5489	7052	5144	61	73	45	100	100	0	0	0	0	0	0	0	0	0	0	0	0	0	0	0	0	0	0	0	1.830	1.822	1.625	1.694	1.524	1.978	0.898	0.000	0.000	0.000	0.000	0.000	0.000	0.000	0.000	0.000	0.000	0.000	0.000	0.000	0.000	32	236	15362	19729	0.872	Error	Error	9934	5428	0	0	12738	6991	0	0	0	0
1	10	6	"RPC37"	"YKR025W"	3550	26660	80	3069	5455	4761	113	118	55	100	98	0	5480	7520	5946	64	72	32	96	96	0	0	0	0	0	0	0	0	0	0	0	0	0	0	0	0	0	0	0	0.546	0.716	0.760	0.727	1.930	0.745	0.920	0.000	0.000	0.000	0.000	0.000	0.000	0.000	0.000	0.000	0.000	0.000	0.000	0.000	0.000	52	340	8372	12798	-0.874	Error	Error	2956	5416	0	0	5342	7456	0	0	0	0
1	11	6	"RPS21A"	"YKR057W"	3740	26660	70	1307	2166	1924	107	118	59	100	96	0	4539	7416	6839	60	110	237	100	96	0	0	0	0	0	0	0	0	0	0	0	0	0	0	0	0	0	0	0	0.268	0.280	0.268	0.273	1.425	0.269	0.929	0.000	0.000	0.000	0.000	0.000	0.000	0.000	0.000	0.000	0.000	0.000	0.000	0.000	0.000	32	236	5679	9415	-1.900	Error	Error	1200	4479	0	0	2059	7356	0	0	0	0
1	12	6	""	"YKR089C"	3940	26670	60	400	1448	2975	109	114	56	87	78	0	605	1669	3284	57	65	38	100	100	0	0	0	0	0	0	0	0	0	0	0	0	0	0	0	0	0	0	0	0.531	0.831	0.736	0.639	2.343	0.879	0.720	0.000	0.000	0.000	0.000	0.000	0.000	0.000	0.000	0.000	0.000	0.000	0.000	0.000	0.000	32	176	839	2951	-0.913	Error	Error	291	548	0	0	1339	1612	0	0	0	0
1	13	6	""	"YKR027W"	4140	26660	80	4483	5350	3582	102	108	52	100	100	0	9789	11483	7488	54	63	46	100	100	0	0	0	0	0	0	0	0	0	0	0	0	0	0	0	0	0	0	0	0.450	0.459	0.441	0.461	1.513	0.449	0.906	0.000	0.000	0.000	0.000	0.000	0.000	0.000	0.000	0.000	0.000	0.000	0.000	0.000	0.000	52	340	14116	16677	-1.152	Error	Error	4381	9735	0	0	5248	11429	0	0	0	0
1	14	6	"TIF1"	"YKR059W"	4350	26660	70	832	1855	1972	103	107	51	100	100	0	2594	4391	4985	58	69	55	100	100	0	0	0	0	0	0	0	0	0	0	0	0	0	0	0	0	0	0	0	0.287	0.404	0.359	0.424	2.135	0.349	0.692	0.000	0.000	0.000	0.000	0.000	0.000	0.000	0.000	0.000	0.000	0.000	0.000	0.000	0.000	32	236	3265	6085	-1.799	Error	Error	729	2536	0	0	1752	4333	0	0	0	0
1	15	6	"SRL3"	"YKR091W"	4550	26660	70	624	1882	3199	108	113	48	93	87	0	914	2149	2839	57	62	28	100	100	0	0	0	0	0	0	0	0	0	0	0	0	0	0	0	0	0	0	0	0.602	0.848	0.553	0.577	2.338	1.061	0.728	0.000	0.000	0.000	0.000	0.000	0.000	0.000	0.000	0.000	0.000	0.000	0.000	0.000	0.000	32	236	1373	3866	-0.732	Error	Error	516	857	0	0	1774	2092	0	0	0	0
1	16	6	""	"YLR232W"	4740	26660	80	2852	2637	813	106	114	50	100	100	0	4934	4796	1447	59	66	34	100	100	0	0	0	0	0	0	0	0	0	0	0	0	0	0	0	0	0	0	0	0.563	0.534	0.525	0.526	1.318	0.520	0.910	0.000	0.000	0.000	0.000	0.000	0.000	0.000	0.000	0.000	0.000	0.000	0.000	0.000	0.000	52	340	7621	7268	-0.828	Error	Error	2746	4875	0	0	2531	4737	0	0	0	0
1	17	6	"RPS28B"	"YLR264W"	4930	26650	70	4342	4399	1193	105	225	655	100	100	0	6896	6681	1868	59	313	1209	100	96	0	0	0	0	0	0	0	0	0	0	0	0	0	0	0	0	0	0	0	0.620	0.648	0.624	0.651	1.352	0.600	0.898	0.000	0.000	0.000	0.000	0.000	0.000	0.000	0.000	0.000	0.000	0.000	0.000	0.000	0.000	32	236	11074	10916	-0.690	Error	Error	4237	6837	0	0	4294	6622	0	0	0	0
1	18	6	"ATP14"	"YLR295C"	5150	26650	70	1484	1602	633	116	122	65	100	100	0	6208	6764	2606	57	90	336	100	100	0	0	0	0	0	0	0	0	0	0	0	0	0	0	0	0	0	0	0	0.222	0.222	0.228	0.218	1.263	0.194	0.854	0.000	0.000	0.000	0.000	0.000	0.000	0.000	0.000	0.000	0.000	0.000	0.000	0.000	0.000	32	236	7519	8193	-2.169	Error	Error	1368	6151	0	0	1486	6707	0	0	0	0
1	19	6	"TOP3"	"YLR234W"	5350	26660	80	4742	4318	1726	101	109	46	100	100	0	12251	11020	3390	55	59	23	100	100	0	0	0	0	0	0	0	0	0	0	0	0	0	0	0	0	0	0	0	0.381	0.385	0.384	0.374	1.518	0.394	0.923	0.000	0.000	0.000	0.000	0.000	0.000	0.000	0.000	0.000	0.000	0.000	0.000	0.000	0.000	52	340	16837	15182	-1.394	Error	Error	4641	12196	0	0	4217	10965	0	0	0	0
1	20	6	""	"YLR266C"	5550	26650	70	2084	2836	2389	96	111	73	100	100	0	3139	3748	2682	54	61	43	100	100	0	0	0	0	0	0	0	0	0	0	0	0	0	0	0	0	0	0	0	0.644	0.742	0.687	0.723	1.600	0.767	0.803	0.000	0.000	0.000	0.000	0.000	0.000	0.000	0.000	0.000	0.000	0.000	0.000	0.000	0.000	32	236	5073	6434	-0.634	Error	Error	1988	3085	0	0	2740	3694	0	0	0	0
1	21	6	""	"YLR297W"	5730	26650	70	2477	2565	702	104	139	208	100	100	0	8173	8494	1918	57	247	1195	100	100	0	0	0	0	0	0	0	0	0	0	0	0	0	0	0	0	0	0	0	0.292	0.292	0.296	0.287	1.320	0.270	0.866	0.000	0.000	0.000	0.000	0.000	0.000	0.000	0.000	0.000	0.000	0.000	0.000	0.000	0.000	32	236	10489	10898	-1.774	Error	Error	2373	8116	0	0	2461	8437	0	0	0	0
1	1	7	""	"YLR236C"	1750	26870	80	794	766	291	102	108	51	98	98	0	3076	2773	866	58	63	24	100	100	0	0	0	0	0	0	0	0	0	0	0	0	0	0	0	0	0	0	0	0.229	0.245	0.248	0.225	1.457	0.249	0.858	0.000	0.000	0.000	0.000	0.000	0.000	0.000	0.000	0.000	0.000	0.000	0.000	0.000	0.000	52	340	3710	3379	-2.125	Error	Error	692	3018	0	0	664	2715	0	0	0	0
1	2	7	"SEC22"	"YLR268W"	1950	26870	90	8019	7172	2191	106	114	48	100	100	0	13845	13401	2258	61	73	38	100	100	0	0	0	0	0	0	0	0	0	0	0	0	0	0	0	0	0	0	0	0.574	0.530	0.550	0.502	1.345	0.521	0.915	0.000	0.000	0.000	0.000	0.000	0.000	0.000	0.000	0.000	0.000	0.000	0.000	0.000	0.000	52	420	21697	20406	-0.801	Error	Error	7913	13784	0	0	7066	13340	0	0	0	0
1	3	7	"ECM38"	"YLR299W"	2140	26860	70	9558	9049	1863	119	142	158	100	100	0	24357	23441	4012	64	223	1054	100	100	0	0	0	0	0	0	0	0	0	0	0	0	0	0	0	0	0	0	0	0.389	0.382	0.387	0.379	1.144	0.345	0.926	0.000	0.000	0.000	0.000	0.000	0.000	0.000	0.000	0.000	0.000	0.000	0.000	0.000	0.000	32	236	33732	32307	-1.364	Error	Error	9439	24293	0	0	8930	23377	0	0	0	0
1	4	7	""	"YLR238W"	2350	26870	100	13018	12053	4345	113	122	59	100	100	0	19513	16213	5886	66	83	64	100	100	0	0	0	0	0	0	0	0	0	0	0	0	0	0	0	0	0	0	0	0.664	0.739	0.738	0.760	1.355	0.725	0.949	0.000	0.000	0.000	0.000	0.000	0.000	0.000	0.000	0.000	0.000	0.000	0.000	0.000	0.000	80	554	32352	28087	-0.592	Error	Error	12905	19447	0	0	11940	16147	0	0	0	0
1	5	7	""	"YLR270W"	2550	26870	90	11231	10962	2570	116	125	59	100	100	0	12143	11792	2301	61	75	55	100	100	0	0	0	0	0	0	0	0	0	0	0	0	0	0	0	0	0	0	0	0.920	0.925	0.941	0.914	1.185	0.929	0.947	0.000	0.000	0.000	0.000	0.000	0.000	0.000	0.000	0.000	0.000	0.000	0.000	0.000	0.000	52	420	23197	22577	-0.120	Error	Error	11115	12082	0	0	10846	11731	0	0	0	0
1	6	7	""	"YLR301W"	2740	26860	90	5914	5746	1539	112	123	57	100	100	0	8625	7787	2567	58	77	120	100	100	0	0	0	0	0	0	0	0	0	0	0	0	0	0	0	0	0	0	0	0.677	0.729	0.727	0.750	1.260	0.699	0.933	0.000	0.000	0.000	0.000	0.000	0.000	0.000	0.000	0.000	0.000	0.000	0.000	0.000	0.000	52	420	14369	13363	-0.562	Error	Error	5802	8567	0	0	5634	7729	0	0	0	0
1	7	7	"MPT1"	"YMR005W"	2940	26860	60	4365	13770	18342	114	126	58	100	100	3	905	2738	3433	66	76	37	100	100	0	0	0	0	0	0	0	0	0	0	0	0	0	0	0	0	0	0	0	5.067	5.111	4.224	4.387	1.509	5.487	0.924	0.000	0.000	0.000	0.000	0.000	0.000	0.000	0.000	0.000	0.000	0.000	0.000	0.000	0.000	32	176	5090	16328	2.341	Error	Error	4251	839	0	0	13656	2672	0	0	0	0
1	8	7	"MIH1"	"YMR036C"	3150	26870	70	711	1765	2310	113	120	56	96	96	0	690	1336	1587	63	71	32	100	96	0	0	0	0	0	0	0	0	0	0	0	0	0	0	0	0	0	0	0	0.954	1.298	1.304	1.039	1.876	1.423	0.942	0.000	0.000	0.000	0.000	0.000	0.000	0.000	0.000	0.000	0.000	0.000	0.000	0.000	0.000	32	236	1225	2925	-0.068	Error	Error	598	627	0	0	1652	1273	0	0	0	0
1	9	7	""	"YMR067C"	3350	26870	60	1373	2103	2179	115	118	58	96	87	0	924	1437	1321	60	68	32	100	100	0	0	0	0	0	0	0	0	0	0	0	0	0	0	0	0	0	0	0	1.456	1.444	1.249	1.230	1.667	1.603	0.900	0.000	0.000	0.000	0.000	0.000	0.000	0.000	0.000	0.000	0.000	0.000	0.000	0.000	0.000	32	176	2122	3365	0.542	Error	Error	1258	864	0	0	1988	1377	0	0	0	0
1	10	7	""	"YMR007W"	3550	26870	100	7023	6385	3124	108	113	51	98	98	0	4165	4103	2035	63	71	31	98	95	0	0	0	0	0	0	0	0	0	0	0	0	0	0	0	0	0	0	0	1.686	1.554	1.538	1.678	1.633	1.565	0.954	0.000	0.000	0.000	0.000	0.000	0.000	0.000	0.000	0.000	0.000	0.000	0.000	0.000	0.000	80	550	11017	10317	0.753	Error	Error	6915	4102	0	0	6277	4040	0	0	0	0
1	11	7	"LYS7"	"YMR038C"	3750	26870	80	3963	3851	1109	108	116	52	100	100	0	12171	11067	2907	66	76	42	100	100	0	0	0	0	0	0	0	0	0	0	0	0	0	0	0	0	0	0	0	0.318	0.340	0.331	0.337	1.258	0.332	0.930	0.000	0.000	0.000	0.000	0.000	0.000	0.000	0.000	0.000	0.000	0.000	0.000	0.000	0.000	52	340	15960	14744	-1.651	Error	Error	3855	12105	0	0	3743	11001	0	0	0	0
1	12	7	""	"YMR069W"	3950	26860	70	1530	1552	445	107	125	101	100	100	0	3368	3228	903	62	78	106	100	100	0	0	0	0	0	0	0	0	0	0	0	0	0	0	0	0	0	0	0	0.430	0.456	0.462	0.455	1.251	0.437	0.891	0.000	0.000	0.000	0.000	0.000	0.000	0.000	0.000	0.000	0.000	0.000	0.000	0.000	0.000	32	236	4729	4611	-1.216	Error	Error	1423	3306	0	0	1445	3166	0	0	0	0
1	13	7	""	"YMR009W"	4150	26870	80	4620	4325	1444	103	109	47	100	100	0	8389	7662	2670	57	63	25	100	100	0	0	0	0	0	0	0	0	0	0	0	0	0	0	0	0	0	0	0	0.542	0.555	0.543	0.600	1.620	0.550	0.933	0.000	0.000	0.000	0.000	0.000	0.000	0.000	0.000	0.000	0.000	0.000	0.000	0.000	0.000	52	340	12849	11827	-0.883	Error	Error	4517	8332	0	0	4222	7605	0	0	0	0
1	14	7	""	"YMR040W"	4330	26870	70	873	930	526	111	148	246	87	65	0	2067	2215	1405	57	148	499	90	75	0	0	0	0	0	0	0	0	0	0	0	0	0	0	0	0	0	0	0	0.379	0.380	0.386	0.401	1.669	0.333	0.672	0.000	0.000	0.000	0.000	0.000	0.000	0.000	0.000	0.000	0.000	0.000	0.000	0.000	0.000	32	236	2772	2977	-1.399	Error	Error	762	2010	0	0	819	2158	0	0	0	0
1	15	7	""	"YMR071C"	4550	26870	80	7511	8205	4179	106	112	53	100	100	0	6187	6018	3313	59	67	30	100	98	0	0	0	0	0	0	0	0	0	0	0	0	0	0	0	0	0	0	0	1.208	1.359	1.385	1.551	1.871	1.339	0.913	0.000	0.000	0.000	0.000	0.000	0.000	0.000	0.000	0.000	0.000	0.000	0.000	0.000	0.000	52	340	13533	14058	0.273	Error	Error	7405	6128	0	0	8099	5959	0	0	0	0
1	16	7	"HXT2"	"YMR011W"	4740	26870	80	25716	24070	7700	107	120	68	100	100	0	19383	17610	6021	62	74	46	100	100	0	0	0	0	0	0	0	0	0	0	0	0	0	0	0	0	0	0	0	1.325	1.366	1.407	1.487	1.673	1.298	0.934	0.000	0.000	0.000	0.000	0.000	0.000	0.000	0.000	0.000	0.000	0.000	0.000	0.000	0.000	52	340	44930	41511	0.406	Error	Error	25609	19321	0	0	23963	17548	0	0	0	0
1	17	7	"ARG80"	"YMR042W"	4940	26870	80	2938	2748	756	101	108	49	100	100	0	7926	7853	1342	57	72	120	100	100	0	0	0	0	0	0	0	0	0	0	0	0	0	0	0	0	0	0	0	0.361	0.340	0.358	0.329	1.293	0.337	0.888	0.000	0.000	0.000	0.000	0.000	0.000	0.000	0.000	0.000	0.000	0.000	0.000	0.000	0.000	52	340	10706	10443	-1.472	Error	Error	2837	7869	0	0	2647	7796	0	0	0	0
1	18	7	""	"YMR073C"	5140	26860	90	6144	5836	1670	112	116	50	100	100	0	6157	5704	1421	59	67	28	100	100	0	0	0	0	0	0	0	0	0	0	0	0	0	0	0	0	0	0	0	0.989	1.014	1.023	1.052	1.573	1.031	0.924	0.000	0.000	0.000	0.000	0.000	0.000	0.000	0.000	0.000	0.000	0.000	0.000	0.000	0.000	52	420	12130	11369	-0.016	Error	Error	6032	6098	0	0	5724	5645	0	0	0	0
1	19	7	""	"YNL047C"	5350	26860	80	13881	13434	6388	119	136	142	100	100	0	21981	19339	6658	59	103	351	100	98	0	0	0	0	0	0	0	0	0	0	0	0	0	0	0	0	0	0	0	0.628	0.691	0.723	0.635	1.514	0.717	0.929	0.000	0.000	0.000	0.000	0.000	0.000	0.000	0.000	0.000	0.000	0.000	0.000	0.000	0.000	52	340	35684	32595	-0.672	Error	Error	13762	21922	0	0	13315	19280	0	0	0	0
1	20	7	""	"YNL080C"	5570	26890	140	6711	5090	3272	108	185	698	76	75	0	7540	5642	3660	60	161	795	73	72	0	0	0	0	0	0	0	0	0	0	0	0	0	0	0	0	0	0	0	0.883	0.893	0.906	1.110	2.362	0.908	0.937	0.000	0.000	0.000	0.000	0.000	0.000	0.000	0.000	0.000	0.000	0.000	0.000	0.000	0.000	156	916	14083	10564	-0.180	Error	Error	6603	7480	0	0	4982	5582	0	0	0	0
1	21	7	"DBP2"	"YNL112W"	5740	26860	70	16521	15571	5288	102	114	64	100	100	0	17567	16453	5592	57	83	124	100	100	0	0	0	0	0	0	0	0	0	0	0	0	0	0	0	0	0	0	0	0.938	0.943	0.941	0.947	1.211	0.930	0.958	0.000	0.000	0.000	0.000	0.000	0.000	0.000	0.000	0.000	0.000	0.000	0.000	0.000	0.000	32	226	33929	31865	-0.093	Error	Error	16419	17510	0	0	15469	16396	0	0	0	0
1	1	8	"SFB2"	"YNL049C"	1740	27070	70	1189	1520	994	99	107	56	100	100	0	1575	2073	1434	55	72	87	100	100	0	0	0	0	0	0	0	0	0	0	0	0	0	0	0	0	0	0	0	0.717	0.704	0.710	0.681	1.497	0.671	0.859	0.000	0.000	0.000	0.000	0.000	0.000	0.000	0.000	0.000	0.000	0.000	0.000	0.000	0.000	32	236	2610	3439	-0.480	Error	Error	1090	1520	0	0	1421	2018	0	0	0	0
1	2	8	"PMS1"	"YNL082W"	1950	27070	70	23074	22224	11634	103	116	81	100	100	0	14196	12805	6251	57	74	93	100	100	0	0	0	0	0	0	0	0	0	0	0	0	0	0	0	0	0	0	0	1.625	1.735	1.694	1.701	1.241	1.756	0.949	0.000	0.000	0.000	0.000	0.000	0.000	0.000	0.000	0.000	0.000	0.000	0.000	0.000	0.000	32	236	37110	34869	0.700	Error	Error	22971	14139	0	0	22121	12748	0	0	0	0
1	3	8	""	"YNL114C"	2140	27070	70	3438	3455	1482	102	202	513	100	96	0	6620	6799	2717	59	330	1264	100	96	0	0	0	0	0	0	0	0	0	0	0	0	0	0	0	0	0	0	0	0.508	0.497	0.490	0.489	1.273	0.458	0.898	0.000	0.000	0.000	0.000	0.000	0.000	0.000	0.000	0.000	0.000	0.000	0.000	0.000	0.000	32	236	9897	10093	-0.976	Error	Error	3336	6561	0	0	3353	6740	0	0	0	0
1	4	8	""	"YNL051W"	2340	27070	70	18059	16707	3370	123	377	1536	100	100	0	9253	8627	1944	65	301	1227	100	100	0	0	0	0	0	0	0	0	0	0	0	0	0	0	0	0	0	0	0	1.952	1.937	1.969	1.950	1.143	1.880	0.948	0.000	0.000	0.000	0.000	0.000	0.000	0.000	0.000	0.000	0.000	0.000	0.000	0.000	0.000	32	236	27124	25146	0.965	Error	Error	17936	9188	0	0	16584	8562	0	0	0	0
1	5	8	"END3"	"YNL084C"	2550	27070	70	19448	18615	5003	110	177	460	100	100	0	10604	9453	2430	64	142	513	100	100	0	0	0	0	0	0	0	0	0	0	0	0	0	0	0	0	0	0	0	1.835	1.971	2.007	1.971	1.162	1.964	0.946	0.000	0.000	0.000	0.000	0.000	0.000	0.000	0.000	0.000	0.000	0.000	0.000	0.000	0.000	32	236	29878	27894	0.876	Error	Error	19338	10540	0	0	18505	9389	0	0	0	0
1	6	8	""	"YNL116W"	2750	27070	80	23673	22480	7738	112	121	56	100	100	0	18532	16386	4934	63	75	43	100	100	0	0	0	0	0	0	0	0	0	0	0	0	0	0	0	0	0	0	0	1.276	1.370	1.383	1.375	1.233	1.385	0.950	0.000	0.000	0.000	0.000	0.000	0.000	0.000	0.000	0.000	0.000	0.000	0.000	0.000	0.000	52	340	42030	38691	0.351	Error	Error	23561	18469	0	0	22368	16323	0	0	0	0
1	7	8	"MSG5"	"YNL053W"	2950	27080	80	8659	8067	1966	111	115	53	100	100	0	17828	17297	2878	61	76	56	100	100	0	0	0	0	0	0	0	0	0	0	0	0	0	0	0	0	0	0	0	0.481	0.462	0.461	0.452	1.209	0.442	0.919	0.000	0.000	0.000	0.000	0.000	0.000	0.000	0.000	0.000	0.000	0.000	0.000	0.000	0.000	52	340	26315	25192	-1.056	Error	Error	8548	17767	0	0	7956	17236	0	0	0	0
1	8	8	""	"YNL086W"	3150	27070	80	4780	5591	3197	108	111	51	100	100	0	6607	7960	4742	60	68	39	100	100	0	0	0	0	0	0	0	0	0	0	0	0	0	0	0	0	0	0	0	0.714	0.694	0.683	0.705	1.418	0.667	0.886	0.000	0.000	0.000	0.000	0.000	0.000	0.000	0.000	0.000	0.000	0.000	0.000	0.000	0.000	52	340	11219	13383	-0.487	Error	Error	4672	6547	0	0	5483	7900	0	0	0	0
1	9	8	"DCP2"	"YNL118C"	3350	27080	70	14472	13927	3974	109	131	137	100	100	0	18474	18034	4360	61	69	31	100	100	0	0	0	0	0	0	0	0	0	0	0	0	0	0	0	0	0	0	0	0.780	0.769	0.784	0.760	1.195	0.778	0.954	0.000	0.000	0.000	0.000	0.000	0.000	0.000	0.000	0.000	0.000	0.000	0.000	0.000	0.000	32	236	32776	31791	-0.358	Error	Error	14363	18413	0	0	13818	17973	0	0	0	0
1	10	8	"CMK2"	"YOL016C"	3550	27060	70	496	1656	2781	107	111	50	90	84	0	525	1856	2987	64	71	31	96	90	0	0	0	0	0	0	0	0	0	0	0	0	0	0	0	0	0	0	0	0.844	0.864	0.928	0.903	1.793	0.912	0.894	0.000	0.000	0.000	0.000	0.000	0.000	0.000	0.000	0.000	0.000	0.000	0.000	0.000	0.000	32	236	850	3341	-0.245	Error	Error	389	461	0	0	1549	1792	0	0	0	0
1	11	8	""	"YOL048C"	3740	27070	70	5915	5973	3503	114	161	284	100	100	0	3459	4186	2664	65	129	360	100	96	0	0	0	0	0	0	0	0	0	0	0	0	0	0	0	0	0	0	0	1.709	1.422	1.485	1.447	1.394	1.342	0.871	0.000	0.000	0.000	0.000	0.000	0.000	0.000	0.000	0.000	0.000	0.000	0.000	0.000	0.000	32	236	9195	9980	0.773	Error	Error	5801	3394	0	0	5859	4121	0	0	0	0
1	12	8	""	"YOL080C"	3960	27070	80	8719	9593	5743	109	115	55	100	100	0	9480	9185	4962	59	68	34	100	100	0	0	0	0	0	0	0	0	0	0	0	0	0	0	0	0	0	0	0	0.914	1.039	1.053	1.037	1.507	1.076	0.947	0.000	0.000	0.000	0.000	0.000	0.000	0.000	0.000	0.000	0.000	0.000	0.000	0.000	0.000	52	340	18031	18610	-0.130	Error	Error	8610	9421	0	0	9484	9126	0	0	0	0
1	13	8	"TLG2"	"YOL018C"	4140	27060	70	13116	15180	8678	112	149	321	100	100	0	9513	9927	5472	59	126	440	100	100	0	0	0	0	0	0	0	0	0	0	0	0	0	0	0	0	0	0	0	1.376	1.527	1.459	1.516	1.311	1.516	0.948	0.000	0.000	0.000	0.000	0.000	0.000	0.000	0.000	0.000	0.000	0.000	0.000	0.000	0.000	32	236	22458	24936	0.460	Error	Error	13004	9454	0	0	15068	9868	0	0	0	0
1	14	8	""	"YOL050C"	4330	27070	70	2027	2003	544	103	169	335	100	96	0	3956	3597	871	57	203	655	100	100	0	0	0	0	0	0	0	0	0	0	0	0	0	0	0	0	0	0	0	0.493	0.537	0.544	0.528	1.230	0.558	0.917	0.000	0.000	0.000	0.000	0.000	0.000	0.000	0.000	0.000	0.000	0.000	0.000	0.000	0.000	32	236	5823	5440	-1.019	Error	Error	1924	3899	0	0	1900	3540	0	0	0	0
1	15	8	""	"YOL082W"	4550	27070	70	5331	4933	1746	111	145	170	100	100	0	17503	15409	4973	61	213	772	100	100	0	0	0	0	0	0	0	0	0	0	0	0	0	0	0	0	0	0	0	0.299	0.314	0.308	0.308	1.181	0.303	0.938	0.000	0.000	0.000	0.000	0.000	0.000	0.000	0.000	0.000	0.000	0.000	0.000	0.000	0.000	32	236	22662	20170	-1.740	Error	Error	5220	17442	0	0	4822	15348	0	0	0	0
1	16	8	"TAT2"	"YOL020W"	4740	27070	70	11565	10598	3182	109	157	345	100	100	0	25443	23425	5010	64	276	1423	100	100	0	0	0	0	0	0	0	0	0	0	0	0	0	0	0	0	0	0	0	0.451	0.449	0.437	0.438	1.196	0.424	0.940	0.000	0.000	0.000	0.000	0.000	0.000	0.000	0.000	0.000	0.000	0.000	0.000	0.000	0.000	32	236	36835	33850	-1.148	Error	Error	11456	25379	0	0	10489	23361	0	0	0	0
1	17	8	"SPE2"	"YOL052C"	4940	27070	70	5609	4958	1731	103	127	147	100	100	0	16771	15232	3712	58	173	903	100	100	0	0	0	0	0	0	0	0	0	0	0	0	0	0	0	0	0	0	0	0.329	0.320	0.326	0.308	1.255	0.307	0.917	0.000	0.000	0.000	0.000	0.000	0.000	0.000	0.000	0.000	0.000	0.000	0.000	0.000	0.000	32	236	22219	20029	-1.602	Error	Error	5506	16713	0	0	4855	15174	0	0	0	0
1	18	8	""	"YOL084W"	5150	27070	70	10263	9375	3302	114	125	80	100	100	0	23125	21938	5317	64	75	53	100	100	0	0	0	0	0	0	0	0	0	0	0	0	0	0	0	0	0	0	0	0.440	0.423	0.446	0.405	1.273	0.418	0.927	0.000	0.000	0.000	0.000	0.000	0.000	0.000	0.000	0.000	0.000	0.000	0.000	0.000	0.000	32	236	33210	31135	-1.184	Error	Error	10149	23061	0	0	9261	21874	0	0	0	0
1	19	8	""	"YOL022C"	5340	27070	90	17661	15584	4376	116	123	59	100	100	0	13039	11963	2798	66	76	40	100	100	0	0	0	0	0	0	0	0	0	0	0	0	0	0	0	0	0	0	0	1.352	1.300	1.317	1.284	1.265	1.283	0.937	0.000	0.000	0.000	0.000	0.000	0.000	0.000	0.000	0.000	0.000	0.000	0.000	0.000	0.000	52	420	30518	27365	0.436	Error	Error	17545	12973	0	0	15468	11897	0	0	0	0
1	20	8	""	"YOL053W"	5540	27070	90	13998	12989	4123	104	114	57	100	100	0	17012	16172	2844	64	76	52	100	100	0	0	0	0	0	0	0	0	0	0	0	0	0	0	0	0	0	0	0	0.820	0.800	0.837	0.767	1.440	0.810	0.888	0.000	0.000	0.000	0.000	0.000	0.000	0.000	0.000	0.000	0.000	0.000	0.000	0.000	0.000	52	387	30842	28993	-0.287	Error	Error	13894	16948	0	0	12885	16108	0	0	0	0
1	21	8	"ADH1"	"YOL086C"	5740	27070	70	5487	5089	1529	111	132	160	100	100	0	16628	16422	4268	60	203	1012	100	100	0	0	0	0	0	0	0	0	0	0	0	0	0	0	0	0	0	0	0	0.324	0.304	0.309	0.302	1.244	0.300	0.918	0.000	0.000	0.000	0.000	0.000	0.000	0.000	0.000	0.000	0.000	0.000	0.000	0.000	0.000	32	236	21944	21340	-1.624	Error	Error	5376	16568	0	0	4978	16362	0	0	0	0
1	1	9	"RPL33B"	"YOR234C"	1740	27290	80	12367	10545	4435	104	111	64	100	100	0	10905	9064	3643	54	73	129	100	100	0	0	0	0	0	0	0	0	0	0	0	0	0	0	0	0	0	0	0	1.130	1.159	1.181	1.175	1.446	1.140	0.926	0.000	0.000	0.000	0.000	0.000	0.000	0.000	0.000	0.000	0.000	0.000	0.000	0.000	0.000	52	332	23114	19451	0.176	Error	Error	12263	10851	0	0	10441	9010	0	0	0	0
1	2	9	"PNT1"	"YOR266W"	1960	27290	60	670	697	328	89	105	65	100	96	0	615	660	369	56	62	27	100	100	0	0	0	0	0	0	0	0	0	0	0	0	0	0	0	0	0	0	0	1.039	1.007	1.036	1.071	1.970	0.970	0.721	0.000	0.000	0.000	0.000	0.000	0.000	0.000	0.000	0.000	0.000	0.000	0.000	0.000	0.000	32	176	1140	1212	0.056	Error	Error	581	559	0	0	608	604	0	0	0	0
1	3	9	""	"YOR298W"	2130	27280	70	14969	14788	4903	109	433	1809	100	100	0	9832	9582	2875	57	391	1686	100	100	0	0	0	0	0	0	0	0	0	0	0	0	0	0	0	0	0	0	0	1.520	1.541	1.487	1.534	1.239	1.490	0.901	0.000	0.000	0.000	0.000	0.000	0.000	0.000	0.000	0.000	0.000	0.000	0.000	0.000	0.000	32	236	24635	24204	0.604	Error	Error	14860	9775	0	0	14679	9525	0	0	0	0
1	4	9	"DFR1"	"YOR236W"	2350	27280	70	6575	6417	1419	110	150	291	100	100	0	11870	10858	2895	61	86	181	100	100	0	0	0	0	0	0	0	0	0	0	0	0	0	0	0	0	0	0	0	0.547	0.584	0.570	0.595	1.200	0.549	0.933	0.000	0.000	0.000	0.000	0.000	0.000	0.000	0.000	0.000	0.000	0.000	0.000	0.000	0.000	32	236	18274	17104	-0.869	Error	Error	6465	11809	0	0	6307	10797	0	0	0	0
1	5	9	""	"YOR268C"	2550	27280	70	2078	2061	503	114	121	67	100	100	0	5435	5203	1395	58	67	39	100	100	0	0	0	0	0	0	0	0	0	0	0	0	0	0	0	0	0	0	0	0.365	0.378	0.370	0.381	1.239	0.361	0.916	0.000	0.000	0.000	0.000	0.000	0.000	0.000	0.000	0.000	0.000	0.000	0.000	0.000	0.000	32	236	7341	7092	-1.453	Error	Error	1964	5377	0	0	1947	5145	0	0	0	0
1	6	9	""	"YOR300W"	2740	27280	70	1130	1186	425	111	118	75	100	96	0	3485	3645	1302	58	120	361	100	100	0	0	0	0	0	0	0	0	0	0	0	0	0	0	0	0	0	0	0	0.297	0.300	0.286	0.290	1.582	0.296	0.847	0.000	0.000	0.000	0.000	0.000	0.000	0.000	0.000	0.000	0.000	0.000	0.000	0.000	0.000	32	236	4446	4662	-1.750	Error	Error	1019	3427	0	0	1075	3587	0	0	0	0
1	7	9	""	"YOR238W"	2940	27280	70	5266	5344	1643	106	251	828	100	96	0	8432	8802	2625	59	378	1640	100	96	0	0	0	0	0	0	0	0	0	0	0	0	0	0	0	0	0	0	0	0.616	0.599	0.604	0.595	1.266	0.589	0.908	0.000	0.000	0.000	0.000	0.000	0.000	0.000	0.000	0.000	0.000	0.000	0.000	0.000	0.000	32	236	13533	13981	-0.698	Error	Error	5160	8373	0	0	5238	8743	0	0	0	0
1	8	9	"VPH1"	"YOR270C"	3160	27290	70	10109	10267	3732	101	379	1461	100	100	0	11161	12030	4666	55	326	1543	100	100	0	0	0	0	0	0	0	0	0	0	0	0	0	0	0	0	0	0	0	0.901	0.849	0.864	0.847	1.446	0.798	0.853	0.000	0.000	0.000	0.000	0.000	0.000	0.000	0.000	0.000	0.000	0.000	0.000	0.000	0.000	32	232	21114	22141	-0.150	Error	Error	10008	11106	0	0	10166	11975	0	0	0	0
1	9	9	""	"YOR302W"	3350	27290	60	134	135	54	96	105	47	46	21	0	191	220	99	55	60	22	100	93	0	0	0	0	0	0	0	0	0	0	0	0	0	0	0	0	0	0	0	0.279	0.236	0.405	0.466	1.853	0.222	0.237	0.000	0.000	0.000	0.000	0.000	0.000	0.000	0.000	0.000	0.000	0.000	0.000	0.000	0.000	32	176	174	204	-1.840	Error	Error	38	136	0	0	39	165	0	0	0	0
1	10	9	""	"YOR240W"	3530	27280	70	9766	9049	2703	113	400	1437	100	100	0	13600	12927	3023	67	619	2510	100	96	0	0	0	0	0	0	0	0	0	0	0	0	0	0	0	0	0	0	0	0.713	0.695	0.687	0.676	1.223	0.703	0.918	0.000	0.000	0.000	0.000	0.000	0.000	0.000	0.000	0.000	0.000	0.000	0.000	0.000	0.000	32	236	23186	21796	-0.487	Error	Error	9653	13533	0	0	8936	12860	0	0	0	0
1	11	9	"YTM1"	"YOR272W"	3730	27280	70	19464	18324	4763	129	739	3036	100	100	0	16016	15401	2770	74	767	3025	100	100	0	0	0	0	0	0	0	0	0	0	0	0	0	0	0	0	0	0	0	1.213	1.187	1.219	1.161	1.281	1.151	0.911	0.000	0.000	0.000	0.000	0.000	0.000	0.000	0.000	0.000	0.000	0.000	0.000	0.000	0.000	32	231	35277	33522	0.278	Error	Error	19335	15942	0	0	18195	15327	0	0	0	0
1	12	9	""	"YOR304C-A"	3960	27280	70	4674	5440	2448	105	194	541	100	96	0	3347	3338	1459	56	95	264	100	100	0	0	0	0	0	0	0	0	0	0	0	0	0	0	0	0	0	0	0	1.388	1.626	1.538	1.604	1.351	1.592	0.876	0.000	0.000	0.000	0.000	0.000	0.000	0.000	0.000	0.000	0.000	0.000	0.000	0.000	0.000	32	232	7860	8617	0.473	Error	Error	4569	3291	0	0	5335	3282	0	0	0	0
1	13	9	"GRE1"	"YPL223C"	4130	27280	70	7212	6687	1633	104	223	686	100	100	0	12847	12053	2649	59	379	1747	100	100	0	0	0	0	0	0	0	0	0	0	0	0	0	0	0	0	0	0	0	0.556	0.549	0.546	0.545	1.156	0.538	0.936	0.000	0.000	0.000	0.000	0.000	0.000	0.000	0.000	0.000	0.000	0.000	0.000	0.000	0.000	32	231	19896	18577	-0.847	Error	Error	7108	12788	0	0	6583	11994	0	0	0	0
1	14	9	"BBP1"	"YPL255W"	4330	27280	70	5262	5870	2662	114	236	673	100	100	0	8977	9137	4889	58	352	1515	93	93	0	0	0	0	0	0	0	0	0	0	0	0	0	0	0	0	0	0	0	0.577	0.634	0.659	0.700	1.692	0.559	0.865	0.000	0.000	0.000	0.000	0.000	0.000	0.000	0.000	0.000	0.000	0.000	0.000	0.000	0.000	32	231	14067	14835	-0.793	Error	Error	5148	8919	0	0	5756	9079	0	0	0	0
1	15	9	""	"YPR004C"	4540	27280	80	16495	14964	6845	106	114	56	100	100	0	11230	9381	3896	56	64	46	100	100	0	0	0	0	0	0	0	0	0	0	0	0	0	0	0	0	0	0	0	1.467	1.593	1.572	1.629	1.529	1.628	0.938	0.000	0.000	0.000	0.000	0.000	0.000	0.000	0.000	0.000	0.000	0.000	0.000	0.000	0.000	52	316	27563	24183	0.553	Error	Error	16389	11174	0	0	14858	9325	0	0	0	0
1	16	9	""	"YPL225W"	4740	27290	80	8609	7267	4681	105	111	51	96	94	0	3563	3426	2115	55	58	19	92	92	0	0	0	0	0	0	0	0	0	0	0	0	0	0	0	0	0	0	0	2.424	2.125	2.183	2.043	1.519	2.170	0.955	0.000	0.000	0.000	0.000	0.000	0.000	0.000	0.000	0.000	0.000	0.000	0.000	0.000	0.000	52	340	12012	10533	1.277	Error	Error	8504	3508	0	0	7162	3371	0	0	0	0
1	17	9	""	"YPL257W"	4940	27280	70	8015	7632	3231	103	137	204	100	100	0	6988	6473	2598	57	110	390	100	100	0	0	0	0	0	0	0	0	0	0	0	0	0	0	0	0	0	0	0	1.142	1.173	1.125	1.127	1.362	1.148	0.910	0.000	0.000	0.000	0.000	0.000	0.000	0.000	0.000	0.000	0.000	0.000	0.000	0.000	0.000	32	236	14843	13945	0.191	Error	Error	7912	6931	0	0	7529	6416	0	0	0	0
1	18	9	"ICL2"	"YPR006C"	5140	27280	60	21451	20726	8209	103	329	1446	100	100	0	15118	14957	5214	57	348	1709	100	100	0	0	0	0	0	0	0	0	0	0	0	0	0	0	0	0	0	0	0	1.417	1.384	1.389	1.339	1.256	1.397	0.922	0.000	0.000	0.000	0.000	0.000	0.000	0.000	0.000	0.000	0.000	0.000	0.000	0.000	0.000	32	176	36409	35523	0.503	Error	Error	21348	15061	0	0	20623	14900	0	0	0	0
1	19	9	"ALG5"	"YPL227C"	5340	27280	70	17351	16061	8023	116	318	1199	100	96	0	8395	7621	3586	61	222	894	100	93	0	0	0	0	0	0	0	0	0	0	0	0	0	0	0	0	0	0	0	2.068	2.109	2.087	2.055	1.397	2.143	0.919	0.000	0.000	0.000	0.000	0.000	0.000	0.000	0.000	0.000	0.000	0.000	0.000	0.000	0.000	32	236	25569	23505	1.048	Error	Error	17235	8334	0	0	15945	7560	0	0	0	0
1	20	9	"APM1"	"YPL259C"	5530	27270	70	21760	20046	8170	125	341	1352	100	100	0	14681	13736	4481	62	320	1605	100	100	0	0	0	0	0	0	0	0	0	0	0	0	0	0	0	0	0	0	0	1.480	1.457	1.447	1.406	1.303	1.467	0.914	0.000	0.000	0.000	0.000	0.000	0.000	0.000	0.000	0.000	0.000	0.000	0.000	0.000	0.000	32	236	36254	33595	0.566	Error	Error	21635	14619	0	0	19921	13674	0	0	0	0
1	21	9	""	"YPR008W"	5750	27270	70	7706	9657	6353	107	178	885	100	100	0	6079	6581	3189	57	80	216	100	100	0	0	0	0	0	0	0	0	0	0	0	0	0	0	0	0	0	0	0	1.262	1.464	1.320	1.369	1.513	1.553	0.732	0.000	0.000	0.000	0.000	0.000	0.000	0.000	0.000	0.000	0.000	0.000	0.000	0.000	0.000	32	236	13621	16074	0.336	Error	Error	7599	6022	0	0	9550	6524	0	0	0	0
1	1	10	""	"YPL229W"	1760	27500	100	8454	8001	3092	100	106	48	98	97	0	13122	11967	4830	53	59	23	100	98	0	0	0	0	0	0	0	0	0	0	0	0	0	0	0	0	0	0	0	0.639	0.663	0.668	0.719	1.957	0.655	0.954	0.000	0.000	0.000	0.000	0.000	0.000	0.000	0.000	0.000	0.000	0.000	0.000	0.000	0.000	80	556	21423	19815	-0.646	Error	Error	8354	13069	0	0	7901	11914	0	0	0	0
1	2	10	""	"YPL261C"	1960	27490	60	1023	1075	536	96	102	47	100	100	0	1659	1801	1003	54	62	43	100	100	0	0	0	0	0	0	0	0	0	0	0	0	0	0	0	0	0	0	0	0.578	0.560	0.551	0.567	1.549	0.483	0.771	0.000	0.000	0.000	0.000	0.000	0.000	0.000	0.000	0.000	0.000	0.000	0.000	0.000	0.000	32	176	2532	2726	-0.792	Error	Error	927	1605	0	0	979	1747	0	0	0	0
1	3	10	"RPA135"	"YPR010C"	2140	27490	100	6083	7231	5208	102	109	49	100	100	0	5912	7243	4753	54	61	35	98	98	0	0	0	0	0	0	0	0	0	0	0	0	0	0	0	0	0	0	0	1.021	0.992	0.986	0.967	1.493	1.029	0.929	0.000	0.000	0.000	0.000	0.000	0.000	0.000	0.000	0.000	0.000	0.000	0.000	0.000	0.000	80	509	11839	14318	0.030	Error	Error	5981	5858	0	0	7129	7189	0	0	0	0
1	4	10	"SEC7"	"YDR170C"	2340	27470	150	100	137	363	102	117	155	1	0	0	56	81	183	55	66	95	3	1	0	0	0	0	0	0	0	0	0	0	0	0	0	0	0	0	0	0	0	-2.000	1.346	2.555	2.322	3.772	2.108	0.719	0.000	0.000	0.000	0.000	0.000	0.000	0.000	0.000	0.000	0.000	0.000	0.000	0.000	0.000	156	911	-1	61	Error	Error	Error	-2	1	0	0	35	26	0	0	-50	0
1	5	10	"YRF1-1"	"YDR545W"	2540	27470	150	96	103	43	100	109	57	13	0	0	55	63	29	56	63	41	11	3	0	0	0	0	0	0	0	0	0	0	0	0	0	0	0	0	0	0	0	4.000	0.429	2.500	2.298	3.888	13.288	0.015	0.000	0.000	0.000	0.000	0.000	0.000	0.000	0.000	0.000	0.000	0.000	0.000	0.000	0.000	156	837	-5	10	2.000	Error	Error	-4	-1	0	0	3	7	0	0	-50	0
1	6	10	"SWI4"	"YER111C"	2740	27470	150	99	107	53	100	110	61	15	3	0	57	69	43	56	81	200	1	0	0	0	0	0	0	0	0	0	0	0	0	0	0	0	0	0	0	0	0	-1.000	0.538	2.861	2.459	4.264	0.714	0.070	0.000	0.000	0.000	0.000	0.000	0.000	0.000	0.000	0.000	0.000	0.000	0.000	0.000	0.000	156	837	0	20	Error	Error	Error	-1	1	0	0	7	13	0	0	-50	0
1	7	10	"ESP1"	"YGR098C"	2940	27470	150	99	104	46	100	149	446	0	0	0	57	65	31	56	157	882	0	0	0	0	0	0	0	0	0	0	0	0	0	0	0	0	0	0	0	0	0	-1.000	0.444	3.593	2.369	5.141	1.589	0.116	0.000	0.000	0.000	0.000	0.000	0.000	0.000	0.000	0.000	0.000	0.000	0.000	0.000	0.000	156	846	0	13	Error	Error	Error	-1	1	0	0	4	9	0	0	-50	0
1	8	10	"RIM101"	"YHL027W"	3140	27470	150	92	101	52	102	185	787	0	0	0	55	61	34	53	142	840	0	0	0	0	0	0	0	0	0	0	0	0	0	0	0	0	0	0	0	0	0	-5.000	-0.125	2.875	2.532	3.675	0.181	0.051	0.000	0.000	0.000	0.000	0.000	0.000	0.000	0.000	0.000	0.000	0.000	0.000	0.000	0.000	156	819	-8	7	Error	Error	Error	-10	2	0	0	-1	8	0	0	-50	0
1	9	10	"MIP6"	"YHR015W"	3340	27470	150	105	109	46	100	108	51	13	3	0	52	60	32	55	60	27	10	5	0	0	0	0	0	0	0	0	0	0	0	0	0	0	0	0	0	0	0	-1.667	1.800	2.333	2.151	3.454	9.498	0.025	0.000	0.000	0.000	0.000	0.000	0.000	0.000	0.000	0.000	0.000	0.000	0.000	0.000	0.000	156	840	2	14	Error	Error	Error	5	-3	0	0	9	5	0	0	-50	0
1	10	10	"VTH1"	"YIL173W"	3540	27470	150	99	112	55	103	190	772	0	0	0	60	68	31	56	216	1352	0	0	0	0	0	0	0	0	0	0	0	0	0	0	0	0	0	0	0	0	0	-1.000	0.750	2.625	2.549	5.141	12.253	0.013	0.000	0.000	0.000	0.000	0.000	0.000	0.000	0.000	0.000	0.000	0.000	0.000	0.000	0.000	156	841	0	21	Error	Error	Error	-4	4	0	0	9	12	0	0	-50	0
1	11	10	""	"YJR029W"	3740	27460	150	98	109	56	106	287	1630	0	0	0	56	63	27	56	273	1667	0	0	0	0	0	0	0	0	0	0	0	0	0	0	0	0	0	0	0	0	0	100000.000	0.429	2.682	2.904	3.915	0.551	0.898	0.000	0.000	0.000	0.000	0.000	0.000	0.000	0.000	0.000	0.000	0.000	0.000	0.000	0.000	156	830	-8	10	16.610	Error	Error	-8	0	0	0	3	7	0	0	-50	0
1	12	10	""	"YLL034C"	3940	27460	150	106	116	48	104	148	465	0	0	0	56	61	22	53	102	624	0	0	0	0	0	0	0	0	0	0	0	0	0	0	0	0	0	0	0	0	0	0.667	1.500	2.647	2.225	3.772	2.355	0.197	0.000	0.000	0.000	0.000	0.000	0.000	0.000	0.000	0.000	0.000	0.000	0.000	0.000	0.000	156	828	5	20	-0.585	Error	Error	2	3	0	0	12	8	0	0	-50	0
1	13	10	"ESC1"	"YMR219W"	4140	27460	150	101	107	47	101	138	370	0	0	0	54	59	20	53	148	938	0	0	0	0	0	0	0	0	0	0	0	0	0	0	0	0	0	0	0	0	0	0.000	1.000	2.500	2.830	3.602	17.184	0.013	0.000	0.000	0.000	0.000	0.000	0.000	0.000	0.000	0.000	0.000	0.000	0.000	0.000	0.000	156	818	1	12	Error	Error	Error	0	1	0	0	6	6	0	0	-50	0
1	14	10	"YKU70"	"YMR284W"	4340	27460	150	108	112	51	101	141	363	0	0	0	56	64	30	54	142	813	0	0	0	0	0	0	0	0	0	0	0	0	0	0	0	0	0	0	0	0	0	3.500	1.100	2.596	2.424	4.169	11.591	0.017	0.000	0.000	0.000	0.000	0.000	0.000	0.000	0.000	0.000	0.000	0.000	0.000	0.000	0.000	156	823	9	21	1.807	Error	Error	7	2	0	0	11	10	0	0	-50	0
1	15	10	"POL1"	"YNL102W"	4540	27460	150	99	106	48	100	108	59	16	1	0	51	59	30	53	63	107	1	0	0	0	0	0	0	0	0	0	0	0	0	0	0	0	0	0	0	0	0	0.500	1.000	2.563	2.408	4.030	32.495	0.002	0.000	0.000	0.000	0.000	0.000	0.000	0.000	0.000	0.000	0.000	0.000	0.000	0.000	0.000	156	863	-3	12	-1.000	Error	Error	-1	-2	0	0	6	6	0	0	-50	0
1	16	10	""	"YMRWdelta20"	4740	27490	80	1539	2254	1968	103	109	52	96	92	0	2194	2919	2389	53	58	28	96	96	0	0	0	0	0	0	0	0	0	0	0	0	0	0	0	0	0	0	0	0.671	0.751	0.686	0.693	1.732	0.781	0.945	0.000	0.000	0.000	0.000	0.000	0.000	0.000	0.000	0.000	0.000	0.000	0.000	0.000	0.000	52	336	3577	5017	-0.576	Error	Error	1436	2141	0	0	2151	2866	0	0	0	0
1	17	10	""	"IntYNL112W"	4940	27490	80	434	916	1246	101	112	55	96	88	0	463	920	1129	52	55	16	98	98	0	0	0	0	0	0	0	0	0	0	0	0	0	0	0	0	0	0	0	0.810	0.939	0.846	0.813	2.584	1.054	0.824	0.000	0.000	0.000	0.000	0.000	0.000	0.000	0.000	0.000	0.000	0.000	0.000	0.000	0.000	52	340	744	1683	-0.304	Error	Error	333	411	0	0	815	868	0	0	0	0
1	18	10	""	"CEN14"	5150	27480	60	208	234	134	98	104	46	75	56	0	146	156	75	54	58	20	100	84	0	0	0	0	0	0	0	0	0	0	0	0	0	0	0	0	0	0	0	1.196	1.333	1.588	1.472	2.008	2.077	0.482	0.000	0.000	0.000	0.000	0.000	0.000	0.000	0.000	0.000	0.000	0.000	0.000	0.000	0.000	32	176	202	238	0.258	Error	Error	110	92	0	0	136	102	0	0	0	0
1	19	10	""	"YORCdelta11"	5350	27470	70	1677	2360	1856	102	109	51	100	100	0	3299	3953	2732	55	64	41	100	100	0	0	0	0	0	0	0	0	0	0	0	0	0	0	0	0	0	0	0	0.486	0.579	0.527	0.512	1.478	0.609	0.913	0.000	0.000	0.000	0.000	0.000	0.000	0.000	0.000	0.000	0.000	0.000	0.000	0.000	0.000	32	236	4819	6156	-1.042	Error	Error	1575	3244	0	0	2258	3898	0	0	0	0
1	20	10	""	"YORWdelta16"	5550	27470	60	850	1322	1242	95	103	49	93	87	0	667	1145	1080	56	60	19	100	100	0	0	0	0	0	0	0	0	0	0	0	0	0	0	0	0	0	0	0	1.236	1.127	0.987	1.004	2.152	1.161	0.838	0.000	0.000	0.000	0.000	0.000	0.000	0.000	0.000	0.000	0.000	0.000	0.000	0.000	0.000	32	176	1366	2316	0.305	Error	Error	755	611	0	0	1227	1089	0	0	0	0
1	21	10	""	"YOR298C-A"	5750	27480	70	2583	2297	1010	102	110	57	100	100	0	3268	2958	1007	52	57	26	100	100	0	0	0	0	0	0	0	0	0	0	0	0	0	0	0	0	0	0	0	0.771	0.755	0.752	0.700	1.393	0.794	0.939	0.000	0.000	0.000	0.000	0.000	0.000	0.000	0.000	0.000	0.000	0.000	0.000	0.000	0.000	32	236	5697	5101	-0.374	Error	Error	2481	3216	0	0	2195	2906	0	0	0	0
1	1	11	""	"YPLCdelta10"	1750	27690	60	545	1223	1301	81	87	40	93	93	0	594	1222	1305	53	57	19	100	96	0	0	0	0	0	0	0	0	0	0	0	0	0	0	0	0	0	0	0	0.858	0.977	0.932	0.887	2.246	0.993	0.893	0.000	0.000	0.000	0.000	0.000	0.000	0.000	0.000	0.000	0.000	0.000	0.000	0.000	0.000	32	176	1005	2311	-0.222	Error	Error	464	541	0	0	1142	1169	0	0	0	0
1	2	11	""	"YPRCdelta13"	1940	27680	70	4530	5848	4703	101	142	237	96	96	0	3060	3838	2819	53	114	346	96	87	0	0	0	0	0	0	0	0	0	0	0	0	0	0	0	0	0	0	0	1.473	1.518	1.511	1.426	1.555	1.595	0.912	0.000	0.000	0.000	0.000	0.000	0.000	0.000	0.000	0.000	0.000	0.000	0.000	0.000	0.000	32	236	7436	9532	0.559	Error	Error	4429	3007	0	0	5747	3785	0	0	0	0
1	3	11	""	"SNR51"	2160	27680	70	396	502	426	97	103	49	84	75	0	542	840	683	51	55	21	100	100	0	0	0	0	0	0	0	0	0	0	0	0	0	0	0	0	0	0	0	0.609	0.513	0.443	0.430	2.240	0.534	0.729	0.000	0.000	0.000	0.000	0.000	0.000	0.000	0.000	0.000	0.000	0.000	0.000	0.000	0.000	32	236	790	1194	-0.716	Error	Error	299	491	0	0	405	789	0	0	0	0
1	4	11	""	"iYAL068C-0"	2360	27690	70	261	332	209	99	104	48	84	78	0	234	331	227	54	61	31	100	93	0	0	0	0	0	0	0	0	0	0	0	0	0	0	0	0	0	0	0	0.900	0.841	0.782	0.846	1.998	0.909	0.714	0.000	0.000	0.000	0.000	0.000	0.000	0.000	0.000	0.000	0.000	0.000	0.000	0.000	0.000	32	236	342	510	-0.152	Error	Error	162	180	0	0	233	277	0	0	0	0
1	5	11	""	"iYAL067C"	2550	27690	90	1638	2119	1472	101	107	48	100	100	0	5000	6049	4063	56	63	36	100	100	0	0	0	0	0	0	0	0	0	0	0	0	0	0	0	0	0	0	0	0.311	0.337	0.331	0.323	1.557	0.325	0.853	0.000	0.000	0.000	0.000	0.000	0.000	0.000	0.000	0.000	0.000	0.000	0.000	0.000	0.000	52	420	6481	8011	-1.686	Error	Error	1537	4944	0	0	2018	5993	0	0	0	0
1	6	11	""	"iYAL064C-A-0"	2750	27690	90	3484	4780	4841	98	107	58	100	100	0	3902	5472	5258	54	63	46	100	100	0	0	0	0	0	0	0	0	0	0	0	0	0	0	0	0	0	0	0	0.880	0.864	0.811	0.815	1.539	0.886	0.848	0.000	0.000	0.000	0.000	0.000	0.000	0.000	0.000	0.000	0.000	0.000	0.000	0.000	0.000	52	420	7234	10100	-0.185	Error	Error	3386	3848	0	0	4682	5418	0	0	0	0
1	7	11	""	"iYBR065C"	2940	27680	70	3677	3786	2548	96	116	100	100	100	0	5383	6434	3982	58	115	268	100	96	0	0	0	0	0	0	0	0	0	0	0	0	0	0	0	0	0	0	0	0.672	0.579	0.548	0.535	1.518	0.574	0.928	0.000	0.000	0.000	0.000	0.000	0.000	0.000	0.000	0.000	0.000	0.000	0.000	0.000	0.000	32	236	8906	10066	-0.572	Error	Error	3581	5325	0	0	3690	6376	0	0	0	0
1	8	11	""	"iYBR069C"	3150	27680	80	574	1200	1432	100	105	47	90	82	0	1763	3068	3159	53	60	31	100	100	0	0	0	0	0	0	0	0	0	0	0	0	0	0	0	0	0	0	0	0.277	0.365	0.255	0.249	2.114	0.405	0.902	0.000	0.000	0.000	0.000	0.000	0.000	0.000	0.000	0.000	0.000	0.000	0.000	0.000	0.000	52	340	2184	4115	-1.851	Error	Error	474	1710	0	0	1100	3015	0	0	0	0
1	9	11	""	"iYBR073W"	3350	27690	70	842	1171	867	104	110	50	100	100	0	1669	1880	1386	56	63	32	100	100	0	0	0	0	0	0	0	0	0	0	0	0	0	0	0	0	0	0	0	0.458	0.585	0.585	0.581	1.634	0.590	0.897	0.000	0.000	0.000	0.000	0.000	0.000	0.000	0.000	0.000	0.000	0.000	0.000	0.000	0.000	32	236	2351	2891	-1.128	Error	Error	738	1613	0	0	1067	1824	0	0	0	0
1	10	11	""	"iYBR085W-1"	3540	27680	70	1718	2804	2415	100	107	51	100	100	0	2898	3600	2999	56	72	82	100	100	0	0	0	0	0	0	0	0	0	0	0	0	0	0	0	0	0	0	0	0.569	0.763	0.705	0.751	1.458	0.752	0.898	0.000	0.000	0.000	0.000	0.000	0.000	0.000	0.000	0.000	0.000	0.000	0.000	0.000	0.000	32	236	4460	6248	-0.813	Error	Error	1618	2842	0	0	2704	3544	0	0	0	0
1	11	11	""	"iYBR089W"	3750	27680	80	3256	5637	5465	93	99	49	100	100	0	4595	7058	6241	52	62	87	100	100	0	0	0	0	0	0	0	0	0	0	0	0	0	0	0	0	0	0	0	0.696	0.791	0.771	0.707	1.425	0.828	0.914	0.000	0.000	0.000	0.000	0.000	0.000	0.000	0.000	0.000	0.000	0.000	0.000	0.000	0.000	52	340	7706	12550	-0.522	Error	Error	3163	4543	0	0	5544	7006	0	0	0	0
1	12	11	""	"iYBR093C"	3960	27680	90	636	1112	987	99	106	49	100	92	0	1652	2900	2558	53	58	22	100	100	0	0	0	0	0	0	0	0	0	0	0	0	0	0	0	0	0	0	0	0.336	0.356	0.363	0.342	1.571	0.361	0.927	0.000	0.000	0.000	0.000	0.000	0.000	0.000	0.000	0.000	0.000	0.000	0.000	0.000	0.000	52	420	2136	3860	-1.574	Error	Error	537	1599	0	0	1013	2847	0	0	0	0
1	13	11	""	"iYBR111C"	4150	27680	90	3651	5144	4129	103	108	59	100	100	0	4241	5085	3671	54	62	32	100	100	0	0	0	0	0	0	0	0	0	0	0	0	0	0	0	0	0	0	0	0.847	1.002	0.958	0.948	1.440	1.047	0.891	0.000	0.000	0.000	0.000	0.000	0.000	0.000	0.000	0.000	0.000	0.000	0.000	0.000	0.000	52	420	7735	10072	-0.239	Error	Error	3548	4187	0	0	5041	5031	0	0	0	0
1	14	11	""	"iYBR117C"	4340	27680	90	2825	3823	3065	99	106	48	100	100	0	6383	7602	5330	55	61	37	100	100	0	0	0	0	0	0	0	0	0	0	0	0	0	0	0	0	0	0	0	0.431	0.493	0.487	0.469	1.449	0.513	0.928	0.000	0.000	0.000	0.000	0.000	0.000	0.000	0.000	0.000	0.000	0.000	0.000	0.000	0.000	52	420	9054	11271	-1.215	Error	Error	2726	6328	0	0	3724	7547	0	0	0	0
1	15	11	""	"iYBR121C"	4540	27680	90	3649	4775	3802	104	110	50	100	100	0	7212	8424	5648	56	61	28	100	100	0	0	0	0	0	0	0	0	0	0	0	0	0	0	0	0	0	0	0	0.495	0.558	0.502	0.482	1.567	0.592	0.931	0.000	0.000	0.000	0.000	0.000	0.000	0.000	0.000	0.000	0.000	0.000	0.000	0.000	0.000	52	420	10701	13039	-1.013	Error	Error	3545	7156	0	0	4671	8368	0	0	0	0
1	16	11	""	"iYBR139W"	4740	27680	80	518	954	957	101	109	49	92	86	0	354	698	670	55	60	29	96	90	0	0	0	0	0	0	0	0	0	0	0	0	0	0	0	0	0	0	0	1.395	1.327	1.260	1.193	2.083	1.420	0.898	0.000	0.000	0.000	0.000	0.000	0.000	0.000	0.000	0.000	0.000	0.000	0.000	0.000	0.000	52	340	716	1496	0.480	Error	Error	417	299	0	0	853	643	0	0	0	0
1	17	11	""	"iYBR143C"	4940	27680	80	1513	2582	2708	96	104	49	100	100	0	4392	5674	5137	51	56	23	100	100	0	0	0	0	0	0	0	0	0	0	0	0	0	0	0	0	0	0	0	0.326	0.442	0.378	0.406	1.520	0.471	0.889	0.000	0.000	0.000	0.000	0.000	0.000	0.000	0.000	0.000	0.000	0.000	0.000	0.000	0.000	52	340	5758	8109	-1.615	Error	Error	1417	4341	0	0	2486	5623	0	0	0	0
1	18	11	""	"iYBR147W"	5150	27680	80	1881	2722	2212	105	112	52	100	100	0	3236	4193	2875	56	61	30	100	100	0	0	0	0	0	0	0	0	0	0	0	0	0	0	0	0	0	0	0	0.558	0.633	0.583	0.558	1.481	0.680	0.927	0.000	0.000	0.000	0.000	0.000	0.000	0.000	0.000	0.000	0.000	0.000	0.000	0.000	0.000	52	340	4956	6754	-0.840	Error	Error	1776	3180	0	0	2617	4137	0	0	0	0
1	19	11	""	"iYDL240W"	5340	27670	70	2576	4461	3895	110	121	80	100	100	0	1351	2084	1734	59	72	57	100	100	0	0	0	0	0	0	0	0	0	0	0	0	0	0	0	0	0	0	0	1.909	2.149	2.158	2.116	1.508	2.268	0.914	0.000	0.000	0.000	0.000	0.000	0.000	0.000	0.000	0.000	0.000	0.000	0.000	0.000	0.000	32	236	3758	6376	0.933	Error	Error	2466	1292	0	0	4351	2025	0	0	0	0
1	20	11	""	"iYDL236W"	5550	27670	70	340	381	222	103	110	49	84	71	0	380	487	314	54	59	22	100	100	0	0	0	0	0	0	0	0	0	0	0	0	0	0	0	0	0	0	0	0.727	0.642	0.668	0.615	1.949	0.650	0.695	0.000	0.000	0.000	0.000	0.000	0.000	0.000	0.000	0.000	0.000	0.000	0.000	0.000	0.000	32	236	563	711	-0.460	Error	Error	237	326	0	0	278	433	0	0	0	0
1	21	11	""	"iYDL232W"	5740	27670	70	1603	1867	1469	101	108	50	96	90	0	1108	2217	1957	52	62	41	100	100	0	0	0	0	0	0	0	0	0	0	0	0	0	0	0	0	0	0	0	1.422	0.816	0.777	0.768	2.057	0.750	0.898	0.000	0.000	0.000	0.000	0.000	0.000	0.000	0.000	0.000	0.000	0.000	0.000	0.000	0.000	32	236	2558	3931	0.508	Error	Error	1502	1056	0	0	1766	2165	0	0	0	0
1	1	12	""	"iYDL216C"	1760	27890	80	1228	1559	1174	102	108	53	100	98	0	1764	2620	1893	59	66	35	100	100	0	0	0	0	0	0	0	0	0	0	0	0	0	0	0	0	0	0	0	0.660	0.569	0.555	0.529	1.530	0.574	0.918	0.000	0.000	0.000	0.000	0.000	0.000	0.000	0.000	0.000	0.000	0.000	0.000	0.000	0.000	52	340	2831	4018	-0.599	Error	Error	1126	1705	0	0	1457	2561	0	0	0	0
1	2	12	""	"iYDL212W"	1950	27900	90	627	1125	1015	100	106	52	96	96	0	1155	2141	1895	53	61	43	100	100	0	0	0	0	0	0	0	0	0	0	0	0	0	0	0	0	0	0	0	0.478	0.491	0.503	0.424	1.940	0.501	0.917	0.000	0.000	0.000	0.000	0.000	0.000	0.000	0.000	0.000	0.000	0.000	0.000	0.000	0.000	52	420	1629	3113	-1.064	Error	Error	527	1102	0	0	1025	2088	0	0	0	0
1	3	12	""	"itG(GCC)D1"	2150	27890	100	5423	7806	6560	97	103	48	100	100	0	4908	6161	4524	51	56	34	98	98	0	0	0	0	0	0	0	0	0	0	0	0	0	0	0	0	0	0	0	1.097	1.262	1.229	1.255	1.932	1.362	0.922	0.000	0.000	0.000	0.000	0.000	0.000	0.000	0.000	0.000	0.000	0.000	0.000	0.000	0.000	80	548	10183	13819	0.133	Error	Error	5326	4857	0	0	7709	6110	0	0	0	0
1	4	12	""	"iYDL195W"	2350	27880	80	571	1385	1588	98	104	49	98	86	0	1526	3287	3296	53	67	109	100	100	0	0	0	0	0	0	0	0	0	0	0	0	0	0	0	0	0	0	0	0.321	0.398	0.353	0.302	1.815	0.431	0.884	0.000	0.000	0.000	0.000	0.000	0.000	0.000	0.000	0.000	0.000	0.000	0.000	0.000	0.000	52	340	1946	4521	-1.639	Error	Error	473	1473	0	0	1287	3234	0	0	0	0
1	5	12	""	"iYDL191W"	2560	27880	90	1823	3753	4105	100	105	48	98	96	0	1150	2177	2097	53	61	39	98	98	0	0	0	0	0	0	0	0	0	0	0	0	0	0	0	0	0	0	0	1.571	1.720	1.484	1.318	1.862	1.891	0.936	0.000	0.000	0.000	0.000	0.000	0.000	0.000	0.000	0.000	0.000	0.000	0.000	0.000	0.000	52	420	2820	5777	0.651	Error	Error	1723	1097	0	0	3653	2124	0	0	0	0
1	6	12	""	"iYDL186W"	2760	27890	80	1054	1527	1191	99	105	49	100	98	0	3550	4043	2788	53	58	26	100	100	0	0	0	0	0	0	0	0	0	0	0	0	0	0	0	0	0	0	0	0.273	0.358	0.319	0.309	1.543	0.376	0.929	0.000	0.000	0.000	0.000	0.000	0.000	0.000	0.000	0.000	0.000	0.000	0.000	0.000	0.000	52	340	4452	5418	-1.873	Error	Error	955	3497	0	0	1428	3990	0	0	0	0
1	7	12	""	"iYDL170W"	2960	27890	80	976	1456	1090	98	103	48	98	98	0	1384	2046	1403	52	56	24	100	100	0	0	0	0	0	0	0	0	0	0	0	0	0	0	0	0	0	0	0	0.659	0.681	0.671	0.609	1.627	0.715	0.945	0.000	0.000	0.000	0.000	0.000	0.000	0.000	0.000	0.000	0.000	0.000	0.000	0.000	0.000	52	340	2210	3352	-0.601	Error	Error	878	1332	0	0	1358	1994	0	0	0	0
1	8	12	""	"iYDL166C"	3150	27890	60	597	668	420	100	107	49	96	90	0	1050	1260	761	53	58	24	100	100	0	0	0	0	0	0	0	0	0	0	0	0	0	0	0	0	0	0	0	0.498	0.471	0.499	0.413	1.956	0.476	0.836	0.000	0.000	0.000	0.000	0.000	0.000	0.000	0.000	0.000	0.000	0.000	0.000	0.000	0.000	32	176	1494	1775	-1.004	Error	Error	497	997	0	0	568	1207	0	0	0	0
1	9	12	""	"iYDL160C"	3340	27880	70	1866	2156	1523	105	113	60	100	96	0	5568	6520	4667	56	81	132	100	100	0	0	0	0	0	0	0	0	0	0	0	0	0	0	0	0	0	0	0	0.319	0.317	0.333	0.331	1.715	0.313	0.943	0.000	0.000	0.000	0.000	0.000	0.000	0.000	0.000	0.000	0.000	0.000	0.000	0.000	0.000	32	236	7273	8515	-1.646	Error	Error	1761	5512	0	0	2051	6464	0	0	0	0
1	10	12	""	"iYDR141C"	3550	27880	90	1546	1923	1492	101	109	54	100	98	0	4694	5146	3737	57	65	31	98	98	0	0	0	0	0	0	0	0	0	0	0	0	0	0	0	0	0	0	0	0.312	0.358	0.348	0.334	1.846	0.368	0.949	0.000	0.000	0.000	0.000	0.000	0.000	0.000	0.000	0.000	0.000	0.000	0.000	0.000	0.000	52	420	6082	6911	-1.682	Error	Error	1445	4637	0	0	1822	5089	0	0	0	0
1	11	12	""	"iYDR145W"	3740	27880	50	508	747	488	110	112	55	100	100	0	555	723	547	58	69	34	100	91	0	0	0	0	0	0	0	0	0	0	0	0	0	0	0	0	0	0	0	0.801	0.958	1.012	1.039	2.232	0.916	0.819	0.000	0.000	0.000	0.000	0.000	0.000	0.000	0.000	0.000	0.000	0.000	0.000	0.000	0.000	12	104	895	1302	-0.320	Error	Error	398	497	0	0	637	665	0	0	0	0
1	12	12	""	"iYDR150W"	3950	27880	80	3401	5410	4478	98	105	51	100	100	0	2636	3475	2690	54	58	24	100	100	0	0	0	0	0	0	0	0	0	0	0	0	0	0	0	0	0	0	0	1.279	1.553	1.518	1.489	1.384	1.624	0.941	0.000	0.000	0.000	0.000	0.000	0.000	0.000	0.000	0.000	0.000	0.000	0.000	0.000	0.000	52	340	5885	8733	0.355	Error	Error	3303	2582	0	0	5312	3421	0	0	0	0
1	13	12	""	"iYDR169C-0"	4160	27880	90	1548	2863	2711	100	109	70	100	100	0	3237	5583	5104	55	65	80	100	100	0	0	0	0	0	0	0	0	0	0	0	0	0	0	0	0	0	0	0	0.455	0.500	0.463	0.456	1.487	0.498	0.886	0.000	0.000	0.000	0.000	0.000	0.000	0.000	0.000	0.000	0.000	0.000	0.000	0.000	0.000	52	420	4630	8291	-1.136	Error	Error	1448	3182	0	0	2763	5528	0	0	0	0
1	14	12	""	"iYDR170W-A-0"	4340	27880	70	12060	16074	13626	113	148	260	100	96	0	24665	30797	24218	62	192	753	100	96	12	0	0	0	0	0	0	0	0	0	0	0	0	0	0	0	0	0	0	0.486	0.519	0.499	0.461	1.642	0.498	0.868	0.000	0.000	0.000	0.000	0.000	0.000	0.000	0.000	0.000	0.000	0.000	0.000	0.000	0.000	32	236	36550	46696	-1.042	Error	Error	11947	24603	0	0	15961	30735	0	0	0	0
1	15	12	""	"iYDR173C"	4550	27870	70	1952	2528	1781	106	112	50	100	93	0	5111	5216	3337	58	61	21	100	100	0	0	0	0	0	0	0	0	0	0	0	0	0	0	0	0	0	0	0	0.365	0.470	0.433	0.378	1.831	0.476	0.899	0.000	0.000	0.000	0.000	0.000	0.000	0.000	0.000	0.000	0.000	0.000	0.000	0.000	0.000	32	236	6899	7580	-1.453	Error	Error	1846	5053	0	0	2422	5158	0	0	0	0
1	16	12	""	"iYDR189W"	4750	27880	70	1073	1035	700	101	109	51	100	90	0	570	807	551	59	71	50	100	96	0	0	0	0	0	0	0	0	0	0	0	0	0	0	0	0	0	0	0	1.902	1.249	1.246	1.202	1.502	1.287	0.865	0.000	0.000	0.000	0.000	0.000	0.000	0.000	0.000	0.000	0.000	0.000	0.000	0.000	0.000	32	236	1483	1682	0.928	Error	Error	972	511	0	0	934	748	0	0	0	0
1	17	12	""	"iYDR194C"	4950	27880	80	720	1235	1174	105	107	49	94	82	0	2043	3367	3137	56	61	24	100	100	0	0	0	0	0	0	0	0	0	0	0	0	0	0	0	0	0	0	0	0.310	0.341	0.321	0.292	1.797	0.349	0.923	0.000	0.000	0.000	0.000	0.000	0.000	0.000	0.000	0.000	0.000	0.000	0.000	0.000	0.000	52	340	2602	4441	-1.692	Error	Error	615	1987	0	0	1130	3311	0	0	0	0
1	18	12	""	"iYDR198C"	5150	27880	80	816	1479	1329	101	108	46	100	90	0	1243	2017	1766	58	63	23	100	100	0	0	0	0	0	0	0	0	0	0	0	0	0	0	0	0	0	0	0	0.603	0.703	0.641	0.621	1.982	0.707	0.836	0.000	0.000	0.000	0.000	0.000	0.000	0.000	0.000	0.000	0.000	0.000	0.000	0.000	0.000	52	340	1900	3337	-0.729	Error	Error	715	1185	0	0	1378	1959	0	0	0	0
1	19	12	""	"iYDR214W"	5350	27880	70	288	303	177	106	108	45	78	65	0	555	637	311	55	60	23	100	100	0	0	0	0	0	0	0	0	0	0	0	0	0	0	0	0	0	0	0	0.364	0.338	0.330	0.284	2.155	0.380	0.589	0.000	0.000	0.000	0.000	0.000	0.000	0.000	0.000	0.000	0.000	0.000	0.000	0.000	0.000	32	236	682	779	-1.458	Error	Error	182	500	0	0	197	582	0	0	0	0
1	20	12	""	"iYDR218C"	5550	27880	80	1221	2815	2776	108	117	66	100	100	0	2133	4138	3743	61	75	65	100	98	0	0	0	0	0	0	0	0	0	0	0	0	0	0	0	0	0	0	0	0.537	0.664	0.647	0.603	1.717	0.694	0.899	0.000	0.000	0.000	0.000	0.000	0.000	0.000	0.000	0.000	0.000	0.000	0.000	0.000	0.000	52	340	3185	6784	-0.897	Error	Error	1113	2072	0	0	2707	4077	0	0	0	0
1	21	12	""	"iYDR223W"	5750	27880	80	751	1274	1154	99	106	45	98	96	0	2029	3368	2999	54	57	19	100	100	0	0	0	0	0	0	0	0	0	0	0	0	0	0	0	0	0	0	0	0.330	0.355	0.356	0.331	1.775	0.359	0.920	0.000	0.000	0.000	0.000	0.000	0.000	0.000	0.000	0.000	0.000	0.000	0.000	0.000	0.000	52	340	2627	4489	-1.599	Error	Error	652	1975	0	0	1175	3314	0	0	0	0
1	1	13	""	"iYDR532C"	1730	28090	70	179	251	162	107	118	106	43	25	0	147	189	112	61	75	74	59	28	0	0	0	0	0	0	0	0	0	0	0	0	0	0	0	0	0	0	0	0.837	1.125	1.002	1.041	2.692	1.379	0.636	0.000	0.000	0.000	0.000	0.000	0.000	0.000	0.000	0.000	0.000	0.000	0.000	0.000	0.000	32	220	158	272	-0.256	Error	Error	72	86	0	0	144	128	0	0	0	0
1	2	13	""	"iYDR535C"	1960	28080	70	2670	2667	733	103	128	158	100	100	0	5867	5963	1479	55	111	347	100	100	0	0	0	0	0	0	0	0	0	0	0	0	0	0	0	0	0	0	0	0.442	0.434	0.442	0.430	1.192	0.411	0.921	0.000	0.000	0.000	0.000	0.000	0.000	0.000	0.000	0.000	0.000	0.000	0.000	0.000	0.000	32	236	8379	8472	-1.179	Error	Error	2567	5812	0	0	2564	5908	0	0	0	0
1	3	13	""	"iYDR539W-1"	2160	28090	50	179	211	84	87	100	52	91	41	0	236	269	122	54	72	56	91	83	0	0	0	0	0	0	0	0	0	0	0	0	0	0	0	0	0	0	0	0.505	0.577	0.506	0.561	1.313	0.706	0.386	0.000	0.000	0.000	0.000	0.000	0.000	0.000	0.000	0.000	0.000	0.000	0.000	0.000	0.000	12	104	274	339	-0.984	Error	Error	92	182	0	0	124	215	0	0	0	0
1	4	13	""	"iYEL073C-4"	2350	28090	80	221	265	188	103	106	47	76	53	0	438	649	627	54	58	22	100	100	0	0	0	0	0	0	0	0	0	0	0	0	0	0	0	0	0	0	0	0.307	0.272	0.301	0.273	2.603	0.263	0.629	0.000	0.000	0.000	0.000	0.000	0.000	0.000	0.000	0.000	0.000	0.000	0.000	0.000	0.000	52	340	502	757	-1.702	Error	Error	118	384	0	0	162	595	0	0	0	0
1	5	13	""	"iYEL071W-1"	2570	28080	70	2626	3007	1219	103	226	633	100	96	0	3851	4065	1878	55	198	833	100	93	0	0	0	0	0	0	0	0	0	0	0	0	0	0	0	0	0	0	0	0.665	0.724	0.720	0.750	1.370	0.659	0.854	0.000	0.000	0.000	0.000	0.000	0.000	0.000	0.000	0.000	0.000	0.000	0.000	0.000	0.000	32	236	6319	6914	-0.589	Error	Error	2523	3796	0	0	2904	4010	0	0	0	0
1	6	13	""	"iYEL068C"	2760	28080	70	2562	2704	1271	108	120	110	100	100	0	2238	2452	1086	53	66	99	100	100	0	0	0	0	0	0	0	0	0	0	0	0	0	0	0	0	0	0	0	1.123	1.082	1.126	1.074	1.316	1.034	0.836	0.000	0.000	0.000	0.000	0.000	0.000	0.000	0.000	0.000	0.000	0.000	0.000	0.000	0.000	32	236	4639	4995	0.168	Error	Error	2454	2185	0	0	2596	2399	0	0	0	0
1	7	13	""	"iYEL051W"	2950	28080	70	1632	1805	847	100	133	187	100	100	0	1835	2368	1243	53	139	468	100	93	0	0	0	0	0	0	0	0	0	0	0	0	0	0	0	0	0	0	0	0.860	0.737	0.733	0.744	1.511	0.638	0.812	0.000	0.000	0.000	0.000	0.000	0.000	0.000	0.000	0.000	0.000	0.000	0.000	0.000	0.000	32	236	3314	4020	-0.218	Error	Error	1532	1782	0	0	1705	2315	0	0	0	0
1	8	13	""	"itG(GCC)E"	3160	28080	70	307	361	235	108	115	56	87	68	0	303	363	230	55	62	28	96	90	0	0	0	0	0	0	0	0	0	0	0	0	0	0	0	0	0	0	0	0.802	0.821	0.738	0.882	2.203	0.774	0.515	0.000	0.000	0.000	0.000	0.000	0.000	0.000	0.000	0.000	0.000	0.000	0.000	0.000	0.000	32	236	447	561	-0.318	Error	Error	199	248	0	0	253	308	0	0	0	0
1	9	13	""	"iYEL047C"	3350	28080	70	1748	1882	691	101	132	153	100	100	0	3694	3555	1169	58	140	469	100	96	0	0	0	0	0	0	0	0	0	0	0	0	0	0	0	0	0	0	0	0.453	0.509	0.543	0.502	1.311	0.536	0.884	0.000	0.000	0.000	0.000	0.000	0.000	0.000	0.000	0.000	0.000	0.000	0.000	0.000	0.000	32	236	5283	5278	-1.143	Error	Error	1647	3636	0	0	1781	3497	0	0	0	0
1	10	13	""	"iYEL029C"	3550	28080	80	7611	7818	2823	97	108	53	100	100	0	8911	8706	2564	55	65	36	100	100	0	0	0	0	0	0	0	0	0	0	0	0	0	0	0	0	0	0	0	0.848	0.892	0.855	0.887	1.371	0.908	0.920	0.000	0.000	0.000	0.000	0.000	0.000	0.000	0.000	0.000	0.000	0.000	0.000	0.000	0.000	52	340	16370	16372	-0.237	Error	Error	7514	8856	0	0	7721	8651	0	0	0	0
1	11	13	""	"iYEL027W"	3740	28080	70	3380	3228	1167	102	181	449	100	96	0	3505	3598	1615	53	171	632	96	90	0	0	0	0	0	0	0	0	0	0	0	0	0	0	0	0	0	0	0	0.950	0.882	0.887	0.933	1.390	0.887	0.894	0.000	0.000	0.000	0.000	0.000	0.000	0.000	0.000	0.000	0.000	0.000	0.000	0.000	0.000	32	236	6730	6671	-0.075	Error	Error	3278	3452	0	0	3126	3545	0	0	0	0
1	12	13	""	"iYEL023C"	3960	28070	90	3427	3146	1256	108	111	56	100	100	0	7559	6694	2861	53	58	64	100	100	0	0	0	0	0	0	0	0	0	0	0	0	0	0	0	0	0	0	0	0.442	0.457	0.459	0.460	1.344	0.440	0.935	0.000	0.000	0.000	0.000	0.000	0.000	0.000	0.000	0.000	0.000	0.000	0.000	0.000	0.000	52	414	10825	9679	-1.177	Error	Error	3319	7506	0	0	3038	6641	0	0	0	0
1	13	13	""	"iYFL031W"	4140	28080	80	1411	1860	1292	103	105	46	100	100	0	2984	3446	2205	52	55	16	100	100	0	0	0	0	0	0	0	0	0	0	0	0	0	0	0	0	0	0	0	0.446	0.518	0.500	0.486	1.434	0.533	0.930	0.000	0.000	0.000	0.000	0.000	0.000	0.000	0.000	0.000	0.000	0.000	0.000	0.000	0.000	52	340	4240	5151	-1.165	Error	Error	1308	2932	0	0	1757	3394	0	0	0	0
1	14	13	""	"iYFL027C"	4340	28070	90	3759	3845	2078	104	110	50	100	100	0	7548	7389	3429	52	57	23	100	100	0	0	0	0	0	0	0	0	0	0	0	0	0	0	0	0	0	0	0	0.488	0.510	0.519	0.492	1.418	0.516	0.925	0.000	0.000	0.000	0.000	0.000	0.000	0.000	0.000	0.000	0.000	0.000	0.000	0.000	0.000	52	420	11151	11078	-1.036	Error	Error	3655	7496	0	0	3741	7337	0	0	0	0
1	15	13	""	"iYFL023W"	4550	28060	90	1495	1897	1376	100	105	52	98	98	0	1397	1584	978	54	59	20	100	100	0	0	0	0	0	0	0	0	0	0	0	0	0	0	0	0	0	0	0	1.039	1.175	1.074	1.030	1.512	1.276	0.910	0.000	0.000	0.000	0.000	0.000	0.000	0.000	0.000	0.000	0.000	0.000	0.000	0.000	0.000	52	420	2738	3327	0.055	Error	Error	1395	1343	0	0	1797	1530	0	0	0	0
1	16	13	""	"iYFL009W"	4750	28070	60	627	751	477	117	117	48	96	90	0	962	989	629	53	63	37	100	100	0	0	0	0	0	0	0	0	0	0	0	0	0	0	0	0	0	0	0	0.561	0.677	0.649	0.561	2.461	0.702	0.783	0.000	0.000	0.000	0.000	0.000	0.000	0.000	0.000	0.000	0.000	0.000	0.000	0.000	0.000	32	176	1419	1570	-0.834	Error	Error	510	909	0	0	634	936	0	0	0	0
1	17	13	""	"iYFL005W"	4950	28070	80	6430	5780	3673	104	109	53	100	100	0	5410	5414	3124	58	63	26	100	100	0	0	0	0	0	0	0	0	0	0	0	0	0	0	0	0	0	0	0	1.182	1.060	1.040	1.026	1.556	1.094	0.939	0.000	0.000	0.000	0.000	0.000	0.000	0.000	0.000	0.000	0.000	0.000	0.000	0.000	0.000	52	340	11678	11032	0.241	Error	Error	6326	5352	0	0	5676	5356	0	0	0	0
1	18	13	""	"iYFLWdelta5"	5150	28060	70	8136	7402	4366	103	115	64	100	100	0	3535	3767	2161	59	71	74	100	100	0	0	0	0	0	0	0	0	0	0	0	0	0	0	0	0	0	0	0	2.311	1.968	1.998	1.879	1.404	1.996	0.931	0.000	0.000	0.000	0.000	0.000	0.000	0.000	0.000	0.000	0.000	0.000	0.000	0.000	0.000	32	236	11509	11007	1.209	Error	Error	8033	3476	0	0	7299	3708	0	0	0	0
1	19	13	""	"iYFR009W"	5350	28060	90	3300	3656	2884	104	109	48	100	100	0	2139	2836	1918	56	62	32	100	100	0	0	0	0	0	0	0	0	0	0	0	0	0	0	0	0	0	0	0	1.534	1.278	1.046	1.164	1.714	1.413	0.810	0.000	0.000	0.000	0.000	0.000	0.000	0.000	0.000	0.000	0.000	0.000	0.000	0.000	0.000	52	420	5279	6332	0.618	Error	Error	3196	2083	0	0	3552	2780	0	0	0	0
1	20	13	""	"iYFR012W"	5560	28060	90	8460	8993	6724	106	115	66	100	100	0	8388	8650	6106	58	75	73	98	96	0	0	0	0	0	0	0	0	0	0	0	0	0	0	0	0	0	0	0	1.003	1.034	0.973	1.071	2.213	1.064	0.941	0.000	0.000	0.000	0.000	0.000	0.000	0.000	0.000	0.000	0.000	0.000	0.000	0.000	0.000	52	414	16684	17479	0.004	Error	Error	8354	8330	0	0	8887	8592	0	0	0	0
1	21	13	""	"iYFR016C"	5760	28070	80	1015	1123	677	102	110	48	100	100	0	2436	2797	1653	55	60	23	100	100	0	0	0	0	0	0	0	0	0	0	0	0	0	0	0	0	0	0	0	0.383	0.372	0.355	0.358	1.542	0.370	0.898	0.000	0.000	0.000	0.000	0.000	0.000	0.000	0.000	0.000	0.000	0.000	0.000	0.000	0.000	52	332	3294	3763	-1.383	Error	Error	913	2381	0	0	1021	2742	0	0	0	0
1	1	14	""	"iYFR027W"	1740	28280	70	3112	3946	3045	107	133	165	100	96	0	4641	5647	4088	62	165	584	96	93	0	0	0	0	0	0	0	0	0	0	0	0	0	0	0	0	0	0	0	0.656	0.687	0.668	0.654	1.604	0.632	0.866	0.000	0.000	0.000	0.000	0.000	0.000	0.000	0.000	0.000	0.000	0.000	0.000	0.000	0.000	32	230	7584	9424	-0.608	Error	Error	3005	4579	0	0	3839	5585	0	0	0	0
1	2	14	""	"iYFR030W"	1950	28280	80	1668	1906	1180	100	108	55	100	100	0	897	983	553	58	64	22	100	100	0	0	0	0	0	0	0	0	0	0	0	0	0	0	0	0	0	0	0	1.869	1.952	1.977	1.905	1.469	2.095	0.884	0.000	0.000	0.000	0.000	0.000	0.000	0.000	0.000	0.000	0.000	0.000	0.000	0.000	0.000	52	340	2407	2731	0.902	Error	Error	1568	839	0	0	1806	925	0	0	0	0
1	3	14	""	"iYFR032C-A"	2160	28290	90	1548	1719	998	100	110	61	100	100	0	4962	5100	2563	59	75	64	100	100	0	0	0	0	0	0	0	0	0	0	0	0	0	0	0	0	0	0	0	0.295	0.321	0.310	0.300	1.594	0.327	0.913	0.000	0.000	0.000	0.000	0.000	0.000	0.000	0.000	0.000	0.000	0.000	0.000	0.000	0.000	52	420	6351	6660	-1.760	Error	Error	1448	4903	0	0	1619	5041	0	0	0	0
1	4	14	""	"iYGL002W"	2340	28280	70	7358	9274	6398	105	139	172	100	100	0	1962	2312	1453	60	77	74	100	100	0	0	0	0	0	0	0	0	0	0	0	0	0	0	0	0	0	0	0	3.813	4.071	3.960	3.836	1.325	4.173	0.940	0.000	0.000	0.000	0.000	0.000	0.000	0.000	0.000	0.000	0.000	0.000	0.000	0.000	0.000	32	236	9155	11421	1.931	Error	Error	7253	1902	0	0	9169	2252	0	0	0	0
1	5	14	""	"iYGR002C"	2540	28280	80	4243	5630	4475	104	113	58	100	100	0	1656	1919	1459	56	66	43	100	98	0	0	0	0	0	0	0	0	0	0	0	0	0	0	0	0	0	0	0	2.587	2.966	3.041	2.894	1.646	3.083	0.940	0.000	0.000	0.000	0.000	0.000	0.000	0.000	0.000	0.000	0.000	0.000	0.000	0.000	0.000	52	340	5739	7389	1.371	Error	Error	4139	1600	0	0	5526	1863	0	0	0	0
1	6	14	""	"iYGR006W"	2760	28280	80	12413	14547	9905	105	112	48	100	100	0	4558	5423	3275	57	61	24	100	100	0	0	0	0	0	0	0	0	0	0	0	0	0	0	0	0	0	0	0	2.735	2.691	2.807	2.523	1.409	2.849	0.956	0.000	0.000	0.000	0.000	0.000	0.000	0.000	0.000	0.000	0.000	0.000	0.000	0.000	0.000	52	340	16809	19808	1.451	Error	Error	12308	4501	0	0	14442	5366	0	0	0	0
1	7	14	""	"iYGR026W"	2960	28280	80	5066	5557	3841	109	115	55	100	100	0	3217	3239	1996	59	72	48	100	100	0	0	0	0	0	0	0	0	0	0	0	0	0	0	0	0	0	0	0	1.570	1.713	1.750	1.602	1.444	1.821	0.945	0.000	0.000	0.000	0.000	0.000	0.000	0.000	0.000	0.000	0.000	0.000	0.000	0.000	0.000	52	334	8115	8628	0.650	Error	Error	4957	3158	0	0	5448	3180	0	0	0	0
1	8	14	""	"iYGR028W"	3160	28280	70	4197	5748	4129	112	124	78	100	100	0	4212	4448	2501	62	75	59	100	100	0	0	0	0	0	0	0	0	0	0	0	0	0	0	0	0	0	0	0	0.984	1.285	1.195	1.048	1.505	1.425	0.951	0.000	0.000	0.000	0.000	0.000	0.000	0.000	0.000	0.000	0.000	0.000	0.000	0.000	0.000	32	236	8235	10022	-0.023	Error	Error	4085	4150	0	0	5636	4386	0	0	0	0
1	9	14	""	"iYGR030C"	3350	28280	100	622	970	890	107	114	57	93	90	0	1535	2386	2059	57	66	35	98	98	0	0	0	0	0	0	0	0	0	0	0	0	0	0	0	0	0	0	0	0.348	0.371	0.365	0.344	1.982	0.392	0.915	0.000	0.000	0.000	0.000	0.000	0.000	0.000	0.000	0.000	0.000	0.000	0.000	0.000	0.000	80	550	1993	3192	-1.521	Error	Error	515	1478	0	0	863	2329	0	0	0	0
1	10	14	""	"iYGR043C-0"	3560	28270	70	765	1047	759	98	106	49	100	96	0	1338	1845	1406	55	57	20	100	100	0	0	0	0	0	0	0	0	0	0	0	0	0	0	0	0	0	0	0	0.520	0.530	0.569	0.530	1.533	0.521	0.909	0.000	0.000	0.000	0.000	0.000	0.000	0.000	0.000	0.000	0.000	0.000	0.000	0.000	0.000	32	236	1950	2739	-0.944	Error	Error	667	1283	0	0	949	1790	0	0	0	0
1	11	14	""	"iYGR047C"	3750	28280	80	2662	3010	2009	102	107	54	100	100	0	3980	4401	2368	56	62	39	100	100	0	0	0	0	0	0	0	0	0	0	0	0	0	0	0	0	0	0	0	0.652	0.669	0.615	0.605	1.375	0.712	0.916	0.000	0.000	0.000	0.000	0.000	0.000	0.000	0.000	0.000	0.000	0.000	0.000	0.000	0.000	52	340	6484	7253	-0.616	Error	Error	2560	3924	0	0	2908	4345	0	0	0	0
1	12	14	""	"iYGR051C"	3950	28280	80	793	941	694	99	103	47	98	92	0	1242	1440	1038	51	53	16	100	100	0	0	0	0	0	0	0	0	0	0	0	0	0	0	0	0	0	0	0	0.583	0.606	0.599	0.546	1.811	0.618	0.905	0.000	0.000	0.000	0.000	0.000	0.000	0.000	0.000	0.000	0.000	0.000	0.000	0.000	0.000	52	340	1885	2231	-0.779	Error	Error	694	1191	0	0	842	1389	0	0	0	0
1	13	14	""	"iYGR067C"	4160	28270	70	414	543	425	94	101	45	90	87	0	1024	1255	982	52	59	37	100	100	0	0	0	0	0	0	0	0	0	0	0	0	0	0	0	0	0	0	0	0.329	0.373	0.369	0.343	2.253	0.374	0.804	0.000	0.000	0.000	0.000	0.000	0.000	0.000	0.000	0.000	0.000	0.000	0.000	0.000	0.000	32	236	1292	1652	-1.603	Error	Error	320	972	0	0	449	1203	0	0	0	0
1	14	14	""	"iYGR072W"	4350	28270	60	174	186	109	102	108	52	56	37	0	126	155	101	50	54	15	87	87	0	0	0	0	0	0	0	0	0	0	0	0	0	0	0	0	0	0	0	0.947	0.800	1.196	1.319	4.439	1.307	0.320	0.000	0.000	0.000	0.000	0.000	0.000	0.000	0.000	0.000	0.000	0.000	0.000	0.000	0.000	32	176	148	189	-0.078	Error	Error	72	76	0	0	84	105	0	0	0	0
1	15	14	""	"iYGR078C"	4550	28280	80	1881	2094	1463	100	104	52	100	98	0	2906	3300	2179	53	57	20	100	100	0	0	0	0	0	0	0	0	0	0	0	0	0	0	0	0	0	0	0	0.624	0.614	0.614	0.582	1.721	0.624	0.926	0.000	0.000	0.000	0.000	0.000	0.000	0.000	0.000	0.000	0.000	0.000	0.000	0.000	0.000	52	340	4634	5241	-0.680	Error	Error	1781	2853	0	0	1994	3247	0	0	0	0
1	16	14	""	"iYHR009C"	4750	28260	90	1509	1771	1313	103	111	63	100	98	0	4192	5830	3842	53	58	27	100	100	0	0	0	0	0	0	0	0	0	0	0	0	0	0	0	0	0	0	0	0.340	0.289	0.264	0.253	1.605	0.291	0.904	0.000	0.000	0.000	0.000	0.000	0.000	0.000	0.000	0.000	0.000	0.000	0.000	0.000	0.000	52	420	5545	7445	-1.558	Error	Error	1406	4139	0	0	1668	5777	0	0	0	0
1	17	14	""	"iYHR013C"	4960	28270	80	2505	4855	4712	104	107	48	100	100	0	2805	4170	3528	53	57	20	100	98	0	0	0	0	0	0	0	0	0	0	0	0	0	0	0	0	0	0	0	0.872	1.154	1.044	1.096	1.950	1.258	0.921	0.000	0.000	0.000	0.000	0.000	0.000	0.000	0.000	0.000	0.000	0.000	0.000	0.000	0.000	52	340	5153	8868	-0.197	Error	Error	2401	2752	0	0	4751	4117	0	0	0	0
1	18	14	""	"iYHRWdelta7"	5150	28280	80	861	1161	1006	103	107	50	98	94	0	1066	1599	1284	52	58	23	98	96	0	0	0	0	0	0	0	0	0	0	0	0	0	0	0	0	0	0	0	0.748	0.684	0.681	0.631	1.963	0.722	0.902	0.000	0.000	0.000	0.000	0.000	0.000	0.000	0.000	0.000	0.000	0.000	0.000	0.000	0.000	52	340	1772	2605	-0.420	Error	Error	758	1014	0	0	1058	1547	0	0	0	0
1	19	14	""	"iYHR027C"	5350	28280	80	722	1099	868	100	107	51	98	92	0	1968	2737	1973	53	56	19	100	100	0	0	0	0	0	0	0	0	0	0	0	0	0	0	0	0	0	0	0	0.325	0.372	0.342	0.296	2.035	0.386	0.897	0.000	0.000	0.000	0.000	0.000	0.000	0.000	0.000	0.000	0.000	0.000	0.000	0.000	0.000	52	340	2537	3683	-1.622	Error	Error	622	1915	0	0	999	2684	0	0	0	0
1	20	14	""	"iYHR031C"	5550	28280	80	362	537	388	102	109	52	88	84	0	1474	1755	1144	52	55	17	100	100	0	0	0	0	0	0	0	0	0	0	0	0	0	0	0	0	0	0	0	0.183	0.255	0.251	0.223	1.777	0.272	0.858	0.000	0.000	0.000	0.000	0.000	0.000	0.000	0.000	0.000	0.000	0.000	0.000	0.000	0.000	52	340	1682	2138	-2.451	Error	Error	260	1422	0	0	435	1703	0	0	0	0
1	21	14	""	"iYHR035W"	5760	28270	80	732	1157	946	101	110	57	98	96	0	1760	3193	3004	54	62	41	98	98	0	0	0	0	0	0	0	0	0	0	0	0	0	0	0	0	0	0	0	0.370	0.336	0.322	0.342	1.753	0.313	0.912	0.000	0.000	0.000	0.000	0.000	0.000	0.000	0.000	0.000	0.000	0.000	0.000	0.000	0.000	52	332	2337	4195	-1.435	Error	Error	631	1706	0	0	1056	3139	0	0	0	0
1	1	15	""	"iYHR048W"	1770	28490	80	627	893	675	107	116	55	96	96	0	1893	2752	2008	59	68	30	100	100	0	0	0	0	0	0	0	0	0	0	0	0	0	0	0	0	0	0	0	0.284	0.292	0.287	0.274	1.582	0.304	0.922	0.000	0.000	0.000	0.000	0.000	0.000	0.000	0.000	0.000	0.000	0.000	0.000	0.000	0.000	52	340	2354	3479	-1.818	Error	Error	520	1834	0	0	786	2693	0	0	0	0
1	2	15	""	"iYHR052W"	1950	28490	90	1370	3779	4612	97	107	53	100	100	0	1062	2886	3352	60	67	29	100	100	0	0	0	0	0	0	0	0	0	0	0	0	0	0	0	0	0	0	0	1.270	1.303	1.152	1.131	1.729	1.369	0.916	0.000	0.000	0.000	0.000	0.000	0.000	0.000	0.000	0.000	0.000	0.000	0.000	0.000	0.000	52	414	2275	6508	0.345	Error	Error	1273	1002	0	0	3682	2826	0	0	0	0
1	3	15	""	"iYHR056C"	2160	28490	110	2251	3933	3649	105	125	121	98	98	0	3509	5723	4736	60	89	159	100	97	0	0	0	0	0	0	0	0	0	0	0	0	0	0	0	0	0	0	0	0.622	0.676	0.626	0.620	1.618	0.707	0.881	0.000	0.000	0.000	0.000	0.000	0.000	0.000	0.000	0.000	0.000	0.000	0.000	0.000	0.000	80	591	5595	9491	-0.685	Error	Error	2146	3449	0	0	3828	5663	0	0	0	0
1	4	15	""	"itF(GAA)H1"	2350	28490	100	4717	4569	1667	110	130	125	100	100	0	12222	11126	3391	64	92	164	100	100	0	0	0	0	0	0	0	0	0	0	0	0	0	0	0	0	0	0	0	0.379	0.403	0.410	0.395	1.349	0.399	0.934	0.000	0.000	0.000	0.000	0.000	0.000	0.000	0.000	0.000	0.000	0.000	0.000	0.000	0.000	80	518	16765	15521	-1.400	Error	Error	4607	12158	0	0	4459	11062	0	0	0	0
1	5	15	""	"iYHR075C"	2550	28490	100	16813	15112	6501	113	126	68	100	100	0	11428	9894	3819	69	88	70	98	96	0	0	0	0	0	0	0	0	0	0	0	0	0	0	0	0	0	0	0	1.470	1.527	1.575	1.704	2.084	1.574	0.928	0.000	0.000	0.000	0.000	0.000	0.000	0.000	0.000	0.000	0.000	0.000	0.000	0.000	0.000	80	533	28059	24824	0.556	Error	Error	16700	11359	0	0	14999	9825	0	0	0	0
1	6	15	""	"iYHR079C"	2750	28470	70	5612	5117	1941	114	185	342	100	100	0	7375	6683	2090	74	239	781	100	100	0	0	0	0	0	0	0	0	0	0	0	0	0	0	0	0	0	0	0	0.753	0.757	0.774	0.726	1.260	0.756	0.917	0.000	0.000	0.000	0.000	0.000	0.000	0.000	0.000	0.000	0.000	0.000	0.000	0.000	0.000	32	236	12799	11612	-0.409	Error	Error	5498	7301	0	0	5003	6609	0	0	0	0
1	7	15	""	"iYIL013C"	2950	28480	150	114	124	70	109	136	197	2	1	0	64	75	55	64	129	455	0	0	0	0	0	0	0	0	0	0	0	0	0	0	0	0	0	0	0	0	0	100000.000	1.364	2.174	2.003	4.184	0.364	0.800	0.000	0.000	0.000	0.000	0.000	0.000	0.000	0.000	0.000	0.000	0.000	0.000	0.000	0.000	156	987	5	26	16.610	Error	Error	5	0	0	0	15	11	0	0	-50	0
1	8	15	""	"iYIL009C-A"	3140	28480	70	3497	3603	2139	102	125	89	100	100	0	2306	2333	1327	60	87	103	100	100	0	0	0	0	0	0	0	0	0	0	0	0	0	0	0	0	0	0	0	1.512	1.540	1.603	1.520	1.379	1.543	0.925	0.000	0.000	0.000	0.000	0.000	0.000	0.000	0.000	0.000	0.000	0.000	0.000	0.000	0.000	32	236	5641	5774	0.596	Error	Error	3395	2246	0	0	3501	2273	0	0	0	0
1	9	15	""	"iYIL009W"	3350	28480	80	15298	14843	6458	115	121	58	100	100	0	6267	6242	2227	62	74	42	100	100	0	0	0	0	0	0	0	0	0	0	0	0	0	0	0	0	0	0	0	2.447	2.383	2.410	2.294	1.267	2.504	0.953	0.000	0.000	0.000	0.000	0.000	0.000	0.000	0.000	0.000	0.000	0.000	0.000	0.000	0.000	52	340	21388	20908	1.291	Error	Error	15183	6205	0	0	14728	6180	0	0	0	0
1	10	15	""	"itE(UUC)I"	3550	28480	80	893	1138	629	101	111	54	98	98	0	975	1152	640	58	66	33	98	98	0	0	0	0	0	0	0	0	0	0	0	0	0	0	0	0	0	0	0	0.864	0.948	0.971	0.982	1.546	0.955	0.910	0.000	0.000	0.000	0.000	0.000	0.000	0.000	0.000	0.000	0.000	0.000	0.000	0.000	0.000	52	340	1709	2131	-0.211	Error	Error	792	917	0	0	1037	1094	0	0	0	0
1	11	15	""	"iYIR010W"	3750	28470	50	938	976	379	110	119	59	100	100	0	621	553	214	53	68	42	100	91	0	0	0	0	0	0	0	0	0	0	0	0	0	0	0	0	0	0	0	1.458	1.732	1.752	1.825	1.470	1.827	0.837	0.000	0.000	0.000	0.000	0.000	0.000	0.000	0.000	0.000	0.000	0.000	0.000	0.000	0.000	12	104	1396	1366	0.544	Error	Error	828	568	0	0	866	500	0	0	0	0
1	12	15	""	"iYIR014W"	3940	28470	70	1342	1307	680	99	113	75	100	96	0	2776	2514	1417	52	86	180	100	96	0	0	0	0	0	0	0	0	0	0	0	0	0	0	0	0	0	0	0	0.456	0.491	0.503	0.505	1.627	0.449	0.877	0.000	0.000	0.000	0.000	0.000	0.000	0.000	0.000	0.000	0.000	0.000	0.000	0.000	0.000	32	236	3967	3670	-1.132	Error	Error	1243	2724	0	0	1208	2462	0	0	0	0
1	13	15	""	"iYIR026C"	4170	28470	70	2477	2346	1033	113	140	160	100	100	0	2887	2708	1011	52	74	120	100	100	0	0	0	0	0	0	0	0	0	0	0	0	0	0	0	0	0	0	0	0.834	0.841	0.869	0.806	1.467	0.875	0.905	0.000	0.000	0.000	0.000	0.000	0.000	0.000	0.000	0.000	0.000	0.000	0.000	0.000	0.000	32	236	5199	4889	-0.262	Error	Error	2364	2835	0	0	2233	2656	0	0	0	0
1	14	15	""	"iYIR030C"	4350	28480	80	1530	2090	1544	103	106	54	100	96	0	1881	2404	1640	53	61	74	98	98	0	0	0	0	0	0	0	0	0	0	0	0	0	0	0	0	0	0	0	0.781	0.845	0.782	0.808	1.500	0.874	0.897	0.000	0.000	0.000	0.000	0.000	0.000	0.000	0.000	0.000	0.000	0.000	0.000	0.000	0.000	52	340	3255	4338	-0.357	Error	Error	1427	1828	0	0	1987	2351	0	0	0	0
1	15	15	""	"iYIR034C"	4560	28470	80	2865	3335	1822	103	108	53	100	100	0	2922	3158	1366	55	60	23	100	100	0	0	0	0	0	0	0	0	0	0	0	0	0	0	0	0	0	0	0	0.963	1.042	0.957	0.974	1.403	1.107	0.908	0.000	0.000	0.000	0.000	0.000	0.000	0.000	0.000	0.000	0.000	0.000	0.000	0.000	0.000	52	340	5629	6335	-0.054	Error	Error	2762	2867	0	0	3232	3103	0	0	0	0
1	16	15	""	"iYJL223C-0"	4750	28470	90	17472	16838	5647	100	111	56	100	100	0	24312	22571	6004	55	64	36	100	100	0	0	0	0	0	0	0	0	0	0	0	0	0	0	0	0	0	0	0	0.716	0.743	0.726	0.716	1.327	0.733	0.930	0.000	0.000	0.000	0.000	0.000	0.000	0.000	0.000	0.000	0.000	0.000	0.000	0.000	0.000	52	420	41629	39254	-0.482	Error	Error	17372	24257	0	0	16738	22516	0	0	0	0
1	17	15	""	"iYJL219W"	4960	28480	90	4641	4765	2246	101	106	46	100	100	0	8097	8066	2613	53	58	20	100	100	0	0	0	0	0	0	0	0	0	0	0	0	0	0	0	0	0	0	0	0.564	0.582	0.549	0.534	1.405	0.613	0.918	0.000	0.000	0.000	0.000	0.000	0.000	0.000	0.000	0.000	0.000	0.000	0.000	0.000	0.000	52	420	12584	12677	-0.825	Error	Error	4540	8044	0	0	4664	8013	0	0	0	0
1	18	15	""	"iYJL215C"	5160	28470	80	555	640	398	98	104	49	98	96	0	1081	1476	969	53	56	18	96	96	0	0	0	0	0	0	0	0	0	0	0	0	0	0	0	0	0	0	0	0.445	0.381	0.343	0.394	2.108	0.362	0.793	0.000	0.000	0.000	0.000	0.000	0.000	0.000	0.000	0.000	0.000	0.000	0.000	0.000	0.000	52	340	1485	1965	-1.170	Error	Error	457	1028	0	0	542	1423	0	0	0	0
1	19	15	""	"iYJR093C"	5350	28470	80	2523	2674	1219	100	106	50	100	100	0	2928	2863	1171	53	57	20	100	100	0	0	0	0	0	0	0	0	0	0	0	0	0	0	0	0	0	0	0	0.843	0.916	0.919	0.902	1.581	0.932	0.899	0.000	0.000	0.000	0.000	0.000	0.000	0.000	0.000	0.000	0.000	0.000	0.000	0.000	0.000	52	340	5298	5384	-0.247	Error	Error	2423	2875	0	0	2574	2810	0	0	0	0
1	20	15	""	"iYJR095W"	5560	28470	70	2262	2332	875	107	134	171	100	100	0	5795	5693	1697	57	85	191	100	100	0	0	0	0	0	0	0	0	0	0	0	0	0	0	0	0	0	0	0	0.376	0.395	0.381	0.382	1.372	0.384	0.882	0.000	0.000	0.000	0.000	0.000	0.000	0.000	0.000	0.000	0.000	0.000	0.000	0.000	0.000	32	236	7893	7861	-1.413	Error	Error	2155	5738	0	0	2225	5636	0	0	0	0
1	21	15	""	"iYJR099W"	5750	28480	80	227	268	140	98	106	50	84	63	0	336	371	196	54	58	21	98	98	0	0	0	0	0	0	0	0	0	0	0	0	0	0	0	0	0	0	0	0.457	0.536	0.477	0.490	2.319	0.562	0.507	0.000	0.000	0.000	0.000	0.000	0.000	0.000	0.000	0.000	0.000	0.000	0.000	0.000	0.000	52	340	411	487	-1.128	Error	Error	129	282	0	0	170	317	0	0	0	0
1	1	16	""	"iYJR115W"	1760	28690	80	2392	2273	811	100	109	55	100	100	0	8546	7978	2401	57	65	44	100	100	0	0	0	0	0	0	0	0	0	0	0	0	0	0	0	0	0	0	0	0.270	0.274	0.270	0.265	1.289	0.267	0.917	0.000	0.000	0.000	0.000	0.000	0.000	0.000	0.000	0.000	0.000	0.000	0.000	0.000	0.000	52	340	10781	10094	-1.889	Error	Error	2292	8489	0	0	2173	7921	0	0	0	0
1	2	16	""	"iYJR119C"	1960	28680	90	506	577	295	99	105	46	96	92	0	1005	1143	566	55	58	17	100	100	0	0	0	0	0	0	0	0	0	0	0	0	0	0	0	0	0	0	0	0.428	0.439	0.398	0.380	2.061	0.422	0.726	0.000	0.000	0.000	0.000	0.000	0.000	0.000	0.000	0.000	0.000	0.000	0.000	0.000	0.000	52	420	1357	1566	-1.223	Error	Error	407	950	0	0	478	1088	0	0	0	0
1	3	16	""	"iYJR123W"	2150	28690	90	2802	3131	1694	102	111	55	100	100	0	1111	1307	660	53	61	41	100	100	0	0	0	0	0	0	0	0	0	0	0	0	0	0	0	0	0	0	0	2.552	2.415	2.413	2.363	1.340	2.527	0.873	0.000	0.000	0.000	0.000	0.000	0.000	0.000	0.000	0.000	0.000	0.000	0.000	0.000	0.000	52	420	3758	4283	1.352	Error	Error	2700	1058	0	0	3029	1254	0	0	0	0
1	4	16	""	"iYJR140C"	2360	28690	80	1364	1344	425	103	113	55	100	100	0	2827	2779	873	60	76	55	100	100	0	0	0	0	0	0	0	0	0	0	0	0	0	0	0	0	0	0	0	0.456	0.456	0.459	0.451	1.329	0.432	0.875	0.000	0.000	0.000	0.000	0.000	0.000	0.000	0.000	0.000	0.000	0.000	0.000	0.000	0.000	52	340	4028	3960	-1.134	Error	Error	1261	2767	0	0	1241	2719	0	0	0	0
1	5	16	""	"iYJR144W"	2560	28680	90	1989	2062	942	105	113	58	100	100	0	3469	3677	1506	62	73	36	100	100	0	0	0	0	0	0	0	0	0	0	0	0	0	0	0	0	0	0	0	0.553	0.541	0.511	0.515	1.378	0.543	0.903	0.000	0.000	0.000	0.000	0.000	0.000	0.000	0.000	0.000	0.000	0.000	0.000	0.000	0.000	52	414	5291	5572	-0.855	Error	Error	1884	3407	0	0	1957	3615	0	0	0	0
1	6	16	""	"iYJR149W"	2760	28680	80	3850	3772	1594	110	118	55	98	98	0	5050	4696	1927	63	73	39	98	98	0	0	0	0	0	0	0	0	0	0	0	0	0	0	0	0	0	0	0	0.750	0.790	0.794	0.808	1.412	0.783	0.938	0.000	0.000	0.000	0.000	0.000	0.000	0.000	0.000	0.000	0.000	0.000	0.000	0.000	0.000	52	340	8727	8295	-0.415	Error	Error	3740	4987	0	0	3662	4633	0	0	0	0
1	7	16	""	"iYJR159W"	2950	28690	80	7075	7136	2861	109	123	151	100	100	0	12955	12955	5006	59	111	399	100	100	0	0	0	0	0	0	0	0	0	0	0	0	0	0	0	0	0	0	0	0.540	0.545	0.525	0.543	1.256	0.522	0.936	0.000	0.000	0.000	0.000	0.000	0.000	0.000	0.000	0.000	0.000	0.000	0.000	0.000	0.000	52	340	19862	19923	-0.889	Error	Error	6966	12896	0	0	7027	12896	0	0	0	0
1	8	16	""	"iYKL225W"	3150	28680	90	51337	48048	14847	119	137	131	100	100	1	41855	39904	9087	60	115	416	100	100	0	0	0	0	0	0	0	0	0	0	0	0	0	0	0	0	0	0	0	1.225	1.203	1.212	1.165	1.256	1.242	0.943	0.000	0.000	0.000	0.000	0.000	0.000	0.000	0.000	0.000	0.000	0.000	0.000	0.000	0.000	52	420	93013	87773	0.293	Error	Error	51218	41795	0	0	47929	39844	0	0	0	0
1	9	16	""	"iYKL221W-0"	3350	28680	90	4402	4280	1348	106	115	72	100	100	0	5180	4654	1624	58	80	120	100	100	0	0	0	0	0	0	0	0	0	0	0	0	0	0	0	0	0	0	0	0.839	0.908	0.896	0.922	1.225	0.864	0.939	0.000	0.000	0.000	0.000	0.000	0.000	0.000	0.000	0.000	0.000	0.000	0.000	0.000	0.000	52	420	9418	8770	-0.254	Error	Error	4296	5122	0	0	4174	4596	0	0	0	0
1	10	16	""	"iYKR062W"	3560	28690	80	439	518	381	106	108	48	90	82	0	478	713	590	56	64	27	96	94	0	0	0	0	0	0	0	0	0	0	0	0	0	0	0	0	0	0	0	0.789	0.627	0.620	0.539	2.179	0.619	0.787	0.000	0.000	0.000	0.000	0.000	0.000	0.000	0.000	0.000	0.000	0.000	0.000	0.000	0.000	52	340	755	1069	-0.342	Error	Error	333	422	0	0	412	657	0	0	0	0
1	11	16	""	"iYKR066C"	3750	28680	90	3698	3663	1050	102	107	49	100	100	0	6763	6524	1733	53	59	24	100	100	0	0	0	0	0	0	0	0	0	0	0	0	0	0	0	0	0	0	0	0.536	0.550	0.545	0.545	1.185	0.533	0.940	0.000	0.000	0.000	0.000	0.000	0.000	0.000	0.000	0.000	0.000	0.000	0.000	0.000	0.000	52	420	10306	10032	-0.900	Error	Error	3596	6710	0	0	3561	6471	0	0	0	0
1	12	16	""	"iYKR070W"	3960	28680	90	4422	4819	2296	108	116	102	100	100	0	2186	2483	1134	58	64	35	100	100	0	0	0	0	0	0	0	0	0	0	0	0	0	0	0	0	0	0	0	2.027	1.943	1.921	1.920	1.242	1.960	0.856	0.000	0.000	0.000	0.000	0.000	0.000	0.000	0.000	0.000	0.000	0.000	0.000	0.000	0.000	52	420	6442	7136	1.020	Error	Error	4314	2128	0	0	4711	2425	0	0	0	0
1	13	16	""	"iYKR084C"	4160	28670	80	1723	1931	996	104	109	50	100	100	0	3242	3461	1814	55	60	23	100	98	0	0	0	0	0	0	0	0	0	0	0	0	0	0	0	0	0	0	0	0.508	0.536	0.540	0.572	1.618	0.528	0.912	0.000	0.000	0.000	0.000	0.000	0.000	0.000	0.000	0.000	0.000	0.000	0.000	0.000	0.000	52	340	4806	5233	-0.977	Error	Error	1619	3187	0	0	1827	3406	0	0	0	0
1	14	16	""	"iYKR088C"	4360	28670	70	1308	1466	781	97	119	106	100	96	0	2831	2742	1154	56	75	129	100	100	0	0	0	0	0	0	0	0	0	0	0	0	0	0	0	0	0	0	0	0.436	0.510	0.490	0.465	1.568	0.524	0.859	0.000	0.000	0.000	0.000	0.000	0.000	0.000	0.000	0.000	0.000	0.000	0.000	0.000	0.000	32	236	3986	4055	-1.196	Error	Error	1211	2775	0	0	1369	2686	0	0	0	0
1	15	16	""	"iYKR092C-0"	4550	28680	90	2449	2359	806	104	108	48	100	100	0	8127	7629	1690	53	59	25	100	100	0	0	0	0	0	0	0	0	0	0	0	0	0	0	0	0	0	0	0	0.290	0.298	0.289	0.284	1.275	0.290	0.906	0.000	0.000	0.000	0.000	0.000	0.000	0.000	0.000	0.000	0.000	0.000	0.000	0.000	0.000	52	420	10419	9831	-1.784	Error	Error	2345	8074	0	0	2255	7576	0	0	0	0
1	16	16	""	"iYKR103W"	4780	28680	70	1061	1083	496	112	207	598	81	25	0	1666	1894	1009	57	320	2492	18	0	0	0	0	0	0	0	0	0	0	0	0	0	0	0	0	0	0	0	0	0.590	0.529	0.536	0.530	1.436	0.647	0.861	0.000	0.000	0.000	0.000	0.000	0.000	0.000	0.000	0.000	0.000	0.000	0.000	0.000	0.000	32	230	2558	2808	-0.762	Error	Error	949	1609	0	0	971	1837	0	0	0	0
1	17	16	""	"iYKR106W-1"	4940	28680	100	8349	7763	3125	102	131	381	98	98	0	14274	12932	5031	55	154	1651	96	95	0	0	0	0	0	0	0	0	0	0	0	0	0	0	0	0	0	0	0	0.580	0.595	0.602	0.630	1.857	0.552	0.847	0.000	0.000	0.000	0.000	0.000	0.000	0.000	0.000	0.000	0.000	0.000	0.000	0.000	0.000	80	522	22466	20538	-0.786	Error	Error	8247	14219	0	0	7661	12877	0	0	0	0
1	18	16	""	"iYLL066C-1"	5150	28670	80	55382	46948	19804	102	112	59	100	100	34	60519	51749	18114	56	62	37	100	100	38	0	0	0	0	0	0	0	0	0	0	0	0	0	0	0	0	0	0	0.914	0.906	0.973	0.978	1.863	0.918	0.928	0.000	0.000	0.000	0.000	0.000	0.000	0.000	0.000	0.000	0.000	0.000	0.000	0.000	0.000	52	340	115743	98539	-0.129	Error	Error	55280	60463	0	0	46846	51693	0	0	0	0
1	19	16	""	"iYLL050C"	5360	28670	90	1049	1042	382	100	108	46	100	98	0	3011	2855	937	54	59	28	100	100	0	0	0	0	0	0	0	0	0	0	0	0	0	0	0	0	0	0	0	0.321	0.336	0.349	0.317	1.553	0.336	0.871	0.000	0.000	0.000	0.000	0.000	0.000	0.000	0.000	0.000	0.000	0.000	0.000	0.000	0.000	52	420	3906	3743	-1.640	Error	Error	949	2957	0	0	942	2801	0	0	0	0
1	20	16	""	"iYLL044W"	5550	28670	80	3201	2985	975	100	108	51	100	100	0	9304	8781	2149	53	66	139	100	100	0	0	0	0	0	0	0	0	0	0	0	0	0	0	0	0	0	0	0	0.335	0.331	0.321	0.320	1.435	0.323	0.897	0.000	0.000	0.000	0.000	0.000	0.000	0.000	0.000	0.000	0.000	0.000	0.000	0.000	0.000	52	340	12352	11613	-1.577	Error	Error	3101	9251	0	0	2885	8728	0	0	0	0
1	21	16	""	"iYLL040C"	5760	28670	90	807	864	383	99	105	45	100	100	0	2942	3034	1013	52	57	22	100	100	0	0	0	0	0	0	0	0	0	0	0	0	0	0	0	0	0	0	0	0.245	0.257	0.249	0.233	1.596	0.255	0.840	0.000	0.000	0.000	0.000	0.000	0.000	0.000	0.000	0.000	0.000	0.000	0.000	0.000	0.000	52	420	3598	3747	-2.029	Error	Error	708	2890	0	0	765	2982	0	0	0	0
1	1	17	""	"iYLR267W"	1750	28890	100	461	1425	1679	93	102	52	92	88	0	1032	2716	3121	55	59	21	98	98	0	0	0	0	0	0	0	0	0	0	0	0	0	0	0	0	0	0	0	0.377	0.501	0.472	0.448	2.219	0.513	0.925	0.000	0.000	0.000	0.000	0.000	0.000	0.000	0.000	0.000	0.000	0.000	0.000	0.000	0.000	80	514	1345	3993	-1.409	Error	Error	368	977	0	0	1332	2661	0	0	0	0
1	2	17	""	"itV(AAC)L"	1950	28880	80	361	582	564	100	105	48	90	84	0	555	1005	1019	55	58	25	100	98	0	0	0	0	0	0	0	0	0	0	0	0	0	0	0	0	0	0	0	0.522	0.507	0.510	0.477	1.711	0.525	0.906	0.000	0.000	0.000	0.000	0.000	0.000	0.000	0.000	0.000	0.000	0.000	0.000	0.000	0.000	52	340	761	1432	-0.938	Error	Error	261	500	0	0	482	950	0	0	0	0
1	3	17	""	"iYLR275W"	2150	28890	80	776	1706	2118	99	107	51	98	92	0	418	849	873	54	59	31	98	96	0	0	0	0	0	0	0	0	0	0	0	0	0	0	0	0	0	0	0	1.860	2.021	1.710	1.747	2.096	2.434	0.831	0.000	0.000	0.000	0.000	0.000	0.000	0.000	0.000	0.000	0.000	0.000	0.000	0.000	0.000	52	340	1041	2402	0.895	Error	Error	677	364	0	0	1607	795	0	0	0	0
1	4	17	""	"iYLR293C"	2360	28890	80	297	453	418	99	104	52	75	61	0	889	1518	1569	55	61	37	96	88	0	0	0	0	0	0	0	0	0	0	0	0	0	0	0	0	0	0	0	0.237	0.242	0.240	0.262	2.063	0.244	0.859	0.000	0.000	0.000	0.000	0.000	0.000	0.000	0.000	0.000	0.000	0.000	0.000	0.000	0.000	52	340	1032	1817	-2.075	Error	Error	198	834	0	0	354	1463	0	0	0	0
1	5	17	""	"iYLR298C"	2560	28890	100	844	1445	1337	103	107	50	98	96	0	3811	6122	4669	55	61	27	100	100	0	0	0	0	0	0	0	0	0	0	0	0	0	0	0	0	0	0	0	0.197	0.221	0.199	0.180	1.730	0.241	0.901	0.000	0.000	0.000	0.000	0.000	0.000	0.000	0.000	0.000	0.000	0.000	0.000	0.000	0.000	80	548	4497	7409	-2.342	Error	Error	741	3756	0	0	1342	6067	0	0	0	0
1	6	17	""	"iYLRCdelta18"	2760	28890	70	320	450	313	109	117	54	87	78	0	555	648	434	58	68	38	100	100	0	0	0	0	0	0	0	0	0	0	0	0	0	0	0	0	0	0	0	0.425	0.578	0.531	0.443	2.782	0.607	0.685	0.000	0.000	0.000	0.000	0.000	0.000	0.000	0.000	0.000	0.000	0.000	0.000	0.000	0.000	32	236	708	931	-1.236	Error	Error	211	497	0	0	341	590	0	0	0	0
1	7	17	""	"iYLR318W"	2970	28900	110	409	493	274	106	114	54	96	90	0	460	530	268	56	65	37	100	97	0	0	0	0	0	0	0	0	0	0	0	0	0	0	0	0	0	0	0	0.750	0.816	0.772	0.762	1.783	0.891	0.745	0.000	0.000	0.000	0.000	0.000	0.000	0.000	0.000	0.000	0.000	0.000	0.000	0.000	0.000	80	587	707	861	-0.415	Error	Error	303	404	0	0	387	474	0	0	0	0
1	8	17	""	"iYLR323C"	3150	28880	90	2000	2715	2044	100	110	52	100	100	0	4376	4860	3362	55	63	38	98	98	0	0	0	0	0	0	0	0	0	0	0	0	0	0	0	0	0	0	0	0.440	0.544	0.538	0.519	1.545	0.551	0.934	0.000	0.000	0.000	0.000	0.000	0.000	0.000	0.000	0.000	0.000	0.000	0.000	0.000	0.000	52	408	6221	7420	-1.185	Error	Error	1900	4321	0	0	2615	4805	0	0	0	0
1	9	17	""	"iYLR327C"	3360	28880	80	1328	1731	1256	103	109	48	100	100	0	5367	7206	4962	54	59	23	100	100	0	0	0	0	0	0	0	0	0	0	0	0	0	0	0	0	0	0	0	0.231	0.228	0.243	0.217	1.561	0.230	0.924	0.000	0.000	0.000	0.000	0.000	0.000	0.000	0.000	0.000	0.000	0.000	0.000	0.000	0.000	52	340	6538	8780	-2.117	Error	Error	1225	5313	0	0	1628	7152	0	0	0	0
1	10	17	""	"iYLR338W"	3560	28880	90	398	725	684	104	109	49	88	78	0	1277	2519	2499	57	66	32	100	100	0	0	0	0	0	0	0	0	0	0	0	0	0	0	0	0	0	0	0	0.241	0.252	0.236	0.206	2.069	0.258	0.930	0.000	0.000	0.000	0.000	0.000	0.000	0.000	0.000	0.000	0.000	0.000	0.000	0.000	0.000	52	420	1514	3083	-2.053	Error	Error	294	1220	0	0	621	2462	0	0	0	0
1	11	17	""	"iYLR343W"	3760	28880	90	1502	3295	3154	98	109	64	100	100	0	1726	3262	2931	54	66	52	100	100	0	0	0	0	0	0	0	0	0	0	0	0	0	0	0	0	0	0	0	0.840	0.997	0.944	0.924	1.543	1.038	0.930	0.000	0.000	0.000	0.000	0.000	0.000	0.000	0.000	0.000	0.000	0.000	0.000	0.000	0.000	52	420	3076	6405	-0.252	Error	Error	1404	1672	0	0	3197	3208	0	0	0	0
1	12	17	""	"iYLR345W"	3950	28880	90	2691	3650	2666	105	109	50	100	100	0	1365	1975	1486	56	62	26	100	100	0	0	0	0	0	0	0	0	0	0	0	0	0	0	0	0	0	0	0	1.976	1.847	1.809	1.868	1.373	1.853	0.907	0.000	0.000	0.000	0.000	0.000	0.000	0.000	0.000	0.000	0.000	0.000	0.000	0.000	0.000	52	420	3895	5464	0.982	Error	Error	2586	1309	0	0	3545	1919	0	0	0	0
1	13	17	""	"iYMR044W"	4160	28880	80	3249	6385	6729	100	106	47	100	98	0	2926	4509	4292	56	63	29	100	100	0	0	0	0	0	0	0	0	0	0	0	0	0	0	0	0	0	0	0	1.097	1.411	1.256	1.216	1.635	1.520	0.940	0.000	0.000	0.000	0.000	0.000	0.000	0.000	0.000	0.000	0.000	0.000	0.000	0.000	0.000	52	340	6019	10738	0.134	Error	Error	3149	2870	0	0	6285	4453	0	0	0	0
1	14	17	""	"iYMR048W"	4360	28880	60	4232	4176	2571	103	111	53	100	100	0	4087	4645	2341	52	58	27	100	100	0	0	0	0	0	0	0	0	0	0	0	0	0	0	0	0	0	0	0	1.023	0.887	0.846	0.794	1.434	0.950	0.941	0.000	0.000	0.000	0.000	0.000	0.000	0.000	0.000	0.000	0.000	0.000	0.000	0.000	0.000	32	176	8164	8666	0.033	Error	Error	4129	4035	0	0	4073	4593	0	0	0	0
1	15	17	""	"iYMRCdelta10"	4560	28880	60	865	887	569	95	101	48	100	96	0	845	913	480	53	60	33	100	100	0	0	0	0	0	0	0	0	0	0	0	0	0	0	0	0	0	0	0	0.972	0.921	0.855	0.768	1.850	1.016	0.872	0.000	0.000	0.000	0.000	0.000	0.000	0.000	0.000	0.000	0.000	0.000	0.000	0.000	0.000	32	176	1562	1652	-0.041	Error	Error	770	792	0	0	792	860	0	0	0	0
1	16	17	""	"iYMR067C"	4750	28870	70	3424	4214	2807	108	117	61	100	96	0	3926	5495	3395	53	75	115	100	100	0	0	0	0	0	0	0	0	0	0	0	0	0	0	0	0	0	0	0	0.856	0.755	0.752	0.677	1.580	0.765	0.949	0.000	0.000	0.000	0.000	0.000	0.000	0.000	0.000	0.000	0.000	0.000	0.000	0.000	0.000	32	236	7189	9548	-0.224	Error	Error	3316	3873	0	0	4106	5442	0	0	0	0
1	17	17	""	"iYMR071C"	4960	28880	90	1295	1985	1568	99	106	50	100	100	0	2065	2678	1886	52	59	32	100	100	0	0	0	0	0	0	0	0	0	0	0	0	0	0	0	0	0	0	0	0.594	0.718	0.659	0.640	1.717	0.759	0.916	0.000	0.000	0.000	0.000	0.000	0.000	0.000	0.000	0.000	0.000	0.000	0.000	0.000	0.000	52	420	3209	4512	-0.751	Error	Error	1196	2013	0	0	1886	2626	0	0	0	0
1	18	17	""	"iYMR075C-A"	5150	28870	80	2129	3934	3737	99	105	48	100	100	0	1399	1991	1741	53	59	26	100	100	0	0	0	0	0	0	0	0	0	0	0	0	0	0	0	0	0	0	0	1.508	1.979	1.809	1.882	1.655	2.125	0.914	0.000	0.000	0.000	0.000	0.000	0.000	0.000	0.000	0.000	0.000	0.000	0.000	0.000	0.000	52	340	3376	5773	0.593	Error	Error	2030	1346	0	0	3835	1938	0	0	0	0
1	19	17	""	"iYMR090W"	5360	28870	80	547	928	851	100	110	55	94	86	0	1092	1660	1381	53	60	44	100	98	0	0	0	0	0	0	0	0	0	0	0	0	0	0	0	0	0	0	0	0.430	0.515	0.501	0.425	1.677	0.555	0.911	0.000	0.000	0.000	0.000	0.000	0.000	0.000	0.000	0.000	0.000	0.000	0.000	0.000	0.000	52	340	1486	2435	-1.217	Error	Error	447	1039	0	0	828	1607	0	0	0	0
1	20	17	""	"iYMR095C"	5560	28870	60	2161	3106	2343	104	107	47	100	100	0	2381	3291	2464	51	57	25	100	100	0	0	0	0	0	0	0	0	0	0	0	0	0	0	0	0	0	0	0	0.883	0.927	0.888	0.904	1.656	0.942	0.901	0.000	0.000	0.000	0.000	0.000	0.000	0.000	0.000	0.000	0.000	0.000	0.000	0.000	0.000	32	176	4387	6242	-0.180	Error	Error	2057	2330	0	0	3002	3240	0	0	0	0
1	21	17	""	"iYMRCdelta13"	5760	28870	60	361	502	382	90	99	49	87	75	0	584	687	568	52	56	21	100	96	0	0	0	0	0	0	0	0	0	0	0	0	0	0	0	0	0	0	0	0.509	0.649	0.633	0.643	2.125	0.634	0.810	0.000	0.000	0.000	0.000	0.000	0.000	0.000	0.000	0.000	0.000	0.000	0.000	0.000	0.000	32	176	803	1047	-0.973	Error	Error	271	532	0	0	412	635	0	0	0	0
1	1	18	""	"iYMR111C"	1760	29090	100	1036	2128	2257	96	104	50	100	97	0	2281	4123	3997	55	61	24	100	100	0	0	0	0	0	0	0	0	0	0	0	0	0	0	0	0	0	0	0	0.422	0.500	0.493	0.446	1.600	0.524	0.922	0.000	0.000	0.000	0.000	0.000	0.000	0.000	0.000	0.000	0.000	0.000	0.000	0.000	0.000	80	490	3166	6100	-1.244	Error	Error	940	2226	0	0	2032	4068	0	0	0	0
1	2	18	""	"iYMR115W"	1960	29090	150	93	105	49	100	108	56	14	3	0	65	78	57	55	62	37	18	8	0	0	0	0	0	0	0	0	0	0	0	0	0	0	0	0	0	0	0	-0.700	0.217	2.528	2.372	3.864	10.427	0.004	0.000	0.000	0.000	0.000	0.000	0.000	0.000	0.000	0.000	0.000	0.000	0.000	0.000	0.000	156	936	3	28	Error	Error	Error	-7	10	0	0	5	23	0	0	-50	0
1	3	18	""	"iYMRWdelta16"	2150	29100	70	824	1045	772	99	108	48	100	96	0	1538	1761	1360	57	61	21	100	100	0	0	0	0	0	0	0	0	0	0	0	0	0	0	0	0	0	0	0	0.490	0.555	0.549	0.573	1.879	0.501	0.758	0.000	0.000	0.000	0.000	0.000	0.000	0.000	0.000	0.000	0.000	0.000	0.000	0.000	0.000	32	236	2206	2650	-1.031	Error	Error	725	1481	0	0	946	1704	0	0	0	0
1	4	18	""	"iYNL258C"	2360	29090	100	686	959	738	103	108	47	98	98	0	1267	1864	1561	55	61	25	98	97	0	0	0	0	0	0	0	0	0	0	0	0	0	0	0	0	0	0	0	0.481	0.473	0.465	0.500	2.068	0.444	0.818	0.000	0.000	0.000	0.000	0.000	0.000	0.000	0.000	0.000	0.000	0.000	0.000	0.000	0.000	80	534	1795	2665	-1.056	Error	Error	583	1212	0	0	856	1809	0	0	0	0
1	5	18	""	"iYNL254C"	2560	29090	90	3019	4592	4233	109	111	52	100	100	0	4071	6568	5324	55	65	34	100	100	0	0	0	0	0	0	0	0	0	0	0	0	0	0	0	0	0	0	0	0.725	0.688	0.672	0.599	1.569	0.734	0.928	0.000	0.000	0.000	0.000	0.000	0.000	0.000	0.000	0.000	0.000	0.000	0.000	0.000	0.000	52	420	6926	10996	-0.465	Error	Error	2910	4016	0	0	4483	6513	0	0	0	0
1	6	18	""	"iYNL249C"	2760	29090	100	422	816	888	107	113	55	86	73	0	490	1182	1285	56	65	36	100	97	0	0	0	0	0	0	0	0	0	0	0	0	0	0	0	0	0	0	0	0.726	0.630	0.606	0.533	2.264	0.660	0.907	0.000	0.000	0.000	0.000	0.000	0.000	0.000	0.000	0.000	0.000	0.000	0.000	0.000	0.000	80	534	749	1835	-0.462	Error	Error	315	434	0	0	709	1126	0	0	0	0
1	7	18	""	"iYNL231C"	2960	29090	100	492	648	473	104	112	53	95	92	0	1078	1464	989	56	63	29	100	100	0	0	0	0	0	0	0	0	0	0	0	0	0	0	0	0	0	0	0	0.380	0.386	0.374	0.337	2.009	0.406	0.851	0.000	0.000	0.000	0.000	0.000	0.000	0.000	0.000	0.000	0.000	0.000	0.000	0.000	0.000	80	505	1410	1952	-1.397	Error	Error	388	1022	0	0	544	1408	0	0	0	0
1	8	18	""	"iYNL225C"	3160	29090	90	335	688	706	101	109	53	88	75	0	821	1809	2008	57	63	33	100	100	0	0	0	0	0	0	0	0	0	0	0	0	0	0	0	0	0	0	0	0.306	0.335	0.299	0.300	2.312	0.328	0.871	0.000	0.000	0.000	0.000	0.000	0.000	0.000	0.000	0.000	0.000	0.000	0.000	0.000	0.000	52	420	998	2339	-1.707	Error	Error	234	764	0	0	587	1752	0	0	0	0
1	9	18	""	"iYNL221C"	3360	29080	90	1605	2437	2157	103	109	53	98	98	0	4715	6534	4982	54	59	21	100	100	0	0	0	0	0	0	0	0	0	0	0	0	0	0	0	0	0	0	0	0.322	0.360	0.329	0.321	1.439	0.383	0.936	0.000	0.000	0.000	0.000	0.000	0.000	0.000	0.000	0.000	0.000	0.000	0.000	0.000	0.000	52	420	6163	8814	-1.634	Error	Error	1502	4661	0	0	2334	6480	0	0	0	0
1	10	18	""	"iYNL202W"	3560	29090	80	231	517	599	101	110	50	71	65	0	223	591	709	54	61	23	100	94	0	0	0	0	0	0	0	0	0	0	0	0	0	0	0	0	0	0	0	0.769	0.775	0.829	0.676	2.804	0.819	0.853	0.000	0.000	0.000	0.000	0.000	0.000	0.000	0.000	0.000	0.000	0.000	0.000	0.000	0.000	52	340	299	953	-0.379	Error	Error	130	169	0	0	416	537	0	0	0	0
1	11	18	""	"iYNL197C"	3750	29080	90	866	1505	1260	101	110	64	100	100	0	3371	4803	3940	54	62	38	100	100	0	0	0	0	0	0	0	0	0	0	0	0	0	0	0	0	0	0	0	0.231	0.296	0.294	0.287	1.467	0.297	0.927	0.000	0.000	0.000	0.000	0.000	0.000	0.000	0.000	0.000	0.000	0.000	0.000	0.000	0.000	52	420	4082	6153	-2.116	Error	Error	765	3317	0	0	1404	4749	0	0	0	0
1	12	18	""	"iYNL193W"	3950	29080	90	1506	1607	891	97	104	49	100	100	0	4562	5211	2580	54	61	28	100	100	0	0	0	0	0	0	0	0	0	0	0	0	0	0	0	0	0	0	0	0.313	0.293	0.277	0.274	1.532	0.291	0.902	0.000	0.000	0.000	0.000	0.000	0.000	0.000	0.000	0.000	0.000	0.000	0.000	0.000	0.000	52	420	5917	6667	-1.678	Error	Error	1409	4508	0	0	1510	5157	0	0	0	0
1	13	18	""	"iYNL176C"	4160	29090	90	1069	1684	1395	98	103	45	98	98	0	5146	6802	5165	55	59	21	100	100	0	0	0	0	0	0	0	0	0	0	0	0	0	0	0	0	0	0	0	0.191	0.235	0.221	0.210	1.624	0.243	0.929	0.000	0.000	0.000	0.000	0.000	0.000	0.000	0.000	0.000	0.000	0.000	0.000	0.000	0.000	52	420	6062	8333	-2.390	Error	Error	971	5091	0	0	1586	6747	0	0	0	0
1	14	18	""	"iYNL168C"	4360	29080	90	2160	2701	2171	101	111	60	100	100	0	4709	5454	3817	54	58	22	100	100	0	0	0	0	0	0	0	0	0	0	0	0	0	0	0	0	0	0	0	0.442	0.481	0.449	0.447	1.406	0.503	0.914	0.000	0.000	0.000	0.000	0.000	0.000	0.000	0.000	0.000	0.000	0.000	0.000	0.000	0.000	52	414	6714	8000	-1.177	Error	Error	2059	4655	0	0	2600	5400	0	0	0	0
1	15	18	""	"iYNL164C"	4550	29080	100	594	1097	1316	98	106	85	95	87	0	1012	1934	2191	54	60	49	97	97	0	0	0	0	0	0	0	0	0	0	0	0	0	0	0	0	0	0	0	0.518	0.531	0.538	0.492	1.931	0.566	0.928	0.000	0.000	0.000	0.000	0.000	0.000	0.000	0.000	0.000	0.000	0.000	0.000	0.000	0.000	80	519	1454	2879	-0.950	Error	Error	496	958	0	0	999	1880	0	0	0	0
1	16	18	""	"iYOL113W"	4750	29080	100	897	997	535	100	105	48	98	97	0	1845	2074	1135	54	60	25	98	97	0	0	0	0	0	0	0	0	0	0	0	0	0	0	0	0	0	0	0	0.445	0.444	0.432	0.455	1.625	0.433	0.880	0.000	0.000	0.000	0.000	0.000	0.000	0.000	0.000	0.000	0.000	0.000	0.000	0.000	0.000	80	540	2588	2917	-1.168	Error	Error	797	1791	0	0	897	2020	0	0	0	0
1	17	18	""	"iYOL109W"	4960	29080	80	245	322	217	101	109	51	76	59	0	360	425	288	53	58	28	98	90	0	0	0	0	0	0	0	0	0	0	0	0	0	0	0	0	0	0	0	0.469	0.594	0.571	0.536	2.518	0.636	0.629	0.000	0.000	0.000	0.000	0.000	0.000	0.000	0.000	0.000	0.000	0.000	0.000	0.000	0.000	52	340	451	593	-1.092	Error	Error	144	307	0	0	221	372	0	0	0	0
1	18	18	""	"iYOLCdelta3"	5160	29080	70	1130	1379	1093	104	110	51	100	93	0	1183	1567	1244	55	58	20	100	100	0	0	0	0	0	0	0	0	0	0	0	0	0	0	0	0	0	0	0	0.910	0.843	0.770	0.788	1.684	0.856	0.907	0.000	0.000	0.000	0.000	0.000	0.000	0.000	0.000	0.000	0.000	0.000	0.000	0.000	0.000	32	236	2154	2787	-0.137	Error	Error	1026	1128	0	0	1275	1512	0	0	0	0
1	19	18	""	"iYOL092W"	5360	29080	90	224	488	506	101	107	48	71	55	0	506	903	886	53	59	27	98	98	0	0	0	0	0	0	0	0	0	0	0	0	0	0	0	0	0	0	0	0.272	0.455	0.365	0.275	3.321	0.499	0.814	0.000	0.000	0.000	0.000	0.000	0.000	0.000	0.000	0.000	0.000	0.000	0.000	0.000	0.000	52	420	576	1237	-1.881	Error	Error	123	453	0	0	387	850	0	0	0	0
1	20	18	""	"iYOL088C"	5560	29070	80	693	1164	1032	101	105	48	98	94	0	1685	2239	1738	51	56	29	100	100	0	0	0	0	0	0	0	0	0	0	0	0	0	0	0	0	0	0	0	0.362	0.486	0.426	0.401	1.859	0.518	0.874	0.000	0.000	0.000	0.000	0.000	0.000	0.000	0.000	0.000	0.000	0.000	0.000	0.000	0.000	52	340	2226	3251	-1.465	Error	Error	592	1634	0	0	1063	2188	0	0	0	0
1	21	18	""	"iYOL084W"	5750	29070	80	534	895	810	97	104	49	96	94	0	1495	2261	1830	54	58	20	100	100	0	0	0	0	0	0	0	0	0	0	0	0	0	0	0	0	0	0	0	0.303	0.362	0.346	0.312	1.848	0.385	0.884	0.000	0.000	0.000	0.000	0.000	0.000	0.000	0.000	0.000	0.000	0.000	0.000	0.000	0.000	52	340	1878	3005	-1.721	Error	Error	437	1441	0	0	798	2207	0	0	0	0
1	1	19	""	"iYOL067C"	1770	29290	100	766	866	491	102	110	61	96	92	0	2140	2133	1075	56	63	43	100	98	0	0	0	0	0	0	0	0	0	0	0	0	0	0	0	0	0	0	0	0.319	0.368	0.359	0.342	1.570	0.213	0.723	0.000	0.000	0.000	0.000	0.000	0.000	0.000	0.000	0.000	0.000	0.000	0.000	0.000	0.000	80	535	2748	2841	-1.650	Error	Error	664	2084	0	0	764	2077	0	0	0	0
1	2	19	""	"iYOL063C"	1970	29290	90	802	1093	853	108	115	67	96	92	0	2575	2870	2076	57	66	49	100	100	0	0	0	0	0	0	0	0	0	0	0	0	0	0	0	0	0	0	0	0.276	0.350	0.332	0.313	1.703	0.366	0.917	0.000	0.000	0.000	0.000	0.000	0.000	0.000	0.000	0.000	0.000	0.000	0.000	0.000	0.000	52	400	3212	3798	-1.859	Error	Error	694	2518	0	0	985	2813	0	0	0	0
1	3	19	""	"iYOL059W"	2150	29290	90	2017	2474	2105	107	109	48	96	94	0	8313	7630	5571	56	63	27	100	100	0	0	0	0	0	0	0	0	0	0	0	0	0	0	0	0	0	0	0	0.231	0.313	0.284	0.279	1.597	0.325	0.887	0.000	0.000	0.000	0.000	0.000	0.000	0.000	0.000	0.000	0.000	0.000	0.000	0.000	0.000	52	414	10167	9941	-2.112	Error	Error	1910	8257	0	0	2367	7574	0	0	0	0
1	4	19	""	"iYOL045W"	2360	29290	100	2217	2680	1706	102	107	50	100	100	0	2126	2424	1175	56	63	29	100	100	0	0	0	0	0	0	0	0	0	0	0	0	0	0	0	0	0	0	0	1.022	1.089	1.043	1.010	1.404	1.205	0.883	0.000	0.000	0.000	0.000	0.000	0.000	0.000	0.000	0.000	0.000	0.000	0.000	0.000	0.000	80	526	4185	4946	0.031	Error	Error	2115	2070	0	0	2578	2368	0	0	0	0
1	5	19	""	"iYOL041C"	2550	29290	90	539	1038	1016	94	103	49	100	96	0	1125	1916	1732	52	60	33	100	100	0	0	0	0	0	0	0	0	0	0	0	0	0	0	0	0	0	0	0	0.415	0.506	0.484	0.467	1.501	0.535	0.903	0.000	0.000	0.000	0.000	0.000	0.000	0.000	0.000	0.000	0.000	0.000	0.000	0.000	0.000	52	414	1518	2808	-1.270	Error	Error	445	1073	0	0	944	1864	0	0	0	0
1	6	19	""	"iYOL035C"	2760	29290	80	1026	1554	1376	100	107	48	100	100	0	2713	3599	2795	54	58	20	100	100	0	0	0	0	0	0	0	0	0	0	0	0	0	0	0	0	0	0	0	0.348	0.410	0.365	0.368	1.542	0.433	0.894	0.000	0.000	0.000	0.000	0.000	0.000	0.000	0.000	0.000	0.000	0.000	0.000	0.000	0.000	52	340	3585	4999	-1.522	Error	Error	926	2659	0	0	1454	3545	0	0	0	0
1	7	19	""	"iYOR260W"	2970	29280	80	717	931	660	102	108	48	98	92	0	725	1052	769	56	61	28	100	98	0	0	0	0	0	0	0	0	0	0	0	0	0	0	0	0	0	0	0	0.919	0.832	0.805	0.746	1.970	0.823	0.804	0.000	0.000	0.000	0.000	0.000	0.000	0.000	0.000	0.000	0.000	0.000	0.000	0.000	0.000	52	340	1284	1825	-0.121	Error	Error	615	669	0	0	829	996	0	0	0	0
1	8	19	""	"iYOR265W"	3160	29280	90	2405	3492	2848	104	111	54	100	100	0	2950	3757	2362	55	60	23	100	100	0	0	0	0	0	0	0	0	0	0	0	0	0	0	0	0	0	0	0	0.795	0.915	0.771	0.780	1.610	1.023	0.904	0.000	0.000	0.000	0.000	0.000	0.000	0.000	0.000	0.000	0.000	0.000	0.000	0.000	0.000	52	420	5196	7090	-0.331	Error	Error	2301	2895	0	0	3388	3702	0	0	0	0
1	9	19	""	"iYOR269W"	3360	29290	80	1022	1916	1978	102	113	88	96	90	0	741	1379	1344	55	61	44	98	98	0	0	0	0	0	0	0	0	0	0	0	0	0	0	0	0	0	0	0	1.341	1.370	1.336	1.252	1.762	1.449	0.912	0.000	0.000	0.000	0.000	0.000	0.000	0.000	0.000	0.000	0.000	0.000	0.000	0.000	0.000	52	340	1606	3138	0.423	Error	Error	920	686	0	0	1814	1324	0	0	0	0
1	10	19	""	"iYOR287C"	3560	29280	80	1361	2436	2246	99	108	48	100	100	0	1666	2793	2358	54	62	28	100	100	0	0	0	0	0	0	0	0	0	0	0	0	0	0	0	0	0	0	0	0.783	0.853	0.810	0.774	1.479	0.902	0.942	0.000	0.000	0.000	0.000	0.000	0.000	0.000	0.000	0.000	0.000	0.000	0.000	0.000	0.000	52	340	2874	5076	-0.353	Error	Error	1262	1612	0	0	2337	2739	0	0	0	0
1	11	19	""	"iYOR290C"	3760	29280	80	685	1174	1044	102	111	53	94	94	0	3176	4331	3705	55	59	22	100	100	0	0	0	0	0	0	0	0	0	0	0	0	0	0	0	0	0	0	0	0.187	0.251	0.244	0.237	2.161	0.256	0.910	0.000	0.000	0.000	0.000	0.000	0.000	0.000	0.000	0.000	0.000	0.000	0.000	0.000	0.000	52	340	3704	5348	-2.420	Error	Error	583	3121	0	0	1072	4276	0	0	0	0
1	12	19	""	"iYOR294W"	3960	29280	80	1428	2115	1830	100	109	54	98	98	0	2919	4129	3250	53	58	25	100	98	0	0	0	0	0	0	0	0	0	0	0	0	0	0	0	0	0	0	0	0.463	0.494	0.464	0.432	1.909	0.518	0.946	0.000	0.000	0.000	0.000	0.000	0.000	0.000	0.000	0.000	0.000	0.000	0.000	0.000	0.000	52	340	4194	6091	-1.110	Error	Error	1328	2866	0	0	2015	4076	0	0	0	0
1	13	19	""	"iYOR311C"	4160	29280	80	444	659	583	97	104	50	82	73	0	1570	2178	1924	54	93	624	69	53	0	0	0	0	0	0	0	0	0	0	0	0	0	0	0	0	0	0	0	0.229	0.265	0.252	0.221	2.013	0.274	0.892	0.000	0.000	0.000	0.000	0.000	0.000	0.000	0.000	0.000	0.000	0.000	0.000	0.000	0.000	52	340	1863	2686	-2.127	Error	Error	347	1516	0	0	562	2124	0	0	0	0
1	14	19	""	"iYOR315W"	4360	29280	80	730	1290	1275	100	107	48	94	92	0	1069	1981	1698	55	57	17	100	100	0	0	0	0	0	0	0	0	0	0	0	0	0	0	0	0	0	0	0	0.621	0.618	0.528	0.483	2.131	0.691	0.784	0.000	0.000	0.000	0.000	0.000	0.000	0.000	0.000	0.000	0.000	0.000	0.000	0.000	0.000	52	340	1644	3116	-0.687	Error	Error	630	1014	0	0	1190	1926	0	0	0	0
1	15	19	""	"iYOR318C"	4560	29280	100	1874	2785	2305	99	105	47	98	98	0	3634	4315	2679	55	60	23	98	97	0	0	0	0	0	0	0	0	0	0	0	0	0	0	0	0	0	0	0	0.496	0.631	0.665	0.560	1.745	0.701	0.873	0.000	0.000	0.000	0.000	0.000	0.000	0.000	0.000	0.000	0.000	0.000	0.000	0.000	0.000	80	521	5354	6946	-1.012	Error	Error	1775	3579	0	0	2686	4260	0	0	0	0
1	16	19	""	"iYOR337W"	4750	29280	90	832	1052	785	101	107	50	98	94	0	1550	2046	1367	57	62	32	100	100	0	0	0	0	0	0	0	0	0	0	0	0	0	0	0	0	0	0	0	0.490	0.478	0.456	0.416	1.771	0.508	0.930	0.000	0.000	0.000	0.000	0.000	0.000	0.000	0.000	0.000	0.000	0.000	0.000	0.000	0.000	52	414	2224	2940	-1.030	Error	Error	731	1493	0	0	951	1989	0	0	0	0
1	17	19	""	"iYOR341W"	4950	29280	80	1132	2712	3293	97	104	50	100	100	0	1100	2637	2952	57	62	22	100	100	0	0	0	0	0	0	0	0	0	0	0	0	0	0	0	0	0	0	0	0.992	1.014	0.986	0.883	1.711	1.082	0.925	0.000	0.000	0.000	0.000	0.000	0.000	0.000	0.000	0.000	0.000	0.000	0.000	0.000	0.000	52	340	2078	5195	-0.011	Error	Error	1035	1043	0	0	2615	2580	0	0	0	0
1	18	19	""	"iYORWdelta24"	5150	29270	70	1956	2223	1238	103	125	81	100	100	0	2389	2547	1377	58	86	125	96	96	0	0	0	0	0	0	0	0	0	0	0	0	0	0	0	0	0	0	0	0.795	0.852	0.848	0.895	1.935	0.822	0.886	0.000	0.000	0.000	0.000	0.000	0.000	0.000	0.000	0.000	0.000	0.000	0.000	0.000	0.000	32	236	4184	4609	-0.331	Error	Error	1853	2331	0	0	2120	2489	0	0	0	0
1	19	19	""	"iYPL030W"	5350	29280	80	922	1398	1139	108	116	57	100	100	0	2824	3574	2598	58	70	64	98	98	0	0	0	0	0	0	0	0	0	0	0	0	0	0	0	0	0	0	0	0.294	0.367	0.359	0.332	1.799	0.377	0.900	0.000	0.000	0.000	0.000	0.000	0.000	0.000	0.000	0.000	0.000	0.000	0.000	0.000	0.000	52	340	3580	4806	-1.765	Error	Error	814	2766	0	0	1290	3516	0	0	0	0
1	20	19	""	"iYPL026C"	5570	29280	70	1099	1535	1050	102	110	57	100	100	0	2735	3288	1992	55	64	41	100	100	0	0	0	0	0	0	0	0	0	0	0	0	0	0	0	0	0	0	0	0.372	0.443	0.428	0.398	1.507	0.460	0.910	0.000	0.000	0.000	0.000	0.000	0.000	0.000	0.000	0.000	0.000	0.000	0.000	0.000	0.000	32	236	3677	4666	-1.427	Error	Error	997	2680	0	0	1433	3233	0	0	0	0
1	21	19	""	"iYPL022W"	5750	29270	70	6226	8547	7445	108	122	91	100	100	0	3890	4915	3931	56	66	41	100	100	0	0	0	0	0	0	0	0	0	0	0	0	0	0	0	0	0	0	0	1.596	1.737	1.576	1.643	1.513	1.859	0.903	0.000	0.000	0.000	0.000	0.000	0.000	0.000	0.000	0.000	0.000	0.000	0.000	0.000	0.000	32	236	9952	13298	0.674	Error	Error	6118	3834	0	0	8439	4859	0	0	0	0
1	1	20	""	"iYPL005W"	1760	29490	80	3296	6947	7137	110	116	53	100	100	0	963	1655	1509	58	64	30	100	100	0	0	0	0	0	0	0	0	0	0	0	0	0	0	0	0	0	0	0	3.520	4.281	3.934	3.944	1.503	4.670	0.936	0.000	0.000	0.000	0.000	0.000	0.000	0.000	0.000	0.000	0.000	0.000	0.000	0.000	0.000	52	332	4091	8434	1.816	Error	Error	3186	905	0	0	6837	1597	0	0	0	0
1	2	20	""	"iYPL001W"	1960	29490	60	492	864	764	114	131	181	75	50	0	257	304	163	63	74	52	96	81	0	0	0	0	0	0	0	0	0	0	0	0	0	0	0	0	0	0	0	1.948	3.112	2.920	2.381	2.001	4.198	0.812	0.000	0.000	0.000	0.000	0.000	0.000	0.000	0.000	0.000	0.000	0.000	0.000	0.000	0.000	32	176	572	991	0.962	Error	Error	378	194	0	0	750	241	0	0	0	0
1	3	20	""	"itF(GAA)P1"	2160	29480	80	1232	2868	3757	103	111	51	98	94	0	661	1640	1975	64	73	32	98	98	0	0	0	0	0	0	0	0	0	0	0	0	0	0	0	0	0	0	0	1.891	1.754	1.505	1.440	2.101	1.918	0.881	0.000	0.000	0.000	0.000	0.000	0.000	0.000	0.000	0.000	0.000	0.000	0.000	0.000	0.000	52	340	1726	4341	0.919	Error	Error	1129	597	0	0	2765	1576	0	0	0	0
1	4	20	""	"iYPR013C-1"	2360	29490	90	825	1581	1613	102	111	56	100	96	0	4138	5897	5259	60	73	90	100	100	0	0	0	0	0	0	0	0	0	0	0	0	0	0	0	0	0	0	0	0.177	0.253	0.242	0.228	1.789	0.268	0.892	0.000	0.000	0.000	0.000	0.000	0.000	0.000	0.000	0.000	0.000	0.000	0.000	0.000	0.000	52	420	4801	7316	-2.496	Error	Error	723	4078	0	0	1479	5837	0	0	0	0
1	5	20	""	"iYPR016C"	2560	29490	60	232	284	183	99	107	50	75	59	0	441	675	463	61	70	36	100	100	0	0	0	0	0	0	0	0	0	0	0	0	0	0	0	0	0	0	0	0.350	0.301	0.354	0.326	1.926	0.307	0.659	0.000	0.000	0.000	0.000	0.000	0.000	0.000	0.000	0.000	0.000	0.000	0.000	0.000	0.000	32	176	513	799	-1.515	Error	Error	133	380	0	0	185	614	0	0	0	0
1	6	20	""	"iYPR020W"	2770	29480	90	691	2002	2343	98	104	49	100	100	0	518	976	948	55	61	24	100	100	0	0	0	0	0	0	0	0	0	0	0	0	0	0	0	0	0	0	0	1.281	2.067	1.622	1.643	1.635	2.375	0.929	0.000	0.000	0.000	0.000	0.000	0.000	0.000	0.000	0.000	0.000	0.000	0.000	0.000	0.000	52	420	1056	2825	0.357	Error	Error	593	463	0	0	1904	921	0	0	0	0
1	7	20	""	"iYPR035W"	2960	29490	80	215	273	161	104	111	51	82	55	0	584	789	604	55	61	27	100	100	0	0	0	0	0	0	0	0	0	0	0	0	0	0	0	0	0	0	0	0.210	0.230	0.234	0.208	2.195	0.195	0.491	0.000	0.000	0.000	0.000	0.000	0.000	0.000	0.000	0.000	0.000	0.000	0.000	0.000	0.000	52	340	640	903	-2.253	Error	Error	111	529	0	0	169	734	0	0	0	0
1	8	20	""	"iYPR042C"	3150	29480	70	2518	2559	1354	97	133	174	100	100	0	5599	6260	3441	57	179	621	100	96	0	0	0	0	0	0	0	0	0	0	0	0	0	0	0	0	0	0	0	0.437	0.397	0.389	0.396	1.414	0.365	0.930	0.000	0.000	0.000	0.000	0.000	0.000	0.000	0.000	0.000	0.000	0.000	0.000	0.000	0.000	32	236	7963	8665	-1.195	Error	Error	2421	5542	0	0	2462	6203	0	0	0	0
1	9	20	""	"iYPR047W"	3360	29480	80	1603	1953	1142	101	108	52	100	100	0	2613	3361	1915	54	58	21	100	100	0	0	0	0	0	0	0	0	0	0	0	0	0	0	0	0	0	0	0	0.587	0.560	0.581	0.543	1.382	0.556	0.920	0.000	0.000	0.000	0.000	0.000	0.000	0.000	0.000	0.000	0.000	0.000	0.000	0.000	0.000	52	340	4061	5159	-0.769	Error	Error	1502	2559	0	0	1852	3307	0	0	0	0
1	10	20	""	"iYCL001W-A"	3560	29480	80	12696	17231	14007	106	113	52	100	100	0	2367	2938	2098	55	61	29	98	96	0	0	0	0	0	0	0	0	0	0	0	0	0	0	0	0	0	0	0	5.446	5.940	5.485	5.431	1.466	6.390	0.959	0.000	0.000	0.000	0.000	0.000	0.000	0.000	0.000	0.000	0.000	0.000	0.000	0.000	0.000	52	340	14902	20008	2.445	Error	Error	12590	2312	0	0	17125	2883	0	0	0	0
1	11	20	""	"iYCL007C"	3760	29490	70	961	1268	957	99	104	47	96	96	0	905	1020	717	54	59	26	100	100	0	0	0	0	0	0	0	0	0	0	0	0	0	0	0	0	0	0	0	1.013	1.210	1.163	1.052	2.030	1.281	0.887	0.000	0.000	0.000	0.000	0.000	0.000	0.000	0.000	0.000	0.000	0.000	0.000	0.000	0.000	32	236	1713	2135	0.019	Error	Error	862	851	0	0	1169	966	0	0	0	0
1	12	20	""	"iYCL012W"	3960	29480	80	4003	8892	10229	104	113	54	100	100	0	1258	1956	1909	54	59	27	98	96	0	0	0	0	0	0	0	0	0	0	0	0	0	0	0	0	0	0	0	3.238	4.620	3.929	3.974	1.941	5.261	0.922	0.000	0.000	0.000	0.000	0.000	0.000	0.000	0.000	0.000	0.000	0.000	0.000	0.000	0.000	52	340	5103	10690	1.695	Error	Error	3899	1204	0	0	8788	1902	0	0	0	0
1	13	20	""	"iYCR011C"	4150	29480	60	443	515	360	96	103	51	84	68	0	760	1062	880	54	59	23	100	100	0	0	0	0	0	0	0	0	0	0	0	0	0	0	0	0	0	0	0	0.492	0.416	0.439	0.374	2.213	0.392	0.860	0.000	0.000	0.000	0.000	0.000	0.000	0.000	0.000	0.000	0.000	0.000	0.000	0.000	0.000	32	176	1053	1427	-1.025	Error	Error	347	706	0	0	419	1008	0	0	0	0
1	14	20	""	"iYCRCdelta6-A"	4350	29480	60	313	535	508	106	117	53	78	65	0	451	739	626	57	64	27	100	96	0	0	0	0	0	0	0	0	0	0	0	0	0	0	0	0	0	0	0	0.525	0.629	0.577	0.477	2.416	0.711	0.791	0.000	0.000	0.000	0.000	0.000	0.000	0.000	0.000	0.000	0.000	0.000	0.000	0.000	0.000	32	176	601	1111	-0.929	Error	Error	207	394	0	0	429	682	0	0	0	0
1	15	20	""	"iYHR210C-A"	4550	29480	80	4267	5792	4042	104	112	54	100	100	0	10541	10328	5414	55	62	30	100	100	0	0	0	0	0	0	0	0	0	0	0	0	0	0	0	0	0	0	0	0.397	0.554	0.534	0.507	1.597	0.593	0.884	0.000	0.000	0.000	0.000	0.000	0.000	0.000	0.000	0.000	0.000	0.000	0.000	0.000	0.000	52	340	14649	15961	-1.333	Error	Error	4163	10486	0	0	5688	10273	0	0	0	0
1	16	20	""	"iYHRCdelta14-C"	4760	29480	70	2607	3601	2960	111	120	64	100	96	0	4935	7052	5164	59	73	49	100	100	0	0	0	0	0	0	0	0	0	0	0	0	0	0	0	0	0	0	0	0.512	0.499	0.467	0.431	1.892	0.507	0.856	0.000	0.000	0.000	0.000	0.000	0.000	0.000	0.000	0.000	0.000	0.000	0.000	0.000	0.000	32	236	7372	10483	-0.966	Error	Error	2496	4876	0	0	3490	6993	0	0	0	0
1	17	20	""	"iYHRCdelta16-B"	4950	29470	70	3654	4393	2705	110	121	67	100	100	0	10947	11869	6209	62	89	114	100	100	0	0	0	0	0	0	0	0	0	0	0	0	0	0	0	0	0	0	0	0.326	0.363	0.339	0.334	1.389	0.354	0.899	0.000	0.000	0.000	0.000	0.000	0.000	0.000	0.000	0.000	0.000	0.000	0.000	0.000	0.000	32	236	14429	16090	-1.619	Error	Error	3544	10885	0	0	4283	11807	0	0	0	0
1	18	20	""	"iYLR157C-A"	5160	29480	80	5699	5931	3689	108	119	76	100	100	0	16142	17000	8270	61	72	42	100	100	0	0	0	0	0	0	0	0	0	0	0	0	0	0	0	0	0	0	0	0.348	0.344	0.340	0.301	1.534	0.359	0.922	0.000	0.000	0.000	0.000	0.000	0.000	0.000	0.000	0.000	0.000	0.000	0.000	0.000	0.000	52	340	21672	22762	-1.524	Error	Error	5591	16081	0	0	5823	16939	0	0	0	0
1	19	20	""	"tE(UUC)C"	5370	29480	70	346	364	207	107	110	47	87	68	0	567	597	331	57	61	22	100	100	0	0	0	0	0	0	0	0	0	0	0	0	0	0	0	0	0	0	0	0.469	0.476	0.477	0.432	2.098	0.509	0.693	0.000	0.000	0.000	0.000	0.000	0.000	0.000	0.000	0.000	0.000	0.000	0.000	0.000	0.000	32	236	749	797	-1.093	Error	Error	239	510	0	0	257	540	0	0	0	0
1	20	20	""	"tQ(UUG)L"	5570	29470	70	969	1213	741	102	109	51	100	100	0	2268	2377	1444	56	67	44	100	100	0	0	0	0	0	0	0	0	0	0	0	0	0	0	0	0	0	0	0	0.392	0.479	0.458	0.454	1.490	0.485	0.916	0.000	0.000	0.000	0.000	0.000	0.000	0.000	0.000	0.000	0.000	0.000	0.000	0.000	0.000	32	236	3079	3432	-1.351	Error	Error	867	2212	0	0	1111	2321	0	0	0	0
1	21	20	""	"YHRCTy1-1B"	5770	29470	90	6997	18069	20448	110	119	92	100	100	3	17435	30728	24606	55	65	46	100	100	19	0	0	0	0	0	0	0	0	0	0	0	0	0	0	0	0	0	0	0.396	0.585	0.438	0.455	1.899	0.685	0.851	0.000	0.000	0.000	0.000	0.000	0.000	0.000	0.000	0.000	0.000	0.000	0.000	0.000	0.000	52	420	24267	48632	-1.335	Error	Error	6887	17380	0	0	17959	30673	0	0	0	0
2	1	1	"VPS8"	"YAL002W"	6190	25600	100	24282	28125	17293	102	112	52	100	100	1	6585	8072	5368	57	61	22	100	100	0	0	0	0	0	0	0	0	0	0	0	0	0	0	0	0	0	0	0	3.704	3.496	3.407	3.565	1.486	3.501	0.928	0.000	0.000	0.000	0.000	0.000	0.000	0.000	0.000	0.000	0.000	0.000	0.000	0.000	0.000	80	482	30708	36038	1.889	Error	Error	24180	6528	0	0	28023	8015	0	0	0	0
2	2	1	"MTW1"	"YAL034W-A"	6390	25600	90	50375	45942	13735	107	118	59	100	100	0	14459	12481	4085	59	67	34	100	100	0	0	0	0	0	0	0	0	0	0	0	0	0	0	0	0	0	0	0	3.491	3.690	3.611	3.745	1.332	3.633	0.939	0.000	0.000	0.000	0.000	0.000	0.000	0.000	0.000	0.000	0.000	0.000	0.000	0.000	0.000	52	412	64668	58257	1.804	Error	Error	50268	14400	0	0	45835	12422	0	0	0	0
2	3	1	""	"YAL065C-A"	6590	25600	90	22307	19515	7640	105	113	53	100	100	0	23274	20013	7842	58	68	34	100	100	0	0	0	0	0	0	0	0	0	0	0	0	0	0	0	0	0	0	0	0.956	0.973	0.952	0.925	1.519	0.949	0.916	0.000	0.000	0.000	0.000	0.000	0.000	0.000	0.000	0.000	0.000	0.000	0.000	0.000	0.000	52	412	45418	39365	-0.064	Error	Error	22202	23216	0	0	19410	19955	0	0	0	0
2	4	1	""	"YAL004W"	6780	25590	70	9827	9812	4179	108	261	1268	100	96	0	11149	11805	5336	57	328	1945	100	93	0	0	0	0	0	0	0	0	0	0	0	0	0	0	0	0	0	0	0	0.876	0.826	0.787	0.833	1.493	0.762	0.811	0.000	0.000	0.000	0.000	0.000	0.000	0.000	0.000	0.000	0.000	0.000	0.000	0.000	0.000	32	220	20811	21452	-0.191	Error	Error	9719	11092	0	0	9704	11748	0	0	0	0
2	5	1	"FUN12"	"YAL035W"	6990	25600	90	8028	8714	4962	107	110	48	100	100	0	8497	8534	5127	55	60	23	100	100	0	0	0	0	0	0	0	0	0	0	0	0	0	0	0	0	0	0	0	0.938	1.015	0.950	1.028	1.699	0.957	0.857	0.000	0.000	0.000	0.000	0.000	0.000	0.000	0.000	0.000	0.000	0.000	0.000	0.000	0.000	52	412	16363	17086	-0.092	Error	Error	7921	8442	0	0	8607	8479	0	0	0	0
2	6	1	"SEO1"	"YAL067C"	7170	25600	70	3084	3933	2954	104	119	106	100	100	0	5216	7463	5612	55	117	417	100	96	0	0	0	0	0	0	0	0	0	0	0	0	0	0	0	0	0	0	0	0.577	0.517	0.514	0.502	1.720	0.486	0.864	0.000	0.000	0.000	0.000	0.000	0.000	0.000	0.000	0.000	0.000	0.000	0.000	0.000	0.000	32	230	8141	11237	-0.792	Error	Error	2980	5161	0	0	3829	7408	0	0	0	0
2	7	1	"ERP2"	"YAL007C"	7390	25590	90	22580	21239	8146	114	119	53	100	100	0	10055	9161	3686	58	69	82	100	100	0	0	0	0	0	0	0	0	0	0	0	0	0	0	0	0	0	0	0	2.247	2.321	2.280	2.259	1.423	2.332	0.924	0.000	0.000	0.000	0.000	0.000	0.000	0.000	0.000	0.000	0.000	0.000	0.000	0.000	0.000	52	400	32463	30228	1.168	Error	Error	22466	9997	0	0	21125	9103	0	0	0	0
2	8	1	""	"YAL037W"	7600	25600	100	9607	8957	2886	134	143	70	100	100	0	8798	7857	2292	74	97	75	100	100	0	0	0	0	0	0	0	0	0	0	0	0	0	0	0	0	0	0	0	1.086	1.134	1.110	1.059	1.508	1.151	0.941	0.000	0.000	0.000	0.000	0.000	0.000	0.000	0.000	0.000	0.000	0.000	0.000	0.000	0.000	80	528	18197	16606	0.119	Error	Error	9473	8724	0	0	8823	7783	0	0	0	0
2	9	1	""	"YAL069W"	7800	25600	120	65535	50853	23043	138	158	99	100	100	60	65535	46756	25943	87	120	101	98	94	52	0	0	0	0	0	0	0	0	0	0	0	0	0	0	0	0	0	0	0.999	1.087	0.999	1.419	2.454	1.038	0.889	0.000	0.000	0.000	0.000	0.000	0.000	0.000	0.000	0.000	0.000	0.000	0.000	0.000	0.000	120	685	130845	97384	-0.001	Error	Error	65397	65448	0	0	50715	46669	0	0	0	0
2	10	1	"SPO7"	"YAL009W"	7990	25590	90	24785	22356	7270	118	128	56	100	100	0	9305	8611	2303	72	81	41	100	100	0	0	0	0	0	0	0	0	0	0	0	0	0	0	0	0	0	0	0	2.672	2.604	2.605	2.461	1.360	2.719	0.925	0.000	0.000	0.000	0.000	0.000	0.000	0.000	0.000	0.000	0.000	0.000	0.000	0.000	0.000	52	386	33900	30777	1.418	Error	Error	24667	9233	0	0	22238	8539	0	0	0	0
2	11	1	"CYC3"	"YAL039C"	8200	25600	100	5038	4758	2034	125	136	73	100	100	0	16485	15623	5095	66	78	47	100	100	0	0	0	0	0	0	0	0	0	0	0	0	0	0	0	0	0	0	0	0.299	0.298	0.289	0.266	1.648	0.303	0.928	0.000	0.000	0.000	0.000	0.000	0.000	0.000	0.000	0.000	0.000	0.000	0.000	0.000	0.000	80	538	21332	20190	-1.741	Error	Error	4913	16419	0	0	4633	15557	0	0	0	0
2	12	1	""	"YAR002W"	8400	25600	100	40783	36410	15012	123	136	135	100	100	0	6652	6615	2032	62	75	58	100	100	0	0	0	0	0	0	0	0	0	0	0	0	0	0	0	0	0	0	0	6.170	5.537	5.836	5.061	1.660	6.047	0.912	0.000	0.000	0.000	0.000	0.000	0.000	0.000	0.000	0.000	0.000	0.000	0.000	0.000	0.000	80	525	47250	42840	2.625	Error	Error	40660	6590	0	0	36287	6553	0	0	0	0
2	13	1	"CNS1"	"YBR155W"	8590	25590	90	10490	12200	7654	111	122	58	100	100	0	8201	8766	5434	64	75	36	100	100	0	0	0	0	0	0	0	0	0	0	0	0	0	0	0	0	0	0	0	1.276	1.389	1.345	1.397	1.753	1.393	0.918	0.000	0.000	0.000	0.000	0.000	0.000	0.000	0.000	0.000	0.000	0.000	0.000	0.000	0.000	52	394	18516	20791	0.351	Error	Error	10379	8137	0	0	12089	8702	0	0	0	0
2	14	1	"PCH2"	"YBR186W"	8800	25600	90	317	800	1403	111	118	54	88	71	0	516	1458	2826	56	64	35	98	98	0	0	0	0	0	0	0	0	0	0	0	0	0	0	0	0	0	0	0	0.448	0.491	0.496	0.412	2.487	0.480	0.896	0.000	0.000	0.000	0.000	0.000	0.000	0.000	0.000	0.000	0.000	0.000	0.000	0.000	0.000	52	412	666	2091	-1.159	Error	Error	206	460	0	0	689	1402	0	0	0	0
2	15	1	"PYC2"	"YBR218C"	9000	25600	100	295	337	188	106	116	53	83	72	0	469	633	492	57	65	34	100	100	0	0	0	0	0	0	0	0	0	0	0	0	0	0	0	0	0	0	0	0.459	0.401	0.411	0.371	2.372	0.343	0.614	0.000	0.000	0.000	0.000	0.000	0.000	0.000	0.000	0.000	0.000	0.000	0.000	0.000	0.000	80	534	601	807	-1.124	Error	Error	189	412	0	0	231	576	0	0	0	0
2	16	1	"ICS2"	"YBR157C"	9200	25590	90	2811	2450	1265	103	110	51	98	96	0	6254	5799	2401	55	64	31	100	100	0	0	0	0	0	0	0	0	0	0	0	0	0	0	0	0	0	0	0	0.437	0.409	0.400	0.334	1.987	0.431	0.898	0.000	0.000	0.000	0.000	0.000	0.000	0.000	0.000	0.000	0.000	0.000	0.000	0.000	0.000	52	400	8907	8091	-1.195	Error	Error	2708	6199	0	0	2347	5744	0	0	0	0
2	17	1	"NTC20"	"YBR188C"	9390	25590	80	3486	3518	1566	104	109	48	98	98	0	7594	7366	3753	55	62	29	100	100	0	0	0	0	0	0	0	0	0	0	0	0	0	0	0	0	0	0	0	0.449	0.467	0.503	0.459	1.993	0.425	0.850	0.000	0.000	0.000	0.000	0.000	0.000	0.000	0.000	0.000	0.000	0.000	0.000	0.000	0.000	52	320	10921	10725	-1.156	Error	Error	3382	7539	0	0	3414	7311	0	0	0	0
2	18	1	""	"YBR220C"	9610	25590	90	3462	4237	3299	104	111	51	100	100	0	8796	11955	8702	54	61	29	100	100	0	0	0	0	0	0	0	0	0	0	0	0	0	0	0	0	0	0	0	0.384	0.347	0.326	0.297	1.675	0.352	0.919	0.000	0.000	0.000	0.000	0.000	0.000	0.000	0.000	0.000	0.000	0.000	0.000	0.000	0.000	52	400	12100	16034	-1.380	Error	Error	3358	8742	0	0	4133	11901	0	0	0	0
2	19	1	""	"YBR159W"	9810	25600	100	4410	4235	2166	101	109	51	100	100	0	8423	8216	3825	54	61	37	100	98	0	0	0	0	0	0	0	0	0	0	0	0	0	0	0	0	0	0	0	0.515	0.506	0.512	0.480	1.640	0.511	0.924	0.000	0.000	0.000	0.000	0.000	0.000	0.000	0.000	0.000	0.000	0.000	0.000	0.000	0.000	80	532	12678	12296	-0.958	Error	Error	4309	8369	0	0	4134	8162	0	0	0	0
2	20	1	""	"YBR190W"	10000	25600	90	1508	1445	707	104	111	52	98	98	0	3095	2757	1369	53	60	31	100	98	0	0	0	0	0	0	0	0	0	0	0	0	0	0	0	0	0	0	0	0.462	0.496	0.467	0.502	2.178	0.461	0.850	0.000	0.000	0.000	0.000	0.000	0.000	0.000	0.000	0.000	0.000	0.000	0.000	0.000	0.000	52	406	4446	4045	-1.115	Error	Error	1404	3042	0	0	1341	2704	0	0	0	0
2	21	1	"FAT2"	"YBR222C"	10210	25590	90	771	929	656	105	112	49	96	90	0	2408	2912	2229	57	68	53	100	100	0	0	0	0	0	0	0	0	0	0	0	0	0	0	0	0	0	0	0	0.283	0.289	0.281	0.264	1.885	0.274	0.861	0.000	0.000	0.000	0.000	0.000	0.000	0.000	0.000	0.000	0.000	0.000	0.000	0.000	0.000	52	400	3017	3679	-1.820	Error	Error	666	2351	0	0	824	2855	0	0	0	0
2	1	2	""	"YBR161W"	6200	25800	90	28627	24580	9833	108	119	94	100	100	0	14142	12374	4261	57	71	133	100	100	0	0	0	0	0	0	0	0	0	0	0	0	0	0	0	0	0	0	0	2.025	1.987	2.023	1.900	1.442	2.019	0.931	0.000	0.000	0.000	0.000	0.000	0.000	0.000	0.000	0.000	0.000	0.000	0.000	0.000	0.000	52	400	42604	36789	1.018	Error	Error	28519	14085	0	0	24472	12317	0	0	0	0
2	2	2	"RIM2"	"YBR192W"	6400	25810	90	19559	17267	8166	101	108	52	100	100	0	11453	10015	4486	55	60	23	100	100	0	0	0	0	0	0	0	0	0	0	0	0	0	0	0	0	0	0	0	1.707	1.723	1.694	1.578	1.591	1.740	0.921	0.000	0.000	0.000	0.000	0.000	0.000	0.000	0.000	0.000	0.000	0.000	0.000	0.000	0.000	52	420	30856	27126	0.772	Error	Error	19458	11398	0	0	17166	9960	0	0	0	0
2	3	2	""	"YBR224W"	6610	25810	100	3723	3621	1618	106	111	49	100	98	0	8507	8107	3595	56	65	39	100	100	0	0	0	0	0	0	0	0	0	0	0	0	0	0	0	0	0	0	0	0.428	0.437	0.441	0.413	1.545	0.427	0.925	0.000	0.000	0.000	0.000	0.000	0.000	0.000	0.000	0.000	0.000	0.000	0.000	0.000	0.000	80	502	12068	11566	-1.224	Error	Error	3617	8451	0	0	3515	8051	0	0	0	0
2	4	2	"GPM2"	"YDL021W"	6800	25820	100	3200	4683	4807	106	111	48	100	98	0	1730	2583	2573	54	61	27	92	91	0	0	0	0	0	0	0	0	0	0	0	0	0	0	0	0	0	0	0	1.846	1.810	1.839	2.053	2.642	1.873	0.944	0.000	0.000	0.000	0.000	0.000	0.000	0.000	0.000	0.000	0.000	0.000	0.000	0.000	0.000	80	532	4770	7106	0.884	Error	Error	3094	1676	0	0	4577	2529	0	0	0	0
2	5	2	""	"YDL053C"	7010	25810	100	2142	2424	1537	106	111	48	98	97	0	3881	4905	3219	54	60	24	100	100	0	0	0	0	0	0	0	0	0	0	0	0	0	0	0	0	0	0	0	0.532	0.478	0.453	0.466	1.726	0.464	0.915	0.000	0.000	0.000	0.000	0.000	0.000	0.000	0.000	0.000	0.000	0.000	0.000	0.000	0.000	80	548	5863	7169	-0.910	Error	Error	2036	3827	0	0	2318	4851	0	0	0	0
2	6	2	""	"YDL085W"	7220	25810	90	3205	4493	3580	109	122	86	100	100	0	6982	9579	7120	55	62	36	100	100	0	0	0	0	0	0	0	0	0	0	0	0	0	0	0	0	0	0	0	0.447	0.460	0.422	0.412	1.712	0.467	0.931	0.000	0.000	0.000	0.000	0.000	0.000	0.000	0.000	0.000	0.000	0.000	0.000	0.000	0.000	52	420	10023	13908	-1.162	Error	Error	3096	6927	0	0	4384	9524	0	0	0	0
2	7	2	""	"YDL023C"	7420	25810	90	2132	2936	2075	105	117	81	100	98	0	3947	5448	3815	55	62	33	100	100	0	0	0	0	0	0	0	0	0	0	0	0	0	0	0	0	0	0	0	0.521	0.525	0.503	0.492	1.813	0.516	0.907	0.000	0.000	0.000	0.000	0.000	0.000	0.000	0.000	0.000	0.000	0.000	0.000	0.000	0.000	52	420	5919	8224	-0.941	Error	Error	2027	3892	0	0	2831	5393	0	0	0	0
2	8	2	"PSA1"	"YDL055C"	7610	25810	90	2067	2667	1908	113	116	50	100	100	0	1520	2027	1508	57	65	32	100	100	0	0	0	0	0	0	0	0	0	0	0	0	0	0	0	0	0	0	0	1.336	1.296	1.236	1.223	1.661	1.297	0.903	0.000	0.000	0.000	0.000	0.000	0.000	0.000	0.000	0.000	0.000	0.000	0.000	0.000	0.000	52	420	3417	4524	0.418	Error	Error	1954	1463	0	0	2554	1970	0	0	0	0
2	9	2	"LUC7"	"YDL087C"	7820	25810	100	3853	4392	2926	126	146	100	98	97	0	7481	8871	5961	72	104	95	96	95	0	0	0	0	0	0	0	0	0	0	0	0	0	0	0	0	0	0	0	0.503	0.485	0.500	0.504	2.077	0.470	0.898	0.000	0.000	0.000	0.000	0.000	0.000	0.000	0.000	0.000	0.000	0.000	0.000	0.000	0.000	80	525	11136	13065	-0.991	Error	Error	3727	7409	0	0	4266	8799	0	0	0	0
2	10	2	""	"YDL025C"	8010	25810	110	5097	4966	2050	128	139	68	100	100	0	6719	7180	3357	76	95	65	98	98	0	0	0	0	0	0	0	0	0	0	0	0	0	0	0	0	0	0	0	0.748	0.681	0.682	0.689	2.034	0.654	0.879	0.000	0.000	0.000	0.000	0.000	0.000	0.000	0.000	0.000	0.000	0.000	0.000	0.000	0.000	80	605	11612	11942	-0.419	Error	Error	4969	6643	0	0	4838	7104	0	0	0	0
2	11	2	""	"YDL057W"	8220	25810	80	1526	2290	2313	130	137	62	100	100	0	2706	3727	3613	70	87	62	100	100	0	0	0	0	0	0	0	0	0	0	0	0	0	0	0	0	0	0	0	0.530	0.591	0.531	0.567	1.731	0.608	0.912	0.000	0.000	0.000	0.000	0.000	0.000	0.000	0.000	0.000	0.000	0.000	0.000	0.000	0.000	52	340	4032	5817	-0.917	Error	Error	1396	2636	0	0	2160	3657	0	0	0	0
2	12	2	""	"YDL089W"	8410	25810	90	409	707	617	121	127	57	96	90	0	437	689	670	60	70	36	100	98	0	0	0	0	0	0	0	0	0	0	0	0	0	0	0	0	0	0	0	0.764	0.932	0.858	0.851	1.910	0.923	0.809	0.000	0.000	0.000	0.000	0.000	0.000	0.000	0.000	0.000	0.000	0.000	0.000	0.000	0.000	52	420	665	1215	-0.388	Error	Error	288	377	0	0	586	629	0	0	0	0
2	13	2	""	"YDL027C"	8620	25810	100	6359	6329	3221	109	116	51	98	98	0	10455	9739	4643	57	67	37	98	98	0	0	0	0	0	0	0	0	0	0	0	0	0	0	0	0	0	0	0	0.601	0.642	0.657	0.593	1.618	0.644	0.911	0.000	0.000	0.000	0.000	0.000	0.000	0.000	0.000	0.000	0.000	0.000	0.000	0.000	0.000	80	547	16648	15902	-0.734	Error	Error	6250	10398	0	0	6220	9682	0	0	0	0
2	14	2	"RAD59"	"YDL059C"	8820	25800	100	4462	4284	2201	104	111	53	98	98	0	6575	6081	2929	53	61	33	100	100	0	0	0	0	0	0	0	0	0	0	0	0	0	0	0	0	0	0	0	0.668	0.693	0.678	0.628	1.897	0.698	0.907	0.000	0.000	0.000	0.000	0.000	0.000	0.000	0.000	0.000	0.000	0.000	0.000	0.000	0.000	80	528	10880	10208	-0.582	Error	Error	4358	6522	0	0	4180	6028	0	0	0	0
2	15	2	""	"YDL091C"	9010	25800	90	14675	16336	10181	103	109	49	100	100	0	10768	11300	7221	54	59	25	100	100	0	0	0	0	0	0	0	0	0	0	0	0	0	0	0	0	0	0	0	1.360	1.443	1.430	1.465	1.714	1.421	0.918	0.000	0.000	0.000	0.000	0.000	0.000	0.000	0.000	0.000	0.000	0.000	0.000	0.000	0.000	52	414	25286	27479	0.444	Error	Error	14572	10714	0	0	16233	11246	0	0	0	0
2	16	2	"RPA14"	"YDR156W"	9220	25810	100	284	316	160	101	108	48	88	72	0	1266	1446	846	54	60	27	100	98	0	0	0	0	0	0	0	0	0	0	0	0	0	0	0	0	0	0	0	0.151	0.154	0.154	0.142	1.933	0.149	0.703	0.000	0.000	0.000	0.000	0.000	0.000	0.000	0.000	0.000	0.000	0.000	0.000	0.000	0.000	80	547	1395	1607	-2.727	Error	Error	183	1212	0	0	215	1392	0	0	0	0
2	17	2	""	"YDR187C"	9410	25800	90	220	417	551	106	111	47	76	63	0	554	1318	1864	53	59	25	100	100	0	0	0	0	0	0	0	0	0	0	0	0	0	0	0	0	0	0	0	0.228	0.246	0.237	0.204	2.736	0.252	0.750	0.000	0.000	0.000	0.000	0.000	0.000	0.000	0.000	0.000	0.000	0.000	0.000	0.000	0.000	52	414	615	1576	-2.136	Error	Error	114	501	0	0	311	1265	0	0	0	0
2	18	2	""	"YDR219C"	9620	25800	60	462	1313	1753	103	111	55	84	78	0	525	1725	2437	54	61	32	100	96	0	0	0	0	0	0	0	0	0	0	0	0	0	0	0	0	0	0	0	0.762	0.724	0.682	0.579	2.457	0.709	0.900	0.000	0.000	0.000	0.000	0.000	0.000	0.000	0.000	0.000	0.000	0.000	0.000	0.000	0.000	32	176	830	2881	-0.392	Error	Error	359	471	0	0	1210	1671	0	0	0	0
2	19	2	"HOM2"	"YDR158W"	9820	25810	90	6768	12162	13254	110	113	50	100	100	0	12309	17523	15885	56	64	31	98	98	0	0	0	0	0	0	0	0	0	0	0	0	0	0	0	0	0	0	0	0.543	0.690	0.685	0.651	2.669	0.750	0.856	0.000	0.000	0.000	0.000	0.000	0.000	0.000	0.000	0.000	0.000	0.000	0.000	0.000	0.000	52	420	18911	29519	-0.880	Error	Error	6658	12253	0	0	12052	17467	0	0	0	0
2	20	2	"SLY1"	"YDR189W"	10010	25800	80	4163	5998	5159	111	115	48	100	100	0	3388	5146	4416	53	61	29	98	98	0	0	0	0	0	0	0	0	0	0	0	0	0	0	0	0	0	0	0	1.215	1.156	1.030	1.229	2.209	1.173	0.896	0.000	0.000	0.000	0.000	0.000	0.000	0.000	0.000	0.000	0.000	0.000	0.000	0.000	0.000	52	340	7387	10980	0.281	Error	Error	4052	3335	0	0	5887	5093	0	0	0	0
2	21	2	""	"YDR221W"	10210	25820	80	436	1246	2135	106	112	49	90	82	0	659	2295	4397	54	60	26	96	92	0	0	0	0	0	0	0	0	0	0	0	0	0	0	0	0	0	0	0	0.545	0.509	0.556	0.572	2.698	0.465	0.854	0.000	0.000	0.000	0.000	0.000	0.000	0.000	0.000	0.000	0.000	0.000	0.000	0.000	0.000	52	340	935	3381	-0.874	Error	Error	330	605	0	0	1140	2241	0	0	0	0
2	1	3	"SSY1"	"YDR160W"	6210	26010	90	6106	9424	7319	102	107	49	100	100	0	8730	12663	9395	53	58	24	100	100	0	0	0	0	0	0	0	0	0	0	0	0	0	0	0	0	0	0	0	0.692	0.739	0.707	0.701	1.559	0.745	0.936	0.000	0.000	0.000	0.000	0.000	0.000	0.000	0.000	0.000	0.000	0.000	0.000	0.000	0.000	52	412	14681	21932	-0.531	Error	Error	6004	8677	0	0	9322	12610	0	0	0	0
2	2	3	"HST4"	"YDR191W"	6420	26010	80	2963	5163	5701	100	107	49	100	100	0	3370	5250	5608	52	58	39	100	100	0	0	0	0	0	0	0	0	0	0	0	0	0	0	0	0	0	0	0	0.863	0.974	0.951	0.910	1.837	0.982	0.918	0.000	0.000	0.000	0.000	0.000	0.000	0.000	0.000	0.000	0.000	0.000	0.000	0.000	0.000	52	334	6181	10261	-0.213	Error	Error	2863	3318	0	0	5063	5198	0	0	0	0
2	3	3	""	"YDR223W"	6620	26010	150	116	134	93	101	111	53	30	10	0	64	114	164	53	59	26	32	23	0	0	0	0	0	0	0	0	0	0	0	0	0	0	0	0	0	0	0	1.364	0.541	1.885	1.661	4.535	0.611	0.260	0.000	0.000	0.000	0.000	0.000	0.000	0.000	0.000	0.000	0.000	0.000	0.000	0.000	0.000	156	967	26	94	0.447	Error	Error	15	11	0	0	33	61	0	0	-50	0
2	4	3	"NBP2"	"YDR162C"	6820	26010	50	221	226	54	102	107	46	91	83	0	165	180	83	54	59	22	83	83	0	0	0	0	0	0	0	0	0	0	0	0	0	0	0	0	0	0	0	1.072	0.984	0.909	0.991	2.512	0.989	0.049	0.000	0.000	0.000	0.000	0.000	0.000	0.000	0.000	0.000	0.000	0.000	0.000	0.000	0.000	12	104	230	250	0.100	Error	Error	119	111	0	0	124	126	0	0	0	0
2	5	3	""	"YDR193W"	7020	26010	80	1629	1761	1099	109	112	46	98	96	0	3143	3509	2053	53	58	22	100	100	0	0	0	0	0	0	0	0	0	0	0	0	0	0	0	0	0	0	0	0.492	0.478	0.440	0.431	1.654	0.474	0.862	0.000	0.000	0.000	0.000	0.000	0.000	0.000	0.000	0.000	0.000	0.000	0.000	0.000	0.000	52	340	4610	5108	-1.024	Error	Error	1520	3090	0	0	1652	3456	0	0	0	0
2	6	3	"HTA1"	"YDR225W"	7220	26010	90	11421	10747	6101	112	139	223	98	96	0	6940	6915	3850	55	79	212	100	100	0	0	0	0	0	0	0	0	0	0	0	0	0	0	0	0	0	0	0	1.643	1.550	1.497	1.393	1.845	1.597	0.907	0.000	0.000	0.000	0.000	0.000	0.000	0.000	0.000	0.000	0.000	0.000	0.000	0.000	0.000	52	420	18194	17495	0.716	Error	Error	11309	6885	0	0	10635	6860	0	0	0	0
2	7	3	""	"YDR539W"	7420	26020	80	273	958	1813	115	135	235	30	26	0	371	1380	2613	57	84	233	69	32	0	0	0	0	0	0	0	0	0	0	0	0	0	0	0	0	0	0	0	0.503	0.637	0.480	0.449	2.821	0.668	0.865	0.000	0.000	0.000	0.000	0.000	0.000	0.000	0.000	0.000	0.000	0.000	0.000	0.000	0.000	52	340	472	2166	-0.991	Error	Error	158	314	0	0	843	1323	0	0	0	0
2	8	3	""	"YEL025C"	7620	26010	80	1108	3138	4503	112	118	57	100	100	0	1506	4203	5631	57	65	29	100	100	0	0	0	0	0	0	0	0	0	0	0	0	0	0	0	0	0	0	0	0.687	0.730	0.617	0.611	1.773	0.767	0.876	0.000	0.000	0.000	0.000	0.000	0.000	0.000	0.000	0.000	0.000	0.000	0.000	0.000	0.000	52	340	2445	7172	-0.541	Error	Error	996	1449	0	0	3026	4146	0	0	0	0
2	9	3	""	"YEL057C"	7820	26020	80	2447	3718	3392	106	114	51	100	98	0	3452	5101	4602	61	68	31	98	98	0	0	0	0	0	0	0	0	0	0	0	0	0	0	0	0	0	0	0	0.690	0.717	0.720	0.726	2.400	0.720	0.943	0.000	0.000	0.000	0.000	0.000	0.000	0.000	0.000	0.000	0.000	0.000	0.000	0.000	0.000	52	340	5732	8652	-0.535	Error	Error	2341	3391	0	0	3612	5040	0	0	0	0
2	10	3	""	"YDR541C"	8020	26010	80	470	1818	3083	113	119	56	88	78	0	596	2070	3241	61	70	33	100	100	0	0	0	0	0	0	0	0	0	0	0	0	0	0	0	0	0	0	0	0.667	0.849	0.625	0.612	2.487	0.923	0.822	0.000	0.000	0.000	0.000	0.000	0.000	0.000	0.000	0.000	0.000	0.000	0.000	0.000	0.000	52	340	892	3714	-0.584	Error	Error	357	535	0	0	1705	2009	0	0	0	0
2	11	3	"CUP5"	"YEL027W"	8220	26010	80	2382	3502	2879	120	127	64	98	98	0	3570	5139	3934	66	83	62	100	100	0	0	0	0	0	0	0	0	0	0	0	0	0	0	0	0	0	0	0	0.646	0.667	0.615	0.553	1.904	0.684	0.915	0.000	0.000	0.000	0.000	0.000	0.000	0.000	0.000	0.000	0.000	0.000	0.000	0.000	0.000	52	340	5766	8455	-0.631	Error	Error	2262	3504	0	0	3382	5073	0	0	0	0
2	12	3	"SOM1"	"YEL059C-A"	8410	26010	70	2439	2603	1358	108	126	109	100	96	0	6273	6211	2946	60	108	317	100	100	0	0	0	0	0	0	0	0	0	0	0	0	0	0	0	0	0	0	0	0.375	0.406	0.398	0.373	1.509	0.385	0.890	0.000	0.000	0.000	0.000	0.000	0.000	0.000	0.000	0.000	0.000	0.000	0.000	0.000	0.000	32	236	8544	8646	-1.414	Error	Error	2331	6213	0	0	2495	6151	0	0	0	0
2	13	3	""	"YDR543C"	8620	26010	70	206	265	208	101	107	49	71	56	0	171	322	383	52	59	30	93	84	0	0	0	0	0	0	0	0	0	0	0	0	0	0	0	0	0	0	0	0.882	0.607	1.008	0.785	2.696	0.511	0.596	0.000	0.000	0.000	0.000	0.000	0.000	0.000	0.000	0.000	0.000	0.000	0.000	0.000	0.000	32	236	224	434	-0.181	Error	Error	105	119	0	0	164	270	0	0	0	0
2	14	3	""	"YEL029C"	8810	26010	70	3902	6320	5797	103	110	44	100	100	0	3231	5369	5120	55	62	30	100	100	0	0	0	0	0	0	0	0	0	0	0	0	0	0	0	0	0	0	0	1.196	1.170	1.157	1.098	1.732	1.151	0.931	0.000	0.000	0.000	0.000	0.000	0.000	0.000	0.000	0.000	0.000	0.000	0.000	0.000	0.000	32	236	6975	11531	0.258	Error	Error	3799	3176	0	0	6217	5314	0	0	0	0
2	15	3	"PRB1"	"YEL060C"	9020	26010	70	230	263	168	114	122	95	53	34	0	358	554	515	54	60	26	100	100	0	0	0	0	0	0	0	0	0	0	0	0	0	0	0	0	0	0	0	0.382	0.298	0.395	0.360	2.319	0.282	0.571	0.000	0.000	0.000	0.000	0.000	0.000	0.000	0.000	0.000	0.000	0.000	0.000	0.000	0.000	32	236	420	649	-1.390	Error	Error	116	304	0	0	149	500	0	0	0	0
2	16	3	"YRF1-1"	"YDR545W"	9230	26020	80	724	2144	3127	103	108	48	88	88	0	1298	3418	4973	54	60	25	98	94	0	0	0	0	0	0	0	0	0	0	0	0	0	0	0	0	0	0	0	0.499	0.607	0.456	0.531	2.293	0.592	0.802	0.000	0.000	0.000	0.000	0.000	0.000	0.000	0.000	0.000	0.000	0.000	0.000	0.000	0.000	52	340	1865	5405	-1.002	Error	Error	621	1244	0	0	2041	3364	0	0	0	0
2	17	3	"SPF1"	"YEL031W"	9430	26010	60	137	137	62	98	111	56	34	15	0	128	135	56	55	62	29	81	56	0	0	0	0	0	0	0	0	0	0	0	0	0	0	0	0	0	0	0	0.534	0.488	0.795	0.763	3.627	1.019	0.083	0.000	0.000	0.000	0.000	0.000	0.000	0.000	0.000	0.000	0.000	0.000	0.000	0.000	0.000	32	176	112	119	-0.904	Error	Error	39	73	0	0	39	80	0	0	0	0
2	18	3	"NPR2"	"YEL062W"	9620	26010	80	1608	2759	3184	102	114	65	100	100	0	1668	3066	3846	57	68	48	100	100	0	0	0	0	0	0	0	0	0	0	0	0	0	0	0	0	0	0	0	0.935	0.883	0.806	0.850	1.676	0.828	0.807	0.000	0.000	0.000	0.000	0.000	0.000	0.000	0.000	0.000	0.000	0.000	0.000	0.000	0.000	52	340	3117	5666	-0.097	Error	Error	1506	1611	0	0	2657	3009	0	0	0	0
2	19	3	"PES4"	"YFR023W"	9830	26010	80	7956	13654	13382	111	131	101	100	100	0	4122	6543	5581	58	79	85	100	100	0	0	0	0	0	0	0	0	0	0	0	0	0	0	0	0	0	0	0	1.930	2.088	1.798	1.690	1.854	2.311	0.919	0.000	0.000	0.000	0.000	0.000	0.000	0.000	0.000	0.000	0.000	0.000	0.000	0.000	0.000	52	340	11909	20028	0.949	Error	Error	7845	4064	0	0	13543	6485	0	0	0	0
2	20	3	"HXK1"	"YFR053C"	10020	26010	80	6913	9359	6929	112	120	70	100	100	0	9433	11716	7561	54	73	83	98	98	0	0	0	0	0	0	0	0	0	0	0	0	0	0	0	0	0	0	0	0.725	0.793	0.777	0.801	2.180	0.831	0.909	0.000	0.000	0.000	0.000	0.000	0.000	0.000	0.000	0.000	0.000	0.000	0.000	0.000	0.000	52	340	16180	20909	-0.464	Error	Error	6801	9379	0	0	9247	11662	0	0	0	0
2	21	3	"SCW11"	"YGL028C"	10230	26010	90	6607	8805	6985	112	117	49	100	100	0	5883	8296	6436	56	64	33	100	100	0	0	0	0	0	0	0	0	0	0	0	0	0	0	0	0	0	0	0	1.115	1.055	1.008	0.981	1.571	1.071	0.930	0.000	0.000	0.000	0.000	0.000	0.000	0.000	0.000	0.000	0.000	0.000	0.000	0.000	0.000	52	420	12322	16933	0.157	Error	Error	6495	5827	0	0	8693	8240	0	0	0	0
2	1	4	""	"YFR024C-A"	6230	26230	70	507	1186	1547	100	108	51	93	93	0	516	1124	1476	52	59	23	100	100	0	0	0	0	0	0	0	0	0	0	0	0	0	0	0	0	0	0	0	0.877	1.013	0.958	0.790	2.563	1.043	0.793	0.000	0.000	0.000	0.000	0.000	0.000	0.000	0.000	0.000	0.000	0.000	0.000	0.000	0.000	32	236	871	2158	-0.189	Error	Error	407	464	0	0	1086	1072	0	0	0	0
2	2	4	""	"YFR055W"	6420	26230	100	4275	4983	3014	104	109	50	100	100	0	7427	8915	5245	53	60	35	98	98	0	0	0	0	0	0	0	0	0	0	0	0	0	0	0	0	0	0	0	0.566	0.551	0.580	0.566	2.090	0.540	0.898	0.000	0.000	0.000	0.000	0.000	0.000	0.000	0.000	0.000	0.000	0.000	0.000	0.000	0.000	80	556	11545	13741	-0.822	Error	Error	4171	7374	0	0	4879	8862	0	0	0	0
2	3	4	"RPL30"	"YGL030W"	6630	26230	90	1585	2511	2242	104	116	62	98	94	0	2541	4347	3777	55	63	31	100	100	0	0	0	0	0	0	0	0	0	0	0	0	0	0	0	0	0	0	0	0.596	0.561	0.545	0.494	1.895	0.567	0.937	0.000	0.000	0.000	0.000	0.000	0.000	0.000	0.000	0.000	0.000	0.000	0.000	0.000	0.000	52	420	3967	6699	-0.747	Error	Error	1481	2486	0	0	2407	4292	0	0	0	0
2	4	4	""	"YFR026C"	6820	26220	90	5105	4385	2075	106	117	56	100	100	0	8808	8060	3314	59	66	29	100	100	0	0	0	0	0	0	0	0	0	0	0	0	0	0	0	0	0	0	0	0.571	0.535	0.561	0.487	1.742	0.538	0.896	0.000	0.000	0.000	0.000	0.000	0.000	0.000	0.000	0.000	0.000	0.000	0.000	0.000	0.000	52	406	13748	12280	-0.807	Error	Error	4999	8749	0	0	4279	8001	0	0	0	0
2	5	4	""	"YFR057W"	7020	26220	150	112	122	54	107	115	53	17	6	0	65	96	106	56	63	30	28	15	0	0	0	0	0	0	0	0	0	0	0	0	0	0	0	0	0	0	0	0.556	0.375	1.643	1.601	5.462	0.671	0.050	0.000	0.000	0.000	0.000	0.000	0.000	0.000	0.000	0.000	0.000	0.000	0.000	0.000	0.000	156	1002	14	55	-0.848	Error	Error	5	9	0	0	15	40	0	0	-50	0
2	6	4	"AGA2"	"YGL032C"	7230	26220	90	4774	3887	1956	107	117	54	98	98	0	4818	4791	2319	56	65	33	100	100	0	0	0	0	0	0	0	0	0	0	0	0	0	0	0	0	0	0	0	0.980	0.798	0.770	0.692	1.895	0.781	0.883	0.000	0.000	0.000	0.000	0.000	0.000	0.000	0.000	0.000	0.000	0.000	0.000	0.000	0.000	52	414	9429	8515	-0.029	Error	Error	4667	4762	0	0	3780	4735	0	0	0	0
2	7	4	"CDC14"	"YFR028C"	7430	26220	80	6123	5664	2715	111	118	57	100	100	0	11870	11485	4860	58	73	57	100	100	0	0	0	0	0	0	0	0	0	0	0	0	0	0	0	0	0	0	0	0.509	0.486	0.479	0.474	1.624	0.481	0.894	0.000	0.000	0.000	0.000	0.000	0.000	0.000	0.000	0.000	0.000	0.000	0.000	0.000	0.000	52	340	17824	16980	-0.974	Error	Error	6012	11812	0	0	5553	11427	0	0	0	0
2	8	4	"ERP6"	"YGL002W"	7630	26220	80	21953	19928	8598	119	124	56	100	100	0	6427	5799	2270	61	71	36	100	100	0	0	0	0	0	0	0	0	0	0	0	0	0	0	0	0	0	0	0	3.430	3.452	3.434	3.260	1.763	3.686	0.899	0.000	0.000	0.000	0.000	0.000	0.000	0.000	0.000	0.000	0.000	0.000	0.000	0.000	0.000	52	340	28200	25547	1.778	Error	Error	21834	6366	0	0	19809	5738	0	0	0	0
2	9	4	""	"YGL034C"	7840	26220	80	648	705	446	111	119	54	90	82	0	1080	1108	681	58	70	39	100	100	0	0	0	0	0	0	0	0	0	0	0	0	0	0	0	0	0	0	0	0.525	0.566	0.596	0.538	2.032	0.576	0.795	0.000	0.000	0.000	0.000	0.000	0.000	0.000	0.000	0.000	0.000	0.000	0.000	0.000	0.000	52	335	1559	1644	-0.928	Error	Error	537	1022	0	0	594	1050	0	0	0	0
2	10	4	"RPL11B"	"YGR085C"	8020	26210	90	6424	6273	3543	114	122	56	100	100	0	11424	9916	5826	60	74	78	98	98	0	0	0	0	0	0	0	0	0	0	0	0	0	0	0	0	0	0	0	0.555	0.625	0.561	0.626	2.008	0.596	0.903	0.000	0.000	0.000	0.000	0.000	0.000	0.000	0.000	0.000	0.000	0.000	0.000	0.000	0.000	52	414	17674	16015	-0.849	Error	Error	6310	11364	0	0	6159	9856	0	0	0	0
2	11	4	""	"YGR117C"	8220	26210	80	14495	16595	10121	122	132	66	100	100	0	7933	8632	5494	64	84	64	98	94	0	0	0	0	0	0	0	0	0	0	0	0	0	0	0	0	0	0	0	1.827	1.923	1.973	2.171	2.118	1.919	0.933	0.000	0.000	0.000	0.000	0.000	0.000	0.000	0.000	0.000	0.000	0.000	0.000	0.000	0.000	52	340	22242	25041	0.869	Error	Error	14373	7869	0	0	16473	8568	0	0	0	0
2	12	4	""	"YGR149W"	8420	26220	100	11327	11277	5853	124	135	72	100	100	0	8450	8799	4823	63	82	71	100	100	0	0	0	0	0	0	0	0	0	0	0	0	0	0	0	0	0	0	0	1.336	1.277	1.225	1.253	1.985	1.271	0.879	0.000	0.000	0.000	0.000	0.000	0.000	0.000	0.000	0.000	0.000	0.000	0.000	0.000	0.000	80	554	19590	19889	0.418	Error	Error	11203	8387	0	0	11153	8736	0	0	0	0
2	13	4	"PDC6"	"YGR087C"	8630	26220	80	4104	4189	2123	113	124	101	100	100	0	13416	12573	4321	59	83	225	100	100	0	0	0	0	0	0	0	0	0	0	0	0	0	0	0	0	0	0	0	0.299	0.326	0.345	0.291	1.613	0.333	0.843	0.000	0.000	0.000	0.000	0.000	0.000	0.000	0.000	0.000	0.000	0.000	0.000	0.000	0.000	52	340	17348	16590	-1.743	Error	Error	3991	13357	0	0	4076	12514	0	0	0	0
2	14	4	"NUP57"	"YGR119C"	8820	26210	90	15808	15202	6821	107	127	115	100	100	0	14297	13646	5344	58	84	208	100	100	0	0	0	0	0	0	0	0	0	0	0	0	0	0	0	0	0	0	0	1.103	1.111	1.104	1.039	1.424	1.134	0.922	0.000	0.000	0.000	0.000	0.000	0.000	0.000	0.000	0.000	0.000	0.000	0.000	0.000	0.000	52	420	29940	28683	0.141	Error	Error	15701	14239	0	0	15095	13588	0	0	0	0
2	15	4	""	"YGR151C"	9030	26210	90	3315	2893	1519	109	118	85	98	94	0	4050	4048	2106	58	73	135	100	100	0	0	0	0	0	0	0	0	0	0	0	0	0	0	0	0	0	0	0	0.803	0.698	0.666	0.632	1.772	0.691	0.867	0.000	0.000	0.000	0.000	0.000	0.000	0.000	0.000	0.000	0.000	0.000	0.000	0.000	0.000	52	420	7198	6774	-0.316	Error	Error	3206	3992	0	0	2784	3990	0	0	0	0
2	16	4	""	"YGR089W"	9230	26220	70	1841	4032	4079	104	108	48	100	100	0	3430	9019	9312	57	62	24	100	100	0	0	0	0	0	0	0	0	0	0	0	0	0	0	0	0	0	0	0	0.515	0.438	0.421	0.433	2.124	0.406	0.864	0.000	0.000	0.000	0.000	0.000	0.000	0.000	0.000	0.000	0.000	0.000	0.000	0.000	0.000	32	236	5110	12890	-0.957	Error	Error	1737	3373	0	0	3928	8962	0	0	0	0
2	17	4	"MEP1"	"YGR121C"	9430	26210	80	5715	5286	3060	108	114	50	100	100	0	12433	14504	8630	55	65	34	100	100	0	0	0	0	0	0	0	0	0	0	0	0	0	0	0	0	0	0	0	0.453	0.358	0.335	0.333	1.693	0.342	0.904	0.000	0.000	0.000	0.000	0.000	0.000	0.000	0.000	0.000	0.000	0.000	0.000	0.000	0.000	52	340	17985	19627	-1.142	Error	Error	5607	12378	0	0	5178	14449	0	0	0	0
2	18	4	""	"YGR153W"	9640	26210	80	5873	6212	3250	109	119	59	100	100	0	11278	11538	6018	60	70	35	100	100	0	0	0	0	0	0	0	0	0	0	0	0	0	0	0	0	0	0	0	0.514	0.532	0.540	0.500	1.697	0.511	0.880	0.000	0.000	0.000	0.000	0.000	0.000	0.000	0.000	0.000	0.000	0.000	0.000	0.000	0.000	52	340	16982	17581	-0.961	Error	Error	5764	11218	0	0	6103	11478	0	0	0	0
2	19	4	"PRP31"	"YGR091W"	9840	26210	80	5515	5149	2747	104	114	55	100	100	0	8853	8375	3705	58	66	32	100	100	0	0	0	0	0	0	0	0	0	0	0	0	0	0	0	0	0	0	0	0.615	0.607	0.599	0.527	1.721	0.617	0.886	0.000	0.000	0.000	0.000	0.000	0.000	0.000	0.000	0.000	0.000	0.000	0.000	0.000	0.000	52	340	14206	13362	-0.701	Error	Error	5411	8795	0	0	5045	8317	0	0	0	0
2	20	4	"PPT1"	"YGR123C"	10040	26210	80	4426	4446	2262	106	115	60	100	100	0	13564	13236	5216	56	65	28	100	100	0	0	0	0	0	0	0	0	0	0	0	0	0	0	0	0	0	0	0	0.320	0.329	0.318	0.298	1.642	0.336	0.882	0.000	0.000	0.000	0.000	0.000	0.000	0.000	0.000	0.000	0.000	0.000	0.000	0.000	0.000	52	340	17828	17520	-1.645	Error	Error	4320	13508	0	0	4340	13180	0	0	0	0
2	21	4	"CYS4"	"YGR155W"	10240	26210	80	5905	5762	1641	116	267	701	100	100	0	16721	15624	3515	61	474	1872	100	100	0	0	0	0	0	0	0	0	0	0	0	0	0	0	0	0	0	0	0	0.347	0.363	0.359	0.355	1.258	0.355	0.928	0.000	0.000	0.000	0.000	0.000	0.000	0.000	0.000	0.000	0.000	0.000	0.000	0.000	0.000	52	332	22449	21209	-1.525	Error	Error	5789	16660	0	0	5646	15563	0	0	0	0
2	1	5	"SET1"	"YHR119W"	6240	26430	70	1417	4163	5365	108	113	55	100	96	0	1045	2231	2810	54	61	27	100	96	0	0	0	0	0	0	0	0	0	0	0	0	0	0	0	0	0	0	0	1.321	1.863	1.521	1.537	2.069	2.011	0.819	0.000	0.000	0.000	0.000	0.000	0.000	0.000	0.000	0.000	0.000	0.000	0.000	0.000	0.000	32	236	2300	6232	0.402	Error	Error	1309	991	0	0	4055	2177	0	0	0	0
2	2	5	""	"YHR149C"	6440	26430	70	914	2148	2577	104	108	48	100	90	0	987	1906	1956	53	59	24	100	100	0	0	0	0	0	0	0	0	0	0	0	0	0	0	0	0	0	0	0	0.867	1.103	0.800	0.802	2.519	1.252	0.871	0.000	0.000	0.000	0.000	0.000	0.000	0.000	0.000	0.000	0.000	0.000	0.000	0.000	0.000	32	236	1744	3897	-0.206	Error	Error	810	934	0	0	2044	1853	0	0	0	0
2	3	5	""	"YHR181W"	6630	26420	70	1515	2676	2995	98	110	55	100	93	0	1305	2089	2091	56	62	30	100	100	0	0	0	0	0	0	0	0	0	0	0	0	0	0	0	0	0	0	0	1.135	1.268	1.158	1.073	2.108	1.380	0.911	0.000	0.000	0.000	0.000	0.000	0.000	0.000	0.000	0.000	0.000	0.000	0.000	0.000	0.000	32	236	2666	4611	0.182	Error	Error	1417	1249	0	0	2578	2033	0	0	0	0
2	4	5	""	"YHR121W"	6840	26430	70	331	603	731	106	116	77	75	56	0	644	1438	1852	51	73	218	93	71	0	0	0	0	0	0	0	0	0	0	0	0	0	0	0	0	0	0	0	0.379	0.358	0.359	0.287	2.787	0.305	0.689	0.000	0.000	0.000	0.000	0.000	0.000	0.000	0.000	0.000	0.000	0.000	0.000	0.000	0.000	32	236	818	1884	-1.398	Error	Error	225	593	0	0	497	1387	0	0	0	0
2	5	5	""	"YHR151C"	7040	26430	70	841	1538	1853	100	104	48	93	84	0	1528	2886	3191	52	55	22	100	100	0	0	0	0	0	0	0	0	0	0	0	0	0	0	0	0	0	0	0	0.502	0.507	0.450	0.396	2.155	0.545	0.936	0.000	0.000	0.000	0.000	0.000	0.000	0.000	0.000	0.000	0.000	0.000	0.000	0.000	0.000	32	236	2217	4272	-0.994	Error	Error	741	1476	0	0	1438	2834	0	0	0	0
2	6	5	"GND1"	"YHR183W"	7230	26420	70	1075	2340	2516	106	115	53	96	96	0	766	1531	1378	56	66	39	100	100	0	0	0	0	0	0	0	0	0	0	0	0	0	0	0	0	0	0	0	1.365	1.515	1.152	1.089	2.374	1.783	0.793	0.000	0.000	0.000	0.000	0.000	0.000	0.000	0.000	0.000	0.000	0.000	0.000	0.000	0.000	32	236	1679	3709	0.449	Error	Error	969	710	0	0	2234	1475	0	0	0	0
2	7	5	"EPT1"	"YHR123W"	7430	26430	70	424	1148	1731	100	109	53	90	78	0	874	2345	3316	57	70	58	100	96	0	0	0	0	0	0	0	0	0	0	0	0	0	0	0	0	0	0	0	0.397	0.458	0.409	0.389	1.943	0.480	0.847	0.000	0.000	0.000	0.000	0.000	0.000	0.000	0.000	0.000	0.000	0.000	0.000	0.000	0.000	32	236	1141	3336	-1.334	Error	Error	324	817	0	0	1048	2288	0	0	0	0
2	8	5	"SPO16"	"YHR153C"	7640	26420	70	997	2791	3886	112	121	59	96	93	0	1224	3041	3654	55	64	30	100	100	0	0	0	0	0	0	0	0	0	0	0	0	0	0	0	0	0	0	0	0.757	0.897	0.657	0.678	2.350	1.009	0.910	0.000	0.000	0.000	0.000	0.000	0.000	0.000	0.000	0.000	0.000	0.000	0.000	0.000	0.000	32	230	2054	5665	-0.402	Error	Error	885	1169	0	0	2679	2986	0	0	0	0
2	9	5	"ADY1"	"YHR185C"	7820	26420	150	125	159	181	107	116	54	29	14	0	64	139	342	56	66	34	29	17	0	0	0	0	0	0	0	0	0	0	0	0	0	0	0	0	0	0	0	2.250	0.627	1.435	1.556	5.006	0.445	0.376	0.000	0.000	0.000	0.000	0.000	0.000	0.000	0.000	0.000	0.000	0.000	0.000	0.000	0.000	156	1004	26	135	1.170	Error	Error	18	8	0	0	52	83	0	0	-50	0
2	10	5	""	"YHR125W"	8040	26420	80	2715	3284	2522	105	112	49	98	98	0	12290	14738	8398	57	68	34	100	100	0	0	0	0	0	0	0	0	0	0	0	0	0	0	0	0	0	0	0	0.213	0.217	0.193	0.172	1.815	0.232	0.883	0.000	0.000	0.000	0.000	0.000	0.000	0.000	0.000	0.000	0.000	0.000	0.000	0.000	0.000	52	340	14843	17860	-2.229	Error	Error	2610	12233	0	0	3179	14681	0	0	0	0
2	11	5	""	"YHR155W"	8240	26420	80	1091	1991	2371	109	115	51	98	96	0	2137	3777	4434	62	69	31	100	100	0	0	0	0	0	0	0	0	0	0	0	0	0	0	0	0	0	0	0	0.473	0.507	0.482	0.411	2.037	0.502	0.860	0.000	0.000	0.000	0.000	0.000	0.000	0.000	0.000	0.000	0.000	0.000	0.000	0.000	0.000	52	340	3057	5597	-1.079	Error	Error	982	2075	0	0	1882	3715	0	0	0	0
2	12	5	"IKI1"	"YHR187W"	8430	26420	60	219	238	124	111	118	57	62	46	0	264	414	355	58	65	29	93	78	0	0	0	0	0	0	0	0	0	0	0	0	0	0	0	0	0	0	0	0.524	0.357	0.464	0.461	2.312	0.279	0.480	0.000	0.000	0.000	0.000	0.000	0.000	0.000	0.000	0.000	0.000	0.000	0.000	0.000	0.000	32	176	314	483	-0.932	Error	Error	108	206	0	0	127	356	0	0	0	0
2	13	5	"YHC3"	"YJL059W"	8630	26420	80	3256	7574	8871	113	118	55	100	100	0	1529	2888	3131	59	70	41	98	98	0	0	0	0	0	0	0	0	0	0	0	0	0	0	0	0	0	0	0	2.138	2.637	2.285	2.303	1.700	2.851	0.920	0.000	0.000	0.000	0.000	0.000	0.000	0.000	0.000	0.000	0.000	0.000	0.000	0.000	0.000	52	340	4613	10290	1.096	Error	Error	3143	1470	0	0	7461	2829	0	0	0	0
2	14	5	""	"YJL091C"	8830	26420	80	504	718	580	114	120	59	90	82	0	564	718	539	63	72	37	100	98	0	0	0	0	0	0	0	0	0	0	0	0	0	0	0	0	0	0	0	0.778	0.922	0.750	0.712	2.411	1.018	0.630	0.000	0.000	0.000	0.000	0.000	0.000	0.000	0.000	0.000	0.000	0.000	0.000	0.000	0.000	52	340	891	1259	-0.361	Error	Error	390	501	0	0	604	655	0	0	0	0
2	15	5	""	"YJL123C"	9040	26420	80	4702	5228	3985	112	117	58	98	98	0	13408	15502	10434	58	75	148	100	100	0	0	0	0	0	0	0	0	0	0	0	0	0	0	0	0	0	0	0	0.344	0.331	0.292	0.280	1.940	0.337	0.908	0.000	0.000	0.000	0.000	0.000	0.000	0.000	0.000	0.000	0.000	0.000	0.000	0.000	0.000	52	340	17940	20560	-1.540	Error	Error	4590	13350	0	0	5116	15444	0	0	0	0
2	16	5	"NUP82"	"YJL061W"	9240	26420	80	860	2084	2551	115	119	50	100	92	0	1951	4039	4759	58	69	41	100	100	0	0	0	0	0	0	0	0	0	0	0	0	0	0	0	0	0	0	0	0.394	0.495	0.403	0.381	2.083	0.506	0.899	0.000	0.000	0.000	0.000	0.000	0.000	0.000	0.000	0.000	0.000	0.000	0.000	0.000	0.000	52	340	2638	5950	-1.345	Error	Error	745	1893	0	0	1969	3981	0	0	0	0
2	17	5	"TOK1"	"YJL093C"	9430	26410	80	8169	7319	4871	110	117	50	96	96	0	16589	16194	9255	59	71	37	100	100	0	0	0	0	0	0	0	0	0	0	0	0	0	0	0	0	0	0	0	0.488	0.447	0.442	0.390	1.611	0.460	0.916	0.000	0.000	0.000	0.000	0.000	0.000	0.000	0.000	0.000	0.000	0.000	0.000	0.000	0.000	52	340	24589	23344	-1.036	Error	Error	8059	16530	0	0	7209	16135	0	0	0	0
2	18	5	"GCD14"	"YJL125C"	9630	26420	100	11567	9863	4699	111	120	55	100	100	0	12798	11684	5030	59	68	34	100	100	0	0	0	0	0	0	0	0	0	0	0	0	0	0	0	0	0	0	0	0.899	0.839	0.827	0.784	1.688	0.850	0.911	0.000	0.000	0.000	0.000	0.000	0.000	0.000	0.000	0.000	0.000	0.000	0.000	0.000	0.000	80	554	24195	21377	-0.153	Error	Error	11456	12739	0	0	9752	11625	0	0	0	0
2	19	5	"MRPL8"	"YJL063C"	9840	26410	80	1542	1923	1479	112	117	52	98	98	0	5862	6775	4366	58	67	34	98	98	0	0	0	0	0	0	0	0	0	0	0	0	0	0	0	0	0	0	0	0.246	0.270	0.227	0.218	1.780	0.282	0.899	0.000	0.000	0.000	0.000	0.000	0.000	0.000	0.000	0.000	0.000	0.000	0.000	0.000	0.000	52	340	7234	8528	-2.021	Error	Error	1430	5804	0	0	1811	6717	0	0	0	0
2	20	5	"BCK1"	"YJL095W"	10020	26410	70	8482	10533	8460	100	115	72	100	100	0	5706	8485	7283	54	69	100	96	96	0	0	0	0	0	0	0	0	0	0	0	0	0	0	0	0	0	0	0	1.483	1.237	1.136	1.291	2.458	1.195	0.898	0.000	0.000	0.000	0.000	0.000	0.000	0.000	0.000	0.000	0.000	0.000	0.000	0.000	0.000	32	236	14034	18864	0.569	Error	Error	8382	5652	0	0	10433	8431	0	0	0	0
2	21	5	"SPT10"	"YJL127C"	10230	26410	90	274	305	159	101	107	45	84	71	0	546	590	355	55	59	24	100	100	0	0	0	0	0	0	0	0	0	0	0	0	0	0	0	0	0	0	0	0.352	0.381	0.383	0.387	1.954	0.334	0.518	0.000	0.000	0.000	0.000	0.000	0.000	0.000	0.000	0.000	0.000	0.000	0.000	0.000	0.000	52	420	664	739	-1.505	Error	Error	173	491	0	0	204	535	0	0	0	0
2	1	6	""	"YJL065C"	6250	26630	80	1384	1789	1460	110	113	51	96	96	0	4414	6552	4411	57	65	31	100	100	0	0	0	0	0	0	0	0	0	0	0	0	0	0	0	0	0	0	0	0.292	0.259	0.226	0.204	1.991	0.278	0.882	0.000	0.000	0.000	0.000	0.000	0.000	0.000	0.000	0.000	0.000	0.000	0.000	0.000	0.000	52	340	5631	8174	-1.774	Error	Error	1274	4357	0	0	1679	6495	0	0	0	0
2	2	6	""	"YJL097W"	6450	26630	80	1176	1798	1802	106	111	50	96	88	0	2159	3251	2837	54	60	23	100	100	0	0	0	0	0	0	0	0	0	0	0	0	0	0	0	0	0	0	0	0.508	0.529	0.460	0.390	2.136	0.571	0.904	0.000	0.000	0.000	0.000	0.000	0.000	0.000	0.000	0.000	0.000	0.000	0.000	0.000	0.000	52	340	3175	4889	-0.976	Error	Error	1070	2105	0	0	1692	3197	0	0	0	0
2	3	6	"TRK1"	"YJL129C"	6640	26630	80	970	2767	3859	106	113	50	98	98	0	3386	7523	9446	54	60	26	100	100	0	0	0	0	0	0	0	0	0	0	0	0	0	0	0	0	0	0	0	0.259	0.356	0.286	0.271	1.927	0.380	0.912	0.000	0.000	0.000	0.000	0.000	0.000	0.000	0.000	0.000	0.000	0.000	0.000	0.000	0.000	52	340	4196	10130	-1.947	Error	Error	864	3332	0	0	2661	7469	0	0	0	0
2	4	6	"OAR1"	"YKL055C"	6850	26630	80	951	1934	2247	100	116	121	92	82	0	2708	4825	4622	57	72	133	100	100	0	0	0	0	0	0	0	0	0	0	0	0	0	0	0	0	0	0	0	0.321	0.385	0.319	0.267	2.110	0.430	0.913	0.000	0.000	0.000	0.000	0.000	0.000	0.000	0.000	0.000	0.000	0.000	0.000	0.000	0.000	52	340	3502	6602	-1.639	Error	Error	851	2651	0	0	1834	4768	0	0	0	0
2	5	6	"CYT2"	"YKL087C"	7040	26630	80	1316	3308	4617	104	109	48	96	94	0	1705	3761	4575	55	60	23	100	98	0	0	0	0	0	0	0	0	0	0	0	0	0	0	0	0	0	0	0	0.735	0.865	0.745	0.634	3.028	0.962	0.944	0.000	0.000	0.000	0.000	0.000	0.000	0.000	0.000	0.000	0.000	0.000	0.000	0.000	0.000	52	340	2862	6910	-0.445	Error	Error	1212	1650	0	0	3204	3706	0	0	0	0
2	6	6	""	"YKL118W"	7240	26630	90	1815	3378	3163	100	107	50	98	98	0	1816	2865	2087	55	60	25	100	100	0	0	0	0	0	0	0	0	0	0	0	0	0	0	0	0	0	0	0	0.974	1.167	1.067	0.818	2.578	1.327	0.867	0.000	0.000	0.000	0.000	0.000	0.000	0.000	0.000	0.000	0.000	0.000	0.000	0.000	0.000	52	420	3476	6088	-0.038	Error	Error	1715	1761	0	0	3278	2810	0	0	0	0
2	7	6	"NUP120"	"YKL057C"	7440	26630	60	311	752	1135	117	129	136	62	43	0	555	1336	2183	60	83	141	93	78	0	0	0	0	0	0	0	0	0	0	0	0	0	0	0	0	0	0	0	0.392	0.498	0.349	0.364	2.812	0.452	0.647	0.000	0.000	0.000	0.000	0.000	0.000	0.000	0.000	0.000	0.000	0.000	0.000	0.000	0.000	32	176	689	1911	-1.351	Error	Error	194	495	0	0	635	1276	0	0	0	0
2	8	6	"MIF2"	"YKL089W"	7640	26630	80	953	3107	4133	113	116	52	100	100	0	4729	9345	10404	63	75	59	98	98	0	0	0	0	0	0	0	0	0	0	0	0	0	0	0	0	0	0	0	0.180	0.323	0.220	0.234	2.176	0.358	0.912	0.000	0.000	0.000	0.000	0.000	0.000	0.000	0.000	0.000	0.000	0.000	0.000	0.000	0.000	52	340	5506	12276	-2.474	Error	Error	840	4666	0	0	2994	9282	0	0	0	0
2	9	6	"OAC1"	"YKL120W"	7840	26630	70	574	1445	2011	111	118	53	87	75	0	764	1764	2265	59	70	38	100	100	0	0	0	0	0	0	0	0	0	0	0	0	0	0	0	0	0	0	0	0.657	0.782	0.593	0.475	2.781	0.849	0.863	0.000	0.000	0.000	0.000	0.000	0.000	0.000	0.000	0.000	0.000	0.000	0.000	0.000	0.000	32	236	1168	3039	-0.607	Error	Error	463	705	0	0	1334	1705	0	0	0	0
2	10	6	""	"YKL059C"	8040	26620	70	1851	5218	6122	108	115	52	100	100	0	4779	8569	8803	57	64	29	100	100	0	0	0	0	0	0	0	0	0	0	0	0	0	0	0	0	0	0	0	0.369	0.600	0.397	0.406	2.091	0.645	0.910	0.000	0.000	0.000	0.000	0.000	0.000	0.000	0.000	0.000	0.000	0.000	0.000	0.000	0.000	32	236	6465	13622	-1.438	Error	Error	1743	4722	0	0	5110	8512	0	0	0	0
2	11	6	""	"YKL091C"	8240	26630	70	474	1543	2002	102	112	52	81	71	0	1713	3418	4445	59	64	26	100	100	0	0	0	0	0	0	0	0	0	0	0	0	0	0	0	0	0	0	0	0.225	0.429	0.333	0.270	2.354	0.423	0.872	0.000	0.000	0.000	0.000	0.000	0.000	0.000	0.000	0.000	0.000	0.000	0.000	0.000	0.000	32	236	2026	4800	-2.153	Error	Error	372	1654	0	0	1441	3359	0	0	0	0
2	12	6	"SRP21"	"YKL122C"	8430	26620	80	596	1721	2178	111	117	51	96	92	0	895	1790	1905	63	70	32	100	98	0	0	0	0	0	0	0	0	0	0	0	0	0	0	0	0	0	0	0	0.583	0.932	0.744	0.688	2.728	1.075	0.869	0.000	0.000	0.000	0.000	0.000	0.000	0.000	0.000	0.000	0.000	0.000	0.000	0.000	0.000	52	340	1317	3337	-0.779	Error	Error	485	832	0	0	1610	1727	0	0	0	0
2	13	6	""	"YKL061W"	8630	26630	100	3653	3735	2451	113	136	174	97	93	0	1538	1693	1157	63	76	48	95	92	0	0	0	0	0	0	0	0	0	0	0	0	0	0	0	0	0	0	0	2.400	2.222	2.101	2.159	2.278	2.316	0.821	0.000	0.000	0.000	0.000	0.000	0.000	0.000	0.000	0.000	0.000	0.000	0.000	0.000	0.000	80	554	5015	5252	1.263	Error	Error	3540	1475	0	0	3622	1630	0	0	0	0
2	14	6	"MBR1"	"YKL093W"	8840	26620	80	15029	13138	6921	118	152	231	100	100	0	9338	8857	2984	63	81	85	100	100	0	0	0	0	0	0	0	0	0	0	0	0	0	0	0	0	0	0	0	1.608	1.481	1.575	1.223	1.926	1.669	0.855	0.000	0.000	0.000	0.000	0.000	0.000	0.000	0.000	0.000	0.000	0.000	0.000	0.000	0.000	52	340	24186	21814	0.685	Error	Error	14911	9275	0	0	13020	8794	0	0	0	0
2	15	6	"SSH4"	"YKL124W"	9040	26630	100	8579	9717	6100	115	122	57	100	100	0	10535	11452	5180	61	73	42	100	100	0	0	0	0	0	0	0	0	0	0	0	0	0	0	0	0	0	0	0	0.808	0.843	0.812	0.730	1.575	0.947	0.844	0.000	0.000	0.000	0.000	0.000	0.000	0.000	0.000	0.000	0.000	0.000	0.000	0.000	0.000	80	535	18938	20993	-0.307	Error	Error	8464	10474	0	0	9602	11391	0	0	0	0
2	16	6	""	"YLR040C"	9230	26620	80	1576	3488	3716	105	110	50	100	100	0	2551	4819	4969	57	66	34	100	100	0	0	0	0	0	0	0	0	0	0	0	0	0	0	0	0	0	0	0	0.590	0.710	0.620	0.688	1.702	0.723	0.922	0.000	0.000	0.000	0.000	0.000	0.000	0.000	0.000	0.000	0.000	0.000	0.000	0.000	0.000	52	340	3965	8145	-0.762	Error	Error	1471	2494	0	0	3383	4762	0	0	0	0
2	17	6	""	"YLR072W"	9430	26620	50	471	623	633	114	120	52	83	83	0	645	946	787	61	69	32	100	100	0	0	0	0	0	0	0	0	0	0	0	0	0	0	0	0	0	0	0	0.611	0.575	0.523	0.532	1.458	0.694	0.836	0.000	0.000	0.000	0.000	0.000	0.000	0.000	0.000	0.000	0.000	0.000	0.000	0.000	0.000	12	104	941	1394	-0.710	Error	Error	357	584	0	0	509	885	0	0	0	0
2	18	6	""	"YLR104W"	9640	26620	70	2564	4371	4438	109	119	74	100	96	0	2210	4080	3983	55	74	119	100	100	0	0	0	0	0	0	0	0	0	0	0	0	0	0	0	0	0	0	0	1.139	1.059	0.922	0.875	1.948	1.088	0.911	0.000	0.000	0.000	0.000	0.000	0.000	0.000	0.000	0.000	0.000	0.000	0.000	0.000	0.000	32	236	4610	8287	0.188	Error	Error	2455	2155	0	0	4262	4025	0	0	0	0
2	19	6	""	"YLR042C"	9840	26620	80	5401	7902	6778	113	129	101	100	100	0	4811	6762	5046	56	78	120	100	100	0	0	0	0	0	0	0	0	0	0	0	0	0	0	0	0	0	0	0	1.112	1.161	1.151	0.970	1.847	1.254	0.921	0.000	0.000	0.000	0.000	0.000	0.000	0.000	0.000	0.000	0.000	0.000	0.000	0.000	0.000	52	340	10043	14495	0.153	Error	Error	5288	4755	0	0	7789	6706	0	0	0	0
2	20	6	""	"YLR074C"	10050	26620	70	420	1237	1427	103	113	50	81	68	0	1454	3999	4576	53	65	54	100	100	0	0	0	0	0	0	0	0	0	0	0	0	0	0	0	0	0	0	0	0.226	0.287	0.229	0.214	2.023	0.290	0.878	0.000	0.000	0.000	0.000	0.000	0.000	0.000	0.000	0.000	0.000	0.000	0.000	0.000	0.000	32	236	1718	5080	-2.144	Error	Error	317	1401	0	0	1134	3946	0	0	0	0
2	21	6	""	"YLR106C"	10240	26620	80	1069	1931	1985	105	110	53	98	98	0	1630	2905	3006	54	62	47	100	100	0	0	0	0	0	0	0	0	0	0	0	0	0	0	0	0	0	0	0	0.612	0.640	0.547	0.566	1.985	0.637	0.894	0.000	0.000	0.000	0.000	0.000	0.000	0.000	0.000	0.000	0.000	0.000	0.000	0.000	0.000	52	340	2540	4677	-0.709	Error	Error	964	1576	0	0	1826	2851	0	0	0	0
2	1	7	"PDC1"	"YLR044C"	6250	26830	80	691	1333	1731	108	112	50	90	80	0	1223	2909	3807	57	65	32	96	96	0	0	0	0	0	0	0	0	0	0	0	0	0	0	0	0	0	0	0	0.500	0.430	0.405	0.357	1.998	0.433	0.906	0.000	0.000	0.000	0.000	0.000	0.000	0.000	0.000	0.000	0.000	0.000	0.000	0.000	0.000	52	340	1749	4077	-1.000	Error	Error	583	1166	0	0	1225	2852	0	0	0	0
2	2	7	""	"YLR076C"	6440	26830	70	2197	2310	1575	108	117	56	100	96	0	6543	5904	3629	56	73	106	100	100	0	0	0	0	0	0	0	0	0	0	0	0	0	0	0	0	0	0	0	0.322	0.377	0.345	0.342	1.779	0.364	0.875	0.000	0.000	0.000	0.000	0.000	0.000	0.000	0.000	0.000	0.000	0.000	0.000	0.000	0.000	32	236	8576	8050	-1.635	Error	Error	2089	6487	0	0	2202	5848	0	0	0	0
2	3	7	""	"YLR108C"	6650	26830	80	403	1003	1755	105	109	48	88	76	0	785	2137	3694	55	62	25	98	96	0	0	0	0	0	0	0	0	0	0	0	0	0	0	0	0	0	0	0	0.408	0.431	0.370	0.369	2.198	0.457	0.939	0.000	0.000	0.000	0.000	0.000	0.000	0.000	0.000	0.000	0.000	0.000	0.000	0.000	0.000	52	340	1028	2980	-1.293	Error	Error	298	730	0	0	898	2082	0	0	0	0
2	4	7	""	"YLR046C"	6860	26830	70	580	1382	1730	102	105	48	87	78	0	2287	4222	4594	56	61	27	100	100	0	0	0	0	0	0	0	0	0	0	0	0	0	0	0	0	0	0	0	0.214	0.307	0.241	0.211	2.274	0.330	0.860	0.000	0.000	0.000	0.000	0.000	0.000	0.000	0.000	0.000	0.000	0.000	0.000	0.000	0.000	32	236	2709	5446	-2.223	Error	Error	478	2231	0	0	1280	4166	0	0	0	0
2	5	7	"BOS1"	"YLR078C"	7040	26830	80	8300	7394	4168	101	105	46	100	100	0	7837	7673	3469	54	58	22	100	100	0	0	0	0	0	0	0	0	0	0	0	0	0	0	0	0	0	0	0	1.053	0.957	0.964	0.830	1.580	1.017	0.915	0.000	0.000	0.000	0.000	0.000	0.000	0.000	0.000	0.000	0.000	0.000	0.000	0.000	0.000	52	340	15982	14912	0.075	Error	Error	8199	7783	0	0	7293	7619	0	0	0	0
2	6	7	""	"YLR110C"	7250	26830	80	1290	1367	922	106	110	48	98	92	0	4181	4452	2572	55	61	23	100	100	0	0	0	0	0	0	0	0	0	0	0	0	0	0	0	0	0	0	0	0.287	0.287	0.272	0.235	1.796	0.298	0.877	0.000	0.000	0.000	0.000	0.000	0.000	0.000	0.000	0.000	0.000	0.000	0.000	0.000	0.000	52	340	5310	5658	-1.801	Error	Error	1184	4126	0	0	1261	4397	0	0	0	0
2	7	7	""	"YLR423C"	7450	26830	80	3304	5830	5826	113	116	52	100	100	0	3542	5844	4974	60	70	38	100	100	0	0	0	0	0	0	0	0	0	0	0	0	0	0	0	0	0	0	0	0.916	0.988	0.956	0.837	1.820	1.089	0.910	0.000	0.000	0.000	0.000	0.000	0.000	0.000	0.000	0.000	0.000	0.000	0.000	0.000	0.000	52	340	6673	11501	-0.126	Error	Error	3191	3482	0	0	5717	5784	0	0	0	0
2	8	7	""	"YLR455W"	7640	26830	80	1740	2402	2229	110	117	51	100	96	0	3071	4509	3857	59	66	26	100	100	0	0	0	0	0	0	0	0	0	0	0	0	0	0	0	0	0	0	0	0.541	0.515	0.419	0.406	2.079	0.528	0.876	0.000	0.000	0.000	0.000	0.000	0.000	0.000	0.000	0.000	0.000	0.000	0.000	0.000	0.000	52	340	4642	6742	-0.886	Error	Error	1630	3012	0	0	2292	4450	0	0	0	0
2	9	7	"PSP2"	"YML017W"	7840	26830	50	175	203	78	110	113	43	66	33	0	198	206	118	63	65	22	100	66	0	0	0	0	0	0	0	0	0	0	0	0	0	0	0	0	0	0	0	0.481	0.650	0.928	0.750	3.114	0.502	0.150	0.000	0.000	0.000	0.000	0.000	0.000	0.000	0.000	0.000	0.000	0.000	0.000	0.000	0.000	12	104	200	236	-1.054	Error	Error	65	135	0	0	93	143	0	0	0	0
2	10	7	"TUS1"	"YLR425W"	8040	26830	80	458	966	1095	103	113	54	96	92	0	1752	3035	3490	57	69	35	96	96	0	0	0	0	0	0	0	0	0	0	0	0	0	0	0	0	0	0	0	0.209	0.290	0.248	0.246	2.533	0.285	0.849	0.000	0.000	0.000	0.000	0.000	0.000	0.000	0.000	0.000	0.000	0.000	0.000	0.000	0.000	52	340	2050	3841	-2.255	Error	Error	355	1695	0	0	863	2978	0	0	0	0
2	11	7	"NBP1"	"YLR457C"	8240	26830	80	2055	4593	5365	104	111	49	100	100	0	2545	4834	4906	56	66	36	100	100	0	0	0	0	0	0	0	0	0	0	0	0	0	0	0	0	0	0	0	0.784	0.940	0.854	0.744	1.948	1.032	0.935	0.000	0.000	0.000	0.000	0.000	0.000	0.000	0.000	0.000	0.000	0.000	0.000	0.000	0.000	52	340	4440	9267	-0.351	Error	Error	1951	2489	0	0	4489	4778	0	0	0	0
2	12	7	"OST6"	"YML019W"	8440	26830	90	5109	6552	4889	106	113	52	100	100	0	4956	5771	3575	61	69	32	100	100	0	0	0	0	0	0	0	0	0	0	0	0	0	0	0	0	0	0	0	1.022	1.129	1.045	0.986	2.234	1.225	0.887	0.000	0.000	0.000	0.000	0.000	0.000	0.000	0.000	0.000	0.000	0.000	0.000	0.000	0.000	52	420	9898	12156	0.031	Error	Error	5003	4895	0	0	6446	5710	0	0	0	0
2	13	7	""	"YLR427W"	8640	26830	70	4314	4954	4085	116	119	52	100	100	0	9698	14249	9129	62	72	34	100	100	0	0	0	0	0	0	0	0	0	0	0	0	0	0	0	0	0	0	0	0.436	0.341	0.320	0.258	1.794	0.348	0.893	0.000	0.000	0.000	0.000	0.000	0.000	0.000	0.000	0.000	0.000	0.000	0.000	0.000	0.000	32	236	13834	19025	-1.199	Error	Error	4198	9636	0	0	4838	14187	0	0	0	0
2	14	7	"CDC91"	"YLR459W"	8850	26830	80	3722	7363	7632	111	119	57	100	100	0	5355	8649	6969	62	75	43	100	100	0	0	0	0	0	0	0	0	0	0	0	0	0	0	0	0	0	0	0	0.682	0.845	0.664	0.595	2.034	0.966	0.865	0.000	0.000	0.000	0.000	0.000	0.000	0.000	0.000	0.000	0.000	0.000	0.000	0.000	0.000	52	340	8904	15839	-0.552	Error	Error	3611	5293	0	0	7252	8587	0	0	0	0
2	15	7	"UNG1"	"YML021C"	9050	26830	80	3558	5205	4041	117	125	53	100	100	0	7701	10010	5740	63	74	53	100	100	0	0	0	0	0	0	0	0	0	0	0	0	0	0	0	0	0	0	0	0.451	0.512	0.433	0.403	1.834	0.563	0.882	0.000	0.000	0.000	0.000	0.000	0.000	0.000	0.000	0.000	0.000	0.000	0.000	0.000	0.000	52	340	11079	15035	-1.150	Error	Error	3441	7638	0	0	5088	9947	0	0	0	0
2	16	7	"CRN1"	"YLR429W"	9240	26830	90	4669	5030	3337	113	120	50	100	100	0	15427	16802	7637	61	72	37	100	100	0	0	0	0	0	0	0	0	0	0	0	0	0	0	0	0	0	0	0	0.296	0.294	0.260	0.244	2.031	0.309	0.870	0.000	0.000	0.000	0.000	0.000	0.000	0.000	0.000	0.000	0.000	0.000	0.000	0.000	0.000	52	420	19922	21658	-1.754	Error	Error	4556	15366	0	0	4917	16741	0	0	0	0
2	17	7	"PAU4"	"YLR461W"	9450	26830	90	23844	21344	13064	108	126	165	100	100	0	19272	19088	6664	58	80	217	100	100	0	0	0	0	0	0	0	0	0	0	0	0	0	0	0	0	0	0	0	1.235	1.116	1.102	0.867	1.888	1.290	0.854	0.000	0.000	0.000	0.000	0.000	0.000	0.000	0.000	0.000	0.000	0.000	0.000	0.000	0.000	52	420	42950	40266	0.305	Error	Error	23736	19214	0	0	21236	19030	0	0	0	0
2	18	7	""	"YML023C"	9650	26830	80	5700	8119	6198	98	112	84	100	100	0	8403	10445	5757	57	65	50	100	100	0	0	0	0	0	0	0	0	0	0	0	0	0	0	0	0	0	0	0	0.671	0.772	0.723	0.605	1.766	0.864	0.888	0.000	0.000	0.000	0.000	0.000	0.000	0.000	0.000	0.000	0.000	0.000	0.000	0.000	0.000	52	340	13948	18409	-0.575	Error	Error	5602	8346	0	0	8021	10388	0	0	0	0
2	19	7	""	"YMR187C"	9850	26830	70	1617	4080	5007	103	111	50	100	100	0	2358	3465	2844	56	62	30	100	100	0	0	0	0	0	0	0	0	0	0	0	0	0	0	0	0	0	0	0	0.658	1.167	0.625	0.744	2.447	1.517	0.852	0.000	0.000	0.000	0.000	0.000	0.000	0.000	0.000	0.000	0.000	0.000	0.000	0.000	0.000	32	236	3816	7386	-0.605	Error	Error	1514	2302	0	0	3977	3409	0	0	0	0
2	20	7	"TRS130"	"YMR218C"	10040	26830	50	808	772	508	111	115	49	91	91	0	737	678	312	55	64	29	100	100	0	0	0	0	0	0	0	0	0	0	0	0	0	0	0	0	0	0	0	1.022	1.061	1.019	0.928	2.704	1.252	0.626	0.000	0.000	0.000	0.000	0.000	0.000	0.000	0.000	0.000	0.000	0.000	0.000	0.000	0.000	12	104	1379	1284	0.031	Error	Error	697	682	0	0	661	623	0	0	0	0
2	21	7	""	"YMR251W"	10250	26820	60	235	490	464	100	110	50	68	59	0	294	567	533	53	59	22	100	100	0	0	0	0	0	0	0	0	0	0	0	0	0	0	0	0	0	0	0	0.560	0.759	0.573	0.479	3.277	0.818	0.822	0.000	0.000	0.000	0.000	0.000	0.000	0.000	0.000	0.000	0.000	0.000	0.000	0.000	0.000	32	170	376	904	-0.836	Error	Error	135	241	0	0	390	514	0	0	0	0
2	1	8	"GCV2"	"YMR189W"	6250	27040	60	239	455	440	106	119	56	75	56	0	296	451	351	61	70	32	96	96	0	0	0	0	0	0	0	0	0	0	0	0	0	0	0	0	0	0	0	0.566	0.895	0.787	0.648	2.409	1.116	0.868	0.000	0.000	0.000	0.000	0.000	0.000	0.000	0.000	0.000	0.000	0.000	0.000	0.000	0.000	32	176	368	739	-0.821	Error	Error	133	235	0	0	349	390	0	0	0	0
2	2	8	"ERG8"	"YMR220W"	6450	27040	60	2994	5971	7074	105	110	51	100	93	0	3115	5193	5429	57	63	24	100	100	0	0	0	0	0	0	0	0	0	0	0	0	0	0	0	0	0	0	0	0.945	1.142	0.998	0.850	2.297	1.257	0.919	0.000	0.000	0.000	0.000	0.000	0.000	0.000	0.000	0.000	0.000	0.000	0.000	0.000	0.000	32	176	5947	11002	-0.082	Error	Error	2889	3058	0	0	5866	5136	0	0	0	0
2	3	8	""	"YMR252C"	6650	27040	80	1797	5026	6599	103	108	45	100	100	0	1723	3338	3339	58	66	34	100	100	0	0	0	0	0	0	0	0	0	0	0	0	0	0	0	0	0	0	0	1.017	1.501	1.027	1.061	1.985	1.827	0.928	0.000	0.000	0.000	0.000	0.000	0.000	0.000	0.000	0.000	0.000	0.000	0.000	0.000	0.000	52	340	3359	8203	0.025	Error	Error	1694	1665	0	0	4923	3280	0	0	0	0
2	4	8	""	"YMR191W"	6850	27040	80	172	251	276	107	119	55	57	38	0	304	542	791	58	66	31	96	94	0	0	0	0	0	0	0	0	0	0	0	0	0	0	0	0	0	0	0	0.264	0.298	0.435	0.324	3.385	0.262	0.486	0.000	0.000	0.000	0.000	0.000	0.000	0.000	0.000	0.000	0.000	0.000	0.000	0.000	0.000	52	340	311	628	-1.920	Error	Error	65	246	0	0	144	484	0	0	0	0
2	5	8	""	"YMR222C"	7050	27030	70	312	963	1574	106	111	55	81	71	0	570	1567	2537	54	65	38	100	100	0	0	0	0	0	0	0	0	0	0	0	0	0	0	0	0	0	0	0	0.399	0.566	0.445	0.417	2.441	0.584	0.836	0.000	0.000	0.000	0.000	0.000	0.000	0.000	0.000	0.000	0.000	0.000	0.000	0.000	0.000	32	236	722	2370	-1.325	Error	Error	206	516	0	0	857	1513	0	0	0	0
2	6	8	""	"YMR254C"	7250	27030	80	2160	2586	2412	108	116	52	96	94	0	2058	2699	2374	57	66	30	98	98	0	0	0	0	0	0	0	0	0	0	0	0	0	0	0	0	0	0	0	1.025	0.938	0.860	0.809	2.948	0.980	0.913	0.000	0.000	0.000	0.000	0.000	0.000	0.000	0.000	0.000	0.000	0.000	0.000	0.000	0.000	52	340	4053	5120	0.036	Error	Error	2052	2001	0	0	2478	2642	0	0	0	0
2	7	8	""	"YMR193C-A"	7450	27040	80	350	557	629	111	115	52	78	69	0	1256	1798	1647	59	64	24	100	100	0	0	0	0	0	0	0	0	0	0	0	0	0	0	0	0	0	0	0	0.200	0.256	0.214	0.197	2.627	0.310	0.831	0.000	0.000	0.000	0.000	0.000	0.000	0.000	0.000	0.000	0.000	0.000	0.000	0.000	0.000	52	340	1436	2185	-2.324	Error	Error	239	1197	0	0	446	1739	0	0	0	0
2	8	8	"MRE11"	"YMR224C"	7640	27040	60	152	179	96	110	114	49	43	28	0	131	160	101	58	67	38	59	46	0	0	0	0	0	0	0	0	0	0	0	0	0	0	0	0	0	0	0	0.575	0.676	0.708	0.608	3.255	1.069	0.203	0.000	0.000	0.000	0.000	0.000	0.000	0.000	0.000	0.000	0.000	0.000	0.000	0.000	0.000	32	176	115	171	-0.798	Error	Error	42	73	0	0	69	102	0	0	0	0
2	9	8	"COX7"	"YMR256C"	7850	27040	80	827	947	695	107	116	52	92	84	0	745	835	540	56	62	26	100	100	0	0	0	0	0	0	0	0	0	0	0	0	0	0	0	0	0	0	0	1.045	1.078	0.935	0.790	2.590	1.191	0.832	0.000	0.000	0.000	0.000	0.000	0.000	0.000	0.000	0.000	0.000	0.000	0.000	0.000	0.000	52	327	1409	1619	0.063	Error	Error	720	689	0	0	840	779	0	0	0	0
2	10	8	"NAR1"	"YNL240C"	8050	27040	80	936	1073	763	115	121	57	90	90	0	4226	4642	2071	57	69	46	96	96	0	0	0	0	0	0	0	0	0	0	0	0	0	0	0	0	0	0	0	0.197	0.209	0.223	0.167	1.858	0.232	0.803	0.000	0.000	0.000	0.000	0.000	0.000	0.000	0.000	0.000	0.000	0.000	0.000	0.000	0.000	52	327	4990	5543	-2.344	Error	Error	821	4169	0	0	958	4585	0	0	0	0
2	11	8	"SEC2"	"YNL272C"	8240	27030	80	6471	9226	7805	109	117	58	100	100	0	5768	7763	5027	59	67	29	100	100	0	0	0	0	0	0	0	0	0	0	0	0	0	0	0	0	0	0	0	1.114	1.183	1.028	1.021	2.414	1.353	0.878	0.000	0.000	0.000	0.000	0.000	0.000	0.000	0.000	0.000	0.000	0.000	0.000	0.000	0.000	52	340	12071	16821	0.156	Error	Error	6362	5709	0	0	9117	7704	0	0	0	0
2	12	8	"YPT11"	"YNL304W"	8450	27040	80	5920	8075	6433	104	113	53	100	100	0	7400	8984	4979	62	72	39	100	100	0	0	0	0	0	0	0	0	0	0	0	0	0	0	0	0	0	0	0	0.793	0.893	0.781	0.702	1.957	1.044	0.839	0.000	0.000	0.000	0.000	0.000	0.000	0.000	0.000	0.000	0.000	0.000	0.000	0.000	0.000	52	340	13154	16893	-0.335	Error	Error	5816	7338	0	0	7971	8922	0	0	0	0
2	13	8	""	"YNL242W"	8650	27040	90	3992	6134	5915	120	124	58	100	98	0	4504	6071	4420	61	70	37	100	100	0	0	0	0	0	0	0	0	0	0	0	0	0	0	0	0	0	0	0	0.871	1.001	0.803	0.755	2.030	1.155	0.857	0.000	0.000	0.000	0.000	0.000	0.000	0.000	0.000	0.000	0.000	0.000	0.000	0.000	0.000	52	420	8315	12024	-0.198	Error	Error	3872	4443	0	0	6014	6010	0	0	0	0
2	14	8	""	"YNL274C"	8840	27030	90	8898	10188	6480	111	117	54	100	100	0	7375	8134	3495	57	66	35	100	100	0	0	0	0	0	0	0	0	0	0	0	0	0	0	0	0	0	0	0	1.201	1.248	1.184	1.036	1.840	1.435	0.864	0.000	0.000	0.000	0.000	0.000	0.000	0.000	0.000	0.000	0.000	0.000	0.000	0.000	0.000	52	420	16105	18154	0.264	Error	Error	8787	7318	0	0	10077	8077	0	0	0	0
2	15	8	""	"YNL306W"	9040	27030	90	3384	2967	1746	112	116	48	100	98	0	5632	5441	2576	58	67	38	100	100	0	0	0	0	0	0	0	0	0	0	0	0	0	0	0	0	0	0	0	0.587	0.530	0.510	0.427	1.929	0.550	0.886	0.000	0.000	0.000	0.000	0.000	0.000	0.000	0.000	0.000	0.000	0.000	0.000	0.000	0.000	52	420	8846	8238	-0.769	Error	Error	3272	5574	0	0	2855	5383	0	0	0	0
2	16	8	"SUI1"	"YNL244C"	9250	27030	90	1144	1426	1019	113	120	57	94	92	0	2848	2944	1777	58	65	34	100	100	0	0	0	0	0	0	0	0	0	0	0	0	0	0	0	0	0	0	0	0.370	0.455	0.419	0.358	1.869	0.488	0.874	0.000	0.000	0.000	0.000	0.000	0.000	0.000	0.000	0.000	0.000	0.000	0.000	0.000	0.000	52	420	3821	4199	-1.436	Error	Error	1031	2790	0	0	1313	2886	0	0	0	0
2	17	8	""	"YNL276C"	9450	27030	80	1315	1896	1754	111	117	52	98	94	0	2125	3184	2761	57	65	34	100	100	0	0	0	0	0	0	0	0	0	0	0	0	0	0	0	0	0	0	0	0.582	0.571	0.529	0.437	2.130	0.587	0.879	0.000	0.000	0.000	0.000	0.000	0.000	0.000	0.000	0.000	0.000	0.000	0.000	0.000	0.000	52	340	3272	4912	-0.780	Error	Error	1204	2068	0	0	1785	3127	0	0	0	0
2	18	8	"KRI1"	"YNL308C"	9650	27030	80	2647	4341	3832	106	110	46	100	100	0	3829	4913	3541	55	60	26	100	100	0	0	0	0	0	0	0	0	0	0	0	0	0	0	0	0	0	0	0	0.673	0.872	0.762	0.698	1.968	0.970	0.875	0.000	0.000	0.000	0.000	0.000	0.000	0.000	0.000	0.000	0.000	0.000	0.000	0.000	0.000	52	340	6315	9093	-0.571	Error	Error	2541	3774	0	0	4235	4858	0	0	0	0
2	19	8	""	"YNL246W"	9840	27040	100	2638	3081	2234	106	111	47	98	97	0	4836	5285	3391	55	62	31	97	97	0	0	0	0	0	0	0	0	0	0	0	0	0	0	0	0	0	0	0	0.530	0.569	0.567	0.565	2.440	0.575	0.868	0.000	0.000	0.000	0.000	0.000	0.000	0.000	0.000	0.000	0.000	0.000	0.000	0.000	0.000	80	533	7313	8205	-0.917	Error	Error	2532	4781	0	0	2975	5230	0	0	0	0
2	20	8	""	"YNL278W"	10050	27030	80	2814	4395	3546	116	119	56	100	100	0	13081	15460	9943	55	66	48	100	100	0	0	0	0	0	0	0	0	0	0	0	0	0	0	0	0	0	0	0	0.207	0.278	0.243	0.220	1.775	0.293	0.851	0.000	0.000	0.000	0.000	0.000	0.000	0.000	0.000	0.000	0.000	0.000	0.000	0.000	0.000	52	340	15724	19684	-2.271	Error	Error	2698	13026	0	0	4279	15405	0	0	0	0
2	21	8	""	"YNL310C"	10240	27030	90	3568	3445	2191	107	115	53	100	100	0	6293	5970	2683	54	60	25	100	100	0	0	0	0	0	0	0	0	0	0	0	0	0	0	0	0	0	0	0	0.555	0.564	0.526	0.448	2.060	0.599	0.845	0.000	0.000	0.000	0.000	0.000	0.000	0.000	0.000	0.000	0.000	0.000	0.000	0.000	0.000	52	420	9700	9254	-0.850	Error	Error	3461	6239	0	0	3338	5916	0	0	0	0
2	1	9	""	"YOR042W"	6240	27240	80	6151	6197	4034	104	111	51	100	100	0	17577	18509	9500	60	68	35	100	100	0	0	0	0	0	0	0	0	0	0	0	0	0	0	0	0	0	0	0	0.345	0.330	0.322	0.298	2.205	0.339	0.882	0.000	0.000	0.000	0.000	0.000	0.000	0.000	0.000	0.000	0.000	0.000	0.000	0.000	0.000	52	340	23564	24542	-1.534	Error	Error	6047	17517	0	0	6093	18449	0	0	0	0
2	2	9	"CDC21"	"YOR074C"	6440	27250	100	10271	10643	6713	105	116	84	100	100	0	8701	9052	5450	56	63	26	98	98	0	0	0	0	0	0	0	0	0	0	0	0	0	0	0	0	0	0	0	1.176	1.171	1.143	1.120	1.880	1.202	0.908	0.000	0.000	0.000	0.000	0.000	0.000	0.000	0.000	0.000	0.000	0.000	0.000	0.000	0.000	80	541	18811	19534	0.234	Error	Error	10166	8645	0	0	10538	8996	0	0	0	0
2	3	9	"VAM3"	"YOR106W"	6650	27240	90	4147	4773	3217	102	111	55	100	100	0	9759	9699	5668	59	67	34	100	100	0	0	0	0	0	0	0	0	0	0	0	0	0	0	0	0	0	0	0	0.417	0.485	0.480	0.437	2.142	0.483	0.861	0.000	0.000	0.000	0.000	0.000	0.000	0.000	0.000	0.000	0.000	0.000	0.000	0.000	0.000	52	420	13745	14311	-1.262	Error	Error	4045	9700	0	0	4671	9640	0	0	0	0
2	4	9	""	"YOR044W"	6850	27240	80	3302	3940	2916	107	116	56	100	98	0	4104	3825	2061	60	70	34	100	100	0	0	0	0	0	0	0	0	0	0	0	0	0	0	0	0	0	0	0	0.790	1.018	0.933	0.793	1.809	1.181	0.866	0.000	0.000	0.000	0.000	0.000	0.000	0.000	0.000	0.000	0.000	0.000	0.000	0.000	0.000	52	340	7239	7598	-0.340	Error	Error	3195	4044	0	0	3833	3765	0	0	0	0
2	5	9	""	"YOR076C"	7040	27250	100	8159	8151	5362	110	116	53	100	100	0	6437	8026	4449	55	63	30	100	100	0	0	0	0	0	0	0	0	0	0	0	0	0	0	0	0	0	0	0	1.261	1.009	0.929	0.875	1.832	1.077	0.858	0.000	0.000	0.000	0.000	0.000	0.000	0.000	0.000	0.000	0.000	0.000	0.000	0.000	0.000	80	483	14431	16012	0.335	Error	Error	8049	6382	0	0	8041	7971	0	0	0	0
2	6	9	""	"YOR108W"	7250	27240	80	1472	2327	2462	111	114	50	94	94	0	4144	6756	6301	58	65	26	98	98	0	0	0	0	0	0	0	0	0	0	0	0	0	0	0	0	0	0	0	0.333	0.331	0.329	0.276	2.141	0.348	0.892	0.000	0.000	0.000	0.000	0.000	0.000	0.000	0.000	0.000	0.000	0.000	0.000	0.000	0.000	52	340	5447	8914	-1.586	Error	Error	1361	4086	0	0	2216	6698	0	0	0	0
2	7	9	"DBP5"	"YOR046C"	7440	27250	100	10948	10303	5636	116	119	54	100	100	0	7168	6814	3383	59	68	29	100	100	0	0	0	0	0	0	0	0	0	0	0	0	0	0	0	0	0	0	0	1.524	1.508	1.465	1.393	2.011	1.599	0.875	0.000	0.000	0.000	0.000	0.000	0.000	0.000	0.000	0.000	0.000	0.000	0.000	0.000	0.000	80	536	17941	16942	0.608	Error	Error	10832	7109	0	0	10187	6755	0	0	0	0
2	8	9	""	"YOR078W"	7640	27240	90	6800	7148	5115	114	122	59	100	100	0	10284	9542	4645	60	68	30	100	100	0	0	0	0	0	0	0	0	0	0	0	0	0	0	0	0	0	0	0	0.654	0.742	0.663	0.577	1.714	0.831	0.886	0.000	0.000	0.000	0.000	0.000	0.000	0.000	0.000	0.000	0.000	0.000	0.000	0.000	0.000	52	396	16910	16516	-0.613	Error	Error	6686	10224	0	0	7034	9482	0	0	0	0
2	9	9	""	"YOR110W"	7830	27230	150	100	110	54	108	116	51	18	5	0	59	72	40	56	63	29	21	9	0	0	0	0	0	0	0	0	0	0	0	0	0	0	0	0	0	0	0	-2.667	0.125	2.714	2.435	4.001	0.047	0.002	0.000	0.000	0.000	0.000	0.000	0.000	0.000	0.000	0.000	0.000	0.000	0.000	0.000	0.000	156	861	-5	18	Error	Error	Error	-8	3	0	0	2	16	0	0	-50	0
2	10	9	"RAT1"	"YOR048C"	8030	27230	150	115	121	60	104	110	47	24	7	0	63	84	65	55	61	26	26	16	0	0	0	0	0	0	0	0	0	0	0	0	0	0	0	0	0	0	0	1.375	0.586	1.722	1.635	4.388	1.851	0.095	0.000	0.000	0.000	0.000	0.000	0.000	0.000	0.000	0.000	0.000	0.000	0.000	0.000	0.000	156	882	19	46	0.459	Error	Error	11	8	0	0	17	29	0	0	-50	0
2	11	9	""	"YOR080W"	8240	27240	80	7258	10451	8687	107	116	55	100	100	0	7147	8718	6104	58	65	25	98	98	0	0	0	0	0	0	0	0	0	0	0	0	0	0	0	0	0	0	0	1.009	1.194	1.198	1.153	2.473	1.308	0.883	0.000	0.000	0.000	0.000	0.000	0.000	0.000	0.000	0.000	0.000	0.000	0.000	0.000	0.000	52	326	14240	19004	0.013	Error	Error	7151	7089	0	0	10344	8660	0	0	0	0
2	12	9	""	"YOR112W"	8450	27240	80	3961	5092	4408	106	114	55	100	100	0	5161	7803	6113	60	69	32	98	98	0	0	0	0	0	0	0	0	0	0	0	0	0	0	0	0	0	0	0	0.756	0.644	0.545	0.454	2.343	0.653	0.854	0.000	0.000	0.000	0.000	0.000	0.000	0.000	0.000	0.000	0.000	0.000	0.000	0.000	0.000	52	340	8956	12729	-0.404	Error	Error	3855	5101	0	0	4986	7743	0	0	0	0
2	13	9	"PHO85"	"YPL031C"	8640	27240	80	2820	3062	2259	103	110	63	98	98	0	8826	9761	4942	58	66	27	100	100	0	0	0	0	0	0	0	0	0	0	0	0	0	0	0	0	0	0	0	0.310	0.305	0.291	0.227	2.150	0.341	0.860	0.000	0.000	0.000	0.000	0.000	0.000	0.000	0.000	0.000	0.000	0.000	0.000	0.000	0.000	52	340	11485	12662	-1.690	Error	Error	2717	8768	0	0	2959	9703	0	0	0	0
2	14	9	""	"YPL063W"	8850	27240	80	857	1889	2364	99	105	50	96	90	0	2714	4320	4096	54	59	21	100	98	0	0	0	0	0	0	0	0	0	0	0	0	0	0	0	0	0	0	0	0.285	0.420	0.296	0.276	2.366	0.491	0.870	0.000	0.000	0.000	0.000	0.000	0.000	0.000	0.000	0.000	0.000	0.000	0.000	0.000	0.000	52	340	3418	6056	-1.811	Error	Error	758	2660	0	0	1790	4266	0	0	0	0
2	15	9	""	"YPL095C"	9040	27240	80	2284	4791	6445	110	132	177	90	86	0	3472	5985	5655	56	97	335	98	94	0	0	0	0	0	0	0	0	0	0	0	0	0	0	0	0	0	0	0	0.636	0.790	0.588	0.517	2.590	0.995	0.824	0.000	0.000	0.000	0.000	0.000	0.000	0.000	0.000	0.000	0.000	0.000	0.000	0.000	0.000	52	340	5590	10610	-0.652	Error	Error	2174	3416	0	0	4681	5929	0	0	0	0
2	16	9	""	"YPL033C"	9240	27240	80	9522	8858	5506	115	139	178	100	100	0	4391	4546	2167	56	98	335	98	96	0	0	0	0	0	0	0	0	0	0	0	0	0	0	0	0	0	0	0	2.170	1.947	1.886	1.692	1.939	2.229	0.840	0.000	0.000	0.000	0.000	0.000	0.000	0.000	0.000	0.000	0.000	0.000	0.000	0.000	0.000	52	340	13742	13233	1.118	Error	Error	9407	4335	0	0	8743	4490	0	0	0	0
2	17	9	"VPS28"	"YPL065W"	9440	27230	80	8292	8951	6045	109	113	50	100	100	0	7725	9938	6199	58	64	27	98	98	0	0	0	0	0	0	0	0	0	0	0	0	0	0	0	0	0	0	0	1.067	0.895	0.835	0.869	2.739	0.911	0.859	0.000	0.000	0.000	0.000	0.000	0.000	0.000	0.000	0.000	0.000	0.000	0.000	0.000	0.000	52	340	15850	18722	0.094	Error	Error	8183	7667	0	0	8842	9880	0	0	0	0
2	18	9	"MSY1"	"YPL097W"	9640	27230	80	5997	7516	6718	101	109	56	100	100	0	8236	11728	8896	56	66	45	98	96	0	0	0	0	0	0	0	0	0	0	0	0	0	0	0	0	0	0	0	0.721	0.635	0.591	0.564	2.960	0.679	0.901	0.000	0.000	0.000	0.000	0.000	0.000	0.000	0.000	0.000	0.000	0.000	0.000	0.000	0.000	52	340	14076	19087	-0.472	Error	Error	5896	8180	0	0	7415	11672	0	0	0	0
2	19	9	""	"YPL035C"	9840	27230	90	1194	1716	1704	101	109	52	94	90	0	568	1206	1317	56	62	31	84	84	0	0	0	0	0	0	0	0	0	0	0	0	0	0	0	0	0	0	0	2.135	1.404	1.169	1.228	3.088	1.338	0.817	0.000	0.000	0.000	0.000	0.000	0.000	0.000	0.000	0.000	0.000	0.000	0.000	0.000	0.000	52	414	1605	2765	1.094	Error	Error	1093	512	0	0	1615	1150	0	0	0	0
2	20	9	""	"YPL067C"	10050	27230	80	1368	1479	930	108	115	52	98	96	0	3565	3786	1777	58	69	49	100	100	0	0	0	0	0	0	0	0	0	0	0	0	0	0	0	0	0	0	0	0.359	0.368	0.337	0.285	2.257	0.377	0.819	0.000	0.000	0.000	0.000	0.000	0.000	0.000	0.000	0.000	0.000	0.000	0.000	0.000	0.000	52	327	4767	5099	-1.477	Error	Error	1260	3507	0	0	1371	3728	0	0	0	0
2	21	9	""	"YPL099C"	10250	27230	80	3890	4807	4227	102	117	80	100	96	0	4394	6023	4430	55	68	103	98	98	0	0	0	0	0	0	0	0	0	0	0	0	0	0	0	0	0	0	0	0.873	0.788	0.653	0.636	2.255	0.857	0.902	0.000	0.000	0.000	0.000	0.000	0.000	0.000	0.000	0.000	0.000	0.000	0.000	0.000	0.000	52	332	8127	10673	-0.196	Error	Error	3788	4339	0	0	4705	5968	0	0	0	0
2	1	10	"EGD1"	"YPL037C"	6260	27450	80	1807	2018	1581	104	111	53	96	88	0	2997	3680	2530	56	63	26	100	100	0	0	0	0	0	0	0	0	0	0	0	0	0	0	0	0	0	0	0	0.579	0.528	0.495	0.422	2.100	0.549	0.876	0.000	0.000	0.000	0.000	0.000	0.000	0.000	0.000	0.000	0.000	0.000	0.000	0.000	0.000	52	327	4644	5538	-0.788	Error	Error	1703	2941	0	0	1914	3624	0	0	0	0
2	2	10	"BTS1"	"YPL069C"	6450	27440	80	10219	13006	10211	107	116	54	100	100	0	4156	5667	4260	59	66	33	92	92	0	0	0	0	0	0	0	0	0	0	0	0	0	0	0	0	0	0	0	2.468	2.300	2.253	2.106	1.780	2.378	0.924	0.000	0.000	0.000	0.000	0.000	0.000	0.000	0.000	0.000	0.000	0.000	0.000	0.000	0.000	52	340	14209	18507	1.303	Error	Error	10112	4097	0	0	12899	5608	0	0	0	0
2	3	10	""	"YPL101W"	6650	27440	80	4395	5203	3387	105	112	51	100	100	0	13078	14569	7132	57	66	37	100	100	0	0	0	0	0	0	0	0	0	0	0	0	0	0	0	0	0	0	0	0.329	0.351	0.335	0.295	1.830	0.372	0.908	0.000	0.000	0.000	0.000	0.000	0.000	0.000	0.000	0.000	0.000	0.000	0.000	0.000	0.000	52	340	17311	19610	-1.602	Error	Error	4290	13021	0	0	5098	14512	0	0	0	0
2	4	10	"RPS23B"	"YPR132W"	6850	27440	80	7378	8707	6379	109	114	50	100	100	0	7061	8185	5225	58	65	28	100	100	0	0	0	0	0	0	0	0	0	0	0	0	0	0	0	0	0	0	0	1.038	1.058	1.015	0.871	1.991	1.111	0.901	0.000	0.000	0.000	0.000	0.000	0.000	0.000	0.000	0.000	0.000	0.000	0.000	0.000	0.000	52	316	14272	16725	0.054	Error	Error	7269	7003	0	0	8598	8127	0	0	0	0
2	5	10	"KIM3"	"YPR164W"	7030	27430	150	109	116	60	106	133	366	0	0	0	59	74	46	54	78	371	0	0	0	0	0	0	0	0	0	0	0	0	0	0	0	0	0	0	0	0	0	0.600	0.500	2.317	2.386	3.945	6.334	0.025	0.000	0.000	0.000	0.000	0.000	0.000	0.000	0.000	0.000	0.000	0.000	0.000	0.000	0.000	156	894	8	30	-0.737	Error	Error	3	5	0	0	10	20	0	0	-50	0
2	6	10	""	"YPR196W"	7250	27440	110	3422	5323	4748	107	139	440	86	75	0	6477	8382	6611	54	84	448	85	82	0	0	0	0	0	0	0	0	0	0	0	0	0	0	0	0	0	0	0	0.516	0.626	0.605	0.668	2.689	0.662	0.865	0.000	0.000	0.000	0.000	0.000	0.000	0.000	0.000	0.000	0.000	0.000	0.000	0.000	0.000	80	612	9738	13544	-0.954	Error	Error	3315	6423	0	0	5216	8328	0	0	0	0
2	7	10	"MSS18"	"YPR134W"	7460	27450	90	1423	2187	2209	110	114	48	98	96	0	2212	3700	3563	57	63	28	98	98	0	0	0	0	0	0	0	0	0	0	0	0	0	0	0	0	0	0	0	0.609	0.570	0.502	0.447	2.307	0.571	0.841	0.000	0.000	0.000	0.000	0.000	0.000	0.000	0.000	0.000	0.000	0.000	0.000	0.000	0.000	52	420	3468	5720	-0.715	Error	Error	1313	2155	0	0	2077	3643	0	0	0	0
2	8	10	"MRP2"	"YPR166C"	7650	27450	80	353	524	432	106	112	54	90	69	0	303	504	464	60	65	28	92	86	0	0	0	0	0	0	0	0	0	0	0	0	0	0	0	0	0	0	0	1.016	0.941	0.971	1.110	2.730	0.917	0.826	0.000	0.000	0.000	0.000	0.000	0.000	0.000	0.000	0.000	0.000	0.000	0.000	0.000	0.000	52	340	490	862	0.024	Error	Error	247	243	0	0	418	444	0	0	0	0
2	9	10	"SGE1"	"YPR198W"	7850	27440	80	5974	9689	9620	107	111	47	100	100	0	3335	6359	5849	56	63	30	98	98	0	0	0	0	0	0	0	0	0	0	0	0	0	0	0	0	0	0	0	1.789	1.520	1.300	1.199	2.231	1.635	0.875	0.000	0.000	0.000	0.000	0.000	0.000	0.000	0.000	0.000	0.000	0.000	0.000	0.000	0.000	52	340	9146	15885	0.839	Error	Error	5867	3279	0	0	9582	6303	0	0	0	0
2	10	10	""	"YPR136C"	8060	27450	60	142	147	80	110	113	49	28	18	0	98	131	86	55	61	22	75	46	0	0	0	0	0	0	0	0	0	0	0	0	0	0	0	0	0	0	0	0.744	0.487	0.812	0.785	2.346	1.249	0.165	0.000	0.000	0.000	0.000	0.000	0.000	0.000	0.000	0.000	0.000	0.000	0.000	0.000	0.000	32	172	75	113	-0.426	Error	Error	32	43	0	0	37	76	0	0	0	0
2	11	10	"NUT2"	"YPR168W"	8230	27430	150	104	111	46	105	111	50	19	1	0	55	65	34	54	59	23	20	11	0	0	0	0	0	0	0	0	0	0	0	0	0	0	0	0	0	0	0	-1.000	0.545	2.000	2.018	3.837	11.036	0.014	0.000	0.000	0.000	0.000	0.000	0.000	0.000	0.000	0.000	0.000	0.000	0.000	0.000	0.000	156	970	0	17	Error	Error	Error	-1	1	0	0	6	11	0	0	-50	0
2	12	10	"ARR2"	"YPR200C"	8450	27440	80	704	827	692	108	112	53	86	82	0	949	1228	1029	54	61	27	98	96	0	0	0	0	0	0	0	0	0	0	0	0	0	0	0	0	0	0	0	0.666	0.612	0.612	0.554	4.163	0.588	0.712	0.000	0.000	0.000	0.000	0.000	0.000	0.000	0.000	0.000	0.000	0.000	0.000	0.000	0.000	52	340	1491	1893	-0.587	Error	Error	596	895	0	0	719	1174	0	0	0	0
2	13	10	"MEP3"	"YPR138C"	8650	27440	80	2185	2622	2172	103	109	48	98	96	0	5970	7852	5918	53	60	25	100	100	0	0	0	0	0	0	0	0	0	0	0	0	0	0	0	0	0	0	0	0.352	0.323	0.308	0.272	2.422	0.324	0.824	0.000	0.000	0.000	0.000	0.000	0.000	0.000	0.000	0.000	0.000	0.000	0.000	0.000	0.000	52	340	7999	10318	-1.507	Error	Error	2082	5917	0	0	2519	7799	0	0	0	0
2	14	10	""	"YPR170C"	8850	27440	80	648	970	865	115	114	49	90	86	0	900	1340	1196	54	60	24	100	96	0	0	0	0	0	0	0	0	0	0	0	0	0	0	0	0	0	0	0	0.630	0.665	0.661	0.630	2.638	0.666	0.759	0.000	0.000	0.000	0.000	0.000	0.000	0.000	0.000	0.000	0.000	0.000	0.000	0.000	0.000	52	326	1379	2141	-0.667	Error	Error	533	846	0	0	855	1286	0	0	0	0
2	15	10	""	"YPR202W"	9050	27440	80	4887	8425	9979	111	117	53	100	100	0	7771	13657	13517	56	64	30	100	100	0	0	0	0	0	0	0	0	0	0	0	0	0	0	0	0	0	0	0	0.619	0.611	0.427	0.483	3.109	0.664	0.836	0.000	0.000	0.000	0.000	0.000	0.000	0.000	0.000	0.000	0.000	0.000	0.000	0.000	0.000	52	340	12491	21915	-0.692	Error	Error	4776	7715	0	0	8314	13601	0	0	0	0
2	16	10	""	"IntYBR048W"	9250	27440	80	1143	3066	3867	111	118	53	100	100	0	1522	2798	2759	54	60	22	100	100	0	0	0	0	0	0	0	0	0	0	0	0	0	0	0	0	0	0	0	0.703	1.077	0.769	0.751	2.303	1.291	0.891	0.000	0.000	0.000	0.000	0.000	0.000	0.000	0.000	0.000	0.000	0.000	0.000	0.000	0.000	52	340	2500	5699	-0.508	Error	Error	1032	1468	0	0	2955	2744	0	0	0	0
2	17	10	""	"LSR1"	9440	27440	70	932	1317	1187	103	118	56	87	87	0	2215	3848	2949	57	63	26	100	100	0	0	0	0	0	0	0	0	0	0	0	0	0	0	0	0	0	0	0	0.384	0.320	0.295	0.235	2.228	0.341	0.907	0.000	0.000	0.000	0.000	0.000	0.000	0.000	0.000	0.000	0.000	0.000	0.000	0.000	0.000	32	236	2987	5005	-1.380	Error	Error	829	2158	0	0	1214	3791	0	0	0	0
2	18	10	""	"YCLWTy5-1C"	9640	27440	80	1383	2837	3077	104	111	48	100	100	0	4739	6835	5621	54	62	27	100	100	0	0	0	0	0	0	0	0	0	0	0	0	0	0	0	0	0	0	0	0.273	0.403	0.317	0.323	2.487	0.458	0.876	0.000	0.000	0.000	0.000	0.000	0.000	0.000	0.000	0.000	0.000	0.000	0.000	0.000	0.000	52	340	5964	9514	-1.873	Error	Error	1279	4685	0	0	2733	6781	0	0	0	0
2	19	10	""	"IntYCR097W-A2"	9850	27440	60	160	201	133	97	103	45	56	46	0	200	285	231	53	58	35	93	75	0	0	0	0	0	0	0	0	0	0	0	0	0	0	0	0	0	0	0	0.429	0.448	0.438	0.476	3.007	0.509	0.633	0.000	0.000	0.000	0.000	0.000	0.000	0.000	0.000	0.000	0.000	0.000	0.000	0.000	0.000	32	176	210	336	-1.222	Error	Error	63	147	0	0	104	232	0	0	0	0
2	20	10	""	"IntYDL191W"	10030	27420	150	103	112	48	104	111	53	17	3	0	61	71	37	54	62	49	15	3	0	0	0	0	0	0	0	0	0	0	0	0	0	0	0	0	0	0	0	-0.143	0.471	2.100	2.012	3.202	0.437	0.007	0.000	0.000	0.000	0.000	0.000	0.000	0.000	0.000	0.000	0.000	0.000	0.000	0.000	0.000	156	993	6	25	Error	Error	Error	-1	7	0	0	8	17	0	0	-50	0
2	21	10	""	"CEN4"	10260	27430	90	178	196	106	106	110	47	55	44	0	131	157	96	53	59	33	84	61	0	0	0	0	0	0	0	0	0	0	0	0	0	0	0	0	0	0	0	0.923	0.865	1.069	0.997	2.427	1.373	0.291	0.000	0.000	0.000	0.000	0.000	0.000	0.000	0.000	0.000	0.000	0.000	0.000	0.000	0.000	52	412	150	194	-0.115	Error	Error	72	78	0	0	90	104	0	0	0	0
2	1	11	""	"YDRWdelta31"	6240	27640	150	103	110	59	100	108	50	21	6	0	63	79	61	55	60	26	25	12	0	0	0	0	0	0	0	0	0	0	0	0	0	0	0	0	0	0	0	0.375	0.417	2.721	2.014	4.308	4.723	0.023	0.000	0.000	0.000	0.000	0.000	0.000	0.000	0.000	0.000	0.000	0.000	0.000	0.000	0.000	156	1039	11	34	-1.415	Error	Error	3	8	0	0	10	24	0	0	-50	0
2	2	11	""	"YELCtau1"	6450	27650	80	527	1710	2389	101	109	48	100	94	0	582	1255	1486	55	61	35	100	100	0	0	0	0	0	0	0	0	0	0	0	0	0	0	0	0	0	0	0	0.808	1.341	1.062	0.921	2.043	1.547	0.937	0.000	0.000	0.000	0.000	0.000	0.000	0.000	0.000	0.000	0.000	0.000	0.000	0.000	0.000	52	340	953	2809	-0.307	Error	Error	426	527	0	0	1609	1200	0	0	0	0
2	3	11	""	"YER039C-A"	6650	27640	80	845	1282	1289	103	109	51	92	88	0	2635	4138	3932	55	60	27	100	100	0	0	0	0	0	0	0	0	0	0	0	0	0	0	0	0	0	0	0	0.288	0.289	0.278	0.244	2.247	0.300	0.918	0.000	0.000	0.000	0.000	0.000	0.000	0.000	0.000	0.000	0.000	0.000	0.000	0.000	0.000	52	340	3322	5262	-1.798	Error	Error	742	2580	0	0	1179	4083	0	0	0	0
2	4	11	""	"YFLWtau1"	6840	27650	100	1709	4763	6915	100	108	50	100	97	0	869	1621	1880	53	57	23	97	93	0	0	0	0	0	0	0	0	0	0	0	0	0	0	0	0	0	0	0	1.972	2.974	2.743	2.633	2.207	3.594	0.911	0.000	0.000	0.000	0.000	0.000	0.000	0.000	0.000	0.000	0.000	0.000	0.000	0.000	0.000	80	541	2425	6231	0.980	Error	Error	1609	816	0	0	4663	1568	0	0	0	0
2	5	11	""	"YFRCdelta9"	7050	27650	80	264	657	832	102	116	54	82	61	0	461	1109	1338	55	61	25	96	96	0	0	0	0	0	0	0	0	0	0	0	0	0	0	0	0	0	0	0	0.399	0.527	0.398	0.363	2.380	0.575	0.883	0.000	0.000	0.000	0.000	0.000	0.000	0.000	0.000	0.000	0.000	0.000	0.000	0.000	0.000	52	340	568	1609	-1.325	Error	Error	162	406	0	0	555	1054	0	0	0	0
2	6	11	""	"YGLWtau2"	7240	27650	60	187	622	877	107	111	48	71	43	0	254	852	1257	55	61	24	100	100	0	0	0	0	0	0	0	0	0	0	0	0	0	0	0	0	0	0	0	0.402	0.646	0.622	0.556	2.223	0.680	0.918	0.000	0.000	0.000	0.000	0.000	0.000	0.000	0.000	0.000	0.000	0.000	0.000	0.000	0.000	32	176	279	1312	-1.315	Error	Error	80	199	0	0	515	797	0	0	0	0
2	7	11	""	"iYAR061W"	7460	27650	80	1510	5233	7361	103	107	47	100	98	0	3169	6131	6247	53	60	25	98	98	0	0	0	0	0	0	0	0	0	0	0	0	0	0	0	0	0	0	0	0.452	0.844	0.559	0.515	2.569	1.057	0.883	0.000	0.000	0.000	0.000	0.000	0.000	0.000	0.000	0.000	0.000	0.000	0.000	0.000	0.000	52	340	4523	11208	-1.147	Error	Error	1407	3116	0	0	5130	6078	0	0	0	0
2	8	11	""	"iYAR068W"	7650	27640	90	545	1739	2438	108	112	51	98	90	0	2290	4261	4528	56	64	29	100	100	0	0	0	0	0	0	0	0	0	0	0	0	0	0	0	0	0	0	0	0.196	0.388	0.254	0.247	2.421	0.464	0.880	0.000	0.000	0.000	0.000	0.000	0.000	0.000	0.000	0.000	0.000	0.000	0.000	0.000	0.000	52	420	2671	5836	-2.354	Error	Error	437	2234	0	0	1631	4205	0	0	0	0
2	9	11	""	"iYBL111C"	7850	27640	80	3369	9234	14269	112	116	55	100	100	0	6116	14779	17101	56	64	29	100	100	1	0	0	0	0	0	0	0	0	0	0	0	0	0	0	0	0	0	0	0.537	0.620	0.437	0.407	2.403	0.753	0.896	0.000	0.000	0.000	0.000	0.000	0.000	0.000	0.000	0.000	0.000	0.000	0.000	0.000	0.000	52	340	9317	23845	-0.896	Error	Error	3257	6060	0	0	9122	14723	0	0	0	0
2	10	11	""	"iYBL098W"	8040	27650	80	446	890	1129	103	108	51	94	84	0	1948	2280	1850	55	59	22	100	100	0	0	0	0	0	0	0	0	0	0	0	0	0	0	0	0	0	0	0	0.181	0.354	0.266	0.250	2.619	0.455	0.770	0.000	0.000	0.000	0.000	0.000	0.000	0.000	0.000	0.000	0.000	0.000	0.000	0.000	0.000	52	340	2236	3012	-2.464	Error	Error	343	1893	0	0	787	2225	0	0	0	0
2	11	11	""	"iYBL092W"	8250	27640	70	358	876	853	107	108	46	93	81	0	946	1626	1149	54	58	23	100	100	0	0	0	0	0	0	0	0	0	0	0	0	0	0	0	0	0	0	0	0.281	0.489	0.415	0.275	3.050	0.570	0.771	0.000	0.000	0.000	0.000	0.000	0.000	0.000	0.000	0.000	0.000	0.000	0.000	0.000	0.000	32	236	1143	2341	-1.829	Error	Error	251	892	0	0	769	1572	0	0	0	0
2	12	11	""	"iYBL089W"	8440	27650	90	432	1057	1623	101	108	50	92	84	0	976	1829	2184	52	57	24	100	100	0	0	0	0	0	0	0	0	0	0	0	0	0	0	0	0	0	0	0	0.358	0.538	0.440	0.388	2.457	0.655	0.827	0.000	0.000	0.000	0.000	0.000	0.000	0.000	0.000	0.000	0.000	0.000	0.000	0.000	0.000	52	420	1255	2733	-1.481	Error	Error	331	924	0	0	956	1777	0	0	0	0
2	13	11	""	"iYBL071C"	8650	27650	70	244	527	558	105	111	52	78	59	0	447	994	1112	55	60	22	100	100	0	0	0	0	0	0	0	0	0	0	0	0	0	0	0	0	0	0	0	0.355	0.449	0.400	0.422	1.864	0.469	0.860	0.000	0.000	0.000	0.000	0.000	0.000	0.000	0.000	0.000	0.000	0.000	0.000	0.000	0.000	32	236	531	1361	-1.496	Error	Error	139	392	0	0	422	939	0	0	0	0
2	14	11	""	"iYBL065W"	8840	27630	150	108	123	70	103	108	48	26	8	0	73	140	229	55	59	22	44	34	0	0	0	0	0	0	0	0	0	0	0	0	0	0	0	0	0	0	0	0.278	0.235	1.000	0.951	4.780	0.253	0.197	0.000	0.000	0.000	0.000	0.000	0.000	0.000	0.000	0.000	0.000	0.000	0.000	0.000	0.000	156	964	23	105	-1.848	Error	Error	5	18	0	0	20	85	0	0	-50	0
2	15	11	""	"iYBL060W"	9050	27640	80	538	1158	1487	103	108	47	92	84	0	1762	3011	2960	55	58	19	100	100	0	0	0	0	0	0	0	0	0	0	0	0	0	0	0	0	0	0	0	0.255	0.357	0.255	0.225	2.473	0.422	0.852	0.000	0.000	0.000	0.000	0.000	0.000	0.000	0.000	0.000	0.000	0.000	0.000	0.000	0.000	52	340	2142	4011	-1.972	Error	Error	435	1707	0	0	1055	2956	0	0	0	0
2	16	11	""	"iYBL042C"	9250	27640	80	753	1490	1639	103	106	47	98	94	0	3415	4560	3849	53	59	23	100	100	0	0	0	0	0	0	0	0	0	0	0	0	0	0	0	0	0	0	0	0.193	0.308	0.245	0.232	2.148	0.354	0.887	0.000	0.000	0.000	0.000	0.000	0.000	0.000	0.000	0.000	0.000	0.000	0.000	0.000	0.000	52	340	4012	5894	-2.371	Error	Error	650	3362	0	0	1387	4507	0	0	0	0
2	17	11	""	"iYBL038W"	9450	27640	80	584	1377	1714	109	112	51	98	82	0	1699	2916	3031	54	59	24	100	100	0	0	0	0	0	0	0	0	0	0	0	0	0	0	0	0	0	0	0	0.289	0.443	0.301	0.291	2.301	0.506	0.908	0.000	0.000	0.000	0.000	0.000	0.000	0.000	0.000	0.000	0.000	0.000	0.000	0.000	0.000	52	340	2120	4130	-1.792	Error	Error	475	1645	0	0	1268	2862	0	0	0	0
2	18	11	""	"iYBL034C"	9650	27650	80	343	772	977	100	111	49	82	75	0	916	1741	1812	53	59	28	100	100	0	0	0	0	0	0	0	0	0	0	0	0	0	0	0	0	0	0	0	0.282	0.398	0.297	0.269	2.481	0.455	0.807	0.000	0.000	0.000	0.000	0.000	0.000	0.000	0.000	0.000	0.000	0.000	0.000	0.000	0.000	52	340	1106	2360	-1.828	Error	Error	243	863	0	0	672	1688	0	0	0	0
2	19	11	""	"iYBR265W"	9850	27640	80	655	1222	1336	105	110	50	88	82	0	1067	1738	1646	53	57	18	100	100	0	0	0	0	0	0	0	0	0	0	0	0	0	0	0	0	0	0	0	0.542	0.663	0.562	0.475	2.441	0.737	0.890	0.000	0.000	0.000	0.000	0.000	0.000	0.000	0.000	0.000	0.000	0.000	0.000	0.000	0.000	52	340	1564	2802	-0.883	Error	Error	550	1014	0	0	1117	1685	0	0	0	0
2	20	11	""	"iYBR270C"	10040	27640	80	1578	3045	3160	103	110	48	100	98	0	4442	5008	3786	52	57	23	100	100	0	0	0	0	0	0	0	0	0	0	0	0	0	0	0	0	0	0	0	0.336	0.594	0.517	0.434	2.586	0.691	0.866	0.000	0.000	0.000	0.000	0.000	0.000	0.000	0.000	0.000	0.000	0.000	0.000	0.000	0.000	52	340	5865	7898	-1.574	Error	Error	1475	4390	0	0	2942	4956	0	0	0	0
2	21	11	""	"iYBR274W"	10250	27640	80	506	1047	1226	100	108	47	90	82	0	518	825	729	52	57	24	100	98	0	0	0	0	0	0	0	0	0	0	0	0	0	0	0	0	0	0	0	0.871	1.225	0.983	0.827	2.816	1.543	0.854	0.000	0.000	0.000	0.000	0.000	0.000	0.000	0.000	0.000	0.000	0.000	0.000	0.000	0.000	52	340	872	1720	-0.199	Error	Error	406	466	0	0	947	773	0	0	0	0
2	1	12	""	"iYBR291C"	6250	27850	80	488	1310	1851	107	113	52	92	84	0	456	985	1211	54	58	19	100	100	0	0	0	0	0	0	0	0	0	0	0	0	0	0	0	0	0	0	0	0.948	1.292	1.073	0.902	2.809	1.486	0.926	0.000	0.000	0.000	0.000	0.000	0.000	0.000	0.000	0.000	0.000	0.000	0.000	0.000	0.000	52	340	783	2134	-0.077	Error	Error	381	402	0	0	1203	931	0	0	0	0
2	2	12	""	"iYBR294W"	6450	27850	70	1001	1818	1789	108	113	53	100	96	0	4123	5257	2628	55	62	33	100	100	0	0	0	0	0	0	0	0	0	0	0	0	0	0	0	0	0	0	0	0.220	0.329	0.191	0.189	2.596	0.403	0.778	0.000	0.000	0.000	0.000	0.000	0.000	0.000	0.000	0.000	0.000	0.000	0.000	0.000	0.000	32	236	4961	6912	-2.188	Error	Error	893	4068	0	0	1710	5202	0	0	0	0
2	3	12	""	"iYBR297W"	6640	27850	90	1640	2727	2656	101	112	92	100	100	0	2167	2689	1843	53	60	47	100	100	0	0	0	0	0	0	0	0	0	0	0	0	0	0	0	0	0	0	0	0.728	0.996	1.042	0.782	2.203	1.201	0.842	0.000	0.000	0.000	0.000	0.000	0.000	0.000	0.000	0.000	0.000	0.000	0.000	0.000	0.000	52	420	3653	5262	-0.458	Error	Error	1539	2114	0	0	2626	2636	0	0	0	0
2	4	12	""	"iYCL061C"	6850	27850	80	2368	4138	4378	103	109	53	96	94	0	7566	9599	7424	53	63	89	100	100	0	0	0	0	0	0	0	0	0	0	0	0	0	0	0	0	0	0	0	0.301	0.423	0.291	0.279	2.585	0.481	0.860	0.000	0.000	0.000	0.000	0.000	0.000	0.000	0.000	0.000	0.000	0.000	0.000	0.000	0.000	52	340	9778	13581	-1.730	Error	Error	2265	7513	0	0	4035	9546	0	0	0	0
2	5	12	""	"iYCL055W-0"	7050	27850	90	936	1508	1368	101	109	48	100	100	0	2513	3114	2273	53	58	23	100	100	0	0	0	0	0	0	0	0	0	0	0	0	0	0	0	0	0	0	0	0.339	0.460	0.413	0.427	1.872	0.496	0.854	0.000	0.000	0.000	0.000	0.000	0.000	0.000	0.000	0.000	0.000	0.000	0.000	0.000	0.000	52	420	3295	4468	-1.559	Error	Error	835	2460	0	0	1407	3061	0	0	0	0
2	6	12	""	"iYCL051W"	7250	27850	80	1019	2239	2999	103	110	49	94	94	0	1052	1585	1488	53	59	23	100	98	0	0	0	0	0	0	0	0	0	0	0	0	0	0	0	0	0	0	0	0.917	1.394	0.907	0.888	2.771	1.880	0.796	0.000	0.000	0.000	0.000	0.000	0.000	0.000	0.000	0.000	0.000	0.000	0.000	0.000	0.000	52	340	1915	3668	-0.125	Error	Error	916	999	0	0	2136	1532	0	0	0	0
2	7	12	""	"iYCL029C"	7450	27840	90	739	1129	980	100	110	51	96	88	0	2202	3011	1995	54	60	24	100	100	0	0	0	0	0	0	0	0	0	0	0	0	0	0	0	0	0	0	0	0.297	0.348	0.259	0.274	2.177	0.376	0.820	0.000	0.000	0.000	0.000	0.000	0.000	0.000	0.000	0.000	0.000	0.000	0.000	0.000	0.000	52	420	2787	3986	-1.749	Error	Error	639	2148	0	0	1029	2957	0	0	0	0
2	8	12	""	"iYCL025C"	7650	27860	90	845	1122	917	99	107	48	98	96	0	3197	4264	2347	55	62	32	100	100	0	0	0	0	0	0	0	0	0	0	0	0	0	0	0	0	0	0	0	0.237	0.243	0.208	0.190	1.939	0.268	0.823	0.000	0.000	0.000	0.000	0.000	0.000	0.000	0.000	0.000	0.000	0.000	0.000	0.000	0.000	52	420	3888	5232	-2.074	Error	Error	746	3142	0	0	1023	4209	0	0	0	0
2	9	12	""	"iYCRCdelta6-0"	7850	27850	80	740	1463	1546	106	107	48	96	92	0	1224	2001	1763	54	59	21	100	100	0	0	0	0	0	0	0	0	0	0	0	0	0	0	0	0	0	0	0	0.542	0.697	0.574	0.473	2.612	0.789	0.893	0.000	0.000	0.000	0.000	0.000	0.000	0.000	0.000	0.000	0.000	0.000	0.000	0.000	0.000	52	340	1804	3304	-0.884	Error	Error	634	1170	0	0	1357	1947	0	0	0	0
2	10	12	""	"iYDL043C"	8050	27850	90	629	777	609	98	105	51	88	82	0	869	1066	763	52	56	19	100	100	0	0	0	0	0	0	0	0	0	0	0	0	0	0	0	0	0	0	0	0.650	0.670	0.560	0.440	2.752	0.716	0.833	0.000	0.000	0.000	0.000	0.000	0.000	0.000	0.000	0.000	0.000	0.000	0.000	0.000	0.000	52	420	1348	1693	-0.622	Error	Error	531	817	0	0	679	1014	0	0	0	0
2	11	12	""	"iYDL037C-0"	8240	27840	90	936	2014	2499	102	108	51	100	100	0	1031	2001	2224	53	59	49	98	98	0	0	0	0	0	0	0	0	0	0	0	0	0	0	0	0	0	0	0	0.853	0.982	0.753	0.842	2.298	1.077	0.902	0.000	0.000	0.000	0.000	0.000	0.000	0.000	0.000	0.000	0.000	0.000	0.000	0.000	0.000	52	420	1812	3860	-0.230	Error	Error	834	978	0	0	1912	1948	0	0	0	0
2	12	12	""	"iYDL032W"	8440	27840	90	451	512	333	103	107	49	92	84	0	1131	1453	1038	53	58	22	100	100	0	0	0	0	0	0	0	0	0	0	0	0	0	0	0	0	0	0	0	0.323	0.292	0.263	0.267	1.736	0.269	0.756	0.000	0.000	0.000	0.000	0.000	0.000	0.000	0.000	0.000	0.000	0.000	0.000	0.000	0.000	52	420	1426	1809	-1.631	Error	Error	348	1078	0	0	409	1400	0	0	0	0
2	13	12	""	"iYDL014W"	8640	27840	90	889	1363	1252	105	112	51	92	90	0	1520	2399	2177	53	58	22	100	98	0	0	0	0	0	0	0	0	0	0	0	0	0	0	0	0	0	0	0	0.534	0.536	0.504	0.477	2.452	0.544	0.927	0.000	0.000	0.000	0.000	0.000	0.000	0.000	0.000	0.000	0.000	0.000	0.000	0.000	0.000	52	420	2251	3604	-0.904	Error	Error	784	1467	0	0	1258	2346	0	0	0	0
2	14	12	""	"iYDL008W"	8840	27840	80	1060	1520	1230	98	107	51	100	96	0	1246	1587	1247	54	57	18	100	100	0	0	0	0	0	0	0	0	0	0	0	0	0	0	0	0	0	0	0	0.807	0.928	0.875	0.804	1.887	0.956	0.870	0.000	0.000	0.000	0.000	0.000	0.000	0.000	0.000	0.000	0.000	0.000	0.000	0.000	0.000	52	340	2154	2955	-0.309	Error	Error	962	1192	0	0	1422	1533	0	0	0	0
2	15	12	""	"iYDLWtau1"	9050	27840	90	357	469	338	100	108	51	86	71	0	399	548	398	51	54	16	100	100	0	0	0	0	0	0	0	0	0	0	0	0	0	0	0	0	0	0	0	0.739	0.742	0.684	0.633	2.220	0.780	0.722	0.000	0.000	0.000	0.000	0.000	0.000	0.000	0.000	0.000	0.000	0.000	0.000	0.000	0.000	52	420	605	866	-0.437	Error	Error	257	348	0	0	369	497	0	0	0	0
2	16	12	""	"iYDR008C"	9250	27840	90	1103	1772	1519	105	108	48	100	100	0	3007	4418	3182	52	58	21	100	100	0	0	0	0	0	0	0	0	0	0	0	0	0	0	0	0	0	0	0	0.338	0.382	0.340	0.327	1.677	0.405	0.887	0.000	0.000	0.000	0.000	0.000	0.000	0.000	0.000	0.000	0.000	0.000	0.000	0.000	0.000	52	420	3953	6033	-1.566	Error	Error	998	2955	0	0	1667	4366	0	0	0	0
2	17	12	""	"iYDR013W"	9450	27840	80	325	791	1131	105	112	52	90	78	0	270	635	925	53	59	24	96	96	0	0	0	0	0	0	0	0	0	0	0	0	0	0	0	0	0	0	0	1.014	1.179	1.064	1.080	1.974	1.225	0.934	0.000	0.000	0.000	0.000	0.000	0.000	0.000	0.000	0.000	0.000	0.000	0.000	0.000	0.000	52	340	437	1268	0.020	Error	Error	220	217	0	0	686	582	0	0	0	0
2	18	12	""	"iYDR016C"	9640	27840	90	3221	6527	8313	108	113	46	100	100	0	1412	2561	2627	53	59	25	100	100	0	0	0	0	0	0	0	0	0	0	0	0	0	0	0	0	0	0	0	2.291	2.559	2.166	2.013	2.282	3.056	0.886	0.000	0.000	0.000	0.000	0.000	0.000	0.000	0.000	0.000	0.000	0.000	0.000	0.000	0.000	52	420	4472	8927	1.196	Error	Error	3113	1359	0	0	6419	2508	0	0	0	0
2	19	12	""	"iYDR032C-0"	9830	27840	90	480	590	388	104	111	50	92	88	0	1822	2230	1497	52	57	25	100	100	0	0	0	0	0	0	0	0	0	0	0	0	0	0	0	0	0	0	0	0.212	0.223	0.213	0.206	1.658	0.214	0.841	0.000	0.000	0.000	0.000	0.000	0.000	0.000	0.000	0.000	0.000	0.000	0.000	0.000	0.000	52	420	2146	2664	-2.235	Error	Error	376	1770	0	0	486	2178	0	0	0	0
2	20	12	""	"iYDR034C"	10040	27840	90	4225	3932	2515	94	105	50	100	98	0	5381	6355	3798	53	57	21	100	100	0	0	0	0	0	0	0	0	0	0	0	0	0	0	0	0	0	0	0	0.775	0.609	0.562	0.522	2.164	0.587	0.825	0.000	0.000	0.000	0.000	0.000	0.000	0.000	0.000	0.000	0.000	0.000	0.000	0.000	0.000	52	420	9459	10140	-0.367	Error	Error	4131	5328	0	0	3838	6302	0	0	0	0
2	21	12	""	"iYDR034C-A"	10250	27840	90	3487	5214	5081	103	110	51	100	100	0	3599	5621	5005	54	57	19	100	100	0	0	0	0	0	0	0	0	0	0	0	0	0	0	0	0	0	0	0	0.955	0.918	0.824	0.724	2.073	0.968	0.885	0.000	0.000	0.000	0.000	0.000	0.000	0.000	0.000	0.000	0.000	0.000	0.000	0.000	0.000	52	420	6929	10678	-0.067	Error	Error	3384	3545	0	0	5111	5567	0	0	0	0
2	1	13	""	"iYDR335W"	6250	28050	80	1528	2202	2146	98	105	49	100	100	0	1077	1941	1866	54	58	20	98	98	0	0	0	0	0	0	0	0	0	0	0	0	0	0	0	0	0	0	0	1.398	1.115	0.969	1.010	2.370	1.147	0.868	0.000	0.000	0.000	0.000	0.000	0.000	0.000	0.000	0.000	0.000	0.000	0.000	0.000	0.000	52	326	2453	3991	0.483	Error	Error	1430	1023	0	0	2104	1887	0	0	0	0
2	2	13	""	"iYDR339C"	6440	28040	150	110	114	51	103	110	58	15	4	0	57	67	37	53	58	25	21	8	0	0	0	0	0	0	0	0	0	0	0	0	0	0	0	0	0	0	0	1.750	0.786	2.216	2.224	4.728	5.017	0.034	0.000	0.000	0.000	0.000	0.000	0.000	0.000	0.000	0.000	0.000	0.000	0.000	0.000	0.000	156	968	11	25	0.807	Error	Error	7	4	0	0	11	14	0	0	-50	0
2	3	13	""	"iYDR342C-1"	6650	28050	90	2348	2532	1817	105	108	48	98	96	0	5843	5963	3218	53	58	23	100	100	0	0	0	0	0	0	0	0	0	0	0	0	0	0	0	0	0	0	0	0.387	0.411	0.329	0.309	2.499	0.433	0.833	0.000	0.000	0.000	0.000	0.000	0.000	0.000	0.000	0.000	0.000	0.000	0.000	0.000	0.000	52	414	8033	8337	-1.368	Error	Error	2243	5790	0	0	2427	5910	0	0	0	0
2	4	13	""	"iYDR354W"	6850	28050	80	336	389	279	98	103	45	88	71	0	558	733	649	53	60	29	100	100	0	0	0	0	0	0	0	0	0	0	0	0	0	0	0	0	0	0	0	0.471	0.428	0.407	0.363	2.080	0.413	0.856	0.000	0.000	0.000	0.000	0.000	0.000	0.000	0.000	0.000	0.000	0.000	0.000	0.000	0.000	52	340	743	971	-1.085	Error	Error	238	505	0	0	291	680	0	0	0	0
2	5	13	""	"iYDR360W"	7050	28050	80	1237	1521	1187	103	112	52	100	96	0	2201	3126	2456	53	58	23	100	100	0	0	0	0	0	0	0	0	0	0	0	0	0	0	0	0	0	0	0	0.528	0.461	0.420	0.409	1.906	0.440	0.824	0.000	0.000	0.000	0.000	0.000	0.000	0.000	0.000	0.000	0.000	0.000	0.000	0.000	0.000	52	340	3282	4491	-0.922	Error	Error	1134	2148	0	0	1418	3073	0	0	0	0
2	6	13	""	"itK(CUU)D1"	7260	28050	80	1237	1906	1737	101	110	50	90	88	0	1323	1744	1361	52	61	63	98	98	0	0	0	0	0	0	0	0	0	0	0	0	0	0	0	0	0	0	0	0.894	1.067	0.973	0.884	2.236	1.198	0.799	0.000	0.000	0.000	0.000	0.000	0.000	0.000	0.000	0.000	0.000	0.000	0.000	0.000	0.000	52	340	2407	3497	-0.162	Error	Error	1136	1271	0	0	1805	1692	0	0	0	0
2	7	13	""	"iYDR379W"	7450	28040	90	2910	3254	1971	107	113	51	100	98	0	4664	5407	3350	56	60	23	100	98	0	0	0	0	0	0	0	0	0	0	0	0	0	0	0	0	0	0	0	0.608	0.588	0.512	0.570	2.277	0.560	0.796	0.000	0.000	0.000	0.000	0.000	0.000	0.000	0.000	0.000	0.000	0.000	0.000	0.000	0.000	52	420	7411	8498	-0.717	Error	Error	2803	4608	0	0	3147	5351	0	0	0	0
2	8	13	""	"iYDR383C"	7650	28050	80	1816	2141	1551	101	107	50	96	92	0	1934	2366	1556	56	59	23	98	98	0	0	0	0	0	0	0	0	0	0	0	0	0	0	0	0	0	0	0	0.913	0.883	0.814	0.714	2.438	0.923	0.802	0.000	0.000	0.000	0.000	0.000	0.000	0.000	0.000	0.000	0.000	0.000	0.000	0.000	0.000	52	340	3593	4350	-0.131	Error	Error	1715	1878	0	0	2040	2310	0	0	0	0
2	9	13	""	"iYDR387C"	7850	28040	70	1657	1936	1317	109	113	68	93	87	0	1970	2185	1644	54	65	83	96	96	0	0	0	0	0	0	0	0	0	0	0	0	0	0	0	0	0	0	0	0.808	0.857	0.755	0.850	3.040	0.867	0.767	0.000	0.000	0.000	0.000	0.000	0.000	0.000	0.000	0.000	0.000	0.000	0.000	0.000	0.000	32	236	3464	3958	-0.308	Error	Error	1548	1916	0	0	1827	2131	0	0	0	0
2	10	13	""	"iYDR404C"	8060	28050	80	856	893	660	105	110	50	90	88	0	2396	2357	1730	50	54	22	100	100	0	0	0	0	0	0	0	0	0	0	0	0	0	0	0	0	0	0	0	0.320	0.342	0.341	0.307	2.162	0.336	0.826	0.000	0.000	0.000	0.000	0.000	0.000	0.000	0.000	0.000	0.000	0.000	0.000	0.000	0.000	52	340	3097	3095	-1.643	Error	Error	751	2346	0	0	788	2307	0	0	0	0
2	11	13	""	"iYDR408C"	8250	28040	70	1675	1464	1056	102	114	53	96	87	0	3774	3544	2596	55	63	34	100	100	0	0	0	0	0	0	0	0	0	0	0	0	0	0	0	0	0	0	0	0.423	0.390	0.365	0.345	2.208	0.363	0.860	0.000	0.000	0.000	0.000	0.000	0.000	0.000	0.000	0.000	0.000	0.000	0.000	0.000	0.000	32	236	5292	4851	-1.241	Error	Error	1573	3719	0	0	1362	3489	0	0	0	0
2	12	13	""	"iYDR413C"	8450	28030	70	706	786	510	106	112	60	87	84	0	1332	1568	1158	53	66	96	100	93	0	0	0	0	0	0	0	0	0	0	0	0	0	0	0	0	0	0	0	0.469	0.449	0.429	0.424	2.220	0.424	0.746	0.000	0.000	0.000	0.000	0.000	0.000	0.000	0.000	0.000	0.000	0.000	0.000	0.000	0.000	32	236	1879	2195	-1.092	Error	Error	600	1279	0	0	680	1515	0	0	0	0
2	13	13	""	"itS(UGA)E-0"	8640	28040	80	1375	2434	2545	103	106	48	100	100	0	3344	5460	5002	51	55	18	100	100	0	0	0	0	0	0	0	0	0	0	0	0	0	0	0	0	0	0	0	0.386	0.431	0.383	0.363	1.806	0.461	0.917	0.000	0.000	0.000	0.000	0.000	0.000	0.000	0.000	0.000	0.000	0.000	0.000	0.000	0.000	52	340	4565	7740	-1.372	Error	Error	1272	3293	0	0	2331	5409	0	0	0	0
2	14	13	""	"iYER068W"	8830	28040	80	714	1031	781	102	109	48	96	96	0	4067	4048	2516	51	56	20	100	100	0	0	0	0	0	0	0	0	0	0	0	0	0	0	0	0	0	0	0	0.152	0.232	0.236	0.219	2.285	0.232	0.763	0.000	0.000	0.000	0.000	0.000	0.000	0.000	0.000	0.000	0.000	0.000	0.000	0.000	0.000	52	334	4628	4926	-2.714	Error	Error	612	4016	0	0	929	3997	0	0	0	0
2	15	13	""	"iYER072W"	9040	28040	80	708	1073	921	101	108	54	94	92	0	2314	2896	1976	51	54	17	100	100	0	0	0	0	0	0	0	0	0	0	0	0	0	0	0	0	0	0	0	0.268	0.342	0.337	0.285	2.127	0.371	0.845	0.000	0.000	0.000	0.000	0.000	0.000	0.000	0.000	0.000	0.000	0.000	0.000	0.000	0.000	52	340	2870	3817	-1.898	Error	Error	607	2263	0	0	972	2845	0	0	0	0
2	16	13	""	"iYER087W"	9230	28030	90	1779	3340	3782	103	108	48	100	98	0	1201	2147	2248	53	57	20	100	100	0	0	0	0	0	0	0	0	0	0	0	0	0	0	0	0	0	0	0	1.460	1.546	1.516	1.360	2.010	1.651	0.935	0.000	0.000	0.000	0.000	0.000	0.000	0.000	0.000	0.000	0.000	0.000	0.000	0.000	0.000	52	420	2824	5331	0.546	Error	Error	1676	1148	0	0	3237	2094	0	0	0	0
2	17	13	""	"iYER090W"	9450	28040	90	1469	2780	2785	107	111	46	100	100	0	2114	2286	1559	52	55	17	100	100	0	0	0	0	0	0	0	0	0	0	0	0	0	0	0	0	0	0	0	0.661	1.197	1.002	0.940	1.826	1.501	0.832	0.000	0.000	0.000	0.000	0.000	0.000	0.000	0.000	0.000	0.000	0.000	0.000	0.000	0.000	52	420	3424	4907	-0.598	Error	Error	1362	2062	0	0	2673	2234	0	0	0	0
2	18	13	""	"iYER093C"	9640	28030	80	428	673	574	102	106	45	90	82	0	1255	1889	1701	52	56	20	100	100	0	0	0	0	0	0	0	0	0	0	0	0	0	0	0	0	0	0	0	0.271	0.311	0.308	0.263	2.146	0.307	0.854	0.000	0.000	0.000	0.000	0.000	0.000	0.000	0.000	0.000	0.000	0.000	0.000	0.000	0.000	52	340	1529	2408	-1.884	Error	Error	326	1203	0	0	571	1837	0	0	0	0
2	19	13	""	"iYER106W"	9850	28030	90	1141	2279	2740	102	107	52	98	94	0	1360	2703	2945	51	56	27	100	100	0	0	0	0	0	0	0	0	0	0	0	0	0	0	0	0	0	0	0	0.794	0.821	0.779	0.666	2.164	0.881	0.873	0.000	0.000	0.000	0.000	0.000	0.000	0.000	0.000	0.000	0.000	0.000	0.000	0.000	0.000	52	420	2348	4829	-0.333	Error	Error	1039	1309	0	0	2177	2652	0	0	0	0
2	20	13	""	"iYER110C"	10040	28030	90	553	1081	1163	100	107	50	94	88	0	1133	1813	1719	50	54	19	100	100	0	0	0	0	0	0	0	0	0	0	0	0	0	0	0	0	0	0	0	0.418	0.556	0.505	0.472	2.163	0.610	0.901	0.000	0.000	0.000	0.000	0.000	0.000	0.000	0.000	0.000	0.000	0.000	0.000	0.000	0.000	52	420	1536	2744	-1.257	Error	Error	453	1083	0	0	981	1763	0	0	0	0
2	21	13	""	"iYER114C"	10240	28030	90	562	1104	1165	101	106	48	100	94	0	2269	3325	3204	52	55	21	100	100	0	0	0	0	0	0	0	0	0	0	0	0	0	0	0	0	0	0	0	0.208	0.306	0.290	0.279	2.115	0.322	0.887	0.000	0.000	0.000	0.000	0.000	0.000	0.000	0.000	0.000	0.000	0.000	0.000	0.000	0.000	52	420	2678	4276	-2.266	Error	Error	461	2217	0	0	1003	3273	0	0	0	0
2	1	14	""	"iYER131W"	6250	28240	90	1005	1732	1618	97	109	51	100	100	0	3381	3721	2264	54	59	34	100	100	0	0	0	0	0	0	0	0	0	0	0	0	0	0	0	0	0	0	0	0.273	0.446	0.359	0.354	2.076	0.513	0.807	0.000	0.000	0.000	0.000	0.000	0.000	0.000	0.000	0.000	0.000	0.000	0.000	0.000	0.000	52	420	4235	5302	-1.873	Error	Error	908	3327	0	0	1635	3667	0	0	0	0
2	2	14	""	"iYERCdelta14"	6450	28240	70	792	1373	1174	105	112	79	100	100	0	4559	5511	2430	55	65	41	100	100	0	0	0	0	0	0	0	0	0	0	0	0	0	0	0	0	0	0	0	0.153	0.232	0.167	0.164	1.937	0.267	0.776	0.000	0.000	0.000	0.000	0.000	0.000	0.000	0.000	0.000	0.000	0.000	0.000	0.000	0.000	32	236	5191	6724	-2.713	Error	Error	687	4504	0	0	1268	5456	0	0	0	0
2	3	14	""	"itK(CUU)E2"	6650	28240	70	977	1619	1604	102	105	47	100	100	0	1552	2705	2154	55	59	23	100	100	0	0	0	0	0	0	0	0	0	0	0	0	0	0	0	0	0	0	0	0.585	0.572	0.491	0.399	2.500	0.629	0.824	0.000	0.000	0.000	0.000	0.000	0.000	0.000	0.000	0.000	0.000	0.000	0.000	0.000	0.000	32	236	2372	4167	-0.775	Error	Error	875	1497	0	0	1517	2650	0	0	0	0
2	4	14	""	"iYGL186C"	6840	28240	80	597	1076	1005	106	109	46	96	92	0	2843	3806	3277	52	56	20	100	100	0	0	0	0	0	0	0	0	0	0	0	0	0	0	0	0	0	0	0	0.176	0.258	0.219	0.214	2.019	0.272	0.899	0.000	0.000	0.000	0.000	0.000	0.000	0.000	0.000	0.000	0.000	0.000	0.000	0.000	0.000	52	340	3282	4724	-2.507	Error	Error	491	2791	0	0	970	3754	0	0	0	0
2	5	14	""	"iYGL182C"	7030	28240	100	573	789	592	100	106	46	96	91	0	2518	3021	2210	52	56	19	98	97	0	0	0	0	0	0	0	0	0	0	0	0	0	0	0	0	0	0	0	0.192	0.232	0.237	0.229	2.943	0.230	0.841	0.000	0.000	0.000	0.000	0.000	0.000	0.000	0.000	0.000	0.000	0.000	0.000	0.000	0.000	80	530	2939	3658	-2.382	Error	Error	473	2466	0	0	689	2969	0	0	0	0
2	6	14	""	"iYGL179C-1"	7260	28240	70	295	599	646	106	106	44	78	65	0	729	1703	1768	53	55	18	100	100	0	0	0	0	0	0	0	0	0	0	0	0	0	0	0	0	0	0	0	0.280	0.299	0.274	0.294	1.978	0.315	0.808	0.000	0.000	0.000	0.000	0.000	0.000	0.000	0.000	0.000	0.000	0.000	0.000	0.000	0.000	32	236	865	2143	-1.839	Error	Error	189	676	0	0	493	1650	0	0	0	0
2	7	14	""	"iYGL163C-1"	7460	28240	80	622	1456	1713	106	110	47	94	92	0	3146	4989	4764	53	57	22	100	100	0	0	0	0	0	0	0	0	0	0	0	0	0	0	0	0	0	0	0	0.167	0.274	0.228	0.207	2.109	0.309	0.884	0.000	0.000	0.000	0.000	0.000	0.000	0.000	0.000	0.000	0.000	0.000	0.000	0.000	0.000	52	340	3609	6286	-2.584	Error	Error	516	3093	0	0	1350	4936	0	0	0	0
2	8	14	""	"iYGL159W"	7640	28240	80	477	1454	2040	96	103	49	90	82	0	980	1955	2484	54	58	20	100	98	0	0	0	0	0	0	0	0	0	0	0	0	0	0	0	0	0	0	0	0.411	0.714	0.617	0.588	2.192	0.780	0.904	0.000	0.000	0.000	0.000	0.000	0.000	0.000	0.000	0.000	0.000	0.000	0.000	0.000	0.000	52	340	1307	3259	-1.281	Error	Error	381	926	0	0	1358	1901	0	0	0	0
2	9	14	""	"iYGL157W"	7850	28240	90	1371	2176	2393	93	101	44	100	100	0	1994	3392	3075	52	56	18	100	100	0	0	0	0	0	0	0	0	0	0	0	0	0	0	0	0	0	0	0	0.658	0.624	0.459	0.501	1.874	0.689	0.882	0.000	0.000	0.000	0.000	0.000	0.000	0.000	0.000	0.000	0.000	0.000	0.000	0.000	0.000	52	420	3220	5423	-0.604	Error	Error	1278	1942	0	0	2083	3340	0	0	0	0
2	10	14	""	"iYGL139W"	8040	28240	80	362	863	1093	99	105	46	96	88	0	1166	1920	1956	52	56	17	98	98	0	0	0	0	0	0	0	0	0	0	0	0	0	0	0	0	0	0	0	0.236	0.409	0.368	0.337	2.460	0.481	0.872	0.000	0.000	0.000	0.000	0.000	0.000	0.000	0.000	0.000	0.000	0.000	0.000	0.000	0.000	52	340	1377	2632	-2.083	Error	Error	263	1114	0	0	764	1868	0	0	0	0
2	11	14	""	"iYGL135W"	8230	28240	80	737	1272	1333	98	106	52	96	92	0	2450	3126	2950	51	57	41	100	100	0	0	0	0	0	0	0	0	0	0	0	0	0	0	0	0	0	0	0	0.266	0.382	0.361	0.337	2.147	0.404	0.883	0.000	0.000	0.000	0.000	0.000	0.000	0.000	0.000	0.000	0.000	0.000	0.000	0.000	0.000	52	340	3038	4249	-1.909	Error	Error	639	2399	0	0	1174	3075	0	0	0	0
2	12	14	""	"iYGL130W"	8450	28230	70	1291	2885	2823	106	111	53	100	100	0	1671	2735	2493	51	55	21	100	100	0	0	0	0	0	0	0	0	0	0	0	0	0	0	0	0	0	0	0	0.731	1.035	0.900	0.977	1.813	1.095	0.862	0.000	0.000	0.000	0.000	0.000	0.000	0.000	0.000	0.000	0.000	0.000	0.000	0.000	0.000	32	236	2805	5463	-0.451	Error	Error	1185	1620	0	0	2779	2684	0	0	0	0
2	13	14	""	"iYGL114W"	8660	28240	90	316	639	690	101	106	46	86	71	0	545	963	1062	51	54	17	100	100	0	0	0	0	0	0	0	0	0	0	0	0	0	0	0	0	0	0	0	0.435	0.590	0.513	0.438	2.332	0.613	0.843	0.000	0.000	0.000	0.000	0.000	0.000	0.000	0.000	0.000	0.000	0.000	0.000	0.000	0.000	52	384	709	1450	-1.200	Error	Error	215	494	0	0	538	912	0	0	0	0
2	14	14	""	"iYGL110C"	8840	28240	150	102	109	49	101	106	46	22	5	0	57	66	43	51	55	18	26	13	0	0	0	0	0	0	0	0	0	0	0	0	0	0	0	0	0	0	0	0.167	0.533	2.308	2.180	4.113	9.896	0.014	0.000	0.000	0.000	0.000	0.000	0.000	0.000	0.000	0.000	0.000	0.000	0.000	0.000	0.000	156	963	7	23	-2.585	Error	Error	1	6	0	0	8	15	0	0	-50	0
2	15	14	""	"iYGL105W"	9060	28230	80	341	873	1172	99	105	45	90	82	0	633	1176	1464	51	54	17	96	96	0	0	0	0	0	0	0	0	0	0	0	0	0	0	0	0	0	0	0	0.416	0.688	0.577	0.472	2.187	0.760	0.905	0.000	0.000	0.000	0.000	0.000	0.000	0.000	0.000	0.000	0.000	0.000	0.000	0.000	0.000	52	340	824	1899	-1.266	Error	Error	242	582	0	0	774	1125	0	0	0	0
2	16	14	""	"iYGR177C"	9240	28230	80	344	908	1243	99	103	42	94	82	0	511	1466	2060	52	55	17	100	100	0	0	0	0	0	0	0	0	0	0	0	0	0	0	0	0	0	0	0	0.534	0.572	0.573	0.493	1.979	0.584	0.917	0.000	0.000	0.000	0.000	0.000	0.000	0.000	0.000	0.000	0.000	0.000	0.000	0.000	0.000	52	340	704	2223	-0.906	Error	Error	245	459	0	0	809	1414	0	0	0	0
2	17	14	""	"itL(CAA)G3"	9440	28230	70	4454	5374	3337	104	121	85	100	100	0	5543	6841	3662	54	79	143	100	100	0	0	0	0	0	0	0	0	0	0	0	0	0	0	0	0	0	0	0	0.792	0.776	0.745	0.736	1.451	0.776	0.889	0.000	0.000	0.000	0.000	0.000	0.000	0.000	0.000	0.000	0.000	0.000	0.000	0.000	0.000	32	236	9839	12057	-0.336	Error	Error	4350	5489	0	0	5270	6787	0	0	0	0
2	18	14	""	"iYGR185C"	9660	28230	70	455	892	965	105	111	46	93	84	0	1189	1944	1867	51	60	43	100	100	0	0	0	0	0	0	0	0	0	0	0	0	0	0	0	0	0	0	0	0.308	0.416	0.322	0.302	1.924	0.459	0.879	0.000	0.000	0.000	0.000	0.000	0.000	0.000	0.000	0.000	0.000	0.000	0.000	0.000	0.000	32	236	1488	2680	-1.701	Error	Error	350	1138	0	0	787	1893	0	0	0	0
2	19	14	""	"iYGR199W"	9860	28230	70	476	1373	1605	105	114	99	84	65	0	351	806	847	52	60	42	96	87	0	0	0	0	0	0	0	0	0	0	0	0	0	0	0	0	0	0	0	1.241	1.682	1.385	1.160	2.563	1.887	0.888	0.000	0.000	0.000	0.000	0.000	0.000	0.000	0.000	0.000	0.000	0.000	0.000	0.000	0.000	32	236	670	2022	0.311	Error	Error	371	299	0	0	1268	754	0	0	0	0
2	20	14	""	"iYGR203W"	10050	28240	90	258	366	331	99	102	46	76	67	0	629	902	819	50	53	18	100	100	0	0	0	0	0	0	0	0	0	0	0	0	0	0	0	0	0	0	0	0.275	0.313	0.290	0.279	2.717	0.335	0.733	0.000	0.000	0.000	0.000	0.000	0.000	0.000	0.000	0.000	0.000	0.000	0.000	0.000	0.000	52	420	738	1119	-1.865	Error	Error	159	579	0	0	267	852	0	0	0	0
2	21	14	""	"iYGR207C"	10250	28230	80	450	825	825	104	110	48	94	88	0	617	927	853	51	54	17	100	98	0	0	0	0	0	0	0	0	0	0	0	0	0	0	0	0	0	0	0	0.611	0.823	0.632	0.693	2.233	0.896	0.810	0.000	0.000	0.000	0.000	0.000	0.000	0.000	0.000	0.000	0.000	0.000	0.000	0.000	0.000	52	340	912	1597	-0.710	Error	Error	346	566	0	0	721	876	0	0	0	0
2	1	15	""	"iYGR221C"	6250	28460	90	595	1411	1898	95	104	49	100	94	0	1219	1952	2245	52	56	24	100	100	0	0	0	0	0	0	0	0	0	0	0	0	0	0	0	0	0	0	0	0.428	0.693	0.508	0.539	1.994	0.780	0.881	0.000	0.000	0.000	0.000	0.000	0.000	0.000	0.000	0.000	0.000	0.000	0.000	0.000	0.000	52	420	1667	3216	-1.223	Error	Error	500	1167	0	0	1316	1900	0	0	0	0
2	2	15	""	"iYGR224W"	6460	28450	80	678	1292	1285	101	106	46	96	94	0	2063	2844	2148	50	54	18	100	100	0	0	0	0	0	0	0	0	0	0	0	0	0	0	0	0	0	0	0	0.287	0.426	0.359	0.319	1.997	0.484	0.859	0.000	0.000	0.000	0.000	0.000	0.000	0.000	0.000	0.000	0.000	0.000	0.000	0.000	0.000	52	340	2590	3985	-1.803	Error	Error	577	2013	0	0	1191	2794	0	0	0	0
2	3	15	""	"iYGR230W"	6660	28450	70	691	1181	1181	102	109	51	93	93	0	1253	2023	1793	54	58	20	100	100	0	0	0	0	0	0	0	0	0	0	0	0	0	0	0	0	0	0	0	0.491	0.548	0.459	0.461	1.784	0.590	0.871	0.000	0.000	0.000	0.000	0.000	0.000	0.000	0.000	0.000	0.000	0.000	0.000	0.000	0.000	32	236	1788	3048	-1.025	Error	Error	589	1199	0	0	1079	1969	0	0	0	0
2	4	15	""	"iYGR247W"	6850	28450	80	490	705	543	101	107	49	94	88	0	1027	1247	832	52	55	18	100	100	0	0	0	0	0	0	0	0	0	0	0	0	0	0	0	0	0	0	0	0.399	0.505	0.461	0.425	2.075	0.546	0.814	0.000	0.000	0.000	0.000	0.000	0.000	0.000	0.000	0.000	0.000	0.000	0.000	0.000	0.000	52	340	1364	1799	-1.326	Error	Error	389	975	0	0	604	1195	0	0	0	0
2	5	15	""	"iYGR250C-0"	7060	28440	80	336	1121	1682	101	107	48	84	71	0	1127	3050	4229	51	56	20	100	96	0	0	0	0	0	0	0	0	0	0	0	0	0	0	0	0	0	0	0	0.218	0.340	0.256	0.219	2.373	0.367	0.897	0.000	0.000	0.000	0.000	0.000	0.000	0.000	0.000	0.000	0.000	0.000	0.000	0.000	0.000	52	340	1311	4019	-2.195	Error	Error	235	1076	0	0	1020	2999	0	0	0	0
2	6	15	""	"iYGR253C-0"	7260	28450	80	314	712	902	104	109	50	90	73	0	958	2004	2552	51	55	18	100	100	0	0	0	0	0	0	0	0	0	0	0	0	0	0	0	0	0	0	0	0.232	0.311	0.252	0.234	2.373	0.331	0.922	0.000	0.000	0.000	0.000	0.000	0.000	0.000	0.000	0.000	0.000	0.000	0.000	0.000	0.000	52	340	1117	2561	-2.111	Error	Error	210	907	0	0	608	1953	0	0	0	0
2	7	15	""	"iYHR186C"	7440	28450	90	1600	4575	5837	96	105	48	100	98	0	2524	4757	4922	53	58	23	98	98	0	0	0	0	0	0	0	0	0	0	0	0	0	0	0	0	0	0	0	0.609	0.952	0.654	0.706	2.808	1.095	0.911	0.000	0.000	0.000	0.000	0.000	0.000	0.000	0.000	0.000	0.000	0.000	0.000	0.000	0.000	52	414	3975	9183	-0.716	Error	Error	1504	2471	0	0	4479	4704	0	0	0	0
2	8	15	""	"iYHR191C"	7640	28440	90	832	1359	1292	98	106	50	100	100	0	1371	2166	1841	52	57	28	100	98	0	0	0	0	0	0	0	0	0	0	0	0	0	0	0	0	0	0	0	0.556	0.596	0.601	0.543	1.956	0.636	0.898	0.000	0.000	0.000	0.000	0.000	0.000	0.000	0.000	0.000	0.000	0.000	0.000	0.000	0.000	52	420	2053	3375	-0.846	Error	Error	734	1319	0	0	1261	2114	0	0	0	0
2	9	15	""	"iYHR196W"	7850	28440	80	312	707	823	100	107	49	92	86	0	391	856	949	51	55	18	100	100	0	0	0	0	0	0	0	0	0	0	0	0	0	0	0	0	0	0	0	0.624	0.754	0.596	0.581	2.378	0.820	0.853	0.000	0.000	0.000	0.000	0.000	0.000	0.000	0.000	0.000	0.000	0.000	0.000	0.000	0.000	52	340	552	1412	-0.681	Error	Error	212	340	0	0	607	805	0	0	0	0
2	10	15	""	"iYHRCdelta16-0"	8050	28440	80	2871	6373	7436	99	106	45	100	100	0	7569	14663	13626	51	56	22	100	100	0	0	0	0	0	0	0	0	0	0	0	0	0	0	0	0	0	0	0	0.369	0.429	0.344	0.331	1.786	0.476	0.882	0.000	0.000	0.000	0.000	0.000	0.000	0.000	0.000	0.000	0.000	0.000	0.000	0.000	0.000	52	340	10290	20886	-1.439	Error	Error	2772	7518	0	0	6274	14612	0	0	0	0
2	11	15	""	"iYIL174W-1"	8250	28430	70	1456	2057	1907	106	110	50	96	90	0	2372	4199	3741	53	61	43	100	100	0	0	0	0	0	0	0	0	0	0	0	0	0	0	0	0	0	0	0	0.582	0.471	0.416	0.397	2.043	0.470	0.876	0.000	0.000	0.000	0.000	0.000	0.000	0.000	0.000	0.000	0.000	0.000	0.000	0.000	0.000	32	236	3669	6097	-0.781	Error	Error	1350	2319	0	0	1951	4146	0	0	0	0
2	12	15	""	"iYIL170W-1"	8450	28440	90	520	950	864	99	104	45	100	94	0	2878	4493	3481	52	54	17	100	100	0	0	0	0	0	0	0	0	0	0	0	0	0	0	0	0	0	0	0	0.149	0.192	0.167	0.153	2.024	0.202	0.841	0.000	0.000	0.000	0.000	0.000	0.000	0.000	0.000	0.000	0.000	0.000	0.000	0.000	0.000	52	420	3247	5292	-2.747	Error	Error	421	2826	0	0	851	4441	0	0	0	0
2	13	15	""	"iYIL153W"	8650	28440	90	413	854	1020	98	103	46	90	86	0	444	714	681	51	53	17	100	100	0	0	0	0	0	0	0	0	0	0	0	0	0	0	0	0	0	0	0	0.802	1.140	0.900	0.824	2.333	1.387	0.867	0.000	0.000	0.000	0.000	0.000	0.000	0.000	0.000	0.000	0.000	0.000	0.000	0.000	0.000	52	420	708	1419	-0.319	Error	Error	315	393	0	0	756	663	0	0	0	0
2	14	15	""	"iYIL149C"	8840	28440	70	2302	2787	1872	94	101	45	100	100	0	6154	6733	3387	53	55	15	100	100	0	0	0	0	0	0	0	0	0	0	0	0	0	0	0	0	0	0	0	0.362	0.403	0.354	0.372	1.678	0.410	0.835	0.000	0.000	0.000	0.000	0.000	0.000	0.000	0.000	0.000	0.000	0.000	0.000	0.000	0.000	32	236	8309	9373	-1.466	Error	Error	2208	6101	0	0	2693	6680	0	0	0	0
2	15	15	""	"iYIL145C"	9050	28430	70	2740	3444	2677	101	111	61	100	100	0	6330	7781	5036	52	68	85	100	100	0	0	0	0	0	0	0	0	0	0	0	0	0	0	0	0	0	0	0	0.420	0.433	0.428	0.389	1.695	0.448	0.880	0.000	0.000	0.000	0.000	0.000	0.000	0.000	0.000	0.000	0.000	0.000	0.000	0.000	0.000	32	236	8917	11072	-1.250	Error	Error	2639	6278	0	0	3343	7729	0	0	0	0
2	16	15	""	"iYIL129C"	9250	28430	80	407	830	945	100	107	47	88	80	0	1758	3610	4471	49	54	18	100	96	0	0	0	0	0	0	0	0	0	0	0	0	0	0	0	0	0	0	0	0.180	0.205	0.182	0.202	2.257	0.199	0.902	0.000	0.000	0.000	0.000	0.000	0.000	0.000	0.000	0.000	0.000	0.000	0.000	0.000	0.000	52	340	2016	4291	-2.477	Error	Error	307	1709	0	0	730	3561	0	0	0	0
2	17	15	""	"iYIL125W"	9450	28440	80	415	632	631	101	109	48	86	82	0	687	1168	1251	50	53	15	100	100	0	0	0	0	0	0	0	0	0	0	0	0	0	0	0	0	0	0	0	0.493	0.475	0.457	0.469	2.549	0.464	0.826	0.000	0.000	0.000	0.000	0.000	0.000	0.000	0.000	0.000	0.000	0.000	0.000	0.000	0.000	52	340	951	1649	-1.021	Error	Error	314	637	0	0	531	1118	0	0	0	0
2	18	15	""	"iYIL121W"	9650	28430	90	1094	2638	3177	99	104	45	100	98	0	1166	2072	2259	52	55	17	100	100	0	0	0	0	0	0	0	0	0	0	0	0	0	0	0	0	0	0	0	0.893	1.257	1.163	1.084	1.702	1.367	0.921	0.000	0.000	0.000	0.000	0.000	0.000	0.000	0.000	0.000	0.000	0.000	0.000	0.000	0.000	52	414	2109	4559	-0.163	Error	Error	995	1114	0	0	2539	2020	0	0	0	0
2	19	15	""	"itR(ACG)J"	9840	28440	100	692	1291	1843	98	104	47	93	90	0	719	1263	1640	51	53	15	96	96	0	0	0	0	0	0	0	0	0	0	0	0	0	0	0	0	0	0	0	0.889	0.984	0.818	0.820	2.020	1.089	0.914	0.000	0.000	0.000	0.000	0.000	0.000	0.000	0.000	0.000	0.000	0.000	0.000	0.000	0.000	80	543	1262	2405	-0.169	Error	Error	594	668	0	0	1193	1212	0	0	0	0
2	20	15	""	"iYJL098W"	10050	28440	80	322	456	427	102	108	43	76	71	0	586	821	696	51	54	17	100	100	0	0	0	0	0	0	0	0	0	0	0	0	0	0	0	0	0	0	0	0.411	0.460	0.389	0.370	2.550	0.509	0.757	0.000	0.000	0.000	0.000	0.000	0.000	0.000	0.000	0.000	0.000	0.000	0.000	0.000	0.000	52	340	755	1124	-1.282	Error	Error	220	535	0	0	354	770	0	0	0	0
2	21	15	""	"iYJL093C"	10260	28430	70	1510	2392	2004	103	116	88	100	96	0	3427	5711	4359	53	58	33	100	100	0	0	0	0	0	0	0	0	0	0	0	0	0	0	0	0	0	0	0	0.417	0.405	0.357	0.349	2.023	0.419	0.927	0.000	0.000	0.000	0.000	0.000	0.000	0.000	0.000	0.000	0.000	0.000	0.000	0.000	0.000	32	236	4781	7947	-1.262	Error	Error	1407	3374	0	0	2289	5658	0	0	0	0
2	1	16	""	"iYJL074C"	6250	28650	80	1771	1870	1246	100	110	49	100	100	0	3768	4077	2377	51	57	29	100	100	0	0	0	0	0	0	0	0	0	0	0	0	0	0	0	0	0	0	0	0.450	0.440	0.415	0.374	1.658	0.452	0.859	0.000	0.000	0.000	0.000	0.000	0.000	0.000	0.000	0.000	0.000	0.000	0.000	0.000	0.000	52	332	5388	5796	-1.153	Error	Error	1671	3717	0	0	1770	4026	0	0	0	0
2	2	16	""	"iYJL070C"	6450	28650	90	457	799	705	99	110	52	98	94	0	1093	1510	1177	53	56	20	100	100	0	0	0	0	0	0	0	0	0	0	0	0	0	0	0	0	0	0	0	0.344	0.480	0.432	0.411	1.924	0.518	0.884	0.000	0.000	0.000	0.000	0.000	0.000	0.000	0.000	0.000	0.000	0.000	0.000	0.000	0.000	52	420	1398	2157	-1.539	Error	Error	358	1040	0	0	700	1457	0	0	0	0
2	3	16	""	"iYJL064W"	6650	28640	90	341	442	377	97	112	114	61	51	0	1272	1681	1242	53	65	160	100	94	0	0	0	0	0	0	0	0	0	0	0	0	0	0	0	0	0	0	0	0.200	0.212	0.233	0.157	2.649	0.239	0.830	0.000	0.000	0.000	0.000	0.000	0.000	0.000	0.000	0.000	0.000	0.000	0.000	0.000	0.000	52	420	1463	1973	-2.321	Error	Error	244	1219	0	0	345	1628	0	0	0	0
2	4	16	""	"iSNR60"	6850	28650	90	1044	1429	1171	100	111	115	94	88	0	1690	2403	1974	52	63	162	98	94	0	0	0	0	0	0	0	0	0	0	0	0	0	0	0	0	0	0	0	0.576	0.565	0.518	0.526	2.035	0.558	0.904	0.000	0.000	0.000	0.000	0.000	0.000	0.000	0.000	0.000	0.000	0.000	0.000	0.000	0.000	52	414	2582	3680	-0.795	Error	Error	944	1638	0	0	1329	2351	0	0	0	0
2	5	16	""	"iYJLCdelta5"	7030	28650	90	649	1178	1162	100	107	52	100	94	0	1390	1852	1597	51	58	35	100	100	0	0	0	0	0	0	0	0	0	0	0	0	0	0	0	0	0	0	0	0.410	0.599	0.530	0.522	2.117	0.635	0.844	0.000	0.000	0.000	0.000	0.000	0.000	0.000	0.000	0.000	0.000	0.000	0.000	0.000	0.000	52	414	1888	2879	-1.286	Error	Error	549	1339	0	0	1078	1801	0	0	0	0
2	6	16	""	"iYJL043W"	7250	28650	80	327	532	452	100	107	48	92	84	0	974	1400	1184	51	54	19	100	100	0	0	0	0	0	0	0	0	0	0	0	0	0	0	0	0	0	0	0	0.246	0.320	0.295	0.277	1.960	0.325	0.808	0.000	0.000	0.000	0.000	0.000	0.000	0.000	0.000	0.000	0.000	0.000	0.000	0.000	0.000	52	340	1150	1781	-2.024	Error	Error	227	923	0	0	432	1349	0	0	0	0
2	7	16	""	"iYJL029C"	7440	28650	90	319	424	295	98	107	49	94	80	0	549	812	633	52	55	17	100	100	0	0	0	0	0	0	0	0	0	0	0	0	0	0	0	0	0	0	0	0.445	0.429	0.444	0.407	1.823	0.413	0.786	0.000	0.000	0.000	0.000	0.000	0.000	0.000	0.000	0.000	0.000	0.000	0.000	0.000	0.000	52	420	718	1086	-1.169	Error	Error	221	497	0	0	326	760	0	0	0	0
2	8	16	""	"iYJL026W"	7640	28650	100	256	339	261	100	105	50	78	63	0	322	431	370	53	57	23	93	92	0	0	0	0	0	0	0	0	0	0	0	0	0	0	0	0	0	0	0	0.580	0.632	0.639	0.589	2.844	0.659	0.775	0.000	0.000	0.000	0.000	0.000	0.000	0.000	0.000	0.000	0.000	0.000	0.000	0.000	0.000	80	543	425	617	-0.786	Error	Error	156	269	0	0	239	378	0	0	0	0
2	9	16	""	"iYJL022W"	7850	28650	100	1590	2771	2955	103	105	47	100	100	0	2519	3598	3241	51	54	21	100	98	0	0	0	0	0	0	0	0	0	0	0	0	0	0	0	0	0	0	0	0.603	0.752	0.691	0.716	1.932	0.832	0.901	0.000	0.000	0.000	0.000	0.000	0.000	0.000	0.000	0.000	0.000	0.000	0.000	0.000	0.000	80	542	3955	6215	-0.731	Error	Error	1487	2468	0	0	2668	3547	0	0	0	0
2	10	16	""	"iYKL121W"	8050	28650	80	1079	1906	2092	103	108	49	100	100	0	2212	3426	3297	50	53	16	100	100	0	0	0	0	0	0	0	0	0	0	0	0	0	0	0	0	0	0	0	0.451	0.534	0.462	0.441	1.755	0.576	0.891	0.000	0.000	0.000	0.000	0.000	0.000	0.000	0.000	0.000	0.000	0.000	0.000	0.000	0.000	52	340	3138	5179	-1.147	Error	Error	976	2162	0	0	1803	3376	0	0	0	0
2	11	16	""	"iYKL117W"	8250	28640	90	2439	5059	5411	99	107	50	100	100	0	1535	2291	1897	50	53	16	100	100	0	0	0	0	0	0	0	0	0	0	0	0	0	0	0	0	0	0	0	1.576	2.213	2.018	1.841	1.819	2.637	0.902	0.000	0.000	0.000	0.000	0.000	0.000	0.000	0.000	0.000	0.000	0.000	0.000	0.000	0.000	52	420	3825	7201	0.656	Error	Error	2340	1485	0	0	4960	2241	0	0	0	0
2	12	16	""	"iYKL111C"	8450	28650	70	207	372	323	103	107	44	71	56	0	220	355	300	52	55	18	96	90	0	0	0	0	0	0	0	0	0	0	0	0	0	0	0	0	0	0	0	0.619	0.888	0.857	0.818	2.956	1.028	0.705	0.000	0.000	0.000	0.000	0.000	0.000	0.000	0.000	0.000	0.000	0.000	0.000	0.000	0.000	32	236	272	572	-0.692	Error	Error	104	168	0	0	269	303	0	0	0	0
2	13	16	""	"iYKL097W-A-0"	8640	28650	80	320	570	629	94	103	45	88	69	0	679	1622	1991	51	54	16	100	100	0	0	0	0	0	0	0	0	0	0	0	0	0	0	0	0	0	0	0	0.360	0.303	0.316	0.299	2.218	0.298	0.897	0.000	0.000	0.000	0.000	0.000	0.000	0.000	0.000	0.000	0.000	0.000	0.000	0.000	0.000	52	340	854	2047	-1.474	Error	Error	226	628	0	0	476	1571	0	0	0	0
2	14	16	""	"iYKL094W"	8830	28640	90	4367	5812	4888	99	106	47	100	100	0	4131	4773	3295	53	57	20	100	100	0	0	0	0	0	0	0	0	0	0	0	0	0	0	0	0	0	0	0	1.047	1.210	1.197	1.133	1.737	1.336	0.899	0.000	0.000	0.000	0.000	0.000	0.000	0.000	0.000	0.000	0.000	0.000	0.000	0.000	0.000	52	420	8346	10433	0.066	Error	Error	4268	4078	0	0	5713	4720	0	0	0	0
2	15	16	""	"iYKL090W"	9040	28650	80	421	616	525	100	104	42	96	92	0	1080	1501	1233	51	54	18	100	100	0	0	0	0	0	0	0	0	0	0	0	0	0	0	0	0	0	0	0	0.312	0.356	0.292	0.313	2.218	0.375	0.871	0.000	0.000	0.000	0.000	0.000	0.000	0.000	0.000	0.000	0.000	0.000	0.000	0.000	0.000	52	340	1350	1966	-1.681	Error	Error	321	1029	0	0	516	1450	0	0	0	0
2	16	16	""	"iYKL072W"	9250	28640	80	180	383	530	100	107	48	61	42	0	145	428	684	50	53	14	94	88	0	0	0	0	0	0	0	0	0	0	0	0	0	0	0	0	0	0	0	0.842	0.749	0.621	0.625	3.159	0.738	0.693	0.000	0.000	0.000	0.000	0.000	0.000	0.000	0.000	0.000	0.000	0.000	0.000	0.000	0.000	52	340	175	661	-0.248	Error	Error	80	95	0	0	283	378	0	0	0	0
2	17	16	""	"iYKL071W"	9450	28640	90	817	1193	1142	100	103	44	98	96	0	1445	2106	1790	51	53	15	100	100	0	0	0	0	0	0	0	0	0	0	0	0	0	0	0	0	0	0	0	0.514	0.532	0.464	0.463	1.904	0.569	0.889	0.000	0.000	0.000	0.000	0.000	0.000	0.000	0.000	0.000	0.000	0.000	0.000	0.000	0.000	52	420	2111	3148	-0.959	Error	Error	717	1394	0	0	1093	2055	0	0	0	0
2	18	16	""	"itV(AAC)K1-1"	9650	28640	80	472	830	808	101	107	47	90	84	0	1861	2874	2560	52	56	21	100	100	0	0	0	0	0	0	0	0	0	0	0	0	0	0	0	0	0	0	0	0.205	0.258	0.236	0.212	2.261	0.273	0.864	0.000	0.000	0.000	0.000	0.000	0.000	0.000	0.000	0.000	0.000	0.000	0.000	0.000	0.000	52	340	2180	3551	-2.286	Error	Error	371	1809	0	0	729	2822	0	0	0	0
2	19	16	""	"iYKL056C"	9850	28630	60	257	427	426	104	110	50	81	65	0	453	889	1080	53	61	35	96	90	0	0	0	0	0	0	0	0	0	0	0	0	0	0	0	0	0	0	0	0.382	0.386	0.371	0.384	2.525	0.364	0.791	0.000	0.000	0.000	0.000	0.000	0.000	0.000	0.000	0.000	0.000	0.000	0.000	0.000	0.000	32	176	553	1159	-1.386	Error	Error	153	400	0	0	323	836	0	0	0	0
2	20	16	""	"iYKL052C"	10050	28640	80	750	1262	1169	104	109	52	98	94	0	2900	3849	2862	52	56	24	100	100	0	0	0	0	0	0	0	0	0	0	0	0	0	0	0	0	0	0	0	0.227	0.305	0.263	0.235	1.836	0.340	0.908	0.000	0.000	0.000	0.000	0.000	0.000	0.000	0.000	0.000	0.000	0.000	0.000	0.000	0.000	52	340	3494	4955	-2.140	Error	Error	646	2848	0	0	1158	3797	0	0	0	0
2	21	16	""	"iYKL048C"	10250	28630	90	912	1424	1192	103	107	48	100	98	0	2031	2761	2114	52	56	19	100	100	0	0	0	0	0	0	0	0	0	0	0	0	0	0	0	0	0	0	0	0.409	0.488	0.414	0.417	1.807	0.504	0.898	0.000	0.000	0.000	0.000	0.000	0.000	0.000	0.000	0.000	0.000	0.000	0.000	0.000	0.000	52	420	2788	4030	-1.291	Error	Error	809	1979	0	0	1321	2709	0	0	0	0
2	1	17	""	"iYLR069C"	6240	28850	90	802	1158	949	98	105	47	94	94	0	1121	1552	1130	51	57	27	100	100	0	0	0	0	0	0	0	0	0	0	0	0	0	0	0	0	0	0	0	0.658	0.706	0.738	0.647	1.885	0.747	0.862	0.000	0.000	0.000	0.000	0.000	0.000	0.000	0.000	0.000	0.000	0.000	0.000	0.000	0.000	52	400	1774	2561	-0.604	Error	Error	704	1070	0	0	1060	1501	0	0	0	0
2	2	17	""	"iYLR073C"	6460	28850	90	822	1177	1038	104	111	55	96	92	0	2083	2823	2012	54	59	23	100	100	0	0	0	0	0	0	0	0	0	0	0	0	0	0	0	0	0	0	0	0.354	0.388	0.325	0.311	1.957	0.423	0.882	0.000	0.000	0.000	0.000	0.000	0.000	0.000	0.000	0.000	0.000	0.000	0.000	0.000	0.000	52	420	2747	3842	-1.499	Error	Error	718	2029	0	0	1073	2769	0	0	0	0
2	3	17	""	"iYLR078C"	6660	28850	80	1435	2065	1875	95	103	48	98	98	0	1699	2593	2172	53	57	18	100	100	0	0	0	0	0	0	0	0	0	0	0	0	0	0	0	0	0	0	0	0.814	0.776	0.738	0.700	1.778	0.811	0.926	0.000	0.000	0.000	0.000	0.000	0.000	0.000	0.000	0.000	0.000	0.000	0.000	0.000	0.000	52	340	2986	4510	-0.297	Error	Error	1340	1646	0	0	1970	2540	0	0	0	0
2	4	17	""	"iYLR094C"	6860	28850	90	1281	1838	1489	100	105	45	98	98	0	4759	5383	3294	52	55	20	100	100	0	0	0	0	0	0	0	0	0	0	0	0	0	0	0	0	0	0	0	0.251	0.326	0.304	0.270	2.019	0.351	0.875	0.000	0.000	0.000	0.000	0.000	0.000	0.000	0.000	0.000	0.000	0.000	0.000	0.000	0.000	52	420	5888	7069	-1.995	Error	Error	1181	4707	0	0	1738	5331	0	0	0	0
2	5	17	""	"iYLR098C"	7060	28850	80	845	1257	1190	105	110	49	100	98	0	1404	2122	1696	51	54	19	100	100	0	0	0	0	0	0	0	0	0	0	0	0	0	0	0	0	0	0	0	0.547	0.556	0.475	0.473	1.816	0.610	0.865	0.000	0.000	0.000	0.000	0.000	0.000	0.000	0.000	0.000	0.000	0.000	0.000	0.000	0.000	52	340	2093	3223	-0.871	Error	Error	740	1353	0	0	1152	2071	0	0	0	0
2	6	17	""	"iYLR104W"	7250	28840	70	291	460	440	96	104	52	75	59	0	270	442	439	51	56	24	100	96	0	0	0	0	0	0	0	0	0	0	0	0	0	0	0	0	0	0	0	0.890	0.931	0.929	0.880	2.145	0.988	0.849	0.000	0.000	0.000	0.000	0.000	0.000	0.000	0.000	0.000	0.000	0.000	0.000	0.000	0.000	32	236	414	755	-0.167	Error	Error	195	219	0	0	364	391	0	0	0	0
2	7	17	""	"iYLR117C"	7450	28850	80	1575	1803	1523	95	102	47	96	92	0	2011	2771	2341	50	54	22	98	98	0	0	0	0	0	0	0	0	0	0	0	0	0	0	0	0	0	0	0	0.755	0.628	0.619	0.493	2.157	0.624	0.900	0.000	0.000	0.000	0.000	0.000	0.000	0.000	0.000	0.000	0.000	0.000	0.000	0.000	0.000	52	340	3441	4429	-0.406	Error	Error	1480	1961	0	0	1708	2721	0	0	0	0
2	8	17	""	"iYLR121C"	7660	28850	80	523	742	760	98	103	43	86	75	0	1018	1921	1960	52	57	19	98	98	0	0	0	0	0	0	0	0	0	0	0	0	0	0	0	0	0	0	0	0.440	0.345	0.306	0.257	2.656	0.353	0.884	0.000	0.000	0.000	0.000	0.000	0.000	0.000	0.000	0.000	0.000	0.000	0.000	0.000	0.000	52	340	1391	2513	-1.185	Error	Error	425	966	0	0	644	1869	0	0	0	0
2	9	17	""	"iYLR125W"	7850	28850	80	1048	3590	5007	97	103	44	98	94	0	862	2537	3275	52	56	20	98	96	0	0	0	0	0	0	0	0	0	0	0	0	0	0	0	0	0	0	0	1.174	1.406	1.118	1.123	1.987	1.513	0.932	0.000	0.000	0.000	0.000	0.000	0.000	0.000	0.000	0.000	0.000	0.000	0.000	0.000	0.000	52	340	1761	5978	0.232	Error	Error	951	810	0	0	3493	2485	0	0	0	0
2	10	17	""	"itD(GUC)L1"	8030	28850	50	268	290	161	116	130	71	75	50	0	167	175	91	56	77	58	75	41	0	0	0	0	0	0	0	0	0	0	0	0	0	0	0	0	0	0	0	1.369	1.462	1.750	1.693	2.521	1.733	0.326	0.000	0.000	0.000	0.000	0.000	0.000	0.000	0.000	0.000	0.000	0.000	0.000	0.000	0.000	12	104	263	293	0.454	Error	Error	152	111	0	0	174	119	0	0	0	0
2	11	17	""	"iYLR147C"	8250	28860	90	749	958	1020	100	106	47	86	84	0	794	1305	1489	50	53	19	100	100	0	0	0	0	0	0	0	0	0	0	0	0	0	0	0	0	0	0	0	0.872	0.684	0.704	0.621	2.319	0.672	0.880	0.000	0.000	0.000	0.000	0.000	0.000	0.000	0.000	0.000	0.000	0.000	0.000	0.000	0.000	52	420	1393	2113	-0.197	Error	Error	649	744	0	0	858	1255	0	0	0	0
2	12	17	""	"iYLR151C"	8440	28850	90	686	857	640	106	108	48	98	90	0	423	498	344	50	53	19	98	96	0	0	0	0	0	0	0	0	0	0	0	0	0	0	0	0	0	0	0	1.555	1.676	1.670	1.507	2.818	1.890	0.793	0.000	0.000	0.000	0.000	0.000	0.000	0.000	0.000	0.000	0.000	0.000	0.000	0.000	0.000	52	420	953	1199	0.637	Error	Error	580	373	0	0	751	448	0	0	0	0
2	13	17	""	"iYLR459W"	8640	28840	50	533	652	506	107	115	50	91	91	0	430	606	670	54	64	33	100	100	0	0	0	0	0	0	0	0	0	0	0	0	0	0	0	0	0	0	0	1.133	0.987	0.884	0.998	1.955	0.840	0.799	0.000	0.000	0.000	0.000	0.000	0.000	0.000	0.000	0.000	0.000	0.000	0.000	0.000	0.000	12	104	802	1097	0.180	Error	Error	426	376	0	0	545	552	0	0	0	0
2	14	17	""	"iYLR461W-1"	8850	28840	70	9826	14916	14565	106	118	81	100	100	0	14023	19425	15490	54	65	55	100	100	0	0	0	0	0	0	0	0	0	0	0	0	0	0	0	0	0	0	0	0.696	0.765	0.632	0.547	2.407	0.839	0.846	0.000	0.000	0.000	0.000	0.000	0.000	0.000	0.000	0.000	0.000	0.000	0.000	0.000	0.000	32	236	23689	34181	-0.523	Error	Error	9720	13969	0	0	14810	19371	0	0	0	0
2	15	17	""	"iYML132W-0"	9050	28850	100	2103	3489	4049	98	102	45	100	100	0	3092	4825	4811	52	55	16	100	100	0	0	0	0	0	0	0	0	0	0	0	0	0	0	0	0	0	0	0	0.660	0.710	0.720	0.672	1.970	0.773	0.877	0.000	0.000	0.000	0.000	0.000	0.000	0.000	0.000	0.000	0.000	0.000	0.000	0.000	0.000	80	541	5045	8164	-0.600	Error	Error	2005	3040	0	0	3391	4773	0	0	0	0
2	16	17	""	"iYML117W-A"	9260	28850	90	886	1553	1701	100	105	46	92	92	0	1825	2652	2149	51	54	17	100	100	0	0	0	0	0	0	0	0	0	0	0	0	0	0	0	0	0	0	0	0.443	0.559	0.478	0.409	2.332	0.662	0.885	0.000	0.000	0.000	0.000	0.000	0.000	0.000	0.000	0.000	0.000	0.000	0.000	0.000	0.000	52	420	2560	4054	-1.174	Error	Error	786	1774	0	0	1453	2601	0	0	0	0
2	17	17	""	"iYML113W"	9450	28850	80	776	1379	1556	98	103	46	98	94	0	1327	2132	2222	51	55	29	100	100	0	0	0	0	0	0	0	0	0	0	0	0	0	0	0	0	0	0	0	0.531	0.616	0.504	0.513	1.776	0.650	0.876	0.000	0.000	0.000	0.000	0.000	0.000	0.000	0.000	0.000	0.000	0.000	0.000	0.000	0.000	52	340	1954	3362	-0.912	Error	Error	678	1276	0	0	1281	2081	0	0	0	0
2	18	17	""	"iYML109W"	9640	28850	80	441	575	507	102	107	47	88	76	0	370	547	526	51	54	18	100	100	0	0	0	0	0	0	0	0	0	0	0	0	0	0	0	0	0	0	0	1.063	0.954	0.949	0.769	2.923	0.951	0.809	0.000	0.000	0.000	0.000	0.000	0.000	0.000	0.000	0.000	0.000	0.000	0.000	0.000	0.000	52	340	658	969	0.088	Error	Error	339	319	0	0	473	496	0	0	0	0
2	19	17	""	"iYML089C"	9850	28840	80	314	533	769	100	108	48	78	67	0	947	1496	1542	51	54	16	94	92	0	0	0	0	0	0	0	0	0	0	0	0	0	0	0	0	0	0	0	0.239	0.300	0.245	0.258	3.159	0.375	0.672	0.000	0.000	0.000	0.000	0.000	0.000	0.000	0.000	0.000	0.000	0.000	0.000	0.000	0.000	52	340	1110	1878	-2.066	Error	Error	214	896	0	0	433	1445	0	0	0	0
2	20	17	""	"iYML085C"	10060	28840	80	193	309	312	102	106	48	71	50	0	380	641	654	52	55	18	100	98	0	0	0	0	0	0	0	0	0	0	0	0	0	0	0	0	0	0	0	0.277	0.351	0.324	0.311	2.209	0.408	0.780	0.000	0.000	0.000	0.000	0.000	0.000	0.000	0.000	0.000	0.000	0.000	0.000	0.000	0.000	52	340	419	796	-1.850	Error	Error	91	328	0	0	207	589	0	0	0	0
2	21	17	""	"iYML081W"	10260	28830	70	962	1913	1845	107	115	58	100	96	0	1709	2397	1833	54	64	47	100	100	0	0	0	0	0	0	0	0	0	0	0	0	0	0	0	0	0	0	0	0.517	0.771	0.669	0.603	1.977	0.879	0.905	0.000	0.000	0.000	0.000	0.000	0.000	0.000	0.000	0.000	0.000	0.000	0.000	0.000	0.000	32	236	2510	4149	-0.953	Error	Error	855	1655	0	0	1806	2343	0	0	0	0
2	1	18	""	"iYML068W"	6250	29050	90	575	634	453	99	104	47	92	84	0	524	744	602	53	59	26	96	96	0	0	0	0	0	0	0	0	0	0	0	0	0	0	0	0	0	0	0	1.011	0.774	0.744	0.753	3.020	0.714	0.746	0.000	0.000	0.000	0.000	0.000	0.000	0.000	0.000	0.000	0.000	0.000	0.000	0.000	0.000	52	412	947	1226	0.015	Error	Error	476	471	0	0	535	691	0	0	0	0
2	2	18	""	"iYML064C"	6460	29060	80	796	1475	1529	99	107	48	96	88	0	1492	2533	2408	56	60	25	100	100	0	0	0	0	0	0	0	0	0	0	0	0	0	0	0	0	0	0	0	0.485	0.556	0.456	0.441	2.112	0.582	0.877	0.000	0.000	0.000	0.000	0.000	0.000	0.000	0.000	0.000	0.000	0.000	0.000	0.000	0.000	52	340	2133	3853	-1.043	Error	Error	697	1436	0	0	1376	2477	0	0	0	0
2	3	18	""	"iYML060W"	6660	29050	90	795	1345	1378	97	105	45	98	98	0	1188	1599	1268	52	57	23	100	100	0	0	0	0	0	0	0	0	0	0	0	0	0	0	0	0	0	0	0	0.614	0.807	0.723	0.648	1.869	0.940	0.885	0.000	0.000	0.000	0.000	0.000	0.000	0.000	0.000	0.000	0.000	0.000	0.000	0.000	0.000	52	420	1834	2795	-0.703	Error	Error	698	1136	0	0	1248	1547	0	0	0	0
2	4	18	""	"iYMR222C"	6850	29050	80	1262	1639	1325	96	102	44	98	98	0	1598	2397	2102	52	55	18	100	100	0	0	0	0	0	0	0	0	0	0	0	0	0	0	0	0	0	0	0	0.754	0.658	0.605	0.620	1.914	0.627	0.902	0.000	0.000	0.000	0.000	0.000	0.000	0.000	0.000	0.000	0.000	0.000	0.000	0.000	0.000	52	340	2712	3888	-0.407	Error	Error	1166	1546	0	0	1543	2345	0	0	0	0
2	5	18	""	"iYMR226C"	7060	29050	80	380	676	769	101	107	49	84	80	0	667	1159	1335	51	56	24	100	100	0	0	0	0	0	0	0	0	0	0	0	0	0	0	0	0	0	0	0	0.453	0.519	0.491	0.526	2.110	0.517	0.764	0.000	0.000	0.000	0.000	0.000	0.000	0.000	0.000	0.000	0.000	0.000	0.000	0.000	0.000	52	340	895	1683	-1.143	Error	Error	279	616	0	0	575	1108	0	0	0	0
2	6	18	""	"iYMR230W"	7260	29060	80	262	500	587	107	110	49	73	67	0	959	1926	2354	53	56	21	100	100	0	0	0	0	0	0	0	0	0	0	0	0	0	0	0	0	0	0	0	0.171	0.210	0.198	0.170	2.330	0.228	0.896	0.000	0.000	0.000	0.000	0.000	0.000	0.000	0.000	0.000	0.000	0.000	0.000	0.000	0.000	52	340	1061	2266	-2.547	Error	Error	155	906	0	0	393	1873	0	0	0	0
2	7	18	""	"iYMR245W"	7460	29050	80	917	1482	1692	98	108	54	96	92	0	2502	4066	3834	52	56	22	100	100	0	0	0	0	0	0	0	0	0	0	0	0	0	0	0	0	0	0	0	0.334	0.345	0.279	0.262	1.799	0.387	0.911	0.000	0.000	0.000	0.000	0.000	0.000	0.000	0.000	0.000	0.000	0.000	0.000	0.000	0.000	52	340	3269	5398	-1.581	Error	Error	819	2450	0	0	1384	4014	0	0	0	0
2	8	18	""	"iYMRWdelta19-0"	7660	29050	90	546	1779	2733	94	104	50	90	86	0	1303	3265	4437	53	56	20	100	100	0	0	0	0	0	0	0	0	0	0	0	0	0	0	0	0	0	0	0	0.362	0.525	0.373	0.350	2.345	0.575	0.910	0.000	0.000	0.000	0.000	0.000	0.000	0.000	0.000	0.000	0.000	0.000	0.000	0.000	0.000	52	420	1702	4897	-1.468	Error	Error	452	1250	0	0	1685	3212	0	0	0	0
2	9	18	""	"iYMR251W-A"	7850	29050	90	702	1015	1018	97	104	48	92	90	0	734	1071	934	52	55	16	100	100	0	0	0	0	0	0	0	0	0	0	0	0	0	0	0	0	0	0	0	0.887	0.901	0.871	0.690	2.124	1.004	0.876	0.000	0.000	0.000	0.000	0.000	0.000	0.000	0.000	0.000	0.000	0.000	0.000	0.000	0.000	52	420	1287	1937	-0.173	Error	Error	605	682	0	0	918	1019	0	0	0	0
2	10	18	""	"iYMR267W"	8050	29050	80	1907	2436	2410	95	102	47	96	92	0	1014	1340	1218	51	53	16	100	100	0	0	0	0	0	0	0	0	0	0	0	0	0	0	0	0	0	0	0	1.882	1.816	1.617	1.475	2.376	1.963	0.899	0.000	0.000	0.000	0.000	0.000	0.000	0.000	0.000	0.000	0.000	0.000	0.000	0.000	0.000	52	340	2775	3630	0.912	Error	Error	1812	963	0	0	2341	1289	0	0	0	0
2	11	18	""	"iYMR271C"	8250	29050	80	460	1356	1939	100	107	45	88	84	0	942	2556	3379	49	51	15	100	100	0	0	0	0	0	0	0	0	0	0	0	0	0	0	0	0	0	0	0	0.403	0.501	0.401	0.345	2.460	0.542	0.927	0.000	0.000	0.000	0.000	0.000	0.000	0.000	0.000	0.000	0.000	0.000	0.000	0.000	0.000	52	340	1253	3763	-1.311	Error	Error	360	893	0	0	1256	2507	0	0	0	0
2	12	18	""	"iYMR273C"	8440	29060	90	546	1048	1291	99	107	59	90	86	0	1705	2681	2978	50	60	163	100	96	0	0	0	0	0	0	0	0	0	0	0	0	0	0	0	0	0	0	0	0.270	0.361	0.331	0.277	2.540	0.381	0.844	0.000	0.000	0.000	0.000	0.000	0.000	0.000	0.000	0.000	0.000	0.000	0.000	0.000	0.000	52	420	2102	3580	-1.888	Error	Error	447	1655	0	0	949	2631	0	0	0	0
2	13	18	""	"iYMR288W"	8640	29050	80	517	586	445	94	100	45	96	84	0	587	767	596	51	54	18	100	100	0	0	0	0	0	0	0	0	0	0	0	0	0	0	0	0	0	0	0	0.789	0.687	0.722	0.658	1.787	0.691	0.755	0.000	0.000	0.000	0.000	0.000	0.000	0.000	0.000	0.000	0.000	0.000	0.000	0.000	0.000	52	340	959	1208	-0.342	Error	Error	423	536	0	0	492	716	0	0	0	0
2	14	18	""	"iYMR292W"	8850	29060	80	124	141	91	98	104	46	36	19	0	96	111	60	50	52	16	75	61	0	0	0	0	0	0	0	0	0	0	0	0	0	0	0	0	0	0	0	0.565	0.705	1.095	0.993	3.422	1.427	0.229	0.000	0.000	0.000	0.000	0.000	0.000	0.000	0.000	0.000	0.000	0.000	0.000	0.000	0.000	52	340	72	104	-0.823	Error	Error	26	46	0	0	43	61	0	0	0	0
2	15	18	""	"iYMR296C"	9040	29050	100	260	382	421	99	104	45	81	61	0	471	1008	1427	50	52	17	96	96	0	0	0	0	0	0	0	0	0	0	0	0	0	0	0	0	0	0	0	0.382	0.295	0.298	0.311	2.624	0.273	0.812	0.000	0.000	0.000	0.000	0.000	0.000	0.000	0.000	0.000	0.000	0.000	0.000	0.000	0.000	80	515	582	1241	-1.387	Error	Error	161	421	0	0	283	958	0	0	0	0
2	16	18	""	"iYNL048W"	9230	29050	90	124	167	119	97	101	48	48	25	0	159	310	369	50	54	21	92	76	0	0	0	0	0	0	0	0	0	0	0	0	0	0	0	0	0	0	0	0.248	0.269	0.289	0.385	3.385	0.202	0.231	0.000	0.000	0.000	0.000	0.000	0.000	0.000	0.000	0.000	0.000	0.000	0.000	0.000	0.000	52	414	136	330	-2.013	Error	Error	27	109	0	0	70	260	0	0	0	0
2	17	18	""	"iYNL043C"	9450	29050	100	622	900	867	100	104	46	97	92	0	698	1110	1211	50	53	18	100	100	0	0	0	0	0	0	0	0	0	0	0	0	0	0	0	0	0	0	0	0.806	0.755	0.774	0.689	2.003	0.716	0.856	0.000	0.000	0.000	0.000	0.000	0.000	0.000	0.000	0.000	0.000	0.000	0.000	0.000	0.000	80	550	1170	1860	-0.312	Error	Error	522	648	0	0	800	1060	0	0	0	0
2	18	18	""	"iYNL040W"	9650	29050	50	232	263	152	108	110	52	75	58	0	136	150	69	53	59	24	83	75	0	0	0	0	0	0	0	0	0	0	0	0	0	0	0	0	0	0	0	1.494	1.598	1.515	1.360	2.248	3.016	0.308	0.000	0.000	0.000	0.000	0.000	0.000	0.000	0.000	0.000	0.000	0.000	0.000	0.000	0.000	12	104	207	252	0.579	Error	Error	124	83	0	0	155	97	0	0	0	0
2	19	18	""	"iYNL027W"	9840	29050	100	864	1705	2890	100	106	47	96	96	0	226	424	685	52	56	20	93	91	0	0	0	0	0	0	0	0	0	0	0	0	0	0	0	0	0	0	0	4.391	4.315	4.147	4.040	2.657	4.404	0.914	0.000	0.000	0.000	0.000	0.000	0.000	0.000	0.000	0.000	0.000	0.000	0.000	0.000	0.000	80	540	938	1977	2.134	Error	Error	764	174	0	0	1605	372	0	0	0	0
2	20	18	""	"iYNL024C"	10040	29050	100	748	1090	1074	100	106	48	96	92	0	533	730	764	52	55	21	95	93	0	0	0	0	0	0	0	0	0	0	0	0	0	0	0	0	0	0	0	1.347	1.460	1.287	1.361	2.790	1.468	0.831	0.000	0.000	0.000	0.000	0.000	0.000	0.000	0.000	0.000	0.000	0.000	0.000	0.000	0.000	80	540	1129	1668	0.430	Error	Error	648	481	0	0	990	678	0	0	0	0
2	21	18	""	"iYNL020C"	10240	29040	50	268	307	173	107	112	52	83	75	0	131	177	130	59	64	25	83	66	0	0	0	0	0	0	0	0	0	0	0	0	0	0	0	0	0	0	0	2.236	1.695	1.987	1.358	2.809	1.636	0.614	0.000	0.000	0.000	0.000	0.000	0.000	0.000	0.000	0.000	0.000	0.000	0.000	0.000	0.000	12	104	233	318	1.161	Error	Error	161	72	0	0	200	118	0	0	0	0
2	1	19	""	"iYNL003C"	6250	29250	90	560	1045	1091	106	112	48	96	90	0	1491	2918	3244	57	61	22	100	100	0	0	0	0	0	0	0	0	0	0	0	0	0	0	0	0	0	0	0	0.317	0.328	0.304	0.271	1.986	0.315	0.876	0.000	0.000	0.000	0.000	0.000	0.000	0.000	0.000	0.000	0.000	0.000	0.000	0.000	0.000	52	412	1888	3800	-1.659	Error	Error	454	1434	0	0	939	2861	0	0	0	0
2	2	19	""	"iYNR001C"	6460	29260	100	534	1084	1386	101	109	53	95	95	0	1753	2933	3414	56	64	30	98	98	0	0	0	0	0	0	0	0	0	0	0	0	0	0	0	0	0	0	0	0.255	0.342	0.307	0.295	2.435	0.374	0.926	0.000	0.000	0.000	0.000	0.000	0.000	0.000	0.000	0.000	0.000	0.000	0.000	0.000	0.000	80	519	2130	3860	-1.971	Error	Error	433	1697	0	0	983	2877	0	0	0	0
2	3	19	""	"iYNR002C"	6650	29260	100	222	311	300	100	106	46	71	56	0	412	673	757	55	61	27	100	98	0	0	0	0	0	0	0	0	0	0	0	0	0	0	0	0	0	0	0	0.342	0.341	0.369	0.329	2.674	0.356	0.803	0.000	0.000	0.000	0.000	0.000	0.000	0.000	0.000	0.000	0.000	0.000	0.000	0.000	0.000	80	510	479	829	-1.549	Error	Error	122	357	0	0	211	618	0	0	0	0
2	4	19	""	"iYNR018W"	6850	29260	100	1038	1413	1162	106	109	46	97	96	0	2134	2955	2255	52	57	19	100	100	0	0	0	0	0	0	0	0	0	0	0	0	0	0	0	0	0	0	0	0.448	0.450	0.455	0.384	2.157	0.462	0.872	0.000	0.000	0.000	0.000	0.000	0.000	0.000	0.000	0.000	0.000	0.000	0.000	0.000	0.000	80	526	3014	4210	-1.160	Error	Error	932	2082	0	0	1307	2903	0	0	0	0
2	5	19	""	"iYNR022C"	7050	29260	100	387	538	483	99	106	47	86	81	0	791	1352	1525	52	55	18	98	97	0	0	0	0	0	0	0	0	0	0	0	0	0	0	0	0	0	0	0	0.390	0.338	0.333	0.296	2.522	0.302	0.830	0.000	0.000	0.000	0.000	0.000	0.000	0.000	0.000	0.000	0.000	0.000	0.000	0.000	0.000	80	534	1027	1739	-1.360	Error	Error	288	739	0	0	439	1300	0	0	0	0
2	6	19	""	"iYNR027W"	7250	29260	90	131	175	146	99	106	46	40	25	0	227	446	698	51	54	16	100	100	0	0	0	0	0	0	0	0	0	0	0	0	0	0	0	0	0	0	0	0.182	0.192	0.255	0.248	2.287	0.189	0.624	0.000	0.000	0.000	0.000	0.000	0.000	0.000	0.000	0.000	0.000	0.000	0.000	0.000	0.000	52	420	208	471	-2.459	Error	Error	32	176	0	0	76	395	0	0	0	0
2	7	19	""	"iYOR064C"	7460	29240	70	387	709	681	100	109	51	90	78	0	1480	2299	2258	52	60	30	100	100	0	0	0	0	0	0	0	0	0	0	0	0	0	0	0	0	0	0	0	0.201	0.271	0.280	0.252	1.942	0.277	0.909	0.000	0.000	0.000	0.000	0.000	0.000	0.000	0.000	0.000	0.000	0.000	0.000	0.000	0.000	32	236	1715	2856	-2.315	Error	Error	287	1428	0	0	609	2247	0	0	0	0
2	8	19	""	"iYOR068C"	7660	29250	80	2166	4462	5419	103	107	49	100	100	0	2499	3908	3816	52	54	18	100	100	0	0	0	0	0	0	0	0	0	0	0	0	0	0	0	0	0	0	0	0.843	1.130	0.840	0.812	2.061	1.321	0.889	0.000	0.000	0.000	0.000	0.000	0.000	0.000	0.000	0.000	0.000	0.000	0.000	0.000	0.000	52	340	4510	8215	-0.246	Error	Error	2063	2447	0	0	4359	3856	0	0	0	0
2	9	19	""	"iYOR071C"	7860	29250	80	221	407	492	101	106	50	71	53	0	351	808	1054	50	53	14	100	100	0	0	0	0	0	0	0	0	0	0	0	0	0	0	0	0	0	0	0	0.399	0.404	0.369	0.362	2.016	0.430	0.838	0.000	0.000	0.000	0.000	0.000	0.000	0.000	0.000	0.000	0.000	0.000	0.000	0.000	0.000	52	340	421	1064	-1.327	Error	Error	120	301	0	0	306	758	0	0	0	0
2	10	19	""	"iYOR086C"	8050	29250	80	849	1690	1863	104	106	47	96	96	0	2760	4449	4373	49	52	15	98	98	0	0	0	0	0	0	0	0	0	0	0	0	0	0	0	0	0	0	0	0.275	0.360	0.339	0.313	2.201	0.388	0.930	0.000	0.000	0.000	0.000	0.000	0.000	0.000	0.000	0.000	0.000	0.000	0.000	0.000	0.000	52	340	3456	5986	-1.864	Error	Error	745	2711	0	0	1586	4400	0	0	0	0
2	11	19	""	"iYOR090C"	8260	29250	80	419	947	1231	95	102	47	92	84	0	1316	2759	3522	50	52	15	100	100	0	0	0	0	0	0	0	0	0	0	0	0	0	0	0	0	0	0	0	0.256	0.315	0.264	0.271	1.749	0.328	0.919	0.000	0.000	0.000	0.000	0.000	0.000	0.000	0.000	0.000	0.000	0.000	0.000	0.000	0.000	52	340	1590	3561	-1.966	Error	Error	324	1266	0	0	852	2709	0	0	0	0
2	12	19	""	"iYOR094W"	8460	29250	90	390	668	793	102	107	45	86	76	0	679	1455	1679	51	53	15	100	100	0	0	0	0	0	0	0	0	0	0	0	0	0	0	0	0	0	0	0	0.459	0.403	0.391	0.320	2.343	0.429	0.860	0.000	0.000	0.000	0.000	0.000	0.000	0.000	0.000	0.000	0.000	0.000	0.000	0.000	0.000	52	420	916	1970	-1.125	Error	Error	288	628	0	0	566	1404	0	0	0	0
2	13	19	""	"iYOR112W"	8650	29250	80	1035	2019	2286	102	108	49	96	92	0	1482	2947	3312	49	53	19	94	92	0	0	0	0	0	0	0	0	0	0	0	0	0	0	0	0	0	0	0	0.651	0.661	0.564	0.683	2.234	0.667	0.932	0.000	0.000	0.000	0.000	0.000	0.000	0.000	0.000	0.000	0.000	0.000	0.000	0.000	0.000	52	340	2366	4815	-0.619	Error	Error	933	1433	0	0	1917	2898	0	0	0	0
2	14	19	""	"iYOR116C"	8860	29240	80	626	1617	2074	98	105	46	94	92	0	1553	3778	4516	50	52	14	100	98	0	0	0	0	0	0	0	0	0	0	0	0	0	0	0	0	0	0	0	0.351	0.407	0.393	0.353	1.819	0.434	0.951	0.000	0.000	0.000	0.000	0.000	0.000	0.000	0.000	0.000	0.000	0.000	0.000	0.000	0.000	52	340	2031	5247	-1.509	Error	Error	528	1503	0	0	1519	3728	0	0	0	0
2	15	19	""	"iYOR121C"	9060	29250	80	474	747	705	101	107	48	86	82	0	772	1196	1027	50	52	15	100	100	0	0	0	0	0	0	0	0	0	0	0	0	0	0	0	0	0	0	0	0.517	0.564	0.551	0.457	2.643	0.604	0.803	0.000	0.000	0.000	0.000	0.000	0.000	0.000	0.000	0.000	0.000	0.000	0.000	0.000	0.000	52	340	1095	1792	-0.953	Error	Error	373	722	0	0	646	1146	0	0	0	0
2	16	19	""	"iYOR138C"	9260	29250	80	303	476	471	93	100	46	88	73	0	770	1315	1219	51	53	13	100	98	0	0	0	0	0	0	0	0	0	0	0	0	0	0	0	0	0	0	0	0.292	0.303	0.326	0.295	2.302	0.327	0.823	0.000	0.000	0.000	0.000	0.000	0.000	0.000	0.000	0.000	0.000	0.000	0.000	0.000	0.000	52	340	929	1647	-1.776	Error	Error	210	719	0	0	383	1264	0	0	0	0
2	17	19	""	"itG(CCC)O"	9460	29240	70	130	254	264	101	103	45	43	37	0	120	335	393	51	52	14	93	87	0	0	0	0	0	0	0	0	0	0	0	0	0	0	0	0	0	0	0	0.420	0.539	0.541	0.514	2.685	0.626	0.736	0.000	0.000	0.000	0.000	0.000	0.000	0.000	0.000	0.000	0.000	0.000	0.000	0.000	0.000	32	236	98	437	-1.251	Error	Error	29	69	0	0	153	284	0	0	0	0
2	18	19	""	"iYOR146W"	9660	29250	80	317	574	718	100	109	48	78	71	0	656	1434	1762	50	54	20	100	98	0	0	0	0	0	0	0	0	0	0	0	0	0	0	0	0	0	0	0	0.358	0.342	0.290	0.269	2.410	0.368	0.871	0.000	0.000	0.000	0.000	0.000	0.000	0.000	0.000	0.000	0.000	0.000	0.000	0.000	0.000	52	340	823	1858	-1.482	Error	Error	217	606	0	0	474	1384	0	0	0	0
2	19	19	""	"iYPL228W"	9850	29250	80	282	367	274	101	108	61	76	65	0	159	200	152	51	55	24	80	63	0	0	0	0	0	0	0	0	0	0	0	0	0	0	0	0	0	0	0	1.676	1.785	1.750	2.013	2.449	1.990	0.711	0.000	0.000	0.000	0.000	0.000	0.000	0.000	0.000	0.000	0.000	0.000	0.000	0.000	0.000	52	340	289	415	0.745	Error	Error	181	108	0	0	266	149	0	0	0	0
2	20	19	""	"iYPL224C"	10050	29250	90	3172	3190	2124	102	109	63	100	96	0	4747	5096	3224	50	54	30	100	100	0	0	0	0	0	0	0	0	0	0	0	0	0	0	0	0	0	0	0	0.654	0.612	0.563	0.528	1.819	0.614	0.864	0.000	0.000	0.000	0.000	0.000	0.000	0.000	0.000	0.000	0.000	0.000	0.000	0.000	0.000	52	420	7767	8134	-0.614	Error	Error	3070	4697	0	0	3088	5046	0	0	0	0
2	21	19	""	"iYPL220W"	10250	29240	90	792	887	635	102	108	49	90	84	0	1461	1653	1235	50	54	32	98	98	0	0	0	0	0	0	0	0	0	0	0	0	0	0	0	0	0	0	0	0.489	0.490	0.492	0.432	2.196	0.480	0.861	0.000	0.000	0.000	0.000	0.000	0.000	0.000	0.000	0.000	0.000	0.000	0.000	0.000	0.000	52	420	2101	2388	-1.032	Error	Error	690	1411	0	0	785	1603	0	0	0	0
2	1	20	""	"iYPL203W"	6250	29460	90	5698	6115	4588	102	109	49	100	100	0	3496	4156	2781	54	59	25	100	98	0	0	0	0	0	0	0	0	0	0	0	0	0	0	0	0	0	0	0	1.626	1.466	1.416	1.286	2.758	1.545	0.897	0.000	0.000	0.000	0.000	0.000	0.000	0.000	0.000	0.000	0.000	0.000	0.000	0.000	0.000	52	412	9038	10115	0.701	Error	Error	5596	3442	0	0	6013	4102	0	0	0	0
2	2	20	""	"iYPL199C"	6450	29450	90	1000	1091	786	101	106	49	92	88	0	2688	2906	1969	53	57	20	100	100	0	0	0	0	0	0	0	0	0	0	0	0	0	0	0	0	0	0	0	0.341	0.347	0.321	0.293	2.457	0.341	0.862	0.000	0.000	0.000	0.000	0.000	0.000	0.000	0.000	0.000	0.000	0.000	0.000	0.000	0.000	52	414	3534	3843	-1.551	Error	Error	899	2635	0	0	990	2853	0	0	0	0
2	3	20	""	"iYPL195W"	6650	29450	90	1560	1777	1453	101	105	45	94	92	0	2226	2592	1932	53	57	20	100	100	0	0	0	0	0	0	0	0	0	0	0	0	0	0	0	0	0	0	0	0.671	0.660	0.555	0.508	2.259	0.678	0.853	0.000	0.000	0.000	0.000	0.000	0.000	0.000	0.000	0.000	0.000	0.000	0.000	0.000	0.000	52	414	3632	4215	-0.575	Error	Error	1459	2173	0	0	1676	2539	0	0	0	0
2	4	20	""	"itE(UUC)P"	6860	29460	90	269	340	222	101	107	49	88	69	0	232	337	282	53	57	21	100	98	0	0	0	0	0	0	0	0	0	0	0	0	0	0	0	0	0	0	0	0.939	0.842	1.029	0.902	1.972	0.803	0.672	0.000	0.000	0.000	0.000	0.000	0.000	0.000	0.000	0.000	0.000	0.000	0.000	0.000	0.000	52	420	347	523	-0.091	Error	Error	168	179	0	0	239	284	0	0	0	0
2	5	20	""	"iYPL177C-0"	7060	29460	80	1388	1693	1219	102	107	50	98	96	0	3557	4611	3338	54	59	25	100	100	0	0	0	0	0	0	0	0	0	0	0	0	0	0	0	0	0	0	0	0.367	0.349	0.320	0.309	2.152	0.338	0.873	0.000	0.000	0.000	0.000	0.000	0.000	0.000	0.000	0.000	0.000	0.000	0.000	0.000	0.000	52	340	4789	6148	-1.446	Error	Error	1286	3503	0	0	1591	4557	0	0	0	0
2	6	20	""	"iYPL174C"	7260	29450	90	2219	2296	1561	97	101	47	98	96	0	2926	3513	2387	53	56	18	100	100	0	0	0	0	0	0	0	0	0	0	0	0	0	0	0	0	0	0	0	0.739	0.636	0.559	0.521	2.050	0.609	0.858	0.000	0.000	0.000	0.000	0.000	0.000	0.000	0.000	0.000	0.000	0.000	0.000	0.000	0.000	52	420	4995	5659	-0.437	Error	Error	2122	2873	0	0	2199	3460	0	0	0	0
2	7	20	""	"iYPL157W"	7450	29450	90	1423	1601	943	100	105	47	94	94	0	1630	1777	983	51	55	21	100	100	0	0	0	0	0	0	0	0	0	0	0	0	0	0	0	0	0	0	0	0.838	0.870	0.796	0.697	2.306	0.887	0.810	0.000	0.000	0.000	0.000	0.000	0.000	0.000	0.000	0.000	0.000	0.000	0.000	0.000	0.000	52	420	2902	3227	-0.255	Error	Error	1323	1579	0	0	1501	1726	0	0	0	0
2	8	20	""	"iYPL153C"	7660	29460	90	1025	1112	941	100	106	46	94	88	0	2212	2774	2445	52	57	20	100	100	0	0	0	0	0	0	0	0	0	0	0	0	0	0	0	0	0	0	0	0.428	0.372	0.367	0.308	1.984	0.368	0.892	0.000	0.000	0.000	0.000	0.000	0.000	0.000	0.000	0.000	0.000	0.000	0.000	0.000	0.000	52	420	3085	3734	-1.224	Error	Error	925	2160	0	0	1012	2722	0	0	0	0
2	9	20	""	"iYPL149W"	7850	29460	80	358	433	348	96	104	46	90	76	0	363	566	572	51	56	26	92	90	0	0	0	0	0	0	0	0	0	0	0	0	0	0	0	0	0	0	0	0.840	0.654	0.698	0.655	2.556	0.590	0.759	0.000	0.000	0.000	0.000	0.000	0.000	0.000	0.000	0.000	0.000	0.000	0.000	0.000	0.000	52	340	574	852	-0.252	Error	Error	262	312	0	0	337	515	0	0	0	0
2	10	20	""	"itG(GCC)P2"	8050	29450	90	1376	2215	1879	102	105	48	100	100	0	3452	4291	2445	52	56	17	100	100	0	0	0	0	0	0	0	0	0	0	0	0	0	0	0	0	0	0	0	0.375	0.498	0.433	0.417	1.759	0.576	0.854	0.000	0.000	0.000	0.000	0.000	0.000	0.000	0.000	0.000	0.000	0.000	0.000	0.000	0.000	52	420	4674	6352	-1.416	Error	Error	1274	3400	0	0	2113	4239	0	0	0	0
2	11	20	""	"iYPR163C"	8250	29450	90	985	1245	992	103	108	47	100	100	0	4000	4735	2582	52	56	25	100	100	0	0	0	0	0	0	0	0	0	0	0	0	0	0	0	0	0	0	0	0.223	0.244	0.216	0.213	1.863	0.263	0.811	0.000	0.000	0.000	0.000	0.000	0.000	0.000	0.000	0.000	0.000	0.000	0.000	0.000	0.000	52	420	4830	5825	-2.162	Error	Error	882	3948	0	0	1142	4683	0	0	0	0
2	12	20	""	"iYPR167C"	8450	29450	90	1059	1883	2299	104	109	47	100	100	0	1699	3150	3158	51	54	17	100	100	0	0	0	0	0	0	0	0	0	0	0	0	0	0	0	0	0	0	0	0.579	0.574	0.472	0.438	2.078	0.643	0.871	0.000	0.000	0.000	0.000	0.000	0.000	0.000	0.000	0.000	0.000	0.000	0.000	0.000	0.000	52	420	2603	4878	-0.787	Error	Error	955	1648	0	0	1779	3099	0	0	0	0
2	13	20	""	"iYPR183W"	8650	29450	80	738	1184	1191	102	106	46	94	90	0	2606	3840	3443	52	54	19	100	98	0	0	0	0	0	0	0	0	0	0	0	0	0	0	0	0	0	0	0	0.249	0.286	0.271	0.225	2.804	0.299	0.866	0.000	0.000	0.000	0.000	0.000	0.000	0.000	0.000	0.000	0.000	0.000	0.000	0.000	0.000	52	340	3190	4870	-2.006	Error	Error	636	2554	0	0	1082	3788	0	0	0	0
2	14	20	""	"iYPR187W"	8850	29450	80	181	421	543	98	102	48	69	46	0	344	836	1069	49	52	18	100	98	0	0	0	0	0	0	0	0	0	0	0	0	0	0	0	0	0	0	0	0.281	0.410	0.377	0.349	2.615	0.458	0.840	0.000	0.000	0.000	0.000	0.000	0.000	0.000	0.000	0.000	0.000	0.000	0.000	0.000	0.000	52	340	378	1110	-1.830	Error	Error	83	295	0	0	323	787	0	0	0	0
2	15	20	""	"iYPR191W"	9050	29450	90	2402	4208	3748	100	105	46	100	100	0	6470	7907	5207	51	53	17	100	100	0	0	0	0	0	0	0	0	0	0	0	0	0	0	0	0	0	0	0	0.359	0.523	0.449	0.450	1.765	0.579	0.869	0.000	0.000	0.000	0.000	0.000	0.000	0.000	0.000	0.000	0.000	0.000	0.000	0.000	0.000	52	420	8721	11964	-1.479	Error	Error	2302	6419	0	0	4108	7856	0	0	0	0
2	16	20	""	"YALCdelta2"	9250	29440	70	523	958	972	97	109	59	87	75	0	532	907	841	52	97	570	37	25	0	0	0	0	0	0	0	0	0	0	0	0	0	0	0	0	0	0	0	0.887	1.007	0.909	0.752	2.389	0.475	0.282	0.000	0.000	0.000	0.000	0.000	0.000	0.000	0.000	0.000	0.000	0.000	0.000	0.000	0.000	32	236	906	1716	-0.172	Error	Error	426	480	0	0	861	855	0	0	0	0
2	17	20	""	"YBLWTy2-1B"	9460	29450	80	5538	14094	18424	103	107	46	100	100	3	14056	21250	21008	52	56	23	100	98	5	0	0	0	0	0	0	0	0	0	0	0	0	0	0	0	0	0	0	0.388	0.660	0.469	0.507	2.139	0.777	0.876	0.000	0.000	0.000	0.000	0.000	0.000	0.000	0.000	0.000	0.000	0.000	0.000	0.000	0.000	52	340	19439	35189	-1.365	Error	Error	5435	14004	0	0	13991	21198	0	0	0	0
2	18	20	""	"YBLWdelta10"	9650	29440	90	924	4735	8952	100	104	41	100	100	0	1494	5128	7724	51	56	25	98	96	0	0	0	0	0	0	0	0	0	0	0	0	0	0	0	0	0	0	0	0.571	0.913	0.692	0.769	2.723	1.107	0.901	0.000	0.000	0.000	0.000	0.000	0.000	0.000	0.000	0.000	0.000	0.000	0.000	0.000	0.000	52	420	2267	9712	-0.808	Error	Error	824	1443	0	0	4635	5077	0	0	0	0
2	19	20	""	"YFRWdelta10"	9850	29440	90	618	1140	1330	104	107	45	92	90	0	907	1646	1633	51	54	21	98	98	0	0	0	0	0	0	0	0	0	0	0	0	0	0	0	0	0	0	0	0.600	0.650	0.592	0.512	3.133	0.730	0.868	0.000	0.000	0.000	0.000	0.000	0.000	0.000	0.000	0.000	0.000	0.000	0.000	0.000	0.000	52	420	1370	2631	-0.736	Error	Error	514	856	0	0	1036	1595	0	0	0	0
2	20	20	""	"YGRCTy1-2A"	10050	29440	90	16520	24279	19907	106	112	54	100	100	7	24817	28369	19144	52	57	32	100	100	9	0	0	0	0	0	0	0	0	0	0	0	0	0	0	0	0	0	0	0.663	0.854	0.796	0.883	3.065	0.918	0.794	0.000	0.000	0.000	0.000	0.000	0.000	0.000	0.000	0.000	0.000	0.000	0.000	0.000	0.000	52	420	41179	52490	-0.593	Error	Error	16414	24765	0	0	24173	28317	0	0	0	0
2	21	20	""	"YHLComega1"	10250	29440	90	621	1323	1773	99	105	44	96	86	0	552	1181	1411	50	52	14	98	98	0	0	0	0	0	0	0	0	0	0	0	0	0	0	0	0	0	0	0	1.040	1.082	1.026	0.837	2.708	1.209	0.919	0.000	0.000	0.000	0.000	0.000	0.000	0.000	0.000	0.000	0.000	0.000	0.000	0.000	0.000	52	420	1024	2355	0.056	Error	Error	522	502	0	0	1224	1131	0	0	0	0
3	1	1	"PET112"	"YBL080C"	10600	25620	110	2581	2731	1225	105	111	48	100	100	0	4179	4358	2095	56	66	46	100	100	0	0	0	0	0	0	0	0	0	0	0	0	0	0	0	0	0	0	0	0.601	0.610	0.606	0.612	1.581	0.569	0.860	0.000	0.000	0.000	0.000	0.000	0.000	0.000	0.000	0.000	0.000	0.000	0.000	0.000	0.000	80	602	6599	6928	-0.736	Error	Error	2476	4123	0	0	2626	4302	0	0	0	0
3	2	1	""	"YBL111C"	10810	25610	80	559	2522	3871	105	115	51	90	86	0	1067	3854	5777	57	70	51	96	90	0	0	0	0	0	0	0	0	0	0	0	0	0	0	0	0	0	0	0	0.450	0.637	0.601	0.616	2.204	0.648	0.901	0.000	0.000	0.000	0.000	0.000	0.000	0.000	0.000	0.000	0.000	0.000	0.000	0.000	0.000	52	320	1464	6214	-1.154	Error	Error	454	1010	0	0	2417	3797	0	0	0	0
3	3	1	""	"YBR028C"	11000	25620	90	305	543	551	104	112	53	78	65	0	437	1042	1271	54	62	35	100	100	0	0	0	0	0	0	0	0	0	0	0	0	0	0	0	0	0	0	0	0.525	0.444	0.375	0.424	2.108	0.411	0.817	0.000	0.000	0.000	0.000	0.000	0.000	0.000	0.000	0.000	0.000	0.000	0.000	0.000	0.000	52	412	584	1427	-0.930	Error	Error	201	383	0	0	439	988	0	0	0	0
3	4	1	"RHK1"	"YBL082C"	11210	25620	70	807	1568	1517	102	110	48	93	87	0	1745	2594	2845	54	63	39	93	93	0	0	0	0	0	0	0	0	0	0	0	0	0	0	0	0	0	0	0	0.417	0.577	0.536	0.564	2.199	0.525	0.834	0.000	0.000	0.000	0.000	0.000	0.000	0.000	0.000	0.000	0.000	0.000	0.000	0.000	0.000	32	230	2396	4006	-1.262	Error	Error	705	1691	0	0	1466	2540	0	0	0	0
3	5	1	""	"YBL113C"	11400	25610	70	8804	12486	12366	103	111	60	100	100	0	4517	12448	13174	54	68	72	100	100	0	0	0	0	0	0	0	0	0	0	0	0	0	0	0	0	0	0	0	1.950	0.999	1.167	1.028	1.773	0.938	0.893	0.000	0.000	0.000	0.000	0.000	0.000	0.000	0.000	0.000	0.000	0.000	0.000	0.000	0.000	32	220	13164	24777	0.963	Error	Error	8701	4463	0	0	12383	12394	0	0	0	0
3	6	1	""	"YBR030W"	11590	25610	50	536	758	596	101	111	51	83	75	0	632	1624	1499	57	75	57	100	100	0	0	0	0	0	0	0	0	0	0	0	0	0	0	0	0	0	0	0	0.757	0.419	0.452	0.516	1.472	0.363	0.897	0.000	0.000	0.000	0.000	0.000	0.000	0.000	0.000	0.000	0.000	0.000	0.000	0.000	0.000	12	90	1010	2224	-0.403	Error	Error	435	575	0	0	657	1567	0	0	0	0
3	7	1	"CDC27"	"YBL084C"	11810	25620	70	821	1505	1712	110	119	53	96	84	0	812	1775	2005	56	64	28	100	100	0	0	0	0	0	0	0	0	0	0	0	0	0	0	0	0	0	0	0	0.940	0.812	0.771	0.696	1.863	0.831	0.879	0.000	0.000	0.000	0.000	0.000	0.000	0.000	0.000	0.000	0.000	0.000	0.000	0.000	0.000	32	230	1467	3114	-0.089	Error	Error	711	756	0	0	1395	1719	0	0	0	0
3	8	1	"RER2"	"YBR002C"	12000	25620	70	7652	11167	8617	111	115	53	100	100	0	3134	4118	3284	54	65	34	100	100	0	0	0	0	0	0	0	0	0	0	0	0	0	0	0	0	0	0	0	2.448	2.720	2.798	2.869	1.454	2.686	0.954	0.000	0.000	0.000	0.000	0.000	0.000	0.000	0.000	0.000	0.000	0.000	0.000	0.000	0.000	32	230	10621	15120	1.292	Error	Error	7541	3080	0	0	11056	4064	0	0	0	0
3	9	1	""	"YBR032W"	12200	25610	80	2290	2905	1922	103	111	52	100	100	0	3104	3712	2337	55	64	46	100	100	0	0	0	0	0	0	0	0	0	0	0	0	0	0	0	0	0	0	0	0.717	0.766	0.758	0.738	1.618	0.774	0.929	0.000	0.000	0.000	0.000	0.000	0.000	0.000	0.000	0.000	0.000	0.000	0.000	0.000	0.000	52	320	5236	6459	-0.479	Error	Error	2187	3049	0	0	2802	3657	0	0	0	0
3	10	1	""	"YBL086C"	12410	25610	60	194	488	670	109	112	47	68	46	0	365	1236	2522	56	63	31	93	87	0	0	0	0	0	0	0	0	0	0	0	0	0	0	0	0	0	0	0	0.275	0.321	0.358	0.408	2.737	0.235	0.697	0.000	0.000	0.000	0.000	0.000	0.000	0.000	0.000	0.000	0.000	0.000	0.000	0.000	0.000	32	160	394	1559	-1.862	Error	Error	85	309	0	0	379	1180	0	0	0	0
3	11	1	""	"YBR004C"	12610	25620	80	577	1390	1901	106	118	61	96	90	0	222	463	611	58	70	42	92	80	0	0	0	0	0	0	0	0	0	0	0	0	0	0	0	0	0	0	0	2.872	3.170	2.832	2.948	1.922	3.317	0.864	0.000	0.000	0.000	0.000	0.000	0.000	0.000	0.000	0.000	0.000	0.000	0.000	0.000	0.000	52	332	635	1689	1.522	Error	Error	471	164	0	0	1284	405	0	0	0	0
3	12	1	"HMT1"	"YBR034C"	12810	25610	80	6348	7506	5973	111	117	50	100	100	0	4065	5433	4318	56	62	24	100	100	0	0	0	0	0	0	0	0	0	0	0	0	0	0	0	0	0	0	0	1.556	1.375	1.297	1.271	1.552	1.394	0.931	0.000	0.000	0.000	0.000	0.000	0.000	0.000	0.000	0.000	0.000	0.000	0.000	0.000	0.000	52	320	10246	12772	0.638	Error	Error	6237	4009	0	0	7395	5377	0	0	0	0
3	13	1	""	"YCL044C"	13020	25610	50	198	187	70	108	111	54	66	50	0	151	148	47	56	66	31	91	66	0	0	0	0	0	0	0	0	0	0	0	0	0	0	0	0	0	0	0	0.947	0.859	1.052	1.317	3.231	2.422	0.117	0.000	0.000	0.000	0.000	0.000	0.000	0.000	0.000	0.000	0.000	0.000	0.000	0.000	0.000	12	90	185	171	-0.078	Error	Error	90	95	0	0	79	92	0	0	0	0
3	14	1	""	"YCLX03C"	13210	25610	70	7075	9946	6841	115	122	60	100	100	0	7416	7326	4771	55	63	41	100	100	0	0	0	0	0	0	0	0	0	0	0	0	0	0	0	0	0	0	0	0.946	1.352	1.383	1.280	1.653	1.399	0.916	0.000	0.000	0.000	0.000	0.000	0.000	0.000	0.000	0.000	0.000	0.000	0.000	0.000	0.000	32	220	14321	17102	-0.081	Error	Error	6960	7361	0	0	9831	7271	0	0	0	0
3	15	1	""	"YCR022C"	13410	25610	80	8399	10561	6626	106	113	48	100	100	0	6120	7744	4719	52	59	27	100	100	0	0	0	0	0	0	0	0	0	0	0	0	0	0	0	0	0	0	0	1.367	1.359	1.377	1.320	1.392	1.384	0.946	0.000	0.000	0.000	0.000	0.000	0.000	0.000	0.000	0.000	0.000	0.000	0.000	0.000	0.000	52	320	14361	18147	0.451	Error	Error	8293	6068	0	0	10455	7692	0	0	0	0
3	16	1	""	"YCL046W"	13610	25630	50	135	143	66	115	116	43	41	33	0	120	112	36	54	69	84	25	0	0	0	0	0	0	0	0	0	0	0	0	0	0	0	0	0	0	0	0	0.303	0.483	1.700	0.801	10.394	80.541	0.000	0.000	0.000	0.000	0.000	0.000	0.000	0.000	0.000	0.000	0.000	0.000	0.000	0.000	0.000	12	104	86	86	-1.722	Error	Error	20	66	0	0	28	58	0	0	0	0
3	17	1	""	"YCLX05C"	13810	25610	80	7963	7460	2689	103	110	53	100	100	0	10741	9559	3021	52	58	27	100	100	0	0	0	0	0	0	0	0	0	0	0	0	0	0	0	0	0	0	0	0.735	0.774	0.771	0.752	1.573	0.802	0.902	0.000	0.000	0.000	0.000	0.000	0.000	0.000	0.000	0.000	0.000	0.000	0.000	0.000	0.000	52	320	18549	16864	-0.444	Error	Error	7860	10689	0	0	7357	9507	0	0	0	0
3	18	1	""	"YCR024C"	14020	25610	80	1432	2164	2155	106	112	52	100	100	0	2418	3523	3894	53	61	48	98	98	0	0	0	0	0	0	0	0	0	0	0	0	0	0	0	0	0	0	0	0.561	0.593	0.572	0.611	1.971	0.555	0.901	0.000	0.000	0.000	0.000	0.000	0.000	0.000	0.000	0.000	0.000	0.000	0.000	0.000	0.000	52	314	3691	5528	-0.835	Error	Error	1326	2365	0	0	2058	3470	0	0	0	0
3	19	1	""	"YCL048W"	14220	25620	150	117	122	57	104	109	49	23	9	0	60	74	55	54	61	62	10	1	0	0	0	0	0	0	0	0	0	0	0	0	0	0	0	0	0	0	0	2.167	0.900	2.000	1.989	3.459	0.307	0.059	0.000	0.000	0.000	0.000	0.000	0.000	0.000	0.000	0.000	0.000	0.000	0.000	0.000	0.000	156	1059	19	38	1.115	Error	Error	13	6	0	0	18	20	0	0	-50	0
3	20	1	""	"YCLX07W"	14420	25600	70	9288	7963	3267	109	116	85	100	100	0	9935	8631	4215	61	81	216	100	100	0	0	0	0	0	0	0	0	0	0	0	0	0	0	0	0	0	0	0	0.930	0.916	0.876	0.946	1.438	0.859	0.925	0.000	0.000	0.000	0.000	0.000	0.000	0.000	0.000	0.000	0.000	0.000	0.000	0.000	0.000	32	206	19053	16424	-0.105	Error	Error	9179	9874	0	0	7854	8570	0	0	0	0
3	21	1	""	"YCR025C"	14620	25610	80	2312	2072	798	103	109	53	100	100	0	9262	7896	2827	57	63	25	100	100	0	0	0	0	0	0	0	0	0	0	0	0	0	0	0	0	0	0	0	0.240	0.251	0.257	0.243	1.393	0.247	0.883	0.000	0.000	0.000	0.000	0.000	0.000	0.000	0.000	0.000	0.000	0.000	0.000	0.000	0.000	52	320	11414	9808	-2.059	Error	Error	2209	9205	0	0	1969	7839	0	0	0	0
3	1	2	"APA1"	"YCL050C"	10620	25830	70	150	151	64	102	108	49	50	18	0	154	184	93	55	61	23	90	81	0	0	0	0	0	0	0	0	0	0	0	0	0	0	0	0	0	0	0	0.485	0.380	0.410	0.413	3.945	0.350	0.072	0.000	0.000	0.000	0.000	0.000	0.000	0.000	0.000	0.000	0.000	0.000	0.000	0.000	0.000	32	230	147	178	-1.044	Error	Error	48	99	0	0	49	129	0	0	0	0
3	2	2	""	"YCLX09W"	10820	25820	80	5541	5399	1878	104	109	49	98	98	0	12882	11994	4104	56	62	26	100	100	0	0	0	0	0	0	0	0	0	0	0	0	0	0	0	0	0	0	0	0.424	0.444	0.423	0.443	1.471	0.422	0.880	0.000	0.000	0.000	0.000	0.000	0.000	0.000	0.000	0.000	0.000	0.000	0.000	0.000	0.000	52	340	18263	17233	-1.238	Error	Error	5437	12826	0	0	5295	11938	0	0	0	0
3	3	2	"RSG1"	"YCR027C"	11020	25820	90	7815	7332	2457	100	111	53	100	100	0	11848	10298	3813	54	60	25	100	100	0	0	0	0	0	0	0	0	0	0	0	0	0	0	0	0	0	0	0	0.654	0.706	0.667	0.743	1.858	0.672	0.899	0.000	0.000	0.000	0.000	0.000	0.000	0.000	0.000	0.000	0.000	0.000	0.000	0.000	0.000	52	406	19509	17476	-0.612	Error	Error	7715	11794	0	0	7232	10244	0	0	0	0
3	4	2	""	"YDL211C"	11220	25830	150	116	155	221	102	110	51	25	14	0	63	144	387	54	60	30	28	17	0	0	0	0	0	0	0	0	0	0	0	0	0	0	0	0	0	0	0	1.556	0.589	3.000	2.689	3.755	0.537	0.595	0.000	0.000	0.000	0.000	0.000	0.000	0.000	0.000	0.000	0.000	0.000	0.000	0.000	0.000	156	1007	23	143	0.637	Error	Error	14	9	0	0	53	90	0	0	-50	0
3	5	2	"AAD4"	"YDL243C"	11430	25820	70	204	197	91	105	122	74	53	18	0	136	200	145	57	70	49	68	46	0	0	0	0	0	0	0	0	0	0	0	0	0	0	0	0	0	0	0	1.253	0.643	0.843	0.956	3.743	0.729	0.273	0.000	0.000	0.000	0.000	0.000	0.000	0.000	0.000	0.000	0.000	0.000	0.000	0.000	0.000	32	236	178	235	0.326	Error	Error	99	79	0	0	92	143	0	0	0	0
3	6	2	"LUV1"	"YDR027C"	11620	25830	80	496	1075	1228	108	114	49	94	86	0	673	1396	1623	55	66	60	96	94	0	0	0	0	0	0	0	0	0	0	0	0	0	0	0	0	0	0	0	0.628	0.721	0.742	0.620	2.097	0.734	0.891	0.000	0.000	0.000	0.000	0.000	0.000	0.000	0.000	0.000	0.000	0.000	0.000	0.000	0.000	52	340	1006	2308	-0.672	Error	Error	388	618	0	0	967	1341	0	0	0	0
3	7	2	""	"YDL213C"	11820	25820	50	1336	1520	988	106	111	49	100	100	0	1568	2880	2682	58	67	33	100	100	0	0	0	0	0	0	0	0	0	0	0	0	0	0	0	0	0	0	0	0.815	0.501	0.482	0.560	1.641	0.413	0.881	0.000	0.000	0.000	0.000	0.000	0.000	0.000	0.000	0.000	0.000	0.000	0.000	0.000	0.000	12	104	2740	4236	-0.296	Error	Error	1230	1510	0	0	1414	2822	0	0	0	0
3	8	2	"HXT15"	"YDL245C"	12020	25830	70	22519	29009	24231	100	112	54	100	100	3	20920	26285	20941	57	66	35	100	100	0	0	0	0	0	0	0	0	0	0	0	0	0	0	0	0	0	0	0	1.075	1.102	1.115	1.055	1.874	1.132	0.945	0.000	0.000	0.000	0.000	0.000	0.000	0.000	0.000	0.000	0.000	0.000	0.000	0.000	0.000	32	236	43282	55137	0.104	Error	Error	22419	20863	0	0	28909	26228	0	0	0	0
3	9	2	""	"YDR029W"	12220	25820	70	373	689	654	107	115	62	68	68	0	751	1455	1691	54	64	66	65	59	0	0	0	0	0	0	0	0	0	0	0	0	0	0	0	0	0	0	0	0.382	0.415	0.360	0.497	3.346	0.392	0.805	0.000	0.000	0.000	0.000	0.000	0.000	0.000	0.000	0.000	0.000	0.000	0.000	0.000	0.000	32	236	963	1983	-1.390	Error	Error	266	697	0	0	582	1401	0	0	0	0
3	10	2	"GDH2"	"YDL215C"	12420	25820	60	274	809	1112	107	111	43	93	78	0	318	1658	3159	52	57	24	100	96	0	0	0	0	0	0	0	0	0	0	0	0	0	0	0	0	0	0	0	0.628	0.437	0.587	0.584	1.937	0.339	0.809	0.000	0.000	0.000	0.000	0.000	0.000	0.000	0.000	0.000	0.000	0.000	0.000	0.000	0.000	32	176	433	2308	-0.672	Error	Error	167	266	0	0	702	1606	0	0	0	0
3	11	2	""	"YDL247W"	12630	25820	60	454	1265	1688	100	103	45	100	87	0	378	1937	2967	54	60	24	100	96	0	0	0	0	0	0	0	0	0	0	0	0	0	0	0	0	0	0	0	1.093	0.619	0.755	0.713	1.915	0.561	0.875	0.000	0.000	0.000	0.000	0.000	0.000	0.000	0.000	0.000	0.000	0.000	0.000	0.000	0.000	32	176	678	3048	0.128	Error	Error	354	324	0	0	1165	1883	0	0	0	0
3	12	2	""	"YDR031W"	12820	25820	70	2523	2559	2031	102	107	47	100	93	0	3635	5547	4794	53	60	34	100	100	0	0	0	0	0	0	0	0	0	0	0	0	0	0	0	0	0	0	0	0.676	0.447	0.448	0.449	1.970	0.426	0.936	0.000	0.000	0.000	0.000	0.000	0.000	0.000	0.000	0.000	0.000	0.000	0.000	0.000	0.000	32	236	6003	7951	-0.565	Error	Error	2421	3582	0	0	2457	5494	0	0	0	0
3	13	2	"TIM22"	"YDL217C"	13030	25820	80	361	1250	2329	101	108	49	88	86	0	490	1676	3114	51	56	20	98	98	0	0	0	0	0	0	0	0	0	0	0	0	0	0	0	0	0	0	0	0.592	0.707	0.554	0.528	1.941	0.714	0.782	0.000	0.000	0.000	0.000	0.000	0.000	0.000	0.000	0.000	0.000	0.000	0.000	0.000	0.000	52	340	699	2774	-0.756	Error	Error	260	439	0	0	1149	1625	0	0	0	0
3	14	2	"NTH1"	"YDR001C"	13220	25820	60	343	493	454	109	111	46	90	75	0	180	265	213	53	62	34	96	84	0	0	0	0	0	0	0	0	0	0	0	0	0	0	0	0	0	0	0	1.843	1.811	1.827	1.508	2.330	2.154	0.840	0.000	0.000	0.000	0.000	0.000	0.000	0.000	0.000	0.000	0.000	0.000	0.000	0.000	0.000	32	176	361	596	0.882	Error	Error	234	127	0	0	384	212	0	0	0	0
3	15	2	"MRH1"	"YDR033W"	13430	25820	60	276	887	1492	90	97	46	84	75	0	471	1613	3218	51	55	18	100	100	0	0	0	0	0	0	0	0	0	0	0	0	0	0	0	0	0	0	0	0.443	0.510	0.448	0.541	2.163	0.443	0.837	0.000	0.000	0.000	0.000	0.000	0.000	0.000	0.000	0.000	0.000	0.000	0.000	0.000	0.000	32	176	606	2359	-1.175	Error	Error	186	420	0	0	797	1562	0	0	0	0
3	16	2	""	"YDR346C"	13620	25820	70	716	980	760	103	113	59	100	100	0	1108	1608	1128	54	61	51	100	100	0	0	0	0	0	0	0	0	0	0	0	0	0	0	0	0	0	0	0	0.582	0.564	0.519	0.516	1.883	0.545	0.660	0.000	0.000	0.000	0.000	0.000	0.000	0.000	0.000	0.000	0.000	0.000	0.000	0.000	0.000	32	236	1667	2431	-0.782	Error	Error	613	1054	0	0	877	1554	0	0	0	0
3	17	2	"LSM6"	"YDR378C"	13820	25820	80	1525	1463	612	105	110	53	100	98	0	4788	4221	1405	54	60	26	100	100	0	0	0	0	0	0	0	0	0	0	0	0	0	0	0	0	0	0	0	0.300	0.326	0.323	0.297	1.751	0.332	0.872	0.000	0.000	0.000	0.000	0.000	0.000	0.000	0.000	0.000	0.000	0.000	0.000	0.000	0.000	52	340	6154	5525	-1.737	Error	Error	1420	4734	0	0	1358	4167	0	0	0	0
3	18	2	"STE14"	"YDR410C"	14020	25810	90	12843	12508	3859	109	116	55	100	100	0	11717	10757	3808	55	61	29	100	100	0	0	0	0	0	0	0	0	0	0	0	0	0	0	0	0	0	0	0	1.092	1.159	1.125	1.188	1.685	1.161	0.873	0.000	0.000	0.000	0.000	0.000	0.000	0.000	0.000	0.000	0.000	0.000	0.000	0.000	0.000	52	420	24396	23101	0.127	Error	Error	12734	11662	0	0	12399	10702	0	0	0	0
3	19	2	""	"YDR348C"	14220	25820	70	165	175	72	105	109	47	56	34	0	128	137	56	55	60	24	81	68	0	0	0	0	0	0	0	0	0	0	0	0	0	0	0	0	0	0	0	0.822	0.854	1.122	1.097	3.409	1.405	0.223	0.000	0.000	0.000	0.000	0.000	0.000	0.000	0.000	0.000	0.000	0.000	0.000	0.000	0.000	32	236	133	152	-0.283	Error	Error	60	73	0	0	70	82	0	0	0	0
3	20	2	""	"YDR380W"	14420	25820	80	4476	5062	3074	103	109	51	100	100	0	7993	9988	6126	55	63	58	100	100	0	0	0	0	0	0	0	0	0	0	0	0	0	0	0	0	0	0	0	0.551	0.499	0.487	0.479	1.641	0.486	0.919	0.000	0.000	0.000	0.000	0.000	0.000	0.000	0.000	0.000	0.000	0.000	0.000	0.000	0.000	52	340	12311	14892	-0.860	Error	Error	4373	7938	0	0	4959	9933	0	0	0	0
3	21	2	""	"YDR412W"	14620	25820	80	5562	5367	2589	102	108	47	100	100	0	8746	9563	4776	55	60	24	100	100	0	0	0	0	0	0	0	0	0	0	0	0	0	0	0	0	0	0	0	0.628	0.554	0.578	0.554	1.544	0.534	0.898	0.000	0.000	0.000	0.000	0.000	0.000	0.000	0.000	0.000	0.000	0.000	0.000	0.000	0.000	52	340	14151	14773	-0.671	Error	Error	5460	8691	0	0	5265	9508	0	0	0	0
3	1	3	"TCM10"	"YDR350C"	10630	26030	70	5086	4393	1850	108	114	46	100	100	0	9557	8551	3602	53	62	33	100	100	0	0	0	0	0	0	0	0	0	0	0	0	0	0	0	0	0	0	0	0.524	0.504	0.499	0.472	1.867	0.484	0.892	0.000	0.000	0.000	0.000	0.000	0.000	0.000	0.000	0.000	0.000	0.000	0.000	0.000	0.000	32	236	14482	12783	-0.933	Error	Error	4978	9504	0	0	4285	8498	0	0	0	0
3	2	3	"RPP2B"	"YDR382W"	10830	26030	80	2401	2124	802	108	112	49	100	100	0	4069	3573	1147	55	65	39	100	100	0	0	0	0	0	0	0	0	0	0	0	0	0	0	0	0	0	0	0	0.571	0.573	0.587	0.541	1.453	0.586	0.885	0.000	0.000	0.000	0.000	0.000	0.000	0.000	0.000	0.000	0.000	0.000	0.000	0.000	0.000	52	340	6307	5534	-0.808	Error	Error	2293	4014	0	0	2016	3518	0	0	0	0
3	3	3	"ERD1"	"YDR414C"	11030	26030	80	8605	7206	3773	106	115	54	98	98	0	14885	13368	5743	56	67	44	100	100	0	0	0	0	0	0	0	0	0	0	0	0	0	0	0	0	0	0	0	0.573	0.533	0.534	0.451	1.926	0.552	0.922	0.000	0.000	0.000	0.000	0.000	0.000	0.000	0.000	0.000	0.000	0.000	0.000	0.000	0.000	52	340	23328	20412	-0.803	Error	Error	8499	14829	0	0	7100	13312	0	0	0	0
3	4	3	""	"YDR352W"	11230	26030	80	2563	2838	1883	106	112	48	98	98	0	2495	2729	1460	55	61	24	100	100	0	0	0	0	0	0	0	0	0	0	0	0	0	0	0	0	0	0	0	1.007	1.022	0.938	0.914	1.669	1.107	0.845	0.000	0.000	0.000	0.000	0.000	0.000	0.000	0.000	0.000	0.000	0.000	0.000	0.000	0.000	52	334	4897	5406	0.010	Error	Error	2457	2440	0	0	2732	2674	0	0	0	0
3	5	3	""	"YDR384C"	11430	26040	100	6889	6443	2543	109	118	60	100	100	0	11282	10369	3595	56	66	40	100	100	0	0	0	0	0	0	0	0	0	0	0	0	0	0	0	0	0	0	0	0.604	0.614	0.614	0.589	1.448	0.617	0.900	0.000	0.000	0.000	0.000	0.000	0.000	0.000	0.000	0.000	0.000	0.000	0.000	0.000	0.000	80	536	18006	16647	-0.727	Error	Error	6780	11226	0	0	6334	10313	0	0	0	0
3	6	3	"SYF1"	"YDR416W"	11620	26020	70	4022	4407	2352	105	113	48	100	100	0	7952	10073	6511	54	66	36	100	100	0	0	0	0	0	0	0	0	0	0	0	0	0	0	0	0	0	0	0	0.496	0.429	0.425	0.438	1.529	0.386	0.904	0.000	0.000	0.000	0.000	0.000	0.000	0.000	0.000	0.000	0.000	0.000	0.000	0.000	0.000	32	236	11815	14321	-1.012	Error	Error	3917	7898	0	0	4302	10019	0	0	0	0
3	7	3	"SHC1"	"YER096W"	11820	26030	80	7048	7643	3827	98	111	53	100	100	0	10002	9971	4624	56	62	27	98	98	0	0	0	0	0	0	0	0	0	0	0	0	0	0	0	0	0	0	0	0.699	0.761	0.706	0.721	1.668	0.759	0.825	0.000	0.000	0.000	0.000	0.000	0.000	0.000	0.000	0.000	0.000	0.000	0.000	0.000	0.000	52	340	16896	17460	-0.517	Error	Error	6950	9946	0	0	7545	9915	0	0	0	0
3	8	3	"LCP5"	"YER127W"	12020	26030	80	10683	9756	3417	104	112	52	100	100	0	13624	11787	4830	55	62	29	100	100	0	0	0	0	0	0	0	0	0	0	0	0	0	0	0	0	0	0	0	0.780	0.823	0.833	0.897	1.839	0.781	0.905	0.000	0.000	0.000	0.000	0.000	0.000	0.000	0.000	0.000	0.000	0.000	0.000	0.000	0.000	52	340	24148	21384	-0.359	Error	Error	10579	13569	0	0	9652	11732	0	0	0	0
3	9	3	"BUR6"	"YER159C"	12230	26020	90	3457	3068	1388	101	109	52	100	98	0	6566	5550	2105	55	62	39	100	100	0	0	0	0	0	0	0	0	0	0	0	0	0	0	0	0	0	0	0	0.515	0.540	0.540	0.497	1.635	0.565	0.900	0.000	0.000	0.000	0.000	0.000	0.000	0.000	0.000	0.000	0.000	0.000	0.000	0.000	0.000	52	420	9867	8462	-0.956	Error	Error	3356	6511	0	0	2967	5495	0	0	0	0
3	10	3	"UBP9"	"YER098W"	12420	26020	80	7272	8334	4970	106	113	50	100	100	0	8447	9234	6175	54	61	39	100	100	0	0	0	0	0	0	0	0	0	0	0	0	0	0	0	0	0	0	0	0.854	0.896	0.966	1.017	1.955	0.852	0.860	0.000	0.000	0.000	0.000	0.000	0.000	0.000	0.000	0.000	0.000	0.000	0.000	0.000	0.000	52	340	15559	17408	-0.228	Error	Error	7166	8393	0	0	8228	9180	0	0	0	0
3	11	3	"PAK1"	"YER129W"	12610	26030	70	8736	9382	5237	103	110	50	100	100	0	6385	7753	4801	55	60	23	100	100	0	0	0	0	0	0	0	0	0	0	0	0	0	0	0	0	0	0	0	1.364	1.205	1.228	1.272	1.817	1.172	0.889	0.000	0.000	0.000	0.000	0.000	0.000	0.000	0.000	0.000	0.000	0.000	0.000	0.000	0.000	32	236	14963	16977	0.448	Error	Error	8633	6330	0	0	9279	7698	0	0	0	0
3	12	3	"SPT2"	"YER161C"	12830	26020	80	13881	12502	4870	102	110	48	100	100	0	25173	22478	8340	54	60	28	100	100	0	0	0	0	0	0	0	0	0	0	0	0	0	0	0	0	0	0	0	0.549	0.553	0.541	0.539	1.496	0.543	0.914	0.000	0.000	0.000	0.000	0.000	0.000	0.000	0.000	0.000	0.000	0.000	0.000	0.000	0.000	52	340	38898	34824	-0.866	Error	Error	13779	25119	0	0	12400	22424	0	0	0	0
3	13	3	"UBC6"	"YER100W"	13020	26020	90	12079	10922	3375	103	111	51	100	100	0	11517	10168	3746	56	63	31	100	100	0	0	0	0	0	0	0	0	0	0	0	0	0	0	0	0	0	0	0	1.045	1.070	1.051	1.158	1.935	1.022	0.905	0.000	0.000	0.000	0.000	0.000	0.000	0.000	0.000	0.000	0.000	0.000	0.000	0.000	0.000	52	420	23437	20931	0.063	Error	Error	11976	11461	0	0	10819	10112	0	0	0	0
3	14	3	"RPS26B"	"YER131W"	13230	26030	80	3614	3970	2028	102	113	53	100	100	0	6073	6101	2976	57	64	33	100	100	0	0	0	0	0	0	0	0	0	0	0	0	0	0	0	0	0	0	0	0.584	0.640	0.604	0.611	1.569	0.638	0.898	0.000	0.000	0.000	0.000	0.000	0.000	0.000	0.000	0.000	0.000	0.000	0.000	0.000	0.000	52	340	9528	9912	-0.777	Error	Error	3512	6016	0	0	3868	6044	0	0	0	0
3	15	3	""	"YER163C"	13430	26020	80	4560	4153	1605	102	109	49	100	100	0	14989	13898	3938	59	71	36	100	100	0	0	0	0	0	0	0	0	0	0	0	0	0	0	0	0	0	0	0	0.299	0.293	0.277	0.271	1.514	0.291	0.894	0.000	0.000	0.000	0.000	0.000	0.000	0.000	0.000	0.000	0.000	0.000	0.000	0.000	0.000	52	340	19388	17890	-1.744	Error	Error	4458	14930	0	0	4051	13839	0	0	0	0
3	16	3	"RPS8B"	"YER102W"	13620	26030	80	4364	4195	1320	111	120	56	100	100	0	9264	8607	2577	61	74	42	100	100	0	0	0	0	0	0	0	0	0	0	0	0	0	0	0	0	0	0	0	0.462	0.478	0.477	0.462	1.564	0.462	0.866	0.000	0.000	0.000	0.000	0.000	0.000	0.000	0.000	0.000	0.000	0.000	0.000	0.000	0.000	52	340	13456	12630	-1.114	Error	Error	4253	9203	0	0	4084	8546	0	0	0	0
3	17	3	"GLC7"	"YER133W"	13830	26030	90	4899	4719	2095	114	120	58	100	100	0	8627	8083	4229	59	69	37	100	98	0	0	0	0	0	0	0	0	0	0	0	0	0	0	0	0	0	0	0	0.558	0.574	0.547	0.640	2.151	0.533	0.882	0.000	0.000	0.000	0.000	0.000	0.000	0.000	0.000	0.000	0.000	0.000	0.000	0.000	0.000	52	420	13353	12629	-0.840	Error	Error	4785	8568	0	0	4605	8024	0	0	0	0
3	18	3	"PAB1"	"YER165W"	14030	26030	80	3917	3440	2122	111	117	55	100	98	0	11988	11563	7376	60	70	41	100	100	0	0	0	0	0	0	0	0	0	0	0	0	0	0	0	0	0	0	0	0.319	0.289	0.299	0.292	1.869	0.278	0.914	0.000	0.000	0.000	0.000	0.000	0.000	0.000	0.000	0.000	0.000	0.000	0.000	0.000	0.000	52	340	15734	14832	-1.648	Error	Error	3806	11928	0	0	3329	11503	0	0	0	0
3	19	3	"CDC43"	"YGL155W"	14230	26020	90	9020	9135	4131	105	112	52	100	100	0	11417	10154	5575	58	65	31	98	96	0	0	0	0	0	0	0	0	0	0	0	0	0	0	0	0	0	0	0	0.785	0.894	0.846	1.095	2.846	0.820	0.863	0.000	0.000	0.000	0.000	0.000	0.000	0.000	0.000	0.000	0.000	0.000	0.000	0.000	0.000	52	420	20274	19126	-0.350	Error	Error	8915	11359	0	0	9030	10096	0	0	0	0
3	20	3	"COX4"	"YGL187C"	14430	26020	80	2816	2603	1096	103	109	50	100	100	0	8782	8124	2987	58	64	27	100	100	0	0	0	0	0	0	0	0	0	0	0	0	0	0	0	0	0	0	0	0.311	0.310	0.304	0.296	1.780	0.309	0.882	0.000	0.000	0.000	0.000	0.000	0.000	0.000	0.000	0.000	0.000	0.000	0.000	0.000	0.000	52	340	11437	10566	-1.685	Error	Error	2713	8724	0	0	2500	8066	0	0	0	0
3	21	3	""	"YGL219C"	14630	26020	80	4617	4631	2297	105	112	53	100	100	0	12278	12594	5974	56	67	81	100	100	0	0	0	0	0	0	0	0	0	0	0	0	0	0	0	0	0	0	0	0.369	0.361	0.337	0.352	1.777	0.338	0.813	0.000	0.000	0.000	0.000	0.000	0.000	0.000	0.000	0.000	0.000	0.000	0.000	0.000	0.000	52	340	16734	17064	-1.438	Error	Error	4512	12222	0	0	4526	12538	0	0	0	0
3	1	4	""	"YGL157W"	10630	26240	90	11528	10014	4088	109	114	45	100	100	0	13567	11146	5231	55	62	26	100	100	0	0	0	0	0	0	0	0	0	0	0	0	0	0	0	0	0	0	0	0.845	0.893	0.879	1.005	2.139	0.852	0.908	0.000	0.000	0.000	0.000	0.000	0.000	0.000	0.000	0.000	0.000	0.000	0.000	0.000	0.000	52	406	24931	20996	-0.243	Error	Error	11419	13512	0	0	9905	11091	0	0	0	0
3	2	4	"RPS26A"	"YGL189C"	10840	26230	80	5828	5455	2338	109	111	46	100	100	0	9281	8450	3995	55	63	29	100	100	0	0	0	0	0	0	0	0	0	0	0	0	0	0	0	0	0	0	0	0.620	0.637	0.607	0.676	2.296	0.604	0.838	0.000	0.000	0.000	0.000	0.000	0.000	0.000	0.000	0.000	0.000	0.000	0.000	0.000	0.000	52	340	14945	13741	-0.690	Error	Error	5719	9226	0	0	5346	8395	0	0	0	0
3	3	4	"NIF3"	"YGL221C"	11040	26230	90	6797	6040	2460	105	114	52	100	100	0	13197	11902	3678	55	63	36	100	100	0	0	0	0	0	0	0	0	0	0	0	0	0	0	0	0	0	0	0	0.509	0.501	0.519	0.464	1.487	0.505	0.897	0.000	0.000	0.000	0.000	0.000	0.000	0.000	0.000	0.000	0.000	0.000	0.000	0.000	0.000	52	420	19834	17782	-0.974	Error	Error	6692	13142	0	0	5935	11847	0	0	0	0
3	4	4	""	"YGL159W"	11230	26240	80	5346	5610	2594	105	112	49	100	100	0	8107	8314	3802	57	63	23	100	100	0	0	0	0	0	0	0	0	0	0	0	0	0	0	0	0	0	0	0	0.651	0.667	0.622	0.638	1.801	0.657	0.836	0.000	0.000	0.000	0.000	0.000	0.000	0.000	0.000	0.000	0.000	0.000	0.000	0.000	0.000	52	340	13291	13762	-0.619	Error	Error	5241	8050	0	0	5505	8257	0	0	0	0
3	5	4	"COX13"	"YGL191W"	11430	26230	90	5024	4675	1665	103	109	49	100	98	0	5585	5026	1850	56	63	28	100	100	0	0	0	0	0	0	0	0	0	0	0	0	0	0	0	0	0	0	0	0.890	0.920	0.896	0.882	1.858	0.902	0.879	0.000	0.000	0.000	0.000	0.000	0.000	0.000	0.000	0.000	0.000	0.000	0.000	0.000	0.000	52	414	10450	9542	-0.168	Error	Error	4921	5529	0	0	4572	4970	0	0	0	0
3	6	4	""	"YGL223C"	11640	26230	90	22802	18976	9301	110	116	50	100	100	0	19562	16748	7509	55	62	27	100	100	0	0	0	0	0	0	0	0	0	0	0	0	0	0	0	0	0	0	0	1.163	1.130	1.170	1.116	1.770	1.155	0.925	0.000	0.000	0.000	0.000	0.000	0.000	0.000	0.000	0.000	0.000	0.000	0.000	0.000	0.000	52	420	42199	35559	0.218	Error	Error	22692	19507	0	0	18866	16693	0	0	0	0
3	7	4	""	"YGL161C"	11830	26240	80	8093	7741	3255	113	114	50	100	100	0	14363	13343	4868	55	58	19	100	100	0	0	0	0	0	0	0	0	0	0	0	0	0	0	0	0	0	0	0	0.558	0.574	0.521	0.550	1.538	0.579	0.875	0.000	0.000	0.000	0.000	0.000	0.000	0.000	0.000	0.000	0.000	0.000	0.000	0.000	0.000	52	340	22288	20916	-0.842	Error	Error	7980	14308	0	0	7628	13288	0	0	0	0
3	8	4	""	"YGL193C"	12040	26230	80	4106	4047	1807	104	109	48	100	100	0	5159	4621	2177	54	59	30	98	98	0	0	0	0	0	0	0	0	0	0	0	0	0	0	0	0	0	0	0	0.784	0.863	0.751	0.812	1.627	0.841	0.861	0.000	0.000	0.000	0.000	0.000	0.000	0.000	0.000	0.000	0.000	0.000	0.000	0.000	0.000	52	340	9107	8510	-0.351	Error	Error	4002	5105	0	0	3943	4567	0	0	0	0
3	9	4	"GOG5"	"YGL225W"	12240	26230	80	23697	20949	7267	107	114	47	100	100	0	13302	11872	3486	53	58	23	100	100	0	0	0	0	0	0	0	0	0	0	0	0	0	0	0	0	0	0	0	1.781	1.763	1.737	1.726	1.645	1.831	0.903	0.000	0.000	0.000	0.000	0.000	0.000	0.000	0.000	0.000	0.000	0.000	0.000	0.000	0.000	52	340	36839	32661	0.832	Error	Error	23590	13249	0	0	20842	11819	0	0	0	0
3	10	4	"RNH70"	"YGR276C"	12440	26230	90	6963	6602	3796	103	107	46	100	100	0	11580	11205	6269	54	59	23	100	100	0	0	0	0	0	0	0	0	0	0	0	0	0	0	0	0	0	0	0	0.595	0.583	0.564	0.558	1.787	0.579	0.929	0.000	0.000	0.000	0.000	0.000	0.000	0.000	0.000	0.000	0.000	0.000	0.000	0.000	0.000	52	420	18386	17650	-0.749	Error	Error	6860	11526	0	0	6499	11151	0	0	0	0
3	11	4	""	"YHL012W"	12630	26230	80	27720	27556	13826	107	111	47	100	100	0	9200	8769	4760	54	62	41	100	100	0	0	0	0	0	0	0	0	0	0	0	0	0	0	0	0	0	0	0	3.019	3.150	3.120	3.474	1.827	3.199	0.916	0.000	0.000	0.000	0.000	0.000	0.000	0.000	0.000	0.000	0.000	0.000	0.000	0.000	0.000	52	340	36759	36164	1.594	Error	Error	27613	9146	0	0	27449	8715	0	0	0	0
3	12	4	""	"YHL044W"	12840	26240	90	11086	9353	4229	108	111	49	100	100	0	9442	8253	3114	56	60	26	100	100	0	0	0	0	0	0	0	0	0	0	0	0	0	0	0	0	0	0	0	1.170	1.128	1.161	1.051	1.686	1.210	0.893	0.000	0.000	0.000	0.000	0.000	0.000	0.000	0.000	0.000	0.000	0.000	0.000	0.000	0.000	52	420	20364	17442	0.226	Error	Error	10978	9386	0	0	9245	8197	0	0	0	0
3	13	4	""	"YGR278W"	13040	26230	90	15817	12223	7230	106	117	55	100	100	0	17129	13489	7177	56	64	32	98	98	0	0	0	0	0	0	0	0	0	0	0	0	0	0	0	0	0	0	0	0.920	0.902	0.926	0.806	1.698	0.940	0.921	0.000	0.000	0.000	0.000	0.000	0.000	0.000	0.000	0.000	0.000	0.000	0.000	0.000	0.000	52	420	32784	25550	-0.120	Error	Error	15711	17073	0	0	12117	13433	0	0	0	0
3	14	4	"YLF2"	"YHL014C"	13230	26230	90	34128	29192	10874	104	118	59	100	100	0	8898	7347	3383	57	68	40	100	98	0	0	0	0	0	0	0	0	0	0	0	0	0	0	0	0	0	0	0	3.848	3.990	3.989	4.341	1.773	4.005	0.900	0.000	0.000	0.000	0.000	0.000	0.000	0.000	0.000	0.000	0.000	0.000	0.000	0.000	0.000	52	420	42865	36378	1.944	Error	Error	34024	8841	0	0	29088	7290	0	0	0	0
3	15	4	""	"YHL046C"	13430	26230	90	46737	42325	13632	111	118	53	100	100	0	28915	25187	10164	59	70	38	100	100	0	0	0	0	0	0	0	0	0	0	0	0	0	0	0	0	0	0	0	1.616	1.680	1.690	1.870	1.901	1.647	0.914	0.000	0.000	0.000	0.000	0.000	0.000	0.000	0.000	0.000	0.000	0.000	0.000	0.000	0.000	52	420	75482	67342	0.692	Error	Error	46626	28856	0	0	42214	25128	0	0	0	0
3	16	4	""	"YGR280C"	13630	26230	80	5741	5168	1648	113	121	58	100	100	0	14884	12342	4706	64	78	49	100	100	0	0	0	0	0	0	0	0	0	0	0	0	0	0	0	0	0	0	0	0.380	0.412	0.403	0.432	1.731	0.385	0.898	0.000	0.000	0.000	0.000	0.000	0.000	0.000	0.000	0.000	0.000	0.000	0.000	0.000	0.000	52	340	20448	17333	-1.397	Error	Error	5628	14820	0	0	5055	12278	0	0	0	0
3	17	4	"DUR3"	"YHL016C"	13830	26230	80	34469	31021	14971	118	126	64	100	100	0	13679	12494	6183	63	77	46	100	100	0	0	0	0	0	0	0	0	0	0	0	0	0	0	0	0	0	0	0	2.523	2.486	2.597	2.826	1.958	2.554	0.916	0.000	0.000	0.000	0.000	0.000	0.000	0.000	0.000	0.000	0.000	0.000	0.000	0.000	0.000	52	340	47967	43334	1.335	Error	Error	34351	13616	0	0	30903	12431	0	0	0	0
3	18	4	"COS8"	"YHL048W"	14040	26230	80	23202	22085	8253	116	121	57	100	100	0	20837	19515	6660	59	71	38	100	100	0	0	0	0	0	0	0	0	0	0	0	0	0	0	0	0	0	0	0	1.111	1.129	1.113	1.072	1.656	1.156	0.861	0.000	0.000	0.000	0.000	0.000	0.000	0.000	0.000	0.000	0.000	0.000	0.000	0.000	0.000	52	340	43864	41425	0.152	Error	Error	23086	20778	0	0	21969	19456	0	0	0	0
3	19	4	"BGL2"	"YGR282C"	14230	26230	90	11986	10939	3802	114	120	53	100	100	0	8746	7662	2843	58	68	35	98	98	0	0	0	0	0	0	0	0	0	0	0	0	0	0	0	0	0	0	0	1.366	1.424	1.382	1.628	2.308	1.402	0.894	0.000	0.000	0.000	0.000	0.000	0.000	0.000	0.000	0.000	0.000	0.000	0.000	0.000	0.000	52	420	20560	18429	0.450	Error	Error	11872	8688	0	0	10825	7604	0	0	0	0
3	20	4	""	"YHL018W"	14440	26220	80	8867	8346	4380	109	116	51	100	100	0	8990	7942	2872	56	64	29	100	100	0	0	0	0	0	0	0	0	0	0	0	0	0	0	0	0	0	0	0	0.980	1.045	0.947	0.968	1.672	1.133	0.859	0.000	0.000	0.000	0.000	0.000	0.000	0.000	0.000	0.000	0.000	0.000	0.000	0.000	0.000	52	340	17692	16123	-0.029	Error	Error	8758	8934	0	0	8237	7886	0	0	0	0
3	21	4	""	"YHL050C"	14640	26230	90	42882	41903	19107	108	116	56	100	100	13	60943	51530	15983	56	66	44	100	100	40	0	0	0	0	0	0	0	0	0	0	0	0	0	0	0	0	0	0	0.703	0.812	0.827	0.751	1.532	0.840	0.887	0.000	0.000	0.000	0.000	0.000	0.000	0.000	0.000	0.000	0.000	0.000	0.000	0.000	0.000	52	420	103661	93269	-0.509	Error	Error	42774	60887	0	0	41795	51474	0	0	0	0
3	1	5	""	"YIL086C"	10630	26440	150	108	114	53	103	109	53	17	5	0	58	66	40	54	60	25	16	7	0	0	0	0	0	0	0	0	0	0	0	0	0	0	0	0	0	0	0	1.250	0.917	3.143	2.767	3.840	13.210	0.010	0.000	0.000	0.000	0.000	0.000	0.000	0.000	0.000	0.000	0.000	0.000	0.000	0.000	0.000	156	1058	9	23	0.322	Error	Error	5	4	0	0	11	12	0	0	-50	0
3	2	5	"RHO3"	"YIL118W"	10850	26450	100	2465	2530	1876	105	111	52	95	93	0	3282	3561	2961	57	63	27	97	96	0	0	0	0	0	0	0	0	0	0	0	0	0	0	0	0	0	0	0	0.732	0.692	0.654	0.745	2.373	0.646	0.874	0.000	0.000	0.000	0.000	0.000	0.000	0.000	0.000	0.000	0.000	0.000	0.000	0.000	0.000	80	540	5585	5929	-0.451	Error	Error	2360	3225	0	0	2425	3504	0	0	0	0
3	3	5	"DNA43"	"YIL150C"	11050	26440	80	6868	6665	3488	105	113	60	100	100	0	12486	12046	5577	57	75	162	100	100	0	0	0	0	0	0	0	0	0	0	0	0	0	0	0	0	0	0	0	0.544	0.547	0.530	0.518	2.021	0.548	0.878	0.000	0.000	0.000	0.000	0.000	0.000	0.000	0.000	0.000	0.000	0.000	0.000	0.000	0.000	52	340	19192	18549	-0.878	Error	Error	6763	12429	0	0	6560	11989	0	0	0	0
3	4	5	""	"YIL088C"	11250	26440	80	19568	16896	8920	108	114	53	100	100	0	16995	14996	6164	55	65	56	100	100	0	0	0	0	0	0	0	0	0	0	0	0	0	0	0	0	0	0	0	1.149	1.124	1.062	0.957	1.699	1.203	0.910	0.000	0.000	0.000	0.000	0.000	0.000	0.000	0.000	0.000	0.000	0.000	0.000	0.000	0.000	52	340	36400	31729	0.200	Error	Error	19460	16940	0	0	16788	14941	0	0	0	0
3	5	5	""	"YIL120W"	11440	26440	80	19138	17509	7537	106	110	47	100	100	0	15305	13073	5256	55	58	17	100	100	0	0	0	0	0	0	0	0	0	0	0	0	0	0	0	0	0	0	0	1.248	1.337	1.324	1.317	1.774	1.376	0.898	0.000	0.000	0.000	0.000	0.000	0.000	0.000	0.000	0.000	0.000	0.000	0.000	0.000	0.000	52	340	34282	30421	0.320	Error	Error	19032	15250	0	0	17403	13018	0	0	0	0
3	6	5	""	"YIL152W"	11640	26440	90	9067	9500	4612	99	106	46	100	100	0	4751	4855	2444	53	56	17	100	100	0	0	0	0	0	0	0	0	0	0	0	0	0	0	0	0	0	0	0	1.909	1.958	1.884	1.945	1.638	2.044	0.852	0.000	0.000	0.000	0.000	0.000	0.000	0.000	0.000	0.000	0.000	0.000	0.000	0.000	0.000	52	420	13666	14203	0.933	Error	Error	8968	4698	0	0	9401	4802	0	0	0	0
3	7	5	""	"YIL090W"	11840	26440	70	5526	6405	4080	97	113	71	100	100	0	8069	7535	5571	52	64	115	96	96	0	0	0	0	0	0	0	0	0	0	0	0	0	0	0	0	0	0	0	0.677	0.843	0.901	1.033	2.360	0.747	0.777	0.000	0.000	0.000	0.000	0.000	0.000	0.000	0.000	0.000	0.000	0.000	0.000	0.000	0.000	32	236	13446	13791	-0.562	Error	Error	5429	8017	0	0	6308	7483	0	0	0	0
3	8	5	""	"YIL122W"	12040	26440	80	15168	13467	5034	100	107	49	100	100	0	10036	8915	3947	53	56	20	100	100	0	0	0	0	0	0	0	0	0	0	0	0	0	0	0	0	0	0	0	1.509	1.508	1.421	1.587	1.804	1.499	0.874	0.000	0.000	0.000	0.000	0.000	0.000	0.000	0.000	0.000	0.000	0.000	0.000	0.000	0.000	52	340	25051	22229	0.594	Error	Error	15068	9983	0	0	13367	8862	0	0	0	0
3	9	5	"IMP2'"	"YIL154C"	12240	26440	80	1537	1415	573	105	113	73	100	98	0	2803	2488	1050	54	69	109	98	96	0	0	0	0	0	0	0	0	0	0	0	0	0	0	0	0	0	0	0	0.521	0.538	0.520	0.571	2.161	0.519	0.872	0.000	0.000	0.000	0.000	0.000	0.000	0.000	0.000	0.000	0.000	0.000	0.000	0.000	0.000	52	340	4181	3744	-0.941	Error	Error	1432	2749	0	0	1310	2434	0	0	0	0
3	10	5	""	"YIL092W"	12450	26430	80	16017	16018	11465	103	110	50	100	100	0	11672	12034	8428	55	64	36	98	98	0	0	0	0	0	0	0	0	0	0	0	0	0	0	0	0	0	0	0	1.370	1.329	1.326	1.250	1.882	1.359	0.917	0.000	0.000	0.000	0.000	0.000	0.000	0.000	0.000	0.000	0.000	0.000	0.000	0.000	0.000	52	340	27531	27894	0.454	Error	Error	15914	11617	0	0	15915	11979	0	0	0	0
3	11	5	"AYR1"	"YIL124W"	12650	26440	90	6557	5297	2634	103	109	48	100	100	0	11871	10168	3603	52	59	35	100	100	0	0	0	0	0	0	0	0	0	0	0	0	0	0	0	0	0	0	0	0.546	0.513	0.542	0.434	1.830	0.548	0.898	0.000	0.000	0.000	0.000	0.000	0.000	0.000	0.000	0.000	0.000	0.000	0.000	0.000	0.000	52	420	18273	15310	-0.873	Error	Error	6454	11819	0	0	5194	10116	0	0	0	0
3	12	5	"UBP7"	"YIL156W"	12840	26440	80	7686	12092	10846	104	108	48	100	100	0	4596	7194	5831	51	56	24	100	100	0	0	0	0	0	0	0	0	0	0	0	0	0	0	0	0	0	0	0	1.668	1.678	1.436	1.482	1.987	1.829	0.874	0.000	0.000	0.000	0.000	0.000	0.000	0.000	0.000	0.000	0.000	0.000	0.000	0.000	0.000	52	340	12127	19131	0.738	Error	Error	7582	4545	0	0	11988	7143	0	0	0	0
3	13	5	"BNA1"	"YJR025C"	13040	26440	80	823	1644	1771	102	111	47	98	94	0	1778	4342	5044	51	54	18	100	98	0	0	0	0	0	0	0	0	0	0	0	0	0	0	0	0	0	0	0	0.417	0.359	0.375	0.361	2.010	0.341	0.910	0.000	0.000	0.000	0.000	0.000	0.000	0.000	0.000	0.000	0.000	0.000	0.000	0.000	0.000	52	340	2448	5833	-1.260	Error	Error	721	1727	0	0	1542	4291	0	0	0	0
3	14	5	"CDC8"	"YJR057W"	13240	26430	90	1491	3162	2995	102	106	44	100	100	0	4014	8004	7359	51	56	25	100	100	0	0	0	0	0	0	0	0	0	0	0	0	0	0	0	0	0	0	0	0.350	0.385	0.402	0.362	2.020	0.380	0.898	0.000	0.000	0.000	0.000	0.000	0.000	0.000	0.000	0.000	0.000	0.000	0.000	0.000	0.000	52	420	5352	11013	-1.513	Error	Error	1389	3963	0	0	3060	7953	0	0	0	0
3	15	5	"GRR1"	"YJR090C"	13440	26440	80	264	482	582	107	108	45	82	69	0	298	583	857	53	60	32	100	92	0	0	0	0	0	0	0	0	0	0	0	0	0	0	0	0	0	0	0	0.641	0.708	0.651	0.623	2.331	0.655	0.750	0.000	0.000	0.000	0.000	0.000	0.000	0.000	0.000	0.000	0.000	0.000	0.000	0.000	0.000	52	340	402	905	-0.642	Error	Error	157	245	0	0	375	530	0	0	0	0
3	16	5	""	"YJR027W"	13640	26440	80	337	799	1251	106	112	52	90	80	0	408	945	1596	58	65	29	100	88	0	0	0	0	0	0	0	0	0	0	0	0	0	0	0	0	0	0	0	0.660	0.781	0.820	0.776	2.439	0.746	0.682	0.000	0.000	0.000	0.000	0.000	0.000	0.000	0.000	0.000	0.000	0.000	0.000	0.000	0.000	52	340	581	1580	-0.599	Error	Error	231	350	0	0	693	887	0	0	0	0
3	17	5	"PTK2"	"YJR059W"	13830	26440	70	299	745	1028	112	117	50	87	75	0	567	1535	2145	60	69	37	100	100	0	0	0	0	0	0	0	0	0	0	0	0	0	0	0	0	0	0	0	0.369	0.429	0.417	0.403	2.261	0.440	0.832	0.000	0.000	0.000	0.000	0.000	0.000	0.000	0.000	0.000	0.000	0.000	0.000	0.000	0.000	32	236	694	2108	-1.439	Error	Error	187	507	0	0	633	1475	0	0	0	0
3	18	5	"BUD4"	"YJR092W"	14050	26440	70	232	379	324	105	108	48	78	75	0	277	512	574	56	65	40	96	78	0	0	0	0	0	0	0	0	0	0	0	0	0	0	0	0	0	0	0	0.575	0.601	0.661	0.620	2.776	0.533	0.653	0.000	0.000	0.000	0.000	0.000	0.000	0.000	0.000	0.000	0.000	0.000	0.000	0.000	0.000	32	236	348	730	-0.799	Error	Error	127	221	0	0	274	456	0	0	0	0
3	19	5	""	"YJR029W"	14240	26430	70	1126	1495	1492	110	112	47	100	96	0	1278	1726	1522	54	56	18	100	100	0	0	0	0	0	0	0	0	0	0	0	0	0	0	0	0	0	0	0	0.830	0.828	0.784	0.727	1.981	0.898	0.755	0.000	0.000	0.000	0.000	0.000	0.000	0.000	0.000	0.000	0.000	0.000	0.000	0.000	0.000	32	236	2240	3057	-0.269	Error	Error	1016	1224	0	0	1385	1672	0	0	0	0
3	20	5	""	"YJR061W"	14450	26440	60	255	467	522	102	109	51	75	59	0	231	552	652	53	61	29	100	81	0	0	0	0	0	0	0	0	0	0	0	0	0	0	0	0	0	0	0	0.860	0.731	0.717	0.786	2.602	0.757	0.702	0.000	0.000	0.000	0.000	0.000	0.000	0.000	0.000	0.000	0.000	0.000	0.000	0.000	0.000	32	176	331	864	-0.218	Error	Error	153	178	0	0	365	499	0	0	0	0
3	21	5	"IME1"	"YJR094C"	14640	26430	70	425	1122	2072	100	109	56	93	81	0	554	1266	1874	55	61	25	100	100	0	0	0	0	0	0	0	0	0	0	0	0	0	0	0	0	0	0	0	0.651	0.844	0.724	0.710	2.119	1.052	0.868	0.000	0.000	0.000	0.000	0.000	0.000	0.000	0.000	0.000	0.000	0.000	0.000	0.000	0.000	32	236	824	2233	-0.619	Error	Error	325	499	0	0	1022	1211	0	0	0	0
3	1	6	"GEA1"	"YJR031C"	10650	26650	70	279	787	1054	102	109	53	90	62	0	398	1025	1355	56	63	37	100	93	0	0	0	0	0	0	0	0	0	0	0	0	0	0	0	0	0	0	0	0.518	0.707	0.631	0.666	1.974	0.733	0.777	0.000	0.000	0.000	0.000	0.000	0.000	0.000	0.000	0.000	0.000	0.000	0.000	0.000	0.000	32	236	519	1654	-0.950	Error	Error	177	342	0	0	685	969	0	0	0	0
3	2	6	"RPA12"	"YJR063W"	10850	26660	60	245	569	790	111	116	50	65	56	0	334	1083	1620	55	59	21	96	93	0	0	0	0	0	0	0	0	0	0	0	0	0	0	0	0	0	0	0	0.480	0.446	0.425	0.401	3.084	0.459	0.878	0.000	0.000	0.000	0.000	0.000	0.000	0.000	0.000	0.000	0.000	0.000	0.000	0.000	0.000	32	176	413	1486	-1.058	Error	Error	134	279	0	0	458	1028	0	0	0	0
3	3	6	"SFC1"	"YJR095W"	11050	26640	80	165	254	263	105	111	51	59	26	0	203	370	492	54	59	23	94	94	0	0	0	0	0	0	0	0	0	0	0	0	0	0	0	0	0	0	0	0.403	0.472	0.468	0.452	3.063	0.483	0.693	0.000	0.000	0.000	0.000	0.000	0.000	0.000	0.000	0.000	0.000	0.000	0.000	0.000	0.000	52	340	209	465	-1.312	Error	Error	60	149	0	0	149	316	0	0	0	0
3	4	6	""	"YKR020W"	11250	26640	80	739	2250	2783	98	106	49	92	88	0	1911	4578	5440	52	57	27	96	96	0	0	0	0	0	0	0	0	0	0	0	0	0	0	0	0	0	0	0	0.345	0.475	0.435	0.407	2.458	0.485	0.910	0.000	0.000	0.000	0.000	0.000	0.000	0.000	0.000	0.000	0.000	0.000	0.000	0.000	0.000	52	340	2500	6678	-1.536	Error	Error	641	1859	0	0	2152	4526	0	0	0	0
3	5	6	"MRS4"	"YKR052C"	11450	26650	60	2297	3323	3613	100	108	51	100	100	0	1038	1709	1857	53	58	22	100	100	0	0	0	0	0	0	0	0	0	0	0	0	0	0	0	0	0	0	0	2.230	1.946	1.782	1.829	2.513	2.003	0.904	0.000	0.000	0.000	0.000	0.000	0.000	0.000	0.000	0.000	0.000	0.000	0.000	0.000	0.000	32	176	3182	4879	1.157	Error	Error	2197	985	0	0	3223	1656	0	0	0	0
3	6	6	"HBS1"	"YKR084C"	11650	26650	70	861	1623	1999	101	106	49	96	90	0	719	1605	2142	52	56	20	100	100	0	0	0	0	0	0	0	0	0	0	0	0	0	0	0	0	0	0	0	1.139	0.980	0.735	0.846	2.251	0.940	0.749	0.000	0.000	0.000	0.000	0.000	0.000	0.000	0.000	0.000	0.000	0.000	0.000	0.000	0.000	32	236	1427	3075	0.188	Error	Error	760	667	0	0	1522	1553	0	0	0	0
3	7	6	""	"YKR022C"	11840	26650	80	833	4171	7262	102	106	49	96	90	0	857	2927	4805	52	58	29	92	90	0	0	0	0	0	0	0	0	0	0	0	0	0	0	0	0	0	0	0	0.908	1.415	0.985	0.976	2.766	1.515	0.924	0.000	0.000	0.000	0.000	0.000	0.000	0.000	0.000	0.000	0.000	0.000	0.000	0.000	0.000	52	340	1536	6944	-0.139	Error	Error	731	805	0	0	4069	2875	0	0	0	0
3	8	6	"DYN1"	"YKR054C"	12040	26640	50	154	159	66	101	113	58	33	16	0	136	153	52	54	63	38	91	58	0	0	0	0	0	0	0	0	0	0	0	0	0	0	0	0	0	0	0	0.646	0.586	0.533	0.681	2.103	1.364	0.210	0.000	0.000	0.000	0.000	0.000	0.000	0.000	0.000	0.000	0.000	0.000	0.000	0.000	0.000	12	104	135	157	-0.630	Error	Error	53	82	0	0	58	99	0	0	0	0
3	9	6	"PRP16"	"YKR086W"	12240	26650	70	553	1766	3294	100	106	47	96	90	0	496	1585	2508	53	60	25	100	100	0	0	0	0	0	0	0	0	0	0	0	0	0	0	0	0	0	0	0	1.023	1.087	0.639	0.784	2.249	1.377	0.536	0.000	0.000	0.000	0.000	0.000	0.000	0.000	0.000	0.000	0.000	0.000	0.000	0.000	0.000	32	236	896	3198	0.032	Error	Error	453	443	0	0	1666	1532	0	0	0	0
3	10	6	"DBP7"	"YKR024C"	12440	26640	70	274	865	1452	101	110	47	90	84	0	230	626	1134	54	62	29	90	84	0	0	0	0	0	0	0	0	0	0	0	0	0	0	0	0	0	0	0	0.983	1.336	1.054	1.151	2.422	1.321	0.830	0.000	0.000	0.000	0.000	0.000	0.000	0.000	0.000	0.000	0.000	0.000	0.000	0.000	0.000	32	236	349	1336	-0.025	Error	Error	173	176	0	0	764	572	0	0	0	0
3	11	6	"RNC1"	"YKR056W"	12640	26650	80	234	632	1196	97	104	45	71	59	0	434	1871	3739	52	57	22	96	92	0	0	0	0	0	0	0	0	0	0	0	0	0	0	0	0	0	0	0	0.359	0.294	0.324	0.311	2.567	0.297	0.865	0.000	0.000	0.000	0.000	0.000	0.000	0.000	0.000	0.000	0.000	0.000	0.000	0.000	0.000	52	340	519	2354	-1.479	Error	Error	137	382	0	0	535	1819	0	0	0	0
3	12	6	""	"YKR088C"	12840	26640	60	366	884	1275	100	107	48	90	81	0	361	972	1332	52	59	29	100	96	0	0	0	0	0	0	0	0	0	0	0	0	0	0	0	0	0	0	0	0.861	0.852	0.764	0.673	2.486	0.926	0.841	0.000	0.000	0.000	0.000	0.000	0.000	0.000	0.000	0.000	0.000	0.000	0.000	0.000	0.000	32	176	575	1704	-0.216	Error	Error	266	309	0	0	784	920	0	0	0	0
3	13	6	"GCN3"	"YKR026C"	13040	26640	80	8232	7059	2843	107	109	48	100	100	0	11072	9935	3785	52	57	26	100	100	0	0	0	0	0	0	0	0	0	0	0	0	0	0	0	0	0	0	0	0.737	0.703	0.709	0.682	1.483	0.694	0.879	0.000	0.000	0.000	0.000	0.000	0.000	0.000	0.000	0.000	0.000	0.000	0.000	0.000	0.000	52	340	19145	16835	-0.440	Error	Error	8125	11020	0	0	6952	9883	0	0	0	0
3	14	6	"GLG1"	"YKR058W"	13250	26640	80	779	1581	1920	103	112	54	96	90	0	2391	4833	5581	53	69	122	100	100	0	0	0	0	0	0	0	0	0	0	0	0	0	0	0	0	0	0	0	0.289	0.309	0.267	0.250	1.849	0.306	0.817	0.000	0.000	0.000	0.000	0.000	0.000	0.000	0.000	0.000	0.000	0.000	0.000	0.000	0.000	52	340	3014	6258	-1.790	Error	Error	676	2338	0	0	1478	4780	0	0	0	0
3	15	6	""	"YKR090W"	13450	26650	100	419	755	1074	103	129	345	47	22	0	868	1712	2385	53	69	174	95	85	0	0	0	0	0	0	0	0	0	0	0	0	0	0	0	0	0	0	0	0.388	0.393	0.378	0.383	2.269	0.483	0.554	0.000	0.000	0.000	0.000	0.000	0.000	0.000	0.000	0.000	0.000	0.000	0.000	0.000	0.000	80	538	1131	2311	-1.367	Error	Error	316	815	0	0	652	1659	0	0	0	0
3	16	6	""	"YLR231C"	13640	26630	80	7303	6770	3047	103	140	432	100	100	0	10717	11047	5537	54	74	210	100	100	0	0	0	0	0	0	0	0	0	0	0	0	0	0	0	0	0	0	0	0.675	0.606	0.570	0.630	1.573	0.579	0.917	0.000	0.000	0.000	0.000	0.000	0.000	0.000	0.000	0.000	0.000	0.000	0.000	0.000	0.000	52	340	17863	17660	-0.567	Error	Error	7200	10663	0	0	6667	10993	0	0	0	0
3	17	6	"RED1"	"YLR263W"	13840	26640	80	1283	1685	1369	100	107	52	100	98	0	2366	3088	2255	52	59	31	100	100	0	0	0	0	0	0	0	0	0	0	0	0	0	0	0	0	0	0	0	0.511	0.522	0.465	0.463	1.937	0.534	0.842	0.000	0.000	0.000	0.000	0.000	0.000	0.000	0.000	0.000	0.000	0.000	0.000	0.000	0.000	52	340	3497	4621	-0.968	Error	Error	1183	2314	0	0	1585	3036	0	0	0	0
3	18	6	""	"YLR294C"	14040	26630	80	1090	1118	513	103	109	51	98	96	0	3369	3284	1632	54	64	40	98	98	0	0	0	0	0	0	0	0	0	0	0	0	0	0	0	0	0	0	0	0.298	0.314	0.328	0.340	2.551	0.271	0.712	0.000	0.000	0.000	0.000	0.000	0.000	0.000	0.000	0.000	0.000	0.000	0.000	0.000	0.000	52	340	4302	4245	-1.748	Error	Error	987	3315	0	0	1015	3230	0	0	0	0
3	19	6	"EST1"	"YLR233C"	14250	26640	80	5328	4606	3261	107	110	45	98	96	0	7922	8028	5380	54	63	49	100	100	0	0	0	0	0	0	0	0	0	0	0	0	0	0	0	0	0	0	0	0.664	0.564	0.541	0.453	1.998	0.567	0.911	0.000	0.000	0.000	0.000	0.000	0.000	0.000	0.000	0.000	0.000	0.000	0.000	0.000	0.000	52	340	13089	12473	-0.592	Error	Error	5221	7868	0	0	4499	7974	0	0	0	0
3	20	6	""	"YLR265C"	14450	26640	80	4256	4606	3188	105	109	51	100	100	0	2694	3201	2272	54	60	26	100	100	0	0	0	0	0	0	0	0	0	0	0	0	0	0	0	0	0	0	0	1.572	1.430	1.487	1.377	1.738	1.468	0.831	0.000	0.000	0.000	0.000	0.000	0.000	0.000	0.000	0.000	0.000	0.000	0.000	0.000	0.000	52	340	6791	7648	0.653	Error	Error	4151	2640	0	0	4501	3147	0	0	0	0
3	21	6	""	"YLR296W"	14650	26630	80	575	597	305	104	109	51	98	94	0	2145	2040	1094	54	64	85	94	92	0	0	0	0	0	0	0	0	0	0	0	0	0	0	0	0	0	0	0	0.225	0.248	0.234	0.273	2.161	0.216	0.738	0.000	0.000	0.000	0.000	0.000	0.000	0.000	0.000	0.000	0.000	0.000	0.000	0.000	0.000	52	332	2562	2479	-2.150	Error	Error	471	2091	0	0	493	1986	0	0	0	0
3	1	7	""	"YLR235C"	10650	26850	80	3363	3199	1258	107	110	50	100	100	0	5301	4764	1601	56	61	23	100	100	0	0	0	0	0	0	0	0	0	0	0	0	0	0	0	0	0	0	0	0.621	0.657	0.639	0.650	1.588	0.662	0.875	0.000	0.000	0.000	0.000	0.000	0.000	0.000	0.000	0.000	0.000	0.000	0.000	0.000	0.000	52	340	8501	7800	-0.688	Error	Error	3256	5245	0	0	3092	4708	0	0	0	0
3	2	7	"BOP2"	"YLR267W"	10850	26850	80	5888	6667	4279	110	113	46	100	100	0	9280	11316	7261	56	62	26	100	100	0	0	0	0	0	0	0	0	0	0	0	0	0	0	0	0	0	0	0	0.626	0.582	0.582	0.583	1.900	0.572	0.923	0.000	0.000	0.000	0.000	0.000	0.000	0.000	0.000	0.000	0.000	0.000	0.000	0.000	0.000	52	340	15002	17817	-0.675	Error	Error	5778	9224	0	0	6557	11260	0	0	0	0
3	3	7	"YHC1"	"YLR298C"	11050	26850	80	3441	3084	1204	102	109	54	100	100	0	9785	8262	3491	54	62	27	100	100	0	0	0	0	0	0	0	0	0	0	0	0	0	0	0	0	0	0	0	0.343	0.363	0.354	0.368	1.691	0.343	0.890	0.000	0.000	0.000	0.000	0.000	0.000	0.000	0.000	0.000	0.000	0.000	0.000	0.000	0.000	52	340	13070	11190	-1.543	Error	Error	3339	9731	0	0	2982	8208	0	0	0	0
3	4	7	"THI7"	"YLR237W"	11250	26850	80	10129	9435	4069	102	110	52	100	100	0	19061	15646	6600	56	61	25	100	100	0	0	0	0	0	0	0	0	0	0	0	0	0	0	0	0	0	0	0	0.528	0.599	0.593	0.586	1.682	0.587	0.904	0.000	0.000	0.000	0.000	0.000	0.000	0.000	0.000	0.000	0.000	0.000	0.000	0.000	0.000	52	340	29032	24923	-0.922	Error	Error	10027	19005	0	0	9333	15590	0	0	0	0
3	5	7	""	"YLR269C"	11450	26850	80	4240	4155	1693	105	109	46	100	100	0	5599	4852	1726	51	54	16	100	100	0	0	0	0	0	0	0	0	0	0	0	0	0	0	0	0	0	0	0	0.745	0.844	0.813	0.792	1.619	0.846	0.873	0.000	0.000	0.000	0.000	0.000	0.000	0.000	0.000	0.000	0.000	0.000	0.000	0.000	0.000	52	340	9683	8851	-0.424	Error	Error	4135	5548	0	0	4050	4801	0	0	0	0
3	6	7	"EXG1"	"YLR300W"	11650	26850	90	5821	5142	1881	102	107	46	100	100	0	15222	12553	5087	52	55	18	100	100	0	0	0	0	0	0	0	0	0	0	0	0	0	0	0	0	0	0	0	0.377	0.403	0.390	0.409	1.713	0.375	0.894	0.000	0.000	0.000	0.000	0.000	0.000	0.000	0.000	0.000	0.000	0.000	0.000	0.000	0.000	52	420	20889	17541	-1.407	Error	Error	5719	15170	0	0	5040	12501	0	0	0	0
3	7	7	"MVP1"	"YMR004W"	11850	26850	80	561	2342	3913	100	107	49	98	90	0	462	1175	1800	51	55	24	100	98	0	0	0	0	0	0	0	0	0	0	0	0	0	0	0	0	0	0	0	1.122	1.995	1.441	1.324	2.440	2.258	0.843	0.000	0.000	0.000	0.000	0.000	0.000	0.000	0.000	0.000	0.000	0.000	0.000	0.000	0.000	52	340	872	3366	0.166	Error	Error	461	411	0	0	2242	1124	0	0	0	0
3	8	7	"IMP2"	"YMR035W"	12050	26850	80	1253	3721	5187	98	104	47	100	98	0	777	2120	3040	52	56	21	96	94	0	0	0	0	0	0	0	0	0	0	0	0	0	0	0	0	0	0	0	1.593	1.752	1.542	1.649	2.156	1.770	0.887	0.000	0.000	0.000	0.000	0.000	0.000	0.000	0.000	0.000	0.000	0.000	0.000	0.000	0.000	52	340	1880	5691	0.672	Error	Error	1155	725	0	0	3623	2068	0	0	0	0
3	9	7	"SOV1"	"YMR066W"	12250	26860	70	250	608	662	102	106	48	81	65	0	264	633	813	53	56	19	96	84	0	0	0	0	0	0	0	0	0	0	0	0	0	0	0	0	0	0	0	0.701	0.872	1.029	0.932	2.478	0.829	0.903	0.000	0.000	0.000	0.000	0.000	0.000	0.000	0.000	0.000	0.000	0.000	0.000	0.000	0.000	32	236	359	1086	-0.512	Error	Error	148	211	0	0	506	580	0	0	0	0
3	10	7	"PLB2"	"YMR006C"	12450	26850	70	1571	6361	10391	105	110	48	96	93	0	637	1963	3342	52	55	19	100	100	0	0	0	0	0	0	0	0	0	0	0	0	0	0	0	0	0	0	0	2.506	3.274	2.431	2.511	2.646	3.407	0.826	0.000	0.000	0.000	0.000	0.000	0.000	0.000	0.000	0.000	0.000	0.000	0.000	0.000	0.000	32	236	2051	8167	1.325	Error	Error	1466	585	0	0	6256	1911	0	0	0	0
3	11	7	"MSN2"	"YMR037C"	12640	26850	60	360	1167	2303	98	102	46	93	90	0	725	1903	3313	53	56	19	100	100	0	0	0	0	0	0	0	0	0	0	0	0	0	0	0	0	0	0	0	0.390	0.578	0.482	0.442	2.340	0.663	0.910	0.000	0.000	0.000	0.000	0.000	0.000	0.000	0.000	0.000	0.000	0.000	0.000	0.000	0.000	32	176	934	2919	-1.359	Error	Error	262	672	0	0	1069	1850	0	0	0	0
3	12	7	""	"YMR068W"	12850	26840	70	610	1680	2641	110	109	46	96	87	0	1174	3043	4079	53	57	22	100	100	0	0	0	0	0	0	0	0	0	0	0	0	0	0	0	0	0	0	0	0.446	0.525	0.477	0.395	2.025	0.582	0.795	0.000	0.000	0.000	0.000	0.000	0.000	0.000	0.000	0.000	0.000	0.000	0.000	0.000	0.000	32	236	1621	4560	-1.165	Error	Error	500	1121	0	0	1570	2990	0	0	0	0
3	13	7	"PLB1"	"YMR008C"	13050	26850	80	14394	12908	8476	98	107	51	100	100	0	11740	12427	7145	54	60	24	100	100	0	0	0	0	0	0	0	0	0	0	0	0	0	0	0	0	0	0	0	1.223	1.035	0.988	0.881	1.864	1.096	0.881	0.000	0.000	0.000	0.000	0.000	0.000	0.000	0.000	0.000	0.000	0.000	0.000	0.000	0.000	52	340	25982	25183	0.291	Error	Error	14296	11686	0	0	12810	12373	0	0	0	0
3	14	7	"SUB1"	"YMR039C"	13250	26850	80	4834	4539	1944	100	106	50	100	100	0	12133	10610	4973	52	56	21	100	100	0	0	0	0	0	0	0	0	0	0	0	0	0	0	0	0	0	0	0	0.392	0.420	0.389	0.425	1.832	0.394	0.884	0.000	0.000	0.000	0.000	0.000	0.000	0.000	0.000	0.000	0.000	0.000	0.000	0.000	0.000	52	340	16815	14997	-1.352	Error	Error	4734	12081	0	0	4439	10558	0	0	0	0
3	15	7	"MOT3"	"YMR070W"	13440	26840	70	7036	6408	3368	103	109	47	100	100	0	7970	8281	4887	53	64	97	100	100	0	0	0	0	0	0	0	0	0	0	0	0	0	0	0	0	0	0	0	0.876	0.766	0.751	0.762	1.606	0.731	0.920	0.000	0.000	0.000	0.000	0.000	0.000	0.000	0.000	0.000	0.000	0.000	0.000	0.000	0.000	32	236	14850	14533	-0.191	Error	Error	6933	7917	0	0	6305	8228	0	0	0	0
3	16	7	""	"YMR010W"	13650	26840	80	10849	9712	3861	97	104	49	100	100	0	11181	9318	3901	53	59	27	100	100	0	0	0	0	0	0	0	0	0	0	0	0	0	0	0	0	0	0	0	0.966	1.038	1.005	1.050	1.565	1.028	0.927	0.000	0.000	0.000	0.000	0.000	0.000	0.000	0.000	0.000	0.000	0.000	0.000	0.000	0.000	52	340	21880	18880	-0.050	Error	Error	10752	11128	0	0	9615	9265	0	0	0	0
3	17	7	""	"YMR041C"	13850	26850	90	4735	4196	1543	99	105	47	100	100	0	9834	8892	3097	54	59	23	100	100	0	0	0	0	0	0	0	0	0	0	0	0	0	0	0	0	0	0	0	0.474	0.464	0.461	0.438	1.528	0.445	0.901	0.000	0.000	0.000	0.000	0.000	0.000	0.000	0.000	0.000	0.000	0.000	0.000	0.000	0.000	52	420	14416	12935	-1.077	Error	Error	4636	9780	0	0	4097	8838	0	0	0	0
3	18	7	"ABF2"	"YMR072W"	14050	26840	90	3735	3946	1793	106	111	48	100	100	0	4507	4304	1656	54	59	23	100	100	0	0	0	0	0	0	0	0	0	0	0	0	0	0	0	0	0	0	0	0.815	0.904	0.924	0.884	1.555	0.931	0.829	0.000	0.000	0.000	0.000	0.000	0.000	0.000	0.000	0.000	0.000	0.000	0.000	0.000	0.000	52	420	8082	8090	-0.295	Error	Error	3629	4453	0	0	3840	4250	0	0	0	0
3	19	7	""	"YNL046W"	14250	26840	80	7534	6547	2855	104	107	49	100	100	0	15467	13142	5830	54	59	23	100	100	0	0	0	0	0	0	0	0	0	0	0	0	0	0	0	0	0	0	0	0.482	0.492	0.474	0.505	2.001	0.475	0.906	0.000	0.000	0.000	0.000	0.000	0.000	0.000	0.000	0.000	0.000	0.000	0.000	0.000	0.000	52	340	22843	19531	-1.053	Error	Error	7430	15413	0	0	6443	13088	0	0	0	0
3	20	7	"TPM1"	"YNL079C"	14450	26840	80	6233	5519	2099	102	107	47	100	100	0	11152	9760	3366	54	61	24	100	100	0	0	0	0	0	0	0	0	0	0	0	0	0	0	0	0	0	0	0	0.552	0.558	0.538	0.524	1.640	0.548	0.885	0.000	0.000	0.000	0.000	0.000	0.000	0.000	0.000	0.000	0.000	0.000	0.000	0.000	0.000	52	340	17229	15123	-0.856	Error	Error	6131	11098	0	0	5417	9706	0	0	0	0
3	21	7	"CYB5"	"YNL111C"	14650	26840	80	4547	4587	2124	101	105	44	100	100	0	3937	3858	2284	55	63	41	98	98	0	0	0	0	0	0	0	0	0	0	0	0	0	0	0	0	0	0	0	1.145	1.180	1.141	1.296	1.971	1.092	0.834	0.000	0.000	0.000	0.000	0.000	0.000	0.000	0.000	0.000	0.000	0.000	0.000	0.000	0.000	52	333	8328	8289	0.196	Error	Error	4446	3882	0	0	4486	3803	0	0	0	0
3	1	8	"ALG11"	"YNL048W"	10660	27060	80	15641	14633	8261	102	109	48	100	100	0	15140	13424	7217	57	62	26	100	100	0	0	0	0	0	0	0	0	0	0	0	0	0	0	0	0	0	0	0	1.030	1.087	0.985	0.963	1.640	1.110	0.905	0.000	0.000	0.000	0.000	0.000	0.000	0.000	0.000	0.000	0.000	0.000	0.000	0.000	0.000	52	340	30622	27898	0.043	Error	Error	15539	15083	0	0	14531	13367	0	0	0	0
3	2	8	""	"YNL081C"	10850	27060	80	13173	11377	6325	104	110	48	100	100	0	5416	4838	2792	54	58	19	96	94	0	0	0	0	0	0	0	0	0	0	0	0	0	0	0	0	0	0	0	2.437	2.356	2.222	2.527	2.538	2.391	0.882	0.000	0.000	0.000	0.000	0.000	0.000	0.000	0.000	0.000	0.000	0.000	0.000	0.000	0.000	52	340	18431	16057	1.285	Error	Error	13069	5362	0	0	11273	4784	0	0	0	0
3	3	8	"RPC19"	"YNL113W"	11060	27060	80	2577	2690	1602	102	111	62	98	94	0	6179	6086	3027	54	62	36	100	100	0	0	0	0	0	0	0	0	0	0	0	0	0	0	0	0	0	0	0	0.404	0.429	0.433	0.377	1.781	0.447	0.855	0.000	0.000	0.000	0.000	0.000	0.000	0.000	0.000	0.000	0.000	0.000	0.000	0.000	0.000	52	340	8600	8620	-1.307	Error	Error	2475	6125	0	0	2588	6032	0	0	0	0
3	4	8	""	"YNL050C"	11250	27050	80	16804	14710	5016	101	115	90	100	100	0	6340	5639	1727	55	60	26	100	100	0	0	0	0	0	0	0	0	0	0	0	0	0	0	0	0	0	0	0	2.658	2.616	2.606	2.522	1.543	2.715	0.892	0.000	0.000	0.000	0.000	0.000	0.000	0.000	0.000	0.000	0.000	0.000	0.000	0.000	0.000	52	340	22988	20193	1.410	Error	Error	16703	6285	0	0	14609	5584	0	0	0	0
3	5	8	""	"YNL083W"	11440	27050	70	13355	12665	4521	104	124	158	100	100	0	14983	12585	5530	53	84	278	96	96	0	0	0	0	0	0	0	0	0	0	0	0	0	0	0	0	0	0	0	0.888	1.002	0.933	1.129	2.151	0.927	0.885	0.000	0.000	0.000	0.000	0.000	0.000	0.000	0.000	0.000	0.000	0.000	0.000	0.000	0.000	32	236	28181	25093	-0.172	Error	Error	13251	14930	0	0	12561	12532	0	0	0	0
3	6	8	""	"YNL115C"	11660	27050	80	17694	17030	9799	106	108	46	100	100	0	12012	13194	6540	53	57	24	100	100	0	0	0	0	0	0	0	0	0	0	0	0	0	0	0	0	0	0	0	1.471	1.288	1.264	1.126	1.685	1.359	0.917	0.000	0.000	0.000	0.000	0.000	0.000	0.000	0.000	0.000	0.000	0.000	0.000	0.000	0.000	52	340	29547	30065	0.556	Error	Error	17588	11959	0	0	16924	13141	0	0	0	0
3	7	8	"COX5A"	"YNL052W"	11850	27060	80	2941	2690	1005	103	108	48	100	100	0	4412	4053	1400	54	57	18	100	100	0	0	0	0	0	0	0	0	0	0	0	0	0	0	0	0	0	0	0	0.651	0.647	0.621	0.614	1.507	0.636	0.877	0.000	0.000	0.000	0.000	0.000	0.000	0.000	0.000	0.000	0.000	0.000	0.000	0.000	0.000	52	340	7196	6586	-0.619	Error	Error	2838	4358	0	0	2587	3999	0	0	0	0
3	8	8	"MKT1"	"YNL085W"	12050	27050	80	10145	12654	9203	101	107	48	100	100	0	9324	10508	6873	53	57	20	100	100	0	0	0	0	0	0	0	0	0	0	0	0	0	0	0	0	0	0	0	1.083	1.201	1.281	1.154	1.861	1.267	0.905	0.000	0.000	0.000	0.000	0.000	0.000	0.000	0.000	0.000	0.000	0.000	0.000	0.000	0.000	52	340	19315	23008	0.116	Error	Error	10044	9271	0	0	12553	10455	0	0	0	0
3	9	8	"MLS1"	"YNL117W"	12250	27060	80	6435	6088	3146	101	107	49	100	100	0	15228	12930	6438	53	57	25	100	100	0	0	0	0	0	0	0	0	0	0	0	0	0	0	0	0	0	0	0	0.417	0.465	0.451	0.428	1.757	0.456	0.913	0.000	0.000	0.000	0.000	0.000	0.000	0.000	0.000	0.000	0.000	0.000	0.000	0.000	0.000	52	340	21509	18864	-1.261	Error	Error	6334	15175	0	0	5987	12877	0	0	0	0
3	10	8	""	"YOL015W"	12450	27050	80	819	1100	953	99	105	48	98	94	0	695	944	890	53	58	23	100	100	0	0	0	0	0	0	0	0	0	0	0	0	0	0	0	0	0	0	0	1.121	1.123	1.102	1.159	1.940	1.107	0.788	0.000	0.000	0.000	0.000	0.000	0.000	0.000	0.000	0.000	0.000	0.000	0.000	0.000	0.000	52	340	1362	1892	0.165	Error	Error	720	642	0	0	1001	891	0	0	0	0
3	11	8	""	"YOL047C"	12650	27050	90	7492	6326	3525	102	110	51	100	100	0	7863	7370	3734	51	56	20	100	100	0	0	0	0	0	0	0	0	0	0	0	0	0	0	0	0	0	0	0	0.946	0.850	0.834	0.801	1.797	0.870	0.928	0.000	0.000	0.000	0.000	0.000	0.000	0.000	0.000	0.000	0.000	0.000	0.000	0.000	0.000	52	420	15202	13543	-0.080	Error	Error	7390	7812	0	0	6224	7319	0	0	0	0
3	12	8	""	"YOL079W"	12850	27050	70	249	251	109	105	114	50	84	62	0	220	259	180	52	58	26	96	93	0	0	0	0	0	0	0	0	0	0	0	0	0	0	0	0	0	0	0	0.857	0.705	0.924	0.779	2.140	0.684	0.407	0.000	0.000	0.000	0.000	0.000	0.000	0.000	0.000	0.000	0.000	0.000	0.000	0.000	0.000	32	236	312	353	-0.222	Error	Error	144	168	0	0	146	207	0	0	0	0
3	13	8	""	"YOL017W"	13050	27050	80	13434	14714	9328	107	112	49	100	100	0	12429	12750	7658	53	59	26	98	98	0	0	0	0	0	0	0	0	0	0	0	0	0	0	0	0	0	0	0	1.077	1.150	1.145	1.236	2.387	1.181	0.926	0.000	0.000	0.000	0.000	0.000	0.000	0.000	0.000	0.000	0.000	0.000	0.000	0.000	0.000	52	340	25703	27304	0.107	Error	Error	13327	12376	0	0	14607	12697	0	0	0	0
3	14	8	"GSH2"	"YOL049W"	13240	27060	70	625	735	623	103	106	46	100	93	0	570	797	608	51	55	20	100	100	0	0	0	0	0	0	0	0	0	0	0	0	0	0	0	0	0	0	0	1.006	0.847	0.801	0.857	1.974	0.929	0.690	0.000	0.000	0.000	0.000	0.000	0.000	0.000	0.000	0.000	0.000	0.000	0.000	0.000	0.000	32	236	1041	1378	0.008	Error	Error	522	519	0	0	632	746	0	0	0	0
3	15	8	"IRA2"	"YOL081W"	13450	27060	70	168	181	91	105	111	49	59	25	0	140	174	99	53	59	26	87	71	0	0	0	0	0	0	0	0	0	0	0	0	0	0	0	0	0	0	0	0.724	0.628	0.812	0.700	3.169	0.828	0.120	0.000	0.000	0.000	0.000	0.000	0.000	0.000	0.000	0.000	0.000	0.000	0.000	0.000	0.000	32	236	150	197	-0.466	Error	Error	63	87	0	0	76	121	0	0	0	0
3	16	8	""	"YOL019W"	13650	27050	80	28075	26127	14134	103	108	45	100	100	0	16059	15328	7883	53	59	28	98	98	0	0	0	0	0	0	0	0	0	0	0	0	0	0	0	0	0	0	0	1.748	1.704	1.737	1.727	1.762	1.767	0.913	0.000	0.000	0.000	0.000	0.000	0.000	0.000	0.000	0.000	0.000	0.000	0.000	0.000	0.000	52	340	43978	41299	0.805	Error	Error	27972	16006	0	0	26024	15275	0	0	0	0
3	17	8	"GAL11"	"YOL051W"	13850	27060	70	6685	6074	3816	104	107	47	100	100	0	12758	11387	6874	54	59	27	100	100	0	0	0	0	0	0	0	0	0	0	0	0	0	0	0	0	0	0	0	0.518	0.527	0.513	0.469	1.690	0.530	0.938	0.000	0.000	0.000	0.000	0.000	0.000	0.000	0.000	0.000	0.000	0.000	0.000	0.000	0.000	32	236	19285	17303	-0.949	Error	Error	6581	12704	0	0	5970	11333	0	0	0	0
3	18	8	""	"YOL083W"	14050	27050	90	5561	5161	2308	108	152	351	100	98	0	12722	10719	4428	56	110	504	100	100	0	0	0	0	0	0	0	0	0	0	0	0	0	0	0	0	0	0	0	0.431	0.474	0.480	0.458	1.344	0.474	0.931	0.000	0.000	0.000	0.000	0.000	0.000	0.000	0.000	0.000	0.000	0.000	0.000	0.000	0.000	52	420	18119	15716	-1.216	Error	Error	5453	12666	0	0	5053	10663	0	0	0	0
3	19	8	"DIS3"	"YOL021C"	14250	27050	80	12959	12968	6650	104	111	52	100	100	0	23512	20212	10971	55	61	22	100	100	0	0	0	0	0	0	0	0	0	0	0	0	0	0	0	0	0	0	0	0.548	0.638	0.661	0.681	1.857	0.617	0.918	0.000	0.000	0.000	0.000	0.000	0.000	0.000	0.000	0.000	0.000	0.000	0.000	0.000	0.000	52	340	36312	33021	-0.868	Error	Error	12855	23457	0	0	12864	20157	0	0	0	0
3	20	8	""	"YOL053C-A"	14450	27050	80	2446	2093	990	99	121	159	92	92	0	2874	2235	1319	55	68	69	96	92	0	0	0	0	0	0	0	0	0	0	0	0	0	0	0	0	0	0	0	0.833	0.915	0.851	1.064	2.645	0.841	0.853	0.000	0.000	0.000	0.000	0.000	0.000	0.000	0.000	0.000	0.000	0.000	0.000	0.000	0.000	52	340	5166	4174	-0.264	Error	Error	2347	2819	0	0	1994	2180	0	0	0	0
3	21	8	""	"YOL085C"	14650	27050	80	454	441	172	99	107	49	92	92	0	1755	1518	680	55	58	19	100	98	0	0	0	0	0	0	0	0	0	0	0	0	0	0	0	0	0	0	0	0.209	0.234	0.224	0.243	2.027	0.209	0.717	0.000	0.000	0.000	0.000	0.000	0.000	0.000	0.000	0.000	0.000	0.000	0.000	0.000	0.000	52	340	2055	1805	-2.260	Error	Error	355	1700	0	0	342	1463	0	0	0	0
3	1	9	"KIN4"	"YOR233W"	10640	27260	80	16453	18394	10766	109	114	50	100	100	0	9690	10003	6097	54	63	30	98	96	0	0	0	0	0	0	0	0	0	0	0	0	0	0	0	0	0	0	0	1.696	1.838	1.805	2.076	2.627	1.898	0.803	0.000	0.000	0.000	0.000	0.000	0.000	0.000	0.000	0.000	0.000	0.000	0.000	0.000	0.000	52	332	25980	28234	0.762	Error	Error	16344	9636	0	0	18285	9949	0	0	0	0
3	2	9	"RBL2"	"YOR265W"	10850	27260	80	5774	6175	3616	109	111	48	100	100	0	4190	4532	3098	54	59	22	96	96	0	0	0	0	0	0	0	0	0	0	0	0	0	0	0	0	0	0	0	1.370	1.355	1.211	1.505	2.324	1.296	0.830	0.000	0.000	0.000	0.000	0.000	0.000	0.000	0.000	0.000	0.000	0.000	0.000	0.000	0.000	52	340	9801	10544	0.454	Error	Error	5665	4136	0	0	6066	4478	0	0	0	0
3	3	9	"TIM18"	"YOR297C"	11050	27260	80	7853	7327	3578	111	116	59	100	100	0	5572	4459	2590	54	61	30	100	98	0	0	0	0	0	0	0	0	0	0	0	0	0	0	0	0	0	0	0	1.403	1.638	1.592	1.863	2.244	1.598	0.858	0.000	0.000	0.000	0.000	0.000	0.000	0.000	0.000	0.000	0.000	0.000	0.000	0.000	0.000	52	340	13260	11621	0.489	Error	Error	7742	5518	0	0	7216	4405	0	0	0	0
3	4	9	"SNR17A"	"YOR235W"	11250	27260	80	1683	1735	584	99	106	49	100	100	0	3196	3268	1343	55	60	23	100	100	0	0	0	0	0	0	0	0	0	0	0	0	0	0	0	0	0	0	0	0.504	0.509	0.510	0.534	1.633	0.460	0.791	0.000	0.000	0.000	0.000	0.000	0.000	0.000	0.000	0.000	0.000	0.000	0.000	0.000	0.000	52	340	4725	4849	-0.988	Error	Error	1584	3141	0	0	1636	3213	0	0	0	0
3	5	9	""	"YOR267C"	11450	27260	80	17434	18998	12085	100	107	45	100	100	0	17416	18016	11223	54	58	21	100	100	0	0	0	0	0	0	0	0	0	0	0	0	0	0	0	0	0	0	0	0.998	1.052	0.995	1.034	2.178	1.063	0.909	0.000	0.000	0.000	0.000	0.000	0.000	0.000	0.000	0.000	0.000	0.000	0.000	0.000	0.000	52	326	34696	36860	-0.002	Error	Error	17334	17362	0	0	18898	17962	0	0	0	0
3	6	9	"BUD7"	"YOR299W"	11650	27260	80	4748	5424	3209	99	106	48	100	100	0	11346	12784	7669	52	58	24	100	100	0	0	0	0	0	0	0	0	0	0	0	0	0	0	0	0	0	0	0	0.412	0.418	0.378	0.454	2.595	0.391	0.861	0.000	0.000	0.000	0.000	0.000	0.000	0.000	0.000	0.000	0.000	0.000	0.000	0.000	0.000	52	326	15943	18057	-1.281	Error	Error	4649	11294	0	0	5325	12732	0	0	0	0
3	7	9	"HES1"	"YOR237W"	11860	27250	80	8963	8137	3883	102	109	50	100	100	0	10104	9785	3852	53	58	20	100	100	0	0	0	0	0	0	0	0	0	0	0	0	0	0	0	0	0	0	0	0.882	0.826	0.793	0.748	1.547	0.853	0.875	0.000	0.000	0.000	0.000	0.000	0.000	0.000	0.000	0.000	0.000	0.000	0.000	0.000	0.000	52	335	18912	17767	-0.182	Error	Error	8861	10051	0	0	8035	9732	0	0	0	0
3	8	9	"PAC1"	"YOR269W"	12050	27250	80	25928	22973	10739	101	105	47	100	100	0	12404	12784	5097	54	58	21	100	100	0	0	0	0	0	0	0	0	0	0	0	0	0	0	0	0	0	0	0	2.091	1.797	1.750	1.658	1.578	1.922	0.900	0.000	0.000	0.000	0.000	0.000	0.000	0.000	0.000	0.000	0.000	0.000	0.000	0.000	0.000	52	340	38177	35602	1.064	Error	Error	25827	12350	0	0	22872	12730	0	0	0	0
3	9	9	"RAX1"	"YOR301W"	12250	27260	90	5986	5361	2350	102	109	52	100	100	0	15652	13063	5476	53	60	31	100	100	0	0	0	0	0	0	0	0	0	0	0	0	0	0	0	0	0	0	0	0.377	0.404	0.384	0.413	2.153	0.397	0.884	0.000	0.000	0.000	0.000	0.000	0.000	0.000	0.000	0.000	0.000	0.000	0.000	0.000	0.000	52	420	21483	18269	-1.407	Error	Error	5884	15599	0	0	5259	13010	0	0	0	0
3	10	9	""	"YOR239W"	12450	27250	80	5149	4872	2143	107	108	44	100	100	0	8136	7305	3580	54	61	25	100	98	0	0	0	0	0	0	0	0	0	0	0	0	0	0	0	0	0	0	0	0.624	0.657	0.591	0.682	2.092	0.618	0.833	0.000	0.000	0.000	0.000	0.000	0.000	0.000	0.000	0.000	0.000	0.000	0.000	0.000	0.000	52	326	13124	12016	-0.681	Error	Error	5042	8082	0	0	4765	7251	0	0	0	0
3	11	9	""	"YOR271C"	12650	27260	80	4615	4219	1964	103	109	46	100	100	0	13939	12373	5488	52	58	23	100	100	0	0	0	0	0	0	0	0	0	0	0	0	0	0	0	0	0	0	0	0.325	0.334	0.321	0.329	1.667	0.324	0.869	0.000	0.000	0.000	0.000	0.000	0.000	0.000	0.000	0.000	0.000	0.000	0.000	0.000	0.000	52	340	18399	16437	-1.622	Error	Error	4512	13887	0	0	4116	12321	0	0	0	0
3	12	9	"CPA1"	"YOR303W"	12860	27260	80	3958	3853	1907	103	111	50	100	98	0	10682	10400	4373	52	58	25	100	100	0	0	0	0	0	0	0	0	0	0	0	0	0	0	0	0	0	0	0	0.363	0.362	0.347	0.332	1.592	0.366	0.851	0.000	0.000	0.000	0.000	0.000	0.000	0.000	0.000	0.000	0.000	0.000	0.000	0.000	0.000	52	317	14485	14098	-1.463	Error	Error	3855	10630	0	0	3750	10348	0	0	0	0
3	13	9	""	"YPL222W"	13050	27260	80	2039	2260	1596	102	107	46	100	96	0	4389	4932	3757	53	58	30	100	96	0	0	0	0	0	0	0	0	0	0	0	0	0	0	0	0	0	0	0	0.447	0.442	0.422	0.510	3.384	0.393	0.665	0.000	0.000	0.000	0.000	0.000	0.000	0.000	0.000	0.000	0.000	0.000	0.000	0.000	0.000	52	316	6273	7037	-1.163	Error	Error	1937	4336	0	0	2158	4879	0	0	0	0
3	14	9	"HFI1"	"YPL254W"	13250	27250	80	10767	10031	5861	100	106	44	100	100	0	6429	5865	3108	51	54	18	100	100	0	0	0	0	0	0	0	0	0	0	0	0	0	0	0	0	0	0	0	1.672	1.708	1.680	1.762	2.075	1.844	0.835	0.000	0.000	0.000	0.000	0.000	0.000	0.000	0.000	0.000	0.000	0.000	0.000	0.000	0.000	52	326	17045	15745	0.742	Error	Error	10667	6378	0	0	9931	5814	0	0	0	0
3	15	9	""	"YPR003C"	13440	27250	80	8492	10719	8331	101	107	48	100	100	0	2510	3594	3087	52	56	18	98	96	0	0	0	0	0	0	0	0	0	0	0	0	0	0	0	0	0	0	0	3.414	2.998	3.208	3.865	2.466	3.083	0.824	0.000	0.000	0.000	0.000	0.000	0.000	0.000	0.000	0.000	0.000	0.000	0.000	0.000	0.000	52	326	10849	14160	1.771	Error	Error	8391	2458	0	0	10618	3542	0	0	0	0
3	16	9	"MMT2"	"YPL224C"	13640	27250	70	21351	19086	6744	110	118	63	100	100	0	14482	12966	4544	53	62	56	100	100	0	0	0	0	0	0	0	0	0	0	0	0	0	0	0	0	0	0	0	1.472	1.470	1.447	1.464	1.474	1.536	0.911	0.000	0.000	0.000	0.000	0.000	0.000	0.000	0.000	0.000	0.000	0.000	0.000	0.000	0.000	32	236	35670	31889	0.558	Error	Error	21241	14429	0	0	18976	12913	0	0	0	0
3	17	9	"CLN2"	"YPL256C"	13840	27250	70	12222	11280	5334	100	120	140	100	100	0	10570	9912	5001	55	90	305	96	96	0	0	0	0	0	0	0	0	0	0	0	0	0	0	0	0	0	0	0	1.153	1.134	1.104	1.252	2.325	1.105	0.859	0.000	0.000	0.000	0.000	0.000	0.000	0.000	0.000	0.000	0.000	0.000	0.000	0.000	0.000	32	236	22637	21037	0.205	Error	Error	12122	10515	0	0	11180	9857	0	0	0	0
3	18	9	"HAL1"	"YPR005C"	14040	27250	80	9803	9683	4874	106	110	48	100	100	0	8946	8542	5140	53	59	29	100	100	0	0	0	0	0	0	0	0	0	0	0	0	0	0	0	0	0	0	0	1.090	1.128	1.104	1.313	2.096	1.075	0.908	0.000	0.000	0.000	0.000	0.000	0.000	0.000	0.000	0.000	0.000	0.000	0.000	0.000	0.000	52	340	18590	18066	0.125	Error	Error	9697	8893	0	0	9577	8489	0	0	0	0
3	19	9	""	"YPL226W"	14240	27250	70	2929	4210	3323	98	105	49	100	100	0	3234	5025	4544	55	59	34	100	100	0	0	0	0	0	0	0	0	0	0	0	0	0	0	0	0	0	0	0	0.891	0.827	0.824	0.903	2.375	0.717	0.647	0.000	0.000	0.000	0.000	0.000	0.000	0.000	0.000	0.000	0.000	0.000	0.000	0.000	0.000	32	236	6010	9082	-0.167	Error	Error	2831	3179	0	0	4112	4970	0	0	0	0
3	20	9	"THI21"	"YPL258C"	14450	27250	80	5485	5002	2824	95	102	42	100	100	0	7807	7965	5113	54	58	22	98	98	0	0	0	0	0	0	0	0	0	0	0	0	0	0	0	0	0	0	0	0.695	0.620	0.590	0.662	2.031	0.577	0.884	0.000	0.000	0.000	0.000	0.000	0.000	0.000	0.000	0.000	0.000	0.000	0.000	0.000	0.000	52	340	13143	12818	-0.524	Error	Error	5390	7753	0	0	4907	7911	0	0	0	0
3	21	9	"SPO69"	"YPR007C"	14640	27250	80	19864	17966	8788	102	111	49	100	100	0	10097	9429	5132	54	60	22	100	100	0	0	0	0	0	0	0	0	0	0	0	0	0	0	0	0	0	0	0	1.968	1.905	1.921	2.303	2.262	1.883	0.909	0.000	0.000	0.000	0.000	0.000	0.000	0.000	0.000	0.000	0.000	0.000	0.000	0.000	0.000	52	340	29805	27239	0.977	Error	Error	19762	10043	0	0	17864	9375	0	0	0	0
3	1	10	"CET1"	"YPL228W"	10660	27460	80	17164	15152	10212	109	116	52	100	100	0	9614	9145	5113	54	60	28	100	100	0	0	0	0	0	0	0	0	0	0	0	0	0	0	0	0	0	0	0	1.784	1.655	1.533	1.481	2.061	1.812	0.898	0.000	0.000	0.000	0.000	0.000	0.000	0.000	0.000	0.000	0.000	0.000	0.000	0.000	0.000	52	340	26615	24134	0.835	Error	Error	17055	9560	0	0	15043	9091	0	0	0	0
3	2	10	""	"YPL260W"	10860	27460	80	11624	11766	7319	108	117	54	100	100	0	8231	9549	4939	55	62	26	100	100	0	0	0	0	0	0	0	0	0	0	0	0	0	0	0	0	0	0	0	1.409	1.228	1.270	1.061	1.796	1.316	0.899	0.000	0.000	0.000	0.000	0.000	0.000	0.000	0.000	0.000	0.000	0.000	0.000	0.000	0.000	52	340	19692	21152	0.494	Error	Error	11516	8176	0	0	11658	9494	0	0	0	0
3	3	10	""	"YPR009W"	11050	27460	90	8625	8347	2871	112	651	2290	94	86	0	3451	3220	1125	56	284	892	100	78	0	0	0	0	0	0	0	0	0	0	0	0	0	0	0	0	0	0	0	2.508	2.603	2.637	2.575	1.490	2.728	0.915	0.000	0.000	0.000	0.000	0.000	0.000	0.000	0.000	0.000	0.000	0.000	0.000	0.000	0.000	52	414	11908	11399	1.326	Error	Error	8513	3395	0	0	8235	3164	0	0	0	0
3	4	10	"LTE1"	"YAL024C"	11230	27460	80	490	698	648	111	750	2501	1	0	0	294	361	352	56	324	977	3	0	0	0	0	0	0	0	0	0	0	0	0	0	0	0	0	0	0	0	0	1.592	1.925	1.633	1.418	2.769	2.724	0.625	0.000	0.000	0.000	0.000	0.000	0.000	0.000	0.000	0.000	0.000	0.000	0.000	0.000	0.000	52	340	617	892	0.671	Error	Error	379	238	0	0	587	305	0	0	0	0
3	5	10	"PEP1"	"YBL017C"	11440	27450	150	99	108	54	103	108	48	19	6	0	54	62	27	53	59	27	16	8	0	0	0	0	0	0	0	0	0	0	0	0	0	0	0	0	0	0	0	-4.000	0.556	3.833	3.697	3.735	14.265	0.011	0.000	0.000	0.000	0.000	0.000	0.000	0.000	0.000	0.000	0.000	0.000	0.000	0.000	0.000	156	878	-3	14	Error	Error	Error	-4	1	0	0	5	9	0	0	-50	0
3	6	10	"ENA2"	"YDR039C"	11640	27450	150	92	104	54	104	108	47	17	7	0	52	61	38	52	57	25	14	7	0	0	0	0	0	0	0	0	0	0	0	0	0	0	0	0	0	0	0	100000.000	0.000	3.938	3.415	3.708	7.286	0.025	0.000	0.000	0.000	0.000	0.000	0.000	0.000	0.000	0.000	0.000	0.000	0.000	0.000	0.000	156	792	-12	9	16.610	Error	Error	-12	0	0	0	0	9	0	0	-50	0
3	7	10	""	"YFL019C"	11840	27450	150	99	106	46	103	108	49	15	3	0	52	58	23	51	56	25	12	3	0	0	0	0	0	0	0	0	0	0	0	0	0	0	0	0	0	0	0	-4.000	0.429	2.500	2.546	3.862	23.451	0.004	0.000	0.000	0.000	0.000	0.000	0.000	0.000	0.000	0.000	0.000	0.000	0.000	0.000	0.000	156	912	-3	10	Error	Error	Error	-4	1	0	0	3	7	0	0	-50	0
3	8	10	""	"YGL066W"	12050	27480	60	119	176	284	106	113	50	28	15	0	67	243	653	53	58	28	43	31	0	0	0	0	0	0	0	0	0	0	0	0	0	0	0	0	0	0	0	0.929	0.368	0.749	0.785	3.455	0.420	0.815	0.000	0.000	0.000	0.000	0.000	0.000	0.000	0.000	0.000	0.000	0.000	0.000	0.000	0.000	32	176	27	260	-0.107	Error	Error	13	14	0	0	70	190	0	0	0	0
3	9	10	"MNT2"	"YGL257C"	12280	27440	50	129	144	74	109	116	50	33	16	0	74	102	70	50	61	35	41	25	0	0	0	0	0	0	0	0	0	0	0	0	0	0	0	0	0	0	0	0.833	0.673	2.379	1.595	3.174	3.704	0.045	0.000	0.000	0.000	0.000	0.000	0.000	0.000	0.000	0.000	0.000	0.000	0.000	0.000	0.000	12	104	44	87	-0.263	Error	Error	20	24	0	0	35	52	0	0	0	0
3	10	10	""	"YHR032W"	12440	27440	150	106	117	60	101	106	46	23	8	0	54	72	56	51	57	25	23	14	0	0	0	0	0	0	0	0	0	0	0	0	0	0	0	0	0	0	0	1.667	0.762	2.273	2.036	5.104	4.717	0.028	0.000	0.000	0.000	0.000	0.000	0.000	0.000	0.000	0.000	0.000	0.000	0.000	0.000	0.000	156	1036	8	37	0.737	Error	Error	5	3	0	0	16	21	0	0	-50	0
3	11	10	""	"YHR036W"	12670	27440	50	150	148	72	104	109	48	50	33	0	65	112	136	53	62	31	33	16	0	0	0	0	0	0	0	0	0	0	0	0	0	0	0	0	0	0	0	3.833	0.746	3.212	1.999	3.591	0.910	0.042	0.000	0.000	0.000	0.000	0.000	0.000	0.000	0.000	0.000	0.000	0.000	0.000	0.000	0.000	12	104	58	103	1.939	Error	Error	46	12	0	0	44	59	0	0	0	0
3	12	10	""	"YHR045W"	12840	27440	150	110	121	58	102	108	48	23	11	0	51	61	35	51	56	27	12	5	0	0	0	0	0	0	0	0	0	0	0	0	0	0	0	0	0	0	0	100000.000	1.900	3.063	2.963	3.957	7.489	0.034	0.000	0.000	0.000	0.000	0.000	0.000	0.000	0.000	0.000	0.000	0.000	0.000	0.000	0.000	156	878	8	29	16.610	Error	Error	8	0	0	0	19	10	0	0	-50	0
3	13	10	"STT4"	"YLR305C"	13040	27440	150	110	112	46	99	104	47	21	4	0	50	59	30	51	55	24	12	8	0	0	0	0	0	0	0	0	0	0	0	0	0	0	0	0	0	0	0	-11.000	1.625	2.438	2.788	4.232	7.373	0.027	0.000	0.000	0.000	0.000	0.000	0.000	0.000	0.000	0.000	0.000	0.000	0.000	0.000	0.000	156	783	10	21	Error	Error	Error	11	-1	0	0	13	8	0	0	-50	0
3	14	10	""	"YLR422W"	13240	27440	150	108	112	53	101	106	46	23	8	0	54	64	34	51	54	19	20	10	0	0	0	0	0	0	0	0	0	0	0	0	0	0	0	0	0	0	0	2.333	0.846	2.438	2.496	4.279	14.150	0.013	0.000	0.000	0.000	0.000	0.000	0.000	0.000	0.000	0.000	0.000	0.000	0.000	0.000	0.000	156	797	10	24	1.222	Error	Error	7	3	0	0	11	13	0	0	-50	0
3	15	10	""	"YML072C"	13440	27440	150	103	109	49	98	106	48	21	5	0	51	64	43	52	55	19	19	11	0	0	0	0	0	0	0	0	0	0	0	0	0	0	0	0	0	0	0	-5.000	0.917	2.944	3.164	4.554	17.743	0.005	0.000	0.000	0.000	0.000	0.000	0.000	0.000	0.000	0.000	0.000	0.000	0.000	0.000	0.000	156	911	4	23	Error	Error	Error	5	-1	0	0	11	12	0	0	-50	0
3	16	10	""	"SNR54"	13650	27460	70	216	264	171	95	103	46	78	56	0	122	238	207	52	54	18	87	71	0	0	0	0	0	0	0	0	0	0	0	0	0	0	0	0	0	0	0	1.729	0.909	0.896	1.178	3.053	0.903	0.615	0.000	0.000	0.000	0.000	0.000	0.000	0.000	0.000	0.000	0.000	0.000	0.000	0.000	0.000	32	236	191	355	0.790	Error	Error	121	70	0	0	169	186	0	0	0	0
3	17	10	""	"YMR046W-A"	13850	27450	90	494	1856	3416	98	105	53	98	88	0	572	1918	3447	52	55	17	100	100	0	0	0	0	0	0	0	0	0	0	0	0	0	0	0	0	0	0	0	0.762	0.942	0.884	0.847	1.952	0.981	0.883	0.000	0.000	0.000	0.000	0.000	0.000	0.000	0.000	0.000	0.000	0.000	0.000	0.000	0.000	52	420	916	3624	-0.393	Error	Error	396	520	0	0	1758	1866	0	0	0	0
3	18	10	""	"YMRWdelta16"	14050	27450	80	281	531	590	101	108	44	90	73	0	343	1012	1386	51	55	18	100	98	0	0	0	0	0	0	0	0	0	0	0	0	0	0	0	0	0	0	0	0.616	0.447	0.523	0.500	2.313	0.411	0.856	0.000	0.000	0.000	0.000	0.000	0.000	0.000	0.000	0.000	0.000	0.000	0.000	0.000	0.000	52	340	472	1391	-0.698	Error	Error	180	292	0	0	430	961	0	0	0	0
3	19	10	""	"YNRCdelta9"	14240	27450	70	1518	1936	1625	100	106	47	100	96	0	792	1545	1417	52	54	15	100	100	0	0	0	0	0	0	0	0	0	0	0	0	0	0	0	0	0	0	0	1.916	1.230	1.279	1.338	1.912	1.205	0.859	0.000	0.000	0.000	0.000	0.000	0.000	0.000	0.000	0.000	0.000	0.000	0.000	0.000	0.000	32	236	2158	3329	0.938	Error	Error	1418	740	0	0	1836	1493	0	0	0	0
3	20	10	""	"SNR50"	14450	27450	60	260	386	275	105	108	43	87	78	0	441	766	697	52	55	16	100	100	0	0	0	0	0	0	0	0	0	0	0	0	0	0	0	0	0	0	0	0.398	0.394	0.427	0.441	2.156	0.369	0.795	0.000	0.000	0.000	0.000	0.000	0.000	0.000	0.000	0.000	0.000	0.000	0.000	0.000	0.000	32	176	544	995	-1.328	Error	Error	155	389	0	0	281	714	0	0	0	0
3	21	10	""	"tR(ACG)O"	14650	27450	80	548	617	381	99	107	51	86	82	0	648	889	623	52	56	20	100	100	0	0	0	0	0	0	0	0	0	0	0	0	0	0	0	0	0	0	0	0.753	0.619	0.602	0.519	2.721	0.599	0.892	0.000	0.000	0.000	0.000	0.000	0.000	0.000	0.000	0.000	0.000	0.000	0.000	0.000	0.000	52	340	1045	1355	-0.409	Error	Error	449	596	0	0	518	837	0	0	0	0
3	1	11	""	"YPLCdelta1"	10660	27660	80	385	735	735	112	118	69	88	73	0	842	1869	1804	52	64	75	100	98	0	0	0	0	0	0	0	0	0	0	0	0	0	0	0	0	0	0	0	0.346	0.343	0.336	0.300	1.784	0.363	0.871	0.000	0.000	0.000	0.000	0.000	0.000	0.000	0.000	0.000	0.000	0.000	0.000	0.000	0.000	52	340	1063	2440	-1.533	Error	Error	273	790	0	0	623	1817	0	0	0	0
3	2	11	""	"YPL183W-A"	10850	27670	100	811	849	327	113	118	64	98	98	0	2611	2571	745	53	63	87	100	100	0	0	0	0	0	0	0	0	0	0	0	0	0	0	0	0	0	0	0	0.273	0.292	0.308	0.278	1.476	0.286	0.830	0.000	0.000	0.000	0.000	0.000	0.000	0.000	0.000	0.000	0.000	0.000	0.000	0.000	0.000	80	535	3256	3254	-1.874	Error	Error	698	2558	0	0	736	2518	0	0	0	0
3	3	11	""	"IntYPL143W"	11050	27660	80	1014	1951	2177	107	115	57	98	96	0	1418	2803	2999	54	60	27	100	100	0	0	0	0	0	0	0	0	0	0	0	0	0	0	0	0	0	0	0	0.665	0.671	0.644	0.585	2.115	0.691	0.894	0.000	0.000	0.000	0.000	0.000	0.000	0.000	0.000	0.000	0.000	0.000	0.000	0.000	0.000	52	340	2271	4593	-0.589	Error	Error	907	1364	0	0	1844	2749	0	0	0	0
3	4	11	""	"tC(GCA)P2"	11250	27660	80	630	997	872	100	109	50	94	94	0	752	998	853	52	57	20	98	98	0	0	0	0	0	0	0	0	0	0	0	0	0	0	0	0	0	0	0	0.757	0.948	0.865	0.822	2.251	0.990	0.882	0.000	0.000	0.000	0.000	0.000	0.000	0.000	0.000	0.000	0.000	0.000	0.000	0.000	0.000	52	340	1230	1843	-0.401	Error	Error	530	700	0	0	897	946	0	0	0	0
3	5	11	""	"tN(GUU)P"	11460	27660	90	6132	11262	12661	103	110	49	100	100	0	6796	15530	17503	52	59	25	100	100	3	0	0	0	0	0	0	0	0	0	0	0	0	0	0	0	0	0	0	0.894	0.721	0.728	0.646	1.826	0.710	0.901	0.000	0.000	0.000	0.000	0.000	0.000	0.000	0.000	0.000	0.000	0.000	0.000	0.000	0.000	52	415	12773	26637	-0.162	Error	Error	6029	6744	0	0	11159	15478	0	0	0	0
3	6	11	""	"tI(AAU)P2"	11660	27660	80	2679	3655	3003	108	111	45	98	96	0	3822	5375	4223	51	57	24	100	100	0	0	0	0	0	0	0	0	0	0	0	0	0	0	0	0	0	0	0	0.682	0.666	0.661	0.576	2.050	0.675	0.917	0.000	0.000	0.000	0.000	0.000	0.000	0.000	0.000	0.000	0.000	0.000	0.000	0.000	0.000	52	340	6342	8871	-0.553	Error	Error	2571	3771	0	0	3547	5324	0	0	0	0
3	7	11	""	"itL(UAA)B2"	11860	27660	80	514	689	483	98	105	49	90	82	0	907	1082	790	52	58	30	100	100	0	0	0	0	0	0	0	0	0	0	0	0	0	0	0	0	0	0	0	0.487	0.574	0.558	0.511	2.084	0.568	0.847	0.000	0.000	0.000	0.000	0.000	0.000	0.000	0.000	0.000	0.000	0.000	0.000	0.000	0.000	52	340	1271	1621	-1.039	Error	Error	416	855	0	0	591	1030	0	0	0	0
3	8	11	""	"iYBR057C"	12060	27650	90	2543	3731	3315	108	113	52	100	100	0	3558	5299	4708	51	58	25	100	100	0	0	0	0	0	0	0	0	0	0	0	0	0	0	0	0	0	0	0	0.694	0.690	0.623	0.630	1.698	0.686	0.873	0.000	0.000	0.000	0.000	0.000	0.000	0.000	0.000	0.000	0.000	0.000	0.000	0.000	0.000	52	416	5942	8871	-0.526	Error	Error	2435	3507	0	0	3623	5248	0	0	0	0
3	9	11	""	"iYBR060C-1"	12250	27670	60	138	143	62	104	110	48	34	18	0	77	105	84	52	56	18	62	37	0	0	0	0	0	0	0	0	0	0	0	0	0	0	0	0	0	0	0	1.360	0.736	1.643	1.447	3.792	1.270	0.042	0.000	0.000	0.000	0.000	0.000	0.000	0.000	0.000	0.000	0.000	0.000	0.000	0.000	0.000	32	176	59	92	0.444	Error	Error	34	25	0	0	39	53	0	0	0	0
3	10	11	""	"iYBR077C"	12450	27660	80	325	635	764	99	105	46	88	76	0	935	1833	2317	52	55	18	100	100	0	0	0	0	0	0	0	0	0	0	0	0	0	0	0	0	0	0	0	0.256	0.301	0.278	0.259	2.042	0.298	0.837	0.000	0.000	0.000	0.000	0.000	0.000	0.000	0.000	0.000	0.000	0.000	0.000	0.000	0.000	52	340	1109	2317	-1.966	Error	Error	226	883	0	0	536	1781	0	0	0	0
3	11	11	""	"iYBR081C"	12650	27650	70	464	621	480	102	108	48	90	87	0	1057	1762	1797	51	59	32	100	100	0	0	0	0	0	0	0	0	0	0	0	0	0	0	0	0	0	0	0	0.360	0.303	0.339	0.364	1.813	0.252	0.754	0.000	0.000	0.000	0.000	0.000	0.000	0.000	0.000	0.000	0.000	0.000	0.000	0.000	0.000	32	236	1368	2230	-1.475	Error	Error	362	1006	0	0	519	1711	0	0	0	0
3	12	11	""	"iYBR083W"	12850	27650	80	1146	2255	2282	104	105	49	96	94	0	2719	4708	4840	50	53	23	98	98	0	0	0	0	0	0	0	0	0	0	0	0	0	0	0	0	0	0	0	0.390	0.462	0.478	0.442	2.306	0.458	0.936	0.000	0.000	0.000	0.000	0.000	0.000	0.000	0.000	0.000	0.000	0.000	0.000	0.000	0.000	52	340	3711	6809	-1.357	Error	Error	1042	2669	0	0	2151	4658	0	0	0	0
3	13	11	""	"iYBR097W"	13050	27660	80	485	668	521	96	102	48	94	86	0	538	737	596	51	55	20	96	96	0	0	0	0	0	0	0	0	0	0	0	0	0	0	0	0	0	0	0	0.799	0.834	0.854	0.815	1.882	0.852	0.883	0.000	0.000	0.000	0.000	0.000	0.000	0.000	0.000	0.000	0.000	0.000	0.000	0.000	0.000	52	340	876	1258	-0.324	Error	Error	389	487	0	0	572	686	0	0	0	0
3	14	11	""	"iYBR103W"	13250	27660	80	1219	2060	1728	100	107	47	94	94	0	2031	2640	2098	52	55	18	100	100	0	0	0	0	0	0	0	0	0	0	0	0	0	0	0	0	0	0	0	0.565	0.757	0.761	0.674	2.111	0.779	0.913	0.000	0.000	0.000	0.000	0.000	0.000	0.000	0.000	0.000	0.000	0.000	0.000	0.000	0.000	52	340	3098	4548	-0.823	Error	Error	1119	1979	0	0	1960	2588	0	0	0	0
3	15	11	""	"iYBR107C"	13450	27660	80	1093	1448	1063	99	106	48	100	98	0	2470	3280	2496	51	55	19	100	100	0	0	0	0	0	0	0	0	0	0	0	0	0	0	0	0	0	0	0	0.411	0.418	0.417	0.404	2.018	0.405	0.890	0.000	0.000	0.000	0.000	0.000	0.000	0.000	0.000	0.000	0.000	0.000	0.000	0.000	0.000	52	340	3413	4578	-1.283	Error	Error	994	2419	0	0	1349	3229	0	0	0	0
3	16	11	""	"iYBR126C"	13660	27660	80	273	531	628	97	104	46	88	78	0	302	680	819	52	55	18	100	100	0	0	0	0	0	0	0	0	0	0	0	0	0	0	0	0	0	0	0	0.704	0.691	0.664	0.649	2.039	0.724	0.811	0.000	0.000	0.000	0.000	0.000	0.000	0.000	0.000	0.000	0.000	0.000	0.000	0.000	0.000	52	340	426	1062	-0.506	Error	Error	176	250	0	0	434	628	0	0	0	0
3	17	11	""	"iYBR130C"	13850	27650	80	1195	1844	1554	102	106	47	100	98	0	2246	3063	2631	51	54	21	100	98	0	0	0	0	0	0	0	0	0	0	0	0	0	0	0	0	0	0	0	0.498	0.578	0.585	0.588	2.193	0.570	0.906	0.000	0.000	0.000	0.000	0.000	0.000	0.000	0.000	0.000	0.000	0.000	0.000	0.000	0.000	52	340	3288	4754	-1.006	Error	Error	1093	2195	0	0	1742	3012	0	0	0	0
3	18	11	""	"iYBR135W"	14050	27660	90	696	1368	1310	101	108	49	96	94	0	1908	2785	2489	52	57	25	100	100	0	0	0	0	0	0	0	0	0	0	0	0	0	0	0	0	0	0	0	0.321	0.464	0.436	0.423	2.187	0.475	0.863	0.000	0.000	0.000	0.000	0.000	0.000	0.000	0.000	0.000	0.000	0.000	0.000	0.000	0.000	52	420	2451	4000	-1.641	Error	Error	595	1856	0	0	1267	2733	0	0	0	0
3	19	11	""	"iYDL248W-0"	14250	27640	70	1360	2964	4011	100	107	50	96	93	0	922	2438	3336	54	57	18	100	100	0	0	0	0	0	0	0	0	0	0	0	0	0	0	0	0	0	0	0	1.452	1.201	1.155	1.082	2.470	1.221	0.847	0.000	0.000	0.000	0.000	0.000	0.000	0.000	0.000	0.000	0.000	0.000	0.000	0.000	0.000	32	236	2128	5248	0.538	Error	Error	1260	868	0	0	2864	2384	0	0	0	0
3	20	11	""	"iYDL246C-1"	14450	27650	80	1055	2897	3059	101	106	46	94	86	0	1998	4393	4785	51	56	30	96	96	0	0	0	0	0	0	0	0	0	0	0	0	0	0	0	0	0	0	0	0.490	0.644	0.592	0.514	2.364	0.630	0.920	0.000	0.000	0.000	0.000	0.000	0.000	0.000	0.000	0.000	0.000	0.000	0.000	0.000	0.000	52	340	2901	7138	-1.029	Error	Error	954	1947	0	0	2796	4342	0	0	0	0
3	21	11	""	"iYDL243C"	14650	27650	90	1741	3297	3074	103	108	47	100	100	0	2968	4723	4360	51	56	23	96	94	0	0	0	0	0	0	0	0	0	0	0	0	0	0	0	0	0	0	0	0.562	0.684	0.654	0.662	2.021	0.684	0.919	0.000	0.000	0.000	0.000	0.000	0.000	0.000	0.000	0.000	0.000	0.000	0.000	0.000	0.000	52	420	4555	7866	-0.833	Error	Error	1638	2917	0	0	3194	4672	0	0	0	0
3	1	12	""	"iYDL227C-0"	10660	27870	80	876	2645	3738	99	108	66	96	90	0	755	2474	3359	51	60	63	98	98	0	0	0	0	0	0	0	0	0	0	0	0	0	0	0	0	0	0	0	1.104	1.051	0.894	0.924	1.882	1.099	0.918	0.000	0.000	0.000	0.000	0.000	0.000	0.000	0.000	0.000	0.000	0.000	0.000	0.000	0.000	52	340	1481	4969	0.142	Error	Error	777	704	0	0	2546	2423	0	0	0	0
3	2	12	""	"iYDL225W"	10850	27870	90	2582	4532	4572	100	106	48	100	98	0	1217	1975	1782	52	55	19	100	100	0	0	0	0	0	0	0	0	0	0	0	0	0	0	0	0	0	0	0	2.130	2.305	2.306	2.002	1.893	2.532	0.906	0.000	0.000	0.000	0.000	0.000	0.000	0.000	0.000	0.000	0.000	0.000	0.000	0.000	0.000	52	420	3647	6355	1.091	Error	Error	2482	1165	0	0	4432	1923	0	0	0	0
3	3	12	""	"iYDL220C"	11060	27860	80	810	1406	1276	107	111	51	98	96	0	1221	1843	1664	53	57	19	100	100	0	0	0	0	0	0	0	0	0	0	0	0	0	0	0	0	0	0	0	0.602	0.726	0.656	0.672	1.607	0.740	0.926	0.000	0.000	0.000	0.000	0.000	0.000	0.000	0.000	0.000	0.000	0.000	0.000	0.000	0.000	52	340	1871	3089	-0.732	Error	Error	703	1168	0	0	1299	1790	0	0	0	0
3	4	12	""	"iYDL207W"	11260	27870	80	1634	1974	1264	107	112	54	98	96	0	2928	3663	2164	53	61	32	100	100	0	0	0	0	0	0	0	0	0	0	0	0	0	0	0	0	0	0	0	0.531	0.517	0.515	0.439	1.864	0.530	0.912	0.000	0.000	0.000	0.000	0.000	0.000	0.000	0.000	0.000	0.000	0.000	0.000	0.000	0.000	52	340	4402	5477	-0.913	Error	Error	1527	2875	0	0	1867	3610	0	0	0	0
3	5	12	""	"iYDL203C"	11460	27860	90	676	1665	2041	100	107	50	96	96	0	1049	2927	3592	54	60	31	100	100	0	0	0	0	0	0	0	0	0	0	0	0	0	0	0	0	0	0	0	0.579	0.545	0.521	0.490	1.924	0.542	0.890	0.000	0.000	0.000	0.000	0.000	0.000	0.000	0.000	0.000	0.000	0.000	0.000	0.000	0.000	52	420	1571	4438	-0.789	Error	Error	576	995	0	0	1565	2873	0	0	0	0
3	6	12	""	"iYDL199C"	11660	27860	90	733	1090	883	104	110	49	94	92	0	1434	2219	1814	53	58	25	100	100	0	0	0	0	0	0	0	0	0	0	0	0	0	0	0	0	0	0	0	0.455	0.455	0.430	0.379	2.224	0.452	0.896	0.000	0.000	0.000	0.000	0.000	0.000	0.000	0.000	0.000	0.000	0.000	0.000	0.000	0.000	52	420	2010	3152	-1.135	Error	Error	629	1381	0	0	986	2166	0	0	0	0
3	7	12	""	"iYDL183C-1"	11860	27860	80	854	2010	2059	94	102	44	100	98	0	2967	5859	5471	51	55	16	100	100	0	0	0	0	0	0	0	0	0	0	0	0	0	0	0	0	0	0	0	0.261	0.330	0.307	0.295	1.905	0.343	0.912	0.000	0.000	0.000	0.000	0.000	0.000	0.000	0.000	0.000	0.000	0.000	0.000	0.000	0.000	52	340	3676	7724	-1.940	Error	Error	760	2916	0	0	1916	5808	0	0	0	0
3	8	12	""	"iYDL179W"	12060	27870	80	815	1665	1697	104	109	46	100	98	0	1229	2540	2522	50	54	17	100	100	0	0	0	0	0	0	0	0	0	0	0	0	0	0	0	0	0	0	0	0.603	0.627	0.582	0.550	1.936	0.640	0.919	0.000	0.000	0.000	0.000	0.000	0.000	0.000	0.000	0.000	0.000	0.000	0.000	0.000	0.000	52	340	1890	4051	-0.730	Error	Error	711	1179	0	0	1561	2490	0	0	0	0
3	9	12	""	"iYDL175C"	12260	27870	80	1350	2459	2378	97	103	43	98	98	0	1349	2125	2018	50	54	17	100	100	0	0	0	0	0	0	0	0	0	0	0	0	0	0	0	0	0	0	0	0.965	1.138	1.134	1.032	2.396	1.173	0.881	0.000	0.000	0.000	0.000	0.000	0.000	0.000	0.000	0.000	0.000	0.000	0.000	0.000	0.000	52	340	2552	4437	-0.052	Error	Error	1253	1299	0	0	2362	2075	0	0	0	0
3	10	12	""	"iYDR127W"	12450	27860	70	791	1074	811	96	142	477	62	40	0	1344	1705	1293	52	169	1235	53	34	0	0	0	0	0	0	0	0	0	0	0	0	0	0	0	0	0	0	0	0.538	0.592	0.575	0.473	2.211	0.400	0.705	0.000	0.000	0.000	0.000	0.000	0.000	0.000	0.000	0.000	0.000	0.000	0.000	0.000	0.000	32	236	1987	2631	-0.895	Error	Error	695	1292	0	0	978	1653	0	0	0	0
3	11	12	""	"iYDR131C"	12650	27860	80	475	973	1017	105	111	49	92	92	0	886	2119	2349	51	55	20	100	100	0	0	0	0	0	0	0	0	0	0	0	0	0	0	0	0	0	0	0	0.443	0.420	0.425	0.410	1.882	0.415	0.912	0.000	0.000	0.000	0.000	0.000	0.000	0.000	0.000	0.000	0.000	0.000	0.000	0.000	0.000	52	340	1205	2936	-1.174	Error	Error	370	835	0	0	868	2068	0	0	0	0
3	12	12	""	"iYDR137W"	12850	27860	80	337	459	341	106	107	47	90	82	0	506	1072	983	50	54	26	100	100	0	0	0	0	0	0	0	0	0	0	0	0	0	0	0	0	0	0	0	0.507	0.345	0.365	0.360	1.974	0.331	0.853	0.000	0.000	0.000	0.000	0.000	0.000	0.000	0.000	0.000	0.000	0.000	0.000	0.000	0.000	52	340	687	1375	-0.981	Error	Error	231	456	0	0	353	1022	0	0	0	0
3	13	12	""	"iYDR155C"	13050	27860	80	374	489	406	102	110	49	80	69	0	1495	2111	1795	53	55	16	100	100	0	0	0	0	0	0	0	0	0	0	0	0	0	0	0	0	0	0	0	0.189	0.188	0.180	0.159	2.020	0.195	0.852	0.000	0.000	0.000	0.000	0.000	0.000	0.000	0.000	0.000	0.000	0.000	0.000	0.000	0.000	52	340	1714	2445	-2.406	Error	Error	272	1442	0	0	387	2058	0	0	0	0
3	14	12	""	"iYDR161W"	13240	27860	80	4979	5817	4532	95	101	46	100	100	0	1773	2518	2142	52	56	18	100	98	0	0	0	0	0	0	0	0	0	0	0	0	0	0	0	0	0	0	0	2.838	2.320	2.270	2.485	2.088	2.280	0.919	0.000	0.000	0.000	0.000	0.000	0.000	0.000	0.000	0.000	0.000	0.000	0.000	0.000	0.000	52	340	6605	8188	1.505	Error	Error	4884	1721	0	0	5722	2466	0	0	0	0
3	15	12	""	"iYDR165W"	13450	27860	70	647	882	741	98	104	45	93	84	0	530	822	698	50	54	17	100	100	0	0	0	0	0	0	0	0	0	0	0	0	0	0	0	0	0	0	0	1.144	1.016	0.927	0.864	2.175	1.049	0.809	0.000	0.000	0.000	0.000	0.000	0.000	0.000	0.000	0.000	0.000	0.000	0.000	0.000	0.000	32	236	1029	1556	0.194	Error	Error	549	480	0	0	784	772	0	0	0	0
3	16	12	""	"iYDR177W"	13650	27860	80	1173	1700	1445	100	108	48	92	92	0	2674	4035	3690	51	55	19	100	100	0	0	0	0	0	0	0	0	0	0	0	0	0	0	0	0	0	0	0	0.409	0.402	0.377	0.423	1.951	0.366	0.809	0.000	0.000	0.000	0.000	0.000	0.000	0.000	0.000	0.000	0.000	0.000	0.000	0.000	0.000	52	340	3696	5584	-1.290	Error	Error	1073	2623	0	0	1600	3984	0	0	0	0
3	17	12	""	"iYDR180W"	13850	27860	60	1001	1887	1708	102	105	45	100	100	0	683	1139	963	54	56	19	100	100	0	0	0	0	0	0	0	0	0	0	0	0	0	0	0	0	0	0	0	1.429	1.645	1.520	1.512	1.914	1.759	0.908	0.000	0.000	0.000	0.000	0.000	0.000	0.000	0.000	0.000	0.000	0.000	0.000	0.000	0.000	32	176	1528	2870	0.515	Error	Error	899	629	0	0	1785	1085	0	0	0	0
3	18	12	""	"iYDR184C"	14050	27860	80	943	1545	1600	100	104	45	96	96	0	860	1752	1920	51	55	21	100	100	0	0	0	0	0	0	0	0	0	0	0	0	0	0	0	0	0	0	0	1.042	0.850	0.777	0.830	2.049	0.831	0.892	0.000	0.000	0.000	0.000	0.000	0.000	0.000	0.000	0.000	0.000	0.000	0.000	0.000	0.000	52	340	1652	3146	0.059	Error	Error	843	809	0	0	1445	1701	0	0	0	0
3	19	12	""	"iYDR204W"	14260	27860	80	465	801	810	101	107	46	88	84	0	1002	2205	2531	52	55	18	100	100	0	0	0	0	0	0	0	0	0	0	0	0	0	0	0	0	0	0	0	0.383	0.325	0.320	0.322	2.347	0.306	0.891	0.000	0.000	0.000	0.000	0.000	0.000	0.000	0.000	0.000	0.000	0.000	0.000	0.000	0.000	52	340	1314	2853	-1.384	Error	Error	364	950	0	0	700	2153	0	0	0	0
3	20	12	""	"iYDR208W"	14460	27850	80	611	1057	970	99	105	44	100	94	0	857	1686	1605	52	53	13	100	100	0	0	0	0	0	0	0	0	0	0	0	0	0	0	0	0	0	0	0	0.636	0.586	0.587	0.583	1.756	0.585	0.927	0.000	0.000	0.000	0.000	0.000	0.000	0.000	0.000	0.000	0.000	0.000	0.000	0.000	0.000	52	340	1317	2592	-0.653	Error	Error	512	805	0	0	958	1634	0	0	0	0
3	21	12	""	"itI(UAU)D"	14650	27860	80	433	787	747	95	101	46	98	92	0	752	1393	1338	52	54	17	100	100	0	0	0	0	0	0	0	0	0	0	0	0	0	0	0	0	0	0	0	0.483	0.516	0.467	0.489	2.063	0.521	0.874	0.000	0.000	0.000	0.000	0.000	0.000	0.000	0.000	0.000	0.000	0.000	0.000	0.000	0.000	52	340	1038	2033	-1.050	Error	Error	338	700	0	0	692	1341	0	0	0	0
3	1	13	""	"iYDR521W"	10650	28060	90	1395	1693	1205	97	105	46	98	94	0	1594	1909	1507	52	55	29	94	92	0	0	0	0	0	0	0	0	0	0	0	0	0	0	0	0	0	0	0	0.842	0.859	0.824	0.997	3.578	0.808	0.820	0.000	0.000	0.000	0.000	0.000	0.000	0.000	0.000	0.000	0.000	0.000	0.000	0.000	0.000	52	412	2840	3453	-0.249	Error	Error	1298	1542	0	0	1596	1857	0	0	0	0
3	2	13	""	"iYDR525W"	10860	28070	80	409	411	195	101	107	50	92	82	0	1081	1106	566	51	55	18	100	100	0	0	0	0	0	0	0	0	0	0	0	0	0	0	0	0	0	0	0	0.299	0.294	0.299	0.289	2.281	0.274	0.708	0.000	0.000	0.000	0.000	0.000	0.000	0.000	0.000	0.000	0.000	0.000	0.000	0.000	0.000	52	340	1338	1365	-1.742	Error	Error	308	1030	0	0	310	1055	0	0	0	0
3	3	13	""	"iYDR528W"	11060	28070	90	1255	1349	843	106	113	53	94	90	0	924	1047	736	51	60	37	100	100	0	0	0	0	0	0	0	0	0	0	0	0	0	0	0	0	0	0	0	1.316	1.248	1.112	1.124	2.260	1.222	0.800	0.000	0.000	0.000	0.000	0.000	0.000	0.000	0.000	0.000	0.000	0.000	0.000	0.000	0.000	52	420	2022	2239	0.396	Error	Error	1149	873	0	0	1243	996	0	0	0	0
3	4	13	""	"iYDR541C-0"	11250	28070	80	1888	2783	2281	103	110	52	100	98	0	2517	3617	2770	54	69	50	98	98	0	0	0	0	0	0	0	0	0	0	0	0	0	0	0	0	0	0	0	0.725	0.752	0.700	0.703	2.147	0.765	0.818	0.000	0.000	0.000	0.000	0.000	0.000	0.000	0.000	0.000	0.000	0.000	0.000	0.000	0.000	52	340	4248	6243	-0.464	Error	Error	1785	2463	0	0	2680	3563	0	0	0	0
3	5	13	""	"iYDR544C"	11460	28060	90	30351	30670	15640	110	129	168	100	100	0	57297	51058	15121	60	91	263	100	100	26	0	0	0	0	0	0	0	0	0	0	0	0	0	0	0	0	0	0	0.528	0.599	0.584	0.515	1.821	0.625	0.823	0.000	0.000	0.000	0.000	0.000	0.000	0.000	0.000	0.000	0.000	0.000	0.000	0.000	0.000	52	420	87478	81558	-0.920	Error	Error	30241	57237	0	0	30560	50998	0	0	0	0
3	6	13	""	"iYEL073C-0"	11660	28060	90	4156	3892	2028	109	114	49	100	100	0	6062	6258	2918	54	59	22	100	100	0	0	0	0	0	0	0	0	0	0	0	0	0	0	0	0	0	0	0	0.674	0.610	0.564	0.541	1.751	0.615	0.859	0.000	0.000	0.000	0.000	0.000	0.000	0.000	0.000	0.000	0.000	0.000	0.000	0.000	0.000	52	420	10055	9987	-0.570	Error	Error	4047	6008	0	0	3783	6204	0	0	0	0
3	7	13	""	"iYEL063C"	11860	28060	80	2497	2574	1503	102	108	48	100	98	0	5201	5113	2545	53	57	19	100	100	0	0	0	0	0	0	0	0	0	0	0	0	0	0	0	0	0	0	0	0.465	0.489	0.464	0.455	1.804	0.482	0.793	0.000	0.000	0.000	0.000	0.000	0.000	0.000	0.000	0.000	0.000	0.000	0.000	0.000	0.000	52	340	7543	7532	-1.104	Error	Error	2395	5148	0	0	2472	5060	0	0	0	0
3	8	13	""	"iYEL059W"	12060	28060	80	1323	1388	812	101	107	47	98	94	0	3497	3638	2026	51	55	18	100	100	0	0	0	0	0	0	0	0	0	0	0	0	0	0	0	0	0	0	0	0.355	0.359	0.352	0.327	1.971	0.350	0.853	0.000	0.000	0.000	0.000	0.000	0.000	0.000	0.000	0.000	0.000	0.000	0.000	0.000	0.000	52	340	4668	4874	-1.496	Error	Error	1222	3446	0	0	1287	3587	0	0	0	0
3	9	13	""	"iYEL055C"	12260	28060	90	2682	3007	1835	105	119	145	98	96	0	5018	4891	2462	52	61	54	100	100	0	0	0	0	0	0	0	0	0	0	0	0	0	0	0	0	0	0	0	0.519	0.600	0.561	0.544	1.810	0.629	0.817	0.000	0.000	0.000	0.000	0.000	0.000	0.000	0.000	0.000	0.000	0.000	0.000	0.000	0.000	52	420	7543	7741	-0.946	Error	Error	2577	4966	0	0	2902	4839	0	0	0	0
3	10	13	""	"iYEL042W"	12460	28060	90	2916	3263	1769	101	107	49	100	100	0	5967	6059	3167	50	54	19	100	100	0	0	0	0	0	0	0	0	0	0	0	0	0	0	0	0	0	0	0	0.476	0.526	0.509	0.516	1.610	0.522	0.844	0.000	0.000	0.000	0.000	0.000	0.000	0.000	0.000	0.000	0.000	0.000	0.000	0.000	0.000	52	420	8732	9171	-1.072	Error	Error	2815	5917	0	0	3162	6009	0	0	0	0
3	11	13	""	"iYEL038W"	12660	28060	80	583	581	276	101	106	45	88	88	0	461	470	251	49	53	17	100	100	0	0	0	0	0	0	0	0	0	0	0	0	0	0	0	0	0	0	0	1.170	1.140	1.065	1.073	2.142	1.170	0.722	0.000	0.000	0.000	0.000	0.000	0.000	0.000	0.000	0.000	0.000	0.000	0.000	0.000	0.000	52	340	894	901	0.226	Error	Error	482	412	0	0	480	421	0	0	0	0
3	12	13	""	"itS(AGA)E"	12850	28060	70	716	765	420	107	111	47	93	93	0	2314	2096	1358	50	58	44	100	100	0	0	0	0	0	0	0	0	0	0	0	0	0	0	0	0	0	0	0	0.269	0.322	0.335	0.341	1.601	0.276	0.731	0.000	0.000	0.000	0.000	0.000	0.000	0.000	0.000	0.000	0.000	0.000	0.000	0.000	0.000	32	236	2873	2704	-1.894	Error	Error	609	2264	0	0	658	2046	0	0	0	0
3	13	13	""	"iYFL044C"	13040	28060	90	876	903	404	109	113	48	98	96	0	1944	1917	939	54	57	22	100	100	0	0	0	0	0	0	0	0	0	0	0	0	0	0	0	0	0	0	0	0.406	0.426	0.445	0.415	1.887	0.398	0.838	0.000	0.000	0.000	0.000	0.000	0.000	0.000	0.000	0.000	0.000	0.000	0.000	0.000	0.000	52	420	2657	2657	-1.301	Error	Error	767	1890	0	0	794	1863	0	0	0	0
3	14	13	""	"iYFL039C"	13240	28050	90	1105	1376	927	106	111	47	100	100	0	5032	6178	4184	54	59	23	100	100	0	0	0	0	0	0	0	0	0	0	0	0	0	0	0	0	0	0	0	0.201	0.207	0.203	0.197	1.572	0.205	0.922	0.000	0.000	0.000	0.000	0.000	0.000	0.000	0.000	0.000	0.000	0.000	0.000	0.000	0.000	52	420	5977	7394	-2.317	Error	Error	999	4978	0	0	1270	6124	0	0	0	0
3	15	13	""	"iYFL035C-A"	13450	28050	80	1166	1555	1092	100	109	52	100	100	0	1376	2101	1546	53	57	22	100	100	0	0	0	0	0	0	0	0	0	0	0	0	0	0	0	0	0	0	0	0.806	0.710	0.699	0.680	1.659	0.694	0.891	0.000	0.000	0.000	0.000	0.000	0.000	0.000	0.000	0.000	0.000	0.000	0.000	0.000	0.000	52	340	2389	3503	-0.312	Error	Error	1066	1323	0	0	1455	2048	0	0	0	0
3	16	13	""	"iYFL020C"	13640	28060	80	6928	7683	5751	100	119	172	100	100	0	5689	6067	4100	54	58	25	100	100	0	0	0	0	0	0	0	0	0	0	0	0	0	0	0	0	0	0	0	1.212	1.261	1.236	1.247	2.031	1.332	0.913	0.000	0.000	0.000	0.000	0.000	0.000	0.000	0.000	0.000	0.000	0.000	0.000	0.000	0.000	52	340	12463	13596	0.277	Error	Error	6828	5635	0	0	7583	6013	0	0	0	0
3	17	13	""	"iYFL017C"	13840	28050	70	987	972	457	99	113	97	100	93	0	1314	1197	659	52	57	39	100	100	0	0	0	0	0	0	0	0	0	0	0	0	0	0	0	0	0	0	0	0.704	0.762	0.763	0.828	1.620	0.722	0.892	0.000	0.000	0.000	0.000	0.000	0.000	0.000	0.000	0.000	0.000	0.000	0.000	0.000	0.000	32	236	2150	2018	-0.507	Error	Error	888	1262	0	0	873	1145	0	0	0	0
3	18	13	""	"iYFL013W-A"	14040	28050	90	2105	2452	1521	103	109	52	100	100	0	4014	3888	1887	51	55	23	100	100	0	0	0	0	0	0	0	0	0	0	0	0	0	0	0	0	0	0	0	0.505	0.612	0.609	0.546	1.834	0.637	0.863	0.000	0.000	0.000	0.000	0.000	0.000	0.000	0.000	0.000	0.000	0.000	0.000	0.000	0.000	52	420	5965	6186	-0.985	Error	Error	2002	3963	0	0	2349	3837	0	0	0	0
3	19	13	""	"iYFR001W"	14250	28040	70	8260	8850	4848	104	115	73	100	100	0	2260	2401	1242	50	56	28	100	100	0	0	0	0	0	0	0	0	0	0	0	0	0	0	0	0	0	0	0	3.690	3.720	3.601	3.672	1.542	3.926	0.906	0.000	0.000	0.000	0.000	0.000	0.000	0.000	0.000	0.000	0.000	0.000	0.000	0.000	0.000	32	236	10366	11097	1.884	Error	Error	8156	2210	0	0	8746	2351	0	0	0	0
3	20	13	""	"iYFR005C"	14450	28040	80	7320	7936	5512	100	104	43	100	100	0	2724	2688	1706	52	54	16	100	100	0	0	0	0	0	0	0	0	0	0	0	0	0	0	0	0	0	0	0	2.702	2.973	2.956	2.818	1.736	3.222	0.884	0.000	0.000	0.000	0.000	0.000	0.000	0.000	0.000	0.000	0.000	0.000	0.000	0.000	0.000	52	340	9892	10472	1.434	Error	Error	7220	2672	0	0	7836	2636	0	0	0	0
3	21	13	""	"iYFR007W"	14650	28040	90	3151	3450	2092	96	103	47	100	100	0	2881	2818	1647	52	54	18	100	100	0	0	0	0	0	0	0	0	0	0	0	0	0	0	0	0	0	0	0	1.080	1.213	1.232	1.222	1.697	1.243	0.894	0.000	0.000	0.000	0.000	0.000	0.000	0.000	0.000	0.000	0.000	0.000	0.000	0.000	0.000	52	414	5884	6120	0.111	Error	Error	3055	2829	0	0	3354	2766	0	0	0	0
3	1	14	""	"iYFR019W"	10670	28260	90	688	973	851	98	104	47	100	98	0	935	1406	1158	50	54	22	100	100	0	0	0	0	0	0	0	0	0	0	0	0	0	0	0	0	0	0	0	0.667	0.645	0.652	0.593	2.096	0.668	0.832	0.000	0.000	0.000	0.000	0.000	0.000	0.000	0.000	0.000	0.000	0.000	0.000	0.000	0.000	52	420	1475	2231	-0.585	Error	Error	590	885	0	0	875	1356	0	0	0	0
3	2	14	""	"iYFR021W"	10860	28260	80	3305	3790	2500	102	104	46	100	100	0	4708	4927	2604	51	55	19	100	100	0	0	0	0	0	0	0	0	0	0	0	0	0	0	0	0	0	0	0	0.688	0.756	0.712	0.663	1.692	0.810	0.907	0.000	0.000	0.000	0.000	0.000	0.000	0.000	0.000	0.000	0.000	0.000	0.000	0.000	0.000	52	340	7860	8564	-0.540	Error	Error	3203	4657	0	0	3688	4876	0	0	0	0
3	3	14	""	"iYFR025C"	11050	28270	60	416	430	225	101	106	48	90	84	0	564	660	369	51	56	27	100	100	0	0	0	0	0	0	0	0	0	0	0	0	0	0	0	0	0	0	0	0.614	0.540	0.520	0.448	2.281	0.535	0.760	0.000	0.000	0.000	0.000	0.000	0.000	0.000	0.000	0.000	0.000	0.000	0.000	0.000	0.000	32	176	828	938	-0.704	Error	Error	315	513	0	0	329	609	0	0	0	0
3	4	14	""	"iYGL013C"	11250	28260	90	6556	6212	2605	105	111	52	100	100	0	5656	5699	2249	52	56	24	100	100	0	0	0	0	0	0	0	0	0	0	0	0	0	0	0	0	0	0	0	1.151	1.081	1.054	1.036	1.535	1.099	0.880	0.000	0.000	0.000	0.000	0.000	0.000	0.000	0.000	0.000	0.000	0.000	0.000	0.000	0.000	52	420	12055	11754	0.203	Error	Error	6451	5604	0	0	6107	5647	0	0	0	0
3	5	14	""	"iYGL009C"	11450	28250	80	1821	2225	1321	109	117	49	100	100	0	3586	4655	2912	56	63	31	100	100	0	0	0	0	0	0	0	0	0	0	0	0	0	0	0	0	0	0	0	0.485	0.460	0.451	0.463	1.574	0.443	0.894	0.000	0.000	0.000	0.000	0.000	0.000	0.000	0.000	0.000	0.000	0.000	0.000	0.000	0.000	52	340	5242	6715	-1.044	Error	Error	1712	3530	0	0	2116	4599	0	0	0	0
3	6	14	""	"iYGL006W"	11650	28260	90	7652	7926	3723	106	112	50	100	100	0	1769	1836	790	53	60	31	100	100	0	0	0	0	0	0	0	0	0	0	0	0	0	0	0	0	0	0	0	4.397	4.386	4.393	4.289	1.547	4.654	0.901	0.000	0.000	0.000	0.000	0.000	0.000	0.000	0.000	0.000	0.000	0.000	0.000	0.000	0.000	52	420	9262	9603	2.137	Error	Error	7546	1716	0	0	7820	1783	0	0	0	0
3	7	14	""	"iYGR011W"	11860	28260	80	1366	2681	2688	104	112	51	100	98	0	2465	3901	3392	55	59	26	100	100	0	0	0	0	0	0	0	0	0	0	0	0	0	0	0	0	0	0	0	0.524	0.670	0.644	0.551	1.927	0.724	0.920	0.000	0.000	0.000	0.000	0.000	0.000	0.000	0.000	0.000	0.000	0.000	0.000	0.000	0.000	52	340	3672	6423	-0.933	Error	Error	1262	2410	0	0	2577	3846	0	0	0	0
3	8	14	""	"iYGR015C"	12050	28250	80	2467	3418	2447	101	107	52	100	100	0	2327	2557	1795	52	55	20	98	98	0	0	0	0	0	0	0	0	0	0	0	0	0	0	0	0	0	0	0	1.040	1.324	1.375	1.369	2.122	1.361	0.904	0.000	0.000	0.000	0.000	0.000	0.000	0.000	0.000	0.000	0.000	0.000	0.000	0.000	0.000	52	340	4641	5822	0.057	Error	Error	2366	2275	0	0	3317	2505	0	0	0	0
3	9	14	""	"iYGR020C"	12250	28250	80	3025	3772	2676	110	113	49	100	100	0	3397	4145	2513	52	55	17	100	100	0	0	0	0	0	0	0	0	0	0	0	0	0	0	0	0	0	0	0	0.871	0.895	0.937	0.818	1.890	0.953	0.874	0.000	0.000	0.000	0.000	0.000	0.000	0.000	0.000	0.000	0.000	0.000	0.000	0.000	0.000	52	340	6260	7755	-0.199	Error	Error	2915	3345	0	0	3662	4093	0	0	0	0
3	10	14	""	"iYGR034W"	12450	28250	90	2898	4762	4093	99	106	48	100	100	0	1474	2077	1628	51	54	18	100	100	0	0	0	0	0	0	0	0	0	0	0	0	0	0	0	0	0	0	0	1.967	2.302	2.278	2.159	1.865	2.485	0.906	0.000	0.000	0.000	0.000	0.000	0.000	0.000	0.000	0.000	0.000	0.000	0.000	0.000	0.000	52	420	4222	6689	0.976	Error	Error	2799	1423	0	0	4663	2026	0	0	0	0
3	11	14	""	"iYGR038W"	12650	28250	70	1465	1696	1176	101	109	50	100	96	0	1318	2062	1579	51	59	55	100	100	0	0	0	0	0	0	0	0	0	0	0	0	0	0	0	0	0	0	0	1.077	0.793	0.767	0.772	1.938	0.763	0.889	0.000	0.000	0.000	0.000	0.000	0.000	0.000	0.000	0.000	0.000	0.000	0.000	0.000	0.000	32	236	2631	3606	0.106	Error	Error	1364	1267	0	0	1595	2011	0	0	0	0
3	12	14	""	"iYGR039W"	12850	28260	70	819	881	499	97	103	45	100	93	0	1608	2149	1339	53	58	25	100	100	0	0	0	0	0	0	0	0	0	0	0	0	0	0	0	0	0	0	0	0.464	0.374	0.363	0.349	1.716	0.354	0.862	0.000	0.000	0.000	0.000	0.000	0.000	0.000	0.000	0.000	0.000	0.000	0.000	0.000	0.000	32	236	2277	2880	-1.107	Error	Error	722	1555	0	0	784	2096	0	0	0	0
3	13	14	""	"iYGR055W"	13060	28250	90	1109	1392	981	103	106	44	98	96	0	2643	4117	3095	54	61	36	100	100	0	0	0	0	0	0	0	0	0	0	0	0	0	0	0	0	0	0	0	0.389	0.317	0.334	0.294	1.684	0.304	0.901	0.000	0.000	0.000	0.000	0.000	0.000	0.000	0.000	0.000	0.000	0.000	0.000	0.000	0.000	52	420	3595	5352	-1.364	Error	Error	1006	2589	0	0	1289	4063	0	0	0	0
3	14	14	""	"iYGR059W"	13260	28250	80	792	1230	976	101	109	48	98	94	0	1686	2148	1653	53	57	22	100	100	0	0	0	0	0	0	0	0	0	0	0	0	0	0	0	0	0	0	0	0.423	0.539	0.563	0.485	1.960	0.548	0.899	0.000	0.000	0.000	0.000	0.000	0.000	0.000	0.000	0.000	0.000	0.000	0.000	0.000	0.000	52	340	2324	3224	-1.241	Error	Error	691	1633	0	0	1129	2095	0	0	0	0
3	15	14	""	"iYGR062C"	13460	28250	70	824	900	624	103	107	45	90	87	0	1371	1628	999	52	57	22	100	100	0	0	0	0	0	0	0	0	0	0	0	0	0	0	0	0	0	0	0	0.547	0.506	0.510	0.501	2.001	0.514	0.785	0.000	0.000	0.000	0.000	0.000	0.000	0.000	0.000	0.000	0.000	0.000	0.000	0.000	0.000	32	236	2040	2373	-0.871	Error	Error	721	1319	0	0	797	1576	0	0	0	0
3	16	14	""	"iYHR001W"	13650	28250	80	5990	9737	8503	102	107	45	100	100	0	1871	2652	2157	52	55	18	100	100	0	0	0	0	0	0	0	0	0	0	0	0	0	0	0	0	0	0	0	3.237	3.706	3.765	3.485	1.696	3.937	0.935	0.000	0.000	0.000	0.000	0.000	0.000	0.000	0.000	0.000	0.000	0.000	0.000	0.000	0.000	52	340	7707	12235	1.695	Error	Error	5888	1819	0	0	9635	2600	0	0	0	0
3	17	14	""	"iYHR004C"	13850	28260	80	3550	4976	3404	103	110	45	100	100	0	2491	3079	2048	51	54	16	100	100	0	0	0	0	0	0	0	0	0	0	0	0	0	0	0	0	0	0	0	1.413	1.609	1.655	1.572	1.608	1.664	0.912	0.000	0.000	0.000	0.000	0.000	0.000	0.000	0.000	0.000	0.000	0.000	0.000	0.000	0.000	52	340	5887	7901	0.498	Error	Error	3447	2440	0	0	4873	3028	0	0	0	0
3	18	14	""	"iYHRCdelta4"	14050	28260	100	6623	7363	4320	99	107	49	100	100	0	6253	7167	3497	51	54	21	100	100	0	0	0	0	0	0	0	0	0	0	0	0	0	0	0	0	0	0	0	1.052	1.021	1.015	0.938	1.561	1.085	0.913	0.000	0.000	0.000	0.000	0.000	0.000	0.000	0.000	0.000	0.000	0.000	0.000	0.000	0.000	80	541	12726	14380	0.073	Error	Error	6524	6202	0	0	7264	7116	0	0	0	0
3	19	14	""	"iYHR017W"	14260	28250	80	468	1092	1178	98	105	46	98	86	0	442	934	1037	50	53	17	100	100	0	0	0	0	0	0	0	0	0	0	0	0	0	0	0	0	0	0	0	0.944	1.124	1.026	0.942	2.200	1.146	0.870	0.000	0.000	0.000	0.000	0.000	0.000	0.000	0.000	0.000	0.000	0.000	0.000	0.000	0.000	52	340	762	1878	-0.083	Error	Error	370	392	0	0	994	884	0	0	0	0
3	20	14	""	"iYHRCsigma2"	14460	28250	60	434	993	966	99	104	44	90	84	0	513	1010	963	53	57	22	100	93	0	0	0	0	0	0	0	0	0	0	0	0	0	0	0	0	0	0	0	0.728	0.934	0.959	0.858	2.648	0.975	0.874	0.000	0.000	0.000	0.000	0.000	0.000	0.000	0.000	0.000	0.000	0.000	0.000	0.000	0.000	32	176	795	1851	-0.457	Error	Error	335	460	0	0	894	957	0	0	0	0
3	21	14	""	"iYHR023W"	14660	28250	80	1598	3022	3116	103	107	48	100	100	0	931	1849	1898	51	56	24	100	100	0	0	0	0	0	0	0	0	0	0	0	0	0	0	0	0	0	0	0	1.699	1.623	1.560	1.586	1.683	1.665	0.922	0.000	0.000	0.000	0.000	0.000	0.000	0.000	0.000	0.000	0.000	0.000	0.000	0.000	0.000	52	338	2375	4717	0.765	Error	Error	1495	880	0	0	2919	1798	0	0	0	0
3	1	15	""	"iYHR039C"	10670	28470	90	425	794	675	97	106	47	92	90	0	539	991	903	50	53	14	100	100	0	0	0	0	0	0	0	0	0	0	0	0	0	0	0	0	0	0	0	0.671	0.741	0.736	0.668	2.215	0.735	0.915	0.000	0.000	0.000	0.000	0.000	0.000	0.000	0.000	0.000	0.000	0.000	0.000	0.000	0.000	52	420	817	1638	-0.576	Error	Error	328	489	0	0	697	941	0	0	0	0
3	2	15	""	"iYHR042W"	10860	28470	90	774	1526	1466	97	105	45	100	94	0	741	1549	1570	51	53	14	100	100	0	0	0	0	0	0	0	0	0	0	0	0	0	0	0	0	0	0	0	0.981	0.954	0.922	0.946	1.916	0.937	0.888	0.000	0.000	0.000	0.000	0.000	0.000	0.000	0.000	0.000	0.000	0.000	0.000	0.000	0.000	52	420	1367	2927	-0.027	Error	Error	677	690	0	0	1429	1498	0	0	0	0
3	3	15	""	"iYHR046C"	11060	28470	100	1563	3209	3685	100	105	44	98	97	0	1236	2418	2384	50	53	14	100	98	0	0	0	0	0	0	0	0	0	0	0	0	0	0	0	0	0	0	0	1.234	1.313	1.307	1.199	2.588	1.476	0.905	0.000	0.000	0.000	0.000	0.000	0.000	0.000	0.000	0.000	0.000	0.000	0.000	0.000	0.000	80	534	2649	5477	0.303	Error	Error	1463	1186	0	0	3109	2368	0	0	0	0
3	4	15	""	"iYHR060W"	11260	28460	90	892	1147	758	103	110	48	98	96	0	1413	1613	1105	52	56	24	100	100	0	0	0	0	0	0	0	0	0	0	0	0	0	0	0	0	0	0	0	0.580	0.669	0.664	0.658	1.621	0.660	0.894	0.000	0.000	0.000	0.000	0.000	0.000	0.000	0.000	0.000	0.000	0.000	0.000	0.000	0.000	52	420	2150	2605	-0.787	Error	Error	789	1361	0	0	1044	1561	0	0	0	0
3	5	15	""	"iYHR064C"	11460	28460	90	645	1091	974	103	109	50	98	92	0	2351	3824	3001	56	62	27	100	100	0	0	0	0	0	0	0	0	0	0	0	0	0	0	0	0	0	0	0	0.236	0.262	0.254	0.213	1.972	0.278	0.899	0.000	0.000	0.000	0.000	0.000	0.000	0.000	0.000	0.000	0.000	0.000	0.000	0.000	0.000	52	420	2837	4756	-2.082	Error	Error	542	2295	0	0	988	3768	0	0	0	0
3	6	15	""	"iYHR068W"	11660	28460	80	902	2164	2333	106	118	59	98	96	0	810	2026	2081	53	60	32	100	100	0	0	0	0	0	0	0	0	0	0	0	0	0	0	0	0	0	0	0	1.052	1.043	0.996	0.928	1.902	1.091	0.897	0.000	0.000	0.000	0.000	0.000	0.000	0.000	0.000	0.000	0.000	0.000	0.000	0.000	0.000	52	340	1553	4031	0.072	Error	Error	796	757	0	0	2058	1973	0	0	0	0
3	7	15	""	"iYIL023C"	11850	28460	90	842	1047	656	104	114	50	98	96	0	3264	4005	2352	55	61	29	100	100	0	0	0	0	0	0	0	0	0	0	0	0	0	0	0	0	0	0	0	0.230	0.239	0.227	0.208	1.760	0.239	0.892	0.000	0.000	0.000	0.000	0.000	0.000	0.000	0.000	0.000	0.000	0.000	0.000	0.000	0.000	52	420	3947	4893	-2.120	Error	Error	738	3209	0	0	943	3950	0	0	0	0
3	8	15	""	"iYIL019W"	12040	28460	90	3323	3677	2566	101	107	47	100	100	0	6183	7582	4743	54	58	24	100	100	0	0	0	0	0	0	0	0	0	0	0	0	0	0	0	0	0	0	0	0.526	0.475	0.503	0.433	1.854	0.479	0.893	0.000	0.000	0.000	0.000	0.000	0.000	0.000	0.000	0.000	0.000	0.000	0.000	0.000	0.000	52	420	9351	11104	-0.928	Error	Error	3222	6129	0	0	3576	7528	0	0	0	0
3	9	15	""	"iYIL015W"	12250	28460	70	327	332	205	101	101	44	81	71	0	370	491	316	52	55	16	100	100	0	0	0	0	0	0	0	0	0	0	0	0	0	0	0	0	0	0	0	0.711	0.526	0.530	0.531	1.930	0.558	0.684	0.000	0.000	0.000	0.000	0.000	0.000	0.000	0.000	0.000	0.000	0.000	0.000	0.000	0.000	32	236	544	670	-0.493	Error	Error	226	318	0	0	231	439	0	0	0	0
3	10	15	""	"iYIL005W"	12450	28460	70	1888	3707	3468	102	109	45	100	100	0	711	1090	881	51	52	12	100	100	0	0	0	0	0	0	0	0	0	0	0	0	0	0	0	0	0	0	0	2.706	3.470	3.487	3.029	1.727	3.853	0.912	0.000	0.000	0.000	0.000	0.000	0.000	0.000	0.000	0.000	0.000	0.000	0.000	0.000	0.000	32	236	2446	4644	1.436	Error	Error	1786	660	0	0	3605	1039	0	0	0	0
3	11	15	""	"iYIL001W"	12650	28460	60	1116	1646	1199	102	111	47	100	100	0	276	377	255	53	56	18	96	96	0	0	0	0	0	0	0	0	0	0	0	0	0	0	0	0	0	0	0	4.547	4.765	4.436	4.680	1.945	5.097	0.847	0.000	0.000	0.000	0.000	0.000	0.000	0.000	0.000	0.000	0.000	0.000	0.000	0.000	0.000	32	176	1237	1868	2.185	Error	Error	1014	223	0	0	1544	324	0	0	0	0
3	12	15	""	"iYIR003W"	12860	28450	80	609	1121	1073	102	109	51	94	90	0	288	520	452	53	57	21	100	100	0	0	0	0	0	0	0	0	0	0	0	0	0	0	0	0	0	0	0	2.157	2.182	2.105	1.733	2.269	2.381	0.908	0.000	0.000	0.000	0.000	0.000	0.000	0.000	0.000	0.000	0.000	0.000	0.000	0.000	0.000	52	340	742	1486	1.109	Error	Error	507	235	0	0	1019	467	0	0	0	0
3	13	15	""	"iYIR018W-0"	13050	28450	90	15548	14921	5966	101	106	43	100	100	0	11625	10140	4156	53	59	23	100	100	0	0	0	0	0	0	0	0	0	0	0	0	0	0	0	0	0	0	0	1.335	1.469	1.497	1.493	1.665	1.456	0.885	0.000	0.000	0.000	0.000	0.000	0.000	0.000	0.000	0.000	0.000	0.000	0.000	0.000	0.000	52	420	27019	24907	0.417	Error	Error	15447	11572	0	0	14820	10087	0	0	0	0
3	14	15	""	"iYIR020C"	13250	28450	90	1302	1613	1099	99	105	45	100	100	0	2006	2659	1878	54	57	19	100	100	0	0	0	0	0	0	0	0	0	0	0	0	0	0	0	0	0	0	0	0.616	0.581	0.602	0.583	1.812	0.568	0.911	0.000	0.000	0.000	0.000	0.000	0.000	0.000	0.000	0.000	0.000	0.000	0.000	0.000	0.000	52	420	3155	4119	-0.698	Error	Error	1203	1952	0	0	1514	2605	0	0	0	0
3	15	15	""	"iYIR022W"	13460	28450	80	1332	2230	1775	98	105	45	100	100	0	3933	4825	3637	53	59	22	100	100	0	0	0	0	0	0	0	0	0	0	0	0	0	0	0	0	0	0	0	0.318	0.447	0.443	0.422	1.795	0.454	0.928	0.000	0.000	0.000	0.000	0.000	0.000	0.000	0.000	0.000	0.000	0.000	0.000	0.000	0.000	52	340	5114	6904	-1.653	Error	Error	1234	3880	0	0	2132	4772	0	0	0	0
3	16	15	""	"iYIR038C-0"	13650	28450	90	4423	4341	1878	105	113	51	100	100	0	5179	5273	2550	52	58	24	100	100	0	0	0	0	0	0	0	0	0	0	0	0	0	0	0	0	0	0	0	0.842	0.811	0.773	0.845	1.723	0.766	0.899	0.000	0.000	0.000	0.000	0.000	0.000	0.000	0.000	0.000	0.000	0.000	0.000	0.000	0.000	52	420	9445	9457	-0.248	Error	Error	4318	5127	0	0	4236	5221	0	0	0	0
3	17	15	""	"iYIRCdelta6-2"	13850	28450	90	6043	6090	2641	103	108	47	100	100	0	8262	8864	3464	52	56	21	100	100	0	0	0	0	0	0	0	0	0	0	0	0	0	0	0	0	0	0	0	0.724	0.679	0.664	0.654	1.492	0.678	0.898	0.000	0.000	0.000	0.000	0.000	0.000	0.000	0.000	0.000	0.000	0.000	0.000	0.000	0.000	52	420	14150	14799	-0.467	Error	Error	5940	8210	0	0	5987	8812	0	0	0	0
3	18	15	""	"iYIR042C"	14060	28450	80	4879	5341	2892	99	107	48	100	100	0	6322	7238	3646	51	53	16	100	100	0	0	0	0	0	0	0	0	0	0	0	0	0	0	0	0	0	0	0	0.762	0.729	0.706	0.711	1.531	0.733	0.903	0.000	0.000	0.000	0.000	0.000	0.000	0.000	0.000	0.000	0.000	0.000	0.000	0.000	0.000	52	340	11051	12429	-0.392	Error	Error	4780	6271	0	0	5242	7187	0	0	0	0
3	19	15	""	"iYJR076C"	14250	28450	90	2147	2295	1106	102	110	53	100	100	0	2405	2733	1358	50	57	45	100	100	0	0	0	0	0	0	0	0	0	0	0	0	0	0	0	0	0	0	0	0.868	0.817	0.815	0.810	1.477	0.811	0.903	0.000	0.000	0.000	0.000	0.000	0.000	0.000	0.000	0.000	0.000	0.000	0.000	0.000	0.000	52	420	4400	4876	-0.204	Error	Error	2045	2355	0	0	2193	2683	0	0	0	0
3	20	15	""	"iYJR083C"	14460	28450	90	898	934	433	105	109	48	98	98	0	2178	2343	1168	51	56	27	100	100	0	0	0	0	0	0	0	0	0	0	0	0	0	0	0	0	0	0	0	0.373	0.362	0.363	0.377	1.500	0.344	0.871	0.000	0.000	0.000	0.000	0.000	0.000	0.000	0.000	0.000	0.000	0.000	0.000	0.000	0.000	52	420	2920	3121	-1.423	Error	Error	793	2127	0	0	829	2292	0	0	0	0
3	21	15	""	"iYJR089W"	14650	28450	90	6113	6445	3451	104	110	72	100	100	0	2602	2702	1629	50	55	31	100	98	0	0	0	0	0	0	0	0	0	0	0	0	0	0	0	0	0	0	0	2.355	2.391	2.445	2.571	2.049	2.373	0.911	0.000	0.000	0.000	0.000	0.000	0.000	0.000	0.000	0.000	0.000	0.000	0.000	0.000	0.000	52	420	8561	8993	1.235	Error	Error	6009	2552	0	0	6341	2652	0	0	0	0
3	1	16	""	"iYJR102C"	10660	28660	70	2028	3005	3306	106	117	72	90	90	0	3259	3654	3533	54	63	61	100	100	0	0	0	0	0	0	0	0	0	0	0	0	0	0	0	0	0	0	0	0.600	0.805	0.720	0.736	2.860	0.809	0.585	0.000	0.000	0.000	0.000	0.000	0.000	0.000	0.000	0.000	0.000	0.000	0.000	0.000	0.000	32	236	5127	6499	-0.738	Error	Error	1922	3205	0	0	2899	3600	0	0	0	0
3	2	16	""	"iYJR106W"	10860	28660	80	2782	2859	1350	103	109	47	100	100	0	2949	2680	1364	53	54	15	100	100	0	0	0	0	0	0	0	0	0	0	0	0	0	0	0	0	0	0	0	0.925	1.049	1.065	1.081	1.576	1.031	0.911	0.000	0.000	0.000	0.000	0.000	0.000	0.000	0.000	0.000	0.000	0.000	0.000	0.000	0.000	52	340	5575	5383	-0.112	Error	Error	2679	2896	0	0	2756	2627	0	0	0	0
3	3	16	""	"iYJR110W"	11060	28660	80	722	755	433	101	105	46	98	92	0	548	655	426	50	52	14	96	96	0	0	0	0	0	0	0	0	0	0	0	0	0	0	0	0	0	0	0	1.247	1.081	1.096	1.109	2.070	1.061	0.814	0.000	0.000	0.000	0.000	0.000	0.000	0.000	0.000	0.000	0.000	0.000	0.000	0.000	0.000	52	340	1119	1259	0.318	Error	Error	621	498	0	0	654	605	0	0	0	0
3	4	16	""	"iYJR128W"	11270	28660	80	1106	1054	578	104	107	46	98	96	0	3849	3608	1729	51	54	16	100	100	0	0	0	0	0	0	0	0	0	0	0	0	0	0	0	0	0	0	0	0.264	0.267	0.261	0.234	1.711	0.271	0.880	0.000	0.000	0.000	0.000	0.000	0.000	0.000	0.000	0.000	0.000	0.000	0.000	0.000	0.000	52	340	4800	4507	-1.922	Error	Error	1002	3798	0	0	950	3557	0	0	0	0
3	5	16	""	"iYJR132W"	11460	28660	80	4435	4492	2334	104	112	51	100	100	0	3487	3359	1477	52	57	20	100	100	0	0	0	0	0	0	0	0	0	0	0	0	0	0	0	0	0	0	0	1.261	1.327	1.354	1.217	1.656	1.406	0.890	0.000	0.000	0.000	0.000	0.000	0.000	0.000	0.000	0.000	0.000	0.000	0.000	0.000	0.000	52	340	7766	7695	0.334	Error	Error	4331	3435	0	0	4388	3307	0	0	0	0
3	6	16	""	"iYJR136C"	11660	28660	80	431	482	300	104	106	47	90	82	0	717	815	442	53	56	17	100	100	0	0	0	0	0	0	0	0	0	0	0	0	0	0	0	0	0	0	0	0.492	0.496	0.478	0.417	2.020	0.534	0.816	0.000	0.000	0.000	0.000	0.000	0.000	0.000	0.000	0.000	0.000	0.000	0.000	0.000	0.000	52	340	991	1140	-1.022	Error	Error	327	664	0	0	378	762	0	0	0	0
3	7	16	""	"iYJR151C-1"	11860	28660	100	2051	1989	1108	102	108	50	100	100	0	5820	6076	3260	53	57	23	100	100	0	0	0	0	0	0	0	0	0	0	0	0	0	0	0	0	0	0	0	0.338	0.313	0.304	0.317	2.034	0.305	0.897	0.000	0.000	0.000	0.000	0.000	0.000	0.000	0.000	0.000	0.000	0.000	0.000	0.000	0.000	80	526	7716	7910	-1.565	Error	Error	1949	5767	0	0	1887	6023	0	0	0	0
3	8	16	""	"iYJR153W-1"	12050	28660	100	2599	2755	1340	105	111	49	100	100	0	5622	5425	2619	53	58	22	98	98	0	0	0	0	0	0	0	0	0	0	0	0	0	0	0	0	0	0	0	0.448	0.493	0.485	0.529	2.134	0.481	0.892	0.000	0.000	0.000	0.000	0.000	0.000	0.000	0.000	0.000	0.000	0.000	0.000	0.000	0.000	80	532	8063	8022	-1.159	Error	Error	2494	5569	0	0	2650	5372	0	0	0	0
3	9	16	""	"iYJR157W-0"	12260	28660	90	15360	14391	7568	103	107	48	100	100	0	10145	9621	4710	51	55	17	100	100	0	0	0	0	0	0	0	0	0	0	0	0	0	0	0	0	0	0	0	1.511	1.493	1.409	1.415	1.573	1.573	0.882	0.000	0.000	0.000	0.000	0.000	0.000	0.000	0.000	0.000	0.000	0.000	0.000	0.000	0.000	52	420	25351	23858	0.596	Error	Error	15257	10094	0	0	14288	9570	0	0	0	0
3	10	16	""	"iYKR051W"	12450	28660	90	3964	4605	2850	104	111	52	100	100	0	1687	1992	1288	51	55	18	98	98	0	0	0	0	0	0	0	0	0	0	0	0	0	0	0	0	0	0	0	2.359	2.319	2.441	2.230	1.731	2.378	0.896	0.000	0.000	0.000	0.000	0.000	0.000	0.000	0.000	0.000	0.000	0.000	0.000	0.000	0.000	52	420	5496	6442	1.238	Error	Error	3860	1636	0	0	4501	1941	0	0	0	0
3	11	16	""	"iYKR055W"	12650	28670	90	569	689	479	103	109	52	96	88	0	1944	2684	1938	51	56	34	100	100	0	0	0	0	0	0	0	0	0	0	0	0	0	0	0	0	0	0	0	0.246	0.223	0.211	0.199	1.979	0.220	0.856	0.000	0.000	0.000	0.000	0.000	0.000	0.000	0.000	0.000	0.000	0.000	0.000	0.000	0.000	52	420	2359	3219	-2.022	Error	Error	466	1893	0	0	586	2633	0	0	0	0
3	12	16	""	"iYKR059W"	12850	28660	90	723	713	320	104	109	48	96	96	0	1180	1268	671	53	58	31	100	100	0	0	0	0	0	0	0	0	0	0	0	0	0	0	0	0	0	0	0	0.549	0.501	0.497	0.496	1.824	0.474	0.854	0.000	0.000	0.000	0.000	0.000	0.000	0.000	0.000	0.000	0.000	0.000	0.000	0.000	0.000	52	420	1746	1824	-0.864	Error	Error	619	1127	0	0	609	1215	0	0	0	0
3	13	16	""	"itK(UUU)K"	13050	28660	90	345	369	209	103	112	50	86	76	0	656	790	506	52	57	34	100	100	0	0	0	0	0	0	0	0	0	0	0	0	0	0	0	0	0	0	0	0.401	0.360	0.378	0.354	1.852	0.347	0.730	0.000	0.000	0.000	0.000	0.000	0.000	0.000	0.000	0.000	0.000	0.000	0.000	0.000	0.000	52	420	846	1004	-1.320	Error	Error	242	604	0	0	266	738	0	0	0	0
3	14	16	""	"iYKR076W"	13260	28660	90	1639	1843	1167	102	107	49	98	98	0	3057	3540	2277	51	56	20	100	100	0	0	0	0	0	0	0	0	0	0	0	0	0	0	0	0	0	0	0	0.511	0.499	0.491	0.488	1.696	0.492	0.917	0.000	0.000	0.000	0.000	0.000	0.000	0.000	0.000	0.000	0.000	0.000	0.000	0.000	0.000	52	420	4543	5230	-0.968	Error	Error	1537	3006	0	0	1741	3489	0	0	0	0
3	15	16	""	"iYKR080W"	13450	28660	90	348	401	235	101	106	45	90	80	0	423	527	351	52	56	19	98	98	0	0	0	0	0	0	0	0	0	0	0	0	0	0	0	0	0	0	0	0.666	0.632	0.623	0.632	2.414	0.619	0.660	0.000	0.000	0.000	0.000	0.000	0.000	0.000	0.000	0.000	0.000	0.000	0.000	0.000	0.000	52	420	618	775	-0.587	Error	Error	247	371	0	0	300	475	0	0	0	0
3	16	16	""	"iYKR095W"	13660	28650	80	4207	4907	2978	101	108	50	100	100	0	9255	11020	6414	53	58	24	100	100	0	0	0	0	0	0	0	0	0	0	0	0	0	0	0	0	0	0	0	0.446	0.438	0.423	0.408	1.606	0.427	0.894	0.000	0.000	0.000	0.000	0.000	0.000	0.000	0.000	0.000	0.000	0.000	0.000	0.000	0.000	52	340	13308	15773	-1.164	Error	Error	4106	9202	0	0	4806	10967	0	0	0	0
3	17	16	""	"iYKR099W"	13860	28650	90	5582	5706	3563	103	110	49	100	100	0	4845	5510	3063	55	60	27	100	100	0	0	0	0	0	0	0	0	0	0	0	0	0	0	0	0	0	0	0	1.144	1.027	1.000	0.937	1.466	1.065	0.936	0.000	0.000	0.000	0.000	0.000	0.000	0.000	0.000	0.000	0.000	0.000	0.000	0.000	0.000	52	420	10269	11058	0.194	Error	Error	5479	4790	0	0	5603	5455	0	0	0	0
3	18	16	""	"iYKR101W-2"	14050	28650	80	2956	3102	1680	101	107	46	100	100	0	7128	8429	4303	52	55	17	100	100	0	0	0	0	0	0	0	0	0	0	0	0	0	0	0	0	0	0	0	0.403	0.358	0.344	0.342	1.560	0.350	0.884	0.000	0.000	0.000	0.000	0.000	0.000	0.000	0.000	0.000	0.000	0.000	0.000	0.000	0.000	52	340	9931	11378	-1.309	Error	Error	2855	7076	0	0	3001	8377	0	0	0	0
3	19	16	""	"iYLL062C"	14250	28650	90	2267	2389	1056	96	103	44	100	100	0	3876	3889	1886	51	56	43	100	100	0	0	0	0	0	0	0	0	0	0	0	0	0	0	0	0	0	0	0	0.568	0.597	0.603	0.601	1.549	0.564	0.902	0.000	0.000	0.000	0.000	0.000	0.000	0.000	0.000	0.000	0.000	0.000	0.000	0.000	0.000	52	420	5996	6131	-0.817	Error	Error	2171	3825	0	0	2293	3838	0	0	0	0
3	20	16	""	"iYLL058W"	14450	28660	90	3769	3788	1717	99	105	46	100	100	0	2493	2663	1459	51	54	15	100	100	0	0	0	0	0	0	0	0	0	0	0	0	0	0	0	0	0	0	0	1.503	1.412	1.490	1.612	2.001	1.368	0.872	0.000	0.000	0.000	0.000	0.000	0.000	0.000	0.000	0.000	0.000	0.000	0.000	0.000	0.000	52	420	6112	6301	0.588	Error	Error	3670	2442	0	0	3689	2612	0	0	0	0
3	21	16	""	"iYLL055W"	14660	28650	90	10399	11123	5886	96	101	46	100	100	0	4942	5241	2664	50	55	26	100	100	0	0	0	0	0	0	0	0	0	0	0	0	0	0	0	0	0	0	0	2.106	2.124	2.115	2.083	1.489	2.203	0.912	0.000	0.000	0.000	0.000	0.000	0.000	0.000	0.000	0.000	0.000	0.000	0.000	0.000	0.000	52	420	15195	16218	1.075	Error	Error	10303	4892	0	0	11027	5191	0	0	0	0
3	1	17	""	"iYLRWdelta14"	10650	28870	90	733	870	519	100	103	46	96	94	0	602	838	583	50	53	16	100	100	0	0	0	0	0	0	0	0	0	0	0	0	0	0	0	0	0	0	0	1.147	0.977	0.947	0.948	2.278	0.948	0.782	0.000	0.000	0.000	0.000	0.000	0.000	0.000	0.000	0.000	0.000	0.000	0.000	0.000	0.000	52	400	1185	1558	0.198	Error	Error	633	552	0	0	770	788	0	0	0	0
3	2	17	""	"iYLR259C"	10860	28870	80	1370	2316	2160	101	105	45	100	96	0	3965	4255	3524	50	53	17	100	100	0	0	0	0	0	0	0	0	0	0	0	0	0	0	0	0	0	0	0	0.324	0.527	0.484	0.455	1.918	0.556	0.910	0.000	0.000	0.000	0.000	0.000	0.000	0.000	0.000	0.000	0.000	0.000	0.000	0.000	0.000	52	340	5184	6420	-1.625	Error	Error	1269	3915	0	0	2215	4205	0	0	0	0
3	3	17	""	"iYLR263W"	11060	28870	90	634	939	822	100	105	45	96	86	0	1138	1902	1668	51	53	16	100	100	0	0	0	0	0	0	0	0	0	0	0	0	0	0	0	0	0	0	0	0.491	0.453	0.419	0.397	1.994	0.455	0.899	0.000	0.000	0.000	0.000	0.000	0.000	0.000	0.000	0.000	0.000	0.000	0.000	0.000	0.000	52	420	1621	2690	-1.025	Error	Error	534	1087	0	0	839	1851	0	0	0	0
3	4	17	""	"iYLR281C"	11260	28870	60	251	283	130	100	106	54	90	65	0	590	574	312	50	57	28	100	96	0	0	0	0	0	0	0	0	0	0	0	0	0	0	0	0	0	0	0	0.280	0.349	0.367	0.352	1.953	0.333	0.604	0.000	0.000	0.000	0.000	0.000	0.000	0.000	0.000	0.000	0.000	0.000	0.000	0.000	0.000	32	176	691	707	-1.838	Error	Error	151	540	0	0	183	524	0	0	0	0
3	5	17	""	"iYLR286C"	11460	28870	90	1928	2560	2216	106	111	51	100	100	0	4945	5210	3620	51	55	25	100	100	0	0	0	0	0	0	0	0	0	0	0	0	0	0	0	0	0	0	0	0.372	0.476	0.459	0.421	2.081	0.507	0.841	0.000	0.000	0.000	0.000	0.000	0.000	0.000	0.000	0.000	0.000	0.000	0.000	0.000	0.000	52	420	6716	7613	-1.425	Error	Error	1822	4894	0	0	2454	5159	0	0	0	0
3	6	17	""	"iYLR289W"	11660	28860	90	572	1025	1007	100	106	45	100	96	0	392	699	658	50	54	16	98	96	0	0	0	0	0	0	0	0	0	0	0	0	0	0	0	0	0	0	0	1.380	1.425	1.430	1.404	2.166	1.532	0.862	0.000	0.000	0.000	0.000	0.000	0.000	0.000	0.000	0.000	0.000	0.000	0.000	0.000	0.000	52	420	814	1574	0.465	Error	Error	472	342	0	0	925	649	0	0	0	0
3	7	17	""	"iYLR304C"	11860	28860	70	1068	1133	727	109	114	49	93	93	0	2895	3119	2068	50	54	18	100	100	0	0	0	0	0	0	0	0	0	0	0	0	0	0	0	0	0	0	0	0.337	0.334	0.314	0.328	2.054	0.325	0.884	0.000	0.000	0.000	0.000	0.000	0.000	0.000	0.000	0.000	0.000	0.000	0.000	0.000	0.000	32	236	3804	4093	-1.569	Error	Error	959	2845	0	0	1024	3069	0	0	0	0
3	8	17	""	"iYLR308W"	12060	28870	80	288	618	673	102	111	51	82	65	0	249	579	619	52	57	21	98	92	0	0	0	0	0	0	0	0	0	0	0	0	0	0	0	0	0	0	0	0.944	0.979	0.865	0.848	2.733	1.057	0.845	0.000	0.000	0.000	0.000	0.000	0.000	0.000	0.000	0.000	0.000	0.000	0.000	0.000	0.000	52	340	383	1043	-0.083	Error	Error	186	197	0	0	516	527	0	0	0	0
3	9	17	""	"iYLR312W-A"	12250	28850	70	2635	4066	4169	108	118	70	100	100	0	3261	3812	3654	53	63	54	100	100	0	0	0	0	0	0	0	0	0	0	0	0	0	0	0	0	0	0	0	0.788	1.053	1.067	1.066	1.517	1.104	0.916	0.000	0.000	0.000	0.000	0.000	0.000	0.000	0.000	0.000	0.000	0.000	0.000	0.000	0.000	32	236	5735	7717	-0.344	Error	Error	2527	3208	0	0	3958	3759	0	0	0	0
3	10	17	""	"iYLR330W"	12460	28860	90	1113	2052	2086	103	106	45	98	96	0	2957	4824	4635	50	52	15	100	100	0	0	0	0	0	0	0	0	0	0	0	0	0	0	0	0	0	0	0	0.347	0.408	0.403	0.357	1.864	0.422	0.939	0.000	0.000	0.000	0.000	0.000	0.000	0.000	0.000	0.000	0.000	0.000	0.000	0.000	0.000	52	420	3917	6723	-1.525	Error	Error	1010	2907	0	0	1949	4774	0	0	0	0
3	11	17	""	"iSNR61"	12660	28860	70	402	534	404	106	111	45	87	75	0	509	721	559	50	54	19	100	100	0	0	0	0	0	0	0	0	0	0	0	0	0	0	0	0	0	0	0	0.645	0.638	0.668	0.595	1.761	0.661	0.824	0.000	0.000	0.000	0.000	0.000	0.000	0.000	0.000	0.000	0.000	0.000	0.000	0.000	0.000	32	236	755	1099	-0.633	Error	Error	296	459	0	0	428	671	0	0	0	0
3	12	17	""	"iYLRWdelta20"	12860	28860	70	384	520	394	107	113	49	90	81	0	769	1149	956	54	59	21	100	100	0	0	0	0	0	0	0	0	0	0	0	0	0	0	0	0	0	0	0	0.387	0.377	0.380	0.362	2.184	0.375	0.823	0.000	0.000	0.000	0.000	0.000	0.000	0.000	0.000	0.000	0.000	0.000	0.000	0.000	0.000	32	236	992	1508	-1.368	Error	Error	277	715	0	0	413	1095	0	0	0	0
3	13	17	""	"iYMR033W"	13050	28860	80	1619	2670	2741	100	107	47	98	96	0	658	1323	1276	53	58	23	100	98	0	0	0	0	0	0	0	0	0	0	0	0	0	0	0	0	0	0	0	2.511	2.024	2.003	1.892	1.982	2.162	0.913	0.000	0.000	0.000	0.000	0.000	0.000	0.000	0.000	0.000	0.000	0.000	0.000	0.000	0.000	52	340	2124	3840	1.328	Error	Error	1519	605	0	0	2570	1270	0	0	0	0
3	14	17	""	"iYMR037C"	13260	28860	80	242	529	543	105	108	47	80	61	0	765	1591	1801	53	58	22	100	100	0	0	0	0	0	0	0	0	0	0	0	0	0	0	0	0	0	0	0	0.192	0.276	0.266	0.232	2.320	0.281	0.894	0.000	0.000	0.000	0.000	0.000	0.000	0.000	0.000	0.000	0.000	0.000	0.000	0.000	0.000	52	340	849	1962	-2.378	Error	Error	137	712	0	0	424	1538	0	0	0	0
3	15	17	""	"iYMR041C"	13460	28860	80	273	440	391	104	108	45	84	69	0	629	1413	1466	53	57	18	100	100	0	0	0	0	0	0	0	0	0	0	0	0	0	0	0	0	0	0	0	0.293	0.247	0.253	0.250	2.244	0.255	0.812	0.000	0.000	0.000	0.000	0.000	0.000	0.000	0.000	0.000	0.000	0.000	0.000	0.000	0.000	52	340	745	1696	-1.769	Error	Error	169	576	0	0	336	1360	0	0	0	0
3	16	17	""	"iYMR054W"	13660	28850	70	1051	1185	876	102	106	54	93	93	0	885	974	780	55	62	36	100	96	0	0	0	0	0	0	0	0	0	0	0	0	0	0	0	0	0	0	0	1.143	1.178	1.351	1.223	1.851	1.155	0.857	0.000	0.000	0.000	0.000	0.000	0.000	0.000	0.000	0.000	0.000	0.000	0.000	0.000	0.000	32	236	1779	2002	0.193	Error	Error	949	830	0	0	1083	919	0	0	0	0
3	17	17	""	"iYMR058W"	13850	28860	70	596	905	719	104	118	111	90	78	0	1146	1748	1477	56	85	337	81	68	0	0	0	0	0	0	0	0	0	0	0	0	0	0	0	0	0	0	0	0.451	0.473	0.524	0.486	2.669	0.451	0.777	0.000	0.000	0.000	0.000	0.000	0.000	0.000	0.000	0.000	0.000	0.000	0.000	0.000	0.000	32	236	1582	2493	-1.148	Error	Error	492	1090	0	0	801	1692	0	0	0	0
3	18	17	""	"iYMR063W"	14050	28860	70	409	490	281	111	116	52	93	78	0	1095	1456	929	53	56	18	100	100	0	0	0	0	0	0	0	0	0	0	0	0	0	0	0	0	0	0	0	0.286	0.270	0.267	0.242	2.330	0.247	0.703	0.000	0.000	0.000	0.000	0.000	0.000	0.000	0.000	0.000	0.000	0.000	0.000	0.000	0.000	32	236	1340	1782	-1.806	Error	Error	298	1042	0	0	379	1403	0	0	0	0
[truncated: 4,082,202 more chars]
