# Supplementary material for: Genome-Wide Mapping of the Cohesin Complex in the Yeast Saccharomyces cerevisiae
Source: PLoS Biol. 2004 Jul 27;2(9):e259. doi: 10.1371/journal.pbio.0020259 (PMC490026; doi:10.1371/journal.pbio.0020259)
Supplement: Dataset S45 — Cy3 = ChIP nocodazole arrest glucose Mcd1-18Myc in W303; Cy5 = genomic DNA. (4.4 MB XLS). [file pbio.0020259.sd045.xls]

ATF	1.0
27	82    
"Type=GenePix Results 2"
"DateTime=2002/09/17 10:27:51"
"Settings=L:\cohesin followup\UP6_217.gps"
"GalFile=C:\Documents and Settings\jen.JEN-W2000\Desktop\UberChip6.gal"
"PixelSize=10"
"Wavelengths=635	532"
"ImageFiles=L:\cohesin followup\UP6_217_635.tif 0	L:\cohesin followup\UP6_217_532.tif 0"
"NormalizationMethod=None"
"NormalizationFactors=1	1"
"JpegImage=L:\cohesin followup\UP6_0217.jpg"
"RatioFormulations=W1/W2 (635/532)"
"Barcode="
"BackgroundSubtraction=LocalFeature"
"ImageOrigin=750, 24690"
"JpegOrigin=1050, 25150"
"Creator=GenePix Pro 4.0.1.9"
"Scanner=GenePix 4000B [87097]"
"FocusPosition=0"
"Temperature=27.79"
"LinesAveraged=1"
"Comment=Cy5=total gDNA Cy3=1827 NZ ChIP 9-5-02 MycMcd1"
"PMTGain=690	570"
"ScanPower=100	100"
"LaserPower=3.36	3.63"
"LaserOnTime=15810	15823"
"ScanRegion=75,2469,2028,6174"
"Supplier="
"Block"	"Column"	"Row"	"Name"	"ID"	"X"	"Y"	"Dia."	"F635 Median"	"F635 Mean"	"F635 SD"	"B635 Median"	"B635 Mean"	"B635 SD"	"% > B635+1SD"	"% > B635+2SD"	"F635 % Sat."	"F532 Median"	"F532 Mean"	"F532 SD"	"B532 Median"	"B532 Mean"	"B532 SD"	"% > B532+1SD"	"% > B532+2SD"	"F532 % Sat."	"F3 Median"	"F3 Mean"	"F3 SD"	"B3 Median"	"B3 Mean"	"B3 SD"	"% > B3+1SD"	"% > B3+2SD"	"F3 % Sat."	"F4 Median"	"F4 Mean"	"F4 SD"	"B4 Median"	"B4 Mean"	"B4 SD"	"% > B4+1SD"	"% > B4+2SD"	"F4 % Sat."	"Ratio of Medians (635/532)"	"Ratio of Means (635/532)"	"Median of Ratios (635/532)"	"Mean of Ratios (635/532)"	"Ratios SD (635/532)"	"Rgn Ratio (635/532)"	"Rgn R� (635/532)"	"Ratio of Medians (Ratio/2)"	"Ratio of Means (Ratio/2)"	"Median of Ratios (Ratio/2)"	"Mean of Ratios (Ratio/2)"	"Ratios SD (Ratio/2)"	"Rgn Ratio (Ratio/2)"	"Rgn R� (Ratio/2)"	"Ratio of Medians (Ratio/3)"	"Ratio of Means (Ratio/3)"	"Median of Ratios (Ratio/3)"	"Mean of Ratios (Ratio/3)"	"Ratios SD (Ratio/3)"	"Rgn Ratio (Ratio/3)"	"Rgn R� (Ratio/3)"	"F Pixels"	"B Pixels"	"Sum of Medians"	"Sum of Means"	"Log Ratio (635/532)"	"Log Ratio (Ratio/2)"	"Log Ratio (Ratio/3)"	"F635 Median - B635"	"F532 Median - B532"	"F3 Median - B3"	"F4 Median - B4"	"F635 Mean - B635"	"F532 Mean - B532"	"F3 Mean - B3"	"F4 Mean - B4"	"Flags"	"Normalize"
1	1	1	""	"YBL081W"	1330	25520	110	15367	26031	18990	144	164	101	100	100	1	9656	15591	11665	107	133	102	100	100	0	0	0	0	0	0	0	0	0	0	0	0	0	0	0	0	0	0	0	1.594	1.672	1.712	1.725	1.283	1.666	0.962	0.000	0.000	0.000	0.000	0.000	0.000	0.000	0.000	0.000	0.000	0.000	0.000	0.000	0.000	80	600	24772	41371	0.673	Error	Error	15223	9549	0	0	25887	15484	0	0	0	0
1	2	1	""	"YBL112C"	1540	25500	90	63550	60799	6179	155	183	114	100	100	44	33067	31403	6480	113	145	114	100	100	0	0	0	0	0	0	0	0	0	0	0	0	0	0	0	0	0	0	0	1.924	1.938	1.928	1.987	1.226	1.928	0.932	0.000	0.000	0.000	0.000	0.000	0.000	0.000	0.000	0.000	0.000	0.000	0.000	0.000	0.000	52	384	96349	91934	0.944	Error	Error	63395	32954	0	0	60644	31290	0	0	0	0
1	3	1	"CDS1"	"YBR029C"	1740	25510	110	5078	10177	8710	159	230	1187	100	91	0	2854	5866	5053	108	172	678	96	83	0	0	0	0	0	0	0	0	0	0	0	0	0	0	0	0	0	0	0	1.791	1.740	1.750	1.822	1.485	1.803	0.928	0.000	0.000	0.000	0.000	0.000	0.000	0.000	0.000	0.000	0.000	0.000	0.000	0.000	0.000	80	616	7665	15776	0.841	Error	Error	4919	2746	0	0	10018	5758	0	0	0	0
1	4	1	""	"YBL083C"	1960	25500	70	1248	1794	1551	171	194	129	100	90	0	826	1155	881	116	147	105	96	96	0	0	0	0	0	0	0	0	0	0	0	0	0	0	0	0	0	0	0	1.517	1.562	1.507	1.415	1.873	1.763	0.831	0.000	0.000	0.000	0.000	0.000	0.000	0.000	0.000	0.000	0.000	0.000	0.000	0.000	0.000	32	206	1787	2662	0.601	Error	Error	1077	710	0	0	1623	1039	0	0	0	0
1	5	1	"NTH2"	"YBR001C"	2140	25510	80	1466	4123	5980	151	164	77	100	98	0	3511	11618	15226	102	126	87	100	98	0	0	0	0	0	0	0	0	0	0	0	0	0	0	0	0	0	0	0	0.386	0.345	0.344	0.359	2.114	0.362	0.893	0.000	0.000	0.000	0.000	0.000	0.000	0.000	0.000	0.000	0.000	0.000	0.000	0.000	0.000	52	320	4724	15488	-1.374	Error	Error	1315	3409	0	0	3972	11516	0	0	0	0
1	6	1	"RPL4A"	"YBR031W"	2340	25510	100	4325	7520	7840	153	169	92	100	100	0	3716	6793	7592	106	129	101	100	98	0	0	0	0	0	0	0	0	0	0	0	0	0	0	0	0	0	0	0	1.156	1.102	1.223	1.241	1.719	1.058	0.926	0.000	0.000	0.000	0.000	0.000	0.000	0.000	0.000	0.000	0.000	0.000	0.000	0.000	0.000	80	520	7782	14054	0.209	Error	Error	4172	3610	0	0	7367	6687	0	0	0	0
1	7	1	"BOI1"	"YBL085W"	2540	25500	90	239	326	212	150	166	102	48	32	0	223	299	199	111	136	111	50	26	0	0	0	0	0	0	0	0	0	0	0	0	0	0	0	0	0	0	0	0.795	0.936	1.141	0.882	3.552	1.046	0.377	0.000	0.000	0.000	0.000	0.000	0.000	0.000	0.000	0.000	0.000	0.000	0.000	0.000	0.000	52	384	201	364	-0.332	Error	Error	89	112	0	0	176	188	0	0	0	0
1	8	1	"COQ1"	"YBR003W"	2750	25500	90	9411	11924	8361	147	250	1128	100	100	0	15260	17633	11226	106	389	3491	96	78	0	0	0	0	0	0	0	0	0	0	0	0	0	0	0	0	0	0	0	0.611	0.672	0.667	0.668	1.459	0.627	0.873	0.000	0.000	0.000	0.000	0.000	0.000	0.000	0.000	0.000	0.000	0.000	0.000	0.000	0.000	52	384	24418	29304	-0.710	Error	Error	9264	15154	0	0	11777	17527	0	0	0	0
1	9	1	""	"YBR033W"	2940	25510	80	7144	13593	13865	138	250	1235	92	86	0	7113	12635	13393	94	388	3752	71	46	0	0	0	0	0	0	0	0	0	0	0	0	0	0	0	0	0	0	0	0.998	1.073	0.970	1.054	1.496	1.032	0.914	0.000	0.000	0.000	0.000	0.000	0.000	0.000	0.000	0.000	0.000	0.000	0.000	0.000	0.000	52	320	14025	25996	-0.003	Error	Error	7006	7019	0	0	13455	12541	0	0	0	0
1	10	1	"RPL23A"	"YBL087C"	3160	25500	90	13581	16110	8814	127	151	139	100	100	0	6875	8720	5451	85	105	67	100	100	0	0	0	0	0	0	0	0	0	0	0	0	0	0	0	0	0	0	0	1.981	1.851	1.841	1.915	1.320	1.806	0.903	0.000	0.000	0.000	0.000	0.000	0.000	0.000	0.000	0.000	0.000	0.000	0.000	0.000	0.000	52	384	20244	24618	0.987	Error	Error	13454	6790	0	0	15983	8635	0	0	0	0
1	11	1	""	"YBR005W"	3340	25500	70	8018	8028	1897	136	167	184	100	100	0	21021	20278	5614	104	249	1100	100	100	0	0	0	0	0	0	0	0	0	0	0	0	0	0	0	0	0	0	0	0.377	0.391	0.386	0.399	1.221	0.375	0.944	0.000	0.000	0.000	0.000	0.000	0.000	0.000	0.000	0.000	0.000	0.000	0.000	0.000	0.000	32	206	28799	28066	-1.408	Error	Error	7882	20917	0	0	7892	20174	0	0	0	0
1	12	1	"PDX3"	"YBR035C"	3560	25500	90	12064	11647	2849	128	168	267	100	100	0	9958	9216	2168	93	113	92	100	100	0	0	0	0	0	0	0	0	0	0	0	0	0	0	0	0	0	0	0	1.210	1.263	1.288	1.271	1.203	1.287	0.936	0.000	0.000	0.000	0.000	0.000	0.000	0.000	0.000	0.000	0.000	0.000	0.000	0.000	0.000	52	362	21801	20642	0.275	Error	Error	11936	9865	0	0	11519	9123	0	0	0	0
1	13	1	""	"YCL045C"	3720	25500	80	528	1518	3192	127	146	120	90	73	0	407	3339	8136	89	115	123	92	63	0	0	0	0	0	0	0	0	0	0	0	0	0	0	0	0	0	0	0	1.261	0.428	1.070	0.993	3.184	0.615	0.237	0.000	0.000	0.000	0.000	0.000	0.000	0.000	0.000	0.000	0.000	0.000	0.000	0.000	0.000	52	292	719	4641	0.335	Error	Error	401	318	0	0	1391	3250	0	0	0	0
1	14	1	""	"YCLX04W"	3940	25520	100	10539	9969	4322	124	132	63	100	98	0	5448	4986	2230	84	97	48	98	97	0	0	0	0	0	0	0	0	0	0	0	0	0	0	0	0	0	0	0	1.942	2.008	2.009	2.176	1.688	1.948	0.817	0.000	0.000	0.000	0.000	0.000	0.000	0.000	0.000	0.000	0.000	0.000	0.000	0.000	0.000	80	552	15779	14747	0.957	Error	Error	10415	5364	0	0	9845	4902	0	0	0	0
1	15	1	""	"YCR023C"	4150	25510	80	3362	5548	5086	124	135	75	100	100	0	2107	3884	4061	80	100	87	98	98	0	0	0	0	0	0	0	0	0	0	0	0	0	0	0	0	0	0	0	1.597	1.426	1.589	1.765	1.909	1.339	0.886	0.000	0.000	0.000	0.000	0.000	0.000	0.000	0.000	0.000	0.000	0.000	0.000	0.000	0.000	52	320	5265	9228	0.676	Error	Error	3238	2027	0	0	5424	3804	0	0	0	0
1	16	1	""	"YCL047C"	4360	25510	50	378	397	180	124	162	137	83	50	0	304	357	217	90	119	118	75	41	0	0	0	0	0	0	0	0	0	0	0	0	0	0	0	0	0	0	0	1.187	1.022	1.555	1.446	2.244	1.147	0.621	0.000	0.000	0.000	0.000	0.000	0.000	0.000	0.000	0.000	0.000	0.000	0.000	0.000	0.000	12	90	468	540	0.247	Error	Error	254	214	0	0	273	267	0	0	0	0
1	17	1	""	"YCLX06C"	4550	25500	70	13909	13466	3230	130	240	845	100	100	0	8127	7828	2080	88	126	253	100	100	0	0	0	0	0	0	0	0	0	0	0	0	0	0	0	0	0	0	0	1.714	1.723	1.718	1.751	1.211	1.731	0.920	0.000	0.000	0.000	0.000	0.000	0.000	0.000	0.000	0.000	0.000	0.000	0.000	0.000	0.000	32	206	21818	21076	0.777	Error	Error	13779	8039	0	0	13336	7740	0	0	0	0
1	18	1	"PMP1"	"YCR024C-A"	4750	25510	80	3801	3778	1599	113	122	57	100	100	0	1851	1922	878	81	90	41	100	100	0	0	0	0	0	0	0	0	0	0	0	0	0	0	0	0	0	0	0	2.084	1.991	1.991	2.049	1.354	1.970	0.921	0.000	0.000	0.000	0.000	0.000	0.000	0.000	0.000	0.000	0.000	0.000	0.000	0.000	0.000	52	320	5458	5506	1.059	Error	Error	3688	1770	0	0	3665	1841	0	0	0	0
1	19	1	""	"YCL049C"	4940	25510	60	262	279	117	117	123	66	81	53	0	209	217	87	85	93	53	81	62	0	0	0	0	0	0	0	0	0	0	0	0	0	0	0	0	0	0	0	1.169	1.227	1.360	0.982	3.755	1.418	0.319	0.000	0.000	0.000	0.000	0.000	0.000	0.000	0.000	0.000	0.000	0.000	0.000	0.000	0.000	32	160	269	294	0.226	Error	Error	145	124	0	0	162	132	0	0	0	0
1	20	1	""	"YCLX08C"	5150	25500	70	8495	8309	1773	126	180	360	100	100	0	10345	9610	1712	81	234	886	100	100	0	0	0	0	0	0	0	0	0	0	0	0	0	0	0	0	0	0	0	0.815	0.859	0.872	0.855	1.192	0.850	0.929	0.000	0.000	0.000	0.000	0.000	0.000	0.000	0.000	0.000	0.000	0.000	0.000	0.000	0.000	32	206	18633	17712	-0.294	Error	Error	8369	10264	0	0	8183	9529	0	0	0	0
1	21	1	""	"YCR026C"	5360	25510	70	3393	4504	3578	116	129	71	100	100	0	1990	2574	1992	78	88	43	100	100	0	0	0	0	0	0	0	0	0	0	0	0	0	0	0	0	0	0	0	1.714	1.758	1.740	1.788	1.469	1.834	0.864	0.000	0.000	0.000	0.000	0.000	0.000	0.000	0.000	0.000	0.000	0.000	0.000	0.000	0.000	32	220	5189	6884	0.777	Error	Error	3277	1912	0	0	4388	2496	0	0	0	0
1	1	2	"LRE1"	"YCL051W"	1360	25720	70	293	321	153	157	163	79	65	43	0	271	350	207	109	134	93	75	46	0	0	0	0	0	0	0	0	0	0	0	0	0	0	0	0	0	0	0	0.840	0.680	0.824	0.770	2.150	0.665	0.573	0.000	0.000	0.000	0.000	0.000	0.000	0.000	0.000	0.000	0.000	0.000	0.000	0.000	0.000	32	236	298	405	-0.252	Error	Error	136	162	0	0	164	241	0	0	0	0
1	2	2	""	"YCLX10C"	1550	25720	80	6679	7054	2661	138	154	76	100	100	0	19469	18911	7706	108	127	97	100	100	0	0	0	0	0	0	0	0	0	0	0	0	0	0	0	0	0	0	0	0.338	0.368	0.370	0.377	1.300	0.348	0.951	0.000	0.000	0.000	0.000	0.000	0.000	0.000	0.000	0.000	0.000	0.000	0.000	0.000	0.000	52	340	25902	25719	-1.566	Error	Error	6541	19361	0	0	6916	18803	0	0	0	0
1	3	2	"FEN2"	"YCR028C"	1760	25720	80	17594	17641	3028	144	157	95	100	100	0	17102	16684	3163	97	116	62	100	100	0	0	0	0	0	0	0	0	0	0	0	0	0	0	0	0	0	0	0	1.026	1.055	1.062	1.072	1.263	1.048	0.933	0.000	0.000	0.000	0.000	0.000	0.000	0.000	0.000	0.000	0.000	0.000	0.000	0.000	0.000	52	340	34455	34084	0.037	Error	Error	17450	17005	0	0	17497	16587	0	0	0	0
1	4	2	"SHR3"	"YDL212W"	1960	25720	60	2047	4105	5560	141	164	93	100	96	0	705	2002	2608	111	136	102	90	75	0	0	0	0	0	0	0	0	0	0	0	0	0	0	0	0	0	0	0	3.209	2.096	2.143	2.683	2.385	2.273	0.809	0.000	0.000	0.000	0.000	0.000	0.000	0.000	0.000	0.000	0.000	0.000	0.000	0.000	0.000	32	176	2500	5855	1.682	Error	Error	1906	594	0	0	3964	1891	0	0	0	0
1	5	2	"THI13"	"YDL244W"	2160	25720	100	5522	11370	14272	159	172	99	100	100	0	4252	10410	12935	108	130	108	100	100	0	0	0	0	0	0	0	0	0	0	0	0	0	0	0	0	0	0	0	1.294	1.088	1.034	1.104	1.958	1.107	0.858	0.000	0.000	0.000	0.000	0.000	0.000	0.000	0.000	0.000	0.000	0.000	0.000	0.000	0.000	80	538	9507	21513	0.372	Error	Error	5363	4144	0	0	11211	10302	0	0	0	0
1	6	2	"REG1"	"YDR028C"	2350	25720	100	680	2201	3480	154	170	99	91	81	0	456	1427	2234	108	130	106	85	62	0	0	0	0	0	0	0	0	0	0	0	0	0	0	0	0	0	0	0	1.511	1.552	1.487	1.553	2.582	1.634	0.799	0.000	0.000	0.000	0.000	0.000	0.000	0.000	0.000	0.000	0.000	0.000	0.000	0.000	0.000	80	526	874	3366	0.596	Error	Error	526	348	0	0	2047	1319	0	0	0	0
1	7	2	""	"YDL214C"	2550	25720	80	463	866	879	156	162	76	94	88	0	255	493	566	101	120	66	71	59	0	0	0	0	0	0	0	0	0	0	0	0	0	0	0	0	0	0	0	1.994	1.811	1.921	2.498	2.651	1.711	0.775	0.000	0.000	0.000	0.000	0.000	0.000	0.000	0.000	0.000	0.000	0.000	0.000	0.000	0.000	52	334	461	1102	0.995	Error	Error	307	154	0	0	710	392	0	0	0	0
1	8	2	""	"YDL246C"	2750	25730	150	145	172	118	132	145	74	20	10	0	107	147	135	96	115	67	24	12	0	0	0	0	0	0	0	0	0	0	0	0	0	0	0	0	0	0	0	1.182	0.784	1.050	1.107	4.999	0.968	0.213	0.000	0.000	0.000	0.000	0.000	0.000	0.000	0.000	0.000	0.000	0.000	0.000	0.000	0.000	156	968	24	91	0.241	Error	Error	13	11	0	0	40	51	0	0	-50	0
1	9	2	"RAD28"	"YDR030C"	2940	25740	80	639	2787	4682	122	131	67	92	80	0	332	1336	2348	93	108	64	78	71	0	0	0	0	0	0	0	0	0	0	0	0	0	0	0	0	0	0	0	2.163	2.144	2.088	2.191	2.512	2.154	0.818	0.000	0.000	0.000	0.000	0.000	0.000	0.000	0.000	0.000	0.000	0.000	0.000	0.000	0.000	52	326	756	3908	1.113	Error	Error	517	239	0	0	2665	1243	0	0	0	0
1	10	2	""	"YDL216C"	3120	25740	70	4354	11041	12848	135	252	613	96	81	0	2091	6187	7850	101	235	638	84	65	0	0	0	0	0	0	0	0	0	0	0	0	0	0	0	0	0	0	0	2.120	1.792	1.862	2.089	1.962	1.711	0.885	0.000	0.000	0.000	0.000	0.000	0.000	0.000	0.000	0.000	0.000	0.000	0.000	0.000	0.000	32	236	6209	16992	1.084	Error	Error	4219	1990	0	0	10906	6086	0	0	0	0
1	11	2	"COS7"	"YDL248W"	3350	25720	70	2365	5933	7946	125	154	123	100	100	0	1372	4556	6012	95	138	202	93	90	0	0	0	0	0	0	0	0	0	0	0	0	0	0	0	0	0	0	0	1.754	1.302	1.298	1.492	2.106	1.333	0.898	0.000	0.000	0.000	0.000	0.000	0.000	0.000	0.000	0.000	0.000	0.000	0.000	0.000	0.000	32	236	3517	10269	0.811	Error	Error	2240	1277	0	0	5808	4461	0	0	0	0
1	12	2	""	"YDR032C"	3570	25720	80	2067	3336	3300	125	135	63	100	100	0	977	1452	1354	88	105	59	98	90	0	0	0	0	0	0	0	0	0	0	0	0	0	0	0	0	0	0	0	2.184	2.354	2.530	2.572	1.837	2.470	0.905	0.000	0.000	0.000	0.000	0.000	0.000	0.000	0.000	0.000	0.000	0.000	0.000	0.000	0.000	52	340	2831	4575	1.127	Error	Error	1942	889	0	0	3211	1364	0	0	0	0
1	13	2	""	"YDL218W"	3740	25720	70	11723	11098	3961	128	506	1999	96	93	0	10150	9908	4468	91	524	1982	90	87	0	0	0	0	0	0	0	0	0	0	0	0	0	0	0	0	0	0	0	1.153	1.117	1.095	1.197	1.450	1.076	0.900	0.000	0.000	0.000	0.000	0.000	0.000	0.000	0.000	0.000	0.000	0.000	0.000	0.000	0.000	32	236	21654	20787	0.205	Error	Error	11595	10059	0	0	10970	9817	0	0	0	0
1	14	2	"YRB1"	"YDR002W"	3960	25730	90	5109	5052	905	120	132	81	100	100	0	7415	7485	1087	83	97	49	100	100	0	0	0	0	0	0	0	0	0	0	0	0	0	0	0	0	0	0	0	0.680	0.666	0.663	0.661	1.198	0.674	0.923	0.000	0.000	0.000	0.000	0.000	0.000	0.000	0.000	0.000	0.000	0.000	0.000	0.000	0.000	52	420	12321	12334	-0.555	Error	Error	4989	7332	0	0	4932	7402	0	0	0	0
1	15	2	"LYS14"	"YDR034C"	4150	25720	70	4936	7485	5918	120	144	95	100	100	0	4840	8233	6643	83	106	93	100	100	0	0	0	0	0	0	0	0	0	0	0	0	0	0	0	0	0	0	0	1.012	0.904	0.872	0.920	1.463	0.887	0.888	0.000	0.000	0.000	0.000	0.000	0.000	0.000	0.000	0.000	0.000	0.000	0.000	0.000	0.000	32	236	9573	15515	0.018	Error	Error	4816	4757	0	0	7365	8150	0	0	0	0
1	16	2	"MRP1"	"YDR347W"	4350	25730	100	14098	14306	3691	121	132	91	100	100	0	10021	9351	2561	83	102	121	100	100	0	0	0	0	0	0	0	0	0	0	0	0	0	0	0	0	0	0	0	1.406	1.531	1.528	1.595	1.441	1.534	0.954	0.000	0.000	0.000	0.000	0.000	0.000	0.000	0.000	0.000	0.000	0.000	0.000	0.000	0.000	80	560	23915	23453	0.492	Error	Error	13977	9938	0	0	14185	9268	0	0	0	0
1	17	2	"RGA2"	"YDR379W"	4560	25720	70	24368	22400	6423	115	175	474	100	100	0	14084	13053	3828	86	113	210	100	100	0	0	0	0	0	0	0	0	0	0	0	0	0	0	0	0	0	0	0	1.733	1.719	1.694	1.750	1.299	1.733	0.953	0.000	0.000	0.000	0.000	0.000	0.000	0.000	0.000	0.000	0.000	0.000	0.000	0.000	0.000	32	236	38251	35252	0.793	Error	Error	24253	13998	0	0	22285	12967	0	0	0	0
1	18	2	""	"YDR411C"	4730	25750	80	21334	20571	4339	117	123	62	100	100	0	15770	15225	2947	81	91	43	100	100	0	0	0	0	0	0	0	0	0	0	0	0	0	0	0	0	0	0	0	1.352	1.351	1.346	1.346	1.163	1.335	0.948	0.000	0.000	0.000	0.000	0.000	0.000	0.000	0.000	0.000	0.000	0.000	0.000	0.000	0.000	52	340	36906	35598	0.435	Error	Error	21217	15689	0	0	20454	15144	0	0	0	0
1	19	2	"YPS7"	"YDR349C"	4930	25730	70	958	1082	492	123	129	64	100	100	0	664	797	427	77	90	52	100	100	0	0	0	0	0	0	0	0	0	0	0	0	0	0	0	0	0	0	0	1.422	1.332	1.371	1.399	1.622	1.381	0.801	0.000	0.000	0.000	0.000	0.000	0.000	0.000	0.000	0.000	0.000	0.000	0.000	0.000	0.000	32	236	1422	1679	0.508	Error	Error	835	587	0	0	959	720	0	0	0	0
1	20	2	"YRA1"	"YDR381W"	5140	25740	80	4981	4736	1140	113	120	55	100	100	0	4310	4201	946	78	91	65	100	100	0	0	0	0	0	0	0	0	0	0	0	0	0	0	0	0	0	0	0	1.150	1.121	1.119	1.119	1.202	1.128	0.916	0.000	0.000	0.000	0.000	0.000	0.000	0.000	0.000	0.000	0.000	0.000	0.000	0.000	0.000	52	340	9100	8746	0.202	Error	Error	4868	4232	0	0	4623	4123	0	0	0	0
1	21	2	""	"YDR413C"	5340	25730	80	9233	9568	2935	110	124	77	100	100	0	5087	5054	1379	82	95	80	100	100	0	0	0	0	0	0	0	0	0	0	0	0	0	0	0	0	0	0	0	1.823	1.902	1.884	1.894	1.324	1.937	0.913	0.000	0.000	0.000	0.000	0.000	0.000	0.000	0.000	0.000	0.000	0.000	0.000	0.000	0.000	52	340	14128	14430	0.866	Error	Error	9123	5005	0	0	9458	4972	0	0	0	0
1	1	3	"SBE2"	"YDR351W"	1350	25930	70	21442	21517	2951	134	584	2599	100	100	0	10437	10420	2332	102	403	1594	100	96	0	0	0	0	0	0	0	0	0	0	0	0	0	0	0	0	0	0	0	2.062	2.072	2.103	2.136	1.272	2.045	0.938	0.000	0.000	0.000	0.000	0.000	0.000	0.000	0.000	0.000	0.000	0.000	0.000	0.000	0.000	32	230	31643	31701	1.044	Error	Error	21308	10335	0	0	21383	10318	0	0	0	0
1	2	3	""	"YDR383C"	1550	25950	80	8442	8647	1837	133	145	67	100	100	0	9469	9499	1694	99	114	65	100	100	0	0	0	0	0	0	0	0	0	0	0	0	0	0	0	0	0	0	0	0.887	0.906	0.912	0.901	1.171	0.905	0.927	0.000	0.000	0.000	0.000	0.000	0.000	0.000	0.000	0.000	0.000	0.000	0.000	0.000	0.000	52	340	17679	17914	-0.173	Error	Error	8309	9370	0	0	8514	9400	0	0	0	0
1	3	3	""	"YDR415C"	1730	25950	70	19396	19260	3516	145	493	2085	100	100	0	8934	8946	1422	102	339	1339	100	100	0	0	0	0	0	0	0	0	0	0	0	0	0	0	0	0	0	0	0	2.180	2.161	2.164	2.154	1.191	2.158	0.935	0.000	0.000	0.000	0.000	0.000	0.000	0.000	0.000	0.000	0.000	0.000	0.000	0.000	0.000	32	236	28083	27959	1.124	Error	Error	19251	8832	0	0	19115	8844	0	0	0	0
1	4	3	"TRR1"	"YDR353W"	1960	25930	80	11056	10958	1584	141	154	76	100	100	0	6245	6539	1175	101	126	94	100	100	0	0	0	0	0	0	0	0	0	0	0	0	0	0	0	0	0	0	0	1.777	1.680	1.689	1.687	1.165	1.726	0.912	0.000	0.000	0.000	0.000	0.000	0.000	0.000	0.000	0.000	0.000	0.000	0.000	0.000	0.000	52	340	17059	17255	0.829	Error	Error	10915	6144	0	0	10817	6438	0	0	0	0
1	5	3	"EFT2"	"YDR385W"	2160	25930	80	23733	22467	5477	136	148	73	100	100	0	13277	12527	3467	95	114	85	100	100	0	0	0	0	0	0	0	0	0	0	0	0	0	0	0	0	0	0	0	1.790	1.796	1.726	1.855	1.308	1.768	0.939	0.000	0.000	0.000	0.000	0.000	0.000	0.000	0.000	0.000	0.000	0.000	0.000	0.000	0.000	52	340	36779	34763	0.840	Error	Error	23597	13182	0	0	22331	12432	0	0	0	0
1	6	3	""	"YDR417C"	2370	25930	80	4302	4620	1331	143	151	69	100	100	0	3744	3802	890	99	114	63	100	100	0	0	0	0	0	0	0	0	0	0	0	0	0	0	0	0	0	0	0	1.141	1.209	1.259	1.197	1.246	1.241	0.909	0.000	0.000	0.000	0.000	0.000	0.000	0.000	0.000	0.000	0.000	0.000	0.000	0.000	0.000	52	328	7804	8180	0.190	Error	Error	4159	3645	0	0	4477	3703	0	0	0	0
1	7	3	""	"YER097W"	2530	25950	80	6452	6298	1984	134	148	70	100	100	0	3710	3434	1369	99	120	74	100	100	0	0	0	0	0	0	0	0	0	0	0	0	0	0	0	0	0	0	0	1.750	1.848	1.889	1.988	1.413	1.760	0.936	0.000	0.000	0.000	0.000	0.000	0.000	0.000	0.000	0.000	0.000	0.000	0.000	0.000	0.000	52	328	9929	9499	0.807	Error	Error	6318	3611	0	0	6164	3335	0	0	0	0
1	8	3	""	"YER128W"	2760	25930	90	12347	12003	2897	132	149	100	100	100	0	8365	8405	1958	97	117	67	100	100	0	0	0	0	0	0	0	0	0	0	0	0	0	0	0	0	0	0	0	1.477	1.429	1.457	1.438	1.209	1.454	0.929	0.000	0.000	0.000	0.000	0.000	0.000	0.000	0.000	0.000	0.000	0.000	0.000	0.000	0.000	52	406	20483	20179	0.563	Error	Error	12215	8268	0	0	11871	8308	0	0	0	0
1	9	3	""	"YER160C"	2950	25930	60	30743	30186	19969	114	146	220	100	100	3	14825	16658	13093	86	133	242	100	100	0	0	0	0	0	0	0	0	0	0	0	0	0	0	0	0	0	0	0	2.078	1.815	1.959	1.951	1.417	1.743	0.870	0.000	0.000	0.000	0.000	0.000	0.000	0.000	0.000	0.000	0.000	0.000	0.000	0.000	0.000	32	176	45368	46644	1.055	Error	Error	30629	14739	0	0	30072	16572	0	0	0	0
1	10	3	"PRS2"	"YER099C"	3160	25940	90	14163	14067	4144	125	137	81	100	100	0	14025	14704	4655	97	110	59	100	100	0	0	0	0	0	0	0	0	0	0	0	0	0	0	0	0	0	0	0	1.008	0.954	0.965	0.960	1.185	0.952	0.942	0.000	0.000	0.000	0.000	0.000	0.000	0.000	0.000	0.000	0.000	0.000	0.000	0.000	0.000	52	420	27966	28549	0.011	Error	Error	14038	13928	0	0	13942	14607	0	0	0	0
1	11	3	""	"YER130C"	3350	25930	70	11428	11348	2165	114	164	262	100	100	0	20168	19614	2690	93	243	962	100	100	0	0	0	0	0	0	0	0	0	0	0	0	0	0	0	0	0	0	0	0.564	0.575	0.596	0.570	1.138	0.578	0.941	0.000	0.000	0.000	0.000	0.000	0.000	0.000	0.000	0.000	0.000	0.000	0.000	0.000	0.000	32	236	31389	30755	-0.827	Error	Error	11314	20075	0	0	11234	19521	0	0	0	0
1	12	3	"RAD4"	"YER162C"	3560	25930	70	28668	26258	7001	131	145	131	100	100	0	12813	12130	2570	88	102	53	100	100	0	0	0	0	0	0	0	0	0	0	0	0	0	0	0	0	0	0	0	2.243	2.170	2.211	2.126	1.192	2.251	0.945	0.000	0.000	0.000	0.000	0.000	0.000	0.000	0.000	0.000	0.000	0.000	0.000	0.000	0.000	32	236	41262	38169	1.165	Error	Error	28537	12725	0	0	26127	12042	0	0	0	0
1	13	3	"AST2"	"YER101C"	3750	25940	80	10526	10606	2158	112	126	70	100	100	0	10405	10070	2000	81	98	77	100	100	0	0	0	0	0	0	0	0	0	0	0	0	0	0	0	0	0	0	0	1.009	1.051	1.024	1.049	1.178	1.033	0.925	0.000	0.000	0.000	0.000	0.000	0.000	0.000	0.000	0.000	0.000	0.000	0.000	0.000	0.000	52	340	20738	20483	0.013	Error	Error	10414	10324	0	0	10494	9989	0	0	0	0
1	14	3	"PMD1"	"YER132C"	3960	25940	70	21165	18944	7438	117	171	379	100	100	0	17489	16017	5882	82	128	340	100	100	0	0	0	0	0	0	0	0	0	0	0	0	0	0	0	0	0	0	0	1.209	1.181	1.208	1.160	1.302	1.223	0.932	0.000	0.000	0.000	0.000	0.000	0.000	0.000	0.000	0.000	0.000	0.000	0.000	0.000	0.000	32	236	38455	34762	0.274	Error	Error	21048	17407	0	0	18827	15935	0	0	0	0
1	15	3	"CHD1"	"YER164W"	4150	25930	70	22550	20734	7807	113	126	63	100	100	0	12465	11642	4487	83	99	62	100	100	0	0	0	0	0	0	0	0	0	0	0	0	0	0	0	0	0	0	0	1.812	1.784	1.768	1.776	1.313	1.792	0.934	0.000	0.000	0.000	0.000	0.000	0.000	0.000	0.000	0.000	0.000	0.000	0.000	0.000	0.000	32	236	34819	32180	0.858	Error	Error	22437	12382	0	0	20621	11559	0	0	0	0
1	16	3	"SSA4"	"YER103W"	4350	25930	70	16983	16238	3480	126	297	1082	100	100	0	14972	14703	3360	87	332	1394	100	100	0	0	0	0	0	0	0	0	0	0	0	0	0	0	0	0	0	0	0	1.132	1.102	1.114	1.112	1.221	1.076	0.952	0.000	0.000	0.000	0.000	0.000	0.000	0.000	0.000	0.000	0.000	0.000	0.000	0.000	0.000	32	236	31742	30728	0.179	Error	Error	16857	14885	0	0	16112	14616	0	0	0	0
1	17	3	""	"YER134C"	4540	25930	70	8520	7793	1812	131	411	1315	100	100	0	4048	3896	909	89	272	732	100	100	0	0	0	0	0	0	0	0	0	0	0	0	0	0	0	0	0	0	0	2.119	2.013	1.955	2.020	1.271	1.988	0.919	0.000	0.000	0.000	0.000	0.000	0.000	0.000	0.000	0.000	0.000	0.000	0.000	0.000	0.000	32	236	12348	11469	1.083	Error	Error	8389	3959	0	0	7662	3807	0	0	0	0
1	18	3	""	"YER166W"	4780	25920	70	499	670	407	113	134	94	100	96	0	494	532	277	84	99	58	100	100	0	0	0	0	0	0	0	0	0	0	0	0	0	0	0	0	0	0	0	0.941	1.243	1.164	1.179	1.827	1.384	0.736	0.000	0.000	0.000	0.000	0.000	0.000	0.000	0.000	0.000	0.000	0.000	0.000	0.000	0.000	32	236	796	1005	-0.087	Error	Error	386	410	0	0	557	448	0	0	0	0
1	19	3	"AMS1"	"YGL156W"	4980	25930	60	11192	10782	7079	122	413	1499	90	78	0	6089	6449	3847	87	178	516	96	93	0	0	0	0	0	0	0	0	0	0	0	0	0	0	0	0	0	0	0	1.844	1.676	1.774	1.581	1.610	1.828	0.903	0.000	0.000	0.000	0.000	0.000	0.000	0.000	0.000	0.000	0.000	0.000	0.000	0.000	0.000	32	176	17072	17022	0.883	Error	Error	11070	6002	0	0	10660	6362	0	0	0	0
1	20	3	""	"YGL188C"	5140	25930	60	1934	1732	566	123	201	369	96	90	0	668	660	226	86	130	167	93	84	0	0	0	0	0	0	0	0	0	0	0	0	0	0	0	0	0	0	0	3.112	2.803	2.784	2.778	1.477	2.808	0.888	0.000	0.000	0.000	0.000	0.000	0.000	0.000	0.000	0.000	0.000	0.000	0.000	0.000	0.000	32	176	2393	2183	1.638	Error	Error	1811	582	0	0	1609	574	0	0	0	0
1	21	3	""	"YGL220W"	5340	25920	70	11648	11413	3536	122	582	2234	100	100	0	4168	3989	1263	85	289	867	93	93	0	0	0	0	0	0	0	0	0	0	0	0	0	0	0	0	0	0	0	2.823	2.892	2.899	2.997	1.470	2.834	0.902	0.000	0.000	0.000	0.000	0.000	0.000	0.000	0.000	0.000	0.000	0.000	0.000	0.000	0.000	32	236	15609	15195	1.497	Error	Error	11526	4083	0	0	11291	3904	0	0	0	0
1	1	4	"RCK1"	"YGL158W"	1360	26140	70	16583	17488	3097	146	559	2375	100	100	0	12549	12423	2272	105	507	2064	100	100	0	0	0	0	0	0	0	0	0	0	0	0	0	0	0	0	0	0	0	1.321	1.408	1.379	1.411	1.193	1.402	0.934	0.000	0.000	0.000	0.000	0.000	0.000	0.000	0.000	0.000	0.000	0.000	0.000	0.000	0.000	32	230	28881	29660	0.401	Error	Error	16437	12444	0	0	17342	12318	0	0	0	0
1	2	4	"CDC55"	"YGL190C"	1560	26140	70	12659	12146	4493	131	154	94	100	100	0	8487	8856	3436	93	129	130	100	100	0	0	0	0	0	0	0	0	0	0	0	0	0	0	0	0	0	0	0	1.492	1.371	1.351	1.361	1.212	1.335	0.936	0.000	0.000	0.000	0.000	0.000	0.000	0.000	0.000	0.000	0.000	0.000	0.000	0.000	0.000	32	236	20922	20778	0.578	Error	Error	12528	8394	0	0	12015	8763	0	0	0	0
1	3	4	""	"YGL222C"	1750	26140	70	9666	9641	1440	136	492	1645	100	100	0	5883	5903	919	97	381	1150	100	100	0	0	0	0	0	0	0	0	0	0	0	0	0	0	0	0	0	0	0	1.647	1.637	1.655	1.639	1.175	1.592	0.914	0.000	0.000	0.000	0.000	0.000	0.000	0.000	0.000	0.000	0.000	0.000	0.000	0.000	0.000	32	236	15316	15311	0.720	Error	Error	9530	5786	0	0	9505	5806	0	0	0	0
1	4	4	""	"YGL160W"	1960	26140	80	16116	15128	4371	133	150	88	100	100	0	8754	8144	2510	98	116	79	100	100	0	0	0	0	0	0	0	0	0	0	0	0	0	0	0	0	0	0	0	1.846	1.864	1.832	1.911	1.251	1.833	0.954	0.000	0.000	0.000	0.000	0.000	0.000	0.000	0.000	0.000	0.000	0.000	0.000	0.000	0.000	52	340	24639	23041	0.885	Error	Error	15983	8656	0	0	14995	8046	0	0	0	0
1	5	4	"IME4"	"YGL192W"	2170	26140	70	15446	15139	2812	137	352	1397	100	100	0	13343	12463	2148	101	178	683	100	100	0	0	0	0	0	0	0	0	0	0	0	0	0	0	0	0	0	0	0	1.156	1.214	1.229	1.212	1.154	1.197	0.938	0.000	0.000	0.000	0.000	0.000	0.000	0.000	0.000	0.000	0.000	0.000	0.000	0.000	0.000	32	236	28551	27364	0.209	Error	Error	15309	13242	0	0	15002	12362	0	0	0	0
1	6	4	""	"YGL224C"	2360	26140	90	7846	8029	1727	123	139	74	100	100	0	13653	13353	3218	99	140	334	100	100	0	0	0	0	0	0	0	0	0	0	0	0	0	0	0	0	0	0	0	0.570	0.596	0.606	0.606	1.234	0.581	0.920	0.000	0.000	0.000	0.000	0.000	0.000	0.000	0.000	0.000	0.000	0.000	0.000	0.000	0.000	52	420	21277	21160	-0.811	Error	Error	7723	13554	0	0	7906	13254	0	0	0	0
1	7	4	"SUT1"	"YGL162W"	2560	26140	70	12462	12170	2921	137	344	1289	100	100	0	6979	6839	1376	101	298	1071	100	100	0	0	0	0	0	0	0	0	0	0	0	0	0	0	0	0	0	0	0	1.792	1.786	1.801	1.760	1.258	1.806	0.906	0.000	0.000	0.000	0.000	0.000	0.000	0.000	0.000	0.000	0.000	0.000	0.000	0.000	0.000	32	236	19203	18771	0.842	Error	Error	12325	6878	0	0	12033	6738	0	0	0	0
1	8	4	"HOS2"	"YGL194C"	2760	26140	90	9521	9412	1668	127	140	84	100	100	0	16982	16567	3981	99	153	459	100	100	0	0	0	0	0	0	0	0	0	0	0	0	0	0	0	0	0	0	0	0.556	0.564	0.566	0.578	1.362	0.540	0.927	0.000	0.000	0.000	0.000	0.000	0.000	0.000	0.000	0.000	0.000	0.000	0.000	0.000	0.000	52	420	26277	25753	-0.846	Error	Error	9394	16883	0	0	9285	16468	0	0	0	0
1	9	4	""	"YGL226W"	2960	26140	70	11111	10181	3161	120	171	289	100	100	0	8797	8344	1734	93	207	690	100	100	0	0	0	0	0	0	0	0	0	0	0	0	0	0	0	0	0	0	0	1.263	1.219	1.234	1.180	1.259	1.233	0.907	0.000	0.000	0.000	0.000	0.000	0.000	0.000	0.000	0.000	0.000	0.000	0.000	0.000	0.000	32	236	19695	18312	0.337	Error	Error	10991	8704	0	0	10061	8251	0	0	0	0
1	10	4	""	"YGR277C"	3160	26150	80	12543	12364	2937	131	157	148	100	100	0	6326	6225	1375	95	145	290	100	100	0	0	0	0	0	0	0	0	0	0	0	0	0	0	0	0	0	0	0	1.992	1.996	2.044	2.008	1.366	2.013	0.893	0.000	0.000	0.000	0.000	0.000	0.000	0.000	0.000	0.000	0.000	0.000	0.000	0.000	0.000	52	340	18643	18363	0.994	Error	Error	12412	6231	0	0	12233	6130	0	0	0	0
1	11	4	""	"YHL013C"	3350	26140	70	10458	10390	1213	122	521	1855	100	100	0	26157	26506	2957	118	1338	5269	100	100	0	0	0	0	0	0	0	0	0	0	0	0	0	0	0	0	0	0	0	0.397	0.389	0.401	0.389	1.215	0.362	0.907	0.000	0.000	0.000	0.000	0.000	0.000	0.000	0.000	0.000	0.000	0.000	0.000	0.000	0.000	32	236	36375	36656	-1.333	Error	Error	10336	26039	0	0	10268	26388	0	0	0	0
1	12	4	""	"YHL045W"	3560	26130	70	13647	13279	5157	138	393	1506	100	100	0	10419	10359	2551	105	501	2073	100	100	0	0	0	0	0	0	0	0	0	0	0	0	0	0	0	0	0	0	0	1.310	1.282	1.157	1.216	1.351	1.288	0.855	0.000	0.000	0.000	0.000	0.000	0.000	0.000	0.000	0.000	0.000	0.000	0.000	0.000	0.000	32	236	23823	23395	0.389	Error	Error	13509	10314	0	0	13141	10254	0	0	0	0
1	13	4	"SCW4"	"YGR279C"	3750	26140	70	8842	8896	1864	133	512	1700	100	100	0	8423	8272	1508	94	526	1788	100	100	0	0	0	0	0	0	0	0	0	0	0	0	0	0	0	0	0	0	0	1.046	1.072	1.067	1.067	1.266	1.091	0.868	0.000	0.000	0.000	0.000	0.000	0.000	0.000	0.000	0.000	0.000	0.000	0.000	0.000	0.000	32	236	17038	16941	0.064	Error	Error	8709	8329	0	0	8763	8178	0	0	0	0
1	14	4	"RPS20"	"YHL015W"	3980	26130	70	3405	3649	1374	124	242	572	100	100	0	5447	5617	1557	88	255	906	100	100	0	0	0	0	0	0	0	0	0	0	0	0	0	0	0	0	0	0	0	0.612	0.638	0.646	0.613	1.287	0.620	0.873	0.000	0.000	0.000	0.000	0.000	0.000	0.000	0.000	0.000	0.000	0.000	0.000	0.000	0.000	32	236	8640	9054	-0.708	Error	Error	3281	5359	0	0	3525	5529	0	0	0	0
1	15	4	""	"YHL047C"	4180	26130	70	28463	25949	7313	134	421	2007	100	100	0	23683	23210	4148	90	255	1348	100	100	0	0	0	0	0	0	0	0	0	0	0	0	0	0	0	0	0	0	0	1.201	1.117	1.135	1.072	1.299	1.088	0.903	0.000	0.000	0.000	0.000	0.000	0.000	0.000	0.000	0.000	0.000	0.000	0.000	0.000	0.000	32	236	51922	48935	0.264	Error	Error	28329	23593	0	0	25815	23120	0	0	0	0
1	16	4	"YOR1"	"YGR281W"	4350	26140	70	15909	17531	8794	126	427	1659	100	100	0	14518	15903	7242	87	520	2185	100	100	0	0	0	0	0	0	0	0	0	0	0	0	0	0	0	0	0	0	0	1.094	1.100	1.067	1.065	1.379	1.050	0.879	0.000	0.000	0.000	0.000	0.000	0.000	0.000	0.000	0.000	0.000	0.000	0.000	0.000	0.000	32	236	30214	33221	0.129	Error	Error	15783	14431	0	0	17405	15816	0	0	0	0
1	17	4	""	"YHL017W"	4580	26140	70	11268	11221	2331	125	415	1654	100	100	0	26092	27097	3969	94	488	2379	100	100	0	0	0	0	0	0	0	0	0	0	0	0	0	0	0	0	0	0	0	0.429	0.411	0.425	0.406	1.234	0.396	0.904	0.000	0.000	0.000	0.000	0.000	0.000	0.000	0.000	0.000	0.000	0.000	0.000	0.000	0.000	32	236	37141	38099	-1.222	Error	Error	11143	25998	0	0	11096	27003	0	0	0	0
1	18	4	""	"YHL049C"	4760	26140	100	49739	45222	18154	131	144	73	100	100	11	24169	21178	9205	95	112	65	100	100	0	0	0	0	0	0	0	0	0	0	0	0	0	0	0	0	0	0	0	2.061	2.139	2.128	2.338	1.748	2.106	0.922	0.000	0.000	0.000	0.000	0.000	0.000	0.000	0.000	0.000	0.000	0.000	0.000	0.000	0.000	80	538	73682	66174	1.043	Error	Error	49608	24074	0	0	45091	21083	0	0	0	0
1	19	4	""	"YGR283C"	4960	26130	90	10591	10605	1849	121	147	220	100	100	0	7800	7766	1802	85	123	367	100	100	0	0	0	0	0	0	0	0	0	0	0	0	0	0	0	0	0	0	0	1.357	1.365	1.375	1.410	1.403	1.349	0.918	0.000	0.000	0.000	0.000	0.000	0.000	0.000	0.000	0.000	0.000	0.000	0.000	0.000	0.000	52	420	18185	18165	0.441	Error	Error	10470	7715	0	0	10484	7681	0	0	0	0
1	20	4	"APM2"	"YHL019C"	5150	26130	70	15418	15142	2430	125	779	3019	100	100	0	12270	11555	3245	86	718	2683	96	90	0	0	0	0	0	0	0	0	0	0	0	0	0	0	0	0	0	0	0	1.255	1.309	1.299	1.402	1.507	1.214	0.911	0.000	0.000	0.000	0.000	0.000	0.000	0.000	0.000	0.000	0.000	0.000	0.000	0.000	0.000	32	236	27477	26486	0.328	Error	Error	15293	12184	0	0	15017	11469	0	0	0	0
1	21	4	""	"YHR001W"	5380	26130	70	7371	7203	1583	108	299	1063	100	100	0	26960	26491	4260	79	468	2705	100	100	0	0	0	0	0	0	0	0	0	0	0	0	0	0	0	0	0	0	0	0.270	0.269	0.264	0.266	1.182	0.252	0.913	0.000	0.000	0.000	0.000	0.000	0.000	0.000	0.000	0.000	0.000	0.000	0.000	0.000	0.000	32	230	34144	33507	-1.888	Error	Error	7263	26881	0	0	7095	26412	0	0	0	0
1	1	5	""	"YIL087C"	1350	26340	70	8395	8561	2350	152	616	1794	100	96	0	5819	5552	1804	113	511	1386	93	93	0	0	0	0	0	0	0	0	0	0	0	0	0	0	0	0	0	0	0	1.445	1.546	1.508	1.676	1.641	1.447	0.911	0.000	0.000	0.000	0.000	0.000	0.000	0.000	0.000	0.000	0.000	0.000	0.000	0.000	0.000	32	220	13949	13848	0.531	Error	Error	8243	5706	0	0	8409	5439	0	0	0	0
1	2	5	"RPI1"	"YIL119C"	1570	26350	80	9959	9147	2604	139	147	75	100	100	0	6838	6291	1842	100	119	82	100	100	0	0	0	0	0	0	0	0	0	0	0	0	0	0	0	0	0	0	0	1.457	1.455	1.459	1.468	1.232	1.436	0.936	0.000	0.000	0.000	0.000	0.000	0.000	0.000	0.000	0.000	0.000	0.000	0.000	0.000	0.000	52	340	16558	15199	0.543	Error	Error	9820	6738	0	0	9008	6191	0	0	0	0
1	3	5	""	"YIL151C"	1770	26350	60	1433	1511	986	128	137	62	96	96	0	1322	1514	1197	106	128	79	100	96	0	0	0	0	0	0	0	0	0	0	0	0	0	0	0	0	0	0	0	1.073	0.982	1.083	1.081	1.613	0.899	0.792	0.000	0.000	0.000	0.000	0.000	0.000	0.000	0.000	0.000	0.000	0.000	0.000	0.000	0.000	32	176	2521	2791	0.102	Error	Error	1305	1216	0	0	1383	1408	0	0	0	0
1	4	5	""	"YIL089W"	1970	26340	70	5595	5867	845	135	273	828	100	100	0	7220	7548	1119	105	365	1376	100	100	0	0	0	0	0	0	0	0	0	0	0	0	0	0	0	0	0	0	0	0.767	0.770	0.804	0.770	1.217	0.728	0.890	0.000	0.000	0.000	0.000	0.000	0.000	0.000	0.000	0.000	0.000	0.000	0.000	0.000	0.000	32	236	12575	13175	-0.382	Error	Error	5460	7115	0	0	5732	7443	0	0	0	0
1	5	5	""	"YIL121W"	2160	26350	60	10070	10127	1835	129	487	1905	100	100	0	20583	20411	3396	99	1012	4131	100	100	0	0	0	0	0	0	0	0	0	0	0	0	0	0	0	0	0	0	0	0.485	0.492	0.473	0.492	1.206	0.471	0.910	0.000	0.000	0.000	0.000	0.000	0.000	0.000	0.000	0.000	0.000	0.000	0.000	0.000	0.000	32	176	30425	30310	-1.043	Error	Error	9941	20484	0	0	9998	20312	0	0	0	0
1	6	5	"RRD1"	"YIL153W"	2360	26350	60	5343	5432	783	144	244	560	100	100	0	9279	9344	1425	100	369	1401	100	100	0	0	0	0	0	0	0	0	0	0	0	0	0	0	0	0	0	0	0	0.566	0.572	0.585	0.573	1.190	0.548	0.904	0.000	0.000	0.000	0.000	0.000	0.000	0.000	0.000	0.000	0.000	0.000	0.000	0.000	0.000	32	176	14378	14532	-0.820	Error	Error	5199	9179	0	0	5288	9244	0	0	0	0
1	7	5	""	"YIL091C"	2580	26340	70	22538	20915	5628	126	195	571	100	100	0	21690	21553	3871	95	120	157	100	100	0	0	0	0	0	0	0	0	0	0	0	0	0	0	0	0	0	0	0	1.038	0.969	0.991	0.938	1.264	0.950	0.915	0.000	0.000	0.000	0.000	0.000	0.000	0.000	0.000	0.000	0.000	0.000	0.000	0.000	0.000	32	236	44007	42247	0.054	Error	Error	22412	21595	0	0	20789	21458	0	0	0	0
1	8	5	"SIM1"	"YIL123W"	2760	26340	70	12882	13175	2279	132	633	2596	100	100	0	8348	8729	1974	104	488	1787	100	100	0	0	0	0	0	0	0	0	0	0	0	0	0	0	0	0	0	0	0	1.547	1.512	1.460	1.534	1.284	1.507	0.907	0.000	0.000	0.000	0.000	0.000	0.000	0.000	0.000	0.000	0.000	0.000	0.000	0.000	0.000	32	236	20994	21668	0.629	Error	Error	12750	8244	0	0	13043	8625	0	0	0	0
1	9	5	"GUT2"	"YIL155C"	2980	26340	70	9515	9514	2226	129	197	372	100	100	0	14257	14274	2812	98	203	841	100	100	0	0	0	0	0	0	0	0	0	0	0	0	0	0	0	0	0	0	0	0.663	0.662	0.665	0.655	1.341	0.597	0.887	0.000	0.000	0.000	0.000	0.000	0.000	0.000	0.000	0.000	0.000	0.000	0.000	0.000	0.000	32	236	23545	23561	-0.593	Error	Error	9386	14159	0	0	9385	14176	0	0	0	0
1	10	5	""	"YIL093C"	3190	26340	70	14304	13943	5309	131	368	1546	100	96	0	7072	6775	2247	93	179	547	100	100	0	0	0	0	0	0	0	0	0	0	0	0	0	0	0	0	0	0	0	2.031	2.067	2.065	1.984	1.272	2.032	0.875	0.000	0.000	0.000	0.000	0.000	0.000	0.000	0.000	0.000	0.000	0.000	0.000	0.000	0.000	32	236	21152	20494	1.022	Error	Error	14173	6979	0	0	13812	6682	0	0	0	0
1	11	5	"KGD1"	"YIL125W"	3370	26340	60	17306	16507	3310	121	141	93	100	100	0	10735	10190	2305	80	123	223	100	100	0	0	0	0	0	0	0	0	0	0	0	0	0	0	0	0	0	0	0	1.613	1.621	1.646	1.644	1.217	1.606	0.942	0.000	0.000	0.000	0.000	0.000	0.000	0.000	0.000	0.000	0.000	0.000	0.000	0.000	0.000	32	176	27840	26496	0.690	Error	Error	17185	10655	0	0	16386	10110	0	0	0	0
1	12	5	""	"YIL157C"	3570	26330	70	13068	13808	4984	118	149	192	100	100	0	12518	12290	3188	89	121	142	100	100	0	0	0	0	0	0	0	0	0	0	0	0	0	0	0	0	0	0	0	1.042	1.122	1.191	1.088	1.279	1.069	0.885	0.000	0.000	0.000	0.000	0.000	0.000	0.000	0.000	0.000	0.000	0.000	0.000	0.000	0.000	32	236	25379	25891	0.059	Error	Error	12950	12429	0	0	13690	12201	0	0	0	0
1	13	5	""	"YJR026W"	3770	26340	60	49339	41681	25226	126	523	3112	93	90	40	11294	23219	22473	83	358	1958	93	84	6	0	0	0	0	0	0	0	0	0	0	0	0	0	0	0	0	0	0	4.390	1.796	2.238	2.362	2.089	1.609	0.672	0.000	0.000	0.000	0.000	0.000	0.000	0.000	0.000	0.000	0.000	0.000	0.000	0.000	0.000	32	176	60424	64691	2.134	Error	Error	49213	11211	0	0	41555	23136	0	0	0	0
1	14	5	"APS2"	"YJR058C"	3960	26340	60	8250	8343	4466	129	431	1330	93	87	0	3014	3397	2055	89	236	569	100	87	0	0	0	0	0	0	0	0	0	0	0	0	0	0	0	0	0	0	0	2.776	2.483	2.396	2.554	1.437	2.340	0.912	0.000	0.000	0.000	0.000	0.000	0.000	0.000	0.000	0.000	0.000	0.000	0.000	0.000	0.000	32	176	11046	11522	1.473	Error	Error	8121	2925	0	0	8214	3308	0	0	0	0
1	15	5	"JSN1"	"YJR091C"	4180	26330	60	1308	3006	3438	125	139	78	100	96	0	610	1714	1961	86	106	97	87	78	0	0	0	0	0	0	0	0	0	0	0	0	0	0	0	0	0	0	0	2.258	1.770	1.953	2.231	2.327	1.839	0.849	0.000	0.000	0.000	0.000	0.000	0.000	0.000	0.000	0.000	0.000	0.000	0.000	0.000	0.000	32	176	1707	4509	1.175	Error	Error	1183	524	0	0	2881	1628	0	0	0	0
1	16	5	""	"YJR028W"	4380	26340	60	39008	36111	25726	117	383	2126	87	81	25	6274	21146	24952	82	101	73	100	100	15	0	0	0	0	0	0	0	0	0	0	0	0	0	0	0	0	0	0	6.281	1.709	2.848	3.038	2.875	1.402	0.726	0.000	0.000	0.000	0.000	0.000	0.000	0.000	0.000	0.000	0.000	0.000	0.000	0.000	0.000	32	176	45083	57058	2.651	Error	Error	38891	6192	0	0	35994	21064	0	0	0	0
1	17	5	"CBF1"	"YJR060W"	4550	26330	50	1118	1888	1956	141	237	313	91	75	0	631	852	954	105	187	278	66	50	0	0	0	0	0	0	0	0	0	0	0	0	0	0	0	0	0	0	0	1.857	2.339	2.580	2.484	2.376	1.607	0.840	0.000	0.000	0.000	0.000	0.000	0.000	0.000	0.000	0.000	0.000	0.000	0.000	0.000	0.000	12	104	1503	2494	0.893	Error	Error	977	526	0	0	1747	747	0	0	0	0
1	18	5	"FIP1"	"YJR093C"	4770	26330	70	817	3774	6133	134	137	67	96	93	0	824	4079	6592	91	107	61	100	96	0	0	0	0	0	0	0	0	0	0	0	0	0	0	0	0	0	0	0	0.932	0.913	1.075	0.957	2.025	0.921	0.858	0.000	0.000	0.000	0.000	0.000	0.000	0.000	0.000	0.000	0.000	0.000	0.000	0.000	0.000	32	236	1416	7628	-0.102	Error	Error	683	733	0	0	3640	3988	0	0	0	0
1	19	5	""	"YJR030C"	4970	26340	60	1390	4242	5343	119	131	96	100	90	0	1168	3411	4533	84	97	56	100	100	0	0	0	0	0	0	0	0	0	0	0	0	0	0	0	0	0	0	0	1.173	1.239	1.189	1.150	2.148	1.210	0.863	0.000	0.000	0.000	0.000	0.000	0.000	0.000	0.000	0.000	0.000	0.000	0.000	0.000	0.000	32	176	2355	7450	0.230	Error	Error	1271	1084	0	0	4123	3327	0	0	0	0
1	20	5	"NTA1"	"YJR062C"	5170	26340	60	2794	5419	6381	119	128	70	100	100	0	2699	4962	5985	80	106	125	93	84	0	0	0	0	0	0	0	0	0	0	0	0	0	0	0	0	0	0	0	1.021	1.086	1.213	1.283	2.604	1.055	0.841	0.000	0.000	0.000	0.000	0.000	0.000	0.000	0.000	0.000	0.000	0.000	0.000	0.000	0.000	32	176	5294	10182	0.031	Error	Error	2675	2619	0	0	5300	4882	0	0	0	0
1	21	5	"RPL43B"	"YJR094W-A"	5380	26340	60	3908	10281	11888	129	146	140	100	100	0	3447	7302	7790	83	104	104	100	100	0	0	0	0	0	0	0	0	0	0	0	0	0	0	0	0	0	0	0	1.123	1.406	1.349	1.354	2.081	1.493	0.795	0.000	0.000	0.000	0.000	0.000	0.000	0.000	0.000	0.000	0.000	0.000	0.000	0.000	0.000	32	170	7143	17371	0.168	Error	Error	3779	3364	0	0	10152	7219	0	0	0	0
1	1	6	"CPR7"	"YJR032W"	1370	26550	60	3506	7176	7315	141	252	633	90	87	0	2115	5220	5590	99	198	474	93	84	0	0	0	0	0	0	0	0	0	0	0	0	0	0	0	0	0	0	0	1.669	1.374	1.461	1.436	1.584	1.335	0.917	0.000	0.000	0.000	0.000	0.000	0.000	0.000	0.000	0.000	0.000	0.000	0.000	0.000	0.000	32	176	5381	12156	0.739	Error	Error	3365	2016	0	0	7035	5121	0	0	0	0
1	2	6	"CCT5"	"YJR064W"	1580	26550	60	13396	14991	11093	141	178	242	100	100	0	7473	11236	8926	113	184	390	100	93	0	0	0	0	0	0	0	0	0	0	0	0	0	0	0	0	0	0	0	1.801	1.335	1.343	1.411	1.612	1.311	0.888	0.000	0.000	0.000	0.000	0.000	0.000	0.000	0.000	0.000	0.000	0.000	0.000	0.000	0.000	32	176	20615	25973	0.849	Error	Error	13255	7360	0	0	14850	11123	0	0	0	0
1	3	6	""	"YJR096W"	1770	26540	60	8346	9362	6234	144	496	1752	93	75	0	4847	6730	5102	115	443	1431	84	71	0	0	0	0	0	0	0	0	0	0	0	0	0	0	0	0	0	0	0	1.733	1.393	1.436	1.539	1.513	1.284	0.888	0.000	0.000	0.000	0.000	0.000	0.000	0.000	0.000	0.000	0.000	0.000	0.000	0.000	0.000	32	176	12934	15833	0.794	Error	Error	8202	4732	0	0	9218	6615	0	0	0	0
1	4	6	""	"YKR021W"	1970	26540	70	6932	10866	9640	156	346	1130	90	81	0	5765	9283	8379	114	362	1327	87	65	0	0	0	0	0	0	0	0	0	0	0	0	0	0	0	0	0	0	0	1.199	1.168	1.169	1.246	1.729	1.149	0.875	0.000	0.000	0.000	0.000	0.000	0.000	0.000	0.000	0.000	0.000	0.000	0.000	0.000	0.000	32	236	12427	19879	0.262	Error	Error	6776	5651	0	0	10710	9169	0	0	0	0
1	5	6	"YSR3"	"YKR053C"	2180	26540	50	8659	12675	9514	159	283	438	100	91	0	9278	10594	6300	123	260	480	100	91	0	0	0	0	0	0	0	0	0	0	0	0	0	0	0	0	0	0	0	0.928	1.195	1.229	1.071	1.602	1.185	0.823	0.000	0.000	0.000	0.000	0.000	0.000	0.000	0.000	0.000	0.000	0.000	0.000	0.000	0.000	12	104	17655	22987	-0.107	Error	Error	8500	9155	0	0	12516	10471	0	0	0	0
1	6	6	"MRPL20"	"YKR085C"	2380	26540	70	2649	5032	5242	126	138	72	100	100	0	2067	3474	3402	97	113	61	100	100	0	0	0	0	0	0	0	0	0	0	0	0	0	0	0	0	0	0	0	1.281	1.453	1.435	1.416	1.699	1.530	0.896	0.000	0.000	0.000	0.000	0.000	0.000	0.000	0.000	0.000	0.000	0.000	0.000	0.000	0.000	32	236	4493	8283	0.357	Error	Error	2523	1970	0	0	4906	3377	0	0	0	0
1	7	6	""	"YKR023W"	2580	26540	70	22654	20607	5698	134	188	340	100	100	0	19328	19207	4286	101	276	1169	100	100	0	0	0	0	0	0	0	0	0	0	0	0	0	0	0	0	0	0	0	1.171	1.072	1.077	1.052	1.249	0.994	0.880	0.000	0.000	0.000	0.000	0.000	0.000	0.000	0.000	0.000	0.000	0.000	0.000	0.000	0.000	32	236	41747	39579	0.228	Error	Error	22520	19227	0	0	20473	19106	0	0	0	0
1	8	6	"RHO4"	"YKR055W"	2770	26550	60	1566	2762	2676	122	159	265	93	84	0	1344	2216	2366	85	123	184	87	81	0	0	0	0	0	0	0	0	0	0	0	0	0	0	0	0	0	0	0	1.147	1.239	1.277	1.329	1.615	1.186	0.844	0.000	0.000	0.000	0.000	0.000	0.000	0.000	0.000	0.000	0.000	0.000	0.000	0.000	0.000	32	176	2703	4771	0.198	Error	Error	1444	1259	0	0	2640	2131	0	0	0	0
1	9	6	""	"YKR087C"	3000	26540	60	9361	10906	7141	121	433	1479	93	84	0	14959	16664	10828	86	453	2118	90	84	0	0	0	0	0	0	0	0	0	0	0	0	0	0	0	0	0	0	0	0.621	0.651	0.649	0.666	1.569	0.675	0.873	0.000	0.000	0.000	0.000	0.000	0.000	0.000	0.000	0.000	0.000	0.000	0.000	0.000	0.000	32	176	24113	27363	-0.687	Error	Error	9240	14873	0	0	10785	16578	0	0	0	0
1	10	6	"RPC37"	"YKR025W"	3180	26540	70	12657	11743	5022	120	136	119	100	100	0	9345	8212	3411	84	102	63	100	100	0	0	0	0	0	0	0	0	0	0	0	0	0	0	0	0	0	0	0	1.354	1.430	1.413	1.411	1.377	1.428	0.904	0.000	0.000	0.000	0.000	0.000	0.000	0.000	0.000	0.000	0.000	0.000	0.000	0.000	0.000	32	236	21798	19751	0.437	Error	Error	12537	9261	0	0	11623	8128	0	0	0	0
1	11	6	"RPS21A"	"YKR057W"	3390	26540	70	6906	7897	3819	119	447	2484	100	62	0	3076	3562	1769	87	245	1871	81	37	0	0	0	0	0	0	0	0	0	0	0	0	0	0	0	0	0	0	0	2.271	2.238	2.229	2.279	1.291	2.270	0.907	0.000	0.000	0.000	0.000	0.000	0.000	0.000	0.000	0.000	0.000	0.000	0.000	0.000	0.000	32	236	9776	11253	1.183	Error	Error	6787	2989	0	0	7778	3475	0	0	0	0
1	12	6	""	"YKR089C"	3570	26540	60	1573	3413	4372	128	139	78	100	100	0	1086	2254	2789	87	112	91	96	93	0	0	0	0	0	0	0	0	0	0	0	0	0	0	0	0	0	0	0	1.446	1.516	1.726	1.416	1.769	1.581	0.899	0.000	0.000	0.000	0.000	0.000	0.000	0.000	0.000	0.000	0.000	0.000	0.000	0.000	0.000	32	176	2444	5452	0.533	Error	Error	1445	999	0	0	3285	2167	0	0	0	0
1	13	6	""	"YKR027W"	3780	26540	80	13145	14068	6751	116	128	63	100	100	0	6320	7151	3997	79	91	44	100	100	0	0	0	0	0	0	0	0	0	0	0	0	0	0	0	0	0	0	0	2.088	1.973	2.077	2.090	1.368	1.905	0.900	0.000	0.000	0.000	0.000	0.000	0.000	0.000	0.000	0.000	0.000	0.000	0.000	0.000	0.000	52	340	19270	21024	1.062	Error	Error	13029	6241	0	0	13952	7072	0	0	0	0
1	14	6	"TIF1"	"YKR059W"	3970	26540	60	4307	7837	7754	137	223	557	100	90	0	2573	3987	4002	95	170	362	90	81	0	0	0	0	0	0	0	0	0	0	0	0	0	0	0	0	0	0	0	1.683	1.978	1.820	2.099	1.607	1.999	0.896	0.000	0.000	0.000	0.000	0.000	0.000	0.000	0.000	0.000	0.000	0.000	0.000	0.000	0.000	32	176	6648	11592	0.751	Error	Error	4170	2478	0	0	7700	3892	0	0	0	0
1	15	6	"SRL3"	"YKR091W"	4170	26540	60	3184	5374	5241	122	147	142	100	100	0	1716	2995	3341	83	117	159	84	78	0	0	0	0	0	0	0	0	0	0	0	0	0	0	0	0	0	0	0	1.875	1.804	2.233	2.361	2.041	1.559	0.891	0.000	0.000	0.000	0.000	0.000	0.000	0.000	0.000	0.000	0.000	0.000	0.000	0.000	0.000	32	176	4695	8164	0.907	Error	Error	3062	1633	0	0	5252	2912	0	0	0	0
1	16	6	""	"YLR232W"	4370	26530	70	4095	4099	877	113	187	421	100	100	0	2298	2249	404	80	141	331	100	100	0	0	0	0	0	0	0	0	0	0	0	0	0	0	0	0	0	0	0	1.795	1.838	1.854	1.827	1.173	1.862	0.932	0.000	0.000	0.000	0.000	0.000	0.000	0.000	0.000	0.000	0.000	0.000	0.000	0.000	0.000	32	236	6200	6155	0.844	Error	Error	3982	2218	0	0	3986	2169	0	0	0	0
1	17	6	"RPS28B"	"YLR264W"	4590	26530	70	8969	8042	2433	114	311	1173	100	96	0	5403	5064	1362	82	165	521	100	100	0	0	0	0	0	0	0	0	0	0	0	0	0	0	0	0	0	0	0	1.664	1.591	1.557	1.563	1.170	1.618	0.930	0.000	0.000	0.000	0.000	0.000	0.000	0.000	0.000	0.000	0.000	0.000	0.000	0.000	0.000	32	236	14176	12910	0.735	Error	Error	8855	5321	0	0	7928	4982	0	0	0	0
1	18	6	"ATP14"	"YLR295C"	4790	26540	70	8990	8366	2325	128	260	832	100	100	0	2747	2755	699	82	107	128	100	100	0	0	0	0	0	0	0	0	0	0	0	0	0	0	0	0	0	0	0	3.325	3.082	3.136	3.051	1.263	3.162	0.917	0.000	0.000	0.000	0.000	0.000	0.000	0.000	0.000	0.000	0.000	0.000	0.000	0.000	0.000	32	236	11527	10911	1.733	Error	Error	8862	2665	0	0	8238	2673	0	0	0	0
1	19	6	"TOP3"	"YLR234W"	4970	26540	60	7326	7324	1002	118	246	743	100	100	0	3635	3739	736	77	185	518	100	100	0	0	0	0	0	0	0	0	0	0	0	0	0	0	0	0	0	0	0	2.026	1.968	1.971	1.992	1.239	2.007	0.906	0.000	0.000	0.000	0.000	0.000	0.000	0.000	0.000	0.000	0.000	0.000	0.000	0.000	0.000	32	176	10766	10868	1.019	Error	Error	7208	3558	0	0	7206	3662	0	0	0	0
1	20	6	""	"YLR266C"	5180	26540	60	6298	6903	3563	115	137	150	100	100	0	2739	3913	2780	79	116	199	100	100	0	0	0	0	0	0	0	0	0	0	0	0	0	0	0	0	0	0	0	2.324	1.770	1.811	2.018	1.582	1.603	0.870	0.000	0.000	0.000	0.000	0.000	0.000	0.000	0.000	0.000	0.000	0.000	0.000	0.000	0.000	32	176	8843	10622	1.217	Error	Error	6183	2660	0	0	6788	3834	0	0	0	0
1	21	6	""	"YLR297W"	5390	26530	70	7705	6996	1835	120	176	385	100	100	0	3529	3549	677	82	96	92	100	100	0	0	0	0	0	0	0	0	0	0	0	0	0	0	0	0	0	0	0	2.200	1.983	1.939	1.943	1.180	2.024	0.925	0.000	0.000	0.000	0.000	0.000	0.000	0.000	0.000	0.000	0.000	0.000	0.000	0.000	0.000	32	230	11032	10343	1.138	Error	Error	7585	3447	0	0	6876	3467	0	0	0	0
1	1	7	""	"YLR236C"	1380	26750	80	1742	1727	380	128	145	78	100	100	0	842	819	220	96	119	79	100	100	0	0	0	0	0	0	0	0	0	0	0	0	0	0	0	0	0	0	0	2.164	2.212	2.292	2.279	1.423	2.313	0.839	0.000	0.000	0.000	0.000	0.000	0.000	0.000	0.000	0.000	0.000	0.000	0.000	0.000	0.000	52	340	2360	2322	1.113	Error	Error	1614	746	0	0	1599	723	0	0	0	0
1	2	7	"SEC22"	"YLR268W"	1580	26740	90	7850	7948	1864	133	151	87	100	100	0	5963	5976	1704	95	115	67	100	100	0	0	0	0	0	0	0	0	0	0	0	0	0	0	0	0	0	0	0	1.315	1.329	1.321	1.360	1.297	1.333	0.905	0.000	0.000	0.000	0.000	0.000	0.000	0.000	0.000	0.000	0.000	0.000	0.000	0.000	0.000	52	420	13585	13696	0.395	Error	Error	7717	5868	0	0	7815	5881	0	0	0	0
1	3	7	"ECM38"	"YLR299W"	1790	26740	70	17352	17553	3350	144	196	413	100	100	0	7307	7560	1648	101	142	191	100	100	0	0	0	0	0	0	0	0	0	0	0	0	0	0	0	0	0	0	0	2.388	2.334	2.532	2.357	1.281	2.210	0.887	0.000	0.000	0.000	0.000	0.000	0.000	0.000	0.000	0.000	0.000	0.000	0.000	0.000	0.000	32	236	24414	24868	1.256	Error	Error	17208	7206	0	0	17409	7459	0	0	0	0
1	4	7	""	"YLR238W"	1990	26750	100	18554	17731	6539	137	151	80	98	98	0	12128	11543	3684	103	129	126	98	97	0	0	0	0	0	0	0	0	0	0	0	0	0	0	0	0	0	0	0	1.532	1.538	1.522	1.472	1.401	1.603	0.917	0.000	0.000	0.000	0.000	0.000	0.000	0.000	0.000	0.000	0.000	0.000	0.000	0.000	0.000	80	548	30442	29034	0.615	Error	Error	18417	12025	0	0	17594	11440	0	0	0	0
1	5	7	""	"YLR270W"	2170	26750	70	9677	9935	2193	130	449	1522	100	100	0	8889	8685	1791	105	488	1646	100	96	0	0	0	0	0	0	0	0	0	0	0	0	0	0	0	0	0	0	0	1.087	1.143	1.122	1.150	1.207	1.100	0.924	0.000	0.000	0.000	0.000	0.000	0.000	0.000	0.000	0.000	0.000	0.000	0.000	0.000	0.000	32	236	18331	18385	0.120	Error	Error	9547	8784	0	0	9805	8580	0	0	0	0
1	6	7	""	"YLR301W"	2390	26750	80	6626	6820	1608	126	135	65	100	100	0	4893	5095	1000	97	113	68	100	100	0	0	0	0	0	0	0	0	0	0	0	0	0	0	0	0	0	0	0	1.355	1.339	1.336	1.323	1.184	1.364	0.937	0.000	0.000	0.000	0.000	0.000	0.000	0.000	0.000	0.000	0.000	0.000	0.000	0.000	0.000	52	340	11296	11692	0.439	Error	Error	6500	4796	0	0	6694	4998	0	0	0	0
1	7	7	"MPT1"	"YMR005W"	2580	26740	50	9239	8534	5321	141	312	595	100	91	0	40123	34161	24180	103	1051	3133	100	75	0	0	0	0	0	0	0	0	0	0	0	0	0	0	0	0	0	0	0	0.227	0.246	0.239	0.268	1.480	0.214	0.874	0.000	0.000	0.000	0.000	0.000	0.000	0.000	0.000	0.000	0.000	0.000	0.000	0.000	0.000	12	104	49118	42451	-2.137	Error	Error	9098	40020	0	0	8393	34058	0	0	0	0
1	8	7	"MIH1"	"YMR036C"	2790	26740	60	1877	3907	4286	108	117	59	100	100	0	1998	3862	4427	84	96	50	100	93	0	0	0	0	0	0	0	0	0	0	0	0	0	0	0	0	0	0	0	0.924	1.006	1.127	1.164	1.801	0.978	0.905	0.000	0.000	0.000	0.000	0.000	0.000	0.000	0.000	0.000	0.000	0.000	0.000	0.000	0.000	32	176	3683	7577	-0.114	Error	Error	1769	1914	0	0	3799	3778	0	0	0	0
1	9	7	""	"YMR067C"	2990	26750	60	1723	3920	4200	126	139	81	100	100	0	2292	4998	5721	85	111	97	100	100	0	0	0	0	0	0	0	0	0	0	0	0	0	0	0	0	0	0	0	0.724	0.772	0.869	0.873	1.664	0.731	0.871	0.000	0.000	0.000	0.000	0.000	0.000	0.000	0.000	0.000	0.000	0.000	0.000	0.000	0.000	32	176	3804	8707	-0.467	Error	Error	1597	2207	0	0	3794	4913	0	0	0	0
1	10	7	""	"YMR007W"	3180	26750	90	4990	4751	1405	112	123	65	100	100	0	6356	5860	1629	84	97	53	100	100	0	0	0	0	0	0	0	0	0	0	0	0	0	0	0	0	0	0	0	0.778	0.803	0.785	0.800	1.248	0.795	0.941	0.000	0.000	0.000	0.000	0.000	0.000	0.000	0.000	0.000	0.000	0.000	0.000	0.000	0.000	52	420	11150	10415	-0.363	Error	Error	4878	6272	0	0	4639	5776	0	0	0	0
1	11	7	"LYS7"	"YMR038C"	3400	26750	70	10361	10710	2100	121	466	1696	100	100	0	3828	3718	460	86	180	535	100	100	0	0	0	0	0	0	0	0	0	0	0	0	0	0	0	0	0	0	0	2.737	2.915	2.944	2.878	1.215	2.904	0.925	0.000	0.000	0.000	0.000	0.000	0.000	0.000	0.000	0.000	0.000	0.000	0.000	0.000	0.000	32	236	13982	14221	1.452	Error	Error	10240	3742	0	0	10589	3632	0	0	0	0
1	12	7	""	"YMR069W"	3600	26750	70	3036	2895	625	123	196	401	100	100	0	1163	1195	203	80	103	106	100	100	0	0	0	0	0	0	0	0	0	0	0	0	0	0	0	0	0	0	0	2.690	2.486	2.443	2.459	1.294	2.682	0.871	0.000	0.000	0.000	0.000	0.000	0.000	0.000	0.000	0.000	0.000	0.000	0.000	0.000	0.000	32	236	3996	3887	1.427	Error	Error	2913	1083	0	0	2772	1115	0	0	0	0
1	13	7	""	"YMR009W"	3770	26750	60	8079	8186	1838	121	463	1605	100	100	0	4704	4680	927	80	335	1020	100	100	0	0	0	0	0	0	0	0	0	0	0	0	0	0	0	0	0	0	0	1.721	1.753	1.707	1.744	1.213	1.814	0.926	0.000	0.000	0.000	0.000	0.000	0.000	0.000	0.000	0.000	0.000	0.000	0.000	0.000	0.000	32	176	12582	12665	0.783	Error	Error	7958	4624	0	0	8065	4600	0	0	0	0
1	14	7	""	"YMR040W"	3980	26750	70	3658	3229	1805	118	219	569	93	81	0	1586	1694	1022	84	164	397	87	78	0	0	0	0	0	0	0	0	0	0	0	0	0	0	0	0	0	0	0	2.357	1.932	2.063	2.133	1.991	1.818	0.871	0.000	0.000	0.000	0.000	0.000	0.000	0.000	0.000	0.000	0.000	0.000	0.000	0.000	0.000	32	236	5042	4721	1.237	Error	Error	3540	1502	0	0	3111	1610	0	0	0	0
1	15	7	""	"YMR071C"	4180	26750	70	9130	7980	3138	109	182	470	100	96	0	8093	7300	2650	74	198	810	100	87	0	0	0	0	0	0	0	0	0	0	0	0	0	0	0	0	0	0	0	1.125	1.089	1.117	1.073	1.195	1.073	0.921	0.000	0.000	0.000	0.000	0.000	0.000	0.000	0.000	0.000	0.000	0.000	0.000	0.000	0.000	32	236	17040	15097	0.170	Error	Error	9021	8019	0	0	7871	7226	0	0	0	0
1	16	7	"HXT2"	"YMR011W"	4380	26740	70	12838	13430	2048	112	166	304	100	100	0	15071	15663	2668	81	190	810	100	100	0	0	0	0	0	0	0	0	0	0	0	0	0	0	0	0	0	0	0	0.849	0.855	0.863	0.859	1.131	0.827	0.925	0.000	0.000	0.000	0.000	0.000	0.000	0.000	0.000	0.000	0.000	0.000	0.000	0.000	0.000	32	236	27716	28900	-0.236	Error	Error	12726	14990	0	0	13318	15582	0	0	0	0
1	17	7	"ARG80"	"YMR042W"	4580	26740	90	6307	6162	1083	116	122	53	100	100	0	3184	3177	547	77	89	45	100	100	0	0	0	0	0	0	0	0	0	0	0	0	0	0	0	0	0	0	0	1.993	1.950	1.958	1.949	1.212	1.963	0.914	0.000	0.000	0.000	0.000	0.000	0.000	0.000	0.000	0.000	0.000	0.000	0.000	0.000	0.000	52	420	9298	9146	0.995	Error	Error	6191	3107	0	0	6046	3100	0	0	0	0
1	18	7	""	"YMR073C"	4780	26740	80	4719	4852	1460	108	118	55	100	100	0	4328	4286	1174	76	86	59	100	100	0	0	0	0	0	0	0	0	0	0	0	0	0	0	0	0	0	0	0	1.084	1.127	1.151	1.129	1.229	1.113	0.930	0.000	0.000	0.000	0.000	0.000	0.000	0.000	0.000	0.000	0.000	0.000	0.000	0.000	0.000	52	340	8863	8954	0.117	Error	Error	4611	4252	0	0	4744	4210	0	0	0	0
1	19	7	""	"YNL047C"	5000	26730	70	14716	14693	2807	120	524	2200	100	100	0	12505	12188	2427	77	304	1430	100	96	0	0	0	0	0	0	0	0	0	0	0	0	0	0	0	0	0	0	0	1.174	1.203	1.221	1.220	1.245	1.174	0.930	0.000	0.000	0.000	0.000	0.000	0.000	0.000	0.000	0.000	0.000	0.000	0.000	0.000	0.000	32	236	27024	26684	0.232	Error	Error	14596	12428	0	0	14573	12111	0	0	0	0
1	20	7	""	"YNL080C"	5210	26760	130	5300	4824	2222	112	233	775	86	82	0	6413	5732	2787	77	224	939	83	82	0	0	0	0	0	0	0	0	0	0	0	0	0	0	0	0	0	0	0	0.819	0.833	0.843	0.947	1.846	0.824	0.936	0.000	0.000	0.000	0.000	0.000	0.000	0.000	0.000	0.000	0.000	0.000	0.000	0.000	0.000	120	807	11524	10367	-0.288	Error	Error	5188	6336	0	0	4712	5655	0	0	0	0
1	21	7	"DBP2"	"YNL112W"	5390	26740	70	14028	13412	4315	108	168	428	100	100	0	13290	12172	3607	80	95	99	100	100	0	0	0	0	0	0	0	0	0	0	0	0	0	0	0	0	0	0	0	1.054	1.100	1.116	1.083	1.242	1.116	0.944	0.000	0.000	0.000	0.000	0.000	0.000	0.000	0.000	0.000	0.000	0.000	0.000	0.000	0.000	32	230	27130	25396	0.076	Error	Error	13920	13210	0	0	13304	12092	0	0	0	0
1	1	8	"SFB2"	"YNL049C"	1380	26960	60	4981	5919	4636	147	223	437	93	84	0	3216	4101	2971	108	209	509	100	78	0	0	0	0	0	0	0	0	0	0	0	0	0	0	0	0	0	0	0	1.555	1.446	1.474	1.318	1.563	1.399	0.866	0.000	0.000	0.000	0.000	0.000	0.000	0.000	0.000	0.000	0.000	0.000	0.000	0.000	0.000	32	176	7942	9765	0.637	Error	Error	4834	3108	0	0	5772	3993	0	0	0	0
1	2	8	"PMS1"	"YNL082W"	1590	26950	60	14628	13011	4068	129	149	88	100	100	0	21637	19955	5503	96	142	229	100	100	0	0	0	0	0	0	0	0	0	0	0	0	0	0	0	0	0	0	0	0.673	0.649	0.655	0.634	1.261	0.643	0.955	0.000	0.000	0.000	0.000	0.000	0.000	0.000	0.000	0.000	0.000	0.000	0.000	0.000	0.000	32	176	36040	32741	-0.571	Error	Error	14499	21541	0	0	12882	19859	0	0	0	0
1	3	8	""	"YNL114C"	1780	26950	70	10688	9486	2897	127	422	1546	100	93	0	6382	6055	1643	93	369	1233	100	93	0	0	0	0	0	0	0	0	0	0	0	0	0	0	0	0	0	0	0	1.679	1.570	1.588	1.543	1.244	1.574	0.926	0.000	0.000	0.000	0.000	0.000	0.000	0.000	0.000	0.000	0.000	0.000	0.000	0.000	0.000	32	236	16850	15321	0.748	Error	Error	10561	6289	0	0	9359	5962	0	0	0	0
1	4	8	""	"YNL051W"	1980	26950	70	6699	6633	1473	114	247	789	100	100	0	12513	12353	2272	94	458	2041	100	100	0	0	0	0	0	0	0	0	0	0	0	0	0	0	0	0	0	0	0	0.530	0.532	0.533	0.527	1.217	0.521	0.895	0.000	0.000	0.000	0.000	0.000	0.000	0.000	0.000	0.000	0.000	0.000	0.000	0.000	0.000	32	236	19004	18778	-0.915	Error	Error	6585	12419	0	0	6519	12259	0	0	0	0
1	5	8	"END3"	"YNL084C"	2190	26950	70	7153	7153	1296	129	157	134	100	100	0	12549	12512	1451	99	182	519	100	100	0	0	0	0	0	0	0	0	0	0	0	0	0	0	0	0	0	0	0	0.564	0.566	0.581	0.560	1.206	0.556	0.916	0.000	0.000	0.000	0.000	0.000	0.000	0.000	0.000	0.000	0.000	0.000	0.000	0.000	0.000	32	236	19474	19437	-0.826	Error	Error	7024	12450	0	0	7024	12413	0	0	0	0
1	6	8	""	"YNL116W"	2380	26950	80	13425	12887	3168	123	132	65	100	100	0	18801	16519	5280	93	120	177	100	100	0	0	0	0	0	0	0	0	0	0	0	0	0	0	0	0	0	0	0	0.711	0.777	0.761	0.830	1.436	0.735	0.938	0.000	0.000	0.000	0.000	0.000	0.000	0.000	0.000	0.000	0.000	0.000	0.000	0.000	0.000	52	340	32010	29190	-0.492	Error	Error	13302	18708	0	0	12764	16426	0	0	0	0
1	7	8	"MSG5"	"YNL053W"	2590	26950	80	11389	11249	2579	115	126	61	100	100	0	9482	9037	2516	84	96	51	100	100	0	0	0	0	0	0	0	0	0	0	0	0	0	0	0	0	0	0	0	1.200	1.244	1.274	1.315	1.493	1.235	0.921	0.000	0.000	0.000	0.000	0.000	0.000	0.000	0.000	0.000	0.000	0.000	0.000	0.000	0.000	52	340	20672	20087	0.263	Error	Error	11274	9398	0	0	11134	8953	0	0	0	0
1	8	8	""	"YNL086W"	2770	26950	70	14879	17707	13578	111	1171	5356	78	62	0	7145	9801	8077	84	830	3491	71	50	0	0	0	0	0	0	0	0	0	0	0	0	0	0	0	0	0	0	0	2.091	1.811	1.815	2.046	1.779	1.690	0.882	0.000	0.000	0.000	0.000	0.000	0.000	0.000	0.000	0.000	0.000	0.000	0.000	0.000	0.000	32	236	21829	27313	1.065	Error	Error	14768	7061	0	0	17596	9717	0	0	0	0
1	9	8	"DCP2"	"YNL118C"	3000	26950	70	17015	16005	3568	117	189	616	100	100	0	11094	10822	1863	79	101	151	100	100	0	0	0	0	0	0	0	0	0	0	0	0	0	0	0	0	0	0	0	1.534	1.479	1.531	1.454	1.169	1.496	0.949	0.000	0.000	0.000	0.000	0.000	0.000	0.000	0.000	0.000	0.000	0.000	0.000	0.000	0.000	32	236	27913	26631	0.617	Error	Error	16898	11015	0	0	15888	10743	0	0	0	0
1	10	8	"CMK2"	"YOL016C"	3180	26940	50	2934	4158	4125	134	206	251	100	83	0	2444	4613	5220	84	228	436	91	66	0	0	0	0	0	0	0	0	0	0	0	0	0	0	0	0	0	0	0	1.186	0.888	0.889	0.985	1.752	0.709	0.818	0.000	0.000	0.000	0.000	0.000	0.000	0.000	0.000	0.000	0.000	0.000	0.000	0.000	0.000	12	104	5160	8553	0.247	Error	Error	2800	2360	0	0	4024	4529	0	0	0	0
1	11	8	""	"YOL048C"	3390	26960	70	6416	7352	4537	112	132	131	100	100	0	6757	8314	4971	77	102	196	100	100	0	0	0	0	0	0	0	0	0	0	0	0	0	0	0	0	0	0	0	0.944	0.879	0.928	0.822	1.449	0.889	0.929	0.000	0.000	0.000	0.000	0.000	0.000	0.000	0.000	0.000	0.000	0.000	0.000	0.000	0.000	32	236	12984	15477	-0.084	Error	Error	6304	6680	0	0	7240	8237	0	0	0	0
1	12	8	""	"YOL080C"	3580	26950	60	9998	9642	2745	123	235	650	100	100	0	8249	7795	2135	85	243	791	100	96	0	0	0	0	0	0	0	0	0	0	0	0	0	0	0	0	0	0	0	1.210	1.235	1.250	1.230	1.193	1.228	0.950	0.000	0.000	0.000	0.000	0.000	0.000	0.000	0.000	0.000	0.000	0.000	0.000	0.000	0.000	32	176	18039	17229	0.275	Error	Error	9875	8164	0	0	9519	7710	0	0	0	0
1	13	8	"TLG2"	"YOL018C"	3800	26950	70	14791	14081	4627	113	221	687	100	100	0	15811	15569	4847	79	143	414	100	100	0	0	0	0	0	0	0	0	0	0	0	0	0	0	0	0	0	0	0	0.933	0.902	0.907	0.890	1.187	0.920	0.949	0.000	0.000	0.000	0.000	0.000	0.000	0.000	0.000	0.000	0.000	0.000	0.000	0.000	0.000	32	236	30410	29458	-0.100	Error	Error	14678	15732	0	0	13968	15490	0	0	0	0
1	14	8	""	"YOL050C"	3980	26950	70	2245	2164	576	119	167	281	100	100	0	1756	1789	362	83	146	309	100	100	0	0	0	0	0	0	0	0	0	0	0	0	0	0	0	0	0	0	0	1.271	1.199	1.193	1.172	1.235	1.255	0.891	0.000	0.000	0.000	0.000	0.000	0.000	0.000	0.000	0.000	0.000	0.000	0.000	0.000	0.000	32	236	3799	3751	0.346	Error	Error	2126	1673	0	0	2045	1706	0	0	0	0
1	15	8	""	"YOL082W"	4190	26950	60	10815	10170	2389	112	373	1204	100	100	0	3993	3902	802	77	213	596	100	100	0	0	0	0	0	0	0	0	0	0	0	0	0	0	0	0	0	0	0	2.733	2.630	2.685	2.608	1.139	2.689	0.955	0.000	0.000	0.000	0.000	0.000	0.000	0.000	0.000	0.000	0.000	0.000	0.000	0.000	0.000	32	176	14619	13883	1.451	Error	Error	10703	3916	0	0	10058	3825	0	0	0	0
1	16	8	"TAT2"	"YOL020W"	4380	26950	70	17545	17462	2791	121	261	980	100	100	0	9647	9497	2065	82	228	948	100	96	0	0	0	0	0	0	0	0	0	0	0	0	0	0	0	0	0	0	0	1.822	1.842	1.845	1.896	1.238	1.858	0.929	0.000	0.000	0.000	0.000	0.000	0.000	0.000	0.000	0.000	0.000	0.000	0.000	0.000	0.000	32	236	26989	26756	0.865	Error	Error	17424	9565	0	0	17341	9415	0	0	0	0
1	17	8	"SPE2"	"YOL052C"	4600	26950	70	11612	12705	8413	124	450	1865	100	96	0	4787	5242	3321	86	180	529	100	100	0	0	0	0	0	0	0	0	0	0	0	0	0	0	0	0	0	0	0	2.444	2.440	2.270	2.340	1.416	1.869	0.635	0.000	0.000	0.000	0.000	0.000	0.000	0.000	0.000	0.000	0.000	0.000	0.000	0.000	0.000	32	236	16189	17737	1.289	Error	Error	11488	4701	0	0	12581	5156	0	0	0	0
1	18	8	""	"YOL084W"	4780	26950	70	16620	15569	3745	109	138	197	100	100	0	8022	7491	1765	78	121	278	100	100	0	0	0	0	0	0	0	0	0	0	0	0	0	0	0	0	0	0	0	2.078	2.086	2.085	2.128	1.281	2.114	0.933	0.000	0.000	0.000	0.000	0.000	0.000	0.000	0.000	0.000	0.000	0.000	0.000	0.000	0.000	32	236	24455	22873	1.055	Error	Error	16511	7944	0	0	15460	7413	0	0	0	0
1	19	8	""	"YOL022C"	4980	26950	90	8070	8099	1049	104	113	51	100	100	0	11386	11340	1762	78	90	65	100	100	0	0	0	0	0	0	0	0	0	0	0	0	0	0	0	0	0	0	0	0.704	0.710	0.710	0.716	1.225	0.683	0.931	0.000	0.000	0.000	0.000	0.000	0.000	0.000	0.000	0.000	0.000	0.000	0.000	0.000	0.000	52	420	19274	19257	-0.505	Error	Error	7966	11308	0	0	7995	11262	0	0	0	0
1	20	8	""	"YOL053W"	5190	26950	90	12638	12345	2318	106	127	181	100	100	0	12678	12362	2163	76	90	86	100	100	0	0	0	0	0	0	0	0	0	0	0	0	0	0	0	0	0	0	0	0.994	0.996	1.017	0.993	1.241	0.989	0.933	0.000	0.000	0.000	0.000	0.000	0.000	0.000	0.000	0.000	0.000	0.000	0.000	0.000	0.000	52	407	25134	24525	-0.008	Error	Error	12532	12602	0	0	12239	12286	0	0	0	0
1	21	8	"ADH1"	"YOL086C"	5380	26950	70	11311	11483	1814	115	156	229	100	100	0	4732	4649	825	76	127	315	100	100	0	0	0	0	0	0	0	0	0	0	0	0	0	0	0	0	0	0	0	2.405	2.486	2.483	2.514	1.206	2.530	0.906	0.000	0.000	0.000	0.000	0.000	0.000	0.000	0.000	0.000	0.000	0.000	0.000	0.000	0.000	32	236	15852	15941	1.266	Error	Error	11196	4656	0	0	11368	4573	0	0	0	0
1	1	9	"RPL33B"	"YOR234C"	1410	27160	70	7537	7306	1396	136	519	1543	100	96	0	10644	10317	1767	98	557	2005	100	96	0	0	0	0	0	0	0	0	0	0	0	0	0	0	0	0	0	0	0	0.702	0.702	0.706	0.696	1.144	0.681	0.936	0.000	0.000	0.000	0.000	0.000	0.000	0.000	0.000	0.000	0.000	0.000	0.000	0.000	0.000	32	236	17947	17389	-0.511	Error	Error	7401	10546	0	0	7170	10219	0	0	0	0
1	2	9	"PNT1"	"YOR266W"	1590	27160	60	1669	1825	913	133	151	82	100	100	0	2075	2304	1469	105	120	74	100	100	0	0	0	0	0	0	0	0	0	0	0	0	0	0	0	0	0	0	0	0.780	0.769	0.832	0.842	1.855	0.639	0.858	0.000	0.000	0.000	0.000	0.000	0.000	0.000	0.000	0.000	0.000	0.000	0.000	0.000	0.000	32	176	3506	3891	-0.359	Error	Error	1536	1970	0	0	1692	2199	0	0	0	0
1	3	9	""	"YOR298W"	1790	27160	70	9793	9168	1817	116	198	448	100	100	0	10898	10806	1625	89	244	997	100	100	0	0	0	0	0	0	0	0	0	0	0	0	0	0	0	0	0	0	0	0.895	0.845	0.881	0.835	1.252	0.831	0.895	0.000	0.000	0.000	0.000	0.000	0.000	0.000	0.000	0.000	0.000	0.000	0.000	0.000	0.000	32	236	20486	19769	-0.160	Error	Error	9677	10809	0	0	9052	10717	0	0	0	0
1	4	9	"DFR1"	"YOR236W"	1990	27160	70	9844	9883	1977	119	144	116	100	100	0	7772	7779	1260	86	132	250	100	100	0	0	0	0	0	0	0	0	0	0	0	0	0	0	0	0	0	0	0	1.265	1.269	1.305	1.261	1.206	1.274	0.907	0.000	0.000	0.000	0.000	0.000	0.000	0.000	0.000	0.000	0.000	0.000	0.000	0.000	0.000	32	236	17411	17457	0.339	Error	Error	9725	7686	0	0	9764	7693	0	0	0	0
1	5	9	""	"YOR268C"	2180	27160	70	5856	5793	1158	121	212	611	100	100	0	4818	4687	766	84	220	738	100	100	0	0	0	0	0	0	0	0	0	0	0	0	0	0	0	0	0	0	0	1.211	1.232	1.254	1.224	1.196	1.235	0.904	0.000	0.000	0.000	0.000	0.000	0.000	0.000	0.000	0.000	0.000	0.000	0.000	0.000	0.000	32	236	10469	10275	0.277	Error	Error	5735	4734	0	0	5672	4603	0	0	0	0
1	6	9	""	"YOR300W"	2380	27160	70	3314	3111	919	119	223	505	100	96	0	1742	1614	460	86	161	308	100	93	0	0	0	0	0	0	0	0	0	0	0	0	0	0	0	0	0	0	0	1.929	1.958	1.893	1.965	1.280	2.043	0.890	0.000	0.000	0.000	0.000	0.000	0.000	0.000	0.000	0.000	0.000	0.000	0.000	0.000	0.000	32	236	4851	4520	0.948	Error	Error	3195	1656	0	0	2992	1528	0	0	0	0
1	7	9	""	"YOR238W"	2580	27160	70	11587	10658	2601	119	418	1504	100	100	0	6976	6840	1642	82	350	1191	100	96	0	0	0	0	0	0	0	0	0	0	0	0	0	0	0	0	0	0	0	1.663	1.559	1.612	1.579	1.250	1.539	0.932	0.000	0.000	0.000	0.000	0.000	0.000	0.000	0.000	0.000	0.000	0.000	0.000	0.000	0.000	32	230	18362	17297	0.734	Error	Error	11468	6894	0	0	10539	6758	0	0	0	0
1	8	9	"VPH1"	"YOR270C"	2780	27160	70	14166	14859	5167	133	484	2061	100	96	0	10559	11466	4868	90	502	2134	93	93	0	0	0	0	0	0	0	0	0	0	0	0	0	0	0	0	0	0	0	1.340	1.294	1.266	1.369	1.519	1.237	0.868	0.000	0.000	0.000	0.000	0.000	0.000	0.000	0.000	0.000	0.000	0.000	0.000	0.000	0.000	32	230	24502	26102	0.423	Error	Error	14033	10469	0	0	14726	11376	0	0	0	0
1	9	9	""	"YOR302W"	2980	27170	60	700	820	419	112	124	63	100	100	0	420	512	308	90	101	58	96	78	0	0	0	0	0	0	0	0	0	0	0	0	0	0	0	0	0	0	0	1.782	1.678	1.866	2.000	1.807	1.585	0.729	0.000	0.000	0.000	0.000	0.000	0.000	0.000	0.000	0.000	0.000	0.000	0.000	0.000	0.000	32	170	918	1130	0.833	Error	Error	588	330	0	0	708	422	0	0	0	0
1	10	9	""	"YOR240W"	3180	27160	70	10665	10427	1714	111	406	1659	100	100	0	8416	8356	1242	82	386	1457	100	100	0	0	0	0	0	0	0	0	0	0	0	0	0	0	0	0	0	0	0	1.266	1.247	1.301	1.245	1.207	1.266	0.914	0.000	0.000	0.000	0.000	0.000	0.000	0.000	0.000	0.000	0.000	0.000	0.000	0.000	0.000	32	236	18888	18590	0.341	Error	Error	10554	8334	0	0	10316	8274	0	0	0	0
1	11	9	"YTM1"	"YOR272W"	3380	27160	70	11610	11705	1151	116	363	1483	100	100	0	12779	12729	1407	87	456	1983	100	100	0	0	0	0	0	0	0	0	0	0	0	0	0	0	0	0	0	0	0	0.906	0.917	0.931	0.918	1.140	0.915	0.934	0.000	0.000	0.000	0.000	0.000	0.000	0.000	0.000	0.000	0.000	0.000	0.000	0.000	0.000	32	236	24186	24231	-0.143	Error	Error	11494	12692	0	0	11589	12642	0	0	0	0
1	12	9	""	"YOR304C-A"	3590	27160	60	4391	4160	1439	119	165	279	100	100	0	6789	6288	2004	85	213	777	100	96	0	0	0	0	0	0	0	0	0	0	0	0	0	0	0	0	0	0	0	0.637	0.651	0.662	0.641	1.183	0.637	0.924	0.000	0.000	0.000	0.000	0.000	0.000	0.000	0.000	0.000	0.000	0.000	0.000	0.000	0.000	32	176	10976	10244	-0.650	Error	Error	4272	6704	0	0	4041	6203	0	0	0	0
1	13	9	"GRE1"	"YPL223C"	3780	27160	70	9011	9549	1693	117	279	1036	100	100	0	6953	6976	1124	90	267	1077	100	100	0	0	0	0	0	0	0	0	0	0	0	0	0	0	0	0	0	0	0	1.296	1.370	1.390	1.368	1.195	1.391	0.928	0.000	0.000	0.000	0.000	0.000	0.000	0.000	0.000	0.000	0.000	0.000	0.000	0.000	0.000	32	230	15757	16318	0.374	Error	Error	8894	6863	0	0	9432	6886	0	0	0	0
1	14	9	"BBP1"	"YPL255W"	4000	27160	70	13311	13167	3773	116	257	844	100	100	0	9967	9950	2723	81	150	400	100	100	0	0	0	0	0	0	0	0	0	0	0	0	0	0	0	0	0	0	0	1.335	1.322	1.303	1.314	1.221	1.318	0.923	0.000	0.000	0.000	0.000	0.000	0.000	0.000	0.000	0.000	0.000	0.000	0.000	0.000	0.000	32	232	23081	22920	0.417	Error	Error	13195	9886	0	0	13051	9869	0	0	0	0
1	15	9	""	"YPR004C"	4180	27160	60	8622	8355	2115	118	438	1543	100	96	0	12681	12075	2681	84	703	2589	100	96	0	0	0	0	0	0	0	0	0	0	0	0	0	0	0	0	0	0	0	0.675	0.687	0.687	0.681	1.235	0.668	0.917	0.000	0.000	0.000	0.000	0.000	0.000	0.000	0.000	0.000	0.000	0.000	0.000	0.000	0.000	32	176	21101	20228	-0.567	Error	Error	8504	12597	0	0	8237	11991	0	0	0	0
1	16	9	""	"YPL225W"	4390	27160	60	6335	6312	1655	115	122	58	100	100	0	8477	8251	1924	78	96	70	100	100	0	0	0	0	0	0	0	0	0	0	0	0	0	0	0	0	0	0	0	0.741	0.758	0.754	0.753	1.174	0.731	0.931	0.000	0.000	0.000	0.000	0.000	0.000	0.000	0.000	0.000	0.000	0.000	0.000	0.000	0.000	32	176	14619	14370	-0.433	Error	Error	6220	8399	0	0	6197	8173	0	0	0	0
1	17	9	""	"YPL257W"	4600	27160	70	8274	7525	2149	113	238	743	100	100	0	8032	7567	1737	77	152	452	100	100	0	0	0	0	0	0	0	0	0	0	0	0	0	0	0	0	0	0	0	1.026	0.990	1.027	0.969	1.228	1.000	0.933	0.000	0.000	0.000	0.000	0.000	0.000	0.000	0.000	0.000	0.000	0.000	0.000	0.000	0.000	32	236	16116	14902	0.037	Error	Error	8161	7955	0	0	7412	7490	0	0	0	0
1	18	9	"ICL2"	"YPR006C"	4800	27150	70	14327	13213	3422	111	409	1688	100	96	0	16696	15711	3362	78	307	1462	100	100	0	0	0	0	0	0	0	0	0	0	0	0	0	0	0	0	0	0	0	0.855	0.838	0.846	0.827	1.147	0.837	0.946	0.000	0.000	0.000	0.000	0.000	0.000	0.000	0.000	0.000	0.000	0.000	0.000	0.000	0.000	32	236	30834	28735	-0.225	Error	Error	14216	16618	0	0	13102	15633	0	0	0	0
1	19	9	"ALG5"	"YPL227C"	4980	27160	60	7639	6976	1923	116	183	432	100	100	0	12206	11933	2554	80	264	1183	100	100	0	0	0	0	0	0	0	0	0	0	0	0	0	0	0	0	0	0	0	0.620	0.579	0.578	0.568	1.170	0.577	0.934	0.000	0.000	0.000	0.000	0.000	0.000	0.000	0.000	0.000	0.000	0.000	0.000	0.000	0.000	32	176	19649	18713	-0.689	Error	Error	7523	12126	0	0	6860	11853	0	0	0	0
1	20	9	"APM1"	"YPL259C"	5170	27160	60	10443	9758	2796	113	489	1748	100	96	0	16305	15113	3879	80	861	3227	100	100	0	0	0	0	0	0	0	0	0	0	0	0	0	0	0	0	0	0	0	0.637	0.642	0.638	0.632	1.237	0.629	0.947	0.000	0.000	0.000	0.000	0.000	0.000	0.000	0.000	0.000	0.000	0.000	0.000	0.000	0.000	32	176	26555	24678	-0.651	Error	Error	10330	16225	0	0	9645	15033	0	0	0	0
1	21	9	""	"YPR008W"	5380	27150	70	6827	7445	3616	114	160	321	100	100	0	8145	9239	4859	78	208	879	100	96	0	0	0	0	0	0	0	0	0	0	0	0	0	0	0	0	0	0	0	0.832	0.800	0.768	0.829	1.506	0.752	0.857	0.000	0.000	0.000	0.000	0.000	0.000	0.000	0.000	0.000	0.000	0.000	0.000	0.000	0.000	32	236	14780	16492	-0.265	Error	Error	6713	8067	0	0	7331	9161	0	0	0	0
1	1	10	""	"YPL229W"	1400	27370	100	14137	12726	4145	128	143	81	100	100	0	10289	9264	3197	88	108	74	97	97	0	0	0	0	0	0	0	0	0	0	0	0	0	0	0	0	0	0	0	1.373	1.373	1.398	1.419	1.443	1.366	0.960	0.000	0.000	0.000	0.000	0.000	0.000	0.000	0.000	0.000	0.000	0.000	0.000	0.000	0.000	80	560	24210	21774	0.458	Error	Error	14009	10201	0	0	12598	9176	0	0	0	0
1	2	10	""	"YPL261C"	1600	27370	70	3618	4066	1530	122	143	89	100	100	0	2435	2478	988	96	112	76	100	100	0	0	0	0	0	0	0	0	0	0	0	0	0	0	0	0	0	0	0	1.495	1.656	1.589	1.659	1.357	1.595	0.846	0.000	0.000	0.000	0.000	0.000	0.000	0.000	0.000	0.000	0.000	0.000	0.000	0.000	0.000	32	236	5835	6326	0.580	Error	Error	3496	2339	0	0	3944	2382	0	0	0	0
1	3	10	"RPA135"	"YPR010C"	1780	27360	100	8535	12830	11121	125	135	68	100	100	0	9276	14128	13297	86	105	72	98	97	0	0	0	0	0	0	0	0	0	0	0	0	0	0	0	0	0	0	0	0.915	0.905	0.914	1.060	2.087	0.863	0.930	0.000	0.000	0.000	0.000	0.000	0.000	0.000	0.000	0.000	0.000	0.000	0.000	0.000	0.000	80	513	17600	26747	-0.128	Error	Error	8410	9190	0	0	12705	14042	0	0	0	0
1	4	10	"SEC7"	"YDR170C"	1980	27350	150	142	160	86	125	141	84	23	8	0	105	128	92	90	114	142	9	2	0	0	0	0	0	0	0	0	0	0	0	0	0	0	0	0	0	0	0	1.133	0.921	1.108	1.196	3.916	1.282	0.135	0.000	0.000	0.000	0.000	0.000	0.000	0.000	0.000	0.000	0.000	0.000	0.000	0.000	0.000	156	898	32	73	0.181	Error	Error	17	15	0	0	35	38	0	0	-50	0
1	5	10	"YRF1-1"	"YDR545W"	2180	27350	150	130	134	68	123	154	316	0	0	0	89	118	100	87	134	378	1	0	0	0	0	0	0	0	0	0	0	0	0	0	0	0	0	0	0	0	0	3.500	0.355	1.365	1.407	3.788	0.884	0.112	0.000	0.000	0.000	0.000	0.000	0.000	0.000	0.000	0.000	0.000	0.000	0.000	0.000	0.000	156	934	9	42	1.807	Error	Error	7	2	0	0	11	31	0	0	-50	0
1	6	10	"SWI4"	"YER111C"	2380	27370	60	166	184	98	120	131	71	28	15	0	127	178	141	89	102	61	40	21	0	0	0	0	0	0	0	0	0	0	0	0	0	0	0	0	0	0	0	1.211	0.719	1.000	0.656	2.655	0.619	0.210	0.000	0.000	0.000	0.000	0.000	0.000	0.000	0.000	0.000	0.000	0.000	0.000	0.000	0.000	32	176	84	153	0.276	Error	Error	46	38	0	0	64	89	0	0	0	0
1	7	10	"ESP1"	"YGR098C"	2580	27340	150	123	150	91	119	205	760	0	0	0	86	108	75	83	165	606	0	0	0	0	0	0	0	0	0	0	0	0	0	0	0	0	0	0	0	0	0	1.333	1.240	1.111	1.300	4.302	1.558	0.165	0.000	0.000	0.000	0.000	0.000	0.000	0.000	0.000	0.000	0.000	0.000	0.000	0.000	0.000	156	944	7	56	0.415	Error	Error	4	3	0	0	31	25	0	0	-50	0
1	8	10	"RIM101"	"YHL027W"	2780	27340	150	126	146	83	119	243	1149	0	0	0	91	116	78	83	228	1179	0	0	0	0	0	0	0	0	0	0	0	0	0	0	0	0	0	0	0	0	0	0.875	0.818	1.375	1.389	3.762	1.182	0.153	0.000	0.000	0.000	0.000	0.000	0.000	0.000	0.000	0.000	0.000	0.000	0.000	0.000	0.000	156	826	15	60	-0.193	Error	Error	7	8	0	0	27	33	0	0	-50	0
1	9	10	"MIP6"	"YHR015W"	2980	27340	150	119	132	80	116	139	255	1	0	0	90	107	87	82	115	388	1	0	0	0	0	0	0	0	0	0	0	0	0	0	0	0	0	0	0	0	0	0.375	0.640	1.767	1.570	3.090	1.132	0.106	0.000	0.000	0.000	0.000	0.000	0.000	0.000	0.000	0.000	0.000	0.000	0.000	0.000	0.000	156	941	11	41	-1.415	Error	Error	3	8	0	0	16	25	0	0	-50	0
1	10	10	"VTH1"	"YIL173W"	3180	27390	50	260	230	101	120	138	83	58	25	0	205	221	121	79	101	67	66	50	0	0	0	0	0	0	0	0	0	0	0	0	0	0	0	0	0	0	0	1.111	0.775	0.665	0.686	3.492	0.807	0.192	0.000	0.000	0.000	0.000	0.000	0.000	0.000	0.000	0.000	0.000	0.000	0.000	0.000	0.000	12	104	266	252	0.152	Error	Error	140	126	0	0	110	142	0	0	0	0
1	11	10	""	"YJR029W"	3400	27360	70	163	205	145	118	126	65	40	21	0	116	176	130	83	95	52	46	34	0	0	0	0	0	0	0	0	0	0	0	0	0	0	0	0	0	0	0	1.364	0.935	1.066	0.915	4.409	1.173	0.498	0.000	0.000	0.000	0.000	0.000	0.000	0.000	0.000	0.000	0.000	0.000	0.000	0.000	0.000	32	236	78	180	0.447	Error	Error	45	33	0	0	87	93	0	0	0	0
1	12	10	""	"YLL034C"	3590	27360	60	161	224	200	130	142	103	25	12	0	130	222	295	84	97	53	46	28	0	0	0	0	0	0	0	0	0	0	0	0	0	0	0	0	0	0	0	0.674	0.681	0.809	1.015	4.139	0.927	0.557	0.000	0.000	0.000	0.000	0.000	0.000	0.000	0.000	0.000	0.000	0.000	0.000	0.000	0.000	32	176	77	232	-0.569	Error	Error	31	46	0	0	94	138	0	0	0	0
1	13	10	"ESC1"	"YMR219W"	3780	27340	150	124	146	96	120	170	527	0	0	0	87	109	91	80	139	548	0	0	0	0	0	0	0	0	0	0	0	0	0	0	0	0	0	0	0	0	0	0.571	0.897	1.600	1.472	4.598	1.441	0.207	0.000	0.000	0.000	0.000	0.000	0.000	0.000	0.000	0.000	0.000	0.000	0.000	0.000	0.000	156	913	11	55	-0.807	Error	Error	4	7	0	0	26	29	0	0	-50	0
1	14	10	"YKU70"	"YMR284W"	3980	27340	150	124	147	96	120	174	465	0	0	0	92	119	90	82	120	285	3	0	0	0	0	0	0	0	0	0	0	0	0	0	0	0	0	0	0	0	0	0.400	0.730	1.667	1.528	4.191	1.405	0.226	0.000	0.000	0.000	0.000	0.000	0.000	0.000	0.000	0.000	0.000	0.000	0.000	0.000	0.000	156	829	14	64	-1.322	Error	Error	4	10	0	0	27	37	0	0	-50	0
1	15	10	"POL1"	"YNL102W"	4180	27340	150	125	149	102	116	187	687	0	0	0	91	118	129	83	212	1157	0	0	0	0	0	0	0	0	0	0	0	0	0	0	0	0	0	0	0	0	0	1.125	0.943	1.194	1.207	4.083	0.920	0.208	0.000	0.000	0.000	0.000	0.000	0.000	0.000	0.000	0.000	0.000	0.000	0.000	0.000	0.000	156	919	17	68	0.170	Error	Error	9	8	0	0	33	35	0	0	-50	0
1	16	10	""	"YMRWdelta20"	4380	27370	60	2925	2903	1210	110	138	139	100	100	0	2047	2150	862	80	110	135	100	100	0	0	0	0	0	0	0	0	0	0	0	0	0	0	0	0	0	0	0	1.431	1.349	1.323	1.334	1.208	1.297	0.932	0.000	0.000	0.000	0.000	0.000	0.000	0.000	0.000	0.000	0.000	0.000	0.000	0.000	0.000	32	176	4782	4863	0.517	Error	Error	2815	1967	0	0	2793	2070	0	0	0	0
1	17	10	""	"IntYNL112W"	4570	27350	70	1865	4109	4396	121	184	414	87	71	0	1365	3972	4633	85	196	598	71	50	0	0	0	0	0	0	0	0	0	0	0	0	0	0	0	0	0	0	0	1.362	1.026	1.030	1.228	1.805	0.947	0.870	0.000	0.000	0.000	0.000	0.000	0.000	0.000	0.000	0.000	0.000	0.000	0.000	0.000	0.000	32	236	3024	7875	0.446	Error	Error	1744	1280	0	0	3988	3887	0	0	0	0
1	18	10	""	"CEN14"	4800	27350	50	471	452	268	123	135	67	66	58	0	738	677	293	82	99	53	91	91	0	0	0	0	0	0	0	0	0	0	0	0	0	0	0	0	0	0	0	0.530	0.553	0.566	0.521	2.120	0.701	0.687	0.000	0.000	0.000	0.000	0.000	0.000	0.000	0.000	0.000	0.000	0.000	0.000	0.000	0.000	12	104	1004	924	-0.915	Error	Error	348	656	0	0	329	595	0	0	0	0
1	19	10	""	"YORCdelta11"	4990	27350	70	3542	3250	1294	108	133	174	100	100	0	2257	2104	856	83	95	69	100	100	0	0	0	0	0	0	0	0	0	0	0	0	0	0	0	0	0	0	0	1.580	1.555	1.509	1.556	1.227	1.575	0.891	0.000	0.000	0.000	0.000	0.000	0.000	0.000	0.000	0.000	0.000	0.000	0.000	0.000	0.000	32	236	5608	5163	0.660	Error	Error	3434	2174	0	0	3142	2021	0	0	0	0
1	20	10	""	"YORWdelta16"	5180	27360	60	951	1329	1008	117	123	56	100	90	0	740	1191	946	83	96	73	96	96	0	0	0	0	0	0	0	0	0	0	0	0	0	0	0	0	0	0	0	1.269	1.094	1.193	1.076	1.666	1.051	0.845	0.000	0.000	0.000	0.000	0.000	0.000	0.000	0.000	0.000	0.000	0.000	0.000	0.000	0.000	32	176	1491	2320	0.344	Error	Error	834	657	0	0	1212	1108	0	0	0	0
1	21	10	""	"YOR298C-A"	5390	27350	70	1866	1929	763	107	127	119	100	100	0	1739	1875	755	78	93	88	100	100	0	0	0	0	0	0	0	0	0	0	0	0	0	0	0	0	0	0	0	1.059	1.014	0.998	1.012	1.259	1.021	0.886	0.000	0.000	0.000	0.000	0.000	0.000	0.000	0.000	0.000	0.000	0.000	0.000	0.000	0.000	32	236	3420	3619	0.083	Error	Error	1759	1661	0	0	1822	1797	0	0	0	0
1	1	11	""	"YPLCdelta10"	1400	27570	60	1902	3971	3900	137	151	94	100	96	0	1768	3907	3695	99	116	73	100	96	0	0	0	0	0	0	0	0	0	0	0	0	0	0	0	0	0	0	0	1.058	1.007	1.111	0.970	1.617	1.046	0.892	0.000	0.000	0.000	0.000	0.000	0.000	0.000	0.000	0.000	0.000	0.000	0.000	0.000	0.000	32	176	3434	7642	0.081	Error	Error	1765	1669	0	0	3834	3808	0	0	0	0
1	2	11	""	"YPRCdelta13"	1600	27570	80	2813	2911	1428	125	138	72	98	98	0	3751	3767	2040	93	112	71	100	96	0	0	0	0	0	0	0	0	0	0	0	0	0	0	0	0	0	0	0	0.735	0.758	0.772	0.821	1.583	0.728	0.907	0.000	0.000	0.000	0.000	0.000	0.000	0.000	0.000	0.000	0.000	0.000	0.000	0.000	0.000	52	340	6346	6460	-0.445	Error	Error	2688	3658	0	0	2786	3674	0	0	0	0
1	3	11	""	"SNR51"	1790	27570	60	838	1261	940	145	162	98	96	81	0	616	927	659	101	130	100	93	84	0	0	0	0	0	0	0	0	0	0	0	0	0	0	0	0	0	0	0	1.346	1.351	1.344	1.321	2.063	1.471	0.834	0.000	0.000	0.000	0.000	0.000	0.000	0.000	0.000	0.000	0.000	0.000	0.000	0.000	0.000	32	176	1208	1942	0.428	Error	Error	693	515	0	0	1116	826	0	0	0	0
1	4	11	""	"iYAL068C-0"	1990	27560	70	1282	2263	2144	136	147	72	100	96	0	1264	2075	2041	93	113	81	96	93	0	0	0	0	0	0	0	0	0	0	0	0	0	0	0	0	0	0	0	0.979	1.073	1.011	1.159	2.068	1.006	0.837	0.000	0.000	0.000	0.000	0.000	0.000	0.000	0.000	0.000	0.000	0.000	0.000	0.000	0.000	32	236	2317	4109	-0.031	Error	Error	1146	1171	0	0	2127	1982	0	0	0	0
1	5	11	""	"iYAL067C"	2200	27570	90	5822	6307	3470	120	137	87	100	100	0	2993	3363	1902	89	108	82	100	100	0	0	0	0	0	0	0	0	0	0	0	0	0	0	0	0	0	0	0	1.963	1.890	1.893	1.908	1.336	1.902	0.948	0.000	0.000	0.000	0.000	0.000	0.000	0.000	0.000	0.000	0.000	0.000	0.000	0.000	0.000	52	420	8606	9461	0.973	Error	Error	5702	2904	0	0	6187	3274	0	0	0	0
1	6	11	""	"iYAL064C-A-0"	2390	27570	90	8337	15356	16542	119	128	58	100	100	0	5882	12543	13682	84	100	54	100	100	0	0	0	0	0	0	0	0	0	0	0	0	0	0	0	0	0	0	0	1.417	1.223	1.191	1.257	1.588	1.225	0.916	0.000	0.000	0.000	0.000	0.000	0.000	0.000	0.000	0.000	0.000	0.000	0.000	0.000	0.000	52	420	14016	27696	0.503	Error	Error	8218	5798	0	0	15237	12459	0	0	0	0
1	7	11	""	"iYBR065C"	2590	27560	70	5478	4846	2035	123	137	107	100	100	0	3625	3150	1222	84	127	202	100	100	0	0	0	0	0	0	0	0	0	0	0	0	0	0	0	0	0	0	0	1.512	1.540	1.458	1.479	1.231	1.562	0.909	0.000	0.000	0.000	0.000	0.000	0.000	0.000	0.000	0.000	0.000	0.000	0.000	0.000	0.000	32	236	8896	7789	0.597	Error	Error	5355	3541	0	0	4723	3066	0	0	0	0
1	8	11	""	"iYBR069C"	2790	27560	80	2165	3425	2935	117	127	58	100	100	0	1535	2239	2081	79	96	57	100	100	0	0	0	0	0	0	0	0	0	0	0	0	0	0	0	0	0	0	0	1.407	1.531	1.625	1.781	1.781	1.488	0.899	0.000	0.000	0.000	0.000	0.000	0.000	0.000	0.000	0.000	0.000	0.000	0.000	0.000	0.000	52	340	3504	5468	0.492	Error	Error	2048	1456	0	0	3308	2160	0	0	0	0
1	9	11	""	"iYBR073W"	2990	27560	80	1036	2397	2535	119	128	58	100	98	0	936	1960	2033	84	96	48	96	94	0	0	0	0	0	0	0	0	0	0	0	0	0	0	0	0	0	0	0	1.076	1.214	1.318	1.317	1.903	1.246	0.906	0.000	0.000	0.000	0.000	0.000	0.000	0.000	0.000	0.000	0.000	0.000	0.000	0.000	0.000	52	340	1769	4154	0.106	Error	Error	917	852	0	0	2278	1876	0	0	0	0
1	10	11	""	"iYBR085W-1"	3210	27560	70	3772	5328	4375	128	189	306	100	93	0	2591	3934	3435	83	122	169	100	96	0	0	0	0	0	0	0	0	0	0	0	0	0	0	0	0	0	0	0	1.453	1.350	1.364	1.430	1.583	1.409	0.928	0.000	0.000	0.000	0.000	0.000	0.000	0.000	0.000	0.000	0.000	0.000	0.000	0.000	0.000	32	236	6152	9051	0.539	Error	Error	3644	2508	0	0	5200	3851	0	0	0	0
1	11	11	""	"iYBR089W"	3380	27560	80	6095	10192	8940	121	131	66	100	100	0	5198	8575	7966	79	104	99	100	100	0	0	0	0	0	0	0	0	0	0	0	0	0	0	0	0	0	0	0	1.167	1.185	1.248	1.258	1.504	1.158	0.932	0.000	0.000	0.000	0.000	0.000	0.000	0.000	0.000	0.000	0.000	0.000	0.000	0.000	0.000	52	340	11093	18567	0.223	Error	Error	5974	5119	0	0	10071	8496	0	0	0	0
1	12	11	""	"iYBR093C"	3600	27560	80	1769	3223	2594	121	131	65	98	98	0	1293	1674	1331	84	97	52	98	98	0	0	0	0	0	0	0	0	0	0	0	0	0	0	0	0	0	0	0	1.363	1.951	1.814	1.987	1.834	2.030	0.878	0.000	0.000	0.000	0.000	0.000	0.000	0.000	0.000	0.000	0.000	0.000	0.000	0.000	0.000	52	340	2857	4692	0.447	Error	Error	1648	1209	0	0	3102	1590	0	0	0	0
1	13	11	""	"iYBR111C"	3780	27560	90	5376	8030	6006	121	131	82	100	100	0	5398	8081	6159	76	98	84	100	100	0	0	0	0	0	0	0	0	0	0	0	0	0	0	0	0	0	0	0	0.987	0.988	1.004	1.023	1.552	0.993	0.913	0.000	0.000	0.000	0.000	0.000	0.000	0.000	0.000	0.000	0.000	0.000	0.000	0.000	0.000	52	414	10577	15914	-0.018	Error	Error	5255	5322	0	0	7909	8005	0	0	0	0
1	14	11	""	"iYBR117C"	3990	27560	90	6936	11228	10246	115	126	60	100	100	0	4494	6841	5965	80	91	45	100	100	0	0	0	0	0	0	0	0	0	0	0	0	0	0	0	0	0	0	0	1.545	1.644	1.585	1.624	1.332	1.706	0.943	0.000	0.000	0.000	0.000	0.000	0.000	0.000	0.000	0.000	0.000	0.000	0.000	0.000	0.000	52	420	11235	17874	0.628	Error	Error	6821	4414	0	0	11113	6761	0	0	0	0
1	15	11	""	"iYBR121C"	4190	27560	80	4983	5233	2663	114	124	60	100	100	0	3963	4024	2218	85	94	45	100	100	0	0	0	0	0	0	0	0	0	0	0	0	0	0	0	0	0	0	0	1.256	1.300	1.330	1.361	1.417	1.277	0.934	0.000	0.000	0.000	0.000	0.000	0.000	0.000	0.000	0.000	0.000	0.000	0.000	0.000	0.000	52	340	8747	9058	0.328	Error	Error	4869	3878	0	0	5119	3939	0	0	0	0
1	16	11	""	"iYBR139W"	4390	27560	80	692	960	741	117	126	58	96	88	0	928	1470	1260	78	90	55	100	94	0	0	0	0	0	0	0	0	0	0	0	0	0	0	0	0	0	0	0	0.676	0.606	0.618	0.660	2.039	0.574	0.855	0.000	0.000	0.000	0.000	0.000	0.000	0.000	0.000	0.000	0.000	0.000	0.000	0.000	0.000	52	340	1425	2235	-0.564	Error	Error	575	850	0	0	843	1392	0	0	0	0
1	17	11	""	"iYBR143C"	4590	27560	70	8290	9338	6020	118	130	79	100	100	0	4741	5463	3667	72	89	66	100	100	0	0	0	0	0	0	0	0	0	0	0	0	0	0	0	0	0	0	0	1.750	1.710	1.750	1.728	1.415	1.724	0.909	0.000	0.000	0.000	0.000	0.000	0.000	0.000	0.000	0.000	0.000	0.000	0.000	0.000	0.000	32	236	12841	14611	0.808	Error	Error	8172	4669	0	0	9220	5391	0	0	0	0
1	18	11	""	"iYBR147W"	4790	27560	80	3195	3353	1839	115	125	61	100	100	0	2618	2707	1612	78	86	42	98	98	0	0	0	0	0	0	0	0	0	0	0	0	0	0	0	0	0	0	0	1.213	1.232	1.274	1.367	1.620	1.191	0.938	0.000	0.000	0.000	0.000	0.000	0.000	0.000	0.000	0.000	0.000	0.000	0.000	0.000	0.000	52	340	5620	5867	0.278	Error	Error	3080	2540	0	0	3238	2629	0	0	0	0
1	19	11	""	"iYDL240W"	4990	27550	80	895	1966	1984	118	125	64	100	100	0	1702	3704	4035	83	96	64	100	100	0	0	0	0	0	0	0	0	0	0	0	0	0	0	0	0	0	0	0	0.480	0.510	0.523	0.536	1.716	0.485	0.918	0.000	0.000	0.000	0.000	0.000	0.000	0.000	0.000	0.000	0.000	0.000	0.000	0.000	0.000	52	340	2396	5469	-1.059	Error	Error	777	1619	0	0	1848	3621	0	0	0	0
1	20	11	""	"iYDL236W"	5190	27560	70	718	1036	777	117	127	70	93	87	0	485	1344	1268	77	98	92	87	71	0	0	0	0	0	0	0	0	0	0	0	0	0	0	0	0	0	0	0	1.473	0.725	0.827	0.986	2.163	0.651	0.868	0.000	0.000	0.000	0.000	0.000	0.000	0.000	0.000	0.000	0.000	0.000	0.000	0.000	0.000	32	236	1009	2186	0.559	Error	Error	601	408	0	0	919	1267	0	0	0	0
1	21	11	""	"iYDL232W"	5370	27550	50	1339	1962	1705	136	242	342	75	66	0	700	1545	1525	101	254	504	50	41	0	0	0	0	0	0	0	0	0	0	0	0	0	0	0	0	0	0	0	2.008	1.265	1.236	1.486	1.516	1.046	0.886	0.000	0.000	0.000	0.000	0.000	0.000	0.000	0.000	0.000	0.000	0.000	0.000	0.000	0.000	12	104	1802	3270	1.006	Error	Error	1203	599	0	0	1826	1444	0	0	0	0
1	1	12	""	"iYDL216C"	1400	27770	80	1991	2142	876	123	136	77	100	100	0	1920	1773	753	87	107	64	100	96	0	0	0	0	0	0	0	0	0	0	0	0	0	0	0	0	0	0	0	1.019	1.198	1.277	1.271	1.504	1.215	0.891	0.000	0.000	0.000	0.000	0.000	0.000	0.000	0.000	0.000	0.000	0.000	0.000	0.000	0.000	52	340	3701	3705	0.027	Error	Error	1868	1833	0	0	2019	1686	0	0	0	0
1	2	12	""	"iYDL212W"	1590	27760	90	1366	2290	1823	136	145	69	100	100	0	837	1253	1041	91	110	67	100	96	0	0	0	0	0	0	0	0	0	0	0	0	0	0	0	0	0	0	0	1.649	1.854	1.871	2.007	1.680	1.907	0.850	0.000	0.000	0.000	0.000	0.000	0.000	0.000	0.000	0.000	0.000	0.000	0.000	0.000	0.000	52	420	1976	3316	0.721	Error	Error	1230	746	0	0	2154	1162	0	0	0	0
1	3	12	""	"itG(GCC)D1"	1790	27760	90	6138	6128	2625	142	154	101	100	100	0	6988	6816	3535	96	121	115	100	100	0	0	0	0	0	0	0	0	0	0	0	0	0	0	0	0	0	0	0	0.870	0.891	0.905	0.961	1.443	0.816	0.921	0.000	0.000	0.000	0.000	0.000	0.000	0.000	0.000	0.000	0.000	0.000	0.000	0.000	0.000	52	420	12888	12706	-0.201	Error	Error	5996	6892	0	0	5986	6720	0	0	0	0
1	4	12	""	"iYDL195W"	2010	27760	80	2202	3393	2622	123	137	70	100	100	0	2093	2478	1863	94	113	84	98	98	0	0	0	0	0	0	0	0	0	0	0	0	0	0	0	0	0	0	0	1.040	1.372	1.448	1.407	1.519	1.396	0.929	0.000	0.000	0.000	0.000	0.000	0.000	0.000	0.000	0.000	0.000	0.000	0.000	0.000	0.000	52	340	4078	5654	0.057	Error	Error	2079	1999	0	0	3270	2384	0	0	0	0
1	5	12	""	"iYDL191W"	2200	27760	80	1571	2206	1664	117	133	74	100	100	0	2733	4016	3103	92	107	65	100	100	0	0	0	0	0	0	0	0	0	0	0	0	0	0	0	0	0	0	0	0.551	0.532	0.552	0.549	1.625	0.518	0.910	0.000	0.000	0.000	0.000	0.000	0.000	0.000	0.000	0.000	0.000	0.000	0.000	0.000	0.000	52	340	4095	6013	-0.861	Error	Error	1454	2641	0	0	2089	3924	0	0	0	0
1	6	12	""	"iYDL186W"	2400	27760	80	3792	3900	2105	117	127	62	100	100	0	2918	2628	1346	88	104	54	100	100	0	0	0	0	0	0	0	0	0	0	0	0	0	0	0	0	0	0	0	1.299	1.489	1.449	1.495	1.440	1.536	0.923	0.000	0.000	0.000	0.000	0.000	0.000	0.000	0.000	0.000	0.000	0.000	0.000	0.000	0.000	52	340	6505	6323	0.377	Error	Error	3675	2830	0	0	3783	2540	0	0	0	0
1	7	12	""	"iYDL170W"	2590	27770	90	2021	2110	1236	117	126	59	100	100	0	1475	1572	890	82	98	74	100	100	0	0	0	0	0	0	0	0	0	0	0	0	0	0	0	0	0	0	0	1.367	1.338	1.304	1.319	1.505	1.355	0.912	0.000	0.000	0.000	0.000	0.000	0.000	0.000	0.000	0.000	0.000	0.000	0.000	0.000	0.000	52	420	3297	3483	0.451	Error	Error	1904	1393	0	0	1993	1490	0	0	0	0
1	8	12	""	"iYDL166C"	2800	27770	70	2150	2399	1755	118	132	68	100	100	0	1493	1797	1353	86	101	60	100	96	0	0	0	0	0	0	0	0	0	0	0	0	0	0	0	0	0	0	0	1.444	1.333	1.376	1.374	1.828	1.328	0.917	0.000	0.000	0.000	0.000	0.000	0.000	0.000	0.000	0.000	0.000	0.000	0.000	0.000	0.000	32	236	3439	3992	0.530	Error	Error	2032	1407	0	0	2281	1711	0	0	0	0
1	9	12	""	"iYDL160C"	3000	27760	90	2655	6169	6817	119	130	66	100	96	0	1397	3194	3428	84	99	54	96	90	0	0	0	0	0	0	0	0	0	0	0	0	0	0	0	0	0	0	0	1.931	1.945	1.965	1.933	1.956	2.004	0.949	0.000	0.000	0.000	0.000	0.000	0.000	0.000	0.000	0.000	0.000	0.000	0.000	0.000	0.000	52	420	3849	9160	0.950	Error	Error	2536	1313	0	0	6050	3110	0	0	0	0
1	10	12	""	"iYDR141C"	3190	27760	70	6139	5410	2013	111	131	85	100	100	0	2954	2680	960	79	102	91	100	100	0	0	0	0	0	0	0	0	0	0	0	0	0	0	0	0	0	0	0	2.097	2.037	1.982	1.998	1.202	2.027	0.953	0.000	0.000	0.000	0.000	0.000	0.000	0.000	0.000	0.000	0.000	0.000	0.000	0.000	0.000	32	236	8903	7900	1.068	Error	Error	6028	2875	0	0	5299	2601	0	0	0	0
1	11	12	""	"iYDR145W"	3390	27770	70	992	1522	1194	111	120	54	100	96	0	1309	1888	1425	75	89	50	100	100	0	0	0	0	0	0	0	0	0	0	0	0	0	0	0	0	0	0	0	0.714	0.778	0.745	0.743	1.795	0.759	0.842	0.000	0.000	0.000	0.000	0.000	0.000	0.000	0.000	0.000	0.000	0.000	0.000	0.000	0.000	32	236	2115	3224	-0.486	Error	Error	881	1234	0	0	1411	1813	0	0	0	0
1	12	12	""	"iYDR150W"	3590	27750	70	3887	3319	1339	120	152	172	100	100	0	5471	4623	2090	83	153	381	100	96	0	0	0	0	0	0	0	0	0	0	0	0	0	0	0	0	0	0	0	0.699	0.705	0.725	0.725	1.245	0.669	0.947	0.000	0.000	0.000	0.000	0.000	0.000	0.000	0.000	0.000	0.000	0.000	0.000	0.000	0.000	32	236	9155	7739	-0.516	Error	Error	3767	5388	0	0	3199	4540	0	0	0	0
1	13	12	""	"iYDR169C-0"	3780	27760	90	2962	6045	6612	113	119	56	100	100	0	3047	5263	5805	77	89	49	100	100	0	0	0	0	0	0	0	0	0	0	0	0	0	0	0	0	0	0	0	0.959	1.144	1.231	1.214	1.448	1.146	0.919	0.000	0.000	0.000	0.000	0.000	0.000	0.000	0.000	0.000	0.000	0.000	0.000	0.000	0.000	52	420	5819	11118	-0.060	Error	Error	2849	2970	0	0	5932	5186	0	0	0	0
1	14	12	""	"iYDR170W-A-0"	4000	27760	90	11170	24664	24959	112	122	63	100	100	15	5417	12875	14780	77	89	51	96	96	0	0	0	0	0	0	0	0	0	0	0	0	0	0	0	0	0	0	0	2.071	1.918	1.893	2.160	1.959	1.836	0.891	0.000	0.000	0.000	0.000	0.000	0.000	0.000	0.000	0.000	0.000	0.000	0.000	0.000	0.000	52	420	16398	37350	1.050	Error	Error	11058	5340	0	0	24552	12798	0	0	0	0
1	15	12	""	"iYDR173C"	4190	27760	60	4639	5314	3429	110	127	68	100	100	0	3716	4401	3155	76	118	182	100	96	0	0	0	0	0	0	0	0	0	0	0	0	0	0	0	0	0	0	0	1.244	1.203	1.209	1.327	1.534	1.151	0.942	0.000	0.000	0.000	0.000	0.000	0.000	0.000	0.000	0.000	0.000	0.000	0.000	0.000	0.000	32	176	8169	9529	0.315	Error	Error	4529	3640	0	0	5204	4325	0	0	0	0
1	16	12	""	"iYDR189W"	4410	27750	70	539	837	616	116	127	60	93	81	0	858	1123	790	86	100	53	100	96	0	0	0	0	0	0	0	0	0	0	0	0	0	0	0	0	0	0	0	0.548	0.695	0.753	0.665	1.890	0.742	0.844	0.000	0.000	0.000	0.000	0.000	0.000	0.000	0.000	0.000	0.000	0.000	0.000	0.000	0.000	32	236	1195	1758	-0.868	Error	Error	423	772	0	0	721	1037	0	0	0	0
1	17	12	""	"iYDR194C"	4580	27760	70	2529	4673	3943	127	171	300	100	93	0	1240	2437	2189	87	128	208	93	81	0	0	0	0	0	0	0	0	0	0	0	0	0	0	0	0	0	0	0	2.083	1.934	1.903	2.154	1.724	1.827	0.937	0.000	0.000	0.000	0.000	0.000	0.000	0.000	0.000	0.000	0.000	0.000	0.000	0.000	0.000	32	236	3555	6896	1.059	Error	Error	2402	1153	0	0	4546	2350	0	0	0	0
1	18	12	""	"iYDR198C"	4790	27760	80	1223	1963	1587	120	126	59	96	96	0	856	1418	1220	82	94	51	98	96	0	0	0	0	0	0	0	0	0	0	0	0	0	0	0	0	0	0	0	1.425	1.379	1.314	1.406	1.944	1.313	0.866	0.000	0.000	0.000	0.000	0.000	0.000	0.000	0.000	0.000	0.000	0.000	0.000	0.000	0.000	52	340	1877	3179	0.511	Error	Error	1103	774	0	0	1843	1336	0	0	0	0
1	19	12	""	"iYDR214W"	5000	27760	70	542	763	529	110	123	60	96	84	0	893	1011	597	84	99	51	100	93	0	0	0	0	0	0	0	0	0	0	0	0	0	0	0	0	0	0	0	0.534	0.704	0.675	0.605	1.979	0.769	0.812	0.000	0.000	0.000	0.000	0.000	0.000	0.000	0.000	0.000	0.000	0.000	0.000	0.000	0.000	32	236	1241	1580	-0.905	Error	Error	432	809	0	0	653	927	0	0	0	0
1	20	12	""	"iYDR218C"	5180	27750	80	2103	3443	3025	116	123	69	100	100	0	1284	1972	1756	84	107	99	98	92	0	0	0	0	0	0	0	0	0	0	0	0	0	0	0	0	0	0	0	1.656	1.762	1.846	1.808	1.560	1.784	0.919	0.000	0.000	0.000	0.000	0.000	0.000	0.000	0.000	0.000	0.000	0.000	0.000	0.000	0.000	52	340	3187	5215	0.728	Error	Error	1987	1200	0	0	3327	1888	0	0	0	0
1	21	12	""	"iYDR223W"	5390	27750	70	4113	4055	2110	115	128	83	100	100	0	2464	1952	987	84	96	53	96	96	0	0	0	0	0	0	0	0	0	0	0	0	0	0	0	0	0	0	0	1.680	2.109	2.168	2.234	1.637	2.134	0.925	0.000	0.000	0.000	0.000	0.000	0.000	0.000	0.000	0.000	0.000	0.000	0.000	0.000	0.000	32	236	6378	5808	0.748	Error	Error	3998	2380	0	0	3940	1868	0	0	0	0
1	1	13	""	"iYDR532C"	1380	27970	50	539	486	190	154	185	111	91	66	0	516	537	289	116	151	125	83	66	0	0	0	0	0	0	0	0	0	0	0	0	0	0	0	0	0	0	0	0.962	0.789	0.785	0.767	1.596	0.702	0.485	0.000	0.000	0.000	0.000	0.000	0.000	0.000	0.000	0.000	0.000	0.000	0.000	0.000	0.000	12	98	785	753	-0.055	Error	Error	385	400	0	0	332	421	0	0	0	0
1	2	13	""	"iYDR535C"	1600	27960	80	4754	4552	1190	137	149	77	100	100	0	3357	3288	729	96	113	74	100	100	0	0	0	0	0	0	0	0	0	0	0	0	0	0	0	0	0	0	0	1.416	1.383	1.447	1.387	1.359	1.409	0.895	0.000	0.000	0.000	0.000	0.000	0.000	0.000	0.000	0.000	0.000	0.000	0.000	0.000	0.000	52	340	7878	7607	0.502	Error	Error	4617	3261	0	0	4415	3192	0	0	0	0
1	3	13	""	"iYDR539W-1"	1780	27970	60	374	394	184	136	144	76	84	71	0	315	332	168	91	107	64	90	71	0	0	0	0	0	0	0	0	0	0	0	0	0	0	0	0	0	0	0	1.063	1.071	1.029	1.142	2.641	1.136	0.418	0.000	0.000	0.000	0.000	0.000	0.000	0.000	0.000	0.000	0.000	0.000	0.000	0.000	0.000	32	176	462	499	0.087	Error	Error	238	224	0	0	258	241	0	0	0	0
1	4	13	""	"iYEL073C-4"	2010	27960	70	1151	1283	798	120	160	168	90	84	0	535	671	436	89	106	62	93	84	0	0	0	0	0	0	0	0	0	0	0	0	0	0	0	0	0	0	0	2.312	1.998	1.884	2.062	2.047	2.023	0.720	0.000	0.000	0.000	0.000	0.000	0.000	0.000	0.000	0.000	0.000	0.000	0.000	0.000	0.000	32	236	1477	1745	1.209	Error	Error	1031	446	0	0	1163	582	0	0	0	0
1	5	13	""	"iYEL071W-1"	2190	27960	70	4163	4338	1714	130	226	564	100	100	0	3894	4176	1282	91	247	781	100	100	0	0	0	0	0	0	0	0	0	0	0	0	0	0	0	0	0	0	0	1.060	1.030	1.058	0.983	1.349	1.051	0.868	0.000	0.000	0.000	0.000	0.000	0.000	0.000	0.000	0.000	0.000	0.000	0.000	0.000	0.000	32	236	7836	8293	0.085	Error	Error	4033	3803	0	0	4208	4085	0	0	0	0
1	6	13	""	"iYEL068C"	2380	27960	70	3791	3395	1358	118	237	622	100	84	0	4793	4471	1777	84	311	1063	96	87	0	0	0	0	0	0	0	0	0	0	0	0	0	0	0	0	0	0	0	0.780	0.747	0.764	0.732	1.332	0.716	0.885	0.000	0.000	0.000	0.000	0.000	0.000	0.000	0.000	0.000	0.000	0.000	0.000	0.000	0.000	32	236	8382	7664	-0.358	Error	Error	3673	4709	0	0	3277	4387	0	0	0	0
1	7	13	""	"iYEL051W"	2600	27960	80	2936	2905	1347	116	126	67	100	100	0	2343	2364	1164	84	97	60	96	96	0	0	0	0	0	0	0	0	0	0	0	0	0	0	0	0	0	0	0	1.248	1.223	1.213	1.339	1.888	1.225	0.894	0.000	0.000	0.000	0.000	0.000	0.000	0.000	0.000	0.000	0.000	0.000	0.000	0.000	0.000	52	340	5079	5069	0.320	Error	Error	2820	2259	0	0	2789	2280	0	0	0	0
1	8	13	""	"itG(GCC)E"	2790	27960	60	929	1052	700	120	131	61	93	93	0	791	900	652	76	98	70	90	84	0	0	0	0	0	0	0	0	0	0	0	0	0	0	0	0	0	0	0	1.131	1.131	1.140	1.185	2.264	1.036	0.749	0.000	0.000	0.000	0.000	0.000	0.000	0.000	0.000	0.000	0.000	0.000	0.000	0.000	0.000	32	176	1524	1756	0.178	Error	Error	809	715	0	0	932	824	0	0	0	0
1	9	13	""	"iYEL047C"	3010	27960	70	2869	2860	582	101	178	385	100	100	0	2462	2518	435	78	126	265	100	100	0	0	0	0	0	0	0	0	0	0	0	0	0	0	0	0	0	0	0	1.161	1.131	1.155	1.122	1.189	1.111	0.912	0.000	0.000	0.000	0.000	0.000	0.000	0.000	0.000	0.000	0.000	0.000	0.000	0.000	0.000	32	236	5152	5199	0.215	Error	Error	2768	2384	0	0	2759	2440	0	0	0	0
1	10	13	""	"iYEL029C"	3170	27960	70	6807	6694	1271	117	463	1359	100	100	0	5969	5680	1468	82	440	1266	96	93	0	0	0	0	0	0	0	0	0	0	0	0	0	0	0	0	0	0	0	1.136	1.175	1.125	1.224	1.441	1.108	0.916	0.000	0.000	0.000	0.000	0.000	0.000	0.000	0.000	0.000	0.000	0.000	0.000	0.000	0.000	32	236	12577	12175	0.184	Error	Error	6690	5887	0	0	6577	5598	0	0	0	0
1	11	13	""	"iYEL027W"	3410	27960	70	4366	4134	1148	113	221	625	100	100	0	5236	5182	1309	79	159	470	100	100	0	0	0	0	0	0	0	0	0	0	0	0	0	0	0	0	0	0	0	0.825	0.788	0.819	0.782	1.341	0.794	0.879	0.000	0.000	0.000	0.000	0.000	0.000	0.000	0.000	0.000	0.000	0.000	0.000	0.000	0.000	32	236	9410	9124	-0.278	Error	Error	4253	5157	0	0	4021	5103	0	0	0	0
1	12	13	""	"iYEL023C"	3590	27950	70	5074	5374	1301	106	152	271	100	100	0	3464	3355	746	79	137	323	100	100	0	0	0	0	0	0	0	0	0	0	0	0	0	0	0	0	0	0	0	1.468	1.608	1.584	1.615	1.275	1.628	0.908	0.000	0.000	0.000	0.000	0.000	0.000	0.000	0.000	0.000	0.000	0.000	0.000	0.000	0.000	32	236	8353	8544	0.554	Error	Error	4968	3385	0	0	5268	3276	0	0	0	0
1	13	13	""	"iYFL031W"	3790	27950	90	2206	3395	2795	106	121	112	100	100	0	2292	3426	2991	75	96	133	100	98	0	0	0	0	0	0	0	0	0	0	0	0	0	0	0	0	0	0	0	0.947	0.981	0.955	0.996	1.477	0.956	0.913	0.000	0.000	0.000	0.000	0.000	0.000	0.000	0.000	0.000	0.000	0.000	0.000	0.000	0.000	52	420	4317	6640	-0.078	Error	Error	2100	2217	0	0	3289	3351	0	0	0	0
1	14	13	""	"iYFL027C"	3990	27950	90	4606	4305	1387	106	117	59	100	100	0	6622	6405	1984	75	86	46	100	100	0	0	0	0	0	0	0	0	0	0	0	0	0	0	0	0	0	0	0	0.687	0.663	0.690	0.662	1.378	0.660	0.924	0.000	0.000	0.000	0.000	0.000	0.000	0.000	0.000	0.000	0.000	0.000	0.000	0.000	0.000	52	420	11047	10529	-0.541	Error	Error	4500	6547	0	0	4199	6330	0	0	0	0
1	15	13	""	"iYFL023W"	4180	27940	80	1167	1184	613	108	117	62	98	98	0	1832	1845	1039	76	91	87	98	96	0	0	0	0	0	0	0	0	0	0	0	0	0	0	0	0	0	0	0	0.603	0.608	0.611	0.664	1.638	0.587	0.923	0.000	0.000	0.000	0.000	0.000	0.000	0.000	0.000	0.000	0.000	0.000	0.000	0.000	0.000	52	340	2815	2845	-0.730	Error	Error	1059	1756	0	0	1076	1769	0	0	0	0
1	16	13	""	"iYFL009W"	4380	27950	60	1056	1430	1204	99	111	52	100	96	0	1125	1409	1174	75	152	842	56	40	0	0	0	0	0	0	0	0	0	0	0	0	0	0	0	0	0	0	0	0.911	0.998	1.055	0.954	1.709	1.011	0.886	0.000	0.000	0.000	0.000	0.000	0.000	0.000	0.000	0.000	0.000	0.000	0.000	0.000	0.000	32	176	2007	2665	-0.134	Error	Error	957	1050	0	0	1331	1334	0	0	0	0
1	17	13	""	"iYFL005W"	4590	27950	90	3852	4111	2376	106	115	50	98	98	0	7032	6427	3219	79	88	38	100	100	0	0	0	0	0	0	0	0	0	0	0	0	0	0	0	0	0	0	0	0.539	0.631	0.614	0.590	1.466	0.645	0.927	0.000	0.000	0.000	0.000	0.000	0.000	0.000	0.000	0.000	0.000	0.000	0.000	0.000	0.000	52	420	10699	10353	-0.892	Error	Error	3746	6953	0	0	4005	6348	0	0	0	0
1	18	13	""	"iYFLWdelta5"	4800	27940	70	1694	1948	1234	109	139	123	100	100	0	4503	4852	2674	81	130	328	100	100	0	0	0	0	0	0	0	0	0	0	0	0	0	0	0	0	0	0	0	0.358	0.385	0.384	0.363	1.360	0.409	0.900	0.000	0.000	0.000	0.000	0.000	0.000	0.000	0.000	0.000	0.000	0.000	0.000	0.000	0.000	32	236	6007	6610	-1.480	Error	Error	1585	4422	0	0	1839	4771	0	0	0	0
1	19	13	""	"iYFR009W"	4990	27940	80	1827	2200	1207	109	116	52	100	100	0	2366	2758	1611	75	87	44	100	100	0	0	0	0	0	0	0	0	0	0	0	0	0	0	0	0	0	0	0	0.750	0.779	0.761	0.817	1.569	0.760	0.922	0.000	0.000	0.000	0.000	0.000	0.000	0.000	0.000	0.000	0.000	0.000	0.000	0.000	0.000	52	340	4009	4774	-0.415	Error	Error	1718	2291	0	0	2091	2683	0	0	0	0
1	20	13	""	"iYFR012W"	5190	27940	80	5563	6786	4858	110	116	51	100	100	0	9871	10975	7719	75	91	61	100	100	0	0	0	0	0	0	0	0	0	0	0	0	0	0	0	0	0	0	0	0.557	0.612	0.603	0.625	1.593	0.604	0.930	0.000	0.000	0.000	0.000	0.000	0.000	0.000	0.000	0.000	0.000	0.000	0.000	0.000	0.000	52	340	15249	17576	-0.845	Error	Error	5453	9796	0	0	6676	10900	0	0	0	0
1	21	13	""	"iYFR016C"	5390	27940	80	1287	1375	598	109	118	56	100	100	0	1242	1189	495	78	88	47	98	98	0	0	0	0	0	0	0	0	0	0	0	0	0	0	0	0	0	0	0	1.012	1.140	1.167	1.168	1.541	1.170	0.875	0.000	0.000	0.000	0.000	0.000	0.000	0.000	0.000	0.000	0.000	0.000	0.000	0.000	0.000	52	340	2342	2377	0.017	Error	Error	1178	1164	0	0	1266	1111	0	0	0	0
1	1	14	""	"iYFR027W"	1400	28150	80	5459	5656	3442	125	140	75	100	100	0	4126	4493	2520	92	112	82	100	100	0	0	0	0	0	0	0	0	0	0	0	0	0	0	0	0	0	0	0	1.322	1.257	1.292	1.201	1.441	1.303	0.945	0.000	0.000	0.000	0.000	0.000	0.000	0.000	0.000	0.000	0.000	0.000	0.000	0.000	0.000	52	340	9368	9932	0.403	Error	Error	5334	4034	0	0	5531	4401	0	0	0	0
1	2	14	""	"iYFR030W"	1600	28150	90	1131	1155	609	130	143	74	100	100	0	2304	2055	998	96	114	72	100	100	0	0	0	0	0	0	0	0	0	0	0	0	0	0	0	0	0	0	0	0.453	0.523	0.525	0.504	1.554	0.521	0.863	0.000	0.000	0.000	0.000	0.000	0.000	0.000	0.000	0.000	0.000	0.000	0.000	0.000	0.000	52	420	3209	2984	-1.141	Error	Error	1001	2208	0	0	1025	1959	0	0	0	0
1	3	14	""	"iYFR032C-A"	1800	28160	80	4276	4613	2199	121	135	66	100	100	0	3285	3522	1672	92	107	56	100	100	0	0	0	0	0	0	0	0	0	0	0	0	0	0	0	0	0	0	0	1.301	1.310	1.314	1.308	1.341	1.324	0.947	0.000	0.000	0.000	0.000	0.000	0.000	0.000	0.000	0.000	0.000	0.000	0.000	0.000	0.000	52	340	7348	7922	0.380	Error	Error	4155	3193	0	0	4492	3430	0	0	0	0
1	4	14	""	"iYGL002W"	2000	28150	70	2603	2362	869	122	135	78	100	100	0	8239	6924	2610	88	108	103	100	100	0	0	0	0	0	0	0	0	0	0	0	0	0	0	0	0	0	0	0	0.304	0.328	0.328	0.328	1.320	0.320	0.923	0.000	0.000	0.000	0.000	0.000	0.000	0.000	0.000	0.000	0.000	0.000	0.000	0.000	0.000	32	236	10632	9076	-1.716	Error	Error	2481	8151	0	0	2240	6836	0	0	0	0
1	5	14	""	"iYGR002C"	2200	28150	70	1286	1287	354	120	135	94	100	100	0	4393	4512	1537	86	115	138	100	100	0	0	0	0	0	0	0	0	0	0	0	0	0	0	0	0	0	0	0	0.271	0.264	0.278	0.271	1.465	0.237	0.853	0.000	0.000	0.000	0.000	0.000	0.000	0.000	0.000	0.000	0.000	0.000	0.000	0.000	0.000	32	236	5473	5593	-1.885	Error	Error	1166	4307	0	0	1167	4426	0	0	0	0
1	6	14	""	"iYGR006W"	2400	28160	80	3766	3596	1588	126	134	66	100	100	0	7842	7580	3475	83	98	60	100	100	0	0	0	0	0	0	0	0	0	0	0	0	0	0	0	0	0	0	0	0.469	0.463	0.454	0.462	1.426	0.442	0.898	0.000	0.000	0.000	0.000	0.000	0.000	0.000	0.000	0.000	0.000	0.000	0.000	0.000	0.000	52	340	11399	10967	-1.092	Error	Error	3640	7759	0	0	3470	7497	0	0	0	0
1	7	14	""	"iYGR026W"	2590	28160	80	2171	2171	992	116	128	67	98	98	0	3055	2890	1294	88	107	77	100	100	0	0	0	0	0	0	0	0	0	0	0	0	0	0	0	0	0	0	0	0.693	0.733	0.726	0.737	1.357	0.720	0.910	0.000	0.000	0.000	0.000	0.000	0.000	0.000	0.000	0.000	0.000	0.000	0.000	0.000	0.000	52	340	5022	4857	-0.530	Error	Error	2055	2967	0	0	2055	2802	0	0	0	0
1	8	14	""	"iYGR028W"	2800	28150	70	4099	3812	2539	125	142	91	100	100	0	6252	5272	3099	87	118	117	96	93	0	0	0	0	0	0	0	0	0	0	0	0	0	0	0	0	0	0	0	0.645	0.711	0.751	0.713	1.846	0.748	0.925	0.000	0.000	0.000	0.000	0.000	0.000	0.000	0.000	0.000	0.000	0.000	0.000	0.000	0.000	32	236	10139	8872	-0.634	Error	Error	3974	6165	0	0	3687	5185	0	0	0	0
1	9	14	""	"iYGR030C"	2990	28160	100	1306	2451	2167	115	124	59	98	98	0	1016	1886	1758	82	97	59	96	93	0	0	0	0	0	0	0	0	0	0	0	0	0	0	0	0	0	0	0	1.275	1.295	1.271	1.470	1.760	1.272	0.937	0.000	0.000	0.000	0.000	0.000	0.000	0.000	0.000	0.000	0.000	0.000	0.000	0.000	0.000	80	550	2125	4140	0.351	Error	Error	1191	934	0	0	2336	1804	0	0	0	0
1	10	14	""	"iYGR043C-0"	3190	28160	70	2166	2391	1526	108	124	69	96	93	0	1558	1575	1063	77	92	63	100	96	0	0	0	0	0	0	0	0	0	0	0	0	0	0	0	0	0	0	0	1.390	1.524	1.418	1.468	1.594	1.504	0.883	0.000	0.000	0.000	0.000	0.000	0.000	0.000	0.000	0.000	0.000	0.000	0.000	0.000	0.000	32	236	3539	3781	0.475	Error	Error	2058	1481	0	0	2283	1498	0	0	0	0
1	11	14	""	"iYGR047C"	3400	28150	80	3997	3646	1353	109	123	70	100	98	0	2923	2779	1134	74	90	69	98	98	0	0	0	0	0	0	0	0	0	0	0	0	0	0	0	0	0	0	0	1.365	1.308	1.262	1.342	1.355	1.298	0.935	0.000	0.000	0.000	0.000	0.000	0.000	0.000	0.000	0.000	0.000	0.000	0.000	0.000	0.000	52	340	6737	6242	0.449	Error	Error	3888	2849	0	0	3537	2705	0	0	0	0
1	12	14	""	"iYGR051C"	3600	28150	90	1047	1191	741	113	127	72	98	94	0	724	864	485	77	89	65	98	92	0	0	0	0	0	0	0	0	0	0	0	0	0	0	0	0	0	0	0	1.444	1.370	1.348	1.261	1.807	1.475	0.844	0.000	0.000	0.000	0.000	0.000	0.000	0.000	0.000	0.000	0.000	0.000	0.000	0.000	0.000	52	420	1581	1865	0.530	Error	Error	934	647	0	0	1078	787	0	0	0	0
1	13	14	""	"iYGR067C"	3790	28150	70	1909	2372	1870	108	126	74	100	100	0	634	983	791	77	90	59	93	84	0	0	0	0	0	0	0	0	0	0	0	0	0	0	0	0	0	0	0	3.233	2.499	2.600	2.827	1.672	2.495	0.904	0.000	0.000	0.000	0.000	0.000	0.000	0.000	0.000	0.000	0.000	0.000	0.000	0.000	0.000	32	236	2358	3170	1.693	Error	Error	1801	557	0	0	2264	906	0	0	0	0
1	14	14	""	"iYGR072W"	4000	28150	60	373	422	246	109	116	50	93	81	0	272	432	324	76	84	32	90	87	0	0	0	0	0	0	0	0	0	0	0	0	0	0	0	0	0	0	0	1.347	0.879	1.000	1.112	2.289	0.790	0.667	0.000	0.000	0.000	0.000	0.000	0.000	0.000	0.000	0.000	0.000	0.000	0.000	0.000	0.000	32	176	460	669	0.430	Error	Error	264	196	0	0	313	356	0	0	0	0
1	15	14	""	"iYGR078C"	4190	28160	80	2361	2267	1086	112	122	63	100	100	0	2047	1786	908	76	92	83	100	98	0	0	0	0	0	0	0	0	0	0	0	0	0	0	0	0	0	0	0	1.141	1.260	1.296	1.353	1.600	1.254	0.901	0.000	0.000	0.000	0.000	0.000	0.000	0.000	0.000	0.000	0.000	0.000	0.000	0.000	0.000	52	340	4220	3865	0.190	Error	Error	2249	1971	0	0	2155	1710	0	0	0	0
1	16	14	""	"iYHR009C"	4390	28150	80	3475	3487	1830	112	120	54	100	100	0	2755	2603	1345	81	92	46	100	100	0	0	0	0	0	0	0	0	0	0	0	0	0	0	0	0	0	0	0	1.258	1.338	1.333	1.385	1.459	1.369	0.897	0.000	0.000	0.000	0.000	0.000	0.000	0.000	0.000	0.000	0.000	0.000	0.000	0.000	0.000	52	340	6037	5897	0.331	Error	Error	3363	2674	0	0	3375	2522	0	0	0	0
1	17	14	""	"iYHR013C"	4590	28150	80	2007	2346	1443	108	123	72	100	100	0	3647	3847	2453	76	93	58	100	100	0	0	0	0	0	0	0	0	0	0	0	0	0	0	0	0	0	0	0	0.532	0.593	0.581	0.597	1.556	0.579	0.923	0.000	0.000	0.000	0.000	0.000	0.000	0.000	0.000	0.000	0.000	0.000	0.000	0.000	0.000	52	340	5470	6009	-0.911	Error	Error	1899	3571	0	0	2238	3771	0	0	0	0
1	18	14	""	"iYHRWdelta7"	4780	28150	70	1784	7566	16023	117	128	75	100	100	3	1252	3890	11507	77	96	75	100	100	0	0	0	0	0	0	0	0	0	0	0	0	0	0	0	0	0	0	0	1.419	1.954	1.407	1.691	2.193	1.467	0.733	0.000	0.000	0.000	0.000	0.000	0.000	0.000	0.000	0.000	0.000	0.000	0.000	0.000	0.000	32	236	2842	11262	0.505	Error	Error	1667	1175	0	0	7449	3813	0	0	0	0
1	19	14	""	"iYHR027C"	4990	28150	70	2945	2652	1125	107	120	70	100	100	0	1411	1312	528	78	87	40	100	100	0	0	0	0	0	0	0	0	0	0	0	0	0	0	0	0	0	0	0	2.129	2.062	2.045	2.037	1.340	2.134	0.882	0.000	0.000	0.000	0.000	0.000	0.000	0.000	0.000	0.000	0.000	0.000	0.000	0.000	0.000	32	236	4171	3779	1.090	Error	Error	2838	1333	0	0	2545	1234	0	0	0	0
1	20	14	""	"iYHR031C"	5190	28150	70	2125	1851	823	123	126	53	100	100	0	1051	1032	485	76	88	42	96	93	0	0	0	0	0	0	0	0	0	0	0	0	0	0	0	0	0	0	0	2.053	1.808	1.847	1.945	1.592	1.819	0.912	0.000	0.000	0.000	0.000	0.000	0.000	0.000	0.000	0.000	0.000	0.000	0.000	0.000	0.000	32	236	2977	2684	1.038	Error	Error	2002	975	0	0	1728	956	0	0	0	0
1	21	14	""	"iYHR035W"	5400	28150	80	1234	1822	1524	119	127	64	100	94	0	692	1168	975	79	91	54	98	96	0	0	0	0	0	0	0	0	0	0	0	0	0	0	0	0	0	0	0	1.819	1.564	1.540	1.516	1.841	1.612	0.867	0.000	0.000	0.000	0.000	0.000	0.000	0.000	0.000	0.000	0.000	0.000	0.000	0.000	0.000	52	332	1728	2792	0.863	Error	Error	1115	613	0	0	1703	1089	0	0	0	0
1	1	15	""	"iYHR048W"	1390	28360	80	1921	1828	918	137	154	80	100	100	0	989	951	513	98	118	70	96	94	0	0	0	0	0	0	0	0	0	0	0	0	0	0	0	0	0	0	0	2.002	1.982	1.938	2.031	1.686	1.964	0.869	0.000	0.000	0.000	0.000	0.000	0.000	0.000	0.000	0.000	0.000	0.000	0.000	0.000	0.000	52	332	2675	2544	1.002	Error	Error	1784	891	0	0	1691	853	0	0	0	0
1	2	15	""	"iYHR052W"	1600	28360	90	2355	5437	5579	133	147	75	100	100	0	2397	6237	6795	96	114	65	100	98	0	0	0	0	0	0	0	0	0	0	0	0	0	0	0	0	0	0	0	0.966	0.864	0.913	0.917	1.704	0.832	0.931	0.000	0.000	0.000	0.000	0.000	0.000	0.000	0.000	0.000	0.000	0.000	0.000	0.000	0.000	52	420	4523	11445	-0.050	Error	Error	2222	2301	0	0	5304	6141	0	0	0	0
1	3	15	""	"iYHR056C"	1790	28360	90	5841	5390	2509	121	141	111	100	100	0	4698	4136	2104	88	107	77	100	100	0	0	0	0	0	0	0	0	0	0	0	0	0	0	0	0	0	0	0	1.241	1.302	1.335	1.379	1.462	1.253	0.923	0.000	0.000	0.000	0.000	0.000	0.000	0.000	0.000	0.000	0.000	0.000	0.000	0.000	0.000	52	420	10330	9317	0.311	Error	Error	5720	4610	0	0	5269	4048	0	0	0	0
1	4	15	""	"itF(GAA)H1"	1990	28360	90	8316	8446	1052	117	133	110	100	100	0	5440	5336	770	85	103	74	100	100	0	0	0	0	0	0	0	0	0	0	0	0	0	0	0	0	0	0	0	1.531	1.586	1.520	1.593	1.183	1.598	0.934	0.000	0.000	0.000	0.000	0.000	0.000	0.000	0.000	0.000	0.000	0.000	0.000	0.000	0.000	52	420	13554	13580	0.615	Error	Error	8199	5355	0	0	8329	5251	0	0	0	0
1	5	15	""	"iYHR075C"	2200	28360	100	6395	5983	1442	114	121	60	100	100	0	10122	9828	2531	79	93	53	100	100	0	0	0	0	0	0	0	0	0	0	0	0	0	0	0	0	0	0	0	0.625	0.602	0.604	0.604	1.441	0.589	0.930	0.000	0.000	0.000	0.000	0.000	0.000	0.000	0.000	0.000	0.000	0.000	0.000	0.000	0.000	80	541	16324	15618	-0.677	Error	Error	6281	10043	0	0	5869	9749	0	0	0	0
1	6	15	""	"iYHR079C"	2390	28350	80	4135	4184	906	114	123	60	100	100	0	3624	3517	973	78	92	52	100	100	0	0	0	0	0	0	0	0	0	0	0	0	0	0	0	0	0	0	0	1.134	1.183	1.165	1.225	1.390	1.136	0.914	0.000	0.000	0.000	0.000	0.000	0.000	0.000	0.000	0.000	0.000	0.000	0.000	0.000	0.000	52	340	7567	7509	0.181	Error	Error	4021	3546	0	0	4070	3439	0	0	0	0
1	7	15	""	"iYIL013C"	2600	28330	50	208	218	122	126	163	142	33	8	0	143	270	289	80	140	197	25	16	0	0	0	0	0	0	0	0	0	0	0	0	0	0	0	0	0	0	0	1.302	0.484	1.214	1.516	3.572	0.678	0.610	0.000	0.000	0.000	0.000	0.000	0.000	0.000	0.000	0.000	0.000	0.000	0.000	0.000	0.000	12	104	145	282	0.380	Error	Error	82	63	0	0	92	190	0	0	0	0
1	8	15	""	"iYIL009C-A"	2790	28360	80	1190	1181	519	115	126	62	98	98	0	2088	2089	918	80	95	58	100	100	0	0	0	0	0	0	0	0	0	0	0	0	0	0	0	0	0	0	0	0.535	0.531	0.548	0.508	1.361	0.529	0.899	0.000	0.000	0.000	0.000	0.000	0.000	0.000	0.000	0.000	0.000	0.000	0.000	0.000	0.000	52	340	3083	3075	-0.901	Error	Error	1075	2008	0	0	1066	2009	0	0	0	0
1	9	15	""	"iYIL009W"	2990	28360	80	3443	3327	780	109	116	54	100	100	0	9305	9103	1507	77	88	44	100	100	0	0	0	0	0	0	0	0	0	0	0	0	0	0	0	0	0	0	0	0.361	0.357	0.359	0.350	1.209	0.355	0.930	0.000	0.000	0.000	0.000	0.000	0.000	0.000	0.000	0.000	0.000	0.000	0.000	0.000	0.000	52	340	12562	12244	-1.469	Error	Error	3334	9228	0	0	3218	9026	0	0	0	0
1	10	15	""	"itE(UUC)I"	3190	28350	70	1346	1250	448	119	125	57	100	96	0	2189	2075	732	78	92	53	100	100	0	0	0	0	0	0	0	0	0	0	0	0	0	0	0	0	0	0	0	0.581	0.566	0.587	0.542	1.373	0.561	0.905	0.000	0.000	0.000	0.000	0.000	0.000	0.000	0.000	0.000	0.000	0.000	0.000	0.000	0.000	32	236	3338	3128	-0.783	Error	Error	1227	2111	0	0	1131	1997	0	0	0	0
1	11	15	""	"iYIR010W"	3390	28350	60	566	779	563	116	123	58	96	96	0	1279	1755	1357	75	91	72	100	100	0	0	0	0	0	0	0	0	0	0	0	0	0	0	0	0	0	0	0	0.374	0.395	0.418	0.400	1.615	0.388	0.874	0.000	0.000	0.000	0.000	0.000	0.000	0.000	0.000	0.000	0.000	0.000	0.000	0.000	0.000	32	176	1654	2343	-1.420	Error	Error	450	1204	0	0	663	1680	0	0	0	0
1	12	15	""	"iYIR014W"	3590	28350	80	1879	1845	725	111	120	58	100	100	0	1546	1416	613	77	89	45	100	98	0	0	0	0	0	0	0	0	0	0	0	0	0	0	0	0	0	0	0	1.204	1.295	1.273	1.377	1.490	1.269	0.908	0.000	0.000	0.000	0.000	0.000	0.000	0.000	0.000	0.000	0.000	0.000	0.000	0.000	0.000	52	340	3237	3073	0.267	Error	Error	1768	1469	0	0	1734	1339	0	0	0	0
1	13	15	""	"iYIR026C"	3800	28350	70	3120	2806	912	113	131	107	100	100	0	3557	3254	879	72	85	50	100	100	0	0	0	0	0	0	0	0	0	0	0	0	0	0	0	0	0	0	0	0.863	0.846	0.853	0.826	1.293	0.857	0.930	0.000	0.000	0.000	0.000	0.000	0.000	0.000	0.000	0.000	0.000	0.000	0.000	0.000	0.000	32	236	6492	5875	-0.213	Error	Error	3007	3485	0	0	2693	3182	0	0	0	0
1	14	15	""	"iYIR030C"	3990	28350	100	1198	1301	637	109	118	54	100	100	0	1329	1412	700	79	90	44	100	98	0	0	0	0	0	0	0	0	0	0	0	0	0	0	0	0	0	0	0	0.871	0.894	0.888	0.922	1.638	0.899	0.894	0.000	0.000	0.000	0.000	0.000	0.000	0.000	0.000	0.000	0.000	0.000	0.000	0.000	0.000	80	544	2339	2525	-0.199	Error	Error	1089	1250	0	0	1192	1333	0	0	0	0
1	15	15	""	"iYIR034C"	4200	28350	100	1841	1687	673	113	122	56	100	97	0	2779	2487	910	83	103	61	98	98	0	0	0	0	0	0	0	0	0	0	0	0	0	0	0	0	0	0	0	0.641	0.655	0.636	0.633	1.583	0.654	0.889	0.000	0.000	0.000	0.000	0.000	0.000	0.000	0.000	0.000	0.000	0.000	0.000	0.000	0.000	80	509	4424	3978	-0.642	Error	Error	1728	2696	0	0	1574	2404	0	0	0	0
1	16	15	""	"iYJL223C-0"	4380	28350	100	12975	12855	2164	109	120	60	100	100	0	10303	9896	2376	79	88	51	100	100	0	0	0	0	0	0	0	0	0	0	0	0	0	0	0	0	0	0	0	1.258	1.298	1.296	1.348	1.363	1.262	0.945	0.000	0.000	0.000	0.000	0.000	0.000	0.000	0.000	0.000	0.000	0.000	0.000	0.000	0.000	80	522	23090	22563	0.332	Error	Error	12866	10224	0	0	12746	9817	0	0	0	0
1	17	15	""	"iYJL219W"	4590	28350	90	4983	4826	1022	111	120	62	100	100	0	3854	3749	667	73	83	50	100	100	0	0	0	0	0	0	0	0	0	0	0	0	0	0	0	0	0	0	0	1.289	1.283	1.294	1.274	1.180	1.301	0.931	0.000	0.000	0.000	0.000	0.000	0.000	0.000	0.000	0.000	0.000	0.000	0.000	0.000	0.000	52	420	8653	8391	0.366	Error	Error	4872	3781	0	0	4715	3676	0	0	0	0
1	18	15	""	"iYJL215C"	4810	28340	70	1352	1647	1089	103	130	152	96	93	0	1011	1256	789	72	84	66	100	96	0	0	0	0	0	0	0	0	0	0	0	0	0	0	0	0	0	0	0	1.330	1.304	1.294	1.246	1.353	1.437	0.912	0.000	0.000	0.000	0.000	0.000	0.000	0.000	0.000	0.000	0.000	0.000	0.000	0.000	0.000	32	236	2188	2728	0.412	Error	Error	1249	939	0	0	1544	1184	0	0	0	0
1	19	15	""	"iYJR093C"	4990	28350	80	2594	2438	745	99	106	45	100	100	0	2724	2569	728	69	75	30	100	100	0	0	0	0	0	0	0	0	0	0	0	0	0	0	0	0	0	0	0	0.940	0.936	0.912	0.934	1.275	0.933	0.907	0.000	0.000	0.000	0.000	0.000	0.000	0.000	0.000	0.000	0.000	0.000	0.000	0.000	0.000	52	340	5150	4839	-0.090	Error	Error	2495	2655	0	0	2339	2500	0	0	0	0
1	20	15	""	"iYJR095W"	5180	28350	70	2819	2842	729	113	208	542	100	100	0	1836	1921	383	76	160	395	100	100	0	0	0	0	0	0	0	0	0	0	0	0	0	0	0	0	0	0	0	1.538	1.479	1.491	1.457	1.277	1.589	0.857	0.000	0.000	0.000	0.000	0.000	0.000	0.000	0.000	0.000	0.000	0.000	0.000	0.000	0.000	32	236	4466	4574	0.621	Error	Error	2706	1760	0	0	2729	1845	0	0	0	0
1	21	15	""	"iYJR099W"	5390	28350	60	851	1084	728	117	120	49	100	96	0	587	872	655	71	83	42	96	93	0	0	0	0	0	0	0	0	0	0	0	0	0	0	0	0	0	0	0	1.422	1.207	1.148	1.352	1.945	1.246	0.822	0.000	0.000	0.000	0.000	0.000	0.000	0.000	0.000	0.000	0.000	0.000	0.000	0.000	0.000	32	176	1250	1768	0.508	Error	Error	734	516	0	0	967	801	0	0	0	0
1	1	16	""	"iYJR115W"	1400	28560	80	5794	5515	1745	127	139	67	100	100	0	2299	2230	539	85	101	53	100	100	0	0	0	0	0	0	0	0	0	0	0	0	0	0	0	0	0	0	0	2.560	2.512	2.519	2.458	1.253	2.651	0.899	0.000	0.000	0.000	0.000	0.000	0.000	0.000	0.000	0.000	0.000	0.000	0.000	0.000	0.000	52	340	7881	7533	1.356	Error	Error	5667	2214	0	0	5388	2145	0	0	0	0
1	2	16	""	"iYJR119C"	1590	28560	70	2938	3040	1465	123	182	291	100	96	0	1487	1848	1104	85	144	265	96	93	0	0	0	0	0	0	0	0	0	0	0	0	0	0	0	0	0	0	0	2.008	1.655	1.689	1.729	1.349	1.489	0.892	0.000	0.000	0.000	0.000	0.000	0.000	0.000	0.000	0.000	0.000	0.000	0.000	0.000	0.000	32	236	4217	4680	1.006	Error	Error	2815	1402	0	0	2917	1763	0	0	0	0
1	3	16	""	"iYJR123W"	1790	28570	60	1626	1579	674	122	144	92	100	100	0	3872	3988	1704	89	143	222	100	100	0	0	0	0	0	0	0	0	0	0	0	0	0	0	0	0	0	0	0	0.398	0.374	0.389	0.374	1.296	0.359	0.899	0.000	0.000	0.000	0.000	0.000	0.000	0.000	0.000	0.000	0.000	0.000	0.000	0.000	0.000	32	176	5287	5356	-1.331	Error	Error	1504	3783	0	0	1457	3899	0	0	0	0
1	4	16	""	"iYJR140C"	2000	28560	70	2222	2151	785	115	132	97	100	100	0	1586	1481	500	84	95	46	100	100	0	0	0	0	0	0	0	0	0	0	0	0	0	0	0	0	0	0	0	1.403	1.457	1.428	1.455	1.276	1.506	0.897	0.000	0.000	0.000	0.000	0.000	0.000	0.000	0.000	0.000	0.000	0.000	0.000	0.000	0.000	32	236	3609	3433	0.488	Error	Error	2107	1502	0	0	2036	1397	0	0	0	0
1	5	16	""	"iYJR144W"	2200	28560	80	2809	3077	1679	106	116	72	100	100	0	1740	1836	942	80	95	111	98	98	0	0	0	0	0	0	0	0	0	0	0	0	0	0	0	0	0	0	0	1.628	1.692	1.647	1.685	1.346	1.749	0.936	0.000	0.000	0.000	0.000	0.000	0.000	0.000	0.000	0.000	0.000	0.000	0.000	0.000	0.000	52	340	4363	4727	0.703	Error	Error	2703	1660	0	0	2971	1756	0	0	0	0
1	6	16	""	"iYJR149W"	2410	28550	70	3231	2950	688	106	168	334	100	100	0	3575	3474	561	73	118	267	100	100	0	0	0	0	0	0	0	0	0	0	0	0	0	0	0	0	0	0	0	0.892	0.836	0.873	0.819	1.232	0.798	0.893	0.000	0.000	0.000	0.000	0.000	0.000	0.000	0.000	0.000	0.000	0.000	0.000	0.000	0.000	32	236	6627	6245	-0.164	Error	Error	3125	3502	0	0	2844	3401	0	0	0	0
1	7	16	""	"iYJR159W"	2590	28560	90	8312	8430	1512	105	114	60	100	100	0	5033	5023	1235	75	89	73	100	100	0	0	0	0	0	0	0	0	0	0	0	0	0	0	0	0	0	0	0	1.655	1.682	1.626	1.742	1.436	1.648	0.913	0.000	0.000	0.000	0.000	0.000	0.000	0.000	0.000	0.000	0.000	0.000	0.000	0.000	0.000	52	420	13165	13273	0.727	Error	Error	8207	4958	0	0	8325	4948	0	0	0	0
1	8	16	""	"iYKL225W"	2780	28560	90	20527	20976	3514	116	174	536	100	100	0	16676	17099	2688	77	214	1233	100	100	0	0	0	0	0	0	0	0	0	0	0	0	0	0	0	0	0	0	0	1.230	1.225	1.214	1.224	1.198	1.216	0.927	0.000	0.000	0.000	0.000	0.000	0.000	0.000	0.000	0.000	0.000	0.000	0.000	0.000	0.000	52	420	37010	37882	0.298	Error	Error	20411	16599	0	0	20860	17022	0	0	0	0
1	9	16	""	"iYKL221W-0"	3000	28560	90	3201	3130	569	106	114	58	100	100	0	3398	3421	424	74	82	34	100	100	0	0	0	0	0	0	0	0	0	0	0	0	0	0	0	0	0	0	0	0.931	0.903	0.904	0.890	1.251	0.914	0.913	0.000	0.000	0.000	0.000	0.000	0.000	0.000	0.000	0.000	0.000	0.000	0.000	0.000	0.000	52	420	6419	6371	-0.103	Error	Error	3095	3324	0	0	3024	3347	0	0	0	0
1	10	16	""	"iYKR062W"	3200	28560	80	644	845	552	111	120	56	98	98	0	641	811	475	73	87	88	96	92	0	0	0	0	0	0	0	0	0	0	0	0	0	0	0	0	0	0	0	0.938	0.995	0.953	0.955	1.669	1.037	0.821	0.000	0.000	0.000	0.000	0.000	0.000	0.000	0.000	0.000	0.000	0.000	0.000	0.000	0.000	52	340	1101	1472	-0.092	Error	Error	533	568	0	0	734	738	0	0	0	0
1	11	16	""	"iYKR066C"	3390	28560	90	3630	3633	509	108	117	58	100	100	0	3429	3299	550	73	84	45	100	100	0	0	0	0	0	0	0	0	0	0	0	0	0	0	0	0	0	0	0	1.049	1.093	1.105	1.098	1.185	1.110	0.902	0.000	0.000	0.000	0.000	0.000	0.000	0.000	0.000	0.000	0.000	0.000	0.000	0.000	0.000	52	420	6878	6751	0.070	Error	Error	3522	3356	0	0	3525	3226	0	0	0	0
1	12	16	""	"iYKR070W"	3590	28550	90	2887	3194	1685	112	124	82	100	100	0	4666	7396	8392	76	92	85	100	100	0	0	0	0	0	0	0	0	0	0	0	0	0	0	0	0	0	0	0	0.605	0.421	0.577	0.545	1.519	0.276	0.781	0.000	0.000	0.000	0.000	0.000	0.000	0.000	0.000	0.000	0.000	0.000	0.000	0.000	0.000	52	420	7365	10402	-0.726	Error	Error	2775	4590	0	0	3082	7320	0	0	0	0
1	13	16	""	"iYKR084C"	3800	28560	80	2592	2525	682	108	115	51	100	100	0	2144	2062	512	73	82	36	100	100	0	0	0	0	0	0	0	0	0	0	0	0	0	0	0	0	0	0	0	1.199	1.215	1.262	1.208	1.293	1.236	0.905	0.000	0.000	0.000	0.000	0.000	0.000	0.000	0.000	0.000	0.000	0.000	0.000	0.000	0.000	52	334	4555	4406	0.262	Error	Error	2484	2071	0	0	2417	1989	0	0	0	0
1	14	16	""	"iYKR088C"	3980	28560	100	1403	1503	651	108	118	55	98	98	0	1320	1372	582	79	91	45	100	100	0	0	0	0	0	0	0	0	0	0	0	0	0	0	0	0	0	0	0	1.044	1.079	1.072	1.088	1.408	1.092	0.892	0.000	0.000	0.000	0.000	0.000	0.000	0.000	0.000	0.000	0.000	0.000	0.000	0.000	0.000	80	522	2536	2688	0.061	Error	Error	1295	1241	0	0	1395	1293	0	0	0	0
1	15	16	""	"iYKR092C-0"	4190	28570	100	4317	4176	1170	107	119	65	100	98	0	2561	2305	727	83	105	68	100	97	0	0	0	0	0	0	0	0	0	0	0	0	0	0	0	0	0	0	0	1.699	1.831	1.746	1.923	1.504	1.828	0.911	0.000	0.000	0.000	0.000	0.000	0.000	0.000	0.000	0.000	0.000	0.000	0.000	0.000	0.000	80	537	6688	6291	0.765	Error	Error	4210	2478	0	0	4069	2222	0	0	0	0
1	16	16	""	"iYKR103W"	4380	28560	80	1495	1643	795	106	116	54	100	100	0	1080	1113	527	69	82	51	100	100	0	0	0	0	0	0	0	0	0	0	0	0	0	0	0	0	0	0	0	1.374	1.472	1.444	1.451	1.400	1.542	0.868	0.000	0.000	0.000	0.000	0.000	0.000	0.000	0.000	0.000	0.000	0.000	0.000	0.000	0.000	52	340	2400	2581	0.458	Error	Error	1389	1011	0	0	1537	1044	0	0	0	0
1	17	16	""	"iYKR106W-1"	4590	28550	90	6495	6504	994	105	112	48	100	100	0	5625	5649	735	71	78	31	100	100	0	0	0	0	0	0	0	0	0	0	0	0	0	0	0	0	0	0	0	1.151	1.147	1.132	1.142	1.141	1.155	0.932	0.000	0.000	0.000	0.000	0.000	0.000	0.000	0.000	0.000	0.000	0.000	0.000	0.000	0.000	52	420	11944	11977	0.202	Error	Error	6390	5554	0	0	6399	5578	0	0	0	0
1	18	16	""	"iYLL066C-1"	4790	28550	70	59232	49867	19146	114	252	907	100	100	28	33131	29635	11307	74	247	1310	100	100	0	0	0	0	0	0	0	0	0	0	0	0	0	0	0	0	0	0	0	1.788	1.683	1.684	1.661	1.208	1.729	0.935	0.000	0.000	0.000	0.000	0.000	0.000	0.000	0.000	0.000	0.000	0.000	0.000	0.000	0.000	32	236	92175	79314	0.839	Error	Error	59118	33057	0	0	49753	29561	0	0	0	0
1	19	16	""	"iYLL050C"	4990	28560	90	2150	2086	557	105	111	48	100	100	0	1370	1342	333	72	79	33	100	100	0	0	0	0	0	0	0	0	0	0	0	0	0	0	0	0	0	0	0	1.576	1.560	1.530	1.546	1.272	1.571	0.894	0.000	0.000	0.000	0.000	0.000	0.000	0.000	0.000	0.000	0.000	0.000	0.000	0.000	0.000	52	420	3343	3251	0.656	Error	Error	2045	1298	0	0	1981	1270	0	0	0	0
1	20	16	""	"iYLL044W"	5180	28550	80	4821	4758	766	107	123	108	100	100	0	3898	3587	1153	72	100	214	96	96	0	0	0	0	0	0	0	0	0	0	0	0	0	0	0	0	0	0	0	1.232	1.323	1.240	1.502	1.866	1.250	0.914	0.000	0.000	0.000	0.000	0.000	0.000	0.000	0.000	0.000	0.000	0.000	0.000	0.000	0.000	52	340	8540	8166	0.301	Error	Error	4714	3826	0	0	4651	3515	0	0	0	0
1	21	16	""	"iYLL040C"	5400	28550	90	2385	2296	528	108	118	51	100	100	0	1307	1287	274	71	81	38	100	100	0	0	0	0	0	0	0	0	0	0	0	0	0	0	0	0	0	0	0	1.842	1.799	1.800	1.793	1.223	1.891	0.911	0.000	0.000	0.000	0.000	0.000	0.000	0.000	0.000	0.000	0.000	0.000	0.000	0.000	0.000	52	420	3513	3404	0.881	Error	Error	2277	1236	0	0	2188	1216	0	0	0	0
1	1	17	""	"iYLR267W"	1400	28770	100	1285	3247	3928	130	145	72	96	96	0	882	2116	2507	93	112	74	96	92	0	0	0	0	0	0	0	0	0	0	0	0	0	0	0	0	0	0	0	1.464	1.541	1.512	1.500	1.935	1.583	0.937	0.000	0.000	0.000	0.000	0.000	0.000	0.000	0.000	0.000	0.000	0.000	0.000	0.000	0.000	80	540	1944	5140	0.550	Error	Error	1155	789	0	0	3117	2023	0	0	0	0
1	2	17	""	"itV(AAC)L"	1600	28760	80	828	1288	1034	126	140	68	100	98	0	596	1003	858	89	109	81	100	92	0	0	0	0	0	0	0	0	0	0	0	0	0	0	0	0	0	0	0	1.385	1.271	1.300	1.308	1.522	1.243	0.878	0.000	0.000	0.000	0.000	0.000	0.000	0.000	0.000	0.000	0.000	0.000	0.000	0.000	0.000	52	340	1209	2076	0.469	Error	Error	702	507	0	0	1162	914	0	0	0	0
1	3	17	""	"iYLR275W"	1800	28760	70	953	1111	621	129	143	70	96	96	0	1814	1865	913	91	107	55	100	100	0	0	0	0	0	0	0	0	0	0	0	0	0	0	0	0	0	0	0	0.478	0.554	0.573	0.490	1.942	0.576	0.900	0.000	0.000	0.000	0.000	0.000	0.000	0.000	0.000	0.000	0.000	0.000	0.000	0.000	0.000	32	236	2547	2756	-1.064	Error	Error	824	1723	0	0	982	1774	0	0	0	0
1	4	17	""	"iYLR293C"	2000	28760	70	2163	2486	1621	129	138	74	100	100	0	1452	1355	733	85	102	61	100	96	0	0	0	0	0	0	0	0	0	0	0	0	0	0	0	0	0	0	0	1.488	1.856	1.728	1.727	1.576	2.086	0.866	0.000	0.000	0.000	0.000	0.000	0.000	0.000	0.000	0.000	0.000	0.000	0.000	0.000	0.000	32	236	3401	3627	0.573	Error	Error	2034	1367	0	0	2357	1270	0	0	0	0
1	5	17	""	"iYLR298C"	2190	28760	90	5404	5276	1810	114	124	71	100	100	0	2258	2077	833	76	93	105	100	100	0	0	0	0	0	0	0	0	0	0	0	0	0	0	0	0	0	0	0	2.424	2.580	2.507	2.743	1.463	2.547	0.906	0.000	0.000	0.000	0.000	0.000	0.000	0.000	0.000	0.000	0.000	0.000	0.000	0.000	0.000	52	420	7472	7163	1.278	Error	Error	5290	2182	0	0	5162	2001	0	0	0	0
1	6	17	""	"iYLRCdelta18"	2400	28760	50	1025	950	311	99	118	64	100	100	0	728	699	250	75	89	48	100	100	0	0	0	0	0	0	0	0	0	0	0	0	0	0	0	0	0	0	0	1.418	1.364	1.263	1.354	1.467	1.261	0.795	0.000	0.000	0.000	0.000	0.000	0.000	0.000	0.000	0.000	0.000	0.000	0.000	0.000	0.000	12	104	1579	1475	0.504	Error	Error	926	653	0	0	851	624	0	0	0	0
1	7	17	""	"iYLR318W"	2580	28760	50	705	799	440	115	159	134	91	83	0	703	980	658	87	171	222	83	66	0	0	0	0	0	0	0	0	0	0	0	0	0	0	0	0	0	0	0	0.958	0.766	0.831	0.811	1.206	0.619	0.831	0.000	0.000	0.000	0.000	0.000	0.000	0.000	0.000	0.000	0.000	0.000	0.000	0.000	0.000	12	104	1206	1577	-0.062	Error	Error	590	616	0	0	684	893	0	0	0	0
1	8	17	""	"iYLR323C"	2800	28760	80	2378	2481	943	108	113	53	100	100	0	2094	2036	783	76	89	49	100	100	0	0	0	0	0	0	0	0	0	0	0	0	0	0	0	0	0	0	0	1.125	1.211	1.175	1.241	1.433	1.197	0.920	0.000	0.000	0.000	0.000	0.000	0.000	0.000	0.000	0.000	0.000	0.000	0.000	0.000	0.000	52	340	4288	4333	0.170	Error	Error	2270	2018	0	0	2373	1960	0	0	0	0
1	9	17	""	"iYLR327C"	3000	28760	80	5740	6270	3353	103	115	61	100	100	0	2403	2667	1359	75	88	54	100	100	0	0	0	0	0	0	0	0	0	0	0	0	0	0	0	0	0	0	0	2.421	2.379	2.318	2.320	1.419	2.451	0.943	0.000	0.000	0.000	0.000	0.000	0.000	0.000	0.000	0.000	0.000	0.000	0.000	0.000	0.000	52	340	7965	8759	1.276	Error	Error	5637	2328	0	0	6167	2592	0	0	0	0
1	10	17	""	"iYLR338W"	3200	28750	90	1179	1554	1087	108	118	60	100	100	0	621	787	518	73	85	47	100	98	0	0	0	0	0	0	0	0	0	0	0	0	0	0	0	0	0	0	0	1.954	2.025	2.012	1.952	1.430	2.119	0.914	0.000	0.000	0.000	0.000	0.000	0.000	0.000	0.000	0.000	0.000	0.000	0.000	0.000	0.000	52	420	1619	2160	0.967	Error	Error	1071	548	0	0	1446	714	0	0	0	0
1	11	17	""	"iYLR343W"	3400	28760	90	1792	2071	1152	108	121	59	100	100	0	1558	1947	1135	76	88	42	100	100	0	0	0	0	0	0	0	0	0	0	0	0	0	0	0	0	0	0	0	1.136	1.049	1.071	1.055	1.377	1.034	0.921	0.000	0.000	0.000	0.000	0.000	0.000	0.000	0.000	0.000	0.000	0.000	0.000	0.000	0.000	52	420	3166	3834	0.184	Error	Error	1684	1482	0	0	1963	1871	0	0	0	0
1	12	17	""	"iYLR345W"	3600	28760	80	1991	2068	1075	112	123	64	100	98	0	3029	3537	1933	77	93	67	100	100	0	0	0	0	0	0	0	0	0	0	0	0	0	0	0	0	0	0	0	0.637	0.565	0.549	0.562	1.399	0.557	0.954	0.000	0.000	0.000	0.000	0.000	0.000	0.000	0.000	0.000	0.000	0.000	0.000	0.000	0.000	52	340	4831	5416	-0.652	Error	Error	1879	2952	0	0	1956	3460	0	0	0	0
1	13	17	""	"iYMR044W"	3810	28760	70	3280	3751	2216	118	159	366	100	87	0	6340	5310	2797	77	115	346	100	100	0	0	0	0	0	0	0	0	0	0	0	0	0	0	0	0	0	0	0	0.505	0.694	0.712	0.657	1.406	0.713	0.848	0.000	0.000	0.000	0.000	0.000	0.000	0.000	0.000	0.000	0.000	0.000	0.000	0.000	0.000	32	236	9425	8866	-0.986	Error	Error	3162	6263	0	0	3633	5233	0	0	0	0
1	14	17	""	"iYMR048W"	4000	28750	70	3234	3429	2112	125	129	59	100	100	0	3623	3585	1900	81	92	45	100	100	0	0	0	0	0	0	0	0	0	0	0	0	0	0	0	0	0	0	0	0.878	0.943	0.956	0.865	1.462	0.993	0.938	0.000	0.000	0.000	0.000	0.000	0.000	0.000	0.000	0.000	0.000	0.000	0.000	0.000	0.000	32	236	6651	6808	-0.188	Error	Error	3109	3542	0	0	3304	3504	0	0	0	0
1	15	17	""	"iYMRCdelta10"	4190	28760	60	578	707	404	113	125	77	100	96	0	656	810	557	79	92	58	96	90	0	0	0	0	0	0	0	0	0	0	0	0	0	0	0	0	0	0	0	0.806	0.813	0.896	0.978	1.995	0.767	0.813	0.000	0.000	0.000	0.000	0.000	0.000	0.000	0.000	0.000	0.000	0.000	0.000	0.000	0.000	32	176	1042	1325	-0.311	Error	Error	465	577	0	0	594	731	0	0	0	0
1	16	17	""	"iYMR067C"	4390	28760	60	3813	3494	1252	105	123	91	100	100	0	3013	2741	1177	74	98	141	100	96	0	0	0	0	0	0	0	0	0	0	0	0	0	0	0	0	0	0	0	1.262	1.271	1.385	1.380	1.517	1.216	0.887	0.000	0.000	0.000	0.000	0.000	0.000	0.000	0.000	0.000	0.000	0.000	0.000	0.000	0.000	32	176	6647	6056	0.335	Error	Error	3708	2939	0	0	3389	2667	0	0	0	0
1	17	17	""	"iYMR071C"	4590	28770	90	1173	1619	1141	102	115	61	98	96	0	1415	1668	1101	72	84	50	98	98	0	0	0	0	0	0	0	0	0	0	0	0	0	0	0	0	0	0	0	0.797	0.951	0.940	0.913	2.031	0.977	0.931	0.000	0.000	0.000	0.000	0.000	0.000	0.000	0.000	0.000	0.000	0.000	0.000	0.000	0.000	52	414	2414	3113	-0.327	Error	Error	1071	1343	0	0	1517	1596	0	0	0	0
1	18	17	""	"iYMR075C-A"	4800	28750	90	1113	1511	1115	108	115	54	100	100	0	1929	3343	2610	71	82	40	100	100	0	0	0	0	0	0	0	0	0	0	0	0	0	0	0	0	0	0	0	0.541	0.429	0.407	0.435	1.851	0.406	0.868	0.000	0.000	0.000	0.000	0.000	0.000	0.000	0.000	0.000	0.000	0.000	0.000	0.000	0.000	52	420	2863	4675	-0.887	Error	Error	1005	1858	0	0	1403	3272	0	0	0	0
1	19	17	""	"iYMR090W"	4990	28760	70	1361	1746	1225	116	121	54	100	100	0	817	1277	978	75	86	49	93	93	0	0	0	0	0	0	0	0	0	0	0	0	0	0	0	0	0	0	0	1.678	1.356	1.389	1.455	1.806	1.334	0.896	0.000	0.000	0.000	0.000	0.000	0.000	0.000	0.000	0.000	0.000	0.000	0.000	0.000	0.000	32	236	1987	2832	0.747	Error	Error	1245	742	0	0	1630	1202	0	0	0	0
1	20	17	""	"iYMR095C"	5200	28750	70	1243	1998	1848	109	118	57	96	93	0	1679	2520	2272	71	85	47	100	96	0	0	0	0	0	0	0	0	0	0	0	0	0	0	0	0	0	0	0	0.705	0.771	0.768	0.729	1.799	0.784	0.914	0.000	0.000	0.000	0.000	0.000	0.000	0.000	0.000	0.000	0.000	0.000	0.000	0.000	0.000	32	236	2742	4338	-0.504	Error	Error	1134	1608	0	0	1889	2449	0	0	0	0
1	21	17	""	"iYMRCdelta13"	5380	28740	50	1750	1539	940	124	140	82	100	91	0	986	833	600	86	109	68	83	83	0	0	0	0	0	0	0	0	0	0	0	0	0	0	0	0	0	0	0	1.807	1.894	1.785	1.940	1.795	1.639	0.819	0.000	0.000	0.000	0.000	0.000	0.000	0.000	0.000	0.000	0.000	0.000	0.000	0.000	0.000	12	104	2526	2162	0.853	Error	Error	1626	900	0	0	1415	747	0	0	0	0
1	1	18	""	"iYMR111C"	1400	28960	90	4076	4192	1913	133	146	76	100	100	0	2690	2783	1413	94	114	69	100	100	0	0	0	0	0	0	0	0	0	0	0	0	0	0	0	0	0	0	0	1.519	1.509	1.566	1.578	1.409	1.483	0.922	0.000	0.000	0.000	0.000	0.000	0.000	0.000	0.000	0.000	0.000	0.000	0.000	0.000	0.000	52	406	6539	6748	0.603	Error	Error	3943	2596	0	0	4059	2689	0	0	0	0
1	2	18	""	"iYMR115W"	1600	28970	70	293	339	190	125	141	73	75	56	0	226	329	227	89	108	70	75	50	0	0	0	0	0	0	0	0	0	0	0	0	0	0	0	0	0	0	0	1.226	0.892	0.895	1.050	2.709	0.833	0.560	0.000	0.000	0.000	0.000	0.000	0.000	0.000	0.000	0.000	0.000	0.000	0.000	0.000	0.000	32	236	305	454	0.294	Error	Error	168	137	0	0	214	240	0	0	0	0
1	3	18	""	"iYMRWdelta16"	1810	28970	80	2265	2759	2333	124	140	77	94	92	0	1325	1662	1426	87	106	65	96	88	0	0	0	0	0	0	0	0	0	0	0	0	0	0	0	0	0	0	0	1.729	1.673	1.672	1.626	1.764	1.689	0.915	0.000	0.000	0.000	0.000	0.000	0.000	0.000	0.000	0.000	0.000	0.000	0.000	0.000	0.000	52	340	3379	4210	0.790	Error	Error	2141	1238	0	0	2635	1575	0	0	0	0
1	4	18	""	"iYNL258C"	2010	28960	90	1877	1921	727	117	127	68	100	100	0	1451	1409	488	80	97	62	100	100	0	0	0	0	0	0	0	0	0	0	0	0	0	0	0	0	0	0	0	1.284	1.357	1.435	1.336	1.321	1.405	0.887	0.000	0.000	0.000	0.000	0.000	0.000	0.000	0.000	0.000	0.000	0.000	0.000	0.000	0.000	52	420	3131	3133	0.360	Error	Error	1760	1371	0	0	1804	1329	0	0	0	0
1	5	18	""	"iYNL254C"	2200	28960	90	4934	5235	2930	115	126	66	100	100	0	3688	3202	1826	82	94	49	100	100	0	0	0	0	0	0	0	0	0	0	0	0	0	0	0	0	0	0	0	1.336	1.641	1.630	1.709	1.413	1.639	0.923	0.000	0.000	0.000	0.000	0.000	0.000	0.000	0.000	0.000	0.000	0.000	0.000	0.000	0.000	52	420	8425	8240	0.418	Error	Error	4819	3606	0	0	5120	3120	0	0	0	0
1	6	18	""	"iYNL249C"	2400	28960	90	1099	1650	1320	119	131	66	94	92	0	911	1234	1020	76	91	55	100	94	0	0	0	0	0	0	0	0	0	0	0	0	0	0	0	0	0	0	0	1.174	1.322	1.322	1.259	1.750	1.317	0.922	0.000	0.000	0.000	0.000	0.000	0.000	0.000	0.000	0.000	0.000	0.000	0.000	0.000	0.000	52	420	1815	2689	0.231	Error	Error	980	835	0	0	1531	1158	0	0	0	0
1	7	18	""	"iYNL231C"	2600	28960	90	1541	1800	970	107	117	55	100	100	0	1314	1514	849	77	87	44	100	100	0	0	0	0	0	0	0	0	0	0	0	0	0	0	0	0	0	0	0	1.159	1.178	1.189	1.202	1.359	1.175	0.918	0.000	0.000	0.000	0.000	0.000	0.000	0.000	0.000	0.000	0.000	0.000	0.000	0.000	0.000	52	420	2671	3130	0.213	Error	Error	1434	1237	0	0	1693	1437	0	0	0	0
1	8	18	""	"iYNL225C"	2800	28970	80	759	1325	1178	111	124	60	98	96	0	568	884	788	77	91	54	98	94	0	0	0	0	0	0	0	0	0	0	0	0	0	0	0	0	0	0	0	1.320	1.504	1.516	1.545	1.883	1.527	0.907	0.000	0.000	0.000	0.000	0.000	0.000	0.000	0.000	0.000	0.000	0.000	0.000	0.000	0.000	52	340	1139	2021	0.400	Error	Error	648	491	0	0	1214	807	0	0	0	0
1	9	18	""	"iYNL221C"	3000	28960	80	4693	4607	2463	114	129	112	100	100	0	2801	2727	1393	75	97	122	100	98	0	0	0	0	0	0	0	0	0	0	0	0	0	0	0	0	0	0	0	1.680	1.694	1.720	1.698	1.412	1.750	0.936	0.000	0.000	0.000	0.000	0.000	0.000	0.000	0.000	0.000	0.000	0.000	0.000	0.000	0.000	52	340	7305	7145	0.748	Error	Error	4579	2726	0	0	4493	2652	0	0	0	0
1	10	18	""	"iYNL202W"	3200	28960	90	443	909	916	109	122	87	88	76	0	416	829	842	75	91	99	86	67	0	0	0	0	0	0	0	0	0	0	0	0	0	0	0	0	0	0	0	0.979	1.061	1.125	1.114	2.007	1.070	0.874	0.000	0.000	0.000	0.000	0.000	0.000	0.000	0.000	0.000	0.000	0.000	0.000	0.000	0.000	52	420	675	1554	-0.030	Error	Error	334	341	0	0	800	754	0	0	0	0
1	11	18	""	"iYNL197C"	3400	28960	100	1286	2153	1913	115	123	55	96	93	0	969	1475	1303	79	89	41	95	92	0	0	0	0	0	0	0	0	0	0	0	0	0	0	0	0	0	0	0	1.316	1.460	1.438	1.479	1.585	1.478	0.946	0.000	0.000	0.000	0.000	0.000	0.000	0.000	0.000	0.000	0.000	0.000	0.000	0.000	0.000	80	536	2061	3434	0.396	Error	Error	1171	890	0	0	2038	1396	0	0	0	0
1	12	18	""	"iYNL193W"	3600	28960	90	3458	3503	943	119	128	58	100	100	0	1327	1351	388	77	88	43	100	100	0	0	0	0	0	0	0	0	0	0	0	0	0	0	0	0	0	0	0	2.671	2.656	2.612	2.675	1.276	2.750	0.907	0.000	0.000	0.000	0.000	0.000	0.000	0.000	0.000	0.000	0.000	0.000	0.000	0.000	0.000	52	420	4589	4658	1.417	Error	Error	3339	1250	0	0	3384	1274	0	0	0	0
1	13	18	""	"iYNL176C"	3810	28960	90	4605	4656	2687	111	128	98	100	98	0	2024	2084	1069	73	86	75	98	98	0	0	0	0	0	0	0	0	0	0	0	0	0	0	0	0	0	0	0	2.303	2.260	2.221	2.243	1.534	2.451	0.918	0.000	0.000	0.000	0.000	0.000	0.000	0.000	0.000	0.000	0.000	0.000	0.000	0.000	0.000	52	414	6445	6556	1.204	Error	Error	4494	1951	0	0	4545	2011	0	0	0	0
1	14	18	""	"iYNL168C"	3990	28960	90	3037	2971	1424	112	122	64	100	100	0	2204	2237	1195	76	91	78	100	100	0	0	0	0	0	0	0	0	0	0	0	0	0	0	0	0	0	0	0	1.375	1.323	1.358	1.380	1.445	1.289	0.902	0.000	0.000	0.000	0.000	0.000	0.000	0.000	0.000	0.000	0.000	0.000	0.000	0.000	0.000	52	414	5053	5020	0.459	Error	Error	2925	2128	0	0	2859	2161	0	0	0	0
1	15	18	""	"iYNL164C"	4190	28960	90	1329	2216	1821	107	117	64	100	100	0	1007	1633	1419	71	83	67	100	98	0	0	0	0	0	0	0	0	0	0	0	0	0	0	0	0	0	0	0	1.306	1.350	1.307	1.370	1.589	1.330	0.913	0.000	0.000	0.000	0.000	0.000	0.000	0.000	0.000	0.000	0.000	0.000	0.000	0.000	0.000	52	420	2158	3671	0.385	Error	Error	1222	936	0	0	2109	1562	0	0	0	0
1	16	18	""	"iYOL113W"	4390	28950	90	1633	1663	357	106	117	60	100	100	0	1319	1263	309	71	84	65	100	100	0	0	0	0	0	0	0	0	0	0	0	0	0	0	0	0	0	0	0	1.224	1.306	1.273	1.326	1.266	1.302	0.917	0.000	0.000	0.000	0.000	0.000	0.000	0.000	0.000	0.000	0.000	0.000	0.000	0.000	0.000	52	420	2775	2749	0.291	Error	Error	1527	1248	0	0	1557	1192	0	0	0	0
1	17	18	""	"iYOL109W"	4600	28950	80	255	374	297	101	109	53	73	63	0	277	431	344	72	80	45	98	84	0	0	0	0	0	0	0	0	0	0	0	0	0	0	0	0	0	0	0	0.751	0.760	0.747	0.706	2.286	0.826	0.803	0.000	0.000	0.000	0.000	0.000	0.000	0.000	0.000	0.000	0.000	0.000	0.000	0.000	0.000	52	340	359	632	-0.413	Error	Error	154	205	0	0	273	359	0	0	0	0
1	18	18	""	"iYOLCdelta3"	4800	28950	70	692	835	604	105	116	64	93	87	0	651	863	631	68	78	42	96	90	0	0	0	0	0	0	0	0	0	0	0	0	0	0	0	0	0	0	0	1.007	0.918	0.903	0.902	2.229	0.929	0.888	0.000	0.000	0.000	0.000	0.000	0.000	0.000	0.000	0.000	0.000	0.000	0.000	0.000	0.000	32	236	1170	1525	0.010	Error	Error	587	583	0	0	730	795	0	0	0	0
1	19	18	""	"iYOL092W"	5000	28960	80	485	547	312	105	114	53	94	88	0	254	353	218	74	82	40	90	86	0	0	0	0	0	0	0	0	0	0	0	0	0	0	0	0	0	0	0	2.111	1.584	1.618	1.560	2.744	1.611	0.687	0.000	0.000	0.000	0.000	0.000	0.000	0.000	0.000	0.000	0.000	0.000	0.000	0.000	0.000	52	340	560	721	1.078	Error	Error	380	180	0	0	442	279	0	0	0	0
1	20	18	""	"iYOL088C"	5190	28950	90	733	1748	1762	107	111	52	96	90	0	588	1207	1231	74	80	34	94	90	0	0	0	0	0	0	0	0	0	0	0	0	0	0	0	0	0	0	0	1.218	1.448	1.368	1.525	2.084	1.454	0.921	0.000	0.000	0.000	0.000	0.000	0.000	0.000	0.000	0.000	0.000	0.000	0.000	0.000	0.000	52	420	1140	2774	0.284	Error	Error	626	514	0	0	1641	1133	0	0	0	0
1	21	18	""	"iYOL084W"	5390	28950	90	912	1902	1856	101	111	60	100	98	0	573	1100	1058	75	84	56	98	96	0	0	0	0	0	0	0	0	0	0	0	0	0	0	0	0	0	0	0	1.629	1.757	1.904	1.864	1.953	1.807	0.895	0.000	0.000	0.000	0.000	0.000	0.000	0.000	0.000	0.000	0.000	0.000	0.000	0.000	0.000	52	420	1309	2826	0.704	Error	Error	811	498	0	0	1801	1025	0	0	0	0
1	1	19	""	"iYOL067C"	1410	29160	90	2893	2680	919	131	142	68	100	100	0	1909	1915	685	88	109	67	100	100	0	0	0	0	0	0	0	0	0	0	0	0	0	0	0	0	0	0	0	1.517	1.395	1.387	1.412	1.372	1.422	0.868	0.000	0.000	0.000	0.000	0.000	0.000	0.000	0.000	0.000	0.000	0.000	0.000	0.000	0.000	52	420	4583	4376	0.601	Error	Error	2762	1821	0	0	2549	1827	0	0	0	0
1	2	19	""	"iYOL063C"	1610	29170	90	2979	2953	1317	132	141	68	100	100	0	1504	1513	697	89	100	49	100	98	0	0	0	0	0	0	0	0	0	0	0	0	0	0	0	0	0	0	0	2.012	1.981	1.891	2.035	1.376	2.018	0.914	0.000	0.000	0.000	0.000	0.000	0.000	0.000	0.000	0.000	0.000	0.000	0.000	0.000	0.000	52	420	4262	4245	1.009	Error	Error	2847	1415	0	0	2821	1424	0	0	0	0
1	3	19	""	"iYOL059W"	1800	29170	90	5553	5958	3304	126	138	72	100	100	0	2052	2091	1142	87	102	63	100	100	0	0	0	0	0	0	0	0	0	0	0	0	0	0	0	0	0	0	0	2.762	2.910	2.793	2.934	1.373	2.969	0.939	0.000	0.000	0.000	0.000	0.000	0.000	0.000	0.000	0.000	0.000	0.000	0.000	0.000	0.000	52	420	7392	7836	1.466	Error	Error	5427	1965	0	0	5832	2004	0	0	0	0
1	4	19	""	"iYOL045W"	2010	29160	90	2607	2512	740	118	130	64	100	100	0	3134	3144	840	82	98	58	100	100	0	0	0	0	0	0	0	0	0	0	0	0	0	0	0	0	0	0	0	0.816	0.782	0.766	0.772	1.296	0.783	0.905	0.000	0.000	0.000	0.000	0.000	0.000	0.000	0.000	0.000	0.000	0.000	0.000	0.000	0.000	52	420	5541	5456	-0.294	Error	Error	2489	3052	0	0	2394	3062	0	0	0	0
1	5	19	""	"iYOL041C"	2200	29170	90	1361	1797	1134	117	129	68	100	100	0	1137	1442	882	81	97	50	100	100	0	0	0	0	0	0	0	0	0	0	0	0	0	0	0	0	0	0	0	1.178	1.234	1.240	1.201	1.499	1.283	0.915	0.000	0.000	0.000	0.000	0.000	0.000	0.000	0.000	0.000	0.000	0.000	0.000	0.000	0.000	52	420	2300	3041	0.236	Error	Error	1244	1056	0	0	1680	1361	0	0	0	0
1	6	19	""	"iYOL035C"	2400	29170	80	2342	2432	1267	111	123	59	100	98	0	1192	1229	665	79	91	44	96	96	0	0	0	0	0	0	0	0	0	0	0	0	0	0	0	0	0	0	0	2.004	2.018	1.885	2.181	1.854	2.057	0.864	0.000	0.000	0.000	0.000	0.000	0.000	0.000	0.000	0.000	0.000	0.000	0.000	0.000	0.000	52	340	3344	3471	1.003	Error	Error	2231	1113	0	0	2321	1150	0	0	0	0
1	7	19	""	"iYOR260W"	2610	29170	70	2615	2670	2018	111	124	74	100	100	0	1815	2398	1765	77	89	50	100	100	0	0	0	0	0	0	0	0	0	0	0	0	0	0	0	0	0	0	0	1.441	1.103	1.137	1.073	1.710	1.141	0.902	0.000	0.000	0.000	0.000	0.000	0.000	0.000	0.000	0.000	0.000	0.000	0.000	0.000	0.000	32	236	4242	4880	0.527	Error	Error	2504	1738	0	0	2559	2321	0	0	0	0
1	8	19	""	"iYOR265W"	2800	29170	90	2070	2212	875	104	117	58	100	100	0	2604	2675	1165	73	84	45	100	100	0	0	0	0	0	0	0	0	0	0	0	0	0	0	0	0	0	0	0	0.777	0.810	0.821	0.841	1.372	0.795	0.892	0.000	0.000	0.000	0.000	0.000	0.000	0.000	0.000	0.000	0.000	0.000	0.000	0.000	0.000	52	420	4497	4710	-0.364	Error	Error	1966	2531	0	0	2108	2602	0	0	0	0
1	9	19	""	"iYOR269W"	3010	29160	90	950	1119	643	111	119	56	98	98	0	1362	1457	781	73	83	41	100	100	0	0	0	0	0	0	0	0	0	0	0	0	0	0	0	0	0	0	0	0.651	0.728	0.734	0.714	1.806	0.732	0.833	0.000	0.000	0.000	0.000	0.000	0.000	0.000	0.000	0.000	0.000	0.000	0.000	0.000	0.000	52	420	2128	2392	-0.620	Error	Error	839	1289	0	0	1008	1384	0	0	0	0
1	10	19	""	"iYOR287C"	3210	29160	80	1712	1941	1073	113	121	57	100	96	0	1670	1956	1059	76	85	40	98	98	0	0	0	0	0	0	0	0	0	0	0	0	0	0	0	0	0	0	0	1.003	0.972	1.010	0.976	1.513	0.988	0.934	0.000	0.000	0.000	0.000	0.000	0.000	0.000	0.000	0.000	0.000	0.000	0.000	0.000	0.000	52	340	3193	3708	0.005	Error	Error	1599	1594	0	0	1828	1880	0	0	0	0
1	11	19	""	"iYOR290C"	3400	29160	80	3154	3849	2548	117	123	58	100	100	0	1856	2035	1326	75	84	37	100	100	0	0	0	0	0	0	0	0	0	0	0	0	0	0	0	0	0	0	0	1.705	1.904	1.919	1.918	1.478	1.873	0.920	0.000	0.000	0.000	0.000	0.000	0.000	0.000	0.000	0.000	0.000	0.000	0.000	0.000	0.000	52	340	4818	5692	0.770	Error	Error	3037	1781	0	0	3732	1960	0	0	0	0
1	12	19	""	"iYOR294W"	3600	29160	80	2721	2911	1814	114	129	108	100	98	0	1709	1955	1324	77	99	151	98	92	0	0	0	0	0	0	0	0	0	0	0	0	0	0	0	0	0	0	0	1.597	1.489	1.423	1.575	1.540	1.422	0.915	0.000	0.000	0.000	0.000	0.000	0.000	0.000	0.000	0.000	0.000	0.000	0.000	0.000	0.000	52	340	4239	4675	0.676	Error	Error	2607	1632	0	0	2797	1878	0	0	0	0
1	13	19	""	"iYOR311C"	3810	29160	80	1126	1984	1709	108	119	61	100	98	0	625	1054	874	72	83	50	100	94	0	0	0	0	0	0	0	0	0	0	0	0	0	0	0	0	0	0	0	1.841	1.910	1.784	1.899	1.901	1.988	0.910	0.000	0.000	0.000	0.000	0.000	0.000	0.000	0.000	0.000	0.000	0.000	0.000	0.000	0.000	52	340	1571	2858	0.880	Error	Error	1018	553	0	0	1876	982	0	0	0	0
1	14	19	""	"iYOR315W"	4000	29170	90	906	1735	1609	104	115	54	98	98	0	949	1741	1560	71	83	54	100	100	0	0	0	0	0	0	0	0	0	0	0	0	0	0	0	0	0	0	0	0.913	0.977	0.962	0.942	1.570	1.005	0.892	0.000	0.000	0.000	0.000	0.000	0.000	0.000	0.000	0.000	0.000	0.000	0.000	0.000	0.000	52	420	1680	3301	-0.131	Error	Error	802	878	0	0	1631	1670	0	0	0	0
1	15	19	""	"iYOR318C"	4200	29160	100	2906	2631	1104	106	114	59	98	95	0	2428	2189	1028	74	83	56	98	93	0	0	0	0	0	0	0	0	0	0	0	0	0	0	0	0	0	0	0	1.189	1.194	1.219	1.232	1.765	1.167	0.887	0.000	0.000	0.000	0.000	0.000	0.000	0.000	0.000	0.000	0.000	0.000	0.000	0.000	0.000	80	542	5154	4640	0.250	Error	Error	2800	2354	0	0	2525	2115	0	0	0	0
1	16	19	""	"iYOR337W"	4400	29160	70	1999	2045	1287	114	119	55	100	100	0	1303	1367	940	69	83	60	93	90	0	0	0	0	0	0	0	0	0	0	0	0	0	0	0	0	0	0	0	1.528	1.488	1.523	1.621	1.380	1.466	0.930	0.000	0.000	0.000	0.000	0.000	0.000	0.000	0.000	0.000	0.000	0.000	0.000	0.000	0.000	32	236	3119	3229	0.611	Error	Error	1885	1234	0	0	1931	1298	0	0	0	0
1	17	19	""	"iYOR341W"	4610	29150	70	1990	3860	3304	113	140	141	100	100	0	2171	4627	3997	74	97	90	100	100	0	0	0	0	0	0	0	0	0	0	0	0	0	0	0	0	0	0	0	0.895	0.823	0.825	0.852	1.494	0.821	0.941	0.000	0.000	0.000	0.000	0.000	0.000	0.000	0.000	0.000	0.000	0.000	0.000	0.000	0.000	32	236	3974	8300	-0.160	Error	Error	1877	2097	0	0	3747	4553	0	0	0	0
1	18	19	""	"iYORWdelta24"	4800	29150	70	719	739	318	103	115	54	100	96	0	1170	1193	454	73	82	35	100	100	0	0	0	0	0	0	0	0	0	0	0	0	0	0	0	0	0	0	0	0.562	0.568	0.593	0.532	1.609	0.568	0.702	0.000	0.000	0.000	0.000	0.000	0.000	0.000	0.000	0.000	0.000	0.000	0.000	0.000	0.000	32	236	1713	1756	-0.833	Error	Error	616	1097	0	0	636	1120	0	0	0	0
1	19	19	""	"iYPL030W"	4990	29160	90	1534	1684	751	101	114	65	100	98	0	927	1008	469	67	76	42	100	98	0	0	0	0	0	0	0	0	0	0	0	0	0	0	0	0	0	0	0	1.666	1.682	1.758	1.707	1.521	1.687	0.914	0.000	0.000	0.000	0.000	0.000	0.000	0.000	0.000	0.000	0.000	0.000	0.000	0.000	0.000	52	420	2293	2524	0.737	Error	Error	1433	860	0	0	1583	941	0	0	0	0
1	20	19	""	"iYPL026C"	5200	29160	80	1059	1369	888	101	116	141	96	88	0	591	811	528	68	157	1424	17	0	0	0	0	0	0	0	0	0	0	0	0	0	0	0	0	0	0	0	0	1.832	1.707	1.783	1.638	1.623	1.748	0.880	0.000	0.000	0.000	0.000	0.000	0.000	0.000	0.000	0.000	0.000	0.000	0.000	0.000	0.000	52	340	1481	2011	0.873	Error	Error	958	523	0	0	1268	743	0	0	0	0
1	21	19	""	"iYPL022W"	5400	29150	70	2589	3270	2282	120	467	4292	37	0	0	4426	5681	4110	76	241	2049	75	53	0	0	0	0	0	0	0	0	0	0	0	0	0	0	0	0	0	0	0	0.568	0.562	0.538	0.564	1.502	0.534	0.877	0.000	0.000	0.000	0.000	0.000	0.000	0.000	0.000	0.000	0.000	0.000	0.000	0.000	0.000	32	236	6819	8755	-0.817	Error	Error	2469	4350	0	0	3150	5605	0	0	0	0
1	1	20	""	"iYPL005W"	1400	29370	80	948	1302	921	125	140	75	96	94	0	3991	6204	4794	96	115	78	100	100	0	0	0	0	0	0	0	0	0	0	0	0	0	0	0	0	0	0	0	0.211	0.193	0.185	0.187	1.883	0.178	0.887	0.000	0.000	0.000	0.000	0.000	0.000	0.000	0.000	0.000	0.000	0.000	0.000	0.000	0.000	52	332	4718	7285	-2.243	Error	Error	823	3895	0	0	1177	6108	0	0	0	0
1	2	20	""	"iYPL001W"	1610	29370	60	356	496	334	115	126	60	84	68	0	766	1623	1483	87	103	51	96	87	0	0	0	0	0	0	0	0	0	0	0	0	0	0	0	0	0	0	0	0.355	0.248	0.255	0.304	2.309	0.211	0.775	0.000	0.000	0.000	0.000	0.000	0.000	0.000	0.000	0.000	0.000	0.000	0.000	0.000	0.000	32	176	920	1917	-1.494	Error	Error	241	679	0	0	381	1536	0	0	0	0
1	3	20	""	"itF(GAA)P1"	1820	29370	70	1486	1341	845	130	157	126	93	87	0	2537	2895	1879	86	116	128	96	96	0	0	0	0	0	0	0	0	0	0	0	0	0	0	0	0	0	0	0	0.553	0.431	0.405	0.396	2.329	0.405	0.808	0.000	0.000	0.000	0.000	0.000	0.000	0.000	0.000	0.000	0.000	0.000	0.000	0.000	0.000	32	236	3807	4020	-0.854	Error	Error	1356	2451	0	0	1211	2809	0	0	0	0
1	4	20	""	"iYPR013C-1"	2000	29370	90	3678	4447	3179	126	137	72	98	98	0	1965	2500	1739	86	101	65	100	98	0	0	0	0	0	0	0	0	0	0	0	0	0	0	0	0	0	0	0	1.890	1.790	1.800	1.716	1.671	1.847	0.920	0.000	0.000	0.000	0.000	0.000	0.000	0.000	0.000	0.000	0.000	0.000	0.000	0.000	0.000	52	420	5431	6735	0.919	Error	Error	3552	1879	0	0	4321	2414	0	0	0	0
1	5	20	""	"iYPR016C"	2200	29360	70	507	773	613	128	137	70	90	81	0	492	717	589	82	100	59	84	75	0	0	0	0	0	0	0	0	0	0	0	0	0	0	0	0	0	0	0	0.924	1.016	1.026	1.078	1.757	1.040	0.906	0.000	0.000	0.000	0.000	0.000	0.000	0.000	0.000	0.000	0.000	0.000	0.000	0.000	0.000	32	236	789	1280	-0.113	Error	Error	379	410	0	0	645	635	0	0	0	0
1	6	20	""	"iYPR020W"	2400	29360	90	536	847	634	123	132	67	94	84	0	1871	1968	1420	81	101	71	94	94	0	0	0	0	0	0	0	0	0	0	0	0	0	0	0	0	0	0	0	0.231	0.384	0.383	0.375	1.794	0.391	0.846	0.000	0.000	0.000	0.000	0.000	0.000	0.000	0.000	0.000	0.000	0.000	0.000	0.000	0.000	52	420	2203	2611	-2.116	Error	Error	413	1790	0	0	724	1887	0	0	0	0
1	7	20	""	"iYPR035W"	2600	29360	70	1196	1637	1380	113	126	55	100	93	0	782	1157	1001	76	93	60	96	90	0	0	0	0	0	0	0	0	0	0	0	0	0	0	0	0	0	0	0	1.534	1.410	1.380	1.425	1.660	1.386	0.868	0.000	0.000	0.000	0.000	0.000	0.000	0.000	0.000	0.000	0.000	0.000	0.000	0.000	0.000	32	236	1789	2605	0.617	Error	Error	1083	706	0	0	1524	1081	0	0	0	0
1	8	20	""	"iYPR042C"	2810	29360	70	4442	4111	1495	113	148	184	100	100	0	3043	2931	1025	78	101	99	100	100	0	0	0	0	0	0	0	0	0	0	0	0	0	0	0	0	0	0	0	1.460	1.401	1.394	1.383	1.259	1.410	0.912	0.000	0.000	0.000	0.000	0.000	0.000	0.000	0.000	0.000	0.000	0.000	0.000	0.000	0.000	32	236	7294	6851	0.546	Error	Error	4329	2965	0	0	3998	2853	0	0	0	0
1	9	20	""	"iYPR047W"	3000	29360	80	2084	2345	1179	102	111	53	100	100	0	1632	1560	724	74	82	38	98	98	0	0	0	0	0	0	0	0	0	0	0	0	0	0	0	0	0	0	0	1.272	1.509	1.553	1.574	1.588	1.555	0.908	0.000	0.000	0.000	0.000	0.000	0.000	0.000	0.000	0.000	0.000	0.000	0.000	0.000	0.000	52	340	3540	3729	0.347	Error	Error	1982	1558	0	0	2243	1486	0	0	0	0
1	10	20	""	"iYCL001W-A"	3200	29360	80	2169	1997	965	107	118	59	98	98	0	12824	11655	6034	75	105	324	100	98	0	0	0	0	0	0	0	0	0	0	0	0	0	0	0	0	0	0	0	0.162	0.163	0.161	0.165	1.459	0.155	0.932	0.000	0.000	0.000	0.000	0.000	0.000	0.000	0.000	0.000	0.000	0.000	0.000	0.000	0.000	52	340	14811	13470	-2.628	Error	Error	2062	12749	0	0	1890	11580	0	0	0	0
1	11	20	""	"iYCL007C"	3390	29370	60	556	569	306	111	122	77	93	84	0	794	993	637	78	93	78	96	96	0	0	0	0	0	0	0	0	0	0	0	0	0	0	0	0	0	0	0	0.622	0.501	0.555	0.502	1.732	0.474	0.816	0.000	0.000	0.000	0.000	0.000	0.000	0.000	0.000	0.000	0.000	0.000	0.000	0.000	0.000	32	176	1161	1373	-0.686	Error	Error	445	716	0	0	458	915	0	0	0	0
1	12	20	""	"iYCL012W"	3600	29360	80	1252	1930	1677	111	119	60	100	96	0	4695	7901	7575	71	81	42	98	98	0	0	0	0	0	0	0	0	0	0	0	0	0	0	0	0	0	0	0	0.247	0.232	0.212	0.266	2.068	0.214	0.909	0.000	0.000	0.000	0.000	0.000	0.000	0.000	0.000	0.000	0.000	0.000	0.000	0.000	0.000	52	340	5765	9649	-2.019	Error	Error	1141	4624	0	0	1819	7830	0	0	0	0
1	13	20	""	"iYCR011C"	3800	29360	60	1108	1388	1154	121	129	64	96	93	0	656	1066	1111	72	87	49	90	87	0	0	0	0	0	0	0	0	0	0	0	0	0	0	0	0	0	0	0	1.690	1.275	1.320	1.523	2.178	1.148	0.857	0.000	0.000	0.000	0.000	0.000	0.000	0.000	0.000	0.000	0.000	0.000	0.000	0.000	0.000	32	176	1571	2261	0.757	Error	Error	987	584	0	0	1267	994	0	0	0	0
1	14	20	""	"iYCRCdelta6-A"	3990	29350	50	939	1027	594	121	130	77	100	91	0	486	861	697	78	92	51	100	100	0	0	0	0	0	0	0	0	0	0	0	0	0	0	0	0	0	0	0	2.005	1.157	1.151	1.312	1.659	0.917	0.828	0.000	0.000	0.000	0.000	0.000	0.000	0.000	0.000	0.000	0.000	0.000	0.000	0.000	0.000	12	104	1226	1689	1.004	Error	Error	818	408	0	0	906	783	0	0	0	0
1	15	20	""	"iYHR210C-A"	4190	29360	80	5677	4993	2653	110	124	77	100	100	0	5029	4529	2695	73	84	45	100	100	0	0	0	0	0	0	0	0	0	0	0	0	0	0	0	0	0	0	0	1.123	1.096	1.079	1.191	1.463	1.042	0.923	0.000	0.000	0.000	0.000	0.000	0.000	0.000	0.000	0.000	0.000	0.000	0.000	0.000	0.000	52	340	10523	9339	0.168	Error	Error	5567	4956	0	0	4883	4456	0	0	0	0
1	16	20	""	"iYHRCdelta14-C"	4400	29360	70	4329	6969	6451	111	119	78	100	100	0	3746	6072	5586	73	87	73	100	100	0	0	0	0	0	0	0	0	0	0	0	0	0	0	0	0	0	0	0	1.148	1.143	1.129	1.110	1.650	1.157	0.922	0.000	0.000	0.000	0.000	0.000	0.000	0.000	0.000	0.000	0.000	0.000	0.000	0.000	0.000	32	236	7891	12857	0.200	Error	Error	4218	3673	0	0	6858	5999	0	0	0	0
1	17	20	""	"iYHRCdelta16-B"	4590	29350	70	9045	7682	4834	110	124	70	100	100	0	4575	3663	2510	72	88	63	96	96	0	0	0	0	0	0	0	0	0	0	0	0	0	0	0	0	0	0	0	1.984	2.109	2.158	2.572	1.697	2.012	0.938	0.000	0.000	0.000	0.000	0.000	0.000	0.000	0.000	0.000	0.000	0.000	0.000	0.000	0.000	32	236	13438	11163	0.989	Error	Error	8935	4503	0	0	7572	3591	0	0	0	0
1	18	20	""	"iYLR157C-A"	4790	29360	80	12598	10637	6508	105	115	55	100	100	0	6548	5535	3183	73	83	40	98	98	0	0	0	0	0	0	0	0	0	0	0	0	0	0	0	0	0	0	0	1.929	1.928	1.971	2.057	2.201	2.018	0.918	0.000	0.000	0.000	0.000	0.000	0.000	0.000	0.000	0.000	0.000	0.000	0.000	0.000	0.000	52	340	18968	15994	0.948	Error	Error	12493	6475	0	0	10532	5462	0	0	0	0
1	19	20	""	"tE(UUC)C"	5010	29350	70	265	266	100	105	113	56	87	65	0	243	250	117	70	77	33	90	84	0	0	0	0	0	0	0	0	0	0	0	0	0	0	0	0	0	0	0	0.925	0.894	0.885	0.916	2.544	0.924	0.517	0.000	0.000	0.000	0.000	0.000	0.000	0.000	0.000	0.000	0.000	0.000	0.000	0.000	0.000	32	236	333	341	-0.113	Error	Error	160	173	0	0	161	180	0	0	0	0
1	20	20	""	"tQ(UUG)L"	5210	29350	70	647	597	261	105	114	56	100	90	0	573	517	275	72	80	36	93	90	0	0	0	0	0	0	0	0	0	0	0	0	0	0	0	0	0	0	0	1.082	1.106	1.111	1.231	1.925	1.157	0.769	0.000	0.000	0.000	0.000	0.000	0.000	0.000	0.000	0.000	0.000	0.000	0.000	0.000	0.000	32	236	1043	937	0.113	Error	Error	542	501	0	0	492	445	0	0	0	0
1	21	20	""	"YHRCTy1-1B"	5390	29350	70	46229	41878	24879	116	514	2432	100	93	40	24904	29430	23875	74	438	2192	93	78	12	0	0	0	0	0	0	0	0	0	0	0	0	0	0	0	0	0	0	1.857	1.423	1.423	1.704	1.912	1.328	0.778	0.000	0.000	0.000	0.000	0.000	0.000	0.000	0.000	0.000	0.000	0.000	0.000	0.000	0.000	32	236	70943	71118	0.893	Error	Error	46113	24830	0	0	41762	29356	0	0	0	0
2	1	1	"VPS8"	"YAL002W"	5820	25480	90	10893	10441	3405	118	129	65	100	100	0	36458	34300	12475	86	100	54	100	100	0	0	0	0	0	0	0	0	0	0	0	0	0	0	0	0	0	0	0	0.296	0.302	0.302	0.308	1.230	0.289	0.947	0.000	0.000	0.000	0.000	0.000	0.000	0.000	0.000	0.000	0.000	0.000	0.000	0.000	0.000	52	376	47147	44537	-1.755	Error	Error	10775	36372	0	0	10323	34214	0	0	0	0
2	2	1	"MTW1"	"YAL034W-A"	6020	25470	90	9505	8742	2822	121	131	63	100	100	0	26280	25224	6040	88	101	47	100	100	0	0	0	0	0	0	0	0	0	0	0	0	0	0	0	0	0	0	0	0.358	0.343	0.346	0.322	1.379	0.346	0.920	0.000	0.000	0.000	0.000	0.000	0.000	0.000	0.000	0.000	0.000	0.000	0.000	0.000	0.000	52	400	35576	33757	-1.481	Error	Error	9384	26192	0	0	8621	25136	0	0	0	0
2	3	1	""	"YAL065C-A"	6210	25480	80	12419	12953	4937	121	131	62	100	100	0	10199	9532	3513	81	94	47	100	100	0	0	0	0	0	0	0	0	0	0	0	0	0	0	0	0	0	0	0	1.215	1.358	1.320	1.426	1.573	1.360	0.896	0.000	0.000	0.000	0.000	0.000	0.000	0.000	0.000	0.000	0.000	0.000	0.000	0.000	0.000	52	332	22416	22283	0.281	Error	Error	12298	10118	0	0	12832	9451	0	0	0	0
2	4	1	""	"YAL004W"	6400	25470	70	12860	11516	4068	125	134	68	100	100	0	10062	8823	3282	84	97	51	100	100	0	0	0	0	0	0	0	0	0	0	0	0	0	0	0	0	0	0	0	1.276	1.303	1.289	1.310	1.413	1.263	0.907	0.000	0.000	0.000	0.000	0.000	0.000	0.000	0.000	0.000	0.000	0.000	0.000	0.000	0.000	32	220	22713	20130	0.352	Error	Error	12735	9978	0	0	11391	8739	0	0	0	0
2	5	1	"FUN12"	"YAL035W"	6610	25480	80	9527	9798	5149	119	132	63	100	100	0	10595	10540	6206	84	98	56	98	98	0	0	0	0	0	0	0	0	0	0	0	0	0	0	0	0	0	0	0	0.895	0.926	0.967	1.048	1.940	0.889	0.884	0.000	0.000	0.000	0.000	0.000	0.000	0.000	0.000	0.000	0.000	0.000	0.000	0.000	0.000	52	332	19919	20135	-0.160	Error	Error	9408	10511	0	0	9679	10456	0	0	0	0
2	6	1	"SEO1"	"YAL067C"	6820	25480	80	7101	7404	3832	120	132	61	100	100	0	3971	4057	2259	81	91	50	100	100	0	0	0	0	0	0	0	0	0	0	0	0	0	0	0	0	0	0	0	1.795	1.832	1.848	1.940	1.756	1.866	0.869	0.000	0.000	0.000	0.000	0.000	0.000	0.000	0.000	0.000	0.000	0.000	0.000	0.000	0.000	52	332	10871	11260	0.844	Error	Error	6981	3890	0	0	7284	3976	0	0	0	0
2	7	1	"ERP2"	"YAL007C"	7010	25480	90	7789	7452	2295	115	126	58	100	100	0	16750	15537	4814	81	92	43	100	100	0	0	0	0	0	0	0	0	0	0	0	0	0	0	0	0	0	0	0	0.460	0.475	0.468	0.474	1.318	0.454	0.916	0.000	0.000	0.000	0.000	0.000	0.000	0.000	0.000	0.000	0.000	0.000	0.000	0.000	0.000	52	412	24343	22793	-1.119	Error	Error	7674	16669	0	0	7337	15456	0	0	0	0
2	8	1	""	"YAL037W"	7220	25480	100	6727	6657	2095	121	134	70	100	100	0	6869	6977	1817	81	101	72	100	100	0	0	0	0	0	0	0	0	0	0	0	0	0	0	0	0	0	0	0	0.973	0.948	0.989	0.927	1.375	0.974	0.911	0.000	0.000	0.000	0.000	0.000	0.000	0.000	0.000	0.000	0.000	0.000	0.000	0.000	0.000	80	538	13394	13432	-0.039	Error	Error	6606	6788	0	0	6536	6896	0	0	0	0
2	9	1	""	"YAL069W"	7420	25480	100	44231	44511	14180	129	147	77	100	100	3	28158	26647	10208	90	115	89	100	100	0	0	0	0	0	0	0	0	0	0	0	0	0	0	0	0	0	0	0	1.571	1.671	1.647	1.888	1.780	1.639	0.939	0.000	0.000	0.000	0.000	0.000	0.000	0.000	0.000	0.000	0.000	0.000	0.000	0.000	0.000	80	519	72170	70939	0.652	Error	Error	44102	28068	0	0	44382	26557	0	0	0	0
2	10	1	"SPO7"	"YAL009W"	7620	25480	100	5979	5531	1725	122	132	67	100	100	0	15879	14923	4733	93	112	93	100	100	0	0	0	0	0	0	0	0	0	0	0	0	0	0	0	0	0	0	0	0.371	0.365	0.369	0.368	1.452	0.354	0.924	0.000	0.000	0.000	0.000	0.000	0.000	0.000	0.000	0.000	0.000	0.000	0.000	0.000	0.000	80	518	21643	20239	-1.430	Error	Error	5857	15786	0	0	5409	14830	0	0	0	0
2	11	1	"CYC3"	"YAL039C"	7810	25480	90	8938	8794	1333	114	123	61	100	100	0	5326	5114	781	84	98	56	100	100	0	0	0	0	0	0	0	0	0	0	0	0	0	0	0	0	0	0	0	1.683	1.726	1.734	1.725	1.176	1.732	0.934	0.000	0.000	0.000	0.000	0.000	0.000	0.000	0.000	0.000	0.000	0.000	0.000	0.000	0.000	52	406	14066	13710	0.751	Error	Error	8824	5242	0	0	8680	5030	0	0	0	0
2	12	1	""	"YAR002W"	8020	25470	90	8795	8625	1813	114	119	50	100	100	0	38951	37878	7638	90	107	59	100	100	0	0	0	0	0	0	0	0	0	0	0	0	0	0	0	0	0	0	0	0.223	0.225	0.231	0.226	1.237	0.212	0.930	0.000	0.000	0.000	0.000	0.000	0.000	0.000	0.000	0.000	0.000	0.000	0.000	0.000	0.000	52	400	47542	46299	-2.162	Error	Error	8681	38861	0	0	8511	37788	0	0	0	0
2	13	1	"CNS1"	"YBR155W"	8210	25470	90	10536	9683	3256	112	121	56	100	100	0	13460	12152	4705	79	95	56	100	100	0	0	0	0	0	0	0	0	0	0	0	0	0	0	0	0	0	0	0	0.779	0.793	0.804	0.889	1.867	0.764	0.929	0.000	0.000	0.000	0.000	0.000	0.000	0.000	0.000	0.000	0.000	0.000	0.000	0.000	0.000	52	400	23805	21644	-0.360	Error	Error	10424	13381	0	0	9571	12073	0	0	0	0
2	14	1	"PCH2"	"YBR186W"	8410	25480	80	854	3238	4837	121	127	58	94	92	0	564	2018	3025	81	96	76	92	86	0	0	0	0	0	0	0	0	0	0	0	0	0	0	0	0	0	0	0	1.518	1.609	1.524	1.563	1.980	1.640	0.899	0.000	0.000	0.000	0.000	0.000	0.000	0.000	0.000	0.000	0.000	0.000	0.000	0.000	0.000	52	332	1216	5054	0.602	Error	Error	733	483	0	0	3117	1937	0	0	0	0
2	15	1	"PYC2"	"YBR218C"	8620	25480	100	1299	1855	1427	115	126	65	100	100	0	1031	1328	1111	77	92	70	97	92	0	0	0	0	0	0	0	0	0	0	0	0	0	0	0	0	0	0	0	1.241	1.391	1.445	1.573	2.154	1.356	0.840	0.000	0.000	0.000	0.000	0.000	0.000	0.000	0.000	0.000	0.000	0.000	0.000	0.000	0.000	80	541	2138	2991	0.312	Error	Error	1184	954	0	0	1740	1251	0	0	0	0
2	16	1	"ICS2"	"YBR157C"	8820	25480	90	4044	3941	1142	113	120	52	100	100	0	2017	1971	615	73	84	43	100	100	0	0	0	0	0	0	0	0	0	0	0	0	0	0	0	0	0	0	0	2.022	2.017	1.972	2.105	1.526	2.065	0.900	0.000	0.000	0.000	0.000	0.000	0.000	0.000	0.000	0.000	0.000	0.000	0.000	0.000	0.000	52	412	5875	5726	1.016	Error	Error	3931	1944	0	0	3828	1898	0	0	0	0
2	17	1	"NTC20"	"YBR188C"	9020	25480	80	7573	6684	2747	117	127	62	100	100	0	4506	4095	1545	75	89	51	100	98	0	0	0	0	0	0	0	0	0	0	0	0	0	0	0	0	0	0	0	1.683	1.634	1.647	1.675	1.708	1.731	0.875	0.000	0.000	0.000	0.000	0.000	0.000	0.000	0.000	0.000	0.000	0.000	0.000	0.000	0.000	52	332	11887	10587	0.751	Error	Error	7456	4431	0	0	6567	4020	0	0	0	0
2	18	1	""	"YBR220C"	9220	25480	80	9067	8614	3406	119	128	56	100	100	0	4423	4295	1589	76	88	49	100	100	0	0	0	0	0	0	0	0	0	0	0	0	0	0	0	0	0	0	0	2.058	2.014	2.011	1.911	1.500	2.092	0.915	0.000	0.000	0.000	0.000	0.000	0.000	0.000	0.000	0.000	0.000	0.000	0.000	0.000	0.000	52	332	13295	12714	1.042	Error	Error	8948	4347	0	0	8495	4219	0	0	0	0
2	19	1	""	"YBR159W"	9420	25480	90	5643	5352	1464	113	740	5224	59	0	0	3446	3369	801	73	407	3047	78	0	0	0	0	0	0	0	0	0	0	0	0	0	0	0	0	0	0	0	0	1.639	1.590	1.633	1.571	1.340	1.656	0.893	0.000	0.000	0.000	0.000	0.000	0.000	0.000	0.000	0.000	0.000	0.000	0.000	0.000	0.000	52	412	8903	8535	0.713	Error	Error	5530	3373	0	0	5239	3296	0	0	0	0
2	20	1	""	"YBR190W"	9620	25480	80	1812	1623	667	115	938	5820	0	0	0	1721	1484	738	75	500	3396	0	0	0	0	0	0	0	0	0	0	0	0	0	0	0	0	0	0	0	0	0	1.031	1.070	1.061	1.259	2.029	0.837	0.713	0.000	0.000	0.000	0.000	0.000	0.000	0.000	0.000	0.000	0.000	0.000	0.000	0.000	0.000	52	332	3343	2917	0.044	Error	Error	1697	1646	0	0	1508	1409	0	0	0	0
2	21	1	"FAT2"	"YBR222C"	9830	25480	80	2058	2939	2228	109	143	305	96	88	0	1142	1720	1406	70	96	222	92	86	0	0	0	0	0	0	0	0	0	0	0	0	0	0	0	0	0	0	0	1.818	1.715	1.723	1.871	1.914	1.690	0.909	0.000	0.000	0.000	0.000	0.000	0.000	0.000	0.000	0.000	0.000	0.000	0.000	0.000	0.000	52	332	3021	4480	0.862	Error	Error	1949	1072	0	0	2830	1650	0	0	0	0
2	1	2	""	"YBR161W"	5850	25690	90	10120	10233	2594	118	124	58	100	100	0	18056	18321	4036	81	91	45	100	100	0	0	0	0	0	0	0	0	0	0	0	0	0	0	0	0	0	0	0	0.556	0.555	0.566	0.551	1.237	0.563	0.926	0.000	0.000	0.000	0.000	0.000	0.000	0.000	0.000	0.000	0.000	0.000	0.000	0.000	0.000	52	414	27977	28355	-0.846	Error	Error	10002	17975	0	0	10115	18240	0	0	0	0
2	2	2	"RIM2"	"YBR192W"	6040	25690	100	7872	7242	2814	112	123	57	100	100	0	15520	14864	5561	82	93	52	100	100	0	0	0	0	0	0	0	0	0	0	0	0	0	0	0	0	0	0	0	0.503	0.482	0.472	0.483	1.695	0.475	0.928	0.000	0.000	0.000	0.000	0.000	0.000	0.000	0.000	0.000	0.000	0.000	0.000	0.000	0.000	80	540	23198	21912	-0.992	Error	Error	7760	15438	0	0	7130	14782	0	0	0	0
2	3	2	""	"YBR224W"	6240	25690	90	9219	8500	2574	117	126	58	100	100	0	5738	5376	1532	82	91	47	100	100	0	0	0	0	0	0	0	0	0	0	0	0	0	0	0	0	0	0	0	1.609	1.583	1.633	1.597	1.442	1.616	0.929	0.000	0.000	0.000	0.000	0.000	0.000	0.000	0.000	0.000	0.000	0.000	0.000	0.000	0.000	52	420	14758	13677	0.686	Error	Error	9102	5656	0	0	8383	5294	0	0	0	0
2	4	2	"GPM2"	"YDL021W"	6430	25690	90	4357	5703	4398	123	133	64	100	100	0	7068	10411	8726	82	93	51	100	100	0	0	0	0	0	0	0	0	0	0	0	0	0	0	0	0	0	0	0	0.606	0.540	0.575	0.576	1.581	0.510	0.917	0.000	0.000	0.000	0.000	0.000	0.000	0.000	0.000	0.000	0.000	0.000	0.000	0.000	0.000	52	420	11220	15909	-0.722	Error	Error	4234	6986	0	0	5580	10329	0	0	0	0
2	5	2	""	"YDL053C"	6640	25690	90	6471	6066	1956	121	134	71	100	100	0	4789	4426	1533	80	101	99	100	100	0	0	0	0	0	0	0	0	0	0	0	0	0	0	0	0	0	0	0	1.348	1.368	1.399	1.385	1.341	1.367	0.931	0.000	0.000	0.000	0.000	0.000	0.000	0.000	0.000	0.000	0.000	0.000	0.000	0.000	0.000	52	420	11059	10291	0.431	Error	Error	6350	4709	0	0	5945	4346	0	0	0	0
2	6	2	""	"YDL085W"	6840	25680	90	8278	14001	13739	121	129	69	100	100	0	4787	7654	7355	83	99	77	100	100	0	0	0	0	0	0	0	0	0	0	0	0	0	0	0	0	0	0	0	1.734	1.833	1.836	1.927	1.721	1.888	0.935	0.000	0.000	0.000	0.000	0.000	0.000	0.000	0.000	0.000	0.000	0.000	0.000	0.000	0.000	52	420	12861	21451	0.794	Error	Error	8157	4704	0	0	13880	7571	0	0	0	0
2	7	2	""	"YDL023C"	7040	25690	80	3708	3814	2186	113	125	57	100	100	0	2850	2930	1506	81	96	56	98	98	0	0	0	0	0	0	0	0	0	0	0	0	0	0	0	0	0	0	0	1.298	1.299	1.315	1.296	1.517	1.366	0.925	0.000	0.000	0.000	0.000	0.000	0.000	0.000	0.000	0.000	0.000	0.000	0.000	0.000	0.000	52	340	6364	6550	0.377	Error	Error	3595	2769	0	0	3701	2849	0	0	0	0
2	8	2	"PSA1"	"YDL055C"	7240	25690	80	2067	3019	2591	117	124	61	100	100	0	4044	4944	3921	77	91	62	100	100	0	0	0	0	0	0	0	0	0	0	0	0	0	0	0	0	0	0	0	0.492	0.596	0.578	0.576	1.471	0.619	0.937	0.000	0.000	0.000	0.000	0.000	0.000	0.000	0.000	0.000	0.000	0.000	0.000	0.000	0.000	52	340	5917	7769	-1.025	Error	Error	1950	3967	0	0	2902	4867	0	0	0	0
2	9	2	"LUC7"	"YDL087C"	7440	25680	90	10903	10816	5209	120	131	67	100	100	0	5809	5870	3010	77	92	57	100	100	0	0	0	0	0	0	0	0	0	0	0	0	0	0	0	0	0	0	0	1.881	1.846	1.892	1.908	1.548	1.859	0.902	0.000	0.000	0.000	0.000	0.000	0.000	0.000	0.000	0.000	0.000	0.000	0.000	0.000	0.000	52	420	16515	16489	0.912	Error	Error	10783	5732	0	0	10696	5793	0	0	0	0
2	10	2	""	"YDL025C"	7630	25680	90	11429	18697	14005	109	122	98	100	100	0	9952	13726	9655	76	90	124	100	100	0	0	0	0	0	0	0	0	0	0	0	0	0	0	0	0	0	0	0	1.146	1.362	1.361	1.365	1.411	1.409	0.920	0.000	0.000	0.000	0.000	0.000	0.000	0.000	0.000	0.000	0.000	0.000	0.000	0.000	0.000	52	420	21196	32238	0.197	Error	Error	11320	9876	0	0	18588	13650	0	0	0	0
2	11	2	""	"YDL057W"	7850	25690	80	2753	5569	6555	115	124	62	100	98	0	2776	4962	5638	78	93	68	100	98	0	0	0	0	0	0	0	0	0	0	0	0	0	0	0	0	0	0	0	0.978	1.117	1.053	1.027	1.565	1.152	0.923	0.000	0.000	0.000	0.000	0.000	0.000	0.000	0.000	0.000	0.000	0.000	0.000	0.000	0.000	52	340	5336	10338	-0.032	Error	Error	2638	2698	0	0	5454	4884	0	0	0	0
2	12	2	""	"YDL089W"	8040	25690	90	770	1676	2125	109	116	55	100	100	0	921	1737	2341	76	89	62	96	90	0	0	0	0	0	0	0	0	0	0	0	0	0	0	0	0	0	0	0	0.782	0.943	0.952	1.026	1.953	0.913	0.874	0.000	0.000	0.000	0.000	0.000	0.000	0.000	0.000	0.000	0.000	0.000	0.000	0.000	0.000	52	420	1506	3228	-0.354	Error	Error	661	845	0	0	1567	1661	0	0	0	0
2	13	2	""	"YDL027C"	8240	25690	100	7778	7046	2780	110	117	52	100	100	0	5765	5501	2070	72	84	47	100	98	0	0	0	0	0	0	0	0	0	0	0	0	0	0	0	0	0	0	0	1.347	1.278	1.297	1.313	1.741	1.300	0.931	0.000	0.000	0.000	0.000	0.000	0.000	0.000	0.000	0.000	0.000	0.000	0.000	0.000	0.000	80	540	13361	12365	0.430	Error	Error	7668	5693	0	0	6936	5429	0	0	0	0
2	14	2	"RAD59"	"YDL059C"	8440	25690	100	5380	4971	1894	113	124	56	100	100	0	3669	3402	1215	77	89	54	98	97	0	0	0	0	0	0	0	0	0	0	0	0	0	0	0	0	0	0	0	1.466	1.461	1.449	1.503	1.784	1.508	0.895	0.000	0.000	0.000	0.000	0.000	0.000	0.000	0.000	0.000	0.000	0.000	0.000	0.000	0.000	80	540	8859	8183	0.552	Error	Error	5267	3592	0	0	4858	3325	0	0	0	0
2	15	2	""	"YDL091C"	8640	25680	80	9142	8627	3210	119	125	58	100	100	0	12157	10688	4191	81	94	51	100	100	0	0	0	0	0	0	0	0	0	0	0	0	0	0	0	0	0	0	0	0.747	0.802	0.799	0.846	1.824	0.785	0.896	0.000	0.000	0.000	0.000	0.000	0.000	0.000	0.000	0.000	0.000	0.000	0.000	0.000	0.000	52	340	21099	19115	-0.420	Error	Error	9023	12076	0	0	8508	10607	0	0	0	0
2	16	2	"RPA14"	"YDR156W"	8830	25680	90	576	688	328	121	131	62	100	100	0	488	532	265	76	89	54	100	98	0	0	0	0	0	0	0	0	0	0	0	0	0	0	0	0	0	0	0	1.104	1.243	1.354	1.267	1.588	1.328	0.812	0.000	0.000	0.000	0.000	0.000	0.000	0.000	0.000	0.000	0.000	0.000	0.000	0.000	0.000	52	420	867	1023	0.143	Error	Error	455	412	0	0	567	456	0	0	0	0
2	17	2	""	"YDR187C"	9030	25690	70	580	1113	1050	119	134	73	100	93	0	567	949	979	80	97	65	96	84	0	0	0	0	0	0	0	0	0	0	0	0	0	0	0	0	0	0	0	0.947	1.144	1.270	1.269	2.074	1.102	0.838	0.000	0.000	0.000	0.000	0.000	0.000	0.000	0.000	0.000	0.000	0.000	0.000	0.000	0.000	32	236	948	1863	-0.079	Error	Error	461	487	0	0	994	869	0	0	0	0
2	18	2	""	"YDR219C"	9220	25680	70	589	1976	2404	124	158	228	78	50	0	617	1592	2094	80	118	262	65	50	0	0	0	0	0	0	0	0	0	0	0	0	0	0	0	0	0	0	0	0.866	1.225	1.377	1.625	2.361	1.187	0.860	0.000	0.000	0.000	0.000	0.000	0.000	0.000	0.000	0.000	0.000	0.000	0.000	0.000	0.000	32	236	1002	3364	-0.208	Error	Error	465	537	0	0	1852	1512	0	0	0	0
2	19	2	"HOM2"	"YDR158W"	9440	25680	80	11722	19637	19494	116	126	89	100	100	0	7300	11223	10708	74	87	71	98	98	0	0	0	0	0	0	0	0	0	0	0	0	0	0	0	0	0	0	0	1.606	1.751	1.814	1.901	1.942	1.829	0.916	0.000	0.000	0.000	0.000	0.000	0.000	0.000	0.000	0.000	0.000	0.000	0.000	0.000	0.000	52	340	18832	30670	0.684	Error	Error	11606	7226	0	0	19521	11149	0	0	0	0
2	20	2	"SLY1"	"YDR189W"	9630	25680	80	3987	5214	4129	111	121	57	100	100	0	5616	6760	5551	74	88	113	100	100	0	0	0	0	0	0	0	0	0	0	0	0	0	0	0	0	0	0	0	0.699	0.763	0.763	0.820	1.604	0.747	0.938	0.000	0.000	0.000	0.000	0.000	0.000	0.000	0.000	0.000	0.000	0.000	0.000	0.000	0.000	52	340	9418	11789	-0.516	Error	Error	3876	5542	0	0	5103	6686	0	0	0	0
2	21	2	""	"YDR221W"	9830	25690	80	836	1951	2642	122	135	92	94	92	0	475	1128	1605	75	87	52	98	92	0	0	0	0	0	0	0	0	0	0	0	0	0	0	0	0	0	0	0	1.785	1.737	1.762	1.725	2.082	1.755	0.815	0.000	0.000	0.000	0.000	0.000	0.000	0.000	0.000	0.000	0.000	0.000	0.000	0.000	0.000	52	340	1114	2882	0.836	Error	Error	714	400	0	0	1829	1053	0	0	0	0
2	1	3	"SSY1"	"YDR160W"	5840	25890	80	13291	13150	6016	117	122	52	100	100	0	12202	11316	5219	84	92	43	100	100	0	0	0	0	0	0	0	0	0	0	0	0	0	0	0	0	0	0	0	1.087	1.160	1.186	1.164	1.312	1.163	0.942	0.000	0.000	0.000	0.000	0.000	0.000	0.000	0.000	0.000	0.000	0.000	0.000	0.000	0.000	52	332	25292	24265	0.121	Error	Error	13174	12118	0	0	13033	11232	0	0	0	0
2	2	3	"HST4"	"YDR191W"	6050	25900	80	5104	6664	5623	114	126	61	98	96	0	3426	4869	4343	83	96	57	96	92	0	0	0	0	0	0	0	0	0	0	0	0	0	0	0	0	0	0	0	1.493	1.369	1.330	1.544	1.784	1.347	0.922	0.000	0.000	0.000	0.000	0.000	0.000	0.000	0.000	0.000	0.000	0.000	0.000	0.000	0.000	52	340	8333	11336	0.578	Error	Error	4990	3343	0	0	6550	4786	0	0	0	0
2	3	3	""	"YDR223W"	6230	25890	60	534	674	372	134	141	60	96	93	0	328	535	395	82	98	58	93	84	0	0	0	0	0	0	0	0	0	0	0	0	0	0	0	0	0	0	0	1.626	1.192	1.410	1.442	2.093	1.095	0.736	0.000	0.000	0.000	0.000	0.000	0.000	0.000	0.000	0.000	0.000	0.000	0.000	0.000	0.000	32	176	646	993	0.701	Error	Error	400	246	0	0	540	453	0	0	0	0
2	4	3	"NBP2"	"YDR162C"	6440	25890	60	505	790	698	126	135	67	100	90	0	534	726	719	87	101	53	96	93	0	0	0	0	0	0	0	0	0	0	0	0	0	0	0	0	0	0	0	0.848	1.039	1.326	1.141	2.337	0.998	0.679	0.000	0.000	0.000	0.000	0.000	0.000	0.000	0.000	0.000	0.000	0.000	0.000	0.000	0.000	32	176	826	1303	-0.238	Error	Error	379	447	0	0	664	639	0	0	0	0
2	5	3	""	"YDR193W"	6640	25890	80	3488	3872	2628	124	134	63	100	100	0	2592	2901	2226	79	96	82	98	96	0	0	0	0	0	0	0	0	0	0	0	0	0	0	0	0	0	0	0	1.339	1.328	1.371	1.400	1.754	1.265	0.838	0.000	0.000	0.000	0.000	0.000	0.000	0.000	0.000	0.000	0.000	0.000	0.000	0.000	0.000	52	340	5877	6570	0.421	Error	Error	3364	2513	0	0	3748	2822	0	0	0	0
2	6	3	"HTA1"	"YDR225W"	6840	25880	70	6896	6588	2482	128	321	1151	100	90	0	9268	9924	3348	85	390	1745	100	96	0	0	0	0	0	0	0	0	0	0	0	0	0	0	0	0	0	0	0	0.737	0.657	0.662	0.639	1.186	0.642	0.907	0.000	0.000	0.000	0.000	0.000	0.000	0.000	0.000	0.000	0.000	0.000	0.000	0.000	0.000	32	236	15951	16299	-0.440	Error	Error	6768	9183	0	0	6460	9839	0	0	0	0
2	7	3	""	"YDR539W"	7050	25890	70	3128	5993	7550	120	131	65	100	100	0	1600	3863	4656	83	97	53	100	100	0	0	0	0	0	0	0	0	0	0	0	0	0	0	0	0	0	0	0	1.983	1.554	1.515	1.601	2.211	1.666	0.842	0.000	0.000	0.000	0.000	0.000	0.000	0.000	0.000	0.000	0.000	0.000	0.000	0.000	0.000	32	236	4525	9653	0.988	Error	Error	3008	1517	0	0	5873	3780	0	0	0	0
2	8	3	""	"YEL025C"	7240	25890	80	2225	5151	5695	114	125	58	100	100	0	2239	4403	5087	78	93	53	100	100	0	0	0	0	0	0	0	0	0	0	0	0	0	0	0	0	0	0	0	0.977	1.165	1.213	1.261	1.579	1.141	0.925	0.000	0.000	0.000	0.000	0.000	0.000	0.000	0.000	0.000	0.000	0.000	0.000	0.000	0.000	52	340	4272	9362	-0.034	Error	Error	2111	2161	0	0	5037	4325	0	0	0	0
2	9	3	""	"YEL057C"	7440	25890	90	3631	4345	2753	114	122	54	100	100	0	2508	2972	2116	77	87	44	98	98	0	0	0	0	0	0	0	0	0	0	0	0	0	0	0	0	0	0	0	1.447	1.461	1.485	1.635	1.859	1.418	0.905	0.000	0.000	0.000	0.000	0.000	0.000	0.000	0.000	0.000	0.000	0.000	0.000	0.000	0.000	52	420	5948	7126	0.533	Error	Error	3517	2431	0	0	4231	2895	0	0	0	0
2	10	3	""	"YDR541C"	7650	25900	80	902	2316	3120	114	122	60	96	94	0	845	1874	2477	78	90	50	96	88	0	0	0	0	0	0	0	0	0	0	0	0	0	0	0	0	0	0	0	1.027	1.226	1.242	1.258	2.045	1.274	0.858	0.000	0.000	0.000	0.000	0.000	0.000	0.000	0.000	0.000	0.000	0.000	0.000	0.000	0.000	52	340	1555	3998	0.039	Error	Error	788	767	0	0	2202	1796	0	0	0	0
2	11	3	"CUP5"	"YEL027W"	7850	25900	80	4323	4173	2655	114	119	51	100	100	0	3672	3934	2400	72	82	39	100	100	0	0	0	0	0	0	0	0	0	0	0	0	0	0	0	0	0	0	0	1.169	1.051	1.070	1.102	2.116	1.078	0.902	0.000	0.000	0.000	0.000	0.000	0.000	0.000	0.000	0.000	0.000	0.000	0.000	0.000	0.000	52	340	7809	7921	0.225	Error	Error	4209	3600	0	0	4059	3862	0	0	0	0
2	12	3	"SOM1"	"YEL059C-A"	8050	25900	80	3051	2834	1426	111	119	57	98	98	0	1644	1709	1060	73	84	54	96	96	0	0	0	0	0	0	0	0	0	0	0	0	0	0	0	0	0	0	0	1.871	1.664	1.635	1.789	1.822	1.660	0.800	0.000	0.000	0.000	0.000	0.000	0.000	0.000	0.000	0.000	0.000	0.000	0.000	0.000	0.000	52	340	4511	4359	0.904	Error	Error	2940	1571	0	0	2723	1636	0	0	0	0
2	13	3	""	"YDR543C"	8250	25900	80	338	690	1005	115	121	53	88	82	0	206	501	792	75	89	54	78	55	0	0	0	0	0	0	0	0	0	0	0	0	0	0	0	0	0	0	0	1.702	1.350	1.489	1.841	2.635	1.309	0.867	0.000	0.000	0.000	0.000	0.000	0.000	0.000	0.000	0.000	0.000	0.000	0.000	0.000	0.000	52	340	354	1001	0.767	Error	Error	223	131	0	0	575	426	0	0	0	0
2	14	3	""	"YEL029C"	8450	25900	80	3715	7359	8902	121	131	60	100	100	0	3605	6762	8289	80	95	54	98	98	0	0	0	0	0	0	0	0	0	0	0	0	0	0	0	0	0	0	0	1.020	1.083	1.099	1.146	1.823	1.083	0.859	0.000	0.000	0.000	0.000	0.000	0.000	0.000	0.000	0.000	0.000	0.000	0.000	0.000	0.000	52	340	7119	13920	0.028	Error	Error	3594	3525	0	0	7238	6682	0	0	0	0
2	15	3	"PRB1"	"YEL060C"	8650	25900	80	340	579	627	118	131	60	82	71	0	262	393	401	79	92	54	88	75	0	0	0	0	0	0	0	0	0	0	0	0	0	0	0	0	0	0	0	1.213	1.468	1.346	1.285	2.391	1.609	0.794	0.000	0.000	0.000	0.000	0.000	0.000	0.000	0.000	0.000	0.000	0.000	0.000	0.000	0.000	52	340	405	775	0.279	Error	Error	222	183	0	0	461	314	0	0	0	0
2	16	3	"YRF1-1"	"YDR545W"	8850	25890	80	2124	6634	8948	126	132	62	100	100	0	844	3687	5374	82	98	57	94	92	0	0	0	0	0	0	0	0	0	0	0	0	0	0	0	0	0	0	0	2.622	1.805	2.397	2.455	2.606	1.818	0.775	0.000	0.000	0.000	0.000	0.000	0.000	0.000	0.000	0.000	0.000	0.000	0.000	0.000	0.000	52	340	2760	10113	1.391	Error	Error	1998	762	0	0	6508	3605	0	0	0	0
2	17	3	"SPF1"	"YEL031W"	9050	25900	80	224	263	124	115	123	56	75	48	0	224	236	138	74	87	50	76	65	0	0	0	0	0	0	0	0	0	0	0	0	0	0	0	0	0	0	0	0.727	0.914	0.976	0.764	2.416	0.952	0.415	0.000	0.000	0.000	0.000	0.000	0.000	0.000	0.000	0.000	0.000	0.000	0.000	0.000	0.000	52	340	259	310	-0.461	Error	Error	109	150	0	0	148	162	0	0	0	0
2	18	3	"NPR2"	"YEL062W"	9250	25890	80	2965	3879	2808	117	136	145	100	100	0	2886	3869	3207	76	102	172	100	94	0	0	0	0	0	0	0	0	0	0	0	0	0	0	0	0	0	0	0	1.014	0.992	1.030	1.110	1.741	0.932	0.910	0.000	0.000	0.000	0.000	0.000	0.000	0.000	0.000	0.000	0.000	0.000	0.000	0.000	0.000	52	340	5658	7555	0.019	Error	Error	2848	2810	0	0	3762	3793	0	0	0	0
2	19	3	"PES4"	"YFR023W"	9450	25890	80	5014	5255	3373	108	113	49	100	100	0	9657	9940	6305	73	82	46	100	100	0	0	0	0	0	0	0	0	0	0	0	0	0	0	0	0	0	0	0	0.512	0.522	0.543	0.516	1.526	0.514	0.932	0.000	0.000	0.000	0.000	0.000	0.000	0.000	0.000	0.000	0.000	0.000	0.000	0.000	0.000	52	340	14490	15014	-0.966	Error	Error	4906	9584	0	0	5147	9867	0	0	0	0
2	20	3	"HXK1"	"YFR053C"	9640	25890	70	7059	6729	3047	115	128	74	100	100	0	6830	5933	2708	74	97	135	100	100	0	0	0	0	0	0	0	0	0	0	0	0	0	0	0	0	0	0	0	1.028	1.129	1.167	1.136	1.528	1.116	0.860	0.000	0.000	0.000	0.000	0.000	0.000	0.000	0.000	0.000	0.000	0.000	0.000	0.000	0.000	32	236	13700	12473	0.040	Error	Error	6944	6756	0	0	6614	5859	0	0	0	0
2	21	3	"SCW11"	"YGL028C"	9840	25890	80	6452	6597	4071	119	130	65	100	100	0	4979	5530	3588	79	90	45	100	98	0	0	0	0	0	0	0	0	0	0	0	0	0	0	0	0	0	0	0	1.292	1.188	1.242	1.257	1.519	1.176	0.941	0.000	0.000	0.000	0.000	0.000	0.000	0.000	0.000	0.000	0.000	0.000	0.000	0.000	0.000	52	340	11233	11929	0.370	Error	Error	6333	4900	0	0	6478	5451	0	0	0	0
2	1	4	""	"YFR024C-A"	5850	26100	70	950	2417	3523	110	121	58	100	96	0	616	2882	4188	79	91	49	93	90	0	0	0	0	0	0	0	0	0	0	0	0	0	0	0	0	0	0	0	1.564	0.823	0.899	1.096	2.308	0.828	0.888	0.000	0.000	0.000	0.000	0.000	0.000	0.000	0.000	0.000	0.000	0.000	0.000	0.000	0.000	32	230	1377	5110	0.645	Error	Error	840	537	0	0	2307	2803	0	0	0	0
2	2	4	""	"YFR055W"	6050	26100	90	10853	10850	2487	119	128	63	100	100	0	10170	9205	2689	81	94	48	100	100	0	0	0	0	0	0	0	0	0	0	0	0	0	0	0	0	0	0	0	1.064	1.176	1.160	1.213	1.309	1.150	0.931	0.000	0.000	0.000	0.000	0.000	0.000	0.000	0.000	0.000	0.000	0.000	0.000	0.000	0.000	52	420	20823	19855	0.089	Error	Error	10734	10089	0	0	10731	9124	0	0	0	0
2	3	4	"RPL30"	"YGL030W"	6250	26100	80	4625	5123	2772	122	350	2763	73	40	0	3472	3336	1957	80	248	2811	55	17	0	0	0	0	0	0	0	0	0	0	0	0	0	0	0	0	0	0	0	1.328	1.536	1.508	1.740	1.882	1.516	0.901	0.000	0.000	0.000	0.000	0.000	0.000	0.000	0.000	0.000	0.000	0.000	0.000	0.000	0.000	52	340	7895	8257	0.409	Error	Error	4503	3392	0	0	5001	3256	0	0	0	0
2	4	4	""	"YFR026C"	6460	26100	80	8775	8448	2737	120	129	60	100	100	0	4637	4714	1247	81	91	46	100	100	0	0	0	0	0	0	0	0	0	0	0	0	0	0	0	0	0	0	0	1.900	1.798	1.846	1.735	1.355	1.857	0.903	0.000	0.000	0.000	0.000	0.000	0.000	0.000	0.000	0.000	0.000	0.000	0.000	0.000	0.000	52	340	13211	12961	0.926	Error	Error	8655	4556	0	0	8328	4633	0	0	0	0
2	5	4	""	"YFR057W"	6640	26100	60	475	517	286	127	134	65	93	90	0	272	348	250	88	98	49	93	71	0	0	0	0	0	0	0	0	0	0	0	0	0	0	0	0	0	0	0	1.891	1.500	1.606	1.498	2.404	1.256	0.645	0.000	0.000	0.000	0.000	0.000	0.000	0.000	0.000	0.000	0.000	0.000	0.000	0.000	0.000	32	176	532	650	0.919	Error	Error	348	184	0	0	390	260	0	0	0	0
2	6	4	"AGA2"	"YGL032C"	6840	26100	90	4965	5090	1939	122	134	67	100	100	0	3744	3822	1493	83	98	67	100	98	0	0	0	0	0	0	0	0	0	0	0	0	0	0	0	0	0	0	0	1.323	1.329	1.357	1.423	1.756	1.281	0.893	0.000	0.000	0.000	0.000	0.000	0.000	0.000	0.000	0.000	0.000	0.000	0.000	0.000	0.000	52	420	8504	8707	0.404	Error	Error	4843	3661	0	0	4968	3739	0	0	0	0
2	7	4	"CDC14"	"YFR028C"	7060	26100	80	9515	8900	3172	117	129	60	100	100	0	7978	7165	2601	84	103	90	98	94	0	0	0	0	0	0	0	0	0	0	0	0	0	0	0	0	0	0	0	1.191	1.240	1.284	1.451	2.260	1.252	0.915	0.000	0.000	0.000	0.000	0.000	0.000	0.000	0.000	0.000	0.000	0.000	0.000	0.000	0.000	52	340	17292	15864	0.252	Error	Error	9398	7894	0	0	8783	7081	0	0	0	0
2	8	4	"ERP6"	"YGL002W"	7260	26090	80	4244	4103	1410	115	121	52	100	100	0	12657	13238	4060	82	96	49	100	100	0	0	0	0	0	0	0	0	0	0	0	0	0	0	0	0	0	0	0	0.328	0.303	0.297	0.304	1.769	0.290	0.880	0.000	0.000	0.000	0.000	0.000	0.000	0.000	0.000	0.000	0.000	0.000	0.000	0.000	0.000	52	340	16704	17144	-1.607	Error	Error	4129	12575	0	0	3988	13156	0	0	0	0
2	9	4	""	"YGL034C"	7470	26100	90	967	1188	864	115	123	57	98	92	0	787	1092	995	76	87	41	96	92	0	0	0	0	0	0	0	0	0	0	0	0	0	0	0	0	0	0	0	1.198	1.056	1.168	1.177	2.256	0.956	0.781	0.000	0.000	0.000	0.000	0.000	0.000	0.000	0.000	0.000	0.000	0.000	0.000	0.000	0.000	52	414	1563	2089	0.261	Error	Error	852	711	0	0	1073	1016	0	0	0	0
2	10	4	"RPL11B"	"YGR085C"	7650	26090	80	8741	8104	2267	113	118	58	100	100	0	5954	5392	1719	74	88	45	100	100	0	0	0	0	0	0	0	0	0	0	0	0	0	0	0	0	0	0	0	1.467	1.503	1.484	1.557	1.438	1.468	0.919	0.000	0.000	0.000	0.000	0.000	0.000	0.000	0.000	0.000	0.000	0.000	0.000	0.000	0.000	52	340	14508	13309	0.553	Error	Error	8628	5880	0	0	7991	5318	0	0	0	0
2	11	4	""	"YGR117C"	7870	26100	80	7067	5596	3068	109	122	66	100	96	0	12679	11025	5329	75	91	74	98	96	0	0	0	0	0	0	0	0	0	0	0	0	0	0	0	0	0	0	0	0.552	0.501	0.497	0.452	1.960	0.520	0.905	0.000	0.000	0.000	0.000	0.000	0.000	0.000	0.000	0.000	0.000	0.000	0.000	0.000	0.000	52	340	19562	16437	-0.857	Error	Error	6958	12604	0	0	5487	10950	0	0	0	0
2	12	4	""	"YGR149W"	8050	26100	90	6905	6544	2565	105	119	68	100	100	0	7457	7246	3113	77	90	68	100	100	0	0	0	0	0	0	0	0	0	0	0	0	0	0	0	0	0	0	0	0.921	0.898	0.881	0.924	1.564	0.851	0.882	0.000	0.000	0.000	0.000	0.000	0.000	0.000	0.000	0.000	0.000	0.000	0.000	0.000	0.000	52	414	14180	13608	-0.118	Error	Error	6800	7380	0	0	6439	7169	0	0	0	0
2	13	4	"PDC6"	"YGR087C"	8250	26100	80	8158	7458	2454	110	120	61	100	100	0	3564	3194	1269	76	86	44	98	98	0	0	0	0	0	0	0	0	0	0	0	0	0	0	0	0	0	0	0	2.307	2.357	2.336	2.523	1.563	2.355	0.902	0.000	0.000	0.000	0.000	0.000	0.000	0.000	0.000	0.000	0.000	0.000	0.000	0.000	0.000	52	340	11536	10466	1.206	Error	Error	8048	3488	0	0	7348	3118	0	0	0	0
2	14	4	"NUP57"	"YGR119C"	8450	26090	90	8905	8361	2004	122	129	59	100	100	0	8534	7712	1955	77	87	43	100	100	0	0	0	0	0	0	0	0	0	0	0	0	0	0	0	0	0	0	0	1.039	1.079	1.108	1.112	1.464	1.078	0.918	0.000	0.000	0.000	0.000	0.000	0.000	0.000	0.000	0.000	0.000	0.000	0.000	0.000	0.000	52	420	17240	15874	0.055	Error	Error	8783	8457	0	0	8239	7635	0	0	0	0
2	15	4	""	"YGR151C"	8660	26100	80	3670	3390	1332	122	131	54	100	100	0	2447	2118	921	78	91	53	100	98	0	0	0	0	0	0	0	0	0	0	0	0	0	0	0	0	0	0	0	1.498	1.602	1.623	1.696	1.646	1.600	0.891	0.000	0.000	0.000	0.000	0.000	0.000	0.000	0.000	0.000	0.000	0.000	0.000	0.000	0.000	52	340	5917	5308	0.583	Error	Error	3548	2369	0	0	3268	2040	0	0	0	0
2	16	4	""	"YGR089W"	8850	26090	70	6962	7865	5010	117	130	61	100	100	0	3966	4940	2948	80	90	42	100	100	0	0	0	0	0	0	0	0	0	0	0	0	0	0	0	0	0	0	0	1.761	1.594	1.660	1.524	1.560	1.674	0.892	0.000	0.000	0.000	0.000	0.000	0.000	0.000	0.000	0.000	0.000	0.000	0.000	0.000	0.000	32	236	10731	12608	0.817	Error	Error	6845	3886	0	0	7748	4860	0	0	0	0
2	17	4	"MEP1"	"YGR121C"	9070	26100	80	8963	8638	3572	112	122	58	100	100	0	4254	3994	1501	70	80	45	100	100	0	0	0	0	0	0	0	0	0	0	0	0	0	0	0	0	0	0	0	2.115	2.173	2.154	2.284	1.939	2.284	0.915	0.000	0.000	0.000	0.000	0.000	0.000	0.000	0.000	0.000	0.000	0.000	0.000	0.000	0.000	52	340	13035	12450	1.081	Error	Error	8851	4184	0	0	8526	3924	0	0	0	0
2	18	4	""	"YGR153W"	9270	26100	90	7029	6786	2896	107	118	56	100	100	0	4146	3748	1369	71	85	56	100	100	0	0	0	0	0	0	0	0	0	0	0	0	0	0	0	0	0	0	0	1.699	1.816	1.767	1.797	1.539	1.959	0.872	0.000	0.000	0.000	0.000	0.000	0.000	0.000	0.000	0.000	0.000	0.000	0.000	0.000	0.000	52	420	10997	10356	0.764	Error	Error	6922	4075	0	0	6679	3677	0	0	0	0
2	19	4	"PRP31"	"YGR091W"	9460	26090	90	4071	3910	1383	104	111	49	100	100	0	3789	3481	1268	68	78	39	100	100	0	0	0	0	0	0	0	0	0	0	0	0	0	0	0	0	0	0	0	1.066	1.115	1.146	1.157	1.694	1.100	0.850	0.000	0.000	0.000	0.000	0.000	0.000	0.000	0.000	0.000	0.000	0.000	0.000	0.000	0.000	52	420	7688	7219	0.092	Error	Error	3967	3721	0	0	3806	3413	0	0	0	0
2	20	4	"PPT1"	"YGR123C"	9670	26090	80	7572	6815	2089	106	114	54	100	100	0	3393	3218	779	68	77	38	100	100	0	0	0	0	0	0	0	0	0	0	0	0	0	0	0	0	0	0	0	2.245	2.130	2.154	2.068	1.393	2.253	0.897	0.000	0.000	0.000	0.000	0.000	0.000	0.000	0.000	0.000	0.000	0.000	0.000	0.000	0.000	52	340	10791	9859	1.167	Error	Error	7466	3325	0	0	6709	3150	0	0	0	0
2	21	4	"CYS4"	"YGR155W"	9850	26080	90	6999	6432	2311	109	120	59	100	100	0	3018	2633	1085	72	81	37	100	96	0	0	0	0	0	0	0	0	0	0	0	0	0	0	0	0	0	0	0	2.339	2.469	2.607	2.799	1.864	2.496	0.892	0.000	0.000	0.000	0.000	0.000	0.000	0.000	0.000	0.000	0.000	0.000	0.000	0.000	0.000	52	414	9836	8884	1.226	Error	Error	6890	2946	0	0	6323	2561	0	0	0	0
2	1	5	"SET1"	"YHR119W"	5880	26310	80	701	1896	2713	122	130	58	92	86	0	1142	3287	4853	77	89	45	96	94	0	0	0	0	0	0	0	0	0	0	0	0	0	0	0	0	0	0	0	0.544	0.553	0.512	0.532	2.452	0.545	0.922	0.000	0.000	0.000	0.000	0.000	0.000	0.000	0.000	0.000	0.000	0.000	0.000	0.000	0.000	52	340	1644	4984	-0.879	Error	Error	579	1065	0	0	1774	3210	0	0	0	0
2	2	5	""	"YHR149C"	6070	26310	80	880	2818	5022	134	771	5489	13	7	0	882	2661	4790	83	408	3037	19	11	0	0	0	0	0	0	0	0	0	0	0	0	0	0	0	0	0	0	0	0.934	1.041	1.138	1.199	2.551	1.746	0.714	0.000	0.000	0.000	0.000	0.000	0.000	0.000	0.000	0.000	0.000	0.000	0.000	0.000	0.000	52	340	1545	5262	-0.099	Error	Error	746	799	0	0	2684	2578	0	0	0	0
2	3	5	""	"YHR181W"	6270	26310	80	837	1560	1645	130	141	69	88	82	0	871	1668	1899	85	101	61	86	84	0	0	0	0	0	0	0	0	0	0	0	0	0	0	0	0	0	0	0	0.899	0.903	0.989	1.118	2.698	0.876	0.893	0.000	0.000	0.000	0.000	0.000	0.000	0.000	0.000	0.000	0.000	0.000	0.000	0.000	0.000	52	340	1493	3013	-0.153	Error	Error	707	786	0	0	1430	1583	0	0	0	0
2	4	5	""	"YHR121W"	6460	26300	70	2547	7294	9691	122	134	61	100	96	0	1473	3898	5264	83	95	49	100	96	0	0	0	0	0	0	0	0	0	0	0	0	0	0	0	0	0	0	0	1.745	1.880	1.977	1.947	2.248	1.913	0.874	0.000	0.000	0.000	0.000	0.000	0.000	0.000	0.000	0.000	0.000	0.000	0.000	0.000	0.000	32	236	3815	10987	0.803	Error	Error	2425	1390	0	0	7172	3815	0	0	0	0
2	5	5	""	"YHR151C"	6670	26310	70	1684	3176	3558	128	140	69	100	100	0	973	1996	2281	92	105	53	96	93	0	0	0	0	0	0	0	0	0	0	0	0	0	0	0	0	0	0	0	1.766	1.601	1.876	1.873	2.170	1.649	0.823	0.000	0.000	0.000	0.000	0.000	0.000	0.000	0.000	0.000	0.000	0.000	0.000	0.000	0.000	32	236	2437	4952	0.821	Error	Error	1556	881	0	0	3048	1904	0	0	0	0
2	6	5	"GND1"	"YHR183W"	6860	26300	60	912	1701	1703	133	141	66	96	93	0	1870	3523	3713	83	97	58	100	96	0	0	0	0	0	0	0	0	0	0	0	0	0	0	0	0	0	0	0	0.436	0.456	0.440	0.563	2.438	0.440	0.882	0.000	0.000	0.000	0.000	0.000	0.000	0.000	0.000	0.000	0.000	0.000	0.000	0.000	0.000	32	176	2566	5008	-1.198	Error	Error	779	1787	0	0	1568	3440	0	0	0	0
2	7	5	"EPT1"	"YHR123W"	7060	26300	70	648	3090	4168	113	133	89	100	100	0	449	2194	3077	85	94	51	96	90	0	0	0	0	0	0	0	0	0	0	0	0	0	0	0	0	0	0	0	1.470	1.412	1.713	1.630	1.817	1.395	0.872	0.000	0.000	0.000	0.000	0.000	0.000	0.000	0.000	0.000	0.000	0.000	0.000	0.000	0.000	32	236	899	5086	0.556	Error	Error	535	364	0	0	2977	2109	0	0	0	0
2	8	5	"SPO16"	"YHR153C"	7260	26300	70	1754	3615	4355	125	133	73	100	96	0	1148	3760	4593	84	101	82	100	96	0	0	0	0	0	0	0	0	0	0	0	0	0	0	0	0	0	0	0	1.531	0.949	1.010	1.068	2.035	0.946	0.897	0.000	0.000	0.000	0.000	0.000	0.000	0.000	0.000	0.000	0.000	0.000	0.000	0.000	0.000	32	236	2693	7166	0.614	Error	Error	1629	1064	0	0	3490	3676	0	0	0	0
2	9	5	"ADY1"	"YHR185C"	7460	26300	60	468	1155	1640	126	134	58	96	90	0	280	972	1669	82	92	47	90	71	0	0	0	0	0	0	0	0	0	0	0	0	0	0	0	0	0	0	0	1.727	1.156	1.568	1.712	2.453	1.017	0.830	0.000	0.000	0.000	0.000	0.000	0.000	0.000	0.000	0.000	0.000	0.000	0.000	0.000	0.000	32	176	540	1919	0.788	Error	Error	342	198	0	0	1029	890	0	0	0	0
2	10	5	""	"YHR125W"	7660	26300	80	10415	9914	4414	120	128	59	100	100	0	5730	4797	2487	78	90	53	92	90	0	0	0	0	0	0	0	0	0	0	0	0	0	0	0	0	0	0	0	1.821	2.075	2.041	2.325	1.848	2.045	0.918	0.000	0.000	0.000	0.000	0.000	0.000	0.000	0.000	0.000	0.000	0.000	0.000	0.000	0.000	52	340	15947	14513	0.865	Error	Error	10295	5652	0	0	9794	4719	0	0	0	0
2	11	5	""	"YHR155W"	7870	26290	70	2447	3497	2968	115	124	55	100	100	0	1441	2285	2033	76	88	48	96	93	0	0	0	0	0	0	0	0	0	0	0	0	0	0	0	0	0	0	0	1.708	1.531	1.529	1.785	2.052	1.547	0.839	0.000	0.000	0.000	0.000	0.000	0.000	0.000	0.000	0.000	0.000	0.000	0.000	0.000	0.000	32	236	3697	5591	0.773	Error	Error	2332	1365	0	0	3382	2209	0	0	0	0
2	12	5	"IKI1"	"YHR187W"	8060	26300	70	511	609	294	116	124	58	100	96	0	248	323	243	79	91	54	78	62	0	0	0	0	0	0	0	0	0	0	0	0	0	0	0	0	0	0	0	2.337	2.020	2.712	2.526	2.194	1.679	0.634	0.000	0.000	0.000	0.000	0.000	0.000	0.000	0.000	0.000	0.000	0.000	0.000	0.000	0.000	32	236	564	737	1.225	Error	Error	395	169	0	0	493	244	0	0	0	0
2	13	5	"YHC3"	"YJL059W"	8260	26290	70	2344	3615	2862	108	123	65	100	100	0	5746	8145	6530	76	95	92	100	100	0	0	0	0	0	0	0	0	0	0	0	0	0	0	0	0	0	0	0	0.394	0.435	0.438	0.442	1.434	0.425	0.941	0.000	0.000	0.000	0.000	0.000	0.000	0.000	0.000	0.000	0.000	0.000	0.000	0.000	0.000	32	236	7906	11576	-1.342	Error	Error	2236	5670	0	0	3507	8069	0	0	0	0
2	14	5	""	"YJL091C"	8460	26300	80	960	1238	959	110	120	55	96	92	0	1302	1491	1268	75	86	50	98	96	0	0	0	0	0	0	0	0	0	0	0	0	0	0	0	0	0	0	0	0.693	0.797	0.885	0.793	2.247	0.747	0.731	0.000	0.000	0.000	0.000	0.000	0.000	0.000	0.000	0.000	0.000	0.000	0.000	0.000	0.000	52	340	2077	2544	-0.530	Error	Error	850	1227	0	0	1128	1416	0	0	0	0
2	15	5	""	"YJL123C"	8660	26290	80	9805	9631	4279	113	123	54	100	100	0	5380	4416	2325	77	88	43	100	96	0	0	0	0	0	0	0	0	0	0	0	0	0	0	0	0	0	0	0	1.828	2.194	2.187	2.840	2.595	2.182	0.887	0.000	0.000	0.000	0.000	0.000	0.000	0.000	0.000	0.000	0.000	0.000	0.000	0.000	0.000	52	340	14995	13857	0.870	Error	Error	9692	5303	0	0	9518	4339	0	0	0	0
2	16	5	"NUP82"	"YJL061W"	8870	26290	70	4041	6297	5063	119	125	54	100	100	0	2987	4053	3165	79	90	46	100	96	0	0	0	0	0	0	0	0	0	0	0	0	0	0	0	0	0	0	0	1.349	1.555	1.583	1.585	1.833	1.607	0.929	0.000	0.000	0.000	0.000	0.000	0.000	0.000	0.000	0.000	0.000	0.000	0.000	0.000	0.000	32	236	6830	10152	0.432	Error	Error	3922	2908	0	0	6178	3974	0	0	0	0
2	17	5	"TOK1"	"YJL093C"	9050	26290	80	9633	8781	2863	118	122	54	100	100	0	5632	4821	2029	73	87	46	98	96	0	0	0	0	0	0	0	0	0	0	0	0	0	0	0	0	0	0	0	1.712	1.825	1.863	2.230	2.428	1.799	0.903	0.000	0.000	0.000	0.000	0.000	0.000	0.000	0.000	0.000	0.000	0.000	0.000	0.000	0.000	52	340	15074	13411	0.775	Error	Error	9515	5559	0	0	8663	4748	0	0	0	0
2	18	5	"GCD14"	"YJL125C"	9260	26300	100	7738	7133	1973	110	118	59	100	100	0	6693	6219	1887	71	84	56	98	98	0	0	0	0	0	0	0	0	0	0	0	0	0	0	0	0	0	0	0	1.152	1.142	1.172	1.206	1.814	1.130	0.914	0.000	0.000	0.000	0.000	0.000	0.000	0.000	0.000	0.000	0.000	0.000	0.000	0.000	0.000	80	550	14250	13171	0.204	Error	Error	7628	6622	0	0	7023	6148	0	0	0	0
2	19	5	"MRPL8"	"YJL063C"	9470	26290	80	2954	2671	1263	110	119	53	98	96	0	2069	1852	816	70	79	34	98	96	0	0	0	0	0	0	0	0	0	0	0	0	0	0	0	0	0	0	0	1.423	1.437	1.397	1.244	2.066	1.504	0.901	0.000	0.000	0.000	0.000	0.000	0.000	0.000	0.000	0.000	0.000	0.000	0.000	0.000	0.000	52	340	4843	4343	0.509	Error	Error	2844	1999	0	0	2561	1782	0	0	0	0
2	20	5	"BCK1"	"YJL095W"	9670	26290	70	5050	7126	5379	106	114	59	100	100	0	6397	8539	5446	69	79	38	100	100	0	0	0	0	0	0	0	0	0	0	0	0	0	0	0	0	0	0	0	0.781	0.829	0.829	0.747	1.607	0.879	0.913	0.000	0.000	0.000	0.000	0.000	0.000	0.000	0.000	0.000	0.000	0.000	0.000	0.000	0.000	32	236	11272	15490	-0.356	Error	Error	4944	6328	0	0	7020	8470	0	0	0	0
2	21	5	"SPT10"	"YJL127C"	9870	26290	80	547	727	544	115	125	56	90	88	0	366	489	427	74	84	39	82	78	0	0	0	0	0	0	0	0	0	0	0	0	0	0	0	0	0	0	0	1.479	1.475	1.673	1.785	2.428	1.439	0.738	0.000	0.000	0.000	0.000	0.000	0.000	0.000	0.000	0.000	0.000	0.000	0.000	0.000	0.000	52	332	724	1027	0.565	Error	Error	432	292	0	0	612	415	0	0	0	0
2	1	6	""	"YJL065C"	5870	26500	80	4592	5171	2839	119	128	59	100	100	0	2469	2070	1266	79	92	45	94	94	0	0	0	0	0	0	0	0	0	0	0	0	0	0	0	0	0	0	0	1.872	2.537	2.422	3.033	2.220	2.556	0.859	0.000	0.000	0.000	0.000	0.000	0.000	0.000	0.000	0.000	0.000	0.000	0.000	0.000	0.000	52	340	6863	7043	0.904	Error	Error	4473	2390	0	0	5052	1991	0	0	0	0
2	2	6	""	"YJL097W"	6070	26500	90	3067	3595	2511	129	647	4944	25	0	0	2469	2669	1976	87	353	2734	40	13	0	0	0	0	0	0	0	0	0	0	0	0	0	0	0	0	0	0	0	1.233	1.342	1.300	1.484	1.856	1.328	0.908	0.000	0.000	0.000	0.000	0.000	0.000	0.000	0.000	0.000	0.000	0.000	0.000	0.000	0.000	52	420	5320	6048	0.303	Error	Error	2938	2382	0	0	3466	2582	0	0	0	0
2	3	6	"TRK1"	"YJL129C"	6280	26500	80	3892	7650	8397	127	144	75	100	100	0	2371	4146	4377	86	100	84	100	94	0	0	0	0	0	0	0	0	0	0	0	0	0	0	0	0	0	0	0	1.648	1.853	1.865	2.024	2.109	1.943	0.905	0.000	0.000	0.000	0.000	0.000	0.000	0.000	0.000	0.000	0.000	0.000	0.000	0.000	0.000	52	340	6050	11583	0.720	Error	Error	3765	2285	0	0	7523	4060	0	0	0	0
2	4	6	"OAR1"	"YKL055C"	6480	26500	80	3833	4234	2702	122	135	86	100	100	0	2478	2828	1668	83	99	58	100	98	0	0	0	0	0	0	0	0	0	0	0	0	0	0	0	0	0	0	0	1.549	1.498	1.406	1.506	1.631	1.574	0.909	0.000	0.000	0.000	0.000	0.000	0.000	0.000	0.000	0.000	0.000	0.000	0.000	0.000	0.000	52	340	6106	6857	0.632	Error	Error	3711	2395	0	0	4112	2745	0	0	0	0
2	5	6	"CYT2"	"YKL087C"	6670	26500	80	2235	3684	3278	129	141	85	100	100	0	1583	2625	2289	87	104	78	98	96	0	0	0	0	0	0	0	0	0	0	0	0	0	0	0	0	0	0	0	1.408	1.401	1.454	1.466	1.999	1.435	0.927	0.000	0.000	0.000	0.000	0.000	0.000	0.000	0.000	0.000	0.000	0.000	0.000	0.000	0.000	52	340	3602	6093	0.493	Error	Error	2106	1496	0	0	3555	2538	0	0	0	0
2	6	6	""	"YKL118W"	6870	26500	90	2322	2128	952	126	133	58	100	100	0	2474	2417	1079	80	94	51	100	100	0	0	0	0	0	0	0	0	0	0	0	0	0	0	0	0	0	0	0	0.917	0.857	0.836	0.851	1.696	0.854	0.840	0.000	0.000	0.000	0.000	0.000	0.000	0.000	0.000	0.000	0.000	0.000	0.000	0.000	0.000	52	420	4590	4339	-0.125	Error	Error	2196	2394	0	0	2002	2337	0	0	0	0
2	7	6	"NUP120"	"YKL057C"	7070	26500	70	1090	4168	6087	128	135	61	100	96	0	931	3256	4746	85	103	60	100	93	0	0	0	0	0	0	0	0	0	0	0	0	0	0	0	0	0	0	0	1.137	1.274	1.169	1.421	2.933	1.308	0.852	0.000	0.000	0.000	0.000	0.000	0.000	0.000	0.000	0.000	0.000	0.000	0.000	0.000	0.000	32	236	1808	7211	0.185	Error	Error	962	846	0	0	4040	3171	0	0	0	0
2	8	6	"MIF2"	"YKL089W"	7280	26500	80	4182	6644	6366	124	134	62	98	96	0	2630	3911	3437	86	97	46	100	100	0	0	0	0	0	0	0	0	0	0	0	0	0	0	0	0	0	0	0	1.595	1.705	1.668	1.567	2.015	1.816	0.931	0.000	0.000	0.000	0.000	0.000	0.000	0.000	0.000	0.000	0.000	0.000	0.000	0.000	0.000	52	340	6602	10345	0.674	Error	Error	4058	2544	0	0	6520	3825	0	0	0	0
2	9	6	"OAC1"	"YKL120W"	7470	26500	70	1283	2459	3158	111	124	74	100	100	0	889	2219	2931	87	98	52	96	90	0	0	0	0	0	0	0	0	0	0	0	0	0	0	0	0	0	0	0	1.461	1.101	1.053	1.431	2.506	1.086	0.863	0.000	0.000	0.000	0.000	0.000	0.000	0.000	0.000	0.000	0.000	0.000	0.000	0.000	0.000	32	236	1974	4480	0.547	Error	Error	1172	802	0	0	2348	2132	0	0	0	0
2	10	6	""	"YKL059C"	7670	26500	80	1584	4013	4778	116	127	65	100	100	0	1138	2631	3109	80	95	54	98	96	0	0	0	0	0	0	0	0	0	0	0	0	0	0	0	0	0	0	0	1.388	1.528	1.496	1.569	2.022	1.557	0.932	0.000	0.000	0.000	0.000	0.000	0.000	0.000	0.000	0.000	0.000	0.000	0.000	0.000	0.000	52	340	2526	6448	0.473	Error	Error	1468	1058	0	0	3897	2551	0	0	0	0
2	11	6	""	"YKL091C"	7870	26500	70	1256	3420	4066	130	138	86	100	100	0	652	1841	2207	79	96	67	93	90	0	0	0	0	0	0	0	0	0	0	0	0	0	0	0	0	0	0	0	1.965	1.867	2.017	2.220	2.455	1.893	0.925	0.000	0.000	0.000	0.000	0.000	0.000	0.000	0.000	0.000	0.000	0.000	0.000	0.000	0.000	32	236	1699	5052	0.975	Error	Error	1126	573	0	0	3290	1762	0	0	0	0
2	12	6	"SRP21"	"YKL122C"	8070	26500	80	750	1365	1391	115	125	57	100	100	0	923	1540	1586	78	87	41	96	96	0	0	0	0	0	0	0	0	0	0	0	0	0	0	0	0	0	0	0	0.751	0.855	0.855	0.914	1.869	0.862	0.930	0.000	0.000	0.000	0.000	0.000	0.000	0.000	0.000	0.000	0.000	0.000	0.000	0.000	0.000	52	340	1480	2712	-0.412	Error	Error	635	845	0	0	1250	1462	0	0	0	0
2	13	6	""	"YKL061W"	8270	26510	100	1609	1505	868	112	123	59	96	93	0	3709	3474	1853	76	92	59	97	95	0	0	0	0	0	0	0	0	0	0	0	0	0	0	0	0	0	0	0	0.412	0.410	0.427	0.406	2.403	0.408	0.871	0.000	0.000	0.000	0.000	0.000	0.000	0.000	0.000	0.000	0.000	0.000	0.000	0.000	0.000	80	544	5130	4791	-1.279	Error	Error	1497	3633	0	0	1393	3398	0	0	0	0
2	14	6	"MBR1"	"YKL093W"	8470	26500	90	7047	6532	2210	113	120	55	100	100	0	9608	9690	2671	76	90	51	100	100	0	0	0	0	0	0	0	0	0	0	0	0	0	0	0	0	0	0	0	0.727	0.668	0.684	0.621	1.544	0.693	0.882	0.000	0.000	0.000	0.000	0.000	0.000	0.000	0.000	0.000	0.000	0.000	0.000	0.000	0.000	52	420	16466	16033	-0.459	Error	Error	6934	9532	0	0	6419	9614	0	0	0	0
2	15	6	"SSH4"	"YKL124W"	8660	26500	90	11653	10993	3346	119	128	58	100	100	0	9428	8915	2421	79	93	46	100	100	0	0	0	0	0	0	0	0	0	0	0	0	0	0	0	0	0	0	0	1.234	1.231	1.235	1.210	1.343	1.247	0.904	0.000	0.000	0.000	0.000	0.000	0.000	0.000	0.000	0.000	0.000	0.000	0.000	0.000	0.000	52	420	20883	19710	0.303	Error	Error	11534	9349	0	0	10874	8836	0	0	0	0
2	16	6	""	"YLR040C"	8860	26500	90	2237	3004	2696	122	129	60	98	98	0	1493	2373	2359	78	92	53	98	94	0	0	0	0	0	0	0	0	0	0	0	0	0	0	0	0	0	0	0	1.495	1.256	1.292	1.452	1.831	1.191	0.902	0.000	0.000	0.000	0.000	0.000	0.000	0.000	0.000	0.000	0.000	0.000	0.000	0.000	0.000	52	420	3530	5177	0.580	Error	Error	2115	1415	0	0	2882	2295	0	0	0	0
2	17	6	""	"YLR072W"	9080	26500	70	378	1139	1620	125	132	67	81	68	0	238	790	1203	84	101	65	78	56	0	0	0	0	0	0	0	0	0	0	0	0	0	0	0	0	0	0	0	1.643	1.436	1.439	1.710	3.508	1.413	0.822	0.000	0.000	0.000	0.000	0.000	0.000	0.000	0.000	0.000	0.000	0.000	0.000	0.000	0.000	32	236	407	1720	0.716	Error	Error	253	154	0	0	1014	706	0	0	0	0
2	18	6	""	"YLR104W"	9270	26490	70	1950	2383	1910	110	115	48	100	100	0	1382	1959	1600	73	86	62	100	100	0	0	0	0	0	0	0	0	0	0	0	0	0	0	0	0	0	0	0	1.406	1.205	1.145	1.157	2.096	1.187	0.887	0.000	0.000	0.000	0.000	0.000	0.000	0.000	0.000	0.000	0.000	0.000	0.000	0.000	0.000	32	236	3149	4159	0.491	Error	Error	1840	1309	0	0	2273	1886	0	0	0	0
2	19	6	""	"YLR042C"	9460	26500	80	4297	4293	2033	116	125	55	100	100	0	4140	3932	1921	70	83	46	98	98	0	0	0	0	0	0	0	0	0	0	0	0	0	0	0	0	0	0	0	1.027	1.082	1.098	1.186	1.990	1.078	0.906	0.000	0.000	0.000	0.000	0.000	0.000	0.000	0.000	0.000	0.000	0.000	0.000	0.000	0.000	52	340	8251	8039	0.039	Error	Error	4181	4070	0	0	4177	3862	0	0	0	0
2	20	6	""	"YLR074C"	9660	26490	60	1659	2269	1700	102	112	55	100	100	0	707	1125	961	76	85	45	100	93	0	0	0	0	0	0	0	0	0	0	0	0	0	0	0	0	0	0	0	2.468	2.066	2.125	2.435	1.872	1.927	0.925	0.000	0.000	0.000	0.000	0.000	0.000	0.000	0.000	0.000	0.000	0.000	0.000	0.000	0.000	32	176	2188	3216	1.303	Error	Error	1557	631	0	0	2167	1049	0	0	0	0
2	21	6	""	"YLR106C"	9870	26500	60	2384	3078	2669	107	120	61	96	96	0	2091	2246	1819	77	91	49	93	90	0	0	0	0	0	0	0	0	0	0	0	0	0	0	0	0	0	0	0	1.131	1.370	1.392	1.563	2.218	1.446	0.908	0.000	0.000	0.000	0.000	0.000	0.000	0.000	0.000	0.000	0.000	0.000	0.000	0.000	0.000	32	176	4291	5140	0.177	Error	Error	2277	2014	0	0	2971	2169	0	0	0	0
2	1	7	"PDC1"	"YLR044C"	5870	26700	70	2652	5014	5282	116	155	232	100	96	0	1834	2975	3303	77	112	154	93	84	0	0	0	0	0	0	0	0	0	0	0	0	0	0	0	0	0	0	0	1.443	1.690	1.759	1.968	1.808	1.661	0.918	0.000	0.000	0.000	0.000	0.000	0.000	0.000	0.000	0.000	0.000	0.000	0.000	0.000	0.000	32	236	4293	7796	0.529	Error	Error	2536	1757	0	0	4898	2898	0	0	0	0
2	2	7	""	"YLR076C"	6060	26700	70	4665	4498	1364	127	141	92	100	100	0	2938	2759	900	84	102	83	100	100	0	0	0	0	0	0	0	0	0	0	0	0	0	0	0	0	0	0	0	1.590	1.634	1.698	1.645	1.360	1.636	0.895	0.000	0.000	0.000	0.000	0.000	0.000	0.000	0.000	0.000	0.000	0.000	0.000	0.000	0.000	32	236	7392	7046	0.669	Error	Error	4538	2854	0	0	4371	2675	0	0	0	0
2	3	7	""	"YLR108C"	6280	26710	80	1247	2832	4327	132	139	70	98	98	0	701	1740	2634	85	98	57	94	92	0	0	0	0	0	0	0	0	0	0	0	0	0	0	0	0	0	0	0	1.810	1.631	1.640	1.856	2.485	1.690	0.875	0.000	0.000	0.000	0.000	0.000	0.000	0.000	0.000	0.000	0.000	0.000	0.000	0.000	0.000	52	340	1731	4355	0.856	Error	Error	1115	616	0	0	2700	1655	0	0	0	0
2	4	7	""	"YLR046C"	6470	26700	60	3997	4998	4259	136	140	66	100	100	0	1558	2331	2071	86	103	67	100	100	0	0	0	0	0	0	0	0	0	0	0	0	0	0	0	0	0	0	0	2.623	2.166	2.186	2.199	1.523	2.194	0.881	0.000	0.000	0.000	0.000	0.000	0.000	0.000	0.000	0.000	0.000	0.000	0.000	0.000	0.000	32	176	5333	7107	1.391	Error	Error	3861	1472	0	0	4862	2245	0	0	0	0
2	5	7	"BOS1"	"YLR078C"	6680	26710	80	6334	6034	2488	124	136	67	100	100	0	6687	6390	1855	82	99	60	100	100	0	0	0	0	0	0	0	0	0	0	0	0	0	0	0	0	0	0	0	0.940	0.937	0.931	0.858	1.549	1.014	0.876	0.000	0.000	0.000	0.000	0.000	0.000	0.000	0.000	0.000	0.000	0.000	0.000	0.000	0.000	52	340	12815	12218	-0.089	Error	Error	6210	6605	0	0	5910	6308	0	0	0	0
2	6	7	""	"YLR110C"	6880	26710	80	4078	4115	1561	123	134	77	100	100	0	2347	2170	720	80	96	59	100	100	0	0	0	0	0	0	0	0	0	0	0	0	0	0	0	0	0	0	0	1.745	1.910	1.857	1.870	1.445	2.029	0.879	0.000	0.000	0.000	0.000	0.000	0.000	0.000	0.000	0.000	0.000	0.000	0.000	0.000	0.000	52	340	6222	6082	0.803	Error	Error	3955	2267	0	0	3992	2090	0	0	0	0
2	7	7	""	"YLR423C"	7080	26700	80	4326	5214	3356	127	134	60	100	100	0	5894	6190	4113	81	95	52	98	98	0	0	0	0	0	0	0	0	0	0	0	0	0	0	0	0	0	0	0	0.722	0.833	0.809	0.868	1.776	0.826	0.874	0.000	0.000	0.000	0.000	0.000	0.000	0.000	0.000	0.000	0.000	0.000	0.000	0.000	0.000	52	340	10012	11196	-0.469	Error	Error	4199	5813	0	0	5087	6109	0	0	0	0
2	8	7	""	"YLR455W"	7280	26700	70	4689	5624	3770	125	142	99	100	100	0	3589	4617	2861	82	105	89	96	96	0	0	0	0	0	0	0	0	0	0	0	0	0	0	0	0	0	0	0	1.301	1.213	1.263	1.260	1.847	1.259	0.910	0.000	0.000	0.000	0.000	0.000	0.000	0.000	0.000	0.000	0.000	0.000	0.000	0.000	0.000	32	236	8071	10034	0.380	Error	Error	4564	3507	0	0	5499	4535	0	0	0	0
2	9	7	"PSP2"	"YML017W"	7470	26710	60	314	363	208	111	121	55	84	68	0	159	218	220	77	92	94	40	15	0	0	0	0	0	0	0	0	0	0	0	0	0	0	0	0	0	0	0	2.476	1.787	2.037	2.177	2.647	1.361	0.329	0.000	0.000	0.000	0.000	0.000	0.000	0.000	0.000	0.000	0.000	0.000	0.000	0.000	0.000	32	176	285	393	1.308	Error	Error	203	82	0	0	252	141	0	0	0	0
2	10	7	"TUS1"	"YLR425W"	7680	26710	80	1786	4253	6075	115	127	60	100	100	0	1140	2225	3155	78	90	46	98	96	0	0	0	0	0	0	0	0	0	0	0	0	0	0	0	0	0	0	0	1.573	1.927	1.922	2.050	1.901	1.970	0.928	0.000	0.000	0.000	0.000	0.000	0.000	0.000	0.000	0.000	0.000	0.000	0.000	0.000	0.000	52	340	2733	6285	0.654	Error	Error	1671	1062	0	0	4138	2147	0	0	0	0
2	11	7	"NBP1"	"YLR457C"	7880	26700	80	2638	3968	4101	105	124	114	92	88	0	2718	4370	4205	75	93	96	94	92	0	0	0	0	0	0	0	0	0	0	0	0	0	0	0	0	0	0	0	0.958	0.899	0.779	0.862	2.344	0.940	0.924	0.000	0.000	0.000	0.000	0.000	0.000	0.000	0.000	0.000	0.000	0.000	0.000	0.000	0.000	52	340	5176	8158	-0.061	Error	Error	2533	2643	0	0	3863	4295	0	0	0	0
2	12	7	"OST6"	"YML019W"	8080	26710	80	4087	4201	2179	113	123	61	100	100	0	6527	5790	3095	73	86	71	100	98	0	0	0	0	0	0	0	0	0	0	0	0	0	0	0	0	0	0	0	0.616	0.715	0.739	0.810	1.933	0.694	0.896	0.000	0.000	0.000	0.000	0.000	0.000	0.000	0.000	0.000	0.000	0.000	0.000	0.000	0.000	52	340	10428	9805	-0.700	Error	Error	3974	6454	0	0	4088	5717	0	0	0	0
2	13	7	""	"YLR427W"	8270	26700	70	11134	10228	3069	119	129	71	100	100	0	5499	4951	1841	76	94	99	100	100	0	0	0	0	0	0	0	0	0	0	0	0	0	0	0	0	0	0	0	2.031	2.074	2.057	2.183	1.584	2.040	0.881	0.000	0.000	0.000	0.000	0.000	0.000	0.000	0.000	0.000	0.000	0.000	0.000	0.000	0.000	32	236	16438	14984	1.022	Error	Error	11015	5423	0	0	10109	4875	0	0	0	0
2	14	7	"CDC91"	"YLR459W"	8480	26710	80	5431	5970	3342	108	117	50	100	100	0	6244	5854	3081	74	85	45	98	98	0	0	0	0	0	0	0	0	0	0	0	0	0	0	0	0	0	0	0	0.863	1.014	1.030	1.082	2.280	1.045	0.845	0.000	0.000	0.000	0.000	0.000	0.000	0.000	0.000	0.000	0.000	0.000	0.000	0.000	0.000	52	340	11493	11642	-0.213	Error	Error	5323	6170	0	0	5862	5780	0	0	0	0
2	15	7	"UNG1"	"YML021C"	8670	26700	80	7378	6747	2331	108	119	55	100	100	0	4904	4863	1254	77	85	42	100	100	0	0	0	0	0	0	0	0	0	0	0	0	0	0	0	0	0	0	0	1.506	1.387	1.400	1.301	1.523	1.458	0.901	0.000	0.000	0.000	0.000	0.000	0.000	0.000	0.000	0.000	0.000	0.000	0.000	0.000	0.000	52	340	12097	11425	0.591	Error	Error	7270	4827	0	0	6639	4786	0	0	0	0
2	16	7	"CRN1"	"YLR429W"	8880	26710	80	11085	10080	3350	109	122	58	100	100	0	6042	5462	1800	76	88	44	100	100	0	0	0	0	0	0	0	0	0	0	0	0	0	0	0	0	0	0	0	1.840	1.851	1.919	1.869	1.490	1.927	0.893	0.000	0.000	0.000	0.000	0.000	0.000	0.000	0.000	0.000	0.000	0.000	0.000	0.000	0.000	52	340	16942	15357	0.880	Error	Error	10976	5966	0	0	9971	5386	0	0	0	0
2	17	7	"PAU4"	"YLR461W"	9080	26700	90	8627	8724	2294	117	128	78	100	100	0	8601	8502	2269	77	94	67	100	100	0	0	0	0	0	0	0	0	0	0	0	0	0	0	0	0	0	0	0	0.998	1.022	1.005	1.023	1.344	1.028	0.918	0.000	0.000	0.000	0.000	0.000	0.000	0.000	0.000	0.000	0.000	0.000	0.000	0.000	0.000	52	420	17034	17032	-0.002	Error	Error	8510	8524	0	0	8607	8425	0	0	0	0
2	18	7	""	"YML023C"	9280	26710	80	6335	5770	2209	118	125	55	100	100	0	5142	4781	1592	73	85	46	100	100	0	0	0	0	0	0	0	0	0	0	0	0	0	0	0	0	0	0	0	1.226	1.201	1.205	1.161	1.837	1.261	0.892	0.000	0.000	0.000	0.000	0.000	0.000	0.000	0.000	0.000	0.000	0.000	0.000	0.000	0.000	52	340	11286	10360	0.295	Error	Error	6217	5069	0	0	5652	4708	0	0	0	0
2	19	7	""	"YMR187C"	9480	26700	80	675	2248	3100	111	122	61	96	92	0	702	2965	4002	70	83	44	100	100	0	0	0	0	0	0	0	0	0	0	0	0	0	0	0	0	0	0	0	0.892	0.738	0.821	0.731	2.188	0.751	0.882	0.000	0.000	0.000	0.000	0.000	0.000	0.000	0.000	0.000	0.000	0.000	0.000	0.000	0.000	52	340	1196	5032	-0.164	Error	Error	564	632	0	0	2137	2895	0	0	0	0
2	20	7	"TRS130"	"YMR218C"	9670	26700	80	249	480	644	114	120	55	71	57	0	173	421	610	74	82	37	80	63	0	0	0	0	0	0	0	0	0	0	0	0	0	0	0	0	0	0	0	1.364	1.055	1.000	0.913	3.164	1.060	0.730	0.000	0.000	0.000	0.000	0.000	0.000	0.000	0.000	0.000	0.000	0.000	0.000	0.000	0.000	52	340	234	713	0.447	Error	Error	135	99	0	0	366	347	0	0	0	0
2	21	7	""	"YMR251W"	9870	26690	60	380	603	587	112	124	66	84	78	0	327	561	619	75	88	56	78	68	0	0	0	0	0	0	0	0	0	0	0	0	0	0	0	0	0	0	0	1.063	1.010	0.996	1.337	3.221	0.975	0.808	0.000	0.000	0.000	0.000	0.000	0.000	0.000	0.000	0.000	0.000	0.000	0.000	0.000	0.000	32	176	520	977	0.089	Error	Error	268	252	0	0	491	486	0	0	0	0
2	1	8	"GCV2"	"YMR189W"	5890	26920	70	521	1264	1438	114	128	62	96	96	0	597	1544	2013	79	93	60	87	71	0	0	0	0	0	0	0	0	0	0	0	0	0	0	0	0	0	0	0	0.786	0.785	1.051	1.283	2.894	0.720	0.866	0.000	0.000	0.000	0.000	0.000	0.000	0.000	0.000	0.000	0.000	0.000	0.000	0.000	0.000	32	236	925	2615	-0.348	Error	Error	407	518	0	0	1150	1465	0	0	0	0
2	2	8	"ERG8"	"YMR220W"	6080	26910	70	2722	6576	7071	115	129	65	100	100	0	2610	7422	8084	83	99	67	100	100	0	0	0	0	0	0	0	0	0	0	0	0	0	0	0	0	0	0	0	1.032	0.880	0.904	0.934	1.783	0.863	0.915	0.000	0.000	0.000	0.000	0.000	0.000	0.000	0.000	0.000	0.000	0.000	0.000	0.000	0.000	32	236	5134	13800	0.045	Error	Error	2607	2527	0	0	6461	7339	0	0	0	0
2	3	8	""	"YMR252C"	6280	26910	80	1171	2082	1893	125	134	62	98	98	0	2203	3965	3946	83	93	41	96	94	0	0	0	0	0	0	0	0	0	0	0	0	0	0	0	0	0	0	0	0.493	0.504	0.571	0.622	2.166	0.475	0.911	0.000	0.000	0.000	0.000	0.000	0.000	0.000	0.000	0.000	0.000	0.000	0.000	0.000	0.000	52	340	3166	5839	-1.019	Error	Error	1046	2120	0	0	1957	3882	0	0	0	0
2	4	8	""	"YMR191W"	6480	26910	70	527	1102	1205	119	129	61	100	90	0	378	730	1052	82	93	46	93	81	0	0	0	0	0	0	0	0	0	0	0	0	0	0	0	0	0	0	0	1.378	1.517	1.710	1.737	2.051	1.266	0.787	0.000	0.000	0.000	0.000	0.000	0.000	0.000	0.000	0.000	0.000	0.000	0.000	0.000	0.000	32	236	704	1631	0.463	Error	Error	408	296	0	0	983	648	0	0	0	0
2	5	8	""	"YMR222C"	6680	26900	70	711	1776	2200	130	147	81	100	100	0	449	1389	1987	84	107	87	90	87	0	0	0	0	0	0	0	0	0	0	0	0	0	0	0	0	0	0	0	1.592	1.261	1.626	1.625	1.771	1.153	0.866	0.000	0.000	0.000	0.000	0.000	0.000	0.000	0.000	0.000	0.000	0.000	0.000	0.000	0.000	32	236	946	2951	0.671	Error	Error	581	365	0	0	1646	1305	0	0	0	0
2	6	8	""	"YMR254C"	6880	26910	80	1356	1699	1204	123	137	86	98	98	0	1321	1597	1286	82	95	60	92	88	0	0	0	0	0	0	0	0	0	0	0	0	0	0	0	0	0	0	0	0.995	1.040	1.078	1.354	2.697	0.984	0.861	0.000	0.000	0.000	0.000	0.000	0.000	0.000	0.000	0.000	0.000	0.000	0.000	0.000	0.000	52	340	2472	3091	-0.007	Error	Error	1233	1239	0	0	1576	1515	0	0	0	0
2	7	8	""	"YMR193C-A"	7080	26900	70	2214	2627	1845	130	135	62	100	100	0	1255	1387	949	76	90	49	100	100	0	0	0	0	0	0	0	0	0	0	0	0	0	0	0	0	0	0	0	1.768	1.905	1.898	1.836	1.533	2.020	0.842	0.000	0.000	0.000	0.000	0.000	0.000	0.000	0.000	0.000	0.000	0.000	0.000	0.000	0.000	32	230	3263	3808	0.822	Error	Error	2084	1179	0	0	2497	1311	0	0	0	0
2	8	8	"MRE11"	"YMR224C"	7260	26900	150	139	180	154	119	131	72	27	10	0	92	138	160	77	94	65	26	10	0	0	0	0	0	0	0	0	0	0	0	0	0	0	0	0	0	0	0	1.333	1.000	1.227	1.215	3.152	1.099	0.448	0.000	0.000	0.000	0.000	0.000	0.000	0.000	0.000	0.000	0.000	0.000	0.000	0.000	0.000	156	1004	35	122	0.415	Error	Error	20	15	0	0	61	61	0	0	-50	0
2	9	8	"COX7"	"YMR256C"	7480	26910	80	998	1110	720	111	123	56	100	98	0	994	1190	754	76	87	48	98	96	0	0	0	0	0	0	0	0	0	0	0	0	0	0	0	0	0	0	0	0.966	0.897	0.840	0.869	1.928	0.916	0.861	0.000	0.000	0.000	0.000	0.000	0.000	0.000	0.000	0.000	0.000	0.000	0.000	0.000	0.000	52	340	1805	2113	-0.050	Error	Error	887	918	0	0	999	1114	0	0	0	0
2	10	8	"NAR1"	"YNL240C"	7680	26910	80	4188	3820	1204	114	124	59	100	100	0	2081	1989	660	78	89	55	98	98	0	0	0	0	0	0	0	0	0	0	0	0	0	0	0	0	0	0	0	2.034	1.939	1.950	2.014	1.868	1.998	0.893	0.000	0.000	0.000	0.000	0.000	0.000	0.000	0.000	0.000	0.000	0.000	0.000	0.000	0.000	52	327	6077	5617	1.024	Error	Error	4074	2003	0	0	3706	1911	0	0	0	0
2	11	8	"SEC2"	"YNL272C"	7870	26910	80	5370	5342	2885	112	119	56	100	98	0	8970	7359	4218	76	89	48	92	90	0	0	0	0	0	0	0	0	0	0	0	0	0	0	0	0	0	0	0	0.591	0.718	0.739	0.790	2.051	0.694	0.899	0.000	0.000	0.000	0.000	0.000	0.000	0.000	0.000	0.000	0.000	0.000	0.000	0.000	0.000	52	340	14152	12513	-0.758	Error	Error	5258	8894	0	0	5230	7283	0	0	0	0
2	12	8	"YPT11"	"YNL304W"	8080	26910	80	5194	4986	2086	119	125	62	100	100	0	6285	5469	2208	78	92	69	100	98	0	0	0	0	0	0	0	0	0	0	0	0	0	0	0	0	0	0	0	0.818	0.903	0.929	0.930	1.945	0.922	0.903	0.000	0.000	0.000	0.000	0.000	0.000	0.000	0.000	0.000	0.000	0.000	0.000	0.000	0.000	52	340	11282	10258	-0.290	Error	Error	5075	6207	0	0	4867	5391	0	0	0	0
2	13	8	""	"YNL242W"	8280	26910	80	5981	6327	3810	117	128	56	100	100	0	8774	8707	4716	78	89	40	100	100	0	0	0	0	0	0	0	0	0	0	0	0	0	0	0	0	0	0	0	0.674	0.720	0.719	0.694	1.899	0.731	0.880	0.000	0.000	0.000	0.000	0.000	0.000	0.000	0.000	0.000	0.000	0.000	0.000	0.000	0.000	52	340	14560	14839	-0.568	Error	Error	5864	8696	0	0	6210	8629	0	0	0	0
2	14	8	""	"YNL274C"	8480	26910	90	5942	5749	1163	110	117	68	100	100	0	8613	8275	1448	76	84	37	100	100	0	0	0	0	0	0	0	0	0	0	0	0	0	0	0	0	0	0	0	0.683	0.688	0.676	0.682	1.293	0.688	0.894	0.000	0.000	0.000	0.000	0.000	0.000	0.000	0.000	0.000	0.000	0.000	0.000	0.000	0.000	52	420	14369	13838	-0.550	Error	Error	5832	8537	0	0	5639	8199	0	0	0	0
2	15	8	""	"YNL306W"	8680	26910	90	3412	3275	867	108	116	52	100	100	0	2519	2536	505	72	83	40	100	100	0	0	0	0	0	0	0	0	0	0	0	0	0	0	0	0	0	0	0	1.350	1.285	1.285	1.252	1.303	1.369	0.884	0.000	0.000	0.000	0.000	0.000	0.000	0.000	0.000	0.000	0.000	0.000	0.000	0.000	0.000	52	420	5751	5631	0.433	Error	Error	3304	2447	0	0	3167	2464	0	0	0	0
2	16	8	"SUI1"	"YNL244C"	8880	26900	80	2086	2127	1102	110	117	46	100	100	0	1019	1075	607	74	81	37	96	96	0	0	0	0	0	0	0	0	0	0	0	0	0	0	0	0	0	0	0	2.091	2.015	1.817	2.268	2.024	1.990	0.853	0.000	0.000	0.000	0.000	0.000	0.000	0.000	0.000	0.000	0.000	0.000	0.000	0.000	0.000	52	340	2921	3018	1.064	Error	Error	1976	945	0	0	2017	1001	0	0	0	0
2	17	8	""	"YNL276C"	9070	26900	70	2030	2294	1492	116	130	92	100	96	0	1821	1883	1248	75	103	160	93	87	0	0	0	0	0	0	0	0	0	0	0	0	0	0	0	0	0	0	0	1.096	1.205	1.290	1.264	1.953	1.162	0.856	0.000	0.000	0.000	0.000	0.000	0.000	0.000	0.000	0.000	0.000	0.000	0.000	0.000	0.000	32	236	3660	3986	0.133	Error	Error	1914	1746	0	0	2178	1808	0	0	0	0
2	18	8	"KRI1"	"YNL308C"	9280	26900	70	4461	4782	2721	109	122	73	100	100	0	4863	5054	2715	77	90	77	100	100	0	0	0	0	0	0	0	0	0	0	0	0	0	0	0	0	0	0	0	0.909	0.939	0.952	0.969	1.656	0.943	0.871	0.000	0.000	0.000	0.000	0.000	0.000	0.000	0.000	0.000	0.000	0.000	0.000	0.000	0.000	32	236	9138	9650	-0.137	Error	Error	4352	4786	0	0	4673	4977	0	0	0	0
2	19	8	""	"YNL246W"	9480	26910	90	3801	3789	694	108	119	58	100	100	0	3185	3130	524	73	85	51	100	100	0	0	0	0	0	0	0	0	0	0	0	0	0	0	0	0	0	0	0	1.187	1.204	1.210	1.203	1.268	1.237	0.904	0.000	0.000	0.000	0.000	0.000	0.000	0.000	0.000	0.000	0.000	0.000	0.000	0.000	0.000	52	420	6805	6738	0.247	Error	Error	3693	3112	0	0	3681	3057	0	0	0	0
2	20	8	""	"YNL278W"	9670	26910	80	6303	6092	2734	109	117	52	100	100	0	5720	4862	2206	72	84	47	96	94	0	0	0	0	0	0	0	0	0	0	0	0	0	0	0	0	0	0	0	1.097	1.249	1.209	1.495	2.250	1.261	0.909	0.000	0.000	0.000	0.000	0.000	0.000	0.000	0.000	0.000	0.000	0.000	0.000	0.000	0.000	52	340	11842	10773	0.133	Error	Error	6194	5648	0	0	5983	4790	0	0	0	0
2	21	8	""	"YNL310C"	9870	26900	70	3776	3707	691	116	161	333	100	100	0	2471	2498	493	75	112	224	100	100	0	0	0	0	0	0	0	0	0	0	0	0	0	0	0	0	0	0	0	1.528	1.482	1.386	1.484	1.225	1.490	0.893	0.000	0.000	0.000	0.000	0.000	0.000	0.000	0.000	0.000	0.000	0.000	0.000	0.000	0.000	32	236	6056	6014	0.611	Error	Error	3660	2396	0	0	3591	2423	0	0	0	0
2	1	9	""	"YOR042W"	5870	27110	80	15380	14925	5342	119	126	60	100	100	0	6982	6036	2828	76	89	48	98	96	0	0	0	0	0	0	0	0	0	0	0	0	0	0	0	0	0	0	0	2.210	2.484	2.542	2.958	1.935	2.455	0.902	0.000	0.000	0.000	0.000	0.000	0.000	0.000	0.000	0.000	0.000	0.000	0.000	0.000	0.000	52	340	22167	20766	1.144	Error	Error	15261	6906	0	0	14806	5960	0	0	0	0
2	2	9	"CDC21"	"YOR074C"	6080	27130	100	7859	7452	3687	118	128	60	100	98	0	9842	8779	3893	78	88	49	98	97	0	0	0	0	0	0	0	0	0	0	0	0	0	0	0	0	0	0	0	0.793	0.843	0.831	0.890	1.890	0.855	0.882	0.000	0.000	0.000	0.000	0.000	0.000	0.000	0.000	0.000	0.000	0.000	0.000	0.000	0.000	80	542	17505	16035	-0.335	Error	Error	7741	9764	0	0	7334	8701	0	0	0	0
2	3	9	"VAM3"	"YOR106W"	6280	27110	80	6848	6525	2763	114	123	54	100	100	0	4249	3571	1858	74	87	48	98	98	0	0	0	0	0	0	0	0	0	0	0	0	0	0	0	0	0	0	0	1.613	1.833	1.841	2.132	1.825	1.795	0.891	0.000	0.000	0.000	0.000	0.000	0.000	0.000	0.000	0.000	0.000	0.000	0.000	0.000	0.000	52	340	10909	9908	0.690	Error	Error	6734	4175	0	0	6411	3497	0	0	0	0
2	4	9	""	"YOR044W"	6490	27120	80	2439	2282	1416	115	128	65	100	92	0	3675	3673	2068	78	86	53	98	96	0	0	0	0	0	0	0	0	0	0	0	0	0	0	0	0	0	0	0	0.646	0.603	0.577	0.572	2.495	0.623	0.860	0.000	0.000	0.000	0.000	0.000	0.000	0.000	0.000	0.000	0.000	0.000	0.000	0.000	0.000	52	340	5921	5762	-0.630	Error	Error	2324	3597	0	0	2167	3595	0	0	0	0
2	5	9	""	"YOR076C"	6680	27120	90	7335	7145	2600	124	127	55	100	100	0	9840	9274	2781	78	91	48	100	100	0	0	0	0	0	0	0	0	0	0	0	0	0	0	0	0	0	0	0	0.739	0.763	0.790	0.741	1.333	0.771	0.886	0.000	0.000	0.000	0.000	0.000	0.000	0.000	0.000	0.000	0.000	0.000	0.000	0.000	0.000	52	420	16973	16217	-0.437	Error	Error	7211	9762	0	0	7021	9196	0	0	0	0
2	6	9	""	"YOR108W"	6880	27110	70	7235	7756	4142	123	139	90	100	100	0	3729	4294	2321	78	96	81	100	100	0	0	0	0	0	0	0	0	0	0	0	0	0	0	0	0	0	0	0	1.948	1.810	1.688	1.816	1.457	1.855	0.883	0.000	0.000	0.000	0.000	0.000	0.000	0.000	0.000	0.000	0.000	0.000	0.000	0.000	0.000	32	236	10763	11849	0.962	Error	Error	7112	3651	0	0	7633	4216	0	0	0	0
2	7	9	"DBP5"	"YOR046C"	7070	27120	90	6327	6127	1594	116	126	60	100	100	0	11063	10327	2749	75	95	80	100	100	0	0	0	0	0	0	0	0	0	0	0	0	0	0	0	0	0	0	0	0.565	0.586	0.582	0.591	1.421	0.559	0.894	0.000	0.000	0.000	0.000	0.000	0.000	0.000	0.000	0.000	0.000	0.000	0.000	0.000	0.000	52	420	17199	16263	-0.823	Error	Error	6211	10988	0	0	6011	10252	0	0	0	0
2	8	9	""	"YOR078W"	7280	27110	80	6586	6184	2230	114	121	55	100	100	0	6104	5405	2042	75	90	47	100	100	0	0	0	0	0	0	0	0	0	0	0	0	0	0	0	0	0	0	0	1.073	1.139	1.133	1.319	2.305	1.161	0.874	0.000	0.000	0.000	0.000	0.000	0.000	0.000	0.000	0.000	0.000	0.000	0.000	0.000	0.000	52	340	12501	11400	0.102	Error	Error	6472	6029	0	0	6070	5330	0	0	0	0
2	9	9	""	"YOR110W"	7480	27110	50	325	393	164	128	135	61	91	75	0	193	218	121	76	88	47	83	50	0	0	0	0	0	0	0	0	0	0	0	0	0	0	0	0	0	0	0	1.684	1.866	2.069	2.353	2.426	0.750	0.428	0.000	0.000	0.000	0.000	0.000	0.000	0.000	0.000	0.000	0.000	0.000	0.000	0.000	0.000	12	104	314	407	0.752	Error	Error	197	117	0	0	265	142	0	0	0	0
2	10	9	"RAT1"	"YOR048C"	7660	27100	150	133	174	166	118	124	57	31	17	0	86	122	126	76	88	51	25	12	0	0	0	0	0	0	0	0	0	0	0	0	0	0	0	0	0	0	0	1.500	1.217	1.414	1.421	3.720	1.460	0.442	0.000	0.000	0.000	0.000	0.000	0.000	0.000	0.000	0.000	0.000	0.000	0.000	0.000	0.000	156	1019	25	102	0.585	Error	Error	15	10	0	0	56	46	0	0	-50	0
2	11	9	""	"YOR080W"	7870	27110	70	7889	7811	2720	119	147	204	100	100	0	7987	7660	2408	79	118	234	100	100	0	0	0	0	0	0	0	0	0	0	0	0	0	0	0	0	0	0	0	0.983	1.015	1.049	0.999	1.512	1.027	0.836	0.000	0.000	0.000	0.000	0.000	0.000	0.000	0.000	0.000	0.000	0.000	0.000	0.000	0.000	32	236	15678	15273	-0.025	Error	Error	7770	7908	0	0	7692	7581	0	0	0	0
2	12	9	""	"YOR112W"	8080	27110	80	7008	6867	3442	112	121	52	100	100	0	6426	5498	3183	77	86	37	98	98	0	0	0	0	0	0	0	0	0	0	0	0	0	0	0	0	0	0	0	1.086	1.246	1.224	1.516	2.219	1.184	0.877	0.000	0.000	0.000	0.000	0.000	0.000	0.000	0.000	0.000	0.000	0.000	0.000	0.000	0.000	52	340	13245	12176	0.119	Error	Error	6896	6349	0	0	6755	5421	0	0	0	0
2	13	9	"PHO85"	"YPL031C"	8270	27110	80	6540	6330	1986	107	115	53	100	100	0	2530	2457	852	74	84	47	96	96	0	0	0	0	0	0	0	0	0	0	0	0	0	0	0	0	0	0	0	2.619	2.611	2.608	2.790	1.932	2.722	0.866	0.000	0.000	0.000	0.000	0.000	0.000	0.000	0.000	0.000	0.000	0.000	0.000	0.000	0.000	52	340	8889	8606	1.389	Error	Error	6433	2456	0	0	6223	2383	0	0	0	0
2	14	9	""	"YPL063W"	8480	27110	60	2959	3142	1709	116	132	95	100	100	0	1480	1889	1167	78	93	66	100	100	0	0	0	0	0	0	0	0	0	0	0	0	0	0	0	0	0	0	0	2.028	1.671	1.840	1.800	1.550	1.652	0.851	0.000	0.000	0.000	0.000	0.000	0.000	0.000	0.000	0.000	0.000	0.000	0.000	0.000	0.000	32	176	4245	4837	1.020	Error	Error	2843	1402	0	0	3026	1811	0	0	0	0
2	15	9	""	"YPL095C"	8680	27110	70	5982	5280	2867	114	124	64	100	100	0	5689	5545	3067	77	93	51	100	100	0	0	0	0	0	0	0	0	0	0	0	0	0	0	0	0	0	0	0	1.046	0.945	0.977	1.003	1.631	0.951	0.913	0.000	0.000	0.000	0.000	0.000	0.000	0.000	0.000	0.000	0.000	0.000	0.000	0.000	0.000	32	236	11480	10634	0.064	Error	Error	5868	5612	0	0	5166	5468	0	0	0	0
2	16	9	""	"YPL033C"	8880	27110	80	2411	2394	1191	112	120	54	100	100	0	4681	4488	2173	74	88	72	100	100	0	0	0	0	0	0	0	0	0	0	0	0	0	0	0	0	0	0	0	0.499	0.517	0.572	0.529	1.870	0.494	0.847	0.000	0.000	0.000	0.000	0.000	0.000	0.000	0.000	0.000	0.000	0.000	0.000	0.000	0.000	52	340	6906	6696	-1.003	Error	Error	2299	4607	0	0	2282	4414	0	0	0	0
2	17	9	"VPS28"	"YPL065W"	9080	27110	80	4717	4402	1913	112	118	54	100	100	0	4505	4162	1912	70	82	44	100	100	0	0	0	0	0	0	0	0	0	0	0	0	0	0	0	0	0	0	0	1.038	1.048	1.023	1.086	1.877	1.040	0.866	0.000	0.000	0.000	0.000	0.000	0.000	0.000	0.000	0.000	0.000	0.000	0.000	0.000	0.000	52	340	9040	8382	0.054	Error	Error	4605	4435	0	0	4290	4092	0	0	0	0
2	18	9	"MSY1"	"YPL097W"	9280	27100	70	8301	8083	2563	116	131	92	100	100	0	7040	6682	1903	74	91	75	100	100	0	0	0	0	0	0	0	0	0	0	0	0	0	0	0	0	0	0	0	1.175	1.206	1.255	1.200	1.416	1.241	0.860	0.000	0.000	0.000	0.000	0.000	0.000	0.000	0.000	0.000	0.000	0.000	0.000	0.000	0.000	32	236	15151	14575	0.233	Error	Error	8185	6966	0	0	7967	6608	0	0	0	0
2	19	9	""	"YPL035C"	9470	27100	70	1024	1233	910	116	118	52	93	93	0	1549	1882	1418	72	80	35	100	96	0	0	0	0	0	0	0	0	0	0	0	0	0	0	0	0	0	0	0	0.615	0.617	0.619	0.630	1.814	0.617	0.805	0.000	0.000	0.000	0.000	0.000	0.000	0.000	0.000	0.000	0.000	0.000	0.000	0.000	0.000	32	236	2385	2927	-0.702	Error	Error	908	1477	0	0	1117	1810	0	0	0	0
2	20	9	""	"YPL067C"	9670	27100	80	944	877	307	116	121	57	98	96	0	1651	1516	650	74	85	53	100	98	0	0	0	0	0	0	0	0	0	0	0	0	0	0	0	0	0	0	0	0.525	0.528	0.567	0.566	1.856	0.492	0.830	0.000	0.000	0.000	0.000	0.000	0.000	0.000	0.000	0.000	0.000	0.000	0.000	0.000	0.000	52	340	2405	2203	-0.929	Error	Error	828	1577	0	0	761	1442	0	0	0	0
2	21	9	""	"YPL099C"	9880	27110	80	2833	2946	1477	104	125	201	98	98	0	2993	2683	1283	67	80	59	96	94	0	0	0	0	0	0	0	0	0	0	0	0	0	0	0	0	0	0	0	0.933	1.086	0.972	1.137	1.708	1.127	0.853	0.000	0.000	0.000	0.000	0.000	0.000	0.000	0.000	0.000	0.000	0.000	0.000	0.000	0.000	52	332	5655	5458	-0.101	Error	Error	2729	2926	0	0	2842	2616	0	0	0	0
2	1	10	"EGD1"	"YPL037C"	5890	27320	80	3147	3167	1671	110	119	53	100	100	0	2969	2706	1263	75	83	38	100	98	0	0	0	0	0	0	0	0	0	0	0	0	0	0	0	0	0	0	0	1.049	1.162	1.088	1.182	1.838	1.235	0.859	0.000	0.000	0.000	0.000	0.000	0.000	0.000	0.000	0.000	0.000	0.000	0.000	0.000	0.000	52	340	5931	5688	0.070	Error	Error	3037	2894	0	0	3057	2631	0	0	0	0
2	2	10	"BTS1"	"YPL069C"	6090	27320	80	5095	4852	2219	117	129	74	100	100	0	9442	8713	3783	81	88	38	100	100	0	0	0	0	0	0	0	0	0	0	0	0	0	0	0	0	0	0	0	0.532	0.549	0.544	0.592	1.809	0.547	0.876	0.000	0.000	0.000	0.000	0.000	0.000	0.000	0.000	0.000	0.000	0.000	0.000	0.000	0.000	52	340	14339	13367	-0.911	Error	Error	4978	9361	0	0	4735	8632	0	0	0	0
2	3	10	""	"YPL101W"	6290	27310	80	10212	9169	3902	119	127	59	100	100	0	5590	4816	2257	81	91	46	100	100	0	0	0	0	0	0	0	0	0	0	0	0	0	0	0	0	0	0	0	1.832	1.911	1.953	1.981	1.765	1.920	0.904	0.000	0.000	0.000	0.000	0.000	0.000	0.000	0.000	0.000	0.000	0.000	0.000	0.000	0.000	52	340	15602	13785	0.873	Error	Error	10093	5509	0	0	9050	4735	0	0	0	0
2	4	10	"RPS23B"	"YPR132W"	6490	27310	80	4058	4771	2609	121	130	77	100	100	0	5125	5417	2769	78	91	72	100	100	0	0	0	0	0	0	0	0	0	0	0	0	0	0	0	0	0	0	0	0.780	0.871	0.837	0.901	1.933	0.887	0.873	0.000	0.000	0.000	0.000	0.000	0.000	0.000	0.000	0.000	0.000	0.000	0.000	0.000	0.000	52	340	8984	9989	-0.358	Error	Error	3937	5047	0	0	4650	5339	0	0	0	0
2	5	10	"KIM3"	"YPR164W"	6690	27320	70	293	337	169	115	123	52	96	81	0	249	287	172	80	87	40	90	78	0	0	0	0	0	0	0	0	0	0	0	0	0	0	0	0	0	0	0	1.053	1.072	1.224	1.130	2.628	1.062	0.496	0.000	0.000	0.000	0.000	0.000	0.000	0.000	0.000	0.000	0.000	0.000	0.000	0.000	0.000	32	236	347	429	0.075	Error	Error	178	169	0	0	222	207	0	0	0	0
2	6	10	""	"YPR196W"	6880	27320	100	6987	6386	3926	118	128	71	93	93	0	5966	5363	3194	80	93	69	96	90	0	0	0	0	0	0	0	0	0	0	0	0	0	0	0	0	0	0	0	1.167	1.186	1.156	1.205	1.972	1.229	0.894	0.000	0.000	0.000	0.000	0.000	0.000	0.000	0.000	0.000	0.000	0.000	0.000	0.000	0.000	80	550	12755	11551	0.223	Error	Error	6869	5886	0	0	6268	5283	0	0	0	0
2	7	10	"MSS18"	"YPR134W"	7090	27310	80	2514	3516	2452	115	124	62	100	100	0	2014	1989	1276	79	90	42	98	96	0	0	0	0	0	0	0	0	0	0	0	0	0	0	0	0	0	0	0	1.240	1.781	1.814	1.827	2.092	1.879	0.884	0.000	0.000	0.000	0.000	0.000	0.000	0.000	0.000	0.000	0.000	0.000	0.000	0.000	0.000	52	340	4334	5311	0.310	Error	Error	2399	1935	0	0	3401	1910	0	0	0	0
2	8	10	"MRP2"	"YPR166C"	7280	27310	60	572	900	835	117	124	57	100	93	0	685	939	944	79	89	44	93	87	0	0	0	0	0	0	0	0	0	0	0	0	0	0	0	0	0	0	0	0.751	0.910	0.899	1.056	3.063	0.800	0.756	0.000	0.000	0.000	0.000	0.000	0.000	0.000	0.000	0.000	0.000	0.000	0.000	0.000	0.000	32	176	1061	1643	-0.413	Error	Error	455	606	0	0	783	860	0	0	0	0
2	9	10	"SGE1"	"YPR198W"	7480	27310	70	5521	6491	3779	115	125	86	100	100	0	6127	7339	3861	73	92	102	100	100	0	0	0	0	0	0	0	0	0	0	0	0	0	0	0	0	0	0	0	0.893	0.878	0.819	0.874	1.700	0.893	0.870	0.000	0.000	0.000	0.000	0.000	0.000	0.000	0.000	0.000	0.000	0.000	0.000	0.000	0.000	32	236	11460	13642	-0.163	Error	Error	5406	6054	0	0	6376	7266	0	0	0	0
2	10	10	""	"YPR136C"	7690	27310	60	379	478	378	125	128	59	96	90	0	207	404	482	73	83	47	84	68	0	0	0	0	0	0	0	0	0	0	0	0	0	0	0	0	0	0	0	1.896	1.066	1.461	1.558	2.780	0.863	0.581	0.000	0.000	0.000	0.000	0.000	0.000	0.000	0.000	0.000	0.000	0.000	0.000	0.000	0.000	32	176	388	684	0.923	Error	Error	254	134	0	0	353	331	0	0	0	0
2	11	10	"NUT2"	"YPR168W"	7880	27320	60	260	297	107	119	129	72	87	46	0	186	190	80	75	91	59	65	43	0	0	0	0	0	0	0	0	0	0	0	0	0	0	0	0	0	0	0	1.270	1.548	1.863	1.597	2.680	2.067	0.294	0.000	0.000	0.000	0.000	0.000	0.000	0.000	0.000	0.000	0.000	0.000	0.000	0.000	0.000	32	176	252	293	0.345	Error	Error	141	111	0	0	178	115	0	0	0	0
2	12	10	"ARR2"	"YPR200C"	8080	27310	70	972	1411	1002	108	117	53	100	100	0	661	841	665	73	83	49	100	96	0	0	0	0	0	0	0	0	0	0	0	0	0	0	0	0	0	0	0	1.469	1.697	1.558	1.846	2.087	1.627	0.802	0.000	0.000	0.000	0.000	0.000	0.000	0.000	0.000	0.000	0.000	0.000	0.000	0.000	0.000	32	236	1452	2071	0.555	Error	Error	864	588	0	0	1303	768	0	0	0	0
2	13	10	"MEP3"	"YPR138C"	8280	27310	80	5542	6110	3250	112	122	54	100	100	0	3149	3121	1581	74	83	42	100	100	0	0	0	0	0	0	0	0	0	0	0	0	0	0	0	0	0	0	0	1.766	1.968	1.825	1.974	1.753	2.088	0.859	0.000	0.000	0.000	0.000	0.000	0.000	0.000	0.000	0.000	0.000	0.000	0.000	0.000	0.000	52	340	8505	9045	0.820	Error	Error	5430	3075	0	0	5998	3047	0	0	0	0
2	14	10	""	"YPR170C"	8490	27310	70	1034	1357	1149	113	120	50	96	96	0	687	1169	1097	71	84	43	96	93	0	0	0	0	0	0	0	0	0	0	0	0	0	0	0	0	0	0	0	1.495	1.133	1.151	1.206	1.838	1.152	0.807	0.000	0.000	0.000	0.000	0.000	0.000	0.000	0.000	0.000	0.000	0.000	0.000	0.000	0.000	32	236	1537	2342	0.580	Error	Error	921	616	0	0	1244	1098	0	0	0	0
2	15	10	""	"YPR202W"	8680	27310	80	9063	14404	13623	115	121	57	100	100	0	4732	7056	6517	73	86	52	96	96	0	0	0	0	0	0	0	0	0	0	0	0	0	0	0	0	0	0	0	1.921	2.046	1.892	2.268	2.416	2.140	0.897	0.000	0.000	0.000	0.000	0.000	0.000	0.000	0.000	0.000	0.000	0.000	0.000	0.000	0.000	52	340	13607	21272	0.942	Error	Error	8948	4659	0	0	14289	6983	0	0	0	0
2	16	10	""	"IntYBR048W"	8870	27310	80	1863	2119	1204	114	123	58	100	100	0	2752	2567	1569	72	85	48	100	98	0	0	0	0	0	0	0	0	0	0	0	0	0	0	0	0	0	0	0	0.653	0.804	0.774	0.890	1.877	0.783	0.918	0.000	0.000	0.000	0.000	0.000	0.000	0.000	0.000	0.000	0.000	0.000	0.000	0.000	0.000	52	340	4429	4500	-0.616	Error	Error	1749	2680	0	0	2005	2495	0	0	0	0
2	17	10	""	"LSR1"	9070	27310	80	1406	1893	1392	122	129	63	100	98	0	1201	1369	987	74	89	52	94	94	0	0	0	0	0	0	0	0	0	0	0	0	0	0	0	0	0	0	0	1.139	1.368	1.363	1.435	1.941	1.406	0.935	0.000	0.000	0.000	0.000	0.000	0.000	0.000	0.000	0.000	0.000	0.000	0.000	0.000	0.000	52	340	2411	3066	0.188	Error	Error	1284	1127	0	0	1771	1295	0	0	0	0
2	18	10	""	"YCLWTy5-1C"	9270	27310	70	3727	3773	1593	117	131	69	100	100	0	2620	2431	1079	73	88	51	100	100	0	0	0	0	0	0	0	0	0	0	0	0	0	0	0	0	0	0	0	1.417	1.550	1.473	1.600	1.417	1.542	0.906	0.000	0.000	0.000	0.000	0.000	0.000	0.000	0.000	0.000	0.000	0.000	0.000	0.000	0.000	32	236	6157	6014	0.503	Error	Error	3610	2547	0	0	3656	2358	0	0	0	0
2	19	10	""	"IntYCR097W-A2"	9470	27310	70	315	622	715	117	127	61	84	71	0	234	526	587	69	78	39	87	75	0	0	0	0	0	0	0	0	0	0	0	0	0	0	0	0	0	0	0	1.200	1.105	1.027	1.038	2.765	1.219	0.758	0.000	0.000	0.000	0.000	0.000	0.000	0.000	0.000	0.000	0.000	0.000	0.000	0.000	0.000	32	236	363	962	0.263	Error	Error	198	165	0	0	505	457	0	0	0	0
2	20	10	""	"IntYDL191W"	9670	27310	60	236	276	147	110	116	51	84	59	0	147	259	299	68	77	33	75	59	0	0	0	0	0	0	0	0	0	0	0	0	0	0	0	0	0	0	0	1.595	0.869	2.070	1.460	3.761	0.559	0.465	0.000	0.000	0.000	0.000	0.000	0.000	0.000	0.000	0.000	0.000	0.000	0.000	0.000	0.000	32	176	205	357	0.673	Error	Error	126	79	0	0	166	191	0	0	0	0
2	21	10	""	"CEN4"	9890	27320	80	174	199	114	106	108	44	55	42	0	233	268	141	68	78	39	94	82	0	0	0	0	0	0	0	0	0	0	0	0	0	0	0	0	0	0	0	0.412	0.465	0.588	0.496	3.255	0.552	0.351	0.000	0.000	0.000	0.000	0.000	0.000	0.000	0.000	0.000	0.000	0.000	0.000	0.000	0.000	52	320	233	293	-1.279	Error	Error	68	165	0	0	93	200	0	0	0	0
2	1	11	""	"YDRWdelta31"	5880	27520	70	258	338	212	117	125	59	78	62	0	171	287	274	75	85	39	87	62	0	0	0	0	0	0	0	0	0	0	0	0	0	0	0	0	0	0	0	1.469	1.042	1.381	1.372	3.520	0.886	0.598	0.000	0.000	0.000	0.000	0.000	0.000	0.000	0.000	0.000	0.000	0.000	0.000	0.000	0.000	32	236	237	433	0.555	Error	Error	141	96	0	0	221	212	0	0	0	0
2	2	11	""	"YELCtau1"	6080	27520	80	539	907	733	119	132	71	98	94	0	781	1297	1154	79	94	61	96	94	0	0	0	0	0	0	0	0	0	0	0	0	0	0	0	0	0	0	0	0.598	0.647	0.675	0.674	1.930	0.607	0.821	0.000	0.000	0.000	0.000	0.000	0.000	0.000	0.000	0.000	0.000	0.000	0.000	0.000	0.000	52	340	1122	2006	-0.741	Error	Error	420	702	0	0	788	1218	0	0	0	0
2	3	11	""	"YER039C-A"	6280	27520	80	1941	2443	1614	117	130	79	100	100	0	1242	1526	1091	76	95	72	100	100	0	0	0	0	0	0	0	0	0	0	0	0	0	0	0	0	0	0	0	1.564	1.604	1.787	1.731	1.577	1.593	0.884	0.000	0.000	0.000	0.000	0.000	0.000	0.000	0.000	0.000	0.000	0.000	0.000	0.000	0.000	52	340	2990	3776	0.646	Error	Error	1824	1166	0	0	2326	1450	0	0	0	0
2	4	11	""	"YFLWtau1"	6490	27520	90	1114	1438	1079	121	125	56	98	94	0	4437	5908	4658	77	90	48	100	100	0	0	0	0	0	0	0	0	0	0	0	0	0	0	0	0	0	0	0	0.228	0.226	0.223	0.207	2.058	0.211	0.831	0.000	0.000	0.000	0.000	0.000	0.000	0.000	0.000	0.000	0.000	0.000	0.000	0.000	0.000	52	420	5353	7148	-2.134	Error	Error	993	4360	0	0	1317	5831	0	0	0	0
2	5	11	""	"YFRCdelta9"	6680	27520	90	750	1019	850	120	128	72	96	82	0	591	885	831	80	91	63	94	86	0	0	0	0	0	0	0	0	0	0	0	0	0	0	0	0	0	0	0	1.233	1.117	1.045	1.111	1.807	1.079	0.872	0.000	0.000	0.000	0.000	0.000	0.000	0.000	0.000	0.000	0.000	0.000	0.000	0.000	0.000	52	420	1141	1704	0.302	Error	Error	630	511	0	0	899	805	0	0	0	0
2	6	11	""	"YGLWtau2"	6890	27520	80	448	970	1316	115	127	79	90	78	0	283	727	991	77	95	95	76	53	0	0	0	0	0	0	0	0	0	0	0	0	0	0	0	0	0	0	0	1.617	1.315	1.297	1.545	2.531	1.352	0.849	0.000	0.000	0.000	0.000	0.000	0.000	0.000	0.000	0.000	0.000	0.000	0.000	0.000	0.000	52	340	539	1505	0.693	Error	Error	333	206	0	0	855	650	0	0	0	0
2	7	11	""	"iYAR061W"	7090	27520	90	1911	2777	2142	119	131	100	100	98	0	1944	2623	1961	77	92	93	100	100	0	0	0	0	0	0	0	0	0	0	0	0	0	0	0	0	0	0	0	0.960	1.044	1.060	1.010	1.639	1.108	0.869	0.000	0.000	0.000	0.000	0.000	0.000	0.000	0.000	0.000	0.000	0.000	0.000	0.000	0.000	52	420	3659	5204	-0.059	Error	Error	1792	1867	0	0	2658	2546	0	0	0	0
2	8	11	""	"iYAR068W"	7280	27520	80	1931	3704	3658	119	127	56	100	98	0	1628	2823	2571	78	88	46	98	96	0	0	0	0	0	0	0	0	0	0	0	0	0	0	0	0	0	0	0	1.169	1.306	1.219	1.270	1.651	1.388	0.917	0.000	0.000	0.000	0.000	0.000	0.000	0.000	0.000	0.000	0.000	0.000	0.000	0.000	0.000	52	340	3362	6330	0.225	Error	Error	1812	1550	0	0	3585	2745	0	0	0	0
2	9	11	""	"iYBL111C"	7480	27520	80	6241	11058	10986	122	132	94	100	100	0	3229	5670	5663	77	89	65	98	98	0	0	0	0	0	0	0	0	0	0	0	0	0	0	0	0	0	0	0	1.941	1.955	1.923	2.165	1.905	1.994	0.917	0.000	0.000	0.000	0.000	0.000	0.000	0.000	0.000	0.000	0.000	0.000	0.000	0.000	0.000	52	340	9271	16529	0.957	Error	Error	6119	3152	0	0	10936	5593	0	0	0	0
2	10	11	""	"iYBL098W"	7670	27520	70	1466	2338	1951	117	126	66	100	100	0	1248	1777	1571	74	89	54	93	90	0	0	0	0	0	0	0	0	0	0	0	0	0	0	0	0	0	0	0	1.149	1.304	1.398	1.678	2.312	1.289	0.893	0.000	0.000	0.000	0.000	0.000	0.000	0.000	0.000	0.000	0.000	0.000	0.000	0.000	0.000	32	236	2523	3924	0.200	Error	Error	1349	1174	0	0	2221	1703	0	0	0	0
2	11	11	""	"iYBL092W"	7880	27510	70	1054	2048	2061	107	122	58	100	100	0	1125	1992	2043	75	87	50	93	90	0	0	0	0	0	0	0	0	0	0	0	0	0	0	0	0	0	0	0	0.902	1.013	0.952	1.234	2.727	1.010	0.766	0.000	0.000	0.000	0.000	0.000	0.000	0.000	0.000	0.000	0.000	0.000	0.000	0.000	0.000	32	236	1997	3858	-0.149	Error	Error	947	1050	0	0	1941	1917	0	0	0	0
2	12	11	""	"iYBL089W"	8080	27520	90	1066	2327	3499	113	122	55	100	98	0	813	1974	3114	74	84	48	100	92	0	0	0	0	0	0	0	0	0	0	0	0	0	0	0	0	0	0	0	1.290	1.165	1.184	1.366	2.058	1.143	0.854	0.000	0.000	0.000	0.000	0.000	0.000	0.000	0.000	0.000	0.000	0.000	0.000	0.000	0.000	52	420	1692	4114	0.367	Error	Error	953	739	0	0	2214	1900	0	0	0	0
2	13	11	""	"iYBL071C"	8280	27520	90	349	704	788	110	122	57	88	76	0	218	530	674	77	85	45	84	67	0	0	0	0	0	0	0	0	0	0	0	0	0	0	0	0	0	0	0	1.695	1.311	1.367	1.646	2.375	1.246	0.803	0.000	0.000	0.000	0.000	0.000	0.000	0.000	0.000	0.000	0.000	0.000	0.000	0.000	0.000	52	420	380	1047	0.761	Error	Error	239	141	0	0	594	453	0	0	0	0
2	14	11	""	"iYBL065W"	8480	27520	60	402	665	552	112	117	52	96	90	0	223	302	244	74	81	38	75	68	0	0	0	0	0	0	0	0	0	0	0	0	0	0	0	0	0	0	0	1.946	2.425	2.519	3.130	2.832	2.119	0.476	0.000	0.000	0.000	0.000	0.000	0.000	0.000	0.000	0.000	0.000	0.000	0.000	0.000	0.000	32	176	439	781	0.961	Error	Error	290	149	0	0	553	228	0	0	0	0
2	15	11	""	"iYBL060W"	8690	27520	80	1133	1836	1559	120	126	54	98	94	0	749	1283	1139	77	86	42	100	96	0	0	0	0	0	0	0	0	0	0	0	0	0	0	0	0	0	0	0	1.507	1.423	1.409	1.332	2.838	1.431	0.854	0.000	0.000	0.000	0.000	0.000	0.000	0.000	0.000	0.000	0.000	0.000	0.000	0.000	0.000	52	340	1685	2922	0.592	Error	Error	1013	672	0	0	1716	1206	0	0	0	0
2	16	11	""	"iYBL042C"	8880	27510	70	2513	2659	1297	108	120	60	100	100	0	1808	1784	822	76	90	67	100	100	0	0	0	0	0	0	0	0	0	0	0	0	0	0	0	0	0	0	0	1.389	1.494	1.388	1.465	1.637	1.560	0.838	0.000	0.000	0.000	0.000	0.000	0.000	0.000	0.000	0.000	0.000	0.000	0.000	0.000	0.000	32	236	4137	4259	0.474	Error	Error	2405	1732	0	0	2551	1708	0	0	0	0
2	17	11	""	"iYBL038W"	9080	27520	80	1059	1630	1345	110	119	57	100	98	0	800	1157	1043	72	83	41	94	92	0	0	0	0	0	0	0	0	0	0	0	0	0	0	0	0	0	0	0	1.304	1.401	1.404	1.659	2.080	1.367	0.877	0.000	0.000	0.000	0.000	0.000	0.000	0.000	0.000	0.000	0.000	0.000	0.000	0.000	0.000	52	340	1677	2605	0.382	Error	Error	949	728	0	0	1520	1085	0	0	0	0
2	18	11	""	"iYBL034C"	9280	27520	80	568	785	526	115	127	61	96	90	0	447	648	497	74	90	68	88	80	0	0	0	0	0	0	0	0	0	0	0	0	0	0	0	0	0	0	0	1.214	1.167	1.145	1.308	2.355	1.139	0.783	0.000	0.000	0.000	0.000	0.000	0.000	0.000	0.000	0.000	0.000	0.000	0.000	0.000	0.000	52	340	826	1244	0.280	Error	Error	453	373	0	0	670	574	0	0	0	0
2	19	11	""	"iYBR265W"	9480	27520	90	622	706	335	118	125	58	100	98	0	679	741	368	72	82	49	100	98	0	0	0	0	0	0	0	0	0	0	0	0	0	0	0	0	0	0	0	0.830	0.879	0.833	0.878	1.548	0.883	0.824	0.000	0.000	0.000	0.000	0.000	0.000	0.000	0.000	0.000	0.000	0.000	0.000	0.000	0.000	52	420	1111	1257	-0.268	Error	Error	504	607	0	0	588	669	0	0	0	0
2	20	11	""	"iYBR270C"	9680	27520	80	1408	2252	1978	109	121	63	94	94	0	1461	2266	2018	69	81	44	100	96	0	0	0	0	0	0	0	0	0	0	0	0	0	0	0	0	0	0	0	0.933	0.975	0.943	0.984	2.188	0.978	0.930	0.000	0.000	0.000	0.000	0.000	0.000	0.000	0.000	0.000	0.000	0.000	0.000	0.000	0.000	52	340	2691	4340	-0.100	Error	Error	1299	1392	0	0	2143	2197	0	0	0	0
2	21	11	""	"iYBR274W"	9890	27520	80	368	569	457	112	120	56	90	82	0	573	911	793	72	84	43	100	94	0	0	0	0	0	0	0	0	0	0	0	0	0	0	0	0	0	0	0	0.511	0.545	0.545	0.513	2.363	0.553	0.839	0.000	0.000	0.000	0.000	0.000	0.000	0.000	0.000	0.000	0.000	0.000	0.000	0.000	0.000	52	332	757	1296	-0.969	Error	Error	256	501	0	0	457	839	0	0	0	0
2	1	12	""	"iYBR291C"	5890	27720	80	522	988	978	110	126	71	96	90	0	507	1178	1323	81	94	56	96	90	0	0	0	0	0	0	0	0	0	0	0	0	0	0	0	0	0	0	0	0.967	0.800	0.841	0.916	2.004	0.746	0.891	0.000	0.000	0.000	0.000	0.000	0.000	0.000	0.000	0.000	0.000	0.000	0.000	0.000	0.000	52	340	838	1975	-0.048	Error	Error	412	426	0	0	878	1097	0	0	0	0
2	2	12	""	"iYBR294W"	6090	27720	80	1678	2459	1911	118	128	70	100	100	0	1454	1884	1463	82	95	48	98	96	0	0	0	0	0	0	0	0	0	0	0	0	0	0	0	0	0	0	0	1.137	1.299	1.329	1.404	1.911	1.319	0.885	0.000	0.000	0.000	0.000	0.000	0.000	0.000	0.000	0.000	0.000	0.000	0.000	0.000	0.000	52	340	2932	4143	0.185	Error	Error	1560	1372	0	0	2341	1802	0	0	0	0
2	3	12	""	"iYBR297W"	6280	27720	90	1852	2088	1243	114	124	65	100	100	0	2961	3426	2149	77	87	49	100	100	0	0	0	0	0	0	0	0	0	0	0	0	0	0	0	0	0	0	0	0.603	0.589	0.576	0.608	1.594	0.559	0.865	0.000	0.000	0.000	0.000	0.000	0.000	0.000	0.000	0.000	0.000	0.000	0.000	0.000	0.000	52	420	4622	5323	-0.731	Error	Error	1738	2884	0	0	1974	3349	0	0	0	0
2	4	12	""	"iYCL061C"	6480	27720	80	5979	6205	3393	120	128	65	100	100	0	4300	4363	2494	77	89	48	98	98	0	0	0	0	0	0	0	0	0	0	0	0	0	0	0	0	0	0	0	1.387	1.420	1.415	1.566	1.761	1.411	0.904	0.000	0.000	0.000	0.000	0.000	0.000	0.000	0.000	0.000	0.000	0.000	0.000	0.000	0.000	52	340	10082	10371	0.472	Error	Error	5859	4223	0	0	6085	4286	0	0	0	0
2	5	12	""	"iYCL055W-0"	6680	27720	90	1452	2145	1721	121	129	60	100	100	0	1152	1930	1545	76	87	41	100	100	0	0	0	0	0	0	0	0	0	0	0	0	0	0	0	0	0	0	0	1.237	1.092	1.081	1.124	1.555	1.104	0.906	0.000	0.000	0.000	0.000	0.000	0.000	0.000	0.000	0.000	0.000	0.000	0.000	0.000	0.000	52	420	2407	3878	0.307	Error	Error	1331	1076	0	0	2024	1854	0	0	0	0
2	6	12	""	"iYCL051W"	6880	27730	80	656	1232	1192	118	125	53	96	92	0	1302	2028	1965	77	90	46	100	92	0	0	0	0	0	0	0	0	0	0	0	0	0	0	0	0	0	0	0	0.439	0.571	0.565	0.616	2.033	0.571	0.860	0.000	0.000	0.000	0.000	0.000	0.000	0.000	0.000	0.000	0.000	0.000	0.000	0.000	0.000	52	340	1763	3065	-1.187	Error	Error	538	1225	0	0	1114	1951	0	0	0	0
2	7	12	""	"iYCL029C"	7080	27720	80	2028	2002	966	118	131	64	98	98	0	1384	1305	703	78	88	40	96	94	0	0	0	0	0	0	0	0	0	0	0	0	0	0	0	0	0	0	0	1.462	1.535	1.452	1.761	2.306	1.535	0.852	0.000	0.000	0.000	0.000	0.000	0.000	0.000	0.000	0.000	0.000	0.000	0.000	0.000	0.000	52	340	3216	3111	0.548	Error	Error	1910	1306	0	0	1884	1227	0	0	0	0
2	8	12	""	"iYCL025C"	7280	27720	90	2127	3583	3673	107	117	54	100	100	0	789	1363	2274	73	82	40	100	100	0	0	0	0	0	0	0	0	0	0	0	0	0	0	0	0	0	0	0	2.821	2.695	3.023	3.029	1.721	2.638	0.350	0.000	0.000	0.000	0.000	0.000	0.000	0.000	0.000	0.000	0.000	0.000	0.000	0.000	0.000	52	420	2736	4766	1.496	Error	Error	2020	716	0	0	3476	1290	0	0	0	0
2	9	12	""	"iYCRCdelta6-0"	7490	27720	90	503	1238	1358	116	125	62	98	90	0	503	1172	1339	76	89	47	94	88	0	0	0	0	0	0	0	0	0	0	0	0	0	0	0	0	0	0	0	0.906	1.024	1.097	1.189	2.036	1.021	0.838	0.000	0.000	0.000	0.000	0.000	0.000	0.000	0.000	0.000	0.000	0.000	0.000	0.000	0.000	52	420	814	2218	-0.142	Error	Error	387	427	0	0	1122	1096	0	0	0	0
2	10	12	""	"iYDL043C"	7680	27710	90	811	833	376	114	121	57	100	100	0	717	668	388	73	84	47	96	92	0	0	0	0	0	0	0	0	0	0	0	0	0	0	0	0	0	0	0	1.082	1.208	1.127	1.399	2.155	1.157	0.790	0.000	0.000	0.000	0.000	0.000	0.000	0.000	0.000	0.000	0.000	0.000	0.000	0.000	0.000	52	420	1341	1314	0.114	Error	Error	697	644	0	0	719	595	0	0	0	0
2	11	12	""	"iYDL037C-0"	7890	27720	80	1069	1376	1030	113	121	54	100	98	0	1017	1505	1191	70	81	42	100	100	0	0	0	0	0	0	0	0	0	0	0	0	0	0	0	0	0	0	0	1.010	0.880	0.872	0.876	1.648	0.871	0.937	0.000	0.000	0.000	0.000	0.000	0.000	0.000	0.000	0.000	0.000	0.000	0.000	0.000	0.000	52	340	1903	2698	0.014	Error	Error	956	947	0	0	1263	1435	0	0	0	0
2	12	12	""	"iYDL032W"	8090	27720	100	1044	1063	700	107	116	52	93	91	0	500	528	332	70	80	42	91	80	0	0	0	0	0	0	0	0	0	0	0	0	0	0	0	0	0	0	0	2.179	2.087	2.046	1.852	2.699	2.292	0.829	0.000	0.000	0.000	0.000	0.000	0.000	0.000	0.000	0.000	0.000	0.000	0.000	0.000	0.000	80	526	1367	1414	1.124	Error	Error	937	430	0	0	956	458	0	0	0	0
2	13	12	""	"iYDL014W"	8270	27720	90	1467	1616	885	110	122	58	100	98	0	1188	1497	882	72	87	50	100	100	0	0	0	0	0	0	0	0	0	0	0	0	0	0	0	0	0	0	0	1.216	1.057	1.083	1.084	1.600	1.041	0.882	0.000	0.000	0.000	0.000	0.000	0.000	0.000	0.000	0.000	0.000	0.000	0.000	0.000	0.000	52	406	2473	2931	0.282	Error	Error	1357	1116	0	0	1506	1425	0	0	0	0
2	14	12	""	"iYDL008W"	8480	27710	80	822	908	575	112	120	53	98	96	0	836	1009	765	74	86	43	96	92	0	0	0	0	0	0	0	0	0	0	0	0	0	0	0	0	0	0	0	0.932	0.851	0.891	0.945	2.107	0.788	0.858	0.000	0.000	0.000	0.000	0.000	0.000	0.000	0.000	0.000	0.000	0.000	0.000	0.000	0.000	52	340	1472	1731	-0.102	Error	Error	710	762	0	0	796	935	0	0	0	0
2	15	12	""	"iYDLWtau1"	8690	27720	80	514	752	742	109	116	49	88	80	0	582	727	610	70	80	41	92	90	0	0	0	0	0	0	0	0	0	0	0	0	0	0	0	0	0	0	0	0.791	0.979	0.881	0.976	3.066	1.126	0.820	0.000	0.000	0.000	0.000	0.000	0.000	0.000	0.000	0.000	0.000	0.000	0.000	0.000	0.000	52	340	917	1300	-0.338	Error	Error	405	512	0	0	643	657	0	0	0	0
2	16	12	""	"iYDR008C"	8880	27710	90	1889	2047	1091	116	124	56	100	100	0	1520	1721	919	73	85	46	100	100	0	0	0	0	0	0	0	0	0	0	0	0	0	0	0	0	0	0	0	1.225	1.172	1.113	1.190	1.617	1.195	0.863	0.000	0.000	0.000	0.000	0.000	0.000	0.000	0.000	0.000	0.000	0.000	0.000	0.000	0.000	52	420	3220	3579	0.293	Error	Error	1773	1447	0	0	1931	1648	0	0	0	0
2	17	12	""	"iYDR013W"	9080	27720	80	317	509	481	111	118	51	86	73	0	369	822	1014	77	86	48	82	80	0	0	0	0	0	0	0	0	0	0	0	0	0	0	0	0	0	0	0	0.705	0.534	0.628	0.731	3.119	0.477	0.873	0.000	0.000	0.000	0.000	0.000	0.000	0.000	0.000	0.000	0.000	0.000	0.000	0.000	0.000	52	340	498	1143	-0.503	Error	Error	206	292	0	0	398	745	0	0	0	0
2	18	12	""	"iYDR016C"	9280	27710	80	1484	1761	1101	114	122	55	100	100	0	2700	3116	1946	75	85	52	100	100	0	0	0	0	0	0	0	0	0	0	0	0	0	0	0	0	0	0	0	0.522	0.542	0.560	0.537	1.795	0.523	0.840	0.000	0.000	0.000	0.000	0.000	0.000	0.000	0.000	0.000	0.000	0.000	0.000	0.000	0.000	52	340	3995	4688	-0.938	Error	Error	1370	2625	0	0	1647	3041	0	0	0	0
2	19	12	""	"iYDR032C-0"	9480	27720	80	1255	1419	746	108	117	61	100	98	0	665	675	310	75	85	38	100	98	0	0	0	0	0	0	0	0	0	0	0	0	0	0	0	0	0	0	0	1.944	2.185	2.394	2.154	1.714	2.387	0.807	0.000	0.000	0.000	0.000	0.000	0.000	0.000	0.000	0.000	0.000	0.000	0.000	0.000	0.000	52	340	1737	1911	0.959	Error	Error	1147	590	0	0	1311	600	0	0	0	0
2	20	12	""	"iYDR034C"	9680	27710	80	3744	3591	1235	105	116	56	100	100	0	3003	2832	693	72	83	43	100	100	0	0	0	0	0	0	0	0	0	0	0	0	0	0	0	0	0	0	0	1.242	1.263	1.291	1.203	1.414	1.326	0.863	0.000	0.000	0.000	0.000	0.000	0.000	0.000	0.000	0.000	0.000	0.000	0.000	0.000	0.000	52	340	6570	6246	0.312	Error	Error	3639	2931	0	0	3486	2760	0	0	0	0
2	21	12	""	"iYDR034C-A"	9880	27720	80	2966	3904	3144	113	121	53	100	100	0	2555	3449	2647	74	85	43	98	98	0	0	0	0	0	0	0	0	0	0	0	0	0	0	0	0	0	0	0	1.150	1.123	1.079	1.179	2.241	1.182	0.835	0.000	0.000	0.000	0.000	0.000	0.000	0.000	0.000	0.000	0.000	0.000	0.000	0.000	0.000	52	340	5334	7166	0.202	Error	Error	2853	2481	0	0	3791	3375	0	0	0	0
2	1	13	""	"iYDR335W"	5890	27920	80	1271	1241	780	119	129	66	98	96	0	1360	1554	967	83	100	133	96	88	0	0	0	0	0	0	0	0	0	0	0	0	0	0	0	0	0	0	0	0.902	0.763	0.727	0.748	2.324	0.752	0.785	0.000	0.000	0.000	0.000	0.000	0.000	0.000	0.000	0.000	0.000	0.000	0.000	0.000	0.000	52	340	2429	2593	-0.149	Error	Error	1152	1277	0	0	1122	1471	0	0	0	0
2	2	13	""	"iYDR339C"	6080	27910	50	252	246	78	123	144	93	66	8	0	201	204	79	84	96	55	83	50	0	0	0	0	0	0	0	0	0	0	0	0	0	0	0	0	0	0	0	1.103	1.025	1.008	0.873	3.004	1.518	0.433	0.000	0.000	0.000	0.000	0.000	0.000	0.000	0.000	0.000	0.000	0.000	0.000	0.000	0.000	12	104	246	243	0.141	Error	Error	129	117	0	0	123	120	0	0	0	0
2	3	13	""	"iYDR342C-1"	6280	27920	80	4878	4486	1325	112	119	50	100	100	0	2865	2708	684	75	83	35	100	100	0	0	0	0	0	0	0	0	0	0	0	0	0	0	0	0	0	0	0	1.708	1.661	1.628	1.616	1.529	1.771	0.879	0.000	0.000	0.000	0.000	0.000	0.000	0.000	0.000	0.000	0.000	0.000	0.000	0.000	0.000	52	340	7556	7007	0.773	Error	Error	4766	2790	0	0	4374	2633	0	0	0	0
2	4	13	""	"iYDR354W"	6490	27920	80	630	700	428	111	121	56	94	88	0	540	511	321	77	87	44	92	80	0	0	0	0	0	0	0	0	0	0	0	0	0	0	0	0	0	0	0	1.121	1.357	1.424	1.475	1.938	1.415	0.772	0.000	0.000	0.000	0.000	0.000	0.000	0.000	0.000	0.000	0.000	0.000	0.000	0.000	0.000	52	340	982	1023	0.165	Error	Error	519	463	0	0	589	434	0	0	0	0
2	5	13	""	"iYDR360W"	6690	27920	80	2549	2590	1599	116	124	57	98	98	0	1344	1392	820	74	83	36	96	94	0	0	0	0	0	0	0	0	0	0	0	0	0	0	0	0	0	0	0	1.916	1.877	1.790	1.916	1.946	2.009	0.847	0.000	0.000	0.000	0.000	0.000	0.000	0.000	0.000	0.000	0.000	0.000	0.000	0.000	0.000	52	340	3703	3792	0.938	Error	Error	2433	1270	0	0	2474	1318	0	0	0	0
2	6	13	""	"itK(CUU)D1"	6880	27910	70	1679	1701	789	122	135	71	100	100	0	1870	1935	916	78	98	127	100	100	0	0	0	0	0	0	0	0	0	0	0	0	0	0	0	0	0	0	0	0.869	0.850	0.900	0.830	1.398	0.837	0.873	0.000	0.000	0.000	0.000	0.000	0.000	0.000	0.000	0.000	0.000	0.000	0.000	0.000	0.000	32	236	3349	3436	-0.203	Error	Error	1557	1792	0	0	1579	1857	0	0	0	0
2	7	13	""	"iYDR379W"	7080	27920	100	3330	3325	1810	109	119	56	96	93	0	2878	2548	1400	74	86	48	95	91	0	0	0	0	0	0	0	0	0	0	0	0	0	0	0	0	0	0	0	1.149	1.300	1.272	1.448	2.394	1.323	0.872	0.000	0.000	0.000	0.000	0.000	0.000	0.000	0.000	0.000	0.000	0.000	0.000	0.000	0.000	80	540	6025	5690	0.200	Error	Error	3221	2804	0	0	3216	2474	0	0	0	0
2	8	13	""	"iYDR383C"	7280	27910	70	1221	1203	533	106	123	71	93	93	0	1240	1159	523	73	89	63	96	93	0	0	0	0	0	0	0	0	0	0	0	0	0	0	0	0	0	0	0	0.955	1.010	0.966	0.973	1.748	0.973	0.781	0.000	0.000	0.000	0.000	0.000	0.000	0.000	0.000	0.000	0.000	0.000	0.000	0.000	0.000	32	236	2282	2183	-0.066	Error	Error	1115	1167	0	0	1097	1086	0	0	0	0
2	9	13	""	"iYDR387C"	7490	27910	70	1302	1351	635	111	122	66	100	100	0	1228	1264	538	79	89	49	96	96	0	0	0	0	0	0	0	0	0	0	0	0	0	0	0	0	0	0	0	1.037	1.046	1.003	1.092	2.167	1.069	0.804	0.000	0.000	0.000	0.000	0.000	0.000	0.000	0.000	0.000	0.000	0.000	0.000	0.000	0.000	32	236	2340	2425	0.052	Error	Error	1191	1149	0	0	1240	1185	0	0	0	0
2	10	13	""	"iYDR404C"	7670	27910	70	2449	2269	1404	119	133	95	100	100	0	1054	1143	707	71	92	89	93	93	0	0	0	0	0	0	0	0	0	0	0	0	0	0	0	0	0	0	0	2.370	2.006	1.825	1.953	2.042	2.092	0.776	0.000	0.000	0.000	0.000	0.000	0.000	0.000	0.000	0.000	0.000	0.000	0.000	0.000	0.000	32	236	3313	3222	1.245	Error	Error	2330	983	0	0	2150	1072	0	0	0	0
2	11	13	""	"iYDR408C"	7880	27920	80	1932	1988	1161	116	122	53	96	96	0	1241	1265	807	75	86	46	88	86	0	0	0	0	0	0	0	0	0	0	0	0	0	0	0	0	0	0	0	1.557	1.573	1.526	1.667	1.941	1.560	0.874	0.000	0.000	0.000	0.000	0.000	0.000	0.000	0.000	0.000	0.000	0.000	0.000	0.000	0.000	52	340	2982	3062	0.639	Error	Error	1816	1166	0	0	1872	1190	0	0	0	0
2	12	13	""	"iYDR413C"	8060	27920	70	1223	1252	641	113	130	116	96	84	0	729	664	340	78	96	88	93	90	0	0	0	0	0	0	0	0	0	0	0	0	0	0	0	0	0	0	0	1.705	1.944	1.727	1.893	1.815	2.023	0.788	0.000	0.000	0.000	0.000	0.000	0.000	0.000	0.000	0.000	0.000	0.000	0.000	0.000	0.000	32	236	1761	1725	0.770	Error	Error	1110	651	0	0	1139	586	0	0	0	0
2	13	13	""	"itS(UGA)E-0"	8270	27910	90	1915	2774	1852	112	122	54	100	100	0	1136	1428	933	74	87	49	100	100	0	0	0	0	0	0	0	0	0	0	0	0	0	0	0	0	0	0	0	1.698	1.966	1.964	2.051	1.689	2.078	0.840	0.000	0.000	0.000	0.000	0.000	0.000	0.000	0.000	0.000	0.000	0.000	0.000	0.000	0.000	52	420	2865	4016	0.764	Error	Error	1803	1062	0	0	2662	1354	0	0	0	0
2	14	13	""	"iYER068W"	8460	27900	70	2334	2547	1482	110	131	109	100	100	0	1138	1339	839	77	94	87	100	96	0	0	0	0	0	0	0	0	0	0	0	0	0	0	0	0	0	0	0	2.096	1.931	1.862	2.030	1.560	1.890	0.895	0.000	0.000	0.000	0.000	0.000	0.000	0.000	0.000	0.000	0.000	0.000	0.000	0.000	0.000	32	236	3285	3699	1.068	Error	Error	2224	1061	0	0	2437	1262	0	0	0	0
2	15	13	""	"iYER072W"	8660	27910	80	1407	1525	759	113	120	53	100	100	0	766	887	513	73	82	41	98	96	0	0	0	0	0	0	0	0	0	0	0	0	0	0	0	0	0	0	0	1.867	1.735	1.663	1.868	1.879	1.734	0.832	0.000	0.000	0.000	0.000	0.000	0.000	0.000	0.000	0.000	0.000	0.000	0.000	0.000	0.000	52	340	1987	2226	0.901	Error	Error	1294	693	0	0	1412	814	0	0	0	0
2	16	13	""	"iYER087W"	8870	27910	80	1196	1646	1220	119	124	58	98	96	0	2095	2335	1641	74	84	48	100	100	0	0	0	0	0	0	0	0	0	0	0	0	0	0	0	0	0	0	0	0.533	0.675	0.739	0.649	2.037	0.678	0.817	0.000	0.000	0.000	0.000	0.000	0.000	0.000	0.000	0.000	0.000	0.000	0.000	0.000	0.000	52	340	3098	3788	-0.908	Error	Error	1077	2021	0	0	1527	2261	0	0	0	0
2	17	13	""	"iYER090W"	9070	27910	90	686	1179	1019	108	114	54	100	98	0	1024	1637	1380	71	82	49	100	98	0	0	0	0	0	0	0	0	0	0	0	0	0	0	0	0	0	0	0	0.607	0.684	0.689	0.714	1.899	0.687	0.839	0.000	0.000	0.000	0.000	0.000	0.000	0.000	0.000	0.000	0.000	0.000	0.000	0.000	0.000	52	420	1531	2637	-0.721	Error	Error	578	953	0	0	1071	1566	0	0	0	0
2	18	13	""	"iYER093C"	9270	27900	80	526	883	795	109	115	50	98	94	0	313	545	479	71	80	39	94	82	0	0	0	0	0	0	0	0	0	0	0	0	0	0	0	0	0	0	0	1.723	1.633	1.657	1.744	2.123	1.707	0.882	0.000	0.000	0.000	0.000	0.000	0.000	0.000	0.000	0.000	0.000	0.000	0.000	0.000	0.000	52	340	659	1248	0.785	Error	Error	417	242	0	0	774	474	0	0	0	0
2	19	13	""	"iYER106W"	9470	27900	80	1202	2097	2093	110	117	52	96	96	0	926	1797	1562	74	83	41	100	100	0	0	0	0	0	0	0	0	0	0	0	0	0	0	0	0	0	0	0	1.282	1.153	0.979	0.919	2.296	1.268	0.909	0.000	0.000	0.000	0.000	0.000	0.000	0.000	0.000	0.000	0.000	0.000	0.000	0.000	0.000	52	340	1944	3710	0.358	Error	Error	1092	852	0	0	1987	1723	0	0	0	0
2	20	13	""	"iYER110C"	9670	27910	90	623	1164	1303	114	121	59	98	94	0	403	938	1062	73	87	50	96	92	0	0	0	0	0	0	0	0	0	0	0	0	0	0	0	0	0	0	0	1.542	1.214	1.207	1.279	1.917	1.240	0.902	0.000	0.000	0.000	0.000	0.000	0.000	0.000	0.000	0.000	0.000	0.000	0.000	0.000	0.000	52	420	839	1915	0.625	Error	Error	509	330	0	0	1050	865	0	0	0	0
2	21	13	""	"iYER114C"	9870	27900	70	1776	1671	910	116	128	69	100	100	0	871	922	516	78	91	48	100	100	0	0	0	0	0	0	0	0	0	0	0	0	0	0	0	0	0	0	0	2.093	1.842	1.931	1.943	1.396	1.834	0.845	0.000	0.000	0.000	0.000	0.000	0.000	0.000	0.000	0.000	0.000	0.000	0.000	0.000	0.000	32	236	2453	2399	1.066	Error	Error	1660	793	0	0	1555	844	0	0	0	0
2	1	14	""	"iYER131W"	5880	28110	90	2313	2732	1598	118	131	62	100	100	0	2100	2239	1157	84	96	52	100	100	0	0	0	0	0	0	0	0	0	0	0	0	0	0	0	0	0	0	0	1.089	1.213	1.267	1.206	1.653	1.275	0.904	0.000	0.000	0.000	0.000	0.000	0.000	0.000	0.000	0.000	0.000	0.000	0.000	0.000	0.000	52	416	4211	4769	0.123	Error	Error	2195	2016	0	0	2614	2155	0	0	0	0
2	2	14	""	"iYERCdelta14"	6090	28120	80	1957	1978	1345	112	124	75	98	98	0	968	1177	861	82	90	42	98	98	0	0	0	0	0	0	0	0	0	0	0	0	0	0	0	0	0	0	0	2.082	1.704	1.669	1.813	1.794	1.679	0.888	0.000	0.000	0.000	0.000	0.000	0.000	0.000	0.000	0.000	0.000	0.000	0.000	0.000	0.000	52	340	2731	2961	1.058	Error	Error	1845	886	0	0	1866	1095	0	0	0	0
2	3	14	""	"itK(CUU)E2"	6280	28120	70	1085	1372	912	117	126	77	100	100	0	1411	1576	1109	76	88	76	100	93	0	0	0	0	0	0	0	0	0	0	0	0	0	0	0	0	0	0	0	0.725	0.837	0.902	0.870	1.772	0.826	0.795	0.000	0.000	0.000	0.000	0.000	0.000	0.000	0.000	0.000	0.000	0.000	0.000	0.000	0.000	32	236	2303	2755	-0.464	Error	Error	968	1335	0	0	1255	1500	0	0	0	0
2	4	14	""	"iYGL186C"	6480	28110	70	2614	2940	1818	111	133	105	100	100	0	1357	1230	758	73	87	65	100	96	0	0	0	0	0	0	0	0	0	0	0	0	0	0	0	0	0	0	0	1.949	2.445	2.493	2.575	1.622	2.455	0.878	0.000	0.000	0.000	0.000	0.000	0.000	0.000	0.000	0.000	0.000	0.000	0.000	0.000	0.000	32	236	3787	3986	0.963	Error	Error	2503	1284	0	0	2829	1157	0	0	0	0
2	5	14	""	"iYGL182C"	6660	28110	100	1879	2427	1688	118	128	67	100	98	0	861	1192	905	73	85	42	96	93	0	0	0	0	0	0	0	0	0	0	0	0	0	0	0	0	0	0	0	2.235	2.063	2.043	2.254	1.929	2.031	0.899	0.000	0.000	0.000	0.000	0.000	0.000	0.000	0.000	0.000	0.000	0.000	0.000	0.000	0.000	80	537	2549	3428	1.160	Error	Error	1761	788	0	0	2309	1119	0	0	0	0
2	6	14	""	"iYGL179C-1"	6880	28100	60	899	1390	1171	114	124	73	93	90	0	378	750	679	72	83	49	93	87	0	0	0	0	0	0	0	0	0	0	0	0	0	0	0	0	0	0	0	2.565	1.882	1.789	2.083	1.861	1.851	0.901	0.000	0.000	0.000	0.000	0.000	0.000	0.000	0.000	0.000	0.000	0.000	0.000	0.000	0.000	32	176	1091	1954	1.359	Error	Error	785	306	0	0	1276	678	0	0	0	0
2	7	14	""	"iYGL163C-1"	7080	28110	80	1968	3011	2442	106	117	58	100	100	0	1051	1596	1254	77	88	46	98	98	0	0	0	0	0	0	0	0	0	0	0	0	0	0	0	0	0	0	0	1.912	1.912	1.902	1.977	1.612	1.972	0.927	0.000	0.000	0.000	0.000	0.000	0.000	0.000	0.000	0.000	0.000	0.000	0.000	0.000	0.000	52	340	2836	4424	0.935	Error	Error	1862	974	0	0	2905	1519	0	0	0	0
2	8	14	""	"iYGL159W"	7280	28110	70	1034	1811	1712	108	124	62	100	96	0	637	1614	1506	78	94	52	100	100	0	0	0	0	0	0	0	0	0	0	0	0	0	0	0	0	0	0	0	1.657	1.109	1.094	1.091	2.004	1.131	0.896	0.000	0.000	0.000	0.000	0.000	0.000	0.000	0.000	0.000	0.000	0.000	0.000	0.000	0.000	32	236	1485	3239	0.728	Error	Error	926	559	0	0	1703	1536	0	0	0	0
2	9	14	""	"iYGL157W"	7480	28110	80	1634	2207	1463	109	118	55	100	100	0	1198	1557	1026	72	83	37	100	100	0	0	0	0	0	0	0	0	0	0	0	0	0	0	0	0	0	0	0	1.354	1.413	1.495	1.425	1.433	1.444	0.925	0.000	0.000	0.000	0.000	0.000	0.000	0.000	0.000	0.000	0.000	0.000	0.000	0.000	0.000	52	340	2651	3583	0.438	Error	Error	1525	1126	0	0	2098	1485	0	0	0	0
2	10	14	""	"iYGL139W"	7670	28110	70	996	1186	828	112	124	62	96	87	0	804	916	609	72	84	44	100	96	0	0	0	0	0	0	0	0	0	0	0	0	0	0	0	0	0	0	0	1.208	1.273	1.180	1.224	2.378	1.360	0.747	0.000	0.000	0.000	0.000	0.000	0.000	0.000	0.000	0.000	0.000	0.000	0.000	0.000	0.000	32	236	1616	1918	0.272	Error	Error	884	732	0	0	1074	844	0	0	0	0
2	11	14	""	"iYGL135W"	7870	28110	70	2106	2389	1392	124	135	90	100	100	0	1644	1621	1030	78	99	91	100	90	0	0	0	0	0	0	0	0	0	0	0	0	0	0	0	0	0	0	0	1.266	1.468	1.598	1.645	1.758	1.468	0.858	0.000	0.000	0.000	0.000	0.000	0.000	0.000	0.000	0.000	0.000	0.000	0.000	0.000	0.000	32	236	3548	3808	0.340	Error	Error	1982	1566	0	0	2265	1543	0	0	0	0
2	12	14	""	"iYGL130W"	8080	28110	70	1177	1929	1939	121	130	58	100	96	0	1315	2136	2307	77	90	52	100	100	0	0	0	0	0	0	0	0	0	0	0	0	0	0	0	0	0	0	0	0.853	0.878	0.871	0.992	1.841	0.847	0.864	0.000	0.000	0.000	0.000	0.000	0.000	0.000	0.000	0.000	0.000	0.000	0.000	0.000	0.000	32	236	2294	3867	-0.229	Error	Error	1056	1238	0	0	1808	2059	0	0	0	0
2	13	14	""	"iYGL114W"	8280	28110	80	517	751	645	117	125	62	98	94	0	437	716	660	73	85	45	90	86	0	0	0	0	0	0	0	0	0	0	0	0	0	0	0	0	0	0	0	1.099	0.986	1.076	1.163	1.941	0.994	0.812	0.000	0.000	0.000	0.000	0.000	0.000	0.000	0.000	0.000	0.000	0.000	0.000	0.000	0.000	52	340	764	1277	0.136	Error	Error	400	364	0	0	634	643	0	0	0	0
2	14	14	""	"iYGL110C"	8480	28120	60	253	382	362	121	124	59	71	53	0	140	294	374	73	80	32	65	50	0	0	0	0	0	0	0	0	0	0	0	0	0	0	0	0	0	0	0	1.970	1.181	1.388	1.751	3.714	1.028	0.765	0.000	0.000	0.000	0.000	0.000	0.000	0.000	0.000	0.000	0.000	0.000	0.000	0.000	0.000	32	176	199	482	0.978	Error	Error	132	67	0	0	261	221	0	0	0	0
2	15	14	""	"iYGL105W"	8680	28110	80	706	924	835	118	124	59	90	84	0	488	774	798	75	87	63	84	78	0	0	0	0	0	0	0	0	0	0	0	0	0	0	0	0	0	0	0	1.424	1.153	1.260	1.204	2.614	1.110	0.867	0.000	0.000	0.000	0.000	0.000	0.000	0.000	0.000	0.000	0.000	0.000	0.000	0.000	0.000	52	340	1001	1505	0.510	Error	Error	588	413	0	0	806	699	0	0	0	0
2	16	14	""	"iYGR177C"	8890	28110	80	482	996	989	118	123	51	88	80	0	435	793	839	74	86	40	88	78	0	0	0	0	0	0	0	0	0	0	0	0	0	0	0	0	0	0	0	1.008	1.221	1.146	1.308	2.801	1.215	0.876	0.000	0.000	0.000	0.000	0.000	0.000	0.000	0.000	0.000	0.000	0.000	0.000	0.000	0.000	52	340	725	1597	0.012	Error	Error	364	361	0	0	878	719	0	0	0	0
2	17	14	""	"itL(CAA)G3"	9060	28110	70	3145	3064	991	118	127	58	100	100	0	2825	2506	1016	74	88	58	100	100	0	0	0	0	0	0	0	0	0	0	0	0	0	0	0	0	0	0	0	1.100	1.211	1.207	1.343	1.618	1.152	0.890	0.000	0.000	0.000	0.000	0.000	0.000	0.000	0.000	0.000	0.000	0.000	0.000	0.000	0.000	32	236	5778	5378	0.138	Error	Error	3027	2751	0	0	2946	2432	0	0	0	0
2	18	14	""	"iYGR185C"	9280	28110	60	567	925	734	115	126	56	100	96	0	484	628	512	78	89	42	87	81	0	0	0	0	0	0	0	0	0	0	0	0	0	0	0	0	0	0	0	1.113	1.473	1.424	1.669	2.334	1.492	0.836	0.000	0.000	0.000	0.000	0.000	0.000	0.000	0.000	0.000	0.000	0.000	0.000	0.000	0.000	32	176	858	1360	0.155	Error	Error	452	406	0	0	810	550	0	0	0	0
2	19	14	""	"iYGR199W"	9480	28110	70	493	620	448	121	132	66	87	68	0	459	896	901	74	92	61	87	71	0	0	0	0	0	0	0	0	0	0	0	0	0	0	0	0	0	0	0	0.966	0.607	0.611	0.827	2.772	0.504	0.727	0.000	0.000	0.000	0.000	0.000	0.000	0.000	0.000	0.000	0.000	0.000	0.000	0.000	0.000	32	236	757	1321	-0.050	Error	Error	372	385	0	0	499	822	0	0	0	0
2	20	14	""	"iYGR203W"	9680	28110	80	364	450	256	123	130	62	84	78	0	189	269	219	78	87	40	76	53	0	0	0	0	0	0	0	0	0	0	0	0	0	0	0	0	0	0	0	2.171	1.712	1.773	2.019	2.320	1.570	0.583	0.000	0.000	0.000	0.000	0.000	0.000	0.000	0.000	0.000	0.000	0.000	0.000	0.000	0.000	52	340	352	518	1.118	Error	Error	241	111	0	0	327	191	0	0	0	0
2	21	14	""	"iYGR207C"	9880	28100	70	783	794	366	106	126	80	100	96	0	686	733	394	69	89	68	100	96	0	0	0	0	0	0	0	0	0	0	0	0	0	0	0	0	0	0	0	1.097	1.036	1.161	1.087	1.598	1.004	0.817	0.000	0.000	0.000	0.000	0.000	0.000	0.000	0.000	0.000	0.000	0.000	0.000	0.000	0.000	32	236	1294	1352	0.134	Error	Error	677	617	0	0	688	664	0	0	0	0
2	1	15	""	"iYGR221C"	5890	28320	80	957	1486	1284	115	121	61	100	100	0	984	1700	1587	74	87	51	100	96	0	0	0	0	0	0	0	0	0	0	0	0	0	0	0	0	0	0	0	0.925	0.843	0.837	0.922	2.025	0.815	0.893	0.000	0.000	0.000	0.000	0.000	0.000	0.000	0.000	0.000	0.000	0.000	0.000	0.000	0.000	52	340	1752	2997	-0.112	Error	Error	842	910	0	0	1371	1626	0	0	0	0
2	2	15	""	"iYGR224W"	6090	28320	90	1446	2062	1658	121	129	67	98	98	0	1067	1305	932	78	90	47	98	98	0	0	0	0	0	0	0	0	0	0	0	0	0	0	0	0	0	0	0	1.340	1.582	1.494	1.510	1.915	1.706	0.884	0.000	0.000	0.000	0.000	0.000	0.000	0.000	0.000	0.000	0.000	0.000	0.000	0.000	0.000	52	420	2314	3168	0.422	Error	Error	1325	989	0	0	1941	1227	0	0	0	0
2	3	15	""	"iYGR230W"	6290	28310	70	626	1183	1040	118	176	697	40	28	0	617	1301	1250	74	85	43	100	93	0	0	0	0	0	0	0	0	0	0	0	0	0	0	0	0	0	0	0	0.936	0.868	1.050	1.068	1.955	0.836	0.797	0.000	0.000	0.000	0.000	0.000	0.000	0.000	0.000	0.000	0.000	0.000	0.000	0.000	0.000	32	236	1051	2292	-0.096	Error	Error	508	543	0	0	1065	1227	0	0	0	0
2	4	15	""	"iYGR247W"	6490	28320	80	1123	1090	473	108	938	6020	0	0	0	578	570	211	73	537	4077	0	0	0	0	0	0	0	0	0	0	0	0	0	0	0	0	0	0	0	0	0	2.010	1.976	1.950	1.880	1.784	2.250	0.744	0.000	0.000	0.000	0.000	0.000	0.000	0.000	0.000	0.000	0.000	0.000	0.000	0.000	0.000	52	340	1520	1479	1.007	Error	Error	1015	505	0	0	982	497	0	0	0	0
2	5	15	""	"iYGR250C-0"	6680	28310	70	1597	2825	2457	111	123	62	100	100	0	690	1525	1533	76	85	38	93	93	0	0	0	0	0	0	0	0	0	0	0	0	0	0	0	0	0	0	0	2.420	1.873	1.809	2.129	1.893	1.711	0.926	0.000	0.000	0.000	0.000	0.000	0.000	0.000	0.000	0.000	0.000	0.000	0.000	0.000	0.000	32	236	2100	4163	1.275	Error	Error	1486	614	0	0	2714	1449	0	0	0	0
2	6	15	""	"iYGR253C-0"	6890	28320	60	1747	2458	2208	111	121	61	96	96	0	612	1034	918	69	81	43	93	87	0	0	0	0	0	0	0	0	0	0	0	0	0	0	0	0	0	0	0	3.013	2.432	2.677	2.610	2.259	2.538	0.872	0.000	0.000	0.000	0.000	0.000	0.000	0.000	0.000	0.000	0.000	0.000	0.000	0.000	0.000	32	176	2179	3312	1.591	Error	Error	1636	543	0	0	2347	965	0	0	0	0
2	7	15	""	"iYHR186C"	7080	28310	80	2389	2860	1958	120	122	50	100	100	0	2932	3099	2298	76	87	41	100	98	0	0	0	0	0	0	0	0	0	0	0	0	0	0	0	0	0	0	0	0.794	0.906	0.948	1.025	2.040	0.832	0.844	0.000	0.000	0.000	0.000	0.000	0.000	0.000	0.000	0.000	0.000	0.000	0.000	0.000	0.000	52	340	5125	5763	-0.332	Error	Error	2269	2856	0	0	2740	3023	0	0	0	0
2	8	15	""	"iYHR191C"	7270	28320	80	873	1209	859	120	130	69	100	96	0	730	1070	795	76	92	65	98	98	0	0	0	0	0	0	0	0	0	0	0	0	0	0	0	0	0	0	0	1.151	1.096	1.072	1.115	1.691	1.085	0.864	0.000	0.000	0.000	0.000	0.000	0.000	0.000	0.000	0.000	0.000	0.000	0.000	0.000	0.000	52	340	1407	2083	0.203	Error	Error	753	654	0	0	1089	994	0	0	0	0
2	9	15	""	"iYHR196W"	7480	28310	80	355	485	353	117	125	56	82	73	0	557	711	573	77	88	46	94	86	0	0	0	0	0	0	0	0	0	0	0	0	0	0	0	0	0	0	0	0.496	0.580	0.586	0.579	2.056	0.589	0.822	0.000	0.000	0.000	0.000	0.000	0.000	0.000	0.000	0.000	0.000	0.000	0.000	0.000	0.000	52	340	718	1002	-1.012	Error	Error	238	480	0	0	368	634	0	0	0	0
2	10	15	""	"iYHRCdelta16-0"	7680	28310	80	6584	9772	9749	116	127	65	100	100	0	4008	6409	6231	77	92	62	100	100	0	0	0	0	0	0	0	0	0	0	0	0	0	0	0	0	0	0	0	1.645	1.525	1.567	1.497	1.753	1.578	0.906	0.000	0.000	0.000	0.000	0.000	0.000	0.000	0.000	0.000	0.000	0.000	0.000	0.000	0.000	52	340	10399	15988	0.718	Error	Error	6468	3931	0	0	9656	6332	0	0	0	0
2	11	15	""	"iYIL174W-1"	7880	28310	80	1139	1706	1476	113	124	64	100	100	0	1012	1359	1133	79	89	44	98	94	0	0	0	0	0	0	0	0	0	0	0	0	0	0	0	0	0	0	0	1.100	1.245	1.270	1.388	1.766	1.290	0.921	0.000	0.000	0.000	0.000	0.000	0.000	0.000	0.000	0.000	0.000	0.000	0.000	0.000	0.000	52	340	1959	2873	0.137	Error	Error	1026	933	0	0	1593	1280	0	0	0	0
2	12	15	""	"iYIL170W-1"	8080	28320	80	1785	2707	2244	114	126	62	100	100	0	1155	1398	961	76	89	61	98	98	0	0	0	0	0	0	0	0	0	0	0	0	0	0	0	0	0	0	0	1.549	1.961	1.642	1.907	1.754	2.221	0.881	0.000	0.000	0.000	0.000	0.000	0.000	0.000	0.000	0.000	0.000	0.000	0.000	0.000	0.000	52	340	2750	3915	0.631	Error	Error	1671	1079	0	0	2593	1322	0	0	0	0
2	13	15	""	"iYIL153W"	8280	28320	80	300	409	297	111	120	58	82	69	0	333	526	490	72	84	63	96	69	0	0	0	0	0	0	0	0	0	0	0	0	0	0	0	0	0	0	0	0.724	0.656	0.733	0.703	2.339	0.601	0.731	0.000	0.000	0.000	0.000	0.000	0.000	0.000	0.000	0.000	0.000	0.000	0.000	0.000	0.000	52	340	450	752	-0.466	Error	Error	189	261	0	0	298	454	0	0	0	0
2	14	15	""	"iYIL149C"	8470	28310	70	2355	2933	1486	116	128	62	100	100	0	2058	2069	1165	73	87	58	100	100	0	0	0	0	0	0	0	0	0	0	0	0	0	0	0	0	0	0	0	1.128	1.411	1.480	1.514	1.523	1.376	0.918	0.000	0.000	0.000	0.000	0.000	0.000	0.000	0.000	0.000	0.000	0.000	0.000	0.000	0.000	32	236	4224	4813	0.174	Error	Error	2239	1985	0	0	2817	1996	0	0	0	0
2	15	15	""	"iYIL145C"	8680	28310	80	2612	2890	2040	123	129	58	100	96	0	1264	1638	1206	77	87	42	100	96	0	0	0	0	0	0	0	0	0	0	0	0	0	0	0	0	0	0	0	2.097	1.773	1.702	1.795	2.080	1.791	0.894	0.000	0.000	0.000	0.000	0.000	0.000	0.000	0.000	0.000	0.000	0.000	0.000	0.000	0.000	52	340	3676	4328	1.068	Error	Error	2489	1187	0	0	2767	1561	0	0	0	0
2	16	15	""	"iYIL129C"	8880	28310	80	1457	2336	1907	119	128	57	100	100	0	626	1065	967	74	87	46	96	92	0	0	0	0	0	0	0	0	0	0	0	0	0	0	0	0	0	0	0	2.424	2.237	2.300	2.642	2.089	2.182	0.885	0.000	0.000	0.000	0.000	0.000	0.000	0.000	0.000	0.000	0.000	0.000	0.000	0.000	0.000	52	340	1890	3208	1.277	Error	Error	1338	552	0	0	2217	991	0	0	0	0
2	17	15	""	"iYIL125W"	9080	28320	70	667	958	638	120	126	65	100	100	0	454	627	477	78	92	56	93	78	0	0	0	0	0	0	0	0	0	0	0	0	0	0	0	0	0	0	0	1.455	1.526	1.520	1.743	1.694	1.477	0.863	0.000	0.000	0.000	0.000	0.000	0.000	0.000	0.000	0.000	0.000	0.000	0.000	0.000	0.000	32	236	923	1387	0.541	Error	Error	547	376	0	0	838	549	0	0	0	0
2	18	15	""	"iYIL121W"	9280	28310	80	854	1218	888	116	135	107	96	90	0	1050	1321	1044	78	92	60	98	96	0	0	0	0	0	0	0	0	0	0	0	0	0	0	0	0	0	0	0	0.759	0.887	0.921	0.984	1.858	0.857	0.852	0.000	0.000	0.000	0.000	0.000	0.000	0.000	0.000	0.000	0.000	0.000	0.000	0.000	0.000	52	340	1710	2345	-0.397	Error	Error	738	972	0	0	1102	1243	0	0	0	0
2	19	15	""	"itR(ACG)J"	9480	28310	80	852	1011	765	120	135	114	92	80	0	783	1196	1049	84	98	81	98	90	0	0	0	0	0	0	0	0	0	0	0	0	0	0	0	0	0	0	0	1.047	0.801	0.799	0.841	2.462	0.747	0.850	0.000	0.000	0.000	0.000	0.000	0.000	0.000	0.000	0.000	0.000	0.000	0.000	0.000	0.000	52	340	1431	2003	0.067	Error	Error	732	699	0	0	891	1112	0	0	0	0
2	20	15	""	"iYJL098W"	9680	28310	80	534	530	232	123	127	59	94	88	0	413	396	179	79	92	65	90	76	0	0	0	0	0	0	0	0	0	0	0	0	0	0	0	0	0	0	0	1.231	1.284	1.319	1.353	1.834	1.380	0.735	0.000	0.000	0.000	0.000	0.000	0.000	0.000	0.000	0.000	0.000	0.000	0.000	0.000	0.000	52	340	745	724	0.299	Error	Error	411	334	0	0	407	317	0	0	0	0
2	21	15	""	"iYJL093C"	9870	28300	70	2602	2654	1711	125	127	54	100	100	0	1562	1582	1164	77	85	37	100	96	0	0	0	0	0	0	0	0	0	0	0	0	0	0	0	0	0	0	0	1.668	1.680	1.747	2.045	1.750	1.608	0.926	0.000	0.000	0.000	0.000	0.000	0.000	0.000	0.000	0.000	0.000	0.000	0.000	0.000	0.000	32	236	3962	4034	0.738	Error	Error	2477	1485	0	0	2529	1505	0	0	0	0
2	1	16	""	"iYJL074C"	5890	28510	90	2730	2416	1086	115	130	69	100	100	0	1932	1910	914	78	91	47	100	98	0	0	0	0	0	0	0	0	0	0	0	0	0	0	0	0	0	0	0	1.410	1.256	1.263	1.334	1.918	1.241	0.869	0.000	0.000	0.000	0.000	0.000	0.000	0.000	0.000	0.000	0.000	0.000	0.000	0.000	0.000	52	420	4469	4133	0.496	Error	Error	2615	1854	0	0	2301	1832	0	0	0	0
2	2	16	""	"iYJL070C"	6090	28510	80	915	929	410	120	126	65	100	100	0	762	823	417	74	89	76	98	96	0	0	0	0	0	0	0	0	0	0	0	0	0	0	0	0	0	0	0	1.156	1.080	1.099	1.119	1.713	1.082	0.818	0.000	0.000	0.000	0.000	0.000	0.000	0.000	0.000	0.000	0.000	0.000	0.000	0.000	0.000	52	340	1483	1558	0.209	Error	Error	795	688	0	0	809	749	0	0	0	0
2	3	16	""	"iYJL064W"	6280	28520	80	766	825	434	107	120	67	98	92	0	437	552	345	77	90	77	84	80	0	0	0	0	0	0	0	0	0	0	0	0	0	0	0	0	0	0	0	1.831	1.512	1.478	1.714	1.838	1.448	0.847	0.000	0.000	0.000	0.000	0.000	0.000	0.000	0.000	0.000	0.000	0.000	0.000	0.000	0.000	52	340	1019	1193	0.872	Error	Error	659	360	0	0	718	475	0	0	0	0
2	4	16	""	"iSNR60"	6490	28520	80	1214	1179	567	110	116	53	100	100	0	1059	1060	546	74	83	37	98	96	0	0	0	0	0	0	0	0	0	0	0	0	0	0	0	0	0	0	0	1.121	1.084	1.118	1.120	1.750	1.086	0.836	0.000	0.000	0.000	0.000	0.000	0.000	0.000	0.000	0.000	0.000	0.000	0.000	0.000	0.000	52	340	2089	2055	0.165	Error	Error	1104	985	0	0	1069	986	0	0	0	0
2	5	16	""	"iYJLCdelta5"	6680	28520	90	799	1231	961	115	121	55	100	100	0	668	1192	1104	74	86	42	100	98	0	0	0	0	0	0	0	0	0	0	0	0	0	0	0	0	0	0	0	1.152	0.998	1.114	1.166	1.930	0.938	0.810	0.000	0.000	0.000	0.000	0.000	0.000	0.000	0.000	0.000	0.000	0.000	0.000	0.000	0.000	52	420	1278	2234	0.204	Error	Error	684	594	0	0	1116	1118	0	0	0	0
2	6	16	""	"iYJL043W"	6880	28520	80	491	937	933	109	121	57	98	92	0	380	756	777	81	89	42	96	86	0	0	0	0	0	0	0	0	0	0	0	0	0	0	0	0	0	0	0	1.278	1.227	1.333	1.379	1.781	1.222	0.921	0.000	0.000	0.000	0.000	0.000	0.000	0.000	0.000	0.000	0.000	0.000	0.000	0.000	0.000	52	340	681	1503	0.353	Error	Error	382	299	0	0	828	675	0	0	0	0
2	7	16	""	"iYJL029C"	7080	28520	80	535	551	219	121	128	57	98	96	0	418	393	156	79	91	48	96	92	0	0	0	0	0	0	0	0	0	0	0	0	0	0	0	0	0	0	0	1.221	1.369	1.324	1.295	1.737	1.524	0.666	0.000	0.000	0.000	0.000	0.000	0.000	0.000	0.000	0.000	0.000	0.000	0.000	0.000	0.000	52	340	753	744	0.288	Error	Error	414	339	0	0	430	314	0	0	0	0
2	8	16	""	"iYJL026W"	7280	28520	90	348	454	325	113	123	58	88	76	0	365	529	448	76	90	58	92	78	0	0	0	0	0	0	0	0	0	0	0	0	0	0	0	0	0	0	0	0.813	0.753	0.719	0.822	2.279	0.712	0.778	0.000	0.000	0.000	0.000	0.000	0.000	0.000	0.000	0.000	0.000	0.000	0.000	0.000	0.000	52	420	524	794	-0.298	Error	Error	235	289	0	0	341	453	0	0	0	0
2	9	16	""	"iYJL022W"	7480	28520	90	2732	3055	1504	118	126	59	100	100	0	2618	2604	1273	76	88	50	100	100	0	0	0	0	0	0	0	0	0	0	0	0	0	0	0	0	0	0	0	1.028	1.162	1.102	1.149	1.334	1.134	0.889	0.000	0.000	0.000	0.000	0.000	0.000	0.000	0.000	0.000	0.000	0.000	0.000	0.000	0.000	52	420	5156	5465	0.040	Error	Error	2614	2542	0	0	2937	2528	0	0	0	0
2	10	16	""	"iYKL121W"	7680	28520	90	1666	2661	2617	118	126	68	100	100	0	1502	2164	1836	77	88	43	98	98	0	0	0	0	0	0	0	0	0	0	0	0	0	0	0	0	0	0	0	1.086	1.218	1.127	1.206	2.244	1.354	0.860	0.000	0.000	0.000	0.000	0.000	0.000	0.000	0.000	0.000	0.000	0.000	0.000	0.000	0.000	52	420	2973	4630	0.119	Error	Error	1548	1425	0	0	2543	2087	0	0	0	0
2	11	16	""	"iYKL117W"	7880	28520	80	799	925	557	111	123	58	96	96	0	1915	2353	1740	75	84	36	100	98	0	0	0	0	0	0	0	0	0	0	0	0	0	0	0	0	0	0	0	0.374	0.357	0.371	0.397	2.149	0.310	0.795	0.000	0.000	0.000	0.000	0.000	0.000	0.000	0.000	0.000	0.000	0.000	0.000	0.000	0.000	52	340	2528	3092	-1.419	Error	Error	688	1840	0	0	814	2278	0	0	0	0
2	12	16	""	"iYKL111C"	8080	28520	70	343	1064	1349	120	125	53	87	68	0	344	1088	1435	78	88	40	93	84	0	0	0	0	0	0	0	0	0	0	0	0	0	0	0	0	0	0	0	0.838	0.935	0.854	0.906	2.491	0.935	0.839	0.000	0.000	0.000	0.000	0.000	0.000	0.000	0.000	0.000	0.000	0.000	0.000	0.000	0.000	32	236	489	1954	-0.254	Error	Error	223	266	0	0	944	1010	0	0	0	0
2	13	16	""	"iYKL097W-A-0"	8280	28520	90	789	1266	1161	112	116	51	94	88	0	382	677	629	70	78	34	98	86	0	0	0	0	0	0	0	0	0	0	0	0	0	0	0	0	0	0	0	2.170	1.901	1.758	1.824	2.451	1.955	0.865	0.000	0.000	0.000	0.000	0.000	0.000	0.000	0.000	0.000	0.000	0.000	0.000	0.000	0.000	52	420	989	1761	1.118	Error	Error	677	312	0	0	1154	607	0	0	0	0
2	14	16	""	"iYKL094W"	8470	28520	80	2071	2440	1260	111	119	50	100	100	0	3512	3344	1729	72	80	36	100	100	0	0	0	0	0	0	0	0	0	0	0	0	0	0	0	0	0	0	0	0.570	0.712	0.705	0.708	1.528	0.699	0.894	0.000	0.000	0.000	0.000	0.000	0.000	0.000	0.000	0.000	0.000	0.000	0.000	0.000	0.000	52	340	5400	5601	-0.812	Error	Error	1960	3440	0	0	2329	3272	0	0	0	0
2	15	16	""	"iYKL090W"	8680	28520	70	763	823	314	110	122	64	100	100	0	617	585	277	81	91	47	96	96	0	0	0	0	0	0	0	0	0	0	0	0	0	0	0	0	0	0	0	1.218	1.415	1.465	1.572	2.037	1.394	0.801	0.000	0.000	0.000	0.000	0.000	0.000	0.000	0.000	0.000	0.000	0.000	0.000	0.000	0.000	32	236	1189	1217	0.285	Error	Error	653	536	0	0	713	504	0	0	0	0
2	16	16	""	"iYKL072W"	8880	28520	80	243	420	539	107	117	61	61	53	0	143	414	672	76	93	123	34	25	0	0	0	0	0	0	0	0	0	0	0	0	0	0	0	0	0	0	0	2.030	0.926	0.811	0.942	4.704	0.744	0.738	0.000	0.000	0.000	0.000	0.000	0.000	0.000	0.000	0.000	0.000	0.000	0.000	0.000	0.000	52	340	203	651	1.021	Error	Error	136	67	0	0	313	338	0	0	0	0
2	17	16	""	"iYKL071W"	9080	28510	80	886	1144	856	121	124	54	98	96	0	636	934	778	77	87	42	96	92	0	0	0	0	0	0	0	0	0	0	0	0	0	0	0	0	0	0	0	1.369	1.194	1.167	1.340	1.792	1.155	0.923	0.000	0.000	0.000	0.000	0.000	0.000	0.000	0.000	0.000	0.000	0.000	0.000	0.000	0.000	52	340	1324	1880	0.453	Error	Error	765	559	0	0	1023	857	0	0	0	0
2	18	16	""	"itV(AAC)K1-1"	9280	28520	80	690	1235	1172	124	130	55	100	90	0	465	716	681	86	99	51	80	75	0	0	0	0	0	0	0	0	0	0	0	0	0	0	0	0	0	0	0	1.493	1.763	1.852	2.106	2.513	1.802	0.886	0.000	0.000	0.000	0.000	0.000	0.000	0.000	0.000	0.000	0.000	0.000	0.000	0.000	0.000	52	340	945	1741	0.579	Error	Error	566	379	0	0	1111	630	0	0	0	0
2	19	16	""	"iYKL056C"	9480	28510	70	496	619	421	130	132	58	87	78	0	278	550	482	89	99	47	81	68	0	0	0	0	0	0	0	0	0	0	0	0	0	0	0	0	0	0	0	1.937	1.061	1.187	1.195	1.899	0.965	0.792	0.000	0.000	0.000	0.000	0.000	0.000	0.000	0.000	0.000	0.000	0.000	0.000	0.000	0.000	32	236	555	950	0.953	Error	Error	366	189	0	0	489	461	0	0	0	0
2	20	16	""	"iYKL052C"	9680	28510	90	1746	2094	1213	129	136	71	100	100	0	1133	1400	829	84	96	59	100	100	0	0	0	0	0	0	0	0	0	0	0	0	0	0	0	0	0	0	0	1.541	1.493	1.449	1.551	1.611	1.523	0.897	0.000	0.000	0.000	0.000	0.000	0.000	0.000	0.000	0.000	0.000	0.000	0.000	0.000	0.000	52	420	2666	3281	0.624	Error	Error	1617	1049	0	0	1965	1316	0	0	0	0
2	21	16	""	"iYKL048C"	9890	28520	80	1180	1142	520	115	123	64	98	96	0	775	750	316	77	88	53	100	98	0	0	0	0	0	0	0	0	0	0	0	0	0	0	0	0	0	0	0	1.526	1.526	1.490	1.439	1.861	1.623	0.839	0.000	0.000	0.000	0.000	0.000	0.000	0.000	0.000	0.000	0.000	0.000	0.000	0.000	0.000	52	340	1763	1700	0.610	Error	Error	1065	698	0	0	1027	673	0	0	0	0
2	1	17	""	"iYLR069C"	5890	28730	100	669	1060	1232	115	124	55	96	92	0	565	1001	1230	76	83	35	95	93	0	0	0	0	0	0	0	0	0	0	0	0	0	0	0	0	0	0	0	1.133	1.022	1.069	1.099	1.790	1.007	0.889	0.000	0.000	0.000	0.000	0.000	0.000	0.000	0.000	0.000	0.000	0.000	0.000	0.000	0.000	80	546	1043	1870	0.180	Error	Error	554	489	0	0	945	925	0	0	0	0
2	2	17	""	"iYLR073C"	6100	28720	80	1824	1713	746	116	127	70	100	100	0	1222	1183	527	74	86	55	100	96	0	0	0	0	0	0	0	0	0	0	0	0	0	0	0	0	0	0	0	1.488	1.440	1.494	1.477	1.723	1.480	0.855	0.000	0.000	0.000	0.000	0.000	0.000	0.000	0.000	0.000	0.000	0.000	0.000	0.000	0.000	52	340	2856	2706	0.573	Error	Error	1708	1148	0	0	1597	1109	0	0	0	0
2	3	17	""	"iYLR078C"	6280	28720	70	1735	1581	832	110	121	74	96	93	0	1413	1396	767	71	88	79	93	93	0	0	0	0	0	0	0	0	0	0	0	0	0	0	0	0	0	0	0	1.211	1.110	1.132	1.160	1.544	1.054	0.825	0.000	0.000	0.000	0.000	0.000	0.000	0.000	0.000	0.000	0.000	0.000	0.000	0.000	0.000	32	236	2967	2796	0.276	Error	Error	1625	1342	0	0	1471	1325	0	0	0	0
2	4	17	""	"iYLR094C"	6490	28720	80	2648	2780	1499	116	125	75	100	100	0	1250	1223	725	71	78	34	98	94	0	0	0	0	0	0	0	0	0	0	0	0	0	0	0	0	0	0	0	2.148	2.313	2.338	2.663	1.707	2.292	0.926	0.000	0.000	0.000	0.000	0.000	0.000	0.000	0.000	0.000	0.000	0.000	0.000	0.000	0.000	52	340	3711	3816	1.103	Error	Error	2532	1179	0	0	2664	1152	0	0	0	0
2	5	17	""	"iYLR098C"	6690	28730	90	819	1064	685	112	121	56	100	100	0	731	936	715	74	86	50	100	100	0	0	0	0	0	0	0	0	0	0	0	0	0	0	0	0	0	0	0	1.076	1.104	1.173	1.238	1.635	1.048	0.845	0.000	0.000	0.000	0.000	0.000	0.000	0.000	0.000	0.000	0.000	0.000	0.000	0.000	0.000	52	420	1364	1814	0.106	Error	Error	707	657	0	0	952	862	0	0	0	0
2	6	17	""	"iYLR104W"	6890	28710	80	251	432	434	108	118	53	76	63	0	166	374	448	80	89	39	71	53	0	0	0	0	0	0	0	0	0	0	0	0	0	0	0	0	0	0	0	1.663	1.102	1.070	1.175	2.360	0.973	0.745	0.000	0.000	0.000	0.000	0.000	0.000	0.000	0.000	0.000	0.000	0.000	0.000	0.000	0.000	52	340	229	618	0.734	Error	Error	143	86	0	0	324	294	0	0	0	0
2	7	17	""	"iYLR117C"	7090	28720	80	2827	3261	2496	110	124	63	100	100	0	1867	2130	1606	74	89	50	100	100	0	0	0	0	0	0	0	0	0	0	0	0	0	0	0	0	0	0	0	1.515	1.533	1.501	1.565	1.710	1.561	0.917	0.000	0.000	0.000	0.000	0.000	0.000	0.000	0.000	0.000	0.000	0.000	0.000	0.000	0.000	52	340	4510	5207	0.600	Error	Error	2717	1793	0	0	3151	2056	0	0	0	0
2	8	17	""	"iYLR121C"	7280	28710	70	1390	1524	888	115	137	97	100	96	0	486	730	526	81	97	61	93	87	0	0	0	0	0	0	0	0	0	0	0	0	0	0	0	0	0	0	0	3.148	2.171	2.219	2.657	1.992	2.009	0.897	0.000	0.000	0.000	0.000	0.000	0.000	0.000	0.000	0.000	0.000	0.000	0.000	0.000	0.000	32	236	1680	2058	1.655	Error	Error	1275	405	0	0	1409	649	0	0	0	0
2	9	17	""	"iYLR125W"	7490	28720	80	1366	1946	1729	119	127	65	96	92	0	1894	3014	2578	81	92	46	100	100	0	0	0	0	0	0	0	0	0	0	0	0	0	0	0	0	0	0	0	0.688	0.623	0.590	0.542	2.129	0.633	0.891	0.000	0.000	0.000	0.000	0.000	0.000	0.000	0.000	0.000	0.000	0.000	0.000	0.000	0.000	52	340	3060	4760	-0.540	Error	Error	1247	1813	0	0	1827	2933	0	0	0	0
2	10	17	""	"itD(GUC)L1"	7690	28720	80	371	374	173	120	135	96	75	61	0	291	333	209	79	96	95	75	53	0	0	0	0	0	0	0	0	0	0	0	0	0	0	0	0	0	0	0	1.184	1.000	1.018	1.121	3.203	0.926	0.606	0.000	0.000	0.000	0.000	0.000	0.000	0.000	0.000	0.000	0.000	0.000	0.000	0.000	0.000	52	340	463	508	0.244	Error	Error	251	212	0	0	254	254	0	0	0	0
2	11	17	""	"iYLR147C"	7890	28730	80	755	997	796	116	124	60	98	92	0	851	1078	928	76	88	46	96	94	0	0	0	0	0	0	0	0	0	0	0	0	0	0	0	0	0	0	0	0.825	0.879	0.917	0.856	2.548	0.870	0.888	0.000	0.000	0.000	0.000	0.000	0.000	0.000	0.000	0.000	0.000	0.000	0.000	0.000	0.000	52	340	1414	1883	-0.278	Error	Error	639	775	0	0	881	1002	0	0	0	0
2	12	17	""	"iYLR151C"	8090	28720	90	696	872	581	111	120	52	100	98	0	1081	1092	624	69	77	35	100	100	0	0	0	0	0	0	0	0	0	0	0	0	0	0	0	0	0	0	0	0.578	0.744	0.712	0.702	1.751	0.782	0.858	0.000	0.000	0.000	0.000	0.000	0.000	0.000	0.000	0.000	0.000	0.000	0.000	0.000	0.000	52	420	1597	1784	-0.791	Error	Error	585	1012	0	0	761	1023	0	0	0	0
2	13	17	""	"iYLR459W"	8290	28720	80	267	1068	1508	113	124	75	75	50	0	225	1145	1758	70	81	39	80	67	0	0	0	0	0	0	0	0	0	0	0	0	0	0	0	0	0	0	0	0.994	0.888	0.982	1.093	3.044	0.858	0.899	0.000	0.000	0.000	0.000	0.000	0.000	0.000	0.000	0.000	0.000	0.000	0.000	0.000	0.000	52	340	309	2030	-0.009	Error	Error	154	155	0	0	955	1075	0	0	0	0
2	14	17	""	"iYLR461W-1"	8480	28720	70	4895	14319	16417	111	123	52	100	100	0	4575	7943	8705	73	80	33	100	100	0	0	0	0	0	0	0	0	0	0	0	0	0	0	0	0	0	0	0	1.063	1.805	1.816	1.803	1.611	1.905	0.908	0.000	0.000	0.000	0.000	0.000	0.000	0.000	0.000	0.000	0.000	0.000	0.000	0.000	0.000	32	236	9286	22078	0.088	Error	Error	4784	4502	0	0	14208	7870	0	0	0	0
2	15	17	""	"iYML132W-0"	8680	28720	90	1746	3862	4011	114	122	58	100	100	0	1698	3188	3109	76	86	40	100	100	0	0	0	0	0	0	0	0	0	0	0	0	0	0	0	0	0	0	0	1.006	1.204	1.199	1.190	1.577	1.270	0.895	0.000	0.000	0.000	0.000	0.000	0.000	0.000	0.000	0.000	0.000	0.000	0.000	0.000	0.000	52	420	3254	6860	0.009	Error	Error	1632	1622	0	0	3748	3112	0	0	0	0
2	16	17	""	"iYML117W-A"	8880	28720	80	1126	1257	753	120	126	52	100	100	0	678	857	578	82	90	43	98	96	0	0	0	0	0	0	0	0	0	0	0	0	0	0	0	0	0	0	0	1.688	1.467	1.586	1.665	1.894	1.451	0.817	0.000	0.000	0.000	0.000	0.000	0.000	0.000	0.000	0.000	0.000	0.000	0.000	0.000	0.000	52	340	1602	1912	0.755	Error	Error	1006	596	0	0	1137	775	0	0	0	0
2	17	17	""	"iYML113W"	9090	28720	60	767	2455	3148	119	138	87	93	81	0	578	2106	2875	89	102	68	81	75	0	0	0	0	0	0	0	0	0	0	0	0	0	0	0	0	0	0	0	1.325	1.158	1.211	1.415	2.271	1.117	0.919	0.000	0.000	0.000	0.000	0.000	0.000	0.000	0.000	0.000	0.000	0.000	0.000	0.000	0.000	32	176	1137	4353	0.406	Error	Error	648	489	0	0	2336	2017	0	0	0	0
2	18	17	""	"iYML109W"	9280	28720	70	405	545	400	123	133	68	87	68	0	357	584	575	84	98	60	75	62	0	0	0	0	0	0	0	0	0	0	0	0	0	0	0	0	0	0	0	1.033	0.844	0.941	1.148	2.767	0.706	0.718	0.000	0.000	0.000	0.000	0.000	0.000	0.000	0.000	0.000	0.000	0.000	0.000	0.000	0.000	32	236	555	922	0.047	Error	Error	282	273	0	0	422	500	0	0	0	0
2	19	17	""	"iYML089C"	9490	28720	80	616	943	728	124	137	67	96	92	0	303	447	322	86	103	52	88	78	0	0	0	0	0	0	0	0	0	0	0	0	0	0	0	0	0	0	0	2.267	2.269	2.329	2.348	2.248	2.336	0.844	0.000	0.000	0.000	0.000	0.000	0.000	0.000	0.000	0.000	0.000	0.000	0.000	0.000	0.000	52	340	709	1180	1.181	Error	Error	492	217	0	0	819	361	0	0	0	0
2	20	17	""	"iYML085C"	9690	28720	60	389	451	207	122	133	87	96	78	0	290	359	240	82	91	42	81	68	0	0	0	0	0	0	0	0	0	0	0	0	0	0	0	0	0	0	0	1.284	1.188	1.336	1.308	2.341	1.221	0.525	0.000	0.000	0.000	0.000	0.000	0.000	0.000	0.000	0.000	0.000	0.000	0.000	0.000	0.000	32	176	475	606	0.360	Error	Error	267	208	0	0	329	277	0	0	0	0
2	21	17	""	"iYML081W"	9890	28720	70	630	762	412	120	128	64	100	93	0	722	831	598	79	86	35	96	87	0	0	0	0	0	0	0	0	0	0	0	0	0	0	0	0	0	0	0	0.793	0.854	0.915	1.140	2.310	0.777	0.763	0.000	0.000	0.000	0.000	0.000	0.000	0.000	0.000	0.000	0.000	0.000	0.000	0.000	0.000	32	236	1153	1394	-0.334	Error	Error	510	643	0	0	642	752	0	0	0	0
2	1	18	""	"iYML068W"	5890	28920	80	532	728	554	112	124	59	90	88	0	509	681	569	70	82	41	92	86	0	0	0	0	0	0	0	0	0	0	0	0	0	0	0	0	0	0	0	0.957	1.008	1.071	1.170	2.297	0.999	0.877	0.000	0.000	0.000	0.000	0.000	0.000	0.000	0.000	0.000	0.000	0.000	0.000	0.000	0.000	52	332	859	1227	-0.064	Error	Error	420	439	0	0	616	611	0	0	0	0
2	2	18	""	"iYML064C"	6090	28930	70	1634	2012	1470	106	120	57	100	100	0	1666	1839	1226	76	84	39	100	100	0	0	0	0	0	0	0	0	0	0	0	0	0	0	0	0	0	0	0	0.961	1.081	1.179	1.089	1.628	1.129	0.887	0.000	0.000	0.000	0.000	0.000	0.000	0.000	0.000	0.000	0.000	0.000	0.000	0.000	0.000	32	236	3118	3669	-0.057	Error	Error	1528	1590	0	0	1906	1763	0	0	0	0
2	3	18	""	"iYML060W"	6300	28920	90	692	894	554	111	122	61	100	98	0	754	970	634	72	80	36	100	98	0	0	0	0	0	0	0	0	0	0	0	0	0	0	0	0	0	0	0	0.852	0.872	0.921	0.889	1.596	0.837	0.834	0.000	0.000	0.000	0.000	0.000	0.000	0.000	0.000	0.000	0.000	0.000	0.000	0.000	0.000	52	420	1263	1681	-0.231	Error	Error	581	682	0	0	783	898	0	0	0	0
2	4	18	""	"iYMR222C"	6490	28920	80	1572	1631	902	116	128	81	100	100	0	1472	1565	922	67	81	43	100	100	0	0	0	0	0	0	0	0	0	0	0	0	0	0	0	0	0	0	0	1.036	1.011	1.038	1.063	1.729	1.006	0.903	0.000	0.000	0.000	0.000	0.000	0.000	0.000	0.000	0.000	0.000	0.000	0.000	0.000	0.000	52	340	2861	3013	0.051	Error	Error	1456	1405	0	0	1515	1498	0	0	0	0
2	5	18	""	"iYMR226C"	6690	28920	90	507	726	656	116	125	66	90	86	0	336	538	545	74	88	53	76	69	0	0	0	0	0	0	0	0	0	0	0	0	0	0	0	0	0	0	0	1.492	1.315	1.374	1.558	2.681	1.282	0.816	0.000	0.000	0.000	0.000	0.000	0.000	0.000	0.000	0.000	0.000	0.000	0.000	0.000	0.000	52	420	653	1074	0.578	Error	Error	391	262	0	0	610	464	0	0	0	0
2	6	18	""	"iYMR230W"	6890	28920	80	773	1173	1036	108	117	53	100	94	0	471	653	615	75	83	35	90	84	0	0	0	0	0	0	0	0	0	0	0	0	0	0	0	0	0	0	0	1.679	1.843	1.822	2.309	2.453	1.882	0.753	0.000	0.000	0.000	0.000	0.000	0.000	0.000	0.000	0.000	0.000	0.000	0.000	0.000	0.000	52	340	1061	1643	0.748	Error	Error	665	396	0	0	1065	578	0	0	0	0
2	7	18	""	"iYMR245W"	7090	28920	80	1880	2438	1435	111	118	52	100	100	0	1143	1264	841	74	84	42	100	100	0	0	0	0	0	0	0	0	0	0	0	0	0	0	0	0	0	0	0	1.655	1.955	2.018	2.131	1.609	1.907	0.910	0.000	0.000	0.000	0.000	0.000	0.000	0.000	0.000	0.000	0.000	0.000	0.000	0.000	0.000	52	340	2838	3517	0.727	Error	Error	1769	1069	0	0	2327	1190	0	0	0	0
2	8	18	""	"iYMRWdelta19-0"	7290	28920	80	1320	2309	2348	112	119	55	100	94	0	968	1849	1898	74	84	43	100	94	0	0	0	0	0	0	0	0	0	0	0	0	0	0	0	0	0	0	0	1.351	1.238	1.293	1.316	2.045	1.252	0.892	0.000	0.000	0.000	0.000	0.000	0.000	0.000	0.000	0.000	0.000	0.000	0.000	0.000	0.000	52	340	2102	3972	0.434	Error	Error	1208	894	0	0	2197	1775	0	0	0	0
2	9	18	""	"iYMR251W-A"	7480	28920	90	511	708	431	112	119	56	100	100	0	787	1042	693	74	84	42	100	96	0	0	0	0	0	0	0	0	0	0	0	0	0	0	0	0	0	0	0	0.560	0.616	0.683	0.665	1.909	0.605	0.842	0.000	0.000	0.000	0.000	0.000	0.000	0.000	0.000	0.000	0.000	0.000	0.000	0.000	0.000	52	420	1112	1564	-0.838	Error	Error	399	713	0	0	596	968	0	0	0	0
2	10	18	""	"iYMR267W"	7690	28920	80	874	1036	668	109	114	50	94	94	0	1566	1612	1185	73	84	42	100	94	0	0	0	0	0	0	0	0	0	0	0	0	0	0	0	0	0	0	0	0.512	0.602	0.587	0.678	2.186	0.569	0.908	0.000	0.000	0.000	0.000	0.000	0.000	0.000	0.000	0.000	0.000	0.000	0.000	0.000	0.000	52	340	2258	2466	-0.965	Error	Error	765	1493	0	0	927	1539	0	0	0	0
2	11	18	""	"iYMR271C"	7890	28930	80	727	1256	1109	113	125	67	100	98	0	557	982	901	78	92	52	98	90	0	0	0	0	0	0	0	0	0	0	0	0	0	0	0	0	0	0	0	1.282	1.264	1.345	1.405	2.020	1.259	0.881	0.000	0.000	0.000	0.000	0.000	0.000	0.000	0.000	0.000	0.000	0.000	0.000	0.000	0.000	52	340	1093	2047	0.358	Error	Error	614	479	0	0	1143	904	0	0	0	0
2	12	18	""	"iYMR273C"	8090	28920	80	925	1470	1202	110	121	65	100	100	0	523	945	832	80	92	50	96	88	0	0	0	0	0	0	0	0	0	0	0	0	0	0	0	0	0	0	0	1.840	1.572	1.669	1.840	2.055	1.539	0.870	0.000	0.000	0.000	0.000	0.000	0.000	0.000	0.000	0.000	0.000	0.000	0.000	0.000	0.000	52	340	1258	2225	0.879	Error	Error	815	443	0	0	1360	865	0	0	0	0
2	13	18	""	"iYMR288W"	8280	28930	90	602	710	431	111	123	75	94	90	0	488	538	385	76	85	39	86	80	0	0	0	0	0	0	0	0	0	0	0	0	0	0	0	0	0	0	0	1.192	1.297	1.474	1.621	2.423	1.214	0.805	0.000	0.000	0.000	0.000	0.000	0.000	0.000	0.000	0.000	0.000	0.000	0.000	0.000	0.000	52	420	903	1061	0.253	Error	Error	491	412	0	0	599	462	0	0	0	0
2	14	18	""	"iYMR292W"	8490	28930	80	192	282	213	115	122	59	55	38	0	166	280	236	75	88	89	50	40	0	0	0	0	0	0	0	0	0	0	0	0	0	0	0	0	0	0	0	0.846	0.815	0.927	0.993	3.670	0.691	0.447	0.000	0.000	0.000	0.000	0.000	0.000	0.000	0.000	0.000	0.000	0.000	0.000	0.000	0.000	52	340	168	372	-0.241	Error	Error	77	91	0	0	167	205	0	0	0	0
2	15	18	""	"iYMR296C"	8680	28920	90	575	1003	955	111	121	62	98	94	0	453	785	760	75	87	60	96	82	0	0	0	0	0	0	0	0	0	0	0	0	0	0	0	0	0	0	0	1.228	1.256	1.259	1.345	1.916	1.273	0.888	0.000	0.000	0.000	0.000	0.000	0.000	0.000	0.000	0.000	0.000	0.000	0.000	0.000	0.000	52	420	842	1602	0.296	Error	Error	464	378	0	0	892	710	0	0	0	0
2	16	18	""	"iYNL048W"	8880	28920	90	240	292	200	113	121	57	75	51	0	147	204	165	75	88	44	63	42	0	0	0	0	0	0	0	0	0	0	0	0	0	0	0	0	0	0	0	1.764	1.388	1.522	1.616	2.800	1.401	0.510	0.000	0.000	0.000	0.000	0.000	0.000	0.000	0.000	0.000	0.000	0.000	0.000	0.000	0.000	52	420	199	308	0.819	Error	Error	127	72	0	0	179	129	0	0	0	0
2	17	18	""	"iYNL043C"	9080	28920	100	325	413	262	118	128	61	90	70	0	575	795	633	81	93	50	95	91	0	0	0	0	0	0	0	0	0	0	0	0	0	0	0	0	0	0	0	0.419	0.413	0.393	0.420	2.377	0.393	0.788	0.000	0.000	0.000	0.000	0.000	0.000	0.000	0.000	0.000	0.000	0.000	0.000	0.000	0.000	80	554	701	1009	-1.255	Error	Error	207	494	0	0	295	714	0	0	0	0
2	18	18	""	"iYNL040W"	9280	28930	70	260	263	137	131	140	67	56	50	0	155	483	571	86	97	45	59	46	0	0	0	0	0	0	0	0	0	0	0	0	0	0	0	0	0	0	0	1.870	0.332	0.345	0.451	3.049	0.220	0.404	0.000	0.000	0.000	0.000	0.000	0.000	0.000	0.000	0.000	0.000	0.000	0.000	0.000	0.000	32	236	198	529	0.903	Error	Error	129	69	0	0	132	397	0	0	0	0
2	19	18	""	"iYNL027W"	9480	28920	90	367	477	312	118	128	62	92	78	0	995	1845	1860	80	91	43	96	92	0	0	0	0	0	0	0	0	0	0	0	0	0	0	0	0	0	0	0	0.272	0.203	0.211	0.289	2.978	0.166	0.782	0.000	0.000	0.000	0.000	0.000	0.000	0.000	0.000	0.000	0.000	0.000	0.000	0.000	0.000	52	420	1164	2124	-1.878	Error	Error	249	915	0	0	359	1765	0	0	0	0
2	20	18	""	"iYNL024C"	9690	28920	100	353	422	252	109	118	55	91	83	0	568	775	662	78	88	42	93	86	0	0	0	0	0	0	0	0	0	0	0	0	0	0	0	0	0	0	0	0.498	0.449	0.457	0.540	2.524	0.389	0.769	0.000	0.000	0.000	0.000	0.000	0.000	0.000	0.000	0.000	0.000	0.000	0.000	0.000	0.000	80	554	734	1010	-1.006	Error	Error	244	490	0	0	313	697	0	0	0	0
2	21	18	""	"iYNL020C"	9890	28920	70	336	447	335	112	121	51	93	78	0	335	931	1096	75	85	42	84	68	0	0	0	0	0	0	0	0	0	0	0	0	0	0	0	0	0	0	0	0.862	0.391	0.445	0.685	3.651	0.290	0.668	0.000	0.000	0.000	0.000	0.000	0.000	0.000	0.000	0.000	0.000	0.000	0.000	0.000	0.000	32	236	484	1191	-0.215	Error	Error	224	260	0	0	335	856	0	0	0	0
2	1	19	""	"iYNL003C"	5890	29130	100	1173	1603	1447	115	125	69	100	98	0	631	976	943	73	82	46	92	88	0	0	0	0	0	0	0	0	0	0	0	0	0	0	0	0	0	0	0	1.896	1.648	1.567	1.803	1.923	1.633	0.870	0.000	0.000	0.000	0.000	0.000	0.000	0.000	0.000	0.000	0.000	0.000	0.000	0.000	0.000	80	540	1616	2391	0.923	Error	Error	1058	558	0	0	1488	903	0	0	0	0
2	2	19	""	"iYNR001C"	6090	29130	90	1541	2077	1657	115	129	85	100	100	0	895	1188	982	72	84	47	100	100	0	0	0	0	0	0	0	0	0	0	0	0	0	0	0	0	0	0	0	1.733	1.758	1.767	1.945	1.865	1.772	0.885	0.000	0.000	0.000	0.000	0.000	0.000	0.000	0.000	0.000	0.000	0.000	0.000	0.000	0.000	52	420	2249	3078	0.793	Error	Error	1426	823	0	0	1962	1116	0	0	0	0
2	3	19	""	"iYNR002C"	6290	29120	90	371	569	532	109	124	80	88	71	0	180	326	324	69	80	43	73	53	0	0	0	0	0	0	0	0	0	0	0	0	0	0	0	0	0	0	0	2.360	1.790	1.876	2.097	2.331	1.799	0.776	0.000	0.000	0.000	0.000	0.000	0.000	0.000	0.000	0.000	0.000	0.000	0.000	0.000	0.000	52	420	373	717	1.239	Error	Error	262	111	0	0	460	257	0	0	0	0
2	4	19	""	"iYNR018W"	6500	29130	100	1455	1689	995	114	122	61	98	98	0	1152	1321	797	72	82	40	98	98	0	0	0	0	0	0	0	0	0	0	0	0	0	0	0	0	0	0	0	1.242	1.261	1.259	1.250	1.771	1.287	0.900	0.000	0.000	0.000	0.000	0.000	0.000	0.000	0.000	0.000	0.000	0.000	0.000	0.000	0.000	80	534	2421	2824	0.312	Error	Error	1341	1080	0	0	1575	1249	0	0	0	0
2	5	19	""	"iYNR022C"	6690	29130	100	608	792	645	112	122	64	96	93	0	375	518	457	73	86	51	92	85	0	0	0	0	0	0	0	0	0	0	0	0	0	0	0	0	0	0	0	1.642	1.528	1.662	1.809	2.231	1.496	0.863	0.000	0.000	0.000	0.000	0.000	0.000	0.000	0.000	0.000	0.000	0.000	0.000	0.000	0.000	80	519	798	1125	0.716	Error	Error	496	302	0	0	680	445	0	0	0	0
2	6	19	""	"iYNR027W"	6890	29120	100	270	355	274	113	128	94	76	42	0	130	181	164	76	93	109	27	12	0	0	0	0	0	0	0	0	0	0	0	0	0	0	0	0	0	0	0	2.907	2.305	1.873	2.176	2.375	1.938	0.618	0.000	0.000	0.000	0.000	0.000	0.000	0.000	0.000	0.000	0.000	0.000	0.000	0.000	0.000	80	535	211	347	1.540	Error	Error	157	54	0	0	242	105	0	0	0	0
2	7	19	""	"iYOR064C"	7090	29120	70	927	1429	1159	106	119	59	100	100	0	526	970	853	77	83	37	100	90	0	0	0	0	0	0	0	0	0	0	0	0	0	0	0	0	0	0	0	1.829	1.482	1.591	1.754	1.847	1.435	0.915	0.000	0.000	0.000	0.000	0.000	0.000	0.000	0.000	0.000	0.000	0.000	0.000	0.000	0.000	32	236	1270	2216	0.871	Error	Error	821	449	0	0	1323	893	0	0	0	0
2	8	19	""	"iYOR068C"	7300	29120	80	1634	2022	1504	117	120	52	98	94	0	2320	3446	2466	70	82	44	100	100	0	0	0	0	0	0	0	0	0	0	0	0	0	0	0	0	0	0	0	0.674	0.564	0.552	0.511	2.004	0.568	0.898	0.000	0.000	0.000	0.000	0.000	0.000	0.000	0.000	0.000	0.000	0.000	0.000	0.000	0.000	52	340	3767	5281	-0.569	Error	Error	1517	2250	0	0	1905	3376	0	0	0	0
2	9	19	""	"iYOR071C"	7500	29120	70	338	582	493	107	118	54	90	81	0	268	350	288	67	76	35	84	68	0	0	0	0	0	0	0	0	0	0	0	0	0	0	0	0	0	0	0	1.149	1.678	1.675	1.735	2.006	1.775	0.865	0.000	0.000	0.000	0.000	0.000	0.000	0.000	0.000	0.000	0.000	0.000	0.000	0.000	0.000	32	236	432	758	0.201	Error	Error	231	201	0	0	475	283	0	0	0	0
2	10	19	""	"iYOR086C"	7690	29120	80	2150	2329	1240	112	117	48	100	100	0	1072	1418	886	70	79	35	98	98	0	0	0	0	0	0	0	0	0	0	0	0	0	0	0	0	0	0	0	2.034	1.645	1.570	1.769	1.545	1.608	0.873	0.000	0.000	0.000	0.000	0.000	0.000	0.000	0.000	0.000	0.000	0.000	0.000	0.000	0.000	52	340	3040	3565	1.024	Error	Error	2038	1002	0	0	2217	1348	0	0	0	0
2	11	19	""	"iYOR090C"	7900	29120	70	1162	1495	1004	117	126	64	100	100	0	1209	1260	814	78	86	41	100	96	0	0	0	0	0	0	0	0	0	0	0	0	0	0	0	0	0	0	0	0.924	1.166	1.178	1.216	1.800	1.201	0.868	0.000	0.000	0.000	0.000	0.000	0.000	0.000	0.000	0.000	0.000	0.000	0.000	0.000	0.000	32	236	2176	2560	-0.114	Error	Error	1045	1131	0	0	1378	1182	0	0	0	0
2	12	19	""	"iYOR094W"	8100	29130	80	447	639	460	116	124	63	90	80	0	420	505	373	78	89	46	88	80	0	0	0	0	0	0	0	0	0	0	0	0	0	0	0	0	0	0	0	0.968	1.225	1.139	1.288	2.211	1.282	0.765	0.000	0.000	0.000	0.000	0.000	0.000	0.000	0.000	0.000	0.000	0.000	0.000	0.000	0.000	52	340	673	950	-0.047	Error	Error	331	342	0	0	523	427	0	0	0	0
2	13	19	""	"iYOR112W"	8300	29120	80	987	1270	962	115	119	52	90	90	0	728	952	748	74	82	43	94	88	0	0	0	0	0	0	0	0	0	0	0	0	0	0	0	0	0	0	0	1.333	1.315	1.234	1.361	2.501	1.335	0.788	0.000	0.000	0.000	0.000	0.000	0.000	0.000	0.000	0.000	0.000	0.000	0.000	0.000	0.000	52	340	1526	2033	0.415	Error	Error	872	654	0	0	1155	878	0	0	0	0
2	14	19	""	"iYOR116C"	8500	29120	80	1007	2014	1977	112	121	56	96	96	0	689	1308	1300	74	85	40	96	94	0	0	0	0	0	0	0	0	0	0	0	0	0	0	0	0	0	0	0	1.455	1.541	1.596	1.649	2.098	1.565	0.892	0.000	0.000	0.000	0.000	0.000	0.000	0.000	0.000	0.000	0.000	0.000	0.000	0.000	0.000	52	340	1510	3136	0.541	Error	Error	895	615	0	0	1902	1234	0	0	0	0
2	15	19	""	"iYOR121C"	8700	29120	80	487	640	394	114	668	5480	0	0	0	507	610	412	75	322	3631	0	0	0	0	0	0	0	0	0	0	0	0	0	0	0	0	0	0	0	0	0	0.863	0.983	0.968	1.027	2.749	0.977	0.678	0.000	0.000	0.000	0.000	0.000	0.000	0.000	0.000	0.000	0.000	0.000	0.000	0.000	0.000	52	340	805	1061	-0.212	Error	Error	373	432	0	0	526	535	0	0	0	0
2	16	19	""	"iYOR138C"	8890	29120	70	706	738	359	112	120	64	100	96	0	499	624	435	78	93	63	96	84	0	0	0	0	0	0	0	0	0	0	0	0	0	0	0	0	0	0	0	1.411	1.147	1.248	1.324	1.697	1.066	0.731	0.000	0.000	0.000	0.000	0.000	0.000	0.000	0.000	0.000	0.000	0.000	0.000	0.000	0.000	32	236	1015	1172	0.497	Error	Error	594	421	0	0	626	546	0	0	0	0
2	17	19	""	"itG(CCC)O"	9090	29120	50	530	508	197	120	126	54	100	91	0	414	456	167	79	92	47	100	100	0	0	0	0	0	0	0	0	0	0	0	0	0	0	0	0	0	0	0	1.224	1.029	0.987	0.974	1.499	1.137	0.655	0.000	0.000	0.000	0.000	0.000	0.000	0.000	0.000	0.000	0.000	0.000	0.000	0.000	0.000	12	104	745	765	0.291	Error	Error	410	335	0	0	388	377	0	0	0	0
2	18	19	""	"iYOR146W"	9290	29120	70	638	890	579	123	130	56	100	100	0	389	713	606	85	100	60	90	78	0	0	0	0	0	0	0	0	0	0	0	0	0	0	0	0	0	0	0	1.694	1.221	1.482	1.561	1.983	1.098	0.860	0.000	0.000	0.000	0.000	0.000	0.000	0.000	0.000	0.000	0.000	0.000	0.000	0.000	0.000	32	236	819	1395	0.761	Error	Error	515	304	0	0	767	628	0	0	0	0
2	19	19	""	"iYPL228W"	9480	29130	50	259	338	171	128	136	57	91	58	0	317	460	413	92	106	71	75	58	0	0	0	0	0	0	0	0	0	0	0	0	0	0	0	0	0	0	0	0.582	0.571	0.654	0.655	1.636	0.452	0.465	0.000	0.000	0.000	0.000	0.000	0.000	0.000	0.000	0.000	0.000	0.000	0.000	0.000	0.000	12	104	356	578	-0.780	Error	Error	131	225	0	0	210	368	0	0	0	0
2	20	19	""	"iYPL224C"	9690	29120	80	1968	1842	596	123	140	75	100	100	0	1937	1871	557	84	101	55	100	98	0	0	0	0	0	0	0	0	0	0	0	0	0	0	0	0	0	0	0	0.996	0.962	1.002	0.969	1.535	1.002	0.864	0.000	0.000	0.000	0.000	0.000	0.000	0.000	0.000	0.000	0.000	0.000	0.000	0.000	0.000	52	340	3698	3506	-0.006	Error	Error	1845	1853	0	0	1719	1787	0	0	0	0
2	21	19	""	"iYPL220W"	9880	29120	80	682	677	318	117	129	68	96	92	0	501	468	194	75	84	39	94	90	0	0	0	0	0	0	0	0	0	0	0	0	0	0	0	0	0	0	0	1.326	1.425	1.337	1.394	2.312	1.597	0.748	0.000	0.000	0.000	0.000	0.000	0.000	0.000	0.000	0.000	0.000	0.000	0.000	0.000	0.000	52	340	991	953	0.407	Error	Error	565	426	0	0	560	393	0	0	0	0
2	1	20	""	"iYPL203W"	5900	29330	90	2461	2257	859	116	124	59	100	100	0	3974	3749	1300	68	77	37	100	100	0	0	0	0	0	0	0	0	0	0	0	0	0	0	0	0	0	0	0	0.600	0.582	0.554	0.568	1.446	0.589	0.871	0.000	0.000	0.000	0.000	0.000	0.000	0.000	0.000	0.000	0.000	0.000	0.000	0.000	0.000	52	420	6251	5822	-0.736	Error	Error	2345	3906	0	0	2141	3681	0	0	0	0
2	2	20	""	"iYPL199C"	6100	29330	90	1667	1706	929	112	124	89	100	96	0	957	906	389	69	82	70	100	96	0	0	0	0	0	0	0	0	0	0	0	0	0	0	0	0	0	0	0	1.751	1.904	1.612	1.784	1.705	2.204	0.784	0.000	0.000	0.000	0.000	0.000	0.000	0.000	0.000	0.000	0.000	0.000	0.000	0.000	0.000	52	420	2443	2431	0.808	Error	Error	1555	888	0	0	1594	837	0	0	0	0
2	3	20	""	"iYPL195W"	6300	29330	80	1651	1590	901	103	118	64	100	100	0	1596	1559	1022	73	83	43	96	94	0	0	0	0	0	0	0	0	0	0	0	0	0	0	0	0	0	0	0	1.016	1.001	1.040	1.130	1.905	0.956	0.877	0.000	0.000	0.000	0.000	0.000	0.000	0.000	0.000	0.000	0.000	0.000	0.000	0.000	0.000	52	340	3071	2973	0.023	Error	Error	1548	1523	0	0	1487	1486	0	0	0	0
2	4	20	""	"itE(UUC)P"	6500	29320	70	317	362	210	113	122	66	87	68	0	350	455	379	70	79	40	81	81	0	0	0	0	0	0	0	0	0	0	0	0	0	0	0	0	0	0	0	0.729	0.647	0.522	0.690	2.466	0.550	0.710	0.000	0.000	0.000	0.000	0.000	0.000	0.000	0.000	0.000	0.000	0.000	0.000	0.000	0.000	32	236	484	634	-0.457	Error	Error	204	280	0	0	249	385	0	0	0	0
2	5	20	""	"iYPL177C-0"	6700	29330	80	2279	1965	815	111	121	59	100	100	0	1810	1636	652	73	83	49	100	98	0	0	0	0	0	0	0	0	0	0	0	0	0	0	0	0	0	0	0	1.248	1.186	1.169	1.188	1.629	1.230	0.884	0.000	0.000	0.000	0.000	0.000	0.000	0.000	0.000	0.000	0.000	0.000	0.000	0.000	0.000	52	340	3905	3417	0.320	Error	Error	2168	1737	0	0	1854	1563	0	0	0	0
2	6	20	""	"iYPL174C"	6900	29320	90	1638	1598	658	108	118	56	100	100	0	1941	1762	668	76	89	57	100	98	0	0	0	0	0	0	0	0	0	0	0	0	0	0	0	0	0	0	0	0.820	0.884	0.865	0.883	1.505	0.934	0.857	0.000	0.000	0.000	0.000	0.000	0.000	0.000	0.000	0.000	0.000	0.000	0.000	0.000	0.000	52	420	3395	3176	-0.286	Error	Error	1530	1865	0	0	1490	1686	0	0	0	0
2	7	20	""	"iYPL157W"	7090	29320	90	1600	1524	696	111	119	56	98	98	0	1641	1458	729	75	86	56	96	92	0	0	0	0	0	0	0	0	0	0	0	0	0	0	0	0	0	0	0	0.951	1.022	1.011	1.110	1.845	0.993	0.873	0.000	0.000	0.000	0.000	0.000	0.000	0.000	0.000	0.000	0.000	0.000	0.000	0.000	0.000	52	420	3055	2796	-0.073	Error	Error	1489	1566	0	0	1413	1383	0	0	0	0
2	8	20	""	"iYPL153C"	7290	29330	90	1407	1711	1122	116	122	57	98	96	0	1004	1271	897	74	88	51	96	92	0	0	0	0	0	0	0	0	0	0	0	0	0	0	0	0	0	0	0	1.388	1.332	1.293	1.432	1.929	1.315	0.872	0.000	0.000	0.000	0.000	0.000	0.000	0.000	0.000	0.000	0.000	0.000	0.000	0.000	0.000	52	420	2221	2792	0.473	Error	Error	1291	930	0	0	1595	1197	0	0	0	0
2	9	20	""	"iYPL149W"	7490	29330	80	385	542	474	110	121	61	84	73	0	412	487	446	72	83	40	78	73	0	0	0	0	0	0	0	0	0	0	0	0	0	0	0	0	0	0	0	0.809	1.041	1.133	1.319	3.223	1.061	0.806	0.000	0.000	0.000	0.000	0.000	0.000	0.000	0.000	0.000	0.000	0.000	0.000	0.000	0.000	52	340	615	847	-0.306	Error	Error	275	340	0	0	432	415	0	0	0	0
2	10	20	""	"itG(GCC)P2"	7700	29330	90	1897	1766	813	111	121	55	100	100	0	2126	1944	940	72	83	45	100	100	0	0	0	0	0	0	0	0	0	0	0	0	0	0	0	0	0	0	0	0.870	0.884	0.910	0.887	1.583	0.889	0.867	0.000	0.000	0.000	0.000	0.000	0.000	0.000	0.000	0.000	0.000	0.000	0.000	0.000	0.000	52	420	3840	3527	-0.202	Error	Error	1786	2054	0	0	1655	1872	0	0	0	0
2	11	20	""	"iYPR163C"	7890	29330	80	2156	2441	1119	118	127	61	100	100	0	2010	2017	739	72	85	48	100	100	0	0	0	0	0	0	0	0	0	0	0	0	0	0	0	0	0	0	0	1.052	1.194	1.188	1.141	1.463	1.267	0.898	0.000	0.000	0.000	0.000	0.000	0.000	0.000	0.000	0.000	0.000	0.000	0.000	0.000	0.000	52	340	3976	4268	0.073	Error	Error	2038	1938	0	0	2323	1945	0	0	0	0
2	12	20	""	"iYPR167C"	8090	29320	80	953	1687	1610	121	127	62	100	100	0	813	1661	1834	81	91	44	100	100	0	0	0	0	0	0	0	0	0	0	0	0	0	0	0	0	0	0	0	1.137	0.991	1.158	1.224	1.808	0.914	0.797	0.000	0.000	0.000	0.000	0.000	0.000	0.000	0.000	0.000	0.000	0.000	0.000	0.000	0.000	52	340	1564	3146	0.185	Error	Error	832	732	0	0	1566	1580	0	0	0	0
2	13	20	""	"iYPR183W"	8290	29320	80	2320	2467	1411	108	119	56	100	100	0	1014	1119	727	75	85	43	96	92	0	0	0	0	0	0	0	0	0	0	0	0	0	0	0	0	0	0	0	2.356	2.260	2.407	2.664	2.034	2.258	0.843	0.000	0.000	0.000	0.000	0.000	0.000	0.000	0.000	0.000	0.000	0.000	0.000	0.000	0.000	52	340	3151	3403	1.236	Error	Error	2212	939	0	0	2359	1044	0	0	0	0
2	14	20	""	"iYPR187W"	8490	29330	70	387	600	540	111	114	47	90	75	0	275	427	362	75	84	40	78	59	0	0	0	0	0	0	0	0	0	0	0	0	0	0	0	0	0	0	0	1.380	1.389	1.284	1.315	2.142	1.584	0.675	0.000	0.000	0.000	0.000	0.000	0.000	0.000	0.000	0.000	0.000	0.000	0.000	0.000	0.000	32	236	476	841	0.465	Error	Error	276	200	0	0	489	352	0	0	0	0
2	15	20	""	"iYPR191W"	8690	29330	80	2373	3700	3401	115	126	71	100	100	0	2551	3833	3616	78	90	50	100	100	0	0	0	0	0	0	0	0	0	0	0	0	0	0	0	0	0	0	0	0.913	0.955	0.929	1.026	1.592	0.945	0.949	0.000	0.000	0.000	0.000	0.000	0.000	0.000	0.000	0.000	0.000	0.000	0.000	0.000	0.000	52	340	4731	7340	-0.131	Error	Error	2258	2473	0	0	3585	3755	0	0	0	0
2	16	20	""	"YALCdelta2"	8890	29320	80	359	681	782	111	123	60	90	73	0	395	696	841	77	86	44	82	76	0	0	0	0	0	0	0	0	0	0	0	0	0	0	0	0	0	0	0	0.780	0.921	0.867	1.016	3.045	0.923	0.855	0.000	0.000	0.000	0.000	0.000	0.000	0.000	0.000	0.000	0.000	0.000	0.000	0.000	0.000	52	340	566	1189	-0.359	Error	Error	248	318	0	0	570	619	0	0	0	0
2	17	20	""	"YBLWTy2-1B"	9090	29310	70	15800	14741	11140	124	185	415	100	100	0	8909	11367	8786	79	144	438	100	96	0	0	0	0	0	0	0	0	0	0	0	0	0	0	0	0	0	0	0	1.775	1.295	1.292	1.299	1.408	1.277	0.935	0.000	0.000	0.000	0.000	0.000	0.000	0.000	0.000	0.000	0.000	0.000	0.000	0.000	0.000	32	236	24506	25905	0.828	Error	Error	15676	8830	0	0	14617	11288	0	0	0	0
2	18	20	""	"YBLWdelta10"	9300	29320	80	1866	6180	9028	127	135	56	98	98	0	1620	5450	7330	80	93	50	100	100	0	0	0	0	0	0	0	0	0	0	0	0	0	0	0	0	0	0	0	1.129	1.127	1.025	0.993	2.176	1.218	0.876	0.000	0.000	0.000	0.000	0.000	0.000	0.000	0.000	0.000	0.000	0.000	0.000	0.000	0.000	52	340	3279	11423	0.175	Error	Error	1739	1540	0	0	6053	5370	0	0	0	0
2	19	20	""	"YFRWdelta10"	9490	29310	80	611	833	551	123	134	76	98	90	0	555	708	529	83	101	58	94	82	0	0	0	0	0	0	0	0	0	0	0	0	0	0	0	0	0	0	0	1.034	1.136	1.123	1.335	2.242	1.088	0.852	0.000	0.000	0.000	0.000	0.000	0.000	0.000	0.000	0.000	0.000	0.000	0.000	0.000	0.000	52	340	960	1335	0.048	Error	Error	488	472	0	0	710	625	0	0	0	0
2	20	20	""	"YGRCTy1-2A"	9690	29310	90	11404	16625	13672	141	156	85	100	100	0	9326	13736	11581	92	111	66	96	96	0	0	0	0	0	0	0	0	0	0	0	0	0	0	0	0	0	0	0	1.220	1.208	1.260	1.476	2.530	1.217	0.922	0.000	0.000	0.000	0.000	0.000	0.000	0.000	0.000	0.000	0.000	0.000	0.000	0.000	0.000	52	420	20497	30128	0.287	Error	Error	11263	9234	0	0	16484	13644	0	0	0	0
2	21	20	""	"YHLComega1"	9890	29320	80	326	573	503	117	128	71	96	69	0	317	541	496	82	92	45	82	73	0	0	0	0	0	0	0	0	0	0	0	0	0	0	0	0	0	0	0	0.889	0.993	1.043	1.223	2.451	1.026	0.804	0.000	0.000	0.000	0.000	0.000	0.000	0.000	0.000	0.000	0.000	0.000	0.000	0.000	0.000	52	340	444	915	-0.169	Error	Error	209	235	0	0	456	459	0	0	0	0
3	1	1	"PET112"	"YBL080C"	10230	25500	100	4596	6922	4909	124	136	90	100	100	0	2601	4064	3096	75	100	219	100	97	0	0	0	0	0	0	0	0	0	0	0	0	0	0	0	0	0	0	0	1.770	1.704	1.708	1.784	1.516	1.686	0.919	0.000	0.000	0.000	0.000	0.000	0.000	0.000	0.000	0.000	0.000	0.000	0.000	0.000	0.000	80	494	6998	10787	0.824	Error	Error	4472	2526	0	0	6798	3989	0	0	0	0
3	2	1	""	"YBL111C"	10430	25500	80	1570	7802	16279	114	124	52	98	96	1	794	3558	7557	73	83	40	96	88	0	0	0	0	0	0	0	0	0	0	0	0	0	0	0	0	0	0	0	2.019	2.206	1.701	2.323	2.626	2.266	0.867	0.000	0.000	0.000	0.000	0.000	0.000	0.000	0.000	0.000	0.000	0.000	0.000	0.000	0.000	52	320	2177	11173	1.014	Error	Error	1456	721	0	0	7688	3485	0	0	0	0
3	3	1	""	"YBR028C"	10630	25500	80	811	2024	2644	110	122	56	94	90	0	411	1183	1598	72	81	37	96	90	0	0	0	0	0	0	0	0	0	0	0	0	0	0	0	0	0	0	0	2.068	1.723	1.658	1.821	2.509	1.738	0.853	0.000	0.000	0.000	0.000	0.000	0.000	0.000	0.000	0.000	0.000	0.000	0.000	0.000	0.000	52	320	1040	3025	1.048	Error	Error	701	339	0	0	1914	1111	0	0	0	0
3	4	1	"RHK1"	"YBL082C"	10810	25500	70	2124	4528	5272	116	126	64	96	96	0	835	2020	2510	73	83	41	93	87	0	0	0	0	0	0	0	0	0	0	0	0	0	0	0	0	0	0	0	2.635	2.266	2.901	2.742	2.035	2.190	0.916	0.000	0.000	0.000	0.000	0.000	0.000	0.000	0.000	0.000	0.000	0.000	0.000	0.000	0.000	32	230	2770	6359	1.398	Error	Error	2008	762	0	0	4412	1947	0	0	0	0
3	5	1	""	"YBL113C"	11020	25500	70	10058	18899	20924	116	126	59	100	100	3	4778	12398	14888	77	85	46	93	93	0	0	0	0	0	0	0	0	0	0	0	0	0	0	0	0	0	0	0	2.115	1.524	1.888	2.343	3.114	1.480	0.876	0.000	0.000	0.000	0.000	0.000	0.000	0.000	0.000	0.000	0.000	0.000	0.000	0.000	0.000	32	230	14643	31104	1.081	Error	Error	9942	4701	0	0	18783	12321	0	0	0	0
3	6	1	""	"YBR030W"	11230	25500	60	472	1605	2234	116	119	54	87	68	0	263	952	1351	72	84	51	78	65	0	0	0	0	0	0	0	0	0	0	0	0	0	0	0	0	0	0	0	1.864	1.692	1.977	2.040	3.471	1.729	0.854	0.000	0.000	0.000	0.000	0.000	0.000	0.000	0.000	0.000	0.000	0.000	0.000	0.000	0.000	32	160	547	2369	0.898	Error	Error	356	191	0	0	1489	880	0	0	0	0
3	7	1	"CDC27"	"YBL084C"	11430	25500	80	673	1621	2057	114	118	50	98	92	0	528	1308	1886	69	76	33	92	90	0	0	0	0	0	0	0	0	0	0	0	0	0	0	0	0	0	0	0	1.218	1.216	1.289	1.345	2.697	1.137	0.849	0.000	0.000	0.000	0.000	0.000	0.000	0.000	0.000	0.000	0.000	0.000	0.000	0.000	0.000	52	320	1018	2746	0.284	Error	Error	559	459	0	0	1507	1239	0	0	0	0
3	8	1	"RER2"	"YBR002C"	11620	25500	70	1637	2004	1379	114	119	50	100	100	0	3822	4646	3556	70	79	40	100	100	0	0	0	0	0	0	0	0	0	0	0	0	0	0	0	0	0	0	0	0.406	0.413	0.430	0.448	1.787	0.386	0.902	0.000	0.000	0.000	0.000	0.000	0.000	0.000	0.000	0.000	0.000	0.000	0.000	0.000	0.000	32	230	5275	6466	-1.301	Error	Error	1523	3752	0	0	1890	4576	0	0	0	0
3	9	1	""	"YBR032W"	11830	25500	80	1048	1037	429	110	115	53	98	98	0	1248	1289	574	68	77	38	100	96	0	0	0	0	0	0	0	0	0	0	0	0	0	0	0	0	0	0	0	0.795	0.759	0.824	0.775	1.740	0.746	0.872	0.000	0.000	0.000	0.000	0.000	0.000	0.000	0.000	0.000	0.000	0.000	0.000	0.000	0.000	52	320	2118	2148	-0.331	Error	Error	938	1180	0	0	927	1221	0	0	0	0
3	10	1	""	"YBL086C"	12020	25500	60	537	942	923	105	116	61	100	93	0	228	411	432	68	76	38	87	71	0	0	0	0	0	0	0	0	0	0	0	0	0	0	0	0	0	0	0	2.700	2.440	2.888	2.721	2.309	2.668	0.618	0.000	0.000	0.000	0.000	0.000	0.000	0.000	0.000	0.000	0.000	0.000	0.000	0.000	0.000	32	160	592	1180	1.433	Error	Error	432	160	0	0	837	343	0	0	0	0
3	11	1	""	"YBR004C"	12230	25490	70	317	653	711	110	116	52	84	78	0	915	2331	3158	71	77	31	100	100	0	0	0	0	0	0	0	0	0	0	0	0	0	0	0	0	0	0	0	0.245	0.240	0.258	0.274	2.401	0.205	0.768	0.000	0.000	0.000	0.000	0.000	0.000	0.000	0.000	0.000	0.000	0.000	0.000	0.000	0.000	32	220	1051	2803	-2.028	Error	Error	207	844	0	0	543	2260	0	0	0	0
3	12	1	"HMT1"	"YBR034C"	12430	25500	80	1544	2014	1644	110	117	51	100	96	0	1159	1927	1719	68	76	36	96	94	0	0	0	0	0	0	0	0	0	0	0	0	0	0	0	0	0	0	0	1.314	1.024	1.019	1.207	2.123	0.992	0.909	0.000	0.000	0.000	0.000	0.000	0.000	0.000	0.000	0.000	0.000	0.000	0.000	0.000	0.000	52	320	2525	3763	0.394	Error	Error	1434	1091	0	0	1904	1859	0	0	0	0
3	13	1	""	"YCL044C"	12650	25510	150	123	131	64	109	118	55	23	5	0	79	99	68	68	77	38	29	13	0	0	0	0	0	0	0	0	0	0	0	0	0	0	0	0	0	0	0	1.273	0.710	1.412	1.325	3.999	1.988	0.092	0.000	0.000	0.000	0.000	0.000	0.000	0.000	0.000	0.000	0.000	0.000	0.000	0.000	0.000	156	1066	25	53	0.348	Error	Error	14	11	0	0	22	31	0	0	-50	0
3	14	1	""	"YCLX03C"	12820	25500	70	1342	1286	437	103	114	67	100	100	0	1707	1619	597	71	85	57	96	96	0	0	0	0	0	0	0	0	0	0	0	0	0	0	0	0	0	0	0	0.757	0.764	0.750	0.817	1.584	0.744	0.847	0.000	0.000	0.000	0.000	0.000	0.000	0.000	0.000	0.000	0.000	0.000	0.000	0.000	0.000	32	218	2875	2731	-0.401	Error	Error	1239	1636	0	0	1183	1548	0	0	0	0
3	15	1	""	"YCR022C"	13030	25500	80	1394	1446	732	111	119	56	100	100	0	1274	1293	643	68	76	38	100	98	0	0	0	0	0	0	0	0	0	0	0	0	0	0	0	0	0	0	0	1.064	1.090	1.126	1.103	1.719	1.125	0.872	0.000	0.000	0.000	0.000	0.000	0.000	0.000	0.000	0.000	0.000	0.000	0.000	0.000	0.000	52	320	2489	2560	0.089	Error	Error	1283	1206	0	0	1335	1225	0	0	0	0
3	16	1	""	"YCL046W"	13230	25500	50	185	199	91	101	121	130	33	8	0	157	157	55	70	76	28	91	75	0	0	0	0	0	0	0	0	0	0	0	0	0	0	0	0	0	0	0	0.966	1.126	1.293	0.872	4.096	3.877	0.032	0.000	0.000	0.000	0.000	0.000	0.000	0.000	0.000	0.000	0.000	0.000	0.000	0.000	0.000	12	98	171	185	-0.051	Error	Error	84	87	0	0	98	87	0	0	0	0
3	17	1	""	"YCLX05C"	13430	25500	80	1791	1630	501	103	109	47	100	100	0	1508	1407	401	69	74	30	100	100	0	0	0	0	0	0	0	0	0	0	0	0	0	0	0	0	0	0	0	1.173	1.141	1.144	1.122	1.596	1.166	0.854	0.000	0.000	0.000	0.000	0.000	0.000	0.000	0.000	0.000	0.000	0.000	0.000	0.000	0.000	52	320	3127	2865	0.230	Error	Error	1688	1439	0	0	1527	1338	0	0	0	0
3	18	1	""	"YCR024C"	13630	25500	70	1617	1843	1121	108	113	45	96	96	0	1289	1514	1017	67	77	42	100	90	0	0	0	0	0	0	0	0	0	0	0	0	0	0	0	0	0	0	0	1.235	1.199	1.242	1.306	1.743	1.174	0.845	0.000	0.000	0.000	0.000	0.000	0.000	0.000	0.000	0.000	0.000	0.000	0.000	0.000	0.000	32	230	2731	3182	0.304	Error	Error	1509	1222	0	0	1735	1447	0	0	0	0
3	19	1	""	"YCL048W"	13850	25510	50	179	191	81	111	117	55	50	41	0	120	126	41	70	78	35	58	25	0	0	0	0	0	0	0	0	0	0	0	0	0	0	0	0	0	0	0	1.360	1.429	2.214	2.322	2.872	7.664	0.007	0.000	0.000	0.000	0.000	0.000	0.000	0.000	0.000	0.000	0.000	0.000	0.000	0.000	0.000	12	104	118	136	0.444	Error	Error	68	50	0	0	80	56	0	0	0	0
3	20	1	""	"YCLX07W"	14030	25490	70	1242	1205	356	108	111	53	100	100	0	1412	1289	471	69	80	44	100	100	0	0	0	0	0	0	0	0	0	0	0	0	0	0	0	0	0	0	0	0.844	0.899	0.875	0.940	1.648	0.891	0.862	0.000	0.000	0.000	0.000	0.000	0.000	0.000	0.000	0.000	0.000	0.000	0.000	0.000	0.000	32	220	2477	2317	-0.244	Error	Error	1134	1343	0	0	1097	1220	0	0	0	0
3	21	1	""	"YCR025C"	14240	25490	80	1153	1082	345	112	119	54	100	98	0	744	700	214	69	81	66	98	98	0	0	0	0	0	0	0	0	0	0	0	0	0	0	0	0	0	0	0	1.542	1.537	1.439	1.449	1.560	1.627	0.831	0.000	0.000	0.000	0.000	0.000	0.000	0.000	0.000	0.000	0.000	0.000	0.000	0.000	0.000	52	306	1716	1601	0.625	Error	Error	1041	675	0	0	970	631	0	0	0	0
3	1	2	"APA1"	"YCL050C"	10240	25710	70	347	349	158	121	126	54	87	71	0	242	304	188	75	84	36	90	71	0	0	0	0	0	0	0	0	0	0	0	0	0	0	0	0	0	0	0	1.353	0.996	1.420	1.305	2.645	0.846	0.482	0.000	0.000	0.000	0.000	0.000	0.000	0.000	0.000	0.000	0.000	0.000	0.000	0.000	0.000	32	230	393	457	0.436	Error	Error	226	167	0	0	228	229	0	0	0	0
3	2	2	""	"YCLX09W"	10440	25710	80	5504	4893	1921	114	122	61	100	100	0	2515	2167	1019	74	83	44	92	92	0	0	0	0	0	0	0	0	0	0	0	0	0	0	0	0	0	0	0	2.208	2.283	2.253	2.457	1.661	2.246	0.915	0.000	0.000	0.000	0.000	0.000	0.000	0.000	0.000	0.000	0.000	0.000	0.000	0.000	0.000	52	340	7831	6872	1.143	Error	Error	5390	2441	0	0	4779	2093	0	0	0	0
3	3	2	"RSG1"	"YCR027C"	10650	25710	80	4126	3906	1218	108	121	56	100	100	0	3309	3062	917	71	84	49	100	100	0	0	0	0	0	0	0	0	0	0	0	0	0	0	0	0	0	0	0	1.241	1.270	1.301	1.269	1.507	1.298	0.869	0.000	0.000	0.000	0.000	0.000	0.000	0.000	0.000	0.000	0.000	0.000	0.000	0.000	0.000	52	340	7256	6789	0.311	Error	Error	4018	3238	0	0	3798	2991	0	0	0	0
3	4	2	""	"YDL211C"	10840	25710	60	355	619	1000	111	134	89	75	62	0	189	359	526	73	84	51	71	53	0	0	0	0	0	0	0	0	0	0	0	0	0	0	0	0	0	0	0	2.103	1.776	1.997	2.394	3.343	1.980	0.834	0.000	0.000	0.000	0.000	0.000	0.000	0.000	0.000	0.000	0.000	0.000	0.000	0.000	0.000	32	176	360	794	1.073	Error	Error	244	116	0	0	508	286	0	0	0	0
3	5	2	"AAD4"	"YDL243C"	11050	25710	150	113	144	98	109	120	66	23	13	0	75	103	106	72	83	59	16	7	0	0	0	0	0	0	0	0	0	0	0	0	0	0	0	0	0	0	0	1.333	1.129	1.583	1.621	4.697	1.001	0.185	0.000	0.000	0.000	0.000	0.000	0.000	0.000	0.000	0.000	0.000	0.000	0.000	0.000	0.000	156	1037	7	66	0.415	Error	Error	4	3	0	0	35	31	0	0	-50	0
3	6	2	"LUV1"	"YDR027C"	11240	25710	70	1035	2528	2577	105	113	52	100	96	0	1365	2529	2945	71	82	45	96	96	0	0	0	0	0	0	0	0	0	0	0	0	0	0	0	0	0	0	0	0.719	0.986	1.043	1.171	2.342	0.908	0.874	0.000	0.000	0.000	0.000	0.000	0.000	0.000	0.000	0.000	0.000	0.000	0.000	0.000	0.000	32	236	2224	4881	-0.477	Error	Error	930	1294	0	0	2423	2458	0	0	0	0
3	7	2	""	"YDL213C"	11440	25700	50	467	1048	1166	116	124	65	100	91	0	235	636	703	73	81	35	83	66	0	0	0	0	0	0	0	0	0	0	0	0	0	0	0	0	0	0	0	2.167	1.655	2.283	1.826	1.634	1.480	0.797	0.000	0.000	0.000	0.000	0.000	0.000	0.000	0.000	0.000	0.000	0.000	0.000	0.000	0.000	12	104	513	1495	1.115	Error	Error	351	162	0	0	932	563	0	0	0	0
3	8	2	"HXT15"	"YDL245C"	11640	25710	80	1527	6534	7888	112	119	50	96	96	0	1567	5552	7025	71	79	34	90	88	0	0	0	0	0	0	0	0	0	0	0	0	0	0	0	0	0	0	0	0.946	1.172	1.150	1.364	2.872	1.144	0.930	0.000	0.000	0.000	0.000	0.000	0.000	0.000	0.000	0.000	0.000	0.000	0.000	0.000	0.000	52	340	2911	11903	-0.080	Error	Error	1415	1496	0	0	6422	5481	0	0	0	0
3	9	2	""	"YDR029W"	11850	25710	70	384	726	752	114	120	55	84	78	0	137	513	610	71	80	48	59	46	0	0	0	0	0	0	0	0	0	0	0	0	0	0	0	0	0	0	0	4.091	1.385	1.617	1.437	3.136	1.331	0.702	0.000	0.000	0.000	0.000	0.000	0.000	0.000	0.000	0.000	0.000	0.000	0.000	0.000	0.000	32	236	336	1054	2.032	Error	Error	270	66	0	0	612	442	0	0	0	0
3	10	2	"GDH2"	"YDL215C"	12040	25710	80	402	755	1047	110	123	67	94	78	0	230	422	557	67	77	39	86	73	0	0	0	0	0	0	0	0	0	0	0	0	0	0	0	0	0	0	0	1.791	1.817	1.720	1.999	2.404	2.085	0.692	0.000	0.000	0.000	0.000	0.000	0.000	0.000	0.000	0.000	0.000	0.000	0.000	0.000	0.000	52	340	455	1000	0.841	Error	Error	292	163	0	0	645	355	0	0	0	0
3	11	2	""	"YDL247W"	12240	25700	70	644	2186	2800	110	117	59	96	96	0	404	1407	1990	72	82	42	93	81	0	0	0	0	0	0	0	0	0	0	0	0	0	0	0	0	0	0	0	1.608	1.555	1.582	1.835	2.368	1.509	0.800	0.000	0.000	0.000	0.000	0.000	0.000	0.000	0.000	0.000	0.000	0.000	0.000	0.000	0.000	32	236	866	3411	0.686	Error	Error	534	332	0	0	2076	1335	0	0	0	0
3	12	2	""	"YDR031W"	12440	25700	70	1105	1033	547	107	115	49	100	100	0	538	583	386	68	76	35	100	96	0	0	0	0	0	0	0	0	0	0	0	0	0	0	0	0	0	0	0	2.123	1.798	2.092	2.095	1.679	1.719	0.824	0.000	0.000	0.000	0.000	0.000	0.000	0.000	0.000	0.000	0.000	0.000	0.000	0.000	0.000	32	236	1468	1441	1.086	Error	Error	998	470	0	0	926	515	0	0	0	0
3	13	2	"TIM22"	"YDL217C"	12640	25700	70	455	825	816	111	118	52	96	84	0	352	710	868	69	79	37	90	90	0	0	0	0	0	0	0	0	0	0	0	0	0	0	0	0	0	0	0	1.216	1.114	1.041	1.265	2.297	0.998	0.782	0.000	0.000	0.000	0.000	0.000	0.000	0.000	0.000	0.000	0.000	0.000	0.000	0.000	0.000	32	236	627	1355	0.282	Error	Error	344	283	0	0	714	641	0	0	0	0
3	14	2	"NTH1"	"YDR001C"	12840	25710	60	241	221	103	111	122	62	65	53	0	270	348	279	75	85	36	90	81	0	0	0	0	0	0	0	0	0	0	0	0	0	0	0	0	0	0	0	0.667	0.403	0.716	0.771	5.112	0.196	0.100	0.000	0.000	0.000	0.000	0.000	0.000	0.000	0.000	0.000	0.000	0.000	0.000	0.000	0.000	32	176	325	383	-0.585	Error	Error	130	195	0	0	110	273	0	0	0	0
3	15	2	"MRH1"	"YDR033W"	13050	25700	70	439	915	1022	100	107	52	96	90	0	338	605	698	69	78	34	93	87	0	0	0	0	0	0	0	0	0	0	0	0	0	0	0	0	0	0	0	1.260	1.521	1.636	1.597	2.327	1.529	0.848	0.000	0.000	0.000	0.000	0.000	0.000	0.000	0.000	0.000	0.000	0.000	0.000	0.000	0.000	32	236	608	1351	0.334	Error	Error	339	269	0	0	815	536	0	0	0	0
3	16	2	""	"YDR346C"	13240	25710	60	765	832	439	112	120	53	100	96	0	435	539	319	69	77	33	90	87	0	0	0	0	0	0	0	0	0	0	0	0	0	0	0	0	0	0	0	1.784	1.532	1.591	1.813	2.260	1.502	0.773	0.000	0.000	0.000	0.000	0.000	0.000	0.000	0.000	0.000	0.000	0.000	0.000	0.000	0.000	32	176	1019	1190	0.835	Error	Error	653	366	0	0	720	470	0	0	0	0
3	17	2	"LSM6"	"YDR378C"	13440	25700	80	873	833	250	99	105	45	100	100	0	489	469	149	67	74	36	100	100	0	0	0	0	0	0	0	0	0	0	0	0	0	0	0	0	0	0	0	1.834	1.826	1.746	1.838	1.590	1.940	0.759	0.000	0.000	0.000	0.000	0.000	0.000	0.000	0.000	0.000	0.000	0.000	0.000	0.000	0.000	52	340	1196	1136	0.875	Error	Error	774	422	0	0	734	402	0	0	0	0
3	18	2	"STE14"	"YDR410C"	13630	25700	90	1871	1820	648	105	111	53	100	100	0	2006	1706	776	66	75	37	92	90	0	0	0	0	0	0	0	0	0	0	0	0	0	0	0	0	0	0	0	0.910	1.046	1.041	1.148	1.852	0.989	0.885	0.000	0.000	0.000	0.000	0.000	0.000	0.000	0.000	0.000	0.000	0.000	0.000	0.000	0.000	52	420	3706	3355	-0.136	Error	Error	1766	1940	0	0	1715	1640	0	0	0	0
3	19	2	""	"YDR348C"	13850	25710	70	184	187	79	106	116	54	59	37	0	192	191	80	71	83	51	71	62	0	0	0	0	0	0	0	0	0	0	0	0	0	0	0	0	0	0	0	0.645	0.675	0.701	0.642	2.410	0.876	0.098	0.000	0.000	0.000	0.000	0.000	0.000	0.000	0.000	0.000	0.000	0.000	0.000	0.000	0.000	32	236	199	201	-0.633	Error	Error	78	121	0	0	81	120	0	0	0	0
3	20	2	""	"YDR380W"	14040	25710	80	1835	2010	1205	109	116	55	100	96	0	963	1024	535	69	77	35	100	98	0	0	0	0	0	0	0	0	0	0	0	0	0	0	0	0	0	0	0	1.931	1.991	1.973	1.861	1.812	2.165	0.871	0.000	0.000	0.000	0.000	0.000	0.000	0.000	0.000	0.000	0.000	0.000	0.000	0.000	0.000	52	340	2620	2856	0.949	Error	Error	1726	894	0	0	1901	955	0	0	0	0
3	21	2	""	"YDR412W"	14230	25700	80	2170	2112	1036	115	121	59	100	100	0	1248	1109	619	70	80	42	92	92	0	0	0	0	0	0	0	0	0	0	0	0	0	0	0	0	0	0	0	1.744	1.922	1.908	2.147	1.902	1.923	0.875	0.000	0.000	0.000	0.000	0.000	0.000	0.000	0.000	0.000	0.000	0.000	0.000	0.000	0.000	52	340	3233	3036	0.803	Error	Error	2055	1178	0	0	1997	1039	0	0	0	0
3	1	3	"TCM10"	"YDR350C"	10260	25920	100	6533	6080	2069	117	179	560	98	95	0	3477	3252	931	71	113	324	98	96	0	0	0	0	0	0	0	0	0	0	0	0	0	0	0	0	0	0	0	1.884	1.875	1.869	1.795	1.372	1.913	0.900	0.000	0.000	0.000	0.000	0.000	0.000	0.000	0.000	0.000	0.000	0.000	0.000	0.000	0.000	80	541	9822	9144	0.914	Error	Error	6416	3406	0	0	5963	3181	0	0	0	0
3	2	3	"RPP2B"	"YDR382W"	10450	25910	80	1540	1413	673	109	120	64	98	94	0	1356	1262	461	77	91	144	98	94	0	0	0	0	0	0	0	0	0	0	0	0	0	0	0	0	0	0	0	1.119	1.100	1.059	1.000	1.812	1.178	0.838	0.000	0.000	0.000	0.000	0.000	0.000	0.000	0.000	0.000	0.000	0.000	0.000	0.000	0.000	52	340	2710	2489	0.162	Error	Error	1431	1279	0	0	1304	1185	0	0	0	0
3	3	3	"ERD1"	"YDR414C"	10640	25910	70	6285	6381	1348	111	119	56	100	100	0	3112	3060	839	71	80	46	100	100	0	0	0	0	0	0	0	0	0	0	0	0	0	0	0	0	0	0	0	2.030	2.098	2.024	2.162	1.416	2.045	0.896	0.000	0.000	0.000	0.000	0.000	0.000	0.000	0.000	0.000	0.000	0.000	0.000	0.000	0.000	32	236	9215	9259	1.022	Error	Error	6174	3041	0	0	6270	2989	0	0	0	0
3	4	3	""	"YDR352W"	10840	25910	70	1635	2266	1544	105	115	67	100	100	0	1809	2325	1937	71	84	50	100	100	0	0	0	0	0	0	0	0	0	0	0	0	0	0	0	0	0	0	0	0.880	0.959	0.879	1.016	1.767	0.866	0.821	0.000	0.000	0.000	0.000	0.000	0.000	0.000	0.000	0.000	0.000	0.000	0.000	0.000	0.000	32	236	3268	4415	-0.184	Error	Error	1530	1738	0	0	2161	2254	0	0	0	0
3	5	3	""	"YDR384C"	11050	25920	90	4930	4518	1191	105	115	52	100	100	0	4261	4008	938	69	76	33	100	100	0	0	0	0	0	0	0	0	0	0	0	0	0	0	0	0	0	0	0	1.151	1.120	1.149	1.104	1.296	1.099	0.909	0.000	0.000	0.000	0.000	0.000	0.000	0.000	0.000	0.000	0.000	0.000	0.000	0.000	0.000	52	414	9017	8352	0.203	Error	Error	4825	4192	0	0	4413	3939	0	0	0	0
3	6	3	"SYF1"	"YDR416W"	11250	25910	70	4887	4934	2040	107	117	55	100	100	0	1948	2419	1223	70	80	53	100	100	0	0	0	0	0	0	0	0	0	0	0	0	0	0	0	0	0	0	0	2.545	2.055	2.054	2.104	1.507	2.018	0.890	0.000	0.000	0.000	0.000	0.000	0.000	0.000	0.000	0.000	0.000	0.000	0.000	0.000	0.000	32	236	6658	7176	1.348	Error	Error	4780	1878	0	0	4827	2349	0	0	0	0
3	7	3	"SHC1"	"YER096W"	11440	25910	70	3853	3502	1064	100	109	47	100	100	0	2557	2461	875	68	78	34	100	100	0	0	0	0	0	0	0	0	0	0	0	0	0	0	0	0	0	0	0	1.508	1.422	1.462	1.541	1.570	1.370	0.873	0.000	0.000	0.000	0.000	0.000	0.000	0.000	0.000	0.000	0.000	0.000	0.000	0.000	0.000	32	236	6242	5795	0.592	Error	Error	3753	2489	0	0	3402	2393	0	0	0	0
3	8	3	"LCP5"	"YER127W"	11640	25910	80	3416	3202	987	101	109	46	100	100	0	2452	2127	879	64	72	30	96	96	0	0	0	0	0	0	0	0	0	0	0	0	0	0	0	0	0	0	0	1.388	1.503	1.451	1.854	2.219	1.458	0.902	0.000	0.000	0.000	0.000	0.000	0.000	0.000	0.000	0.000	0.000	0.000	0.000	0.000	0.000	52	340	5703	5164	0.473	Error	Error	3315	2388	0	0	3101	2063	0	0	0	0
3	9	3	"BUR6"	"YER159C"	11840	25910	80	1978	1917	512	102	111	60	98	98	0	1164	1084	409	67	76	75	92	90	0	0	0	0	0	0	0	0	0	0	0	0	0	0	0	0	0	0	0	1.710	1.785	1.721	2.082	2.096	1.758	0.831	0.000	0.000	0.000	0.000	0.000	0.000	0.000	0.000	0.000	0.000	0.000	0.000	0.000	0.000	52	340	2973	2832	0.774	Error	Error	1876	1097	0	0	1815	1017	0	0	0	0
3	10	3	"UBP9"	"YER098W"	12040	25910	70	3975	3928	1664	112	117	62	100	100	0	2715	2774	1321	67	78	40	100	100	0	0	0	0	0	0	0	0	0	0	0	0	0	0	0	0	0	0	0	1.459	1.410	1.358	1.450	1.641	1.339	0.866	0.000	0.000	0.000	0.000	0.000	0.000	0.000	0.000	0.000	0.000	0.000	0.000	0.000	0.000	32	236	6511	6523	0.545	Error	Error	3863	2648	0	0	3816	2707	0	0	0	0
3	11	3	"PAK1"	"YER129W"	12250	25910	70	3302	3509	1376	103	110	54	100	100	0	4473	4715	2576	69	77	33	100	100	0	0	0	0	0	0	0	0	0	0	0	0	0	0	0	0	0	0	0	0.726	0.733	0.729	0.798	1.483	0.650	0.875	0.000	0.000	0.000	0.000	0.000	0.000	0.000	0.000	0.000	0.000	0.000	0.000	0.000	0.000	32	236	7603	8052	-0.461	Error	Error	3199	4404	0	0	3406	4646	0	0	0	0
3	12	3	"SPT2"	"YER161C"	12440	25920	80	5784	5505	1873	103	113	52	100	100	0	4726	4151	1587	70	79	39	100	98	0	0	0	0	0	0	0	0	0	0	0	0	0	0	0	0	0	0	0	1.220	1.324	1.318	1.412	1.839	1.315	0.898	0.000	0.000	0.000	0.000	0.000	0.000	0.000	0.000	0.000	0.000	0.000	0.000	0.000	0.000	52	340	10337	9483	0.287	Error	Error	5681	4656	0	0	5402	4081	0	0	0	0
3	13	3	"UBC6"	"YER100W"	12650	25910	80	2641	2579	686	104	111	49	100	100	0	2572	2502	697	67	76	33	98	98	0	0	0	0	0	0	0	0	0	0	0	0	0	0	0	0	0	0	0	1.013	1.016	1.014	1.093	1.838	0.993	0.880	0.000	0.000	0.000	0.000	0.000	0.000	0.000	0.000	0.000	0.000	0.000	0.000	0.000	0.000	52	340	5042	4910	0.018	Error	Error	2537	2505	0	0	2475	2435	0	0	0	0
3	14	3	"RPS26B"	"YER131W"	12840	25920	80	2697	2864	1662	109	118	56	100	100	0	1459	1672	1241	71	80	37	94	92	0	0	0	0	0	0	0	0	0	0	0	0	0	0	0	0	0	0	0	1.865	1.721	1.683	2.058	2.279	1.612	0.831	0.000	0.000	0.000	0.000	0.000	0.000	0.000	0.000	0.000	0.000	0.000	0.000	0.000	0.000	52	340	3976	4356	0.899	Error	Error	2588	1388	0	0	2755	1601	0	0	0	0
3	15	3	""	"YER163C"	13050	25910	80	2607	2525	626	109	118	69	100	100	0	1133	1093	366	67	76	36	98	98	0	0	0	0	0	0	0	0	0	0	0	0	0	0	0	0	0	0	0	2.343	2.355	2.228	2.418	1.577	2.404	0.856	0.000	0.000	0.000	0.000	0.000	0.000	0.000	0.000	0.000	0.000	0.000	0.000	0.000	0.000	52	340	3564	3442	1.229	Error	Error	2498	1066	0	0	2416	1026	0	0	0	0
3	16	3	"RPS8B"	"YER102W"	13250	25910	90	1718	1708	381	106	110	47	100	100	0	993	931	282	64	71	29	100	100	0	0	0	0	0	0	0	0	0	0	0	0	0	0	0	0	0	0	0	1.735	1.848	1.819	1.963	1.563	1.801	0.869	0.000	0.000	0.000	0.000	0.000	0.000	0.000	0.000	0.000	0.000	0.000	0.000	0.000	0.000	52	420	2541	2469	0.795	Error	Error	1612	929	0	0	1602	867	0	0	0	0
3	17	3	"GLC7"	"YER133W"	13450	25910	70	2558	2402	874	104	106	46	100	100	0	2032	1939	681	65	73	35	100	100	0	0	0	0	0	0	0	0	0	0	0	0	0	0	0	0	0	0	0	1.248	1.226	1.205	1.209	1.437	1.248	0.877	0.000	0.000	0.000	0.000	0.000	0.000	0.000	0.000	0.000	0.000	0.000	0.000	0.000	0.000	32	236	4421	4172	0.319	Error	Error	2454	1967	0	0	2298	1874	0	0	0	0
3	18	3	"PAB1"	"YER165W"	13650	25910	70	2806	2641	840	104	110	47	100	100	0	1156	1075	354	65	75	41	100	100	0	0	0	0	0	0	0	0	0	0	0	0	0	0	0	0	0	0	0	2.477	2.512	2.476	2.533	1.396	2.598	0.865	0.000	0.000	0.000	0.000	0.000	0.000	0.000	0.000	0.000	0.000	0.000	0.000	0.000	0.000	32	236	3793	3547	1.308	Error	Error	2702	1091	0	0	2537	1010	0	0	0	0
3	19	3	"CDC43"	"YGL155W"	13850	25910	80	2548	2280	1042	104	115	56	98	98	0	2299	2149	898	69	79	44	96	96	0	0	0	0	0	0	0	0	0	0	0	0	0	0	0	0	0	0	0	1.096	1.046	0.970	1.029	2.098	1.084	0.863	0.000	0.000	0.000	0.000	0.000	0.000	0.000	0.000	0.000	0.000	0.000	0.000	0.000	0.000	52	340	4674	4256	0.132	Error	Error	2444	2230	0	0	2176	2080	0	0	0	0
3	20	3	"COX4"	"YGL187C"	14050	25910	80	1516	1549	548	110	116	54	100	100	0	697	675	205	69	78	37	98	98	0	0	0	0	0	0	0	0	0	0	0	0	0	0	0	0	0	0	0	2.239	2.375	2.337	2.306	1.526	2.579	0.847	0.000	0.000	0.000	0.000	0.000	0.000	0.000	0.000	0.000	0.000	0.000	0.000	0.000	0.000	52	340	2034	2045	1.163	Error	Error	1406	628	0	0	1439	606	0	0	0	0
3	21	3	""	"YGL219C"	14250	25910	80	2787	2920	1172	114	120	53	100	100	0	1371	1376	619	71	81	41	98	96	0	0	0	0	0	0	0	0	0	0	0	0	0	0	0	0	0	0	0	2.056	2.150	2.282	2.176	1.691	2.226	0.813	0.000	0.000	0.000	0.000	0.000	0.000	0.000	0.000	0.000	0.000	0.000	0.000	0.000	0.000	52	340	3973	4111	1.040	Error	Error	2673	1300	0	0	2806	1305	0	0	0	0
3	1	4	""	"YGL157W"	10250	26120	80	5405	4965	1995	111	116	50	100	98	0	3758	3256	1446	73	84	44	94	94	0	0	0	0	0	0	0	0	0	0	0	0	0	0	0	0	0	0	0	1.437	1.525	1.516	1.693	1.975	1.530	0.888	0.000	0.000	0.000	0.000	0.000	0.000	0.000	0.000	0.000	0.000	0.000	0.000	0.000	0.000	52	323	8979	8037	0.523	Error	Error	5294	3685	0	0	4854	3183	0	0	0	0
3	2	4	"RPS26A"	"YGL189C"	10460	26120	80	4615	4534	3075	110	118	51	100	98	0	3012	6652	12374	74	80	35	100	98	1	0	0	0	0	0	0	0	0	0	0	0	0	0	0	0	0	0	0	1.533	0.673	1.642	1.341	3.056	0.256	0.369	0.000	0.000	0.000	0.000	0.000	0.000	0.000	0.000	0.000	0.000	0.000	0.000	0.000	0.000	52	340	7443	11002	0.617	Error	Error	4505	2938	0	0	4424	6578	0	0	0	0
3	3	4	"NIF3"	"YGL221C"	10660	26120	80	5134	4960	1285	115	118	53	100	100	0	3252	3184	644	71	81	59	100	100	0	0	0	0	0	0	0	0	0	0	0	0	0	0	0	0	0	0	0	1.578	1.556	1.616	1.523	1.385	1.622	0.908	0.000	0.000	0.000	0.000	0.000	0.000	0.000	0.000	0.000	0.000	0.000	0.000	0.000	0.000	52	340	8200	7958	0.658	Error	Error	5019	3181	0	0	4845	3113	0	0	0	0
3	4	4	""	"YGL159W"	10850	26120	70	4063	3757	1226	109	118	61	100	100	0	2858	2587	1021	70	86	58	96	96	0	0	0	0	0	0	0	0	0	0	0	0	0	0	0	0	0	0	0	1.418	1.449	1.400	1.645	2.120	1.370	0.863	0.000	0.000	0.000	0.000	0.000	0.000	0.000	0.000	0.000	0.000	0.000	0.000	0.000	0.000	32	236	6742	6165	0.504	Error	Error	3954	2788	0	0	3648	2517	0	0	0	0
3	5	4	"COX13"	"YGL191W"	11040	26120	70	2226	2086	642	108	112	55	100	100	0	1694	1686	573	66	78	58	100	100	0	0	0	0	0	0	0	0	0	0	0	0	0	0	0	0	0	0	0	1.301	1.221	1.219	1.218	1.442	1.192	0.868	0.000	0.000	0.000	0.000	0.000	0.000	0.000	0.000	0.000	0.000	0.000	0.000	0.000	0.000	32	236	3746	3598	0.380	Error	Error	2118	1628	0	0	1978	1620	0	0	0	0
3	6	4	""	"YGL223C"	11240	26120	70	6891	6470	1797	103	113	52	100	100	0	5633	5583	1514	66	76	50	100	100	0	0	0	0	0	0	0	0	0	0	0	0	0	0	0	0	0	0	0	1.219	1.154	1.142	1.131	1.491	1.121	0.896	0.000	0.000	0.000	0.000	0.000	0.000	0.000	0.000	0.000	0.000	0.000	0.000	0.000	0.000	32	236	12355	11884	0.286	Error	Error	6788	5567	0	0	6367	5517	0	0	0	0
3	7	4	""	"YGL161C"	11440	26120	70	5520	5185	1576	108	140	225	100	100	0	2410	2262	945	70	108	207	93	93	0	0	0	0	0	0	0	0	0	0	0	0	0	0	0	0	0	0	0	2.313	2.316	2.434	2.777	2.070	2.150	0.905	0.000	0.000	0.000	0.000	0.000	0.000	0.000	0.000	0.000	0.000	0.000	0.000	0.000	0.000	32	236	7752	7269	1.210	Error	Error	5412	2340	0	0	5077	2192	0	0	0	0
3	8	4	""	"YGL193C"	11660	26120	80	1712	1594	744	101	108	46	100	100	0	1611	1550	607	68	74	34	100	98	0	0	0	0	0	0	0	0	0	0	0	0	0	0	0	0	0	0	0	1.044	1.007	0.959	0.950	1.724	1.058	0.850	0.000	0.000	0.000	0.000	0.000	0.000	0.000	0.000	0.000	0.000	0.000	0.000	0.000	0.000	52	340	3154	2975	0.062	Error	Error	1611	1543	0	0	1493	1482	0	0	0	0
3	9	4	"GOG5"	"YGL225W"	11860	26120	90	3155	3150	810	103	107	44	100	100	0	3975	3685	1182	66	73	30	100	100	0	0	0	0	0	0	0	0	0	0	0	0	0	0	0	0	0	0	0	0.781	0.842	0.828	0.896	1.613	0.800	0.887	0.000	0.000	0.000	0.000	0.000	0.000	0.000	0.000	0.000	0.000	0.000	0.000	0.000	0.000	52	420	6961	6666	-0.357	Error	Error	3052	3909	0	0	3047	3619	0	0	0	0
3	10	4	"RNH70"	"YGR276C"	12050	26120	70	3319	3234	826	98	102	42	100	100	0	1982	1941	600	67	73	30	100	100	0	0	0	0	0	0	0	0	0	0	0	0	0	0	0	0	0	0	0	1.682	1.673	1.681	1.688	1.342	1.650	0.878	0.000	0.000	0.000	0.000	0.000	0.000	0.000	0.000	0.000	0.000	0.000	0.000	0.000	0.000	32	236	5136	5010	0.750	Error	Error	3221	1915	0	0	3136	1874	0	0	0	0
3	11	4	""	"YHL012W"	12260	26120	70	2189	2019	619	90	99	42	100	100	0	7087	6688	1815	65	69	25	100	100	0	0	0	0	0	0	0	0	0	0	0	0	0	0	0	0	0	0	0	0.299	0.291	0.304	0.284	1.468	0.277	0.880	0.000	0.000	0.000	0.000	0.000	0.000	0.000	0.000	0.000	0.000	0.000	0.000	0.000	0.000	32	236	9121	8552	-1.742	Error	Error	2099	7022	0	0	1929	6623	0	0	0	0
3	12	4	""	"YHL044W"	12460	26120	80	1792	1798	459	106	114	54	100	100	0	1242	1296	306	70	76	32	100	100	0	0	0	0	0	0	0	0	0	0	0	0	0	0	0	0	0	0	0	1.439	1.380	1.386	1.374	1.347	1.426	0.853	0.000	0.000	0.000	0.000	0.000	0.000	0.000	0.000	0.000	0.000	0.000	0.000	0.000	0.000	52	340	2858	2918	0.525	Error	Error	1686	1172	0	0	1692	1226	0	0	0	0
3	13	4	""	"YGR278W"	12660	26120	80	2776	2584	845	105	109	50	100	100	0	2371	2260	621	69	77	37	100	100	0	0	0	0	0	0	0	0	0	0	0	0	0	0	0	0	0	0	0	1.160	1.131	1.185	1.117	1.718	1.160	0.906	0.000	0.000	0.000	0.000	0.000	0.000	0.000	0.000	0.000	0.000	0.000	0.000	0.000	0.000	52	340	4973	4670	0.214	Error	Error	2671	2302	0	0	2479	2191	0	0	0	0
3	14	4	"YLF2"	"YHL014C"	12850	26120	80	1559	1518	475	106	109	48	100	100	0	3734	3447	1386	68	73	34	100	98	0	0	0	0	0	0	0	0	0	0	0	0	0	0	0	0	0	0	0	0.396	0.418	0.410	0.470	1.959	0.388	0.874	0.000	0.000	0.000	0.000	0.000	0.000	0.000	0.000	0.000	0.000	0.000	0.000	0.000	0.000	52	340	5119	4791	-1.335	Error	Error	1453	3666	0	0	1412	3379	0	0	0	0
3	15	4	""	"YHL046C"	13060	26120	80	3650	3814	1328	111	117	52	100	100	0	4054	4041	1313	71	83	47	100	100	0	0	0	0	0	0	0	0	0	0	0	0	0	0	0	0	0	0	0	0.889	0.933	0.955	0.952	1.572	0.938	0.872	0.000	0.000	0.000	0.000	0.000	0.000	0.000	0.000	0.000	0.000	0.000	0.000	0.000	0.000	52	340	7522	7673	-0.171	Error	Error	3539	3983	0	0	3703	3970	0	0	0	0
3	16	4	""	"YGR280C"	13260	26120	80	2689	2540	707	101	107	49	100	100	0	1385	1362	298	66	73	36	100	100	0	0	0	0	0	0	0	0	0	0	0	0	0	0	0	0	0	0	0	1.962	1.882	1.917	1.835	1.376	1.982	0.898	0.000	0.000	0.000	0.000	0.000	0.000	0.000	0.000	0.000	0.000	0.000	0.000	0.000	0.000	52	340	3907	3735	0.972	Error	Error	2588	1319	0	0	2439	1296	0	0	0	0
3	17	4	"DUR3"	"YHL016C"	13460	26120	70	2786	2766	640	106	113	57	100	100	0	5711	5292	1209	70	75	31	100	100	0	0	0	0	0	0	0	0	0	0	0	0	0	0	0	0	0	0	0	0.475	0.509	0.502	0.509	1.285	0.466	0.872	0.000	0.000	0.000	0.000	0.000	0.000	0.000	0.000	0.000	0.000	0.000	0.000	0.000	0.000	32	236	8321	7882	-1.074	Error	Error	2680	5641	0	0	2660	5222	0	0	0	0
3	18	4	"COS8"	"YHL048W"	13660	26120	80	3321	3381	1684	105	111	50	100	100	0	3228	2912	1523	67	77	35	96	96	0	0	0	0	0	0	0	0	0	0	0	0	0	0	0	0	0	0	0	1.017	1.151	1.132	1.340	2.228	1.151	0.885	0.000	0.000	0.000	0.000	0.000	0.000	0.000	0.000	0.000	0.000	0.000	0.000	0.000	0.000	52	340	6377	6121	0.025	Error	Error	3216	3161	0	0	3276	2845	0	0	0	0
3	19	4	"BGL2"	"YGR282C"	13860	26120	80	1254	1225	436	101	110	50	100	100	0	1550	1531	394	70	79	46	100	100	0	0	0	0	0	0	0	0	0	0	0	0	0	0	0	0	0	0	0	0.779	0.769	0.767	0.734	1.436	0.786	0.825	0.000	0.000	0.000	0.000	0.000	0.000	0.000	0.000	0.000	0.000	0.000	0.000	0.000	0.000	52	340	2633	2585	-0.360	Error	Error	1153	1480	0	0	1124	1461	0	0	0	0
3	20	4	""	"YHL018W"	14070	26120	80	975	998	409	103	113	62	98	96	0	1488	1460	548	70	79	37	98	98	0	0	0	0	0	0	0	0	0	0	0	0	0	0	0	0	0	0	0	0.615	0.644	0.659	0.655	2.054	0.645	0.855	0.000	0.000	0.000	0.000	0.000	0.000	0.000	0.000	0.000	0.000	0.000	0.000	0.000	0.000	52	340	2290	2285	-0.701	Error	Error	872	1418	0	0	895	1390	0	0	0	0
3	21	4	""	"YHL050C"	14270	26110	70	21786	25163	13359	115	132	123	100	100	0	15552	15967	7594	75	83	42	100	100	0	0	0	0	0	0	0	0	0	0	0	0	0	0	0	0	0	0	0	1.400	1.576	1.490	1.501	1.522	1.673	0.887	0.000	0.000	0.000	0.000	0.000	0.000	0.000	0.000	0.000	0.000	0.000	0.000	0.000	0.000	32	236	37148	40940	0.486	Error	Error	21671	15477	0	0	25048	15892	0	0	0	0
3	1	5	""	"YIL086C"	10270	26340	60	179	201	129	111	119	51	62	34	0	122	141	85	75	86	40	53	31	0	0	0	0	0	0	0	0	0	0	0	0	0	0	0	0	0	0	0	1.447	1.364	1.918	1.883	2.435	2.534	0.341	0.000	0.000	0.000	0.000	0.000	0.000	0.000	0.000	0.000	0.000	0.000	0.000	0.000	0.000	32	176	115	156	0.533	Error	Error	68	47	0	0	90	66	0	0	0	0
3	2	5	"RHO3"	"YIL118W"	10470	26330	80	2941	2856	1164	113	123	61	100	100	0	1763	1864	991	73	83	48	100	100	0	0	0	0	0	0	0	0	0	0	0	0	0	0	0	0	0	0	0	1.673	1.532	1.539	1.647	1.714	1.457	0.851	0.000	0.000	0.000	0.000	0.000	0.000	0.000	0.000	0.000	0.000	0.000	0.000	0.000	0.000	52	340	4518	4534	0.743	Error	Error	2828	1690	0	0	2743	1791	0	0	0	0
3	3	5	"DNA43"	"YIL150C"	10660	26330	70	7121	6426	1923	120	131	59	100	100	0	4260	4062	1079	75	90	52	100	100	0	0	0	0	0	0	0	0	0	0	0	0	0	0	0	0	0	0	0	1.673	1.582	1.598	1.533	1.403	1.587	0.895	0.000	0.000	0.000	0.000	0.000	0.000	0.000	0.000	0.000	0.000	0.000	0.000	0.000	0.000	32	236	11186	10293	0.742	Error	Error	7001	4185	0	0	6306	3987	0	0	0	0
3	4	5	""	"YIL088C"	10870	26330	70	5875	5257	1752	105	116	70	100	100	0	5435	5366	1140	70	80	42	100	100	0	0	0	0	0	0	0	0	0	0	0	0	0	0	0	0	0	0	0	1.075	0.973	1.075	0.926	1.450	1.042	0.870	0.000	0.000	0.000	0.000	0.000	0.000	0.000	0.000	0.000	0.000	0.000	0.000	0.000	0.000	32	236	11135	10448	0.105	Error	Error	5770	5365	0	0	5152	5296	0	0	0	0
3	5	5	""	"YIL120W"	11060	26330	70	4905	4581	878	113	116	47	100	100	0	4655	4588	713	69	80	53	100	100	0	0	0	0	0	0	0	0	0	0	0	0	0	0	0	0	0	0	0	1.045	0.989	1.013	0.979	1.238	0.949	0.897	0.000	0.000	0.000	0.000	0.000	0.000	0.000	0.000	0.000	0.000	0.000	0.000	0.000	0.000	32	236	9378	8987	0.063	Error	Error	4792	4586	0	0	4468	4519	0	0	0	0
3	6	5	""	"YIL152W"	11260	26320	70	2226	2443	1051	106	113	51	100	100	0	3518	3771	1915	67	75	33	100	100	0	0	0	0	0	0	0	0	0	0	0	0	0	0	0	0	0	0	0	0.614	0.631	0.605	0.663	1.730	0.590	0.831	0.000	0.000	0.000	0.000	0.000	0.000	0.000	0.000	0.000	0.000	0.000	0.000	0.000	0.000	32	236	5571	6041	-0.703	Error	Error	2120	3451	0	0	2337	3704	0	0	0	0
3	7	5	""	"YIL090W"	11470	26320	80	2079	2673	2334	104	111	51	94	92	0	1729	2065	1919	68	79	62	88	84	0	0	0	0	0	0	0	0	0	0	0	0	0	0	0	0	0	0	0	1.189	1.286	1.243	1.418	2.511	1.264	0.906	0.000	0.000	0.000	0.000	0.000	0.000	0.000	0.000	0.000	0.000	0.000	0.000	0.000	0.000	52	340	3636	4566	0.250	Error	Error	1975	1661	0	0	2569	1997	0	0	0	0
3	8	5	""	"YIL122W"	11670	26330	70	4122	3802	1279	104	110	54	100	100	0	5766	5381	1602	67	75	39	100	100	0	0	0	0	0	0	0	0	0	0	0	0	0	0	0	0	0	0	0	0.705	0.696	0.703	0.677	1.270	0.699	0.903	0.000	0.000	0.000	0.000	0.000	0.000	0.000	0.000	0.000	0.000	0.000	0.000	0.000	0.000	32	236	9717	9012	-0.504	Error	Error	4018	5699	0	0	3698	5314	0	0	0	0
3	9	5	"IMP2'"	"YIL154C"	11860	26330	70	434	451	119	104	112	51	100	100	0	479	486	138	68	74	35	100	100	0	0	0	0	0	0	0	0	0	0	0	0	0	0	0	0	0	0	0	0.803	0.830	0.835	0.842	1.797	0.826	0.664	0.000	0.000	0.000	0.000	0.000	0.000	0.000	0.000	0.000	0.000	0.000	0.000	0.000	0.000	32	236	741	765	-0.317	Error	Error	330	411	0	0	347	418	0	0	0	0
3	10	5	""	"YIL092W"	12060	26330	70	4572	4233	1285	107	113	48	100	100	0	4776	4476	1513	67	74	30	100	100	0	0	0	0	0	0	0	0	0	0	0	0	0	0	0	0	0	0	0	0.948	0.936	0.934	0.959	1.409	0.900	0.912	0.000	0.000	0.000	0.000	0.000	0.000	0.000	0.000	0.000	0.000	0.000	0.000	0.000	0.000	32	236	9174	8535	-0.077	Error	Error	4465	4709	0	0	4126	4409	0	0	0	0
3	11	5	"AYR1"	"YIL124W"	12260	26320	80	2521	2443	667	102	111	54	100	100	0	1418	1275	472	69	77	35	94	92	0	0	0	0	0	0	0	0	0	0	0	0	0	0	0	0	0	0	0	1.793	1.941	1.825	2.462	2.610	1.933	0.854	0.000	0.000	0.000	0.000	0.000	0.000	0.000	0.000	0.000	0.000	0.000	0.000	0.000	0.000	52	340	3768	3547	0.843	Error	Error	2419	1349	0	0	2341	1206	0	0	0	0
3	12	5	"UBP7"	"YIL156W"	12470	26330	70	3236	3120	1758	110	113	43	100	100	0	3984	4128	2324	69	77	36	100	100	0	0	0	0	0	0	0	0	0	0	0	0	0	0	0	0	0	0	0	0.798	0.742	0.770	0.715	1.766	0.737	0.867	0.000	0.000	0.000	0.000	0.000	0.000	0.000	0.000	0.000	0.000	0.000	0.000	0.000	0.000	32	236	7041	7069	-0.325	Error	Error	3126	3915	0	0	3010	4059	0	0	0	0
3	13	5	"BNA1"	"YJR025C"	12670	26330	70	916	1351	924	111	118	52	100	100	0	511	724	476	71	84	59	96	90	0	0	0	0	0	0	0	0	0	0	0	0	0	0	0	0	0	0	0	1.830	1.899	2.126	1.936	1.587	1.998	0.864	0.000	0.000	0.000	0.000	0.000	0.000	0.000	0.000	0.000	0.000	0.000	0.000	0.000	0.000	32	236	1245	1893	0.871	Error	Error	805	440	0	0	1240	653	0	0	0	0
3	14	5	"CDC8"	"YJR057W"	12860	26320	80	1470	1759	918	111	120	59	100	100	0	710	833	461	69	79	38	100	100	0	0	0	0	0	0	0	0	0	0	0	0	0	0	0	0	0	0	0	2.120	2.157	2.049	2.197	1.739	2.267	0.805	0.000	0.000	0.000	0.000	0.000	0.000	0.000	0.000	0.000	0.000	0.000	0.000	0.000	0.000	52	340	2000	2412	1.084	Error	Error	1359	641	0	0	1648	764	0	0	0	0
3	15	5	"GRR1"	"YJR090C"	13070	26320	80	300	520	605	105	111	49	88	80	0	228	450	591	70	75	30	86	78	0	0	0	0	0	0	0	0	0	0	0	0	0	0	0	0	0	0	0	1.234	1.092	1.438	1.369	2.966	1.047	0.778	0.000	0.000	0.000	0.000	0.000	0.000	0.000	0.000	0.000	0.000	0.000	0.000	0.000	0.000	52	340	353	795	0.304	Error	Error	195	158	0	0	415	380	0	0	0	0
3	16	5	""	"YJR027W"	13270	26330	70	1031	3311	5118	99	106	52	100	100	0	622	2239	3373	66	74	38	100	96	0	0	0	0	0	0	0	0	0	0	0	0	0	0	0	0	0	0	0	1.676	1.478	1.440	1.817	2.879	1.546	0.869	0.000	0.000	0.000	0.000	0.000	0.000	0.000	0.000	0.000	0.000	0.000	0.000	0.000	0.000	32	236	1488	5385	0.745	Error	Error	932	556	0	0	3212	2173	0	0	0	0
3	17	5	"PTK2"	"YJR059W"	13470	26320	60	761	1437	1566	103	116	57	100	100	0	364	759	941	72	83	43	96	87	0	0	0	0	0	0	0	0	0	0	0	0	0	0	0	0	0	0	0	2.253	1.942	1.854	2.369	2.256	1.839	0.817	0.000	0.000	0.000	0.000	0.000	0.000	0.000	0.000	0.000	0.000	0.000	0.000	0.000	0.000	32	176	950	2021	1.172	Error	Error	658	292	0	0	1334	687	0	0	0	0
3	18	5	"BUD4"	"YJR092W"	13670	26330	70	219	449	506	114	120	57	75	46	0	217	511	642	70	79	56	78	65	0	0	0	0	0	0	0	0	0	0	0	0	0	0	0	0	0	0	0	0.714	0.760	0.696	0.899	3.980	0.755	0.686	0.000	0.000	0.000	0.000	0.000	0.000	0.000	0.000	0.000	0.000	0.000	0.000	0.000	0.000	32	236	252	776	-0.485	Error	Error	105	147	0	0	335	441	0	0	0	0
3	19	5	""	"YJR029W"	13870	26320	70	738	1648	2090	104	109	48	100	96	0	405	1331	2077	69	77	33	100	96	0	0	0	0	0	0	0	0	0	0	0	0	0	0	0	0	0	0	0	1.887	1.223	1.439	1.627	2.120	1.085	0.784	0.000	0.000	0.000	0.000	0.000	0.000	0.000	0.000	0.000	0.000	0.000	0.000	0.000	0.000	32	236	970	2806	0.916	Error	Error	634	336	0	0	1544	1262	0	0	0	0
3	20	5	""	"YJR061W"	14060	26330	70	379	744	827	116	121	60	78	68	0	244	705	921	70	83	52	90	75	0	0	0	0	0	0	0	0	0	0	0	0	0	0	0	0	0	0	0	1.511	0.989	1.061	0.966	3.771	0.919	0.753	0.000	0.000	0.000	0.000	0.000	0.000	0.000	0.000	0.000	0.000	0.000	0.000	0.000	0.000	32	236	437	1263	0.596	Error	Error	263	174	0	0	628	635	0	0	0	0
3	21	5	"IME1"	"YJR094C"	14270	26330	70	602	1705	1880	113	119	53	100	93	0	632	1427	1758	71	78	33	100	100	0	0	0	0	0	0	0	0	0	0	0	0	0	0	0	0	0	0	0	0.872	1.174	1.132	1.211	2.046	1.114	0.853	0.000	0.000	0.000	0.000	0.000	0.000	0.000	0.000	0.000	0.000	0.000	0.000	0.000	0.000	32	236	1050	2948	-0.198	Error	Error	489	561	0	0	1592	1356	0	0	0	0
3	1	6	"GEA1"	"YJR031C"	10270	26540	70	842	2573	3375	112	120	68	100	100	0	669	2004	2787	73	86	46	96	90	0	0	0	0	0	0	0	0	0	0	0	0	0	0	0	0	0	0	0	1.225	1.274	1.440	1.544	2.002	1.260	0.783	0.000	0.000	0.000	0.000	0.000	0.000	0.000	0.000	0.000	0.000	0.000	0.000	0.000	0.000	32	236	1326	4392	0.293	Error	Error	730	596	0	0	2461	1931	0	0	0	0
3	2	6	"RPA12"	"YJR063W"	10470	26540	70	480	1534	2667	110	122	56	93	87	0	287	755	1209	75	84	39	87	81	0	0	0	0	0	0	0	0	0	0	0	0	0	0	0	0	0	0	0	1.745	2.094	1.769	1.882	2.764	2.391	0.768	0.000	0.000	0.000	0.000	0.000	0.000	0.000	0.000	0.000	0.000	0.000	0.000	0.000	0.000	32	236	582	2104	0.803	Error	Error	370	212	0	0	1424	680	0	0	0	0
3	3	6	"SFC1"	"YJR095W"	10680	26540	60	553	798	643	116	124	56	100	96	0	335	455	331	76	89	46	93	87	0	0	0	0	0	0	0	0	0	0	0	0	0	0	0	0	0	0	0	1.687	1.799	1.910	1.686	2.061	2.161	0.645	0.000	0.000	0.000	0.000	0.000	0.000	0.000	0.000	0.000	0.000	0.000	0.000	0.000	0.000	32	176	696	1061	0.755	Error	Error	437	259	0	0	682	379	0	0	0	0
3	4	6	""	"YKR020W"	10870	26530	70	1863	2233	1475	113	121	59	100	100	0	894	1418	1139	71	84	57	100	96	0	0	0	0	0	0	0	0	0	0	0	0	0	0	0	0	0	0	0	2.126	1.574	1.618	1.898	1.669	1.441	0.910	0.000	0.000	0.000	0.000	0.000	0.000	0.000	0.000	0.000	0.000	0.000	0.000	0.000	0.000	32	236	2573	3467	1.088	Error	Error	1750	823	0	0	2120	1347	0	0	0	0
3	5	6	"MRS4"	"YKR052C"	11060	26530	60	772	1061	990	104	116	79	87	87	0	829	1343	1377	72	94	184	81	62	0	0	0	0	0	0	0	0	0	0	0	0	0	0	0	0	0	0	0	0.882	0.753	0.817	0.841	2.511	0.703	0.869	0.000	0.000	0.000	0.000	0.000	0.000	0.000	0.000	0.000	0.000	0.000	0.000	0.000	0.000	32	176	1425	2228	-0.180	Error	Error	668	757	0	0	957	1271	0	0	0	0
3	6	6	"HBS1"	"YKR084C"	11270	26530	60	365	1245	2040	111	115	47	100	96	0	201	1138	2430	72	80	35	68	59	0	0	0	0	0	0	0	0	0	0	0	0	0	0	0	0	0	0	0	1.969	1.064	2.379	2.437	3.217	0.854	0.767	0.000	0.000	0.000	0.000	0.000	0.000	0.000	0.000	0.000	0.000	0.000	0.000	0.000	0.000	32	176	383	2200	0.977	Error	Error	254	129	0	0	1134	1066	0	0	0	0
3	7	6	""	"YKR022C"	11470	26530	80	852	1723	1967	106	113	51	98	94	0	735	1764	2369	71	80	36	88	84	0	0	0	0	0	0	0	0	0	0	0	0	0	0	0	0	0	0	0	1.123	0.955	1.056	1.375	2.935	0.861	0.889	0.000	0.000	0.000	0.000	0.000	0.000	0.000	0.000	0.000	0.000	0.000	0.000	0.000	0.000	52	340	1410	3310	0.168	Error	Error	746	664	0	0	1617	1693	0	0	0	0
3	8	6	"DYN1"	"YKR054C"	11670	26530	50	304	324	138	111	117	58	91	75	0	182	278	204	70	82	45	66	66	0	0	0	0	0	0	0	0	0	0	0	0	0	0	0	0	0	0	0	1.723	1.024	0.990	1.034	2.617	1.162	0.257	0.000	0.000	0.000	0.000	0.000	0.000	0.000	0.000	0.000	0.000	0.000	0.000	0.000	0.000	12	104	305	421	0.785	Error	Error	193	112	0	0	213	208	0	0	0	0
3	9	6	"PRP16"	"YKR086W"	11860	26540	70	592	1313	1526	105	111	53	96	93	0	407	1052	1333	68	78	46	93	93	0	0	0	0	0	0	0	0	0	0	0	0	0	0	0	0	0	0	0	1.437	1.228	1.313	1.366	2.270	1.189	0.833	0.000	0.000	0.000	0.000	0.000	0.000	0.000	0.000	0.000	0.000	0.000	0.000	0.000	0.000	32	236	826	2192	0.523	Error	Error	487	339	0	0	1208	984	0	0	0	0
3	10	6	"DBP7"	"YKR024C"	12080	26530	70	419	1333	1819	110	111	46	87	84	0	299	1411	2226	70	78	35	93	84	0	0	0	0	0	0	0	0	0	0	0	0	0	0	0	0	0	0	0	1.349	0.912	1.112	1.025	4.301	0.812	0.737	0.000	0.000	0.000	0.000	0.000	0.000	0.000	0.000	0.000	0.000	0.000	0.000	0.000	0.000	32	236	538	2564	0.432	Error	Error	309	229	0	0	1223	1341	0	0	0	0
3	11	6	"RNC1"	"YKR056W"	12260	26530	70	558	1563	1837	102	108	47	100	100	0	302	761	855	69	78	39	100	93	0	0	0	0	0	0	0	0	0	0	0	0	0	0	0	0	0	0	0	1.957	2.111	1.896	2.009	1.859	2.268	0.831	0.000	0.000	0.000	0.000	0.000	0.000	0.000	0.000	0.000	0.000	0.000	0.000	0.000	0.000	32	236	689	2153	0.969	Error	Error	456	233	0	0	1461	692	0	0	0	0
3	12	6	""	"YKR088C"	12470	26530	60	378	1186	1582	102	112	54	96	81	0	252	884	1207	70	87	90	75	50	0	0	0	0	0	0	0	0	0	0	0	0	0	0	0	0	0	0	0	1.516	1.332	1.390	1.507	2.097	1.376	0.724	0.000	0.000	0.000	0.000	0.000	0.000	0.000	0.000	0.000	0.000	0.000	0.000	0.000	0.000	32	176	458	1898	0.601	Error	Error	276	182	0	0	1084	814	0	0	0	0
3	13	6	"GCN3"	"YKR026C"	12670	26530	80	2827	2793	1140	107	112	50	100	100	0	2116	1998	874	68	75	32	98	98	0	0	0	0	0	0	0	0	0	0	0	0	0	0	0	0	0	0	0	1.328	1.392	1.339	1.578	2.034	1.397	0.851	0.000	0.000	0.000	0.000	0.000	0.000	0.000	0.000	0.000	0.000	0.000	0.000	0.000	0.000	52	340	4768	4616	0.409	Error	Error	2720	2048	0	0	2686	1930	0	0	0	0
3	14	6	"GLG1"	"YKR058W"	12870	26530	80	1128	1844	1699	101	119	107	98	90	0	583	1001	1003	66	78	59	88	86	0	0	0	0	0	0	0	0	0	0	0	0	0	0	0	0	0	0	0	1.986	1.864	1.887	2.136	2.058	1.868	0.812	0.000	0.000	0.000	0.000	0.000	0.000	0.000	0.000	0.000	0.000	0.000	0.000	0.000	0.000	52	340	1544	2678	0.990	Error	Error	1027	517	0	0	1743	935	0	0	0	0
3	15	6	""	"YKR090W"	13080	26540	100	442	1033	1200	105	111	51	96	91	0	314	651	708	68	76	40	96	85	0	0	0	0	0	0	0	0	0	0	0	0	0	0	0	0	0	0	0	1.370	1.592	1.417	1.514	2.221	1.742	0.826	0.000	0.000	0.000	0.000	0.000	0.000	0.000	0.000	0.000	0.000	0.000	0.000	0.000	0.000	80	556	583	1511	0.454	Error	Error	337	246	0	0	928	583	0	0	0	0
3	16	6	""	"YLR231C"	13270	26520	70	2711	2461	756	110	109	43	100	100	0	1666	1539	577	69	76	31	100	100	0	0	0	0	0	0	0	0	0	0	0	0	0	0	0	0	0	0	0	1.629	1.599	1.574	1.758	1.812	1.559	0.877	0.000	0.000	0.000	0.000	0.000	0.000	0.000	0.000	0.000	0.000	0.000	0.000	0.000	0.000	32	236	4198	3821	0.704	Error	Error	2601	1597	0	0	2351	1470	0	0	0	0
3	17	6	"RED1"	"YLR263W"	13470	26520	70	1754	1988	1370	102	109	56	100	100	0	1047	1295	965	68	76	46	100	100	0	0	0	0	0	0	0	0	0	0	0	0	0	0	0	0	0	0	0	1.687	1.537	1.483	1.571	1.746	1.508	0.846	0.000	0.000	0.000	0.000	0.000	0.000	0.000	0.000	0.000	0.000	0.000	0.000	0.000	0.000	32	236	2631	3113	0.755	Error	Error	1652	979	0	0	1886	1227	0	0	0	0
3	18	6	""	"YLR294C"	13670	26530	80	1271	1136	567	103	111	52	98	94	0	563	489	260	70	75	30	88	84	0	0	0	0	0	0	0	0	0	0	0	0	0	0	0	0	0	0	0	2.369	2.465	2.303	2.462	2.049	2.465	0.860	0.000	0.000	0.000	0.000	0.000	0.000	0.000	0.000	0.000	0.000	0.000	0.000	0.000	0.000	52	340	1661	1452	1.244	Error	Error	1168	493	0	0	1033	419	0	0	0	0
3	19	6	"EST1"	"YLR233C"	13860	26520	70	1749	1593	507	103	109	48	100	100	0	1198	1081	423	69	77	34	96	96	0	0	0	0	0	0	0	0	0	0	0	0	0	0	0	0	0	0	0	1.458	1.472	1.415	1.501	1.603	1.400	0.881	0.000	0.000	0.000	0.000	0.000	0.000	0.000	0.000	0.000	0.000	0.000	0.000	0.000	0.000	32	236	2775	2502	0.544	Error	Error	1646	1129	0	0	1490	1012	0	0	0	0
3	20	6	""	"YLR265C"	14070	26530	80	892	1079	712	109	119	59	98	88	0	1070	1144	737	68	77	42	96	90	0	0	0	0	0	0	0	0	0	0	0	0	0	0	0	0	0	0	0	0.781	0.901	0.887	0.880	1.979	0.923	0.808	0.000	0.000	0.000	0.000	0.000	0.000	0.000	0.000	0.000	0.000	0.000	0.000	0.000	0.000	52	340	1785	2046	-0.356	Error	Error	783	1002	0	0	970	1076	0	0	0	0
3	21	6	""	"YLR296W"	14270	26530	70	485	506	226	110	115	48	96	93	0	392	397	150	72	80	36	96	93	0	0	0	0	0	0	0	0	0	0	0	0	0	0	0	0	0	0	0	1.172	1.218	1.176	1.061	1.695	1.458	0.696	0.000	0.000	0.000	0.000	0.000	0.000	0.000	0.000	0.000	0.000	0.000	0.000	0.000	0.000	32	236	695	721	0.229	Error	Error	375	320	0	0	396	325	0	0	0	0
3	1	7	""	"YLR235C"	10270	26740	80	1565	1462	515	109	114	50	100	100	0	1459	1289	501	72	80	36	98	96	0	0	0	0	0	0	0	0	0	0	0	0	0	0	0	0	0	0	0	1.050	1.112	1.095	1.208	1.906	1.100	0.894	0.000	0.000	0.000	0.000	0.000	0.000	0.000	0.000	0.000	0.000	0.000	0.000	0.000	0.000	52	339	2843	2570	0.070	Error	Error	1456	1387	0	0	1353	1217	0	0	0	0
3	2	7	"BOP2"	"YLR267W"	10470	26740	70	6512	5750	1803	107	115	51	100	100	0	4037	3353	1360	74	84	46	100	100	0	0	0	0	0	0	0	0	0	0	0	0	0	0	0	0	0	0	0	1.616	1.721	1.702	1.866	1.561	1.622	0.900	0.000	0.000	0.000	0.000	0.000	0.000	0.000	0.000	0.000	0.000	0.000	0.000	0.000	0.000	32	236	10368	8922	0.693	Error	Error	6405	3963	0	0	5643	3279	0	0	0	0
3	3	7	"YHC1"	"YLR298C"	10680	26740	80	3075	2789	1074	110	115	51	100	100	0	1423	1345	407	70	80	40	100	100	0	0	0	0	0	0	0	0	0	0	0	0	0	0	0	0	0	0	0	2.191	2.101	2.146	1.989	1.618	2.296	0.865	0.000	0.000	0.000	0.000	0.000	0.000	0.000	0.000	0.000	0.000	0.000	0.000	0.000	0.000	52	340	4318	3954	1.132	Error	Error	2965	1353	0	0	2679	1275	0	0	0	0
3	4	7	"THI7"	"YLR237W"	10880	26730	70	5698	5588	1031	113	126	104	100	100	0	3343	3270	679	69	86	74	100	100	0	0	0	0	0	0	0	0	0	0	0	0	0	0	0	0	0	0	0	1.706	1.710	1.717	1.724	1.314	1.732	0.864	0.000	0.000	0.000	0.000	0.000	0.000	0.000	0.000	0.000	0.000	0.000	0.000	0.000	0.000	32	236	8859	8676	0.771	Error	Error	5585	3274	0	0	5475	3201	0	0	0	0
3	5	7	""	"YLR269C"	11070	26730	90	1744	1640	586	103	113	48	98	98	0	1131	967	424	66	75	36	98	94	0	0	0	0	0	0	0	0	0	0	0	0	0	0	0	0	0	0	0	1.541	1.706	1.676	1.925	2.083	1.651	0.853	0.000	0.000	0.000	0.000	0.000	0.000	0.000	0.000	0.000	0.000	0.000	0.000	0.000	0.000	52	420	2706	2438	0.624	Error	Error	1641	1065	0	0	1537	901	0	0	0	0
3	6	7	"EXG1"	"YLR300W"	11280	26730	80	3765	3570	770	111	113	49	100	100	0	2255	1985	760	68	76	33	96	94	0	0	0	0	0	0	0	0	0	0	0	0	0	0	0	0	0	0	0	1.671	1.804	1.791	1.981	1.829	1.709	0.885	0.000	0.000	0.000	0.000	0.000	0.000	0.000	0.000	0.000	0.000	0.000	0.000	0.000	0.000	52	340	5841	5376	0.741	Error	Error	3654	2187	0	0	3459	1917	0	0	0	0
3	7	7	"MVP1"	"YMR004W"	11480	26740	70	514	1135	1117	110	155	316	59	40	0	1432	2351	2822	69	186	856	62	31	0	0	0	0	0	0	0	0	0	0	0	0	0	0	0	0	0	0	0	0.296	0.449	0.516	0.522	2.242	0.392	0.863	0.000	0.000	0.000	0.000	0.000	0.000	0.000	0.000	0.000	0.000	0.000	0.000	0.000	0.000	32	236	1767	3307	-1.754	Error	Error	404	1363	0	0	1025	2282	0	0	0	0
3	8	7	"IMP2"	"YMR035W"	11680	26730	70	893	1397	1240	106	114	48	100	100	0	804	1865	1748	67	75	28	100	100	0	0	0	0	0	0	0	0	0	0	0	0	0	0	0	0	0	0	0	1.068	0.718	0.715	0.817	2.113	0.692	0.853	0.000	0.000	0.000	0.000	0.000	0.000	0.000	0.000	0.000	0.000	0.000	0.000	0.000	0.000	32	236	1524	3089	0.095	Error	Error	787	737	0	0	1291	1798	0	0	0	0
3	9	7	"SOV1"	"YMR066W"	11870	26730	70	623	1111	1447	106	114	51	93	90	0	401	1041	1502	69	77	36	100	93	0	0	0	0	0	0	0	0	0	0	0	0	0	0	0	0	0	0	0	1.557	1.034	1.150	1.174	2.827	0.980	0.775	0.000	0.000	0.000	0.000	0.000	0.000	0.000	0.000	0.000	0.000	0.000	0.000	0.000	0.000	32	236	849	1977	0.639	Error	Error	517	332	0	0	1005	972	0	0	0	0
3	10	7	"PLB2"	"YMR006C"	12070	26740	70	491	1049	1248	99	109	54	93	87	0	741	2463	3778	69	75	33	100	93	0	0	0	0	0	0	0	0	0	0	0	0	0	0	0	0	0	0	0	0.583	0.397	0.471	0.534	2.862	0.327	0.863	0.000	0.000	0.000	0.000	0.000	0.000	0.000	0.000	0.000	0.000	0.000	0.000	0.000	0.000	32	236	1064	3344	-0.778	Error	Error	392	672	0	0	950	2394	0	0	0	0
3	11	7	"MSN2"	"YMR037C"	12270	26730	70	600	1935	2641	113	121	66	93	87	0	321	1164	1625	74	86	73	87	65	0	0	0	0	0	0	0	0	0	0	0	0	0	0	0	0	0	0	0	1.972	1.672	1.994	2.056	2.572	1.718	0.783	0.000	0.000	0.000	0.000	0.000	0.000	0.000	0.000	0.000	0.000	0.000	0.000	0.000	0.000	32	236	734	2912	0.979	Error	Error	487	247	0	0	1822	1090	0	0	0	0
3	12	7	""	"YMR068W"	12470	26730	70	1006	1747	1605	107	108	48	100	100	0	429	771	754	66	72	27	93	93	0	0	0	0	0	0	0	0	0	0	0	0	0	0	0	0	0	0	0	2.477	2.326	2.440	2.498	1.657	2.333	0.833	0.000	0.000	0.000	0.000	0.000	0.000	0.000	0.000	0.000	0.000	0.000	0.000	0.000	0.000	32	236	1262	2345	1.308	Error	Error	899	363	0	0	1640	705	0	0	0	0
3	13	7	"PLB1"	"YMR008C"	12680	26730	70	5697	5149	2248	106	112	52	100	100	0	5228	4490	1798	67	74	32	100	100	0	0	0	0	0	0	0	0	0	0	0	0	0	0	0	0	0	0	0	1.083	1.140	1.187	1.159	1.558	1.141	0.849	0.000	0.000	0.000	0.000	0.000	0.000	0.000	0.000	0.000	0.000	0.000	0.000	0.000	0.000	32	236	10752	9466	0.115	Error	Error	5591	5161	0	0	5043	4423	0	0	0	0
3	14	7	"SUB1"	"YMR039C"	12870	26730	70	3956	3768	690	99	106	48	100	100	0	1515	1427	362	65	72	40	100	100	0	0	0	0	0	0	0	0	0	0	0	0	0	0	0	0	0	0	0	2.660	2.694	2.728	2.772	1.441	2.741	0.878	0.000	0.000	0.000	0.000	0.000	0.000	0.000	0.000	0.000	0.000	0.000	0.000	0.000	0.000	32	236	5307	5031	1.411	Error	Error	3857	1450	0	0	3669	1362	0	0	0	0
3	15	7	"MOT3"	"YMR070W"	13070	26740	70	1886	1783	628	100	107	43	100	100	0	2115	1972	624	64	71	27	100	100	0	0	0	0	0	0	0	0	0	0	0	0	0	0	0	0	0	0	0	0.871	0.882	0.900	0.850	1.500	0.890	0.890	0.000	0.000	0.000	0.000	0.000	0.000	0.000	0.000	0.000	0.000	0.000	0.000	0.000	0.000	32	236	3837	3591	-0.200	Error	Error	1786	2051	0	0	1683	1908	0	0	0	0
3	16	7	""	"YMR010W"	13280	26730	80	1897	1818	686	103	109	49	100	100	0	1728	1674	516	66	72	31	100	100	0	0	0	0	0	0	0	0	0	0	0	0	0	0	0	0	0	0	0	1.079	1.067	1.020	1.010	1.551	1.092	0.840	0.000	0.000	0.000	0.000	0.000	0.000	0.000	0.000	0.000	0.000	0.000	0.000	0.000	0.000	52	340	3456	3323	0.110	Error	Error	1794	1662	0	0	1715	1608	0	0	0	0
3	17	7	""	"YMR041C"	13480	26730	80	1225	1259	388	99	106	49	100	100	0	955	938	266	66	73	40	100	100	0	0	0	0	0	0	0	0	0	0	0	0	0	0	0	0	0	0	0	1.267	1.330	1.375	1.320	1.457	1.381	0.819	0.000	0.000	0.000	0.000	0.000	0.000	0.000	0.000	0.000	0.000	0.000	0.000	0.000	0.000	52	340	2015	2032	0.341	Error	Error	1126	889	0	0	1160	872	0	0	0	0
3	18	7	"ABF2"	"YMR072W"	13680	26730	80	938	872	306	104	110	51	100	100	0	1185	1131	344	64	72	30	100	100	0	0	0	0	0	0	0	0	0	0	0	0	0	0	0	0	0	0	0	0.744	0.720	0.694	0.704	1.575	0.723	0.850	0.000	0.000	0.000	0.000	0.000	0.000	0.000	0.000	0.000	0.000	0.000	0.000	0.000	0.000	52	340	1955	1835	-0.427	Error	Error	834	1121	0	0	768	1067	0	0	0	0
3	19	7	""	"YNL046W"	13880	26730	80	2963	2780	1015	110	122	72	100	100	0	1372	1335	422	68	76	34	100	100	0	0	0	0	0	0	0	0	0	0	0	0	0	0	0	0	0	0	0	2.188	2.107	2.176	2.100	1.498	2.221	0.908	0.000	0.000	0.000	0.000	0.000	0.000	0.000	0.000	0.000	0.000	0.000	0.000	0.000	0.000	52	340	4157	3937	1.130	Error	Error	2853	1304	0	0	2670	1267	0	0	0	0
3	20	7	"TPM1"	"YNL079C"	14070	26730	80	1836	1751	435	106	117	72	100	100	0	1242	1131	379	69	77	35	98	96	0	0	0	0	0	0	0	0	0	0	0	0	0	0	0	0	0	0	0	1.475	1.549	1.622	1.739	1.716	1.525	0.859	0.000	0.000	0.000	0.000	0.000	0.000	0.000	0.000	0.000	0.000	0.000	0.000	0.000	0.000	52	340	2903	2707	0.561	Error	Error	1730	1173	0	0	1645	1062	0	0	0	0
3	21	7	"CYB5"	"YNL111C"	14270	26730	70	1359	1311	350	107	114	49	100	100	0	1166	1058	333	71	78	34	100	100	0	0	0	0	0	0	0	0	0	0	0	0	0	0	0	0	0	0	0	1.143	1.220	1.214	1.239	1.378	1.167	0.837	0.000	0.000	0.000	0.000	0.000	0.000	0.000	0.000	0.000	0.000	0.000	0.000	0.000	0.000	32	236	2347	2191	0.193	Error	Error	1252	1095	0	0	1204	987	0	0	0	0
3	1	8	"ALG11"	"YNL048W"	10280	26940	70	6482	6193	1255	104	113	53	100	100	0	6438	6194	1291	70	84	51	100	100	0	0	0	0	0	0	0	0	0	0	0	0	0	0	0	0	0	0	0	1.002	0.994	0.997	0.990	1.249	0.949	0.904	0.000	0.000	0.000	0.000	0.000	0.000	0.000	0.000	0.000	0.000	0.000	0.000	0.000	0.000	32	236	12746	12213	0.002	Error	Error	6378	6368	0	0	6089	6124	0	0	0	0
3	2	8	""	"YNL081C"	10490	26940	80	2543	2175	1045	101	106	44	100	100	0	4277	4045	1742	69	78	35	100	100	0	0	0	0	0	0	0	0	0	0	0	0	0	0	0	0	0	0	0	0.580	0.522	0.511	0.502	1.742	0.520	0.911	0.000	0.000	0.000	0.000	0.000	0.000	0.000	0.000	0.000	0.000	0.000	0.000	0.000	0.000	52	340	6650	6050	-0.785	Error	Error	2442	4208	0	0	2074	3976	0	0	0	0
3	3	8	"RPC19"	"YNL113W"	10680	26940	80	3930	3291	1266	109	117	76	100	98	0	2505	2081	1044	75	87	85	92	92	0	0	0	0	0	0	0	0	0	0	0	0	0	0	0	0	0	0	0	1.572	1.586	1.598	1.958	2.153	1.518	0.904	0.000	0.000	0.000	0.000	0.000	0.000	0.000	0.000	0.000	0.000	0.000	0.000	0.000	0.000	52	340	6251	5188	0.653	Error	Error	3821	2430	0	0	3182	2006	0	0	0	0
3	4	8	""	"YNL050C"	10880	26940	90	2540	2432	603	105	112	50	100	100	0	4718	4404	1293	69	80	43	100	100	0	0	0	0	0	0	0	0	0	0	0	0	0	0	0	0	0	0	0	0.524	0.537	0.517	0.547	1.412	0.493	0.891	0.000	0.000	0.000	0.000	0.000	0.000	0.000	0.000	0.000	0.000	0.000	0.000	0.000	0.000	52	420	7084	6662	-0.933	Error	Error	2435	4649	0	0	2327	4335	0	0	0	0
3	5	8	""	"YNL083W"	11080	26940	70	6533	6160	1504	106	112	50	100	100	0	5127	4839	1141	68	78	43	100	100	0	0	0	0	0	0	0	0	0	0	0	0	0	0	0	0	0	0	0	1.270	1.269	1.277	1.270	1.220	1.270	0.923	0.000	0.000	0.000	0.000	0.000	0.000	0.000	0.000	0.000	0.000	0.000	0.000	0.000	0.000	32	236	11486	10825	0.345	Error	Error	6427	5059	0	0	6054	4771	0	0	0	0
3	6	8	""	"YNL115C"	11280	26940	80	4561	4008	1559	106	111	49	100	100	0	5037	4233	1952	66	75	39	98	98	0	0	0	0	0	0	0	0	0	0	0	0	0	0	0	0	0	0	0	0.896	0.936	0.958	1.132	2.189	0.903	0.920	0.000	0.000	0.000	0.000	0.000	0.000	0.000	0.000	0.000	0.000	0.000	0.000	0.000	0.000	52	340	9426	8069	-0.158	Error	Error	4455	4971	0	0	3902	4167	0	0	0	0
3	7	8	"COX5A"	"YNL052W"	11480	26930	70	1517	1497	361	99	114	77	100	100	0	1115	1069	327	64	82	98	96	96	0	0	0	0	0	0	0	0	0	0	0	0	0	0	0	0	0	0	0	1.349	1.391	1.378	1.503	1.879	1.368	0.825	0.000	0.000	0.000	0.000	0.000	0.000	0.000	0.000	0.000	0.000	0.000	0.000	0.000	0.000	32	236	2469	2403	0.432	Error	Error	1418	1051	0	0	1398	1005	0	0	0	0
3	8	8	"MKT1"	"YNL085W"	11690	26940	80	4007	3487	1928	97	103	44	98	98	0	5074	4138	2209	63	71	32	100	100	0	0	0	0	0	0	0	0	0	0	0	0	0	0	0	0	0	0	0	0.780	0.832	0.868	0.721	2.101	0.834	0.901	0.000	0.000	0.000	0.000	0.000	0.000	0.000	0.000	0.000	0.000	0.000	0.000	0.000	0.000	52	340	8921	7465	-0.358	Error	Error	3910	5011	0	0	3390	4075	0	0	0	0
3	9	8	"MLS1"	"YNL117W"	11880	26940	80	3019	2685	1097	101	109	49	100	100	0	1537	1375	506	65	73	36	100	98	0	0	0	0	0	0	0	0	0	0	0	0	0	0	0	0	0	0	0	1.982	1.973	1.875	1.900	1.725	2.067	0.904	0.000	0.000	0.000	0.000	0.000	0.000	0.000	0.000	0.000	0.000	0.000	0.000	0.000	0.000	52	340	4390	3894	0.987	Error	Error	2918	1472	0	0	2584	1310	0	0	0	0
3	10	8	""	"YOL015W"	12080	26940	70	803	1122	961	107	113	49	100	100	0	695	1321	1356	67	76	33	96	90	0	0	0	0	0	0	0	0	0	0	0	0	0	0	0	0	0	0	0	1.108	0.809	0.988	0.956	1.924	0.737	0.871	0.000	0.000	0.000	0.000	0.000	0.000	0.000	0.000	0.000	0.000	0.000	0.000	0.000	0.000	32	236	1324	2269	0.148	Error	Error	696	628	0	0	1015	1254	0	0	0	0
3	11	8	""	"YOL047C"	12280	26930	70	2545	2348	665	107	116	56	100	100	0	1557	1546	316	65	74	39	100	100	0	0	0	0	0	0	0	0	0	0	0	0	0	0	0	0	0	0	0	1.634	1.513	1.543	1.464	1.387	1.636	0.879	0.000	0.000	0.000	0.000	0.000	0.000	0.000	0.000	0.000	0.000	0.000	0.000	0.000	0.000	32	236	3930	3722	0.708	Error	Error	2438	1492	0	0	2241	1481	0	0	0	0
3	12	8	""	"YOL079W"	12470	26940	60	255	312	180	105	108	43	90	75	0	208	261	173	66	77	50	84	65	0	0	0	0	0	0	0	0	0	0	0	0	0	0	0	0	0	0	0	1.056	1.062	1.201	1.190	3.066	1.125	0.516	0.000	0.000	0.000	0.000	0.000	0.000	0.000	0.000	0.000	0.000	0.000	0.000	0.000	0.000	32	176	292	402	0.079	Error	Error	150	142	0	0	207	195	0	0	0	0
3	13	8	""	"YOL017W"	12680	26940	80	3161	2740	1259	100	111	66	100	98	0	4962	4357	1956	66	73	33	100	98	0	0	0	0	0	0	0	0	0	0	0	0	0	0	0	0	0	0	0	0.625	0.615	0.610	0.641	1.973	0.605	0.892	0.000	0.000	0.000	0.000	0.000	0.000	0.000	0.000	0.000	0.000	0.000	0.000	0.000	0.000	52	340	7957	6931	-0.678	Error	Error	3061	4896	0	0	2640	4291	0	0	0	0
3	14	8	"GSH2"	"YOL049W"	12870	26940	60	617	710	422	112	121	82	96	84	0	429	615	484	68	77	44	96	84	0	0	0	0	0	0	0	0	0	0	0	0	0	0	0	0	0	0	0	1.399	1.093	0.920	1.231	2.093	0.991	0.713	0.000	0.000	0.000	0.000	0.000	0.000	0.000	0.000	0.000	0.000	0.000	0.000	0.000	0.000	32	176	866	1145	0.484	Error	Error	505	361	0	0	598	547	0	0	0	0
3	15	8	"IRA2"	"YOL081W"	13080	26940	70	206	215	86	95	104	47	75	53	0	164	175	87	68	74	32	87	68	0	0	0	0	0	0	0	0	0	0	0	0	0	0	0	0	0	0	0	1.156	1.121	1.186	1.154	3.538	1.439	0.201	0.000	0.000	0.000	0.000	0.000	0.000	0.000	0.000	0.000	0.000	0.000	0.000	0.000	0.000	32	236	207	227	0.209	Error	Error	111	96	0	0	120	107	0	0	0	0
3	16	8	""	"YOL019W"	13280	26940	70	4100	3775	841	104	109	51	100	100	0	5054	4862	876	69	77	39	100	100	0	0	0	0	0	0	0	0	0	0	0	0	0	0	0	0	0	0	0	0.802	0.766	0.771	0.755	1.285	0.739	0.901	0.000	0.000	0.000	0.000	0.000	0.000	0.000	0.000	0.000	0.000	0.000	0.000	0.000	0.000	32	236	8981	8464	-0.319	Error	Error	3996	4985	0	0	3671	4793	0	0	0	0
3	17	8	"GAL11"	"YOL051W"	13470	26940	60	3979	3685	1493	106	114	64	100	100	0	2479	2192	1021	67	76	59	100	100	0	0	0	0	0	0	0	0	0	0	0	0	0	0	0	0	0	0	0	1.606	1.684	1.755	1.839	1.512	1.657	0.905	0.000	0.000	0.000	0.000	0.000	0.000	0.000	0.000	0.000	0.000	0.000	0.000	0.000	0.000	32	176	6285	5704	0.683	Error	Error	3873	2412	0	0	3579	2125	0	0	0	0
3	18	8	""	"YOL083W"	13680	26930	90	1888	1791	526	101	117	115	100	100	0	1249	1123	325	64	76	53	100	98	0	0	0	0	0	0	0	0	0	0	0	0	0	0	0	0	0	0	0	1.508	1.596	1.591	1.629	1.572	1.675	0.884	0.000	0.000	0.000	0.000	0.000	0.000	0.000	0.000	0.000	0.000	0.000	0.000	0.000	0.000	52	420	2972	2749	0.593	Error	Error	1787	1185	0	0	1690	1059	0	0	0	0
3	19	8	"DIS3"	"YOL021C"	13880	26930	70	4307	4275	662	105	114	66	100	100	0	3467	3477	673	65	78	57	100	100	0	0	0	0	0	0	0	0	0	0	0	0	0	0	0	0	0	0	0	1.235	1.222	1.241	1.232	1.250	1.194	0.873	0.000	0.000	0.000	0.000	0.000	0.000	0.000	0.000	0.000	0.000	0.000	0.000	0.000	0.000	32	236	7604	7582	0.305	Error	Error	4202	3402	0	0	4170	3412	0	0	0	0
3	20	8	""	"YOL053C-A"	14070	26930	80	729	654	250	98	108	55	100	94	0	649	566	288	70	78	39	86	84	0	0	0	0	0	0	0	0	0	0	0	0	0	0	0	0	0	0	0	1.090	1.121	1.134	1.379	2.420	1.059	0.803	0.000	0.000	0.000	0.000	0.000	0.000	0.000	0.000	0.000	0.000	0.000	0.000	0.000	0.000	52	340	1210	1052	0.124	Error	Error	631	579	0	0	556	496	0	0	0	0
3	21	8	""	"YOL085C"	14280	26930	70	361	374	155	109	117	49	90	87	0	371	349	117	66	76	37	93	90	0	0	0	0	0	0	0	0	0	0	0	0	0	0	0	0	0	0	0	0.826	0.936	0.851	0.833	2.313	0.985	0.529	0.000	0.000	0.000	0.000	0.000	0.000	0.000	0.000	0.000	0.000	0.000	0.000	0.000	0.000	32	236	557	548	-0.275	Error	Error	252	305	0	0	265	283	0	0	0	0
3	1	9	"KIN4"	"YOR233W"	10290	27140	70	6127	6261	3173	103	128	124	100	100	0	8399	7723	3983	69	87	92	100	100	0	0	0	0	0	0	0	0	0	0	0	0	0	0	0	0	0	0	0	0.723	0.805	0.768	0.850	1.863	0.820	0.860	0.000	0.000	0.000	0.000	0.000	0.000	0.000	0.000	0.000	0.000	0.000	0.000	0.000	0.000	32	236	14354	13812	-0.468	Error	Error	6024	8330	0	0	6158	7654	0	0	0	0
3	2	9	"RBL2"	"YOR265W"	10490	27150	80	2786	2394	1262	107	115	53	100	94	0	2645	2307	1010	70	81	45	100	100	0	0	0	0	0	0	0	0	0	0	0	0	0	0	0	0	0	0	0	1.040	1.022	1.048	0.898	1.934	1.083	0.890	0.000	0.000	0.000	0.000	0.000	0.000	0.000	0.000	0.000	0.000	0.000	0.000	0.000	0.000	52	340	5254	4524	0.057	Error	Error	2679	2575	0	0	2287	2237	0	0	0	0
3	3	9	"TIM18"	"YOR297C"	10680	27150	80	2375	2300	759	103	114	51	100	100	0	2747	2416	948	68	78	38	100	98	0	0	0	0	0	0	0	0	0	0	0	0	0	0	0	0	0	0	0	0.848	0.936	0.919	1.001	1.677	0.897	0.901	0.000	0.000	0.000	0.000	0.000	0.000	0.000	0.000	0.000	0.000	0.000	0.000	0.000	0.000	52	340	4951	4545	-0.238	Error	Error	2272	2679	0	0	2197	2348	0	0	0	0
3	4	9	"SNR17A"	"YOR235W"	10880	27150	80	1566	1634	674	108	113	54	100	100	0	1069	1081	577	68	75	35	100	96	0	0	0	0	0	0	0	0	0	0	0	0	0	0	0	0	0	0	0	1.457	1.506	1.562	1.806	1.921	1.447	0.868	0.000	0.000	0.000	0.000	0.000	0.000	0.000	0.000	0.000	0.000	0.000	0.000	0.000	0.000	52	340	2459	2539	0.543	Error	Error	1458	1001	0	0	1526	1013	0	0	0	0
3	5	9	""	"YOR267C"	11090	27140	70	9524	8947	3355	107	124	90	100	100	0	8450	7721	2860	70	83	60	100	100	0	0	0	0	0	0	0	0	0	0	0	0	0	0	0	0	0	0	0	1.124	1.155	1.163	1.171	1.451	1.177	0.939	0.000	0.000	0.000	0.000	0.000	0.000	0.000	0.000	0.000	0.000	0.000	0.000	0.000	0.000	32	236	17797	16491	0.168	Error	Error	9417	8380	0	0	8840	7651	0	0	0	0
3	6	9	"BUD7"	"YOR299W"	11290	27140	70	5017	5054	1705	110	117	58	100	100	0	3211	3050	1112	68	76	38	100	100	0	0	0	0	0	0	0	0	0	0	0	0	0	0	0	0	0	0	0	1.561	1.658	1.679	1.678	1.417	1.759	0.895	0.000	0.000	0.000	0.000	0.000	0.000	0.000	0.000	0.000	0.000	0.000	0.000	0.000	0.000	32	236	8050	7926	0.643	Error	Error	4907	3143	0	0	4944	2982	0	0	0	0
3	7	9	"HES1"	"YOR237W"	11480	27140	80	3248	3170	1024	107	112	46	100	100	0	2877	2704	1022	68	75	31	100	100	0	0	0	0	0	0	0	0	0	0	0	0	0	0	0	0	0	0	0	1.118	1.162	1.099	1.217	1.647	1.143	0.879	0.000	0.000	0.000	0.000	0.000	0.000	0.000	0.000	0.000	0.000	0.000	0.000	0.000	0.000	52	340	5950	5699	0.161	Error	Error	3141	2809	0	0	3063	2636	0	0	0	0
3	8	9	"PAC1"	"YOR269W"	11680	27140	80	4879	4498	1348	103	110	48	100	100	0	5960	5295	1994	67	75	34	100	100	0	0	0	0	0	0	0	0	0	0	0	0	0	0	0	0	0	0	0	0.810	0.841	0.830	0.950	1.847	0.801	0.916	0.000	0.000	0.000	0.000	0.000	0.000	0.000	0.000	0.000	0.000	0.000	0.000	0.000	0.000	52	326	10669	9623	-0.303	Error	Error	4776	5893	0	0	4395	5228	0	0	0	0
3	9	9	"RAX1"	"YOR301W"	11880	27140	80	4365	3935	1103	102	111	51	100	100	0	2109	1899	694	65	76	36	98	98	0	0	0	0	0	0	0	0	0	0	0	0	0	0	0	0	0	0	0	2.086	2.090	2.008	2.351	1.743	2.079	0.903	0.000	0.000	0.000	0.000	0.000	0.000	0.000	0.000	0.000	0.000	0.000	0.000	0.000	0.000	52	340	6307	5667	1.060	Error	Error	4263	2044	0	0	3833	1834	0	0	0	0
3	10	9	""	"YOR239W"	12080	27140	80	2242	2308	951	110	115	49	100	100	0	1727	1629	615	68	76	34	100	100	0	0	0	0	0	0	0	0	0	0	0	0	0	0	0	0	0	0	0	1.285	1.408	1.427	1.404	1.911	1.467	0.849	0.000	0.000	0.000	0.000	0.000	0.000	0.000	0.000	0.000	0.000	0.000	0.000	0.000	0.000	52	326	3791	3759	0.362	Error	Error	2132	1659	0	0	2198	1561	0	0	0	0
3	11	9	""	"YOR271C"	12280	27140	70	4716	4388	1258	108	118	55	100	100	0	2146	1929	514	67	76	37	100	100	0	0	0	0	0	0	0	0	0	0	0	0	0	0	0	0	0	0	0	2.216	2.299	2.339	2.322	1.345	2.342	0.905	0.000	0.000	0.000	0.000	0.000	0.000	0.000	0.000	0.000	0.000	0.000	0.000	0.000	0.000	32	236	6687	6142	1.148	Error	Error	4608	2079	0	0	4280	1862	0	0	0	0
3	12	9	"CPA1"	"YOR303W"	12480	27140	70	3872	3547	907	106	112	48	100	100	0	1618	1568	409	67	75	31	100	100	0	0	0	0	0	0	0	0	0	0	0	0	0	0	0	0	0	0	0	2.428	2.292	2.361	2.332	1.391	2.296	0.886	0.000	0.000	0.000	0.000	0.000	0.000	0.000	0.000	0.000	0.000	0.000	0.000	0.000	0.000	32	236	5317	4942	1.280	Error	Error	3766	1551	0	0	3441	1501	0	0	0	0
3	13	9	""	"YPL222W"	12680	27140	80	1567	1746	1349	101	113	53	96	96	0	632	767	618	67	78	37	84	84	0	0	0	0	0	0	0	0	0	0	0	0	0	0	0	0	0	0	0	2.595	2.350	2.716	3.037	2.906	2.480	0.771	0.000	0.000	0.000	0.000	0.000	0.000	0.000	0.000	0.000	0.000	0.000	0.000	0.000	0.000	52	340	2031	2345	1.376	Error	Error	1466	565	0	0	1645	700	0	0	0	0
3	14	9	"HFI1"	"YPL254W"	12880	27140	70	2656	2636	804	104	111	53	100	100	0	2987	2902	918	73	86	64	100	100	0	0	0	0	0	0	0	0	0	0	0	0	0	0	0	0	0	0	0	0.876	0.895	0.884	0.904	1.319	0.872	0.920	0.000	0.000	0.000	0.000	0.000	0.000	0.000	0.000	0.000	0.000	0.000	0.000	0.000	0.000	32	236	5466	5361	-0.191	Error	Error	2552	2914	0	0	2532	2829	0	0	0	0
3	15	9	""	"YPR003C"	13080	27140	70	1562	1777	1046	104	111	49	100	96	0	3670	4146	2340	70	79	38	100	100	0	0	0	0	0	0	0	0	0	0	0	0	0	0	0	0	0	0	0	0.405	0.410	0.382	0.374	1.743	0.413	0.890	0.000	0.000	0.000	0.000	0.000	0.000	0.000	0.000	0.000	0.000	0.000	0.000	0.000	0.000	32	236	5058	5749	-1.304	Error	Error	1458	3600	0	0	1673	4076	0	0	0	0
3	16	9	"MMT2"	"YPL224C"	13280	27140	80	2855	2621	1301	109	114	49	100	98	0	4559	3730	2056	71	79	39	100	98	0	0	0	0	0	0	0	0	0	0	0	0	0	0	0	0	0	0	0	0.612	0.687	0.686	0.792	2.160	0.657	0.883	0.000	0.000	0.000	0.000	0.000	0.000	0.000	0.000	0.000	0.000	0.000	0.000	0.000	0.000	52	340	7234	6171	-0.709	Error	Error	2746	4488	0	0	2512	3659	0	0	0	0
3	17	9	"CLN2"	"YPL256C"	13490	27140	80	2468	2732	1773	104	111	48	100	98	0	2962	3172	1888	67	75	33	98	98	0	0	0	0	0	0	0	0	0	0	0	0	0	0	0	0	0	0	0	0.817	0.846	0.841	0.791	2.035	0.868	0.860	0.000	0.000	0.000	0.000	0.000	0.000	0.000	0.000	0.000	0.000	0.000	0.000	0.000	0.000	52	340	5259	5733	-0.292	Error	Error	2364	2895	0	0	2628	3105	0	0	0	0
3	18	9	"HAL1"	"YPR005C"	13680	27140	80	2509	2283	1249	107	112	51	98	96	0	3374	2964	1468	71	78	32	100	98	0	0	0	0	0	0	0	0	0	0	0	0	0	0	0	0	0	0	0	0.727	0.752	0.789	0.727	1.836	0.769	0.896	0.000	0.000	0.000	0.000	0.000	0.000	0.000	0.000	0.000	0.000	0.000	0.000	0.000	0.000	52	340	5705	5069	-0.460	Error	Error	2402	3303	0	0	2176	2893	0	0	0	0
3	19	9	""	"YPL226W"	13870	27140	70	2066	2392	1749	110	114	55	100	100	0	1729	2353	2062	69	79	57	100	100	0	0	0	0	0	0	0	0	0	0	0	0	0	0	0	0	0	0	0	1.178	0.999	1.083	1.038	1.638	0.915	0.759	0.000	0.000	0.000	0.000	0.000	0.000	0.000	0.000	0.000	0.000	0.000	0.000	0.000	0.000	32	236	3616	4566	0.237	Error	Error	1956	1660	0	0	2282	2284	0	0	0	0
3	20	9	"THI21"	"YPL258C"	14080	27140	70	2993	2805	1124	93	105	48	100	100	0	1879	1934	842	64	71	25	100	100	0	0	0	0	0	0	0	0	0	0	0	0	0	0	0	0	0	0	0	1.598	1.450	1.468	1.487	1.539	1.521	0.841	0.000	0.000	0.000	0.000	0.000	0.000	0.000	0.000	0.000	0.000	0.000	0.000	0.000	0.000	32	236	4715	4582	0.676	Error	Error	2900	1815	0	0	2712	1870	0	0	0	0
3	21	9	"SPO69"	"YPR007C"	14280	27130	80	2067	1891	833	99	106	45	100	100	0	2990	2586	1263	64	72	30	100	100	0	0	0	0	0	0	0	0	0	0	0	0	0	0	0	0	0	0	0	0.673	0.711	0.692	0.745	1.861	0.682	0.887	0.000	0.000	0.000	0.000	0.000	0.000	0.000	0.000	0.000	0.000	0.000	0.000	0.000	0.000	52	332	4894	4314	-0.572	Error	Error	1968	2926	0	0	1792	2522	0	0	0	0
3	1	10	"CET1"	"YPL228W"	10290	27350	80	5131	4971	2807	107	113	48	100	100	0	6925	6070	3452	70	78	35	98	96	0	0	0	0	0	0	0	0	0	0	0	0	0	0	0	0	0	0	0	0.733	0.811	0.778	0.877	2.270	0.805	0.927	0.000	0.000	0.000	0.000	0.000	0.000	0.000	0.000	0.000	0.000	0.000	0.000	0.000	0.000	52	340	11879	10864	-0.448	Error	Error	5024	6855	0	0	4864	6000	0	0	0	0
3	2	10	""	"YPL260W"	10490	27340	80	4741	4346	1675	104	112	63	100	100	0	5994	5345	2100	72	81	39	100	100	0	0	0	0	0	0	0	0	0	0	0	0	0	0	0	0	0	0	0	0.783	0.804	0.800	0.810	1.615	0.794	0.899	0.000	0.000	0.000	0.000	0.000	0.000	0.000	0.000	0.000	0.000	0.000	0.000	0.000	0.000	52	340	10559	9515	-0.353	Error	Error	4637	5922	0	0	4242	5273	0	0	0	0
3	3	10	""	"YPR009W"	10700	27350	100	1562	1354	597	111	169	287	90	85	0	3568	3123	1326	73	191	613	92	87	0	0	0	0	0	0	0	0	0	0	0	0	0	0	0	0	0	0	0	0.415	0.408	0.397	0.381	1.583	0.399	0.888	0.000	0.000	0.000	0.000	0.000	0.000	0.000	0.000	0.000	0.000	0.000	0.000	0.000	0.000	80	518	4946	4293	-1.268	Error	Error	1451	3495	0	0	1243	3050	0	0	0	0
3	4	10	"LTE1"	"YAL024C"	10870	27340	80	1149	1265	694	112	197	355	84	73	0	2660	2707	1621	72	256	772	82	76	0	0	0	0	0	0	0	0	0	0	0	0	0	0	0	0	0	0	0	0.401	0.438	0.439	0.517	2.239	0.416	0.891	0.000	0.000	0.000	0.000	0.000	0.000	0.000	0.000	0.000	0.000	0.000	0.000	0.000	0.000	52	321	3625	3788	-1.319	Error	Error	1037	2588	0	0	1153	2635	0	0	0	0
3	5	10	"PEP1"	"YBL017C"	11070	27330	150	112	135	94	108	118	64	20	8	0	75	87	58	68	78	43	16	5	0	0	0	0	0	0	0	0	0	0	0	0	0	0	0	0	0	0	0	0.571	1.421	2.360	2.189	3.643	3.207	0.100	0.000	0.000	0.000	0.000	0.000	0.000	0.000	0.000	0.000	0.000	0.000	0.000	0.000	0.000	156	1006	11	46	-0.807	Error	Error	4	7	0	0	27	19	0	0	-50	0
3	6	10	"ENA2"	"YDR039C"	11280	27360	70	142	164	73	110	118	56	43	21	0	95	153	294	70	79	40	34	18	0	0	0	0	0	0	0	0	0	0	0	0	0	0	0	0	0	0	0	1.280	0.651	1.775	1.508	3.509	0.199	0.091	0.000	0.000	0.000	0.000	0.000	0.000	0.000	0.000	0.000	0.000	0.000	0.000	0.000	0.000	32	236	57	137	0.356	Error	Error	32	25	0	0	54	83	0	0	0	0
3	7	10	""	"YFL019C"	11490	27350	60	173	174	70	108	114	50	53	28	0	93	119	59	69	77	34	43	43	0	0	0	0	0	0	0	0	0	0	0	0	0	0	0	0	0	0	0	2.708	1.320	0.884	0.938	3.080	3.087	0.095	0.000	0.000	0.000	0.000	0.000	0.000	0.000	0.000	0.000	0.000	0.000	0.000	0.000	0.000	32	176	89	116	1.437	Error	Error	65	24	0	0	66	50	0	0	0	0
3	8	10	""	"YGL066W"	11670	27330	150	114	137	94	108	116	55	23	11	0	76	92	63	67	75	35	24	11	0	0	0	0	0	0	0	0	0	0	0	0	0	0	0	0	0	0	0	0.667	1.160	2.615	1.936	4.053	2.487	0.117	0.000	0.000	0.000	0.000	0.000	0.000	0.000	0.000	0.000	0.000	0.000	0.000	0.000	0.000	156	985	15	54	-0.585	Error	Error	6	9	0	0	29	25	0	0	-50	0
3	9	10	"MNT2"	"YGL257C"	11890	27320	60	114	134	87	109	121	58	21	18	0	80	94	53	63	76	40	21	18	0	0	0	0	0	0	0	0	0	0	0	0	0	0	0	0	0	0	0	0.294	0.806	1.930	1.285	3.815	2.636	0.233	0.000	0.000	0.000	0.000	0.000	0.000	0.000	0.000	0.000	0.000	0.000	0.000	0.000	0.000	32	176	22	56	-1.766	Error	Error	5	17	0	0	25	31	0	0	0	0
3	10	10	""	"YHR032W"	12070	27330	150	118	129	66	109	120	64	18	4	0	71	82	42	66	78	53	12	1	0	0	0	0	0	0	0	0	0	0	0	0	0	0	0	0	0	0	0	1.800	1.250	2.160	2.329	3.796	4.481	0.030	0.000	0.000	0.000	0.000	0.000	0.000	0.000	0.000	0.000	0.000	0.000	0.000	0.000	0.000	156	987	14	36	0.848	Error	Error	9	5	0	0	20	16	0	0	-50	0
3	11	10	""	"YHR036W"	12290	27350	70	170	189	106	116	123	53	50	25	0	110	130	69	71	80	34	50	34	0	0	0	0	0	0	0	0	0	0	0	0	0	0	0	0	0	0	0	1.385	1.237	1.618	2.008	2.368	3.035	0.136	0.000	0.000	0.000	0.000	0.000	0.000	0.000	0.000	0.000	0.000	0.000	0.000	0.000	0.000	32	236	93	132	0.469	Error	Error	54	39	0	0	73	59	0	0	0	0
3	12	10	""	"YHR045W"	12490	27350	60	148	181	106	111	122	60	40	21	0	96	129	94	69	75	33	43	31	0	0	0	0	0	0	0	0	0	0	0	0	0	0	0	0	0	0	0	1.370	1.167	1.114	1.249	5.451	4.159	0.098	0.000	0.000	0.000	0.000	0.000	0.000	0.000	0.000	0.000	0.000	0.000	0.000	0.000	0.000	32	176	64	130	0.455	Error	Error	37	27	0	0	70	60	0	0	0	0
3	13	10	"STT4"	"YLR305C"	12680	27350	70	130	161	92	111	118	55	40	25	0	93	117	73	69	81	43	31	18	0	0	0	0	0	0	0	0	0	0	0	0	0	0	0	0	0	0	0	0.792	1.042	1.208	1.622	5.099	2.936	0.148	0.000	0.000	0.000	0.000	0.000	0.000	0.000	0.000	0.000	0.000	0.000	0.000	0.000	0.000	32	236	43	98	-0.337	Error	Error	19	24	0	0	50	48	0	0	0	0
3	14	10	""	"YLR422W"	12870	27330	150	108	126	69	112	118	56	20	9	0	76	90	58	71	84	52	13	7	0	0	0	0	0	0	0	0	0	0	0	0	0	0	0	0	0	0	0	-0.800	0.737	2.000	1.783	3.840	1.099	0.102	0.000	0.000	0.000	0.000	0.000	0.000	0.000	0.000	0.000	0.000	0.000	0.000	0.000	0.000	156	927	1	33	Error	Error	Error	-4	5	0	0	14	19	0	0	-50	0
3	15	10	""	"YML072C"	13070	27330	150	124	142	86	110	117	55	28	10	0	72	95	65	72	87	137	6	0	0	0	0	0	0	0	0	0	0	0	0	0	0	0	0	0	0	0	0	100000.000	1.391	1.777	1.738	3.582	1.885	0.169	0.000	0.000	0.000	0.000	0.000	0.000	0.000	0.000	0.000	0.000	0.000	0.000	0.000	0.000	156	932	14	55	16.610	Error	Error	14	0	0	0	32	23	0	0	-50	0
3	16	10	""	"SNR54"	13280	27350	60	275	316	176	99	111	51	90	62	0	229	297	216	73	80	43	75	65	0	0	0	0	0	0	0	0	0	0	0	0	0	0	0	0	0	0	0	1.128	0.969	1.022	1.027	4.301	0.857	0.496	0.000	0.000	0.000	0.000	0.000	0.000	0.000	0.000	0.000	0.000	0.000	0.000	0.000	0.000	32	176	332	441	0.174	Error	Error	176	156	0	0	217	224	0	0	0	0
3	17	10	""	"YMR046W-A"	13470	27340	80	1198	3850	5080	109	118	57	100	98	0	910	3062	4502	67	76	37	94	92	0	0	0	0	0	0	0	0	0	0	0	0	0	0	0	0	0	0	0	1.292	1.249	1.426	1.617	2.192	1.175	0.867	0.000	0.000	0.000	0.000	0.000	0.000	0.000	0.000	0.000	0.000	0.000	0.000	0.000	0.000	52	340	1932	6736	0.369	Error	Error	1089	843	0	0	3741	2995	0	0	0	0
3	18	10	""	"YMRWdelta16"	13680	27340	70	676	897	639	112	117	51	100	96	0	433	505	335	73	82	38	96	84	0	0	0	0	0	0	0	0	0	0	0	0	0	0	0	0	0	0	0	1.567	1.817	1.927	1.925	2.465	2.022	0.765	0.000	0.000	0.000	0.000	0.000	0.000	0.000	0.000	0.000	0.000	0.000	0.000	0.000	0.000	32	236	924	1217	0.648	Error	Error	564	360	0	0	785	432	0	0	0	0
3	19	10	""	"YNRCdelta9"	13870	27340	70	519	586	338	108	117	54	93	90	0	555	621	360	70	79	37	96	96	0	0	0	0	0	0	0	0	0	0	0	0	0	0	0	0	0	0	0	0.847	0.868	0.938	0.842	2.573	0.868	0.702	0.000	0.000	0.000	0.000	0.000	0.000	0.000	0.000	0.000	0.000	0.000	0.000	0.000	0.000	32	236	896	1029	-0.239	Error	Error	411	485	0	0	478	551	0	0	0	0
3	20	10	""	"SNR50"	14080	27340	60	366	429	265	102	107	45	100	90	0	238	300	194	68	72	25	87	87	0	0	0	0	0	0	0	0	0	0	0	0	0	0	0	0	0	0	0	1.553	1.409	1.428	1.493	2.374	1.448	0.762	0.000	0.000	0.000	0.000	0.000	0.000	0.000	0.000	0.000	0.000	0.000	0.000	0.000	0.000	32	176	434	559	0.635	Error	Error	264	170	0	0	327	232	0	0	0	0
3	21	10	""	"tR(ACG)O"	14270	27340	70	259	259	74	103	111	51	93	78	0	259	239	89	67	75	51	90	71	0	0	0	0	0	0	0	0	0	0	0	0	0	0	0	0	0	0	0	0.813	0.907	0.905	0.974	2.255	1.058	0.363	0.000	0.000	0.000	0.000	0.000	0.000	0.000	0.000	0.000	0.000	0.000	0.000	0.000	0.000	32	236	348	328	-0.300	Error	Error	156	192	0	0	156	172	0	0	0	0
3	1	11	""	"YPLCdelta1"	10280	27540	70	937	985	559	112	123	58	100	93	0	680	664	365	74	87	53	93	84	0	0	0	0	0	0	0	0	0	0	0	0	0	0	0	0	0	0	0	1.361	1.480	1.625	1.536	1.850	1.518	0.830	0.000	0.000	0.000	0.000	0.000	0.000	0.000	0.000	0.000	0.000	0.000	0.000	0.000	0.000	32	236	1431	1463	0.445	Error	Error	825	606	0	0	873	590	0	0	0	0
3	2	11	""	"YPL183W-A"	10480	27550	100	1267	1297	389	107	118	53	100	100	0	843	822	283	75	88	49	98	97	0	0	0	0	0	0	0	0	0	0	0	0	0	0	0	0	0	0	0	1.510	1.593	1.551	1.704	1.614	1.610	0.849	0.000	0.000	0.000	0.000	0.000	0.000	0.000	0.000	0.000	0.000	0.000	0.000	0.000	0.000	80	548	1928	1937	0.595	Error	Error	1160	768	0	0	1190	747	0	0	0	0
3	3	11	""	"IntYPL143W"	10680	27550	80	936	1344	1067	114	123	61	98	94	0	977	1420	1205	74	85	42	96	96	0	0	0	0	0	0	0	0	0	0	0	0	0	0	0	0	0	0	0	0.910	0.914	0.859	0.934	1.690	0.900	0.908	0.000	0.000	0.000	0.000	0.000	0.000	0.000	0.000	0.000	0.000	0.000	0.000	0.000	0.000	52	340	1725	2576	-0.136	Error	Error	822	903	0	0	1230	1346	0	0	0	0
3	4	11	""	"tC(GCA)P2"	10890	27550	70	457	473	200	106	113	49	96	90	0	545	490	220	70	84	49	90	84	0	0	0	0	0	0	0	0	0	0	0	0	0	0	0	0	0	0	0	0.739	0.874	0.841	0.964	2.281	0.899	0.735	0.000	0.000	0.000	0.000	0.000	0.000	0.000	0.000	0.000	0.000	0.000	0.000	0.000	0.000	32	236	826	787	-0.436	Error	Error	351	475	0	0	367	420	0	0	0	0
3	5	11	""	"tN(GUU)P"	11080	27550	90	4570	13556	18313	117	126	57	100	100	1	2810	6686	8449	73	84	41	98	96	0	0	0	0	0	0	0	0	0	0	0	0	0	0	0	0	0	0	0	1.627	2.032	1.931	2.117	2.085	2.212	0.884	0.000	0.000	0.000	0.000	0.000	0.000	0.000	0.000	0.000	0.000	0.000	0.000	0.000	0.000	52	420	7190	20052	0.702	Error	Error	4453	2737	0	0	13439	6613	0	0	0	0
3	6	11	""	"tI(AAU)P2"	11290	27550	80	1285	1333	682	116	121	50	100	100	0	966	990	533	75	83	38	100	100	0	0	0	0	0	0	0	0	0	0	0	0	0	0	0	0	0	0	0	1.312	1.330	1.421	1.366	1.721	1.350	0.867	0.000	0.000	0.000	0.000	0.000	0.000	0.000	0.000	0.000	0.000	0.000	0.000	0.000	0.000	52	340	2060	2132	0.392	Error	Error	1169	891	0	0	1217	915	0	0	0	0
3	7	11	""	"itL(UAA)B2"	11490	27540	80	473	494	229	108	118	59	92	84	0	445	448	227	68	78	37	96	90	0	0	0	0	0	0	0	0	0	0	0	0	0	0	0	0	0	0	0	0.968	1.016	1.018	0.982	1.917	1.038	0.764	0.000	0.000	0.000	0.000	0.000	0.000	0.000	0.000	0.000	0.000	0.000	0.000	0.000	0.000	52	340	742	766	-0.047	Error	Error	365	377	0	0	386	380	0	0	0	0
3	8	11	""	"iYBR057C"	11680	27540	90	2571	4736	4707	107	114	54	100	100	0	2194	3516	3461	68	78	37	98	98	0	0	0	0	0	0	0	0	0	0	0	0	0	0	0	0	0	0	0	1.159	1.343	1.402	1.631	2.526	1.363	0.916	0.000	0.000	0.000	0.000	0.000	0.000	0.000	0.000	0.000	0.000	0.000	0.000	0.000	0.000	52	414	4590	8077	0.213	Error	Error	2464	2126	0	0	4629	3448	0	0	0	0
3	9	11	""	"iYBR060C-1"	11890	27550	60	159	203	142	108	116	51	50	37	0	151	183	110	72	82	36	71	56	0	0	0	0	0	0	0	0	0	0	0	0	0	0	0	0	0	0	0	0.646	0.856	1.032	0.925	2.707	1.472	0.360	0.000	0.000	0.000	0.000	0.000	0.000	0.000	0.000	0.000	0.000	0.000	0.000	0.000	0.000	32	176	130	206	-0.631	Error	Error	51	79	0	0	95	111	0	0	0	0
3	10	11	""	"iYBR077C"	12080	27540	90	443	863	904	115	122	65	100	90	0	368	583	612	66	76	48	84	75	0	0	0	0	0	0	0	0	0	0	0	0	0	0	0	0	0	0	0	1.086	1.447	1.602	1.731	2.191	1.513	0.864	0.000	0.000	0.000	0.000	0.000	0.000	0.000	0.000	0.000	0.000	0.000	0.000	0.000	0.000	52	414	630	1265	0.119	Error	Error	328	302	0	0	748	517	0	0	0	0
3	11	11	""	"iYBR081C"	12290	27540	70	608	1143	1041	99	110	54	96	90	0	341	603	563	71	78	34	93	87	0	0	0	0	0	0	0	0	0	0	0	0	0	0	0	0	0	0	0	1.885	1.962	2.104	2.079	1.754	1.967	0.882	0.000	0.000	0.000	0.000	0.000	0.000	0.000	0.000	0.000	0.000	0.000	0.000	0.000	0.000	32	236	779	1576	0.915	Error	Error	509	270	0	0	1044	532	0	0	0	0
3	12	11	""	"iYBR083W"	12490	27540	80	885	1408	1192	109	115	48	96	94	0	496	708	620	70	77	35	96	84	0	0	0	0	0	0	0	0	0	0	0	0	0	0	0	0	0	0	0	1.822	2.036	2.297	2.150	2.281	1.922	0.684	0.000	0.000	0.000	0.000	0.000	0.000	0.000	0.000	0.000	0.000	0.000	0.000	0.000	0.000	52	340	1202	1937	0.865	Error	Error	776	426	0	0	1299	638	0	0	0	0
3	13	11	""	"iYBR097W"	12680	27540	70	404	426	192	109	116	56	93	84	0	295	349	174	72	78	33	100	93	0	0	0	0	0	0	0	0	0	0	0	0	0	0	0	0	0	0	0	1.323	1.144	1.092	1.139	1.798	1.175	0.696	0.000	0.000	0.000	0.000	0.000	0.000	0.000	0.000	0.000	0.000	0.000	0.000	0.000	0.000	32	236	518	594	0.404	Error	Error	295	223	0	0	317	277	0	0	0	0
3	14	11	""	"iYBR103W"	12880	27540	70	738	814	342	108	118	52	100	100	0	642	758	367	69	77	35	100	100	0	0	0	0	0	0	0	0	0	0	0	0	0	0	0	0	0	0	0	1.099	1.025	1.046	1.073	1.559	1.004	0.789	0.000	0.000	0.000	0.000	0.000	0.000	0.000	0.000	0.000	0.000	0.000	0.000	0.000	0.000	32	236	1203	1395	0.137	Error	Error	630	573	0	0	706	689	0	0	0	0
3	15	11	""	"iYBR107C"	13090	27540	80	731	834	537	111	118	54	98	90	0	409	514	359	69	91	217	63	44	0	0	0	0	0	0	0	0	0	0	0	0	0	0	0	0	0	0	0	1.824	1.625	1.711	1.678	1.951	1.168	0.399	0.000	0.000	0.000	0.000	0.000	0.000	0.000	0.000	0.000	0.000	0.000	0.000	0.000	0.000	52	340	960	1168	0.867	Error	Error	620	340	0	0	723	445	0	0	0	0
3	16	11	""	"iYBR126C"	13290	27540	80	340	792	985	108	116	55	90	82	0	256	677	888	74	83	39	94	73	0	0	0	0	0	0	0	0	0	0	0	0	0	0	0	0	0	0	0	1.275	1.134	1.347	1.160	2.469	1.136	0.788	0.000	0.000	0.000	0.000	0.000	0.000	0.000	0.000	0.000	0.000	0.000	0.000	0.000	0.000	52	340	414	1287	0.350	Error	Error	232	182	0	0	684	603	0	0	0	0
3	17	11	""	"iYBR130C"	13480	27550	70	1144	1053	372	103	112	50	100	100	0	852	777	369	72	82	39	96	96	0	0	0	0	0	0	0	0	0	0	0	0	0	0	0	0	0	0	0	1.335	1.348	1.360	1.572	1.965	1.292	0.788	0.000	0.000	0.000	0.000	0.000	0.000	0.000	0.000	0.000	0.000	0.000	0.000	0.000	0.000	32	236	1821	1655	0.416	Error	Error	1041	780	0	0	950	705	0	0	0	0
3	18	11	""	"iYBR135W"	13680	27540	70	995	1297	884	109	116	50	100	100	0	604	894	745	74	83	45	100	87	0	0	0	0	0	0	0	0	0	0	0	0	0	0	0	0	0	0	0	1.672	1.449	1.613	1.778	1.844	1.350	0.856	0.000	0.000	0.000	0.000	0.000	0.000	0.000	0.000	0.000	0.000	0.000	0.000	0.000	0.000	32	236	1416	2008	0.741	Error	Error	886	530	0	0	1188	820	0	0	0	0
3	19	11	""	"iYDL248W-0"	13880	27530	70	478	996	881	107	118	56	96	96	0	493	1046	1140	71	81	40	87	87	0	0	0	0	0	0	0	0	0	0	0	0	0	0	0	0	0	0	0	0.879	0.912	0.975	1.091	2.133	0.818	0.881	0.000	0.000	0.000	0.000	0.000	0.000	0.000	0.000	0.000	0.000	0.000	0.000	0.000	0.000	32	236	793	1864	-0.186	Error	Error	371	422	0	0	889	975	0	0	0	0
3	20	11	""	"iYDL246C-1"	14080	27540	60	1738	1914	1017	105	115	54	100	100	0	1452	1536	954	69	78	46	100	96	0	0	0	0	0	0	0	0	0	0	0	0	0	0	0	0	0	0	0	1.181	1.233	1.309	1.420	1.653	1.166	0.831	0.000	0.000	0.000	0.000	0.000	0.000	0.000	0.000	0.000	0.000	0.000	0.000	0.000	0.000	32	176	3016	3276	0.240	Error	Error	1633	1383	0	0	1809	1467	0	0	0	0
3	21	11	""	"iYDL243C"	14290	27540	80	925	1198	841	101	111	53	98	96	0	527	795	611	68	74	29	100	96	0	0	0	0	0	0	0	0	0	0	0	0	0	0	0	0	0	0	0	1.795	1.509	1.492	1.564	2.099	1.483	0.891	0.000	0.000	0.000	0.000	0.000	0.000	0.000	0.000	0.000	0.000	0.000	0.000	0.000	0.000	52	332	1283	1824	0.844	Error	Error	824	459	0	0	1097	727	0	0	0	0
3	1	12	""	"iYDL227C-0"	10290	27750	90	778	1810	2018	112	120	57	100	98	0	802	1794	2083	78	90	48	94	86	0	0	0	0	0	0	0	0	0	0	0	0	0	0	0	0	0	0	0	0.920	0.990	1.091	1.286	2.213	0.974	0.846	0.000	0.000	0.000	0.000	0.000	0.000	0.000	0.000	0.000	0.000	0.000	0.000	0.000	0.000	52	420	1390	3414	-0.120	Error	Error	666	724	0	0	1698	1716	0	0	0	0
3	2	12	""	"iYDL225W"	10490	27750	90	636	1363	1301	112	407	3516	5	0	0	1371	2759	2761	78	249	2052	42	28	0	0	0	0	0	0	0	0	0	0	0	0	0	0	0	0	0	0	0	0.405	0.467	0.489	0.506	2.067	0.457	0.920	0.000	0.000	0.000	0.000	0.000	0.000	0.000	0.000	0.000	0.000	0.000	0.000	0.000	0.000	52	420	1817	3932	-1.303	Error	Error	524	1293	0	0	1251	2681	0	0	0	0
3	3	12	""	"iYDL220C"	10700	27750	70	978	935	532	119	126	61	100	93	0	936	1065	690	81	89	40	100	96	0	0	0	0	0	0	0	0	0	0	0	0	0	0	0	0	0	0	0	1.005	0.829	0.858	0.917	1.822	0.794	0.836	0.000	0.000	0.000	0.000	0.000	0.000	0.000	0.000	0.000	0.000	0.000	0.000	0.000	0.000	32	236	1714	1800	0.007	Error	Error	859	855	0	0	816	984	0	0	0	0
3	4	12	""	"iYDL207W"	10900	27750	90	1666	1581	653	113	121	56	100	98	0	1176	1041	390	78	93	67	100	96	0	0	0	0	0	0	0	0	0	0	0	0	0	0	0	0	0	0	0	1.414	1.524	1.495	1.481	1.674	1.610	0.852	0.000	0.000	0.000	0.000	0.000	0.000	0.000	0.000	0.000	0.000	0.000	0.000	0.000	0.000	52	420	2651	2431	0.500	Error	Error	1553	1098	0	0	1468	963	0	0	0	0
3	5	12	""	"iYDL203C"	11090	27740	80	926	1324	1088	120	128	56	98	98	0	470	797	740	77	88	43	92	88	0	0	0	0	0	0	0	0	0	0	0	0	0	0	0	0	0	0	0	2.051	1.672	1.817	2.174	2.498	1.611	0.871	0.000	0.000	0.000	0.000	0.000	0.000	0.000	0.000	0.000	0.000	0.000	0.000	0.000	0.000	52	340	1199	1924	1.036	Error	Error	806	393	0	0	1204	720	0	0	0	0
3	6	12	""	"iYDL199C"	11290	27750	80	493	689	444	111	118	48	100	100	0	298	434	352	74	85	46	92	67	0	0	0	0	0	0	0	0	0	0	0	0	0	0	0	0	0	0	0	1.705	1.606	1.850	2.052	1.877	1.497	0.786	0.000	0.000	0.000	0.000	0.000	0.000	0.000	0.000	0.000	0.000	0.000	0.000	0.000	0.000	52	340	606	938	0.770	Error	Error	382	224	0	0	578	360	0	0	0	0
3	7	12	""	"iYDL183C-1"	11490	27750	80	1597	2056	1470	112	123	53	100	100	0	969	1207	877	76	88	48	96	94	0	0	0	0	0	0	0	0	0	0	0	0	0	0	0	0	0	0	0	1.663	1.719	1.774	1.764	1.746	1.744	0.909	0.000	0.000	0.000	0.000	0.000	0.000	0.000	0.000	0.000	0.000	0.000	0.000	0.000	0.000	52	340	2378	3075	0.734	Error	Error	1485	893	0	0	1944	1131	0	0	0	0
3	8	12	""	"iYDL179W"	11690	27750	80	674	952	617	115	120	55	100	98	0	421	566	410	73	86	54	94	82	0	0	0	0	0	0	0	0	0	0	0	0	0	0	0	0	0	0	0	1.606	1.698	1.782	1.878	1.643	1.682	0.872	0.000	0.000	0.000	0.000	0.000	0.000	0.000	0.000	0.000	0.000	0.000	0.000	0.000	0.000	52	340	907	1330	0.684	Error	Error	559	348	0	0	837	493	0	0	0	0
3	9	12	""	"iYDL175C"	11890	27750	70	869	1295	911	106	112	46	100	93	0	1117	1723	1382	68	77	37	100	96	0	0	0	0	0	0	0	0	0	0	0	0	0	0	0	0	0	0	0	0.727	0.718	0.724	0.838	1.874	0.670	0.870	0.000	0.000	0.000	0.000	0.000	0.000	0.000	0.000	0.000	0.000	0.000	0.000	0.000	0.000	32	236	1812	2844	-0.459	Error	Error	763	1049	0	0	1189	1655	0	0	0	0
3	10	12	""	"iYDR127W"	12090	27750	60	468	758	592	113	119	54	87	87	0	351	558	436	69	81	41	93	84	0	0	0	0	0	0	0	0	0	0	0	0	0	0	0	0	0	0	0	1.259	1.319	1.231	1.223	2.655	1.397	0.786	0.000	0.000	0.000	0.000	0.000	0.000	0.000	0.000	0.000	0.000	0.000	0.000	0.000	0.000	32	176	637	1134	0.332	Error	Error	355	282	0	0	645	489	0	0	0	0
3	11	12	""	"iYDR131C"	12290	27740	80	500	716	546	111	120	71	98	88	0	288	403	306	68	79	42	92	80	0	0	0	0	0	0	0	0	0	0	0	0	0	0	0	0	0	0	0	1.768	1.806	2.043	1.924	2.256	1.962	0.731	0.000	0.000	0.000	0.000	0.000	0.000	0.000	0.000	0.000	0.000	0.000	0.000	0.000	0.000	52	340	609	940	0.822	Error	Error	389	220	0	0	605	335	0	0	0	0
3	12	12	""	"iYDR137W"	12480	27750	70	724	895	649	100	109	54	96	90	0	427	542	378	67	75	36	96	90	0	0	0	0	0	0	0	0	0	0	0	0	0	0	0	0	0	0	0	1.733	1.674	1.792	1.615	2.309	1.803	0.780	0.000	0.000	0.000	0.000	0.000	0.000	0.000	0.000	0.000	0.000	0.000	0.000	0.000	0.000	32	236	984	1270	0.794	Error	Error	624	360	0	0	795	475	0	0	0	0
3	13	12	""	"iYDR155C"	12680	27750	70	502	525	196	106	114	49	100	96	0	374	352	155	67	74	28	96	87	0	0	0	0	0	0	0	0	0	0	0	0	0	0	0	0	0	0	0	1.290	1.470	1.452	1.726	2.640	1.548	0.586	0.000	0.000	0.000	0.000	0.000	0.000	0.000	0.000	0.000	0.000	0.000	0.000	0.000	0.000	32	236	703	704	0.367	Error	Error	396	307	0	0	419	285	0	0	0	0
3	14	12	""	"iYDR161W"	12890	27740	80	594	809	619	104	109	47	94	86	0	1308	1338	843	68	74	32	98	96	0	0	0	0	0	0	0	0	0	0	0	0	0	0	0	0	0	0	0	0.395	0.555	0.556	0.521	2.170	0.608	0.836	0.000	0.000	0.000	0.000	0.000	0.000	0.000	0.000	0.000	0.000	0.000	0.000	0.000	0.000	52	340	1730	1975	-1.339	Error	Error	490	1240	0	0	705	1270	0	0	0	0
3	15	12	""	"iYDR165W"	13080	27750	70	434	471	254	107	109	49	96	87	0	339	389	231	68	75	31	93	93	0	0	0	0	0	0	0	0	0	0	0	0	0	0	0	0	0	0	0	1.207	1.134	1.111	1.434	2.651	1.126	0.754	0.000	0.000	0.000	0.000	0.000	0.000	0.000	0.000	0.000	0.000	0.000	0.000	0.000	0.000	32	236	598	685	0.271	Error	Error	327	271	0	0	364	321	0	0	0	0
3	16	12	""	"iYDR177W"	13280	27750	70	1541	2145	1466	111	118	49	100	100	0	1121	1140	850	74	82	35	96	90	0	0	0	0	0	0	0	0	0	0	0	0	0	0	0	0	0	0	0	1.366	1.908	2.126	2.488	2.323	1.886	0.885	0.000	0.000	0.000	0.000	0.000	0.000	0.000	0.000	0.000	0.000	0.000	0.000	0.000	0.000	32	236	2477	3100	0.450	Error	Error	1430	1047	0	0	2034	1066	0	0	0	0
3	17	12	""	"iYDR180W"	13490	27750	60	412	574	387	107	108	45	93	87	0	659	954	817	74	86	42	96	90	0	0	0	0	0	0	0	0	0	0	0	0	0	0	0	0	0	0	0	0.521	0.531	0.554	0.645	2.678	0.472	0.809	0.000	0.000	0.000	0.000	0.000	0.000	0.000	0.000	0.000	0.000	0.000	0.000	0.000	0.000	32	176	890	1347	-0.940	Error	Error	305	585	0	0	467	880	0	0	0	0
3	18	12	""	"iYDR184C"	13680	27740	70	592	917	640	106	111	46	100	96	0	851	1003	800	67	79	37	100	93	0	0	0	0	0	0	0	0	0	0	0	0	0	0	0	0	0	0	0	0.620	0.866	0.987	1.112	2.243	0.826	0.850	0.000	0.000	0.000	0.000	0.000	0.000	0.000	0.000	0.000	0.000	0.000	0.000	0.000	0.000	32	236	1270	1747	-0.690	Error	Error	486	784	0	0	811	936	0	0	0	0
3	19	12	""	"iYDR204W"	13890	27740	70	1034	1001	561	114	116	47	100	100	0	326	452	282	72	82	37	96	81	0	0	0	0	0	0	0	0	0	0	0	0	0	0	0	0	0	0	0	3.622	2.334	2.636	2.657	1.572	2.337	0.857	0.000	0.000	0.000	0.000	0.000	0.000	0.000	0.000	0.000	0.000	0.000	0.000	0.000	0.000	32	236	1174	1267	1.857	Error	Error	920	254	0	0	887	380	0	0	0	0
3	20	12	""	"iYDR208W"	14080	27740	70	899	1280	902	98	111	78	100	100	0	859	865	629	70	78	35	100	93	0	0	0	0	0	0	0	0	0	0	0	0	0	0	0	0	0	0	0	1.015	1.487	1.702	1.753	1.817	1.513	0.864	0.000	0.000	0.000	0.000	0.000	0.000	0.000	0.000	0.000	0.000	0.000	0.000	0.000	0.000	32	236	1590	1977	0.022	Error	Error	801	789	0	0	1182	795	0	0	0	0
3	21	12	""	"itI(UAU)D"	14280	27740	80	358	547	444	107	115	53	94	80	0	246	470	483	68	77	55	78	67	0	0	0	0	0	0	0	0	0	0	0	0	0	0	0	0	0	0	0	1.410	1.095	1.163	1.400	3.190	0.977	0.791	0.000	0.000	0.000	0.000	0.000	0.000	0.000	0.000	0.000	0.000	0.000	0.000	0.000	0.000	52	340	429	842	0.496	Error	Error	251	178	0	0	440	402	0	0	0	0
3	1	13	""	"iYDR521W"	10290	27950	90	1051	1136	549	107	118	56	98	96	0	872	913	498	74	84	47	96	96	0	0	0	0	0	0	0	0	0	0	0	0	0	0	0	0	0	0	0	1.183	1.226	1.277	1.275	1.676	1.172	0.828	0.000	0.000	0.000	0.000	0.000	0.000	0.000	0.000	0.000	0.000	0.000	0.000	0.000	0.000	52	420	1742	1868	0.242	Error	Error	944	798	0	0	1029	839	0	0	0	0
3	2	13	""	"iYDR525W"	10490	27950	80	413	399	155	108	464	3907	0	0	0	314	317	120	70	276	2280	0	0	0	0	0	0	0	0	0	0	0	0	0	0	0	0	0	0	0	0	0	1.250	1.178	1.192	1.065	2.075	1.319	0.639	0.000	0.000	0.000	0.000	0.000	0.000	0.000	0.000	0.000	0.000	0.000	0.000	0.000	0.000	52	340	549	538	0.322	Error	Error	305	244	0	0	291	247	0	0	0	0
3	3	13	""	"iYDR528W"	10690	27950	80	837	828	413	108	115	51	92	92	0	1043	1045	461	72	79	37	98	98	0	0	0	0	0	0	0	0	0	0	0	0	0	0	0	0	0	0	0	0.751	0.740	0.734	0.596	2.595	0.770	0.819	0.000	0.000	0.000	0.000	0.000	0.000	0.000	0.000	0.000	0.000	0.000	0.000	0.000	0.000	52	340	1700	1693	-0.414	Error	Error	729	971	0	0	720	973	0	0	0	0
3	4	13	""	"iYDR541C-0"	10890	27950	80	1469	1536	881	111	121	52	100	100	0	1087	1130	632	74	88	45	98	96	0	0	0	0	0	0	0	0	0	0	0	0	0	0	0	0	0	0	0	1.341	1.349	1.256	1.388	2.002	1.415	0.806	0.000	0.000	0.000	0.000	0.000	0.000	0.000	0.000	0.000	0.000	0.000	0.000	0.000	0.000	52	340	2371	2481	0.423	Error	Error	1358	1013	0	0	1425	1056	0	0	0	0
3	5	13	""	"iYDR544C"	11080	27940	90	19171	18404	5396	120	127	58	100	100	0	9140	8410	3026	74	87	44	100	100	0	0	0	0	0	0	0	0	0	0	0	0	0	0	0	0	0	0	0	2.101	2.193	2.213	2.426	1.760	2.168	0.922	0.000	0.000	0.000	0.000	0.000	0.000	0.000	0.000	0.000	0.000	0.000	0.000	0.000	0.000	52	420	28117	26620	1.071	Error	Error	19051	9066	0	0	18284	8336	0	0	0	0
3	6	13	""	"iYEL073C-0"	11290	27940	80	2042	1993	516	112	119	52	100	100	0	1687	1575	424	70	83	46	100	100	0	0	0	0	0	0	0	0	0	0	0	0	0	0	0	0	0	0	0	1.194	1.250	1.212	1.252	1.325	1.268	0.880	0.000	0.000	0.000	0.000	0.000	0.000	0.000	0.000	0.000	0.000	0.000	0.000	0.000	0.000	52	340	3547	3386	0.255	Error	Error	1930	1617	0	0	1881	1505	0	0	0	0
3	7	13	""	"iYEL063C"	11490	27950	80	1779	1692	744	108	116	53	100	100	0	1286	1171	452	71	82	39	100	100	0	0	0	0	0	0	0	0	0	0	0	0	0	0	0	0	0	0	0	1.375	1.440	1.472	1.372	1.751	1.534	0.839	0.000	0.000	0.000	0.000	0.000	0.000	0.000	0.000	0.000	0.000	0.000	0.000	0.000	0.000	52	340	2886	2684	0.460	Error	Error	1671	1215	0	0	1584	1100	0	0	0	0
3	8	13	""	"iYEL059W"	11680	27950	80	976	972	473	110	118	53	98	96	0	544	517	270	73	83	43	90	80	0	0	0	0	0	0	0	0	0	0	0	0	0	0	0	0	0	0	0	1.839	1.941	1.788	2.071	2.181	1.953	0.832	0.000	0.000	0.000	0.000	0.000	0.000	0.000	0.000	0.000	0.000	0.000	0.000	0.000	0.000	52	340	1337	1306	0.879	Error	Error	866	471	0	0	862	444	0	0	0	0
3	9	13	""	"iYEL055C"	11890	27950	80	1465	1467	525	103	110	51	100	100	0	1438	1300	398	70	78	34	100	100	0	0	0	0	0	0	0	0	0	0	0	0	0	0	0	0	0	0	0	0.996	1.109	1.163	1.067	1.560	1.140	0.846	0.000	0.000	0.000	0.000	0.000	0.000	0.000	0.000	0.000	0.000	0.000	0.000	0.000	0.000	52	340	2730	2594	-0.006	Error	Error	1362	1368	0	0	1364	1230	0	0	0	0
3	10	13	""	"iYEL042W"	12090	27950	80	1860	1719	746	112	120	57	100	100	0	1024	972	341	67	84	71	100	98	0	0	0	0	0	0	0	0	0	0	0	0	0	0	0	0	0	0	0	1.827	1.776	1.851	1.655	1.629	1.994	0.815	0.000	0.000	0.000	0.000	0.000	0.000	0.000	0.000	0.000	0.000	0.000	0.000	0.000	0.000	52	340	2705	2512	0.869	Error	Error	1748	957	0	0	1607	905	0	0	0	0
3	11	13	""	"iYEL038W"	12280	27940	70	181	192	89	102	111	59	56	31	0	322	313	106	65	72	30	96	96	0	0	0	0	0	0	0	0	0	0	0	0	0	0	0	0	0	0	0	0.307	0.363	0.357	0.303	2.896	0.448	0.221	0.000	0.000	0.000	0.000	0.000	0.000	0.000	0.000	0.000	0.000	0.000	0.000	0.000	0.000	32	236	336	338	-1.702	Error	Error	79	257	0	0	90	248	0	0	0	0
3	12	13	""	"itS(AGA)E"	12490	27950	80	391	462	283	102	111	57	82	76	0	296	295	161	69	76	35	86	82	0	0	0	0	0	0	0	0	0	0	0	0	0	0	0	0	0	0	0	1.273	1.593	1.714	1.807	2.844	1.818	0.676	0.000	0.000	0.000	0.000	0.000	0.000	0.000	0.000	0.000	0.000	0.000	0.000	0.000	0.000	52	340	516	586	0.348	Error	Error	289	227	0	0	360	226	0	0	0	0
3	13	13	""	"iYFL044C"	12680	27940	80	490	488	155	107	111	51	98	96	0	350	346	129	65	74	37	98	92	0	0	0	0	0	0	0	0	0	0	0	0	0	0	0	0	0	0	0	1.344	1.356	1.481	1.403	1.557	1.399	0.754	0.000	0.000	0.000	0.000	0.000	0.000	0.000	0.000	0.000	0.000	0.000	0.000	0.000	0.000	52	340	668	662	0.426	Error	Error	383	285	0	0	381	281	0	0	0	0
3	14	13	""	"iYFL039C"	12870	27940	80	1426	1667	974	104	112	67	100	98	0	870	886	550	65	74	37	98	98	0	0	0	0	0	0	0	0	0	0	0	0	0	0	0	0	0	0	0	1.642	1.904	1.854	2.070	1.870	1.925	0.881	0.000	0.000	0.000	0.000	0.000	0.000	0.000	0.000	0.000	0.000	0.000	0.000	0.000	0.000	52	340	2127	2384	0.716	Error	Error	1322	805	0	0	1563	821	0	0	0	0
3	15	13	""	"iYFL035C-A"	13070	27940	80	491	505	227	101	111	55	94	94	0	432	485	275	66	73	35	98	90	0	0	0	0	0	0	0	0	0	0	0	0	0	0	0	0	0	0	0	1.066	0.964	0.915	1.031	1.881	0.921	0.812	0.000	0.000	0.000	0.000	0.000	0.000	0.000	0.000	0.000	0.000	0.000	0.000	0.000	0.000	52	340	756	823	0.092	Error	Error	390	366	0	0	404	419	0	0	0	0
3	16	13	""	"iYFL020C"	13270	27940	80	1334	1317	772	100	107	47	100	98	0	1584	1644	973	68	74	30	100	100	0	0	0	0	0	0	0	0	0	0	0	0	0	0	0	0	0	0	0	0.814	0.772	0.744	0.772	1.725	0.765	0.869	0.000	0.000	0.000	0.000	0.000	0.000	0.000	0.000	0.000	0.000	0.000	0.000	0.000	0.000	52	340	2750	2793	-0.297	Error	Error	1234	1516	0	0	1217	1576	0	0	0	0
3	17	13	""	"iYFL017C"	13470	27930	70	402	451	213	107	114	62	96	87	0	340	397	263	70	75	29	96	90	0	0	0	0	0	0	0	0	0	0	0	0	0	0	0	0	0	0	0	1.093	1.052	1.129	1.291	2.376	0.970	0.705	0.000	0.000	0.000	0.000	0.000	0.000	0.000	0.000	0.000	0.000	0.000	0.000	0.000	0.000	32	236	565	671	0.128	Error	Error	295	270	0	0	344	327	0	0	0	0
3	18	13	""	"iYFL013W-A"	13670	27930	90	696	734	219	92	103	49	100	100	0	628	639	258	66	72	29	100	98	0	0	0	0	0	0	0	0	0	0	0	0	0	0	0	0	0	0	0	1.075	1.120	1.130	1.211	1.632	1.071	0.826	0.000	0.000	0.000	0.000	0.000	0.000	0.000	0.000	0.000	0.000	0.000	0.000	0.000	0.000	52	420	1166	1215	0.104	Error	Error	604	562	0	0	642	573	0	0	0	0
3	19	13	""	"iYFR001W"	13870	27930	70	651	640	227	107	110	46	100	100	0	2150	2074	937	67	74	31	100	100	0	0	0	0	0	0	0	0	0	0	0	0	0	0	0	0	0	0	0	0.261	0.266	0.242	0.278	1.571	0.240	0.796	0.000	0.000	0.000	0.000	0.000	0.000	0.000	0.000	0.000	0.000	0.000	0.000	0.000	0.000	32	236	2627	2540	-1.937	Error	Error	544	2083	0	0	533	2007	0	0	0	0
3	20	13	""	"iYFR005C"	14070	27940	80	519	560	275	107	114	48	100	92	0	1736	1578	676	70	79	39	100	100	0	0	0	0	0	0	0	0	0	0	0	0	0	0	0	0	0	0	0	0.247	0.300	0.300	0.272	1.950	0.290	0.739	0.000	0.000	0.000	0.000	0.000	0.000	0.000	0.000	0.000	0.000	0.000	0.000	0.000	0.000	52	340	2078	1961	-2.016	Error	Error	412	1666	0	0	453	1508	0	0	0	0
3	21	13	""	"iYFR007W"	14280	27940	80	486	502	168	106	111	49	98	98	0	822	779	268	73	82	45	100	98	0	0	0	0	0	0	0	0	0	0	0	0	0	0	0	0	0	0	0	0.507	0.561	0.560	0.553	1.669	0.549	0.775	0.000	0.000	0.000	0.000	0.000	0.000	0.000	0.000	0.000	0.000	0.000	0.000	0.000	0.000	52	340	1129	1102	-0.979	Error	Error	380	749	0	0	396	706	0	0	0	0
3	1	14	""	"iYFR019W"	10290	28140	80	376	491	320	108	114	49	92	86	0	276	416	321	69	78	35	94	88	0	0	0	0	0	0	0	0	0	0	0	0	0	0	0	0	0	0	0	1.295	1.104	1.129	1.212	2.006	1.066	0.768	0.000	0.000	0.000	0.000	0.000	0.000	0.000	0.000	0.000	0.000	0.000	0.000	0.000	0.000	52	335	475	730	0.373	Error	Error	268	207	0	0	383	347	0	0	0	0
3	2	14	""	"iYFR021W"	10490	28140	80	2201	1957	864	106	112	47	100	100	0	1666	1455	613	66	74	32	100	100	0	0	0	0	0	0	0	0	0	0	0	0	0	0	0	0	0	0	0	1.309	1.333	1.356	1.279	1.476	1.379	0.897	0.000	0.000	0.000	0.000	0.000	0.000	0.000	0.000	0.000	0.000	0.000	0.000	0.000	0.000	52	340	3695	3240	0.389	Error	Error	2095	1600	0	0	1851	1389	0	0	0	0
3	3	14	""	"iYFR025C"	10690	28150	60	278	290	123	101	109	45	87	75	0	275	293	153	69	75	27	96	90	0	0	0	0	0	0	0	0	0	0	0	0	0	0	0	0	0	0	0	0.859	0.844	0.877	0.931	2.536	0.837	0.458	0.000	0.000	0.000	0.000	0.000	0.000	0.000	0.000	0.000	0.000	0.000	0.000	0.000	0.000	32	176	383	413	-0.219	Error	Error	177	206	0	0	189	224	0	0	0	0
3	4	14	""	"iYGL013C"	10880	28150	90	1860	1776	423	110	119	66	100	100	0	1703	1671	485	72	85	60	100	100	0	0	0	0	0	0	0	0	0	0	0	0	0	0	0	0	0	0	0	1.073	1.042	1.004	1.070	1.453	1.040	0.864	0.000	0.000	0.000	0.000	0.000	0.000	0.000	0.000	0.000	0.000	0.000	0.000	0.000	0.000	52	420	3381	3265	0.102	Error	Error	1750	1631	0	0	1666	1599	0	0	0	0
3	5	14	""	"iYGL009C"	11080	28150	80	1236	2209	2193	112	120	59	100	98	0	1122	1776	1773	73	87	66	98	94	0	0	0	0	0	0	0	0	0	0	0	0	0	0	0	0	0	0	0	1.071	1.231	1.271	1.300	2.013	1.254	0.872	0.000	0.000	0.000	0.000	0.000	0.000	0.000	0.000	0.000	0.000	0.000	0.000	0.000	0.000	52	340	2173	3800	0.100	Error	Error	1124	1049	0	0	2097	1703	0	0	0	0
3	6	14	""	"iYGL006W"	11280	28140	80	514	532	164	111	116	52	100	100	0	2186	2054	716	71	82	43	100	100	0	0	0	0	0	0	0	0	0	0	0	0	0	0	0	0	0	0	0	0.191	0.212	0.232	0.215	1.532	0.202	0.820	0.000	0.000	0.000	0.000	0.000	0.000	0.000	0.000	0.000	0.000	0.000	0.000	0.000	0.000	52	340	2518	2404	-2.392	Error	Error	403	2115	0	0	421	1983	0	0	0	0
3	7	14	""	"iYGR011W"	11480	28150	80	1275	1326	733	103	114	51	100	100	0	1173	1216	758	71	80	39	98	96	0	0	0	0	0	0	0	0	0	0	0	0	0	0	0	0	0	0	0	1.064	1.068	1.065	1.184	1.706	1.032	0.896	0.000	0.000	0.000	0.000	0.000	0.000	0.000	0.000	0.000	0.000	0.000	0.000	0.000	0.000	52	340	2274	2368	0.089	Error	Error	1172	1102	0	0	1223	1145	0	0	0	0
3	8	14	""	"iYGR015C"	11680	28150	80	851	820	357	105	113	51	100	100	0	1094	1003	500	71	79	38	100	98	0	0	0	0	0	0	0	0	0	0	0	0	0	0	0	0	0	0	0	0.729	0.767	0.735	0.810	1.758	0.733	0.851	0.000	0.000	0.000	0.000	0.000	0.000	0.000	0.000	0.000	0.000	0.000	0.000	0.000	0.000	52	340	1769	1647	-0.456	Error	Error	746	1023	0	0	715	932	0	0	0	0
3	9	14	""	"iYGR020C"	11880	28150	80	1265	1207	515	109	115	52	100	100	0	1150	1097	517	73	80	37	100	100	0	0	0	0	0	0	0	0	0	0	0	0	0	0	0	0	0	0	0	1.073	1.072	1.068	1.126	1.644	1.064	0.846	0.000	0.000	0.000	0.000	0.000	0.000	0.000	0.000	0.000	0.000	0.000	0.000	0.000	0.000	52	340	2233	2122	0.102	Error	Error	1156	1077	0	0	1098	1024	0	0	0	0
3	10	14	""	"iYGR034W"	12080	28140	80	503	607	343	108	120	59	98	94	0	993	1101	722	73	89	69	98	96	0	0	0	0	0	0	0	0	0	0	0	0	0	0	0	0	0	0	0	0.429	0.485	0.496	0.513	2.038	0.448	0.786	0.000	0.000	0.000	0.000	0.000	0.000	0.000	0.000	0.000	0.000	0.000	0.000	0.000	0.000	52	340	1315	1527	-1.220	Error	Error	395	920	0	0	499	1028	0	0	0	0
3	11	14	""	"iYGR038W"	12290	28140	70	570	722	463	105	110	54	96	87	0	580	858	654	70	77	32	100	100	0	0	0	0	0	0	0	0	0	0	0	0	0	0	0	0	0	0	0	0.912	0.783	0.785	0.820	1.841	0.738	0.869	0.000	0.000	0.000	0.000	0.000	0.000	0.000	0.000	0.000	0.000	0.000	0.000	0.000	0.000	32	236	975	1405	-0.133	Error	Error	465	510	0	0	617	788	0	0	0	0
3	12	14	""	"iYGR039W"	12480	28140	70	673	664	303	104	110	47	96	96	0	495	504	261	68	79	35	100	93	0	0	0	0	0	0	0	0	0	0	0	0	0	0	0	0	0	0	0	1.333	1.284	1.137	1.290	2.075	1.351	0.661	0.000	0.000	0.000	0.000	0.000	0.000	0.000	0.000	0.000	0.000	0.000	0.000	0.000	0.000	32	236	996	996	0.414	Error	Error	569	427	0	0	560	436	0	0	0	0
3	13	14	""	"iYGR055W"	12680	28140	90	1208	1326	644	103	110	50	100	100	0	775	822	401	64	72	34	98	98	0	0	0	0	0	0	0	0	0	0	0	0	0	0	0	0	0	0	0	1.554	1.613	1.612	1.746	1.962	1.656	0.883	0.000	0.000	0.000	0.000	0.000	0.000	0.000	0.000	0.000	0.000	0.000	0.000	0.000	0.000	52	420	1816	1981	0.636	Error	Error	1105	711	0	0	1223	758	0	0	0	0
3	14	14	""	"iYGR059W"	12890	28140	70	784	752	279	102	108	45	100	100	0	829	709	298	64	71	28	100	93	0	0	0	0	0	0	0	0	0	0	0	0	0	0	0	0	0	0	0	0.892	1.008	0.972	1.134	1.934	1.038	0.837	0.000	0.000	0.000	0.000	0.000	0.000	0.000	0.000	0.000	0.000	0.000	0.000	0.000	0.000	32	236	1447	1295	-0.166	Error	Error	682	765	0	0	650	645	0	0	0	0
3	15	14	""	"iYGR062C"	13080	28140	70	690	649	380	97	109	58	90	90	0	445	495	315	68	81	60	87	75	0	0	0	0	0	0	0	0	0	0	0	0	0	0	0	0	0	0	0	1.573	1.293	1.377	1.384	1.863	1.295	0.734	0.000	0.000	0.000	0.000	0.000	0.000	0.000	0.000	0.000	0.000	0.000	0.000	0.000	0.000	32	236	970	979	0.653	Error	Error	593	377	0	0	552	427	0	0	0	0
3	16	14	""	"iYHR001W"	13290	28140	80	600	616	333	101	108	45	94	92	0	1836	1760	950	67	74	33	100	100	0	0	0	0	0	0	0	0	0	0	0	0	0	0	0	0	0	0	0	0.282	0.304	0.276	0.277	1.783	0.301	0.848	0.000	0.000	0.000	0.000	0.000	0.000	0.000	0.000	0.000	0.000	0.000	0.000	0.000	0.000	52	340	2268	2208	-1.826	Error	Error	499	1769	0	0	515	1693	0	0	0	0
3	17	14	""	"iYHR004C"	13480	28150	80	575	579	188	96	108	60	98	98	0	993	1002	449	68	78	50	100	100	0	0	0	0	0	0	0	0	0	0	0	0	0	0	0	0	0	0	0	0.518	0.517	0.538	0.542	1.738	0.476	0.796	0.000	0.000	0.000	0.000	0.000	0.000	0.000	0.000	0.000	0.000	0.000	0.000	0.000	0.000	52	340	1404	1417	-0.949	Error	Error	479	925	0	0	483	934	0	0	0	0
3	18	14	""	"iYHRCdelta4"	13680	28140	100	1639	1551	505	99	107	48	100	100	0	2190	2100	792	67	75	34	100	100	0	0	0	0	0	0	0	0	0	0	0	0	0	0	0	0	0	0	0	0.725	0.714	0.706	0.751	1.686	0.683	0.865	0.000	0.000	0.000	0.000	0.000	0.000	0.000	0.000	0.000	0.000	0.000	0.000	0.000	0.000	80	548	3663	3485	-0.463	Error	Error	1540	2123	0	0	1452	2033	0	0	0	0
3	19	14	""	"iYHR017W"	13880	28130	70	381	428	187	105	113	54	93	87	0	439	534	340	69	77	44	96	96	0	0	0	0	0	0	0	0	0	0	0	0	0	0	0	0	0	0	0	0.746	0.695	0.682	0.728	1.640	0.622	0.685	0.000	0.000	0.000	0.000	0.000	0.000	0.000	0.000	0.000	0.000	0.000	0.000	0.000	0.000	32	236	646	788	-0.423	Error	Error	276	370	0	0	323	465	0	0	0	0
3	20	14	""	"iYHRCsigma2"	14080	28140	60	358	426	247	115	120	52	87	78	0	268	380	283	75	83	38	81	71	0	0	0	0	0	0	0	0	0	0	0	0	0	0	0	0	0	0	0	1.259	1.020	1.158	1.298	2.505	1.022	0.632	0.000	0.000	0.000	0.000	0.000	0.000	0.000	0.000	0.000	0.000	0.000	0.000	0.000	0.000	32	176	436	616	0.332	Error	Error	243	193	0	0	311	305	0	0	0	0
3	21	14	""	"iYHR023W"	14280	28130	80	386	478	309	111	120	55	90	82	0	671	892	706	75	82	34	98	98	0	0	0	0	0	0	0	0	0	0	0	0	0	0	0	0	0	0	0	0.461	0.449	0.497	0.494	2.213	0.414	0.767	0.000	0.000	0.000	0.000	0.000	0.000	0.000	0.000	0.000	0.000	0.000	0.000	0.000	0.000	52	340	871	1184	-1.116	Error	Error	275	596	0	0	367	817	0	0	0	0
3	1	15	""	"iYHR039C"	10300	28340	80	501	495	233	110	123	64	90	80	0	416	439	234	73	84	47	96	84	0	0	0	0	0	0	0	0	0	0	0	0	0	0	0	0	0	0	0	1.140	1.052	1.028	1.063	2.064	1.044	0.734	0.000	0.000	0.000	0.000	0.000	0.000	0.000	0.000	0.000	0.000	0.000	0.000	0.000	0.000	52	340	734	751	0.189	Error	Error	391	343	0	0	385	366	0	0	0	0
3	2	15	""	"iYHR042W"	10490	28340	80	505	701	519	112	119	53	96	90	0	435	683	531	70	81	46	98	92	0	0	0	0	0	0	0	0	0	0	0	0	0	0	0	0	0	0	0	1.077	0.961	1.102	1.053	1.874	0.976	0.811	0.000	0.000	0.000	0.000	0.000	0.000	0.000	0.000	0.000	0.000	0.000	0.000	0.000	0.000	52	340	758	1202	0.107	Error	Error	393	365	0	0	589	613	0	0	0	0
3	3	15	""	"iYHR046C"	10690	28340	90	1091	1056	403	114	121	50	100	100	0	2111	1975	984	73	81	41	100	100	0	0	0	0	0	0	0	0	0	0	0	0	0	0	0	0	0	0	0	0.479	0.495	0.511	0.523	1.482	0.456	0.886	0.000	0.000	0.000	0.000	0.000	0.000	0.000	0.000	0.000	0.000	0.000	0.000	0.000	0.000	52	420	3015	2844	-1.061	Error	Error	977	2038	0	0	942	1902	0	0	0	0
3	4	15	""	"iYHR060W"	10890	28340	80	649	928	584	105	113	52	100	100	0	664	881	587	74	83	40	100	100	0	0	0	0	0	0	0	0	0	0	0	0	0	0	0	0	0	0	0	0.922	1.020	0.990	1.070	1.617	1.009	0.910	0.000	0.000	0.000	0.000	0.000	0.000	0.000	0.000	0.000	0.000	0.000	0.000	0.000	0.000	52	340	1134	1630	-0.117	Error	Error	544	590	0	0	823	807	0	0	0	0
3	5	15	""	"iYHR064C"	11090	28340	80	1211	1133	531	112	122	58	100	100	0	528	583	331	75	89	64	88	86	0	0	0	0	0	0	0	0	0	0	0	0	0	0	0	0	0	0	0	2.426	2.010	2.057	2.260	1.949	1.999	0.799	0.000	0.000	0.000	0.000	0.000	0.000	0.000	0.000	0.000	0.000	0.000	0.000	0.000	0.000	52	340	1552	1529	1.279	Error	Error	1099	453	0	0	1021	508	0	0	0	0
3	6	15	""	"iYHR068W"	11290	28340	90	562	752	487	116	125	55	98	92	0	544	692	553	73	86	48	86	82	0	0	0	0	0	0	0	0	0	0	0	0	0	0	0	0	0	0	0	0.947	1.027	1.013	1.244	2.121	0.957	0.875	0.000	0.000	0.000	0.000	0.000	0.000	0.000	0.000	0.000	0.000	0.000	0.000	0.000	0.000	52	420	917	1255	-0.079	Error	Error	446	471	0	0	636	619	0	0	0	0
3	7	15	""	"iYIL023C"	11480	28340	80	1068	1107	490	111	119	53	100	100	0	682	710	402	73	82	38	92	88	0	0	0	0	0	0	0	0	0	0	0	0	0	0	0	0	0	0	0	1.571	1.564	1.566	1.866	2.219	1.510	0.850	0.000	0.000	0.000	0.000	0.000	0.000	0.000	0.000	0.000	0.000	0.000	0.000	0.000	0.000	52	340	1566	1633	0.652	Error	Error	957	609	0	0	996	637	0	0	0	0
3	8	15	""	"iYIL019W"	11680	28340	80	1930	1754	802	105	111	49	100	100	0	2231	1983	848	72	80	38	100	100	0	0	0	0	0	0	0	0	0	0	0	0	0	0	0	0	0	0	0	0.845	0.863	0.872	0.832	1.519	0.871	0.890	0.000	0.000	0.000	0.000	0.000	0.000	0.000	0.000	0.000	0.000	0.000	0.000	0.000	0.000	52	340	3984	3560	-0.242	Error	Error	1825	2159	0	0	1649	1911	0	0	0	0
3	9	15	""	"iYIL015W"	11880	28340	80	209	251	152	113	121	57	65	48	0	182	264	236	72	79	36	84	63	0	0	0	0	0	0	0	0	0	0	0	0	0	0	0	0	0	0	0	0.873	0.719	0.837	0.723	3.637	0.648	0.502	0.000	0.000	0.000	0.000	0.000	0.000	0.000	0.000	0.000	0.000	0.000	0.000	0.000	0.000	52	340	206	330	-0.196	Error	Error	96	110	0	0	138	192	0	0	0	0
3	10	15	""	"iYIL005W"	12080	28340	70	320	364	185	108	115	53	84	78	0	738	930	558	76	85	41	96	93	0	0	0	0	0	0	0	0	0	0	0	0	0	0	0	0	0	0	0	0.320	0.300	0.287	0.302	2.038	0.290	0.725	0.000	0.000	0.000	0.000	0.000	0.000	0.000	0.000	0.000	0.000	0.000	0.000	0.000	0.000	32	236	874	1110	-1.643	Error	Error	212	662	0	0	256	854	0	0	0	0
3	11	15	""	"iYIL001W"	12280	28340	60	226	252	114	112	117	52	71	56	0	413	609	448	69	75	30	96	90	0	0	0	0	0	0	0	0	0	0	0	0	0	0	0	0	0	0	0	0.331	0.259	0.252	0.331	3.483	0.204	0.468	0.000	0.000	0.000	0.000	0.000	0.000	0.000	0.000	0.000	0.000	0.000	0.000	0.000	0.000	32	176	458	680	-1.593	Error	Error	114	344	0	0	140	540	0	0	0	0
3	12	15	""	"iYIR003W"	12480	28340	70	283	306	115	103	114	57	96	78	0	562	532	265	71	79	37	96	90	0	0	0	0	0	0	0	0	0	0	0	0	0	0	0	0	0	0	0	0.367	0.440	0.420	0.537	2.297	0.404	0.590	0.000	0.000	0.000	0.000	0.000	0.000	0.000	0.000	0.000	0.000	0.000	0.000	0.000	0.000	32	236	671	664	-1.448	Error	Error	180	491	0	0	203	461	0	0	0	0
3	13	15	""	"iYIR018W-0"	12680	28340	90	1797	1808	431	103	112	53	100	100	0	3253	3257	578	69	80	42	100	100	0	0	0	0	0	0	0	0	0	0	0	0	0	0	0	0	0	0	0	0.532	0.535	0.514	0.526	1.251	0.518	0.864	0.000	0.000	0.000	0.000	0.000	0.000	0.000	0.000	0.000	0.000	0.000	0.000	0.000	0.000	52	420	4878	4893	-0.910	Error	Error	1694	3184	0	0	1705	3188	0	0	0	0
3	14	15	""	"iYIR020C"	12880	28340	80	708	703	232	108	113	57	100	98	0	630	626	338	70	80	39	96	92	0	0	0	0	0	0	0	0	0	0	0	0	0	0	0	0	0	0	0	1.071	1.070	1.131	1.329	2.380	0.952	0.756	0.000	0.000	0.000	0.000	0.000	0.000	0.000	0.000	0.000	0.000	0.000	0.000	0.000	0.000	52	340	1160	1151	0.100	Error	Error	600	560	0	0	595	556	0	0	0	0
3	15	15	""	"iYIR022W"	13080	28340	80	798	803	275	102	107	48	100	100	0	581	581	236	67	76	32	100	100	0	0	0	0	0	0	0	0	0	0	0	0	0	0	0	0	0	0	0	1.354	1.364	1.385	1.405	1.659	1.378	0.806	0.000	0.000	0.000	0.000	0.000	0.000	0.000	0.000	0.000	0.000	0.000	0.000	0.000	0.000	52	340	1210	1215	0.437	Error	Error	696	514	0	0	701	514	0	0	0	0
3	16	15	""	"iYIR038C-0"	13280	28330	90	1139	1130	189	99	104	45	100	100	0	993	1023	187	67	73	30	100	100	0	0	0	0	0	0	0	0	0	0	0	0	0	0	0	0	0	0	0	1.123	1.078	1.046	1.082	1.353	1.072	0.849	0.000	0.000	0.000	0.000	0.000	0.000	0.000	0.000	0.000	0.000	0.000	0.000	0.000	0.000	52	420	1966	1987	0.167	Error	Error	1040	926	0	0	1031	956	0	0	0	0
3	17	15	""	"iYIRCdelta6-2"	13490	28340	90	1594	1684	816	102	110	47	100	100	0	1455	1572	700	67	73	31	100	100	0	0	0	0	0	0	0	0	0	0	0	0	0	0	0	0	0	0	0	1.075	1.051	1.125	1.005	1.520	1.112	0.874	0.000	0.000	0.000	0.000	0.000	0.000	0.000	0.000	0.000	0.000	0.000	0.000	0.000	0.000	52	420	2880	3087	0.104	Error	Error	1492	1388	0	0	1582	1505	0	0	0	0
3	18	15	""	"iYIR042C"	13680	28340	90	1126	1191	440	111	119	53	100	100	0	1246	1149	437	69	78	39	98	98	0	0	0	0	0	0	0	0	0	0	0	0	0	0	0	0	0	0	0	0.862	1.000	0.983	1.062	1.745	1.002	0.882	0.000	0.000	0.000	0.000	0.000	0.000	0.000	0.000	0.000	0.000	0.000	0.000	0.000	0.000	52	420	2192	2160	-0.214	Error	Error	1015	1177	0	0	1080	1080	0	0	0	0
3	19	15	""	"iYJR076C"	13880	28340	80	560	785	544	104	110	48	100	100	0	450	740	609	69	77	34	98	98	0	0	0	0	0	0	0	0	0	0	0	0	0	0	0	0	0	0	0	1.197	1.015	1.062	1.153	1.804	0.946	0.818	0.000	0.000	0.000	0.000	0.000	0.000	0.000	0.000	0.000	0.000	0.000	0.000	0.000	0.000	52	340	837	1352	0.259	Error	Error	456	381	0	0	681	671	0	0	0	0
3	20	15	""	"iYJR083C"	14080	28330	80	534	525	158	110	116	50	98	98	0	435	411	159	73	81	36	98	98	0	0	0	0	0	0	0	0	0	0	0	0	0	0	0	0	0	0	0	1.171	1.228	1.197	1.278	1.622	1.247	0.742	0.000	0.000	0.000	0.000	0.000	0.000	0.000	0.000	0.000	0.000	0.000	0.000	0.000	0.000	52	340	786	753	0.228	Error	Error	424	362	0	0	415	338	0	0	0	0
3	21	15	""	"iYJR089W"	14280	28340	80	672	700	296	113	122	56	98	96	0	1110	1093	500	73	87	47	100	100	0	0	0	0	0	0	0	0	0	0	0	0	0	0	0	0	0	0	0	0.539	0.575	0.552	0.565	1.741	0.555	0.816	0.000	0.000	0.000	0.000	0.000	0.000	0.000	0.000	0.000	0.000	0.000	0.000	0.000	0.000	52	340	1596	1607	-0.891	Error	Error	559	1037	0	0	587	1020	0	0	0	0
3	1	16	""	"iYJR102C"	10290	28550	80	1653	1563	406	105	112	52	100	100	0	1119	1009	323	72	83	55	100	98	0	0	0	0	0	0	0	0	0	0	0	0	0	0	0	0	0	0	0	1.479	1.556	1.524	1.634	1.604	1.585	0.822	0.000	0.000	0.000	0.000	0.000	0.000	0.000	0.000	0.000	0.000	0.000	0.000	0.000	0.000	52	332	2595	2395	0.564	Error	Error	1548	1047	0	0	1458	937	0	0	0	0
3	2	16	""	"iYJR106W"	10490	28550	80	759	767	277	105	114	49	100	98	0	1092	1057	331	70	79	37	100	100	0	0	0	0	0	0	0	0	0	0	0	0	0	0	0	0	0	0	0	0.640	0.671	0.669	0.650	1.674	0.658	0.754	0.000	0.000	0.000	0.000	0.000	0.000	0.000	0.000	0.000	0.000	0.000	0.000	0.000	0.000	52	340	1676	1649	-0.644	Error	Error	654	1022	0	0	662	987	0	0	0	0
3	3	16	""	"iYJR110W"	10690	28540	70	912	867	410	106	112	48	96	96	0	1004	1064	602	70	76	31	96	96	0	0	0	0	0	0	0	0	0	0	0	0	0	0	0	0	0	0	0	0.863	0.766	0.794	0.819	1.535	0.728	0.845	0.000	0.000	0.000	0.000	0.000	0.000	0.000	0.000	0.000	0.000	0.000	0.000	0.000	0.000	32	236	1740	1755	-0.213	Error	Error	806	934	0	0	761	994	0	0	0	0
3	4	16	""	"iYJR128W"	10890	28540	80	1064	1076	269	104	113	51	100	100	0	492	495	139	70	77	31	100	100	0	0	0	0	0	0	0	0	0	0	0	0	0	0	0	0	0	0	0	2.275	2.287	2.264	2.346	1.513	2.401	0.816	0.000	0.000	0.000	0.000	0.000	0.000	0.000	0.000	0.000	0.000	0.000	0.000	0.000	0.000	52	340	1382	1397	1.186	Error	Error	960	422	0	0	972	425	0	0	0	0
3	5	16	""	"iYJR132W"	11090	28550	80	694	701	234	104	114	53	100	98	0	1110	1098	338	76	83	38	100	100	0	0	0	0	0	0	0	0	0	0	0	0	0	0	0	0	0	0	0	0.571	0.584	0.561	0.571	1.566	0.581	0.800	0.000	0.000	0.000	0.000	0.000	0.000	0.000	0.000	0.000	0.000	0.000	0.000	0.000	0.000	52	340	1624	1619	-0.809	Error	Error	590	1034	0	0	597	1022	0	0	0	0
3	6	16	""	"iYJR136C"	11280	28540	70	326	339	109	102	107	43	100	90	0	242	276	127	72	79	31	100	96	0	0	0	0	0	0	0	0	0	0	0	0	0	0	0	0	0	0	0	1.318	1.162	1.151	1.197	1.758	2.049	0.339	0.000	0.000	0.000	0.000	0.000	0.000	0.000	0.000	0.000	0.000	0.000	0.000	0.000	0.000	32	236	394	441	0.398	Error	Error	224	170	0	0	237	204	0	0	0	0
3	7	16	""	"iYJR151C-1"	11490	28550	90	1977	1909	577	111	116	52	100	100	0	1075	1070	214	74	87	47	100	100	0	0	0	0	0	0	0	0	0	0	0	0	0	0	0	0	0	0	0	1.864	1.805	1.828	1.739	1.438	1.994	0.846	0.000	0.000	0.000	0.000	0.000	0.000	0.000	0.000	0.000	0.000	0.000	0.000	0.000	0.000	52	420	2867	2794	0.899	Error	Error	1866	1001	0	0	1798	996	0	0	0	0
3	8	16	""	"iYJR153W-1"	11680	28540	90	1412	1425	293	106	113	50	100	100	0	1065	1042	192	73	83	42	100	100	0	0	0	0	0	0	0	0	0	0	0	0	0	0	0	0	0	0	0	1.317	1.361	1.353	1.356	1.321	1.372	0.855	0.000	0.000	0.000	0.000	0.000	0.000	0.000	0.000	0.000	0.000	0.000	0.000	0.000	0.000	52	420	2298	2288	0.397	Error	Error	1306	992	0	0	1319	969	0	0	0	0
3	9	16	""	"iYJR157W-0"	11890	28540	80	3967	3592	1152	114	121	50	100	100	0	5340	5217	1160	71	80	34	100	100	0	0	0	0	0	0	0	0	0	0	0	0	0	0	0	0	0	0	0	0.731	0.676	0.727	0.651	1.356	0.683	0.894	0.000	0.000	0.000	0.000	0.000	0.000	0.000	0.000	0.000	0.000	0.000	0.000	0.000	0.000	52	340	9122	8624	-0.452	Error	Error	3853	5269	0	0	3478	5146	0	0	0	0
3	10	16	""	"iYKR051W"	12090	28540	80	639	687	297	110	119	60	100	98	0	1307	1436	676	75	85	42	100	100	0	0	0	0	0	0	0	0	0	0	0	0	0	0	0	0	0	0	0	0.429	0.424	0.435	0.428	1.550	0.400	0.815	0.000	0.000	0.000	0.000	0.000	0.000	0.000	0.000	0.000	0.000	0.000	0.000	0.000	0.000	52	340	1761	1938	-1.220	Error	Error	529	1232	0	0	577	1361	0	0	0	0
3	11	16	""	"iYKR055W"	12280	28540	90	777	753	265	105	115	61	98	98	0	409	386	162	69	79	38	94	92	0	0	0	0	0	0	0	0	0	0	0	0	0	0	0	0	0	0	0	1.976	2.044	2.128	2.241	1.849	2.108	0.755	0.000	0.000	0.000	0.000	0.000	0.000	0.000	0.000	0.000	0.000	0.000	0.000	0.000	0.000	52	420	1012	965	0.983	Error	Error	672	340	0	0	648	317	0	0	0	0
3	12	16	""	"iYKR059W"	12480	28550	90	289	307	113	107	114	50	94	82	0	293	287	100	71	81	45	94	88	0	0	0	0	0	0	0	0	0	0	0	0	0	0	0	0	0	0	0	0.820	0.926	0.882	0.928	2.312	1.062	0.545	0.000	0.000	0.000	0.000	0.000	0.000	0.000	0.000	0.000	0.000	0.000	0.000	0.000	0.000	52	420	404	416	-0.287	Error	Error	182	222	0	0	200	216	0	0	0	0
3	13	16	""	"itK(UUU)K"	12680	28540	80	313	343	159	113	118	53	92	75	0	204	201	79	76	86	42	84	69	0	0	0	0	0	0	0	0	0	0	0	0	0	0	0	0	0	0	0	1.563	1.840	1.681	1.938	2.389	2.371	0.480	0.000	0.000	0.000	0.000	0.000	0.000	0.000	0.000	0.000	0.000	0.000	0.000	0.000	0.000	52	340	328	355	0.644	Error	Error	200	128	0	0	230	125	0	0	0	0
3	14	16	""	"iYKR076W"	12870	28540	90	614	625	228	103	110	48	100	98	0	425	406	176	71	83	48	92	84	0	0	0	0	0	0	0	0	0	0	0	0	0	0	0	0	0	0	0	1.444	1.558	1.546	1.770	1.909	1.617	0.759	0.000	0.000	0.000	0.000	0.000	0.000	0.000	0.000	0.000	0.000	0.000	0.000	0.000	0.000	52	420	865	857	0.530	Error	Error	511	354	0	0	522	335	0	0	0	0
3	15	16	""	"iYKR080W"	13080	28540	70	321	382	212	106	112	57	93	68	0	229	252	139	69	82	61	78	59	0	0	0	0	0	0	0	0	0	0	0	0	0	0	0	0	0	0	0	1.344	1.508	1.345	1.747	2.706	1.740	0.548	0.000	0.000	0.000	0.000	0.000	0.000	0.000	0.000	0.000	0.000	0.000	0.000	0.000	0.000	32	236	375	459	0.426	Error	Error	215	160	0	0	276	183	0	0	0	0
3	16	16	""	"iYKR095W"	13290	28540	90	2468	2448	979	101	109	49	100	100	0	1825	1800	653	70	76	33	100	100	0	0	0	0	0	0	0	0	0	0	0	0	0	0	0	0	0	0	0	1.349	1.357	1.351	1.310	1.380	1.415	0.910	0.000	0.000	0.000	0.000	0.000	0.000	0.000	0.000	0.000	0.000	0.000	0.000	0.000	0.000	52	420	4122	4077	0.432	Error	Error	2367	1755	0	0	2347	1730	0	0	0	0
3	17	16	""	"iYKR099W"	13480	28540	90	1160	1243	520	108	118	52	100	100	0	1256	1214	655	72	80	36	98	98	0	0	0	0	0	0	0	0	0	0	0	0	0	0	0	0	0	0	0	0.889	0.994	1.055	1.138	1.855	0.925	0.873	0.000	0.000	0.000	0.000	0.000	0.000	0.000	0.000	0.000	0.000	0.000	0.000	0.000	0.000	52	420	2236	2277	-0.171	Error	Error	1052	1184	0	0	1135	1142	0	0	0	0
3	18	16	""	"iYKR101W-2"	13680	28530	90	1535	1542	475	105	116	55	100	100	0	932	858	381	72	80	35	96	96	0	0	0	0	0	0	0	0	0	0	0	0	0	0	0	0	0	0	0	1.663	1.828	1.752	2.098	1.873	1.746	0.841	0.000	0.000	0.000	0.000	0.000	0.000	0.000	0.000	0.000	0.000	0.000	0.000	0.000	0.000	52	420	2290	2223	0.734	Error	Error	1430	860	0	0	1437	786	0	0	0	0
3	19	16	""	"iYLL062C"	13880	28540	90	747	756	223	111	116	55	100	100	0	524	526	180	71	79	34	100	100	0	0	0	0	0	0	0	0	0	0	0	0	0	0	0	0	0	0	0	1.404	1.418	1.467	1.451	1.558	1.446	0.747	0.000	0.000	0.000	0.000	0.000	0.000	0.000	0.000	0.000	0.000	0.000	0.000	0.000	0.000	52	420	1089	1100	0.490	Error	Error	636	453	0	0	645	455	0	0	0	0
3	20	16	""	"iYLL058W"	14090	28530	90	511	548	244	107	114	58	98	98	0	744	739	296	73	81	39	100	98	0	0	0	0	0	0	0	0	0	0	0	0	0	0	0	0	0	0	0	0.602	0.662	0.617	0.646	1.568	0.693	0.706	0.000	0.000	0.000	0.000	0.000	0.000	0.000	0.000	0.000	0.000	0.000	0.000	0.000	0.000	52	420	1075	1107	-0.732	Error	Error	404	671	0	0	441	666	0	0	0	0
3	21	16	""	"iYLL055W"	14280	28540	90	745	743	187	111	119	61	100	100	0	1846	1774	592	72	81	42	100	100	0	0	0	0	0	0	0	0	0	0	0	0	0	0	0	0	0	0	0	0.357	0.371	0.344	0.380	1.506	0.332	0.775	0.000	0.000	0.000	0.000	0.000	0.000	0.000	0.000	0.000	0.000	0.000	0.000	0.000	0.000	52	420	2408	2334	-1.484	Error	Error	634	1774	0	0	632	1702	0	0	0	0
3	1	17	""	"iYLRWdelta14"	10300	28750	80	355	389	203	104	113	50	92	86	0	481	568	360	71	82	44	92	90	0	0	0	0	0	0	0	0	0	0	0	0	0	0	0	0	0	0	0	0.612	0.573	0.590	0.629	2.224	0.551	0.757	0.000	0.000	0.000	0.000	0.000	0.000	0.000	0.000	0.000	0.000	0.000	0.000	0.000	0.000	52	340	661	782	-0.708	Error	Error	251	410	0	0	285	497	0	0	0	0
3	2	17	""	"iYLR259C"	10490	28740	80	924	1246	879	109	118	54	100	98	0	608	968	816	69	81	44	96	92	0	0	0	0	0	0	0	0	0	0	0	0	0	0	0	0	0	0	0	1.512	1.265	1.240	1.499	2.182	1.187	0.849	0.000	0.000	0.000	0.000	0.000	0.000	0.000	0.000	0.000	0.000	0.000	0.000	0.000	0.000	52	340	1354	2036	0.597	Error	Error	815	539	0	0	1137	899	0	0	0	0
3	3	17	""	"iYLR263W"	10690	28750	80	557	631	316	111	124	97	98	84	0	382	459	296	70	85	94	86	61	0	0	0	0	0	0	0	0	0	0	0	0	0	0	0	0	0	0	0	1.429	1.337	1.527	1.583	1.898	1.258	0.820	0.000	0.000	0.000	0.000	0.000	0.000	0.000	0.000	0.000	0.000	0.000	0.000	0.000	0.000	52	340	758	909	0.515	Error	Error	446	312	0	0	520	389	0	0	0	0
3	4	17	""	"iYLR281C"	10880	28750	70	260	262	129	98	109	46	84	71	0	190	223	144	72	80	33	81	62	0	0	0	0	0	0	0	0	0	0	0	0	0	0	0	0	0	0	0	1.373	1.086	1.170	1.671	4.854	1.084	0.298	0.000	0.000	0.000	0.000	0.000	0.000	0.000	0.000	0.000	0.000	0.000	0.000	0.000	0.000	32	236	280	315	0.457	Error	Error	162	118	0	0	164	151	0	0	0	0
3	5	17	""	"iYLR286C"	11090	28750	90	1287	1599	911	115	122	51	100	100	0	1074	1177	771	74	82	34	100	100	0	0	0	0	0	0	0	0	0	0	0	0	0	0	0	0	0	0	0	1.172	1.345	1.362	1.580	1.754	1.299	0.905	0.000	0.000	0.000	0.000	0.000	0.000	0.000	0.000	0.000	0.000	0.000	0.000	0.000	0.000	52	420	2172	2587	0.229	Error	Error	1172	1000	0	0	1484	1103	0	0	0	0
3	6	17	""	"iYLR289W"	11290	28750	80	261	355	290	116	124	57	73	55	0	226	448	438	80	91	49	90	69	0	0	0	0	0	0	0	0	0	0	0	0	0	0	0	0	0	0	0	0.993	0.649	0.662	0.692	2.662	0.626	0.695	0.000	0.000	0.000	0.000	0.000	0.000	0.000	0.000	0.000	0.000	0.000	0.000	0.000	0.000	52	340	291	607	-0.010	Error	Error	145	146	0	0	239	368	0	0	0	0
3	7	17	""	"iYLR304C"	11490	28740	60	673	1156	886	112	118	51	100	93	0	565	824	683	76	83	35	93	87	0	0	0	0	0	0	0	0	0	0	0	0	0	0	0	0	0	0	0	1.147	1.396	1.677	1.646	2.380	1.380	0.822	0.000	0.000	0.000	0.000	0.000	0.000	0.000	0.000	0.000	0.000	0.000	0.000	0.000	0.000	32	176	1050	1792	0.198	Error	Error	561	489	0	0	1044	748	0	0	0	0
3	8	17	""	"iYLR308W"	11690	28740	80	271	392	328	113	123	59	76	55	0	180	370	400	79	89	41	65	51	0	0	0	0	0	0	0	0	0	0	0	0	0	0	0	0	0	0	0	1.564	0.959	1.175	1.329	3.701	0.851	0.718	0.000	0.000	0.000	0.000	0.000	0.000	0.000	0.000	0.000	0.000	0.000	0.000	0.000	0.000	52	340	259	570	0.646	Error	Error	158	101	0	0	279	291	0	0	0	0
3	9	17	""	"iYLR312W-A"	11890	28750	80	680	1061	866	111	119	50	98	96	0	636	932	820	71	80	36	96	94	0	0	0	0	0	0	0	0	0	0	0	0	0	0	0	0	0	0	0	1.007	1.103	1.145	1.185	2.223	1.084	0.895	0.000	0.000	0.000	0.000	0.000	0.000	0.000	0.000	0.000	0.000	0.000	0.000	0.000	0.000	52	340	1134	1811	0.010	Error	Error	569	565	0	0	950	861	0	0	0	0
3	10	17	""	"iYLR330W"	12090	28740	80	1145	1388	888	111	123	67	100	100	0	524	769	568	74	82	37	96	90	0	0	0	0	0	0	0	0	0	0	0	0	0	0	0	0	0	0	0	2.298	1.837	1.910	2.063	1.742	1.774	0.880	0.000	0.000	0.000	0.000	0.000	0.000	0.000	0.000	0.000	0.000	0.000	0.000	0.000	0.000	52	340	1484	1972	1.200	Error	Error	1034	450	0	0	1277	695	0	0	0	0
3	11	17	""	"iSNR61"	12290	28730	50	315	342	138	117	127	56	91	83	0	322	304	148	77	86	35	100	75	0	0	0	0	0	0	0	0	0	0	0	0	0	0	0	0	0	0	0	0.808	0.991	0.875	1.087	1.815	0.893	0.660	0.000	0.000	0.000	0.000	0.000	0.000	0.000	0.000	0.000	0.000	0.000	0.000	0.000	0.000	12	104	443	452	-0.307	Error	Error	198	245	0	0	225	227	0	0	0	0
3	12	17	""	"iYLRWdelta20"	12490	28740	60	307	391	199	104	109	48	90	81	0	213	312	213	74	81	33	87	78	0	0	0	0	0	0	0	0	0	0	0	0	0	0	0	0	0	0	0	1.460	1.206	1.198	1.345	2.395	1.114	0.709	0.000	0.000	0.000	0.000	0.000	0.000	0.000	0.000	0.000	0.000	0.000	0.000	0.000	0.000	32	176	342	525	0.546	Error	Error	203	139	0	0	287	238	0	0	0	0
3	13	17	""	"iYMR033W"	12690	28740	70	394	395	94	107	125	70	100	93	0	807	714	296	73	86	48	100	96	0	0	0	0	0	0	0	0	0	0	0	0	0	0	0	0	0	0	0	0.391	0.449	0.444	0.500	1.681	0.387	0.616	0.000	0.000	0.000	0.000	0.000	0.000	0.000	0.000	0.000	0.000	0.000	0.000	0.000	0.000	32	236	1021	929	-1.355	Error	Error	287	734	0	0	288	641	0	0	0	0
3	14	17	""	"iYMR037C"	12890	28740	60	1284	1555	1341	111	115	51	96	90	0	582	1013	920	73	80	35	93	90	0	0	0	0	0	0	0	0	0	0	0	0	0	0	0	0	0	0	0	2.305	1.536	1.547	1.813	3.010	1.548	0.840	0.000	0.000	0.000	0.000	0.000	0.000	0.000	0.000	0.000	0.000	0.000	0.000	0.000	0.000	32	176	1682	2384	1.204	Error	Error	1173	509	0	0	1444	940	0	0	0	0
3	15	17	""	"iYMR041C"	13080	28740	70	812	761	334	114	120	49	100	100	0	314	379	248	70	80	37	96	87	0	0	0	0	0	0	0	0	0	0	0	0	0	0	0	0	0	0	0	2.861	2.094	2.562	2.562	1.844	2.003	0.681	0.000	0.000	0.000	0.000	0.000	0.000	0.000	0.000	0.000	0.000	0.000	0.000	0.000	0.000	32	236	942	956	1.516	Error	Error	698	244	0	0	647	309	0	0	0	0
3	16	17	""	"iYMR054W"	13280	28740	70	404	440	131	101	110	46	100	100	0	455	461	282	72	78	32	90	84	0	0	0	0	0	0	0	0	0	0	0	0	0	0	0	0	0	0	0	0.791	0.871	0.924	1.187	2.504	0.791	0.482	0.000	0.000	0.000	0.000	0.000	0.000	0.000	0.000	0.000	0.000	0.000	0.000	0.000	0.000	32	236	686	728	-0.338	Error	Error	303	383	0	0	339	389	0	0	0	0
3	17	17	""	"iYMR058W"	13500	28750	70	512	777	833	112	119	52	96	96	0	406	614	600	70	81	38	87	78	0	0	0	0	0	0	0	0	0	0	0	0	0	0	0	0	0	0	0	1.190	1.222	1.301	1.380	3.527	1.395	0.751	0.000	0.000	0.000	0.000	0.000	0.000	0.000	0.000	0.000	0.000	0.000	0.000	0.000	0.000	32	236	736	1209	0.252	Error	Error	400	336	0	0	665	544	0	0	0	0
3	18	17	""	"iYMR063W"	13680	28740	70	360	393	123	105	112	51	100	96	0	290	294	147	65	76	43	87	78	0	0	0	0	0	0	0	0	0	0	0	0	0	0	0	0	0	0	0	1.133	1.258	1.356	1.469	2.135	1.328	0.505	0.000	0.000	0.000	0.000	0.000	0.000	0.000	0.000	0.000	0.000	0.000	0.000	0.000	0.000	32	236	480	517	0.181	Error	Error	255	225	0	0	288	229	0	0	0	0
3	19	17	""	"iYMR078C"	13880	28740	70	1239	1255	641	116	125	63	100	93	0	1098	1055	674	74	87	49	90	87	0	0	0	0	0	0	0	0	0	0	0	0	0	0	0	0	0	0	0	1.097	1.161	1.118	1.426	1.930	1.059	0.895	0.000	0.000	0.000	0.000	0.000	0.000	0.000	0.000	0.000	0.000	0.000	0.000	0.000	0.000	32	236	2147	2120	0.133	Error	Error	1123	1024	0	0	1139	981	0	0	0	0
3	20	17	""	"iYMR082C-0"	14090	28740	60	864	1292	987	107	119	66	100	93	0	714	869	647	73	84	46	93	87	0	0	0	0	0	0	0	0	0	0	0	0	0	0	0	0	0	0	0	1.181	1.489	1.367	1.671	2.272	1.553	0.848	0.000	0.000	0.000	0.000	0.000	0.000	0.000	0.000	0.000	0.000	0.000	0.000	0.000	0.000	32	176	1398	1981	0.240	Error	Error	757	641	0	0	1185	796	0	0	0	0
3	21	17	""	"iYMR085W"	14290	28740	60	301	350	178	107	116	56	96	78	0	314	371	204	74	81	34	96	93	0	0	0	0	0	0	0	0	0	0	0	0	0	0	0	0	0	0	0	0.808	0.818	0.763	0.882	2.436	0.837	0.342	0.000	0.000	0.000	0.000	0.000	0.000	0.000	0.000	0.000	0.000	0.000	0.000	0.000	0.000	32	176	434	540	-0.307	Error	Error	194	240	0	0	243	297	0	0	0	0
3	1	18	""	"iYMR101C"	10290	28960	80	609	690	406	114	123	64	94	88	0	1051	1468	1132	76	83	44	98	98	0	0	0	0	0	0	0	0	0	0	0	0	0	0	0	0	0	0	0	0.508	0.414	0.456	0.455	2.054	0.369	0.850	0.000	0.000	0.000	0.000	0.000	0.000	0.000	0.000	0.000	0.000	0.000	0.000	0.000	0.000	52	320	1470	1968	-0.978	Error	Error	495	975	0	0	576	1392	0	0	0	0
3	2	18	""	"iYMR105C"	10490	28950	60	666	935	620	113	121	59	100	100	0	343	558	497	72	80	33	90	81	0	0	0	0	0	0	0	0	0	0	0	0	0	0	0	0	0	0	0	2.041	1.691	1.961	2.096	2.274	1.502	0.827	0.000	0.000	0.000	0.000	0.000	0.000	0.000	0.000	0.000	0.000	0.000	0.000	0.000	0.000	32	176	824	1308	1.029	Error	Error	553	271	0	0	822	486	0	0	0	0
[truncated: 4,114,638 more chars]
