# Supplementary material for: Genome-Wide Mapping of the Cohesin Complex in the Yeast Saccharomyces cerevisiae
Source: PLoS Biol. 2004 Jul 27;2(9):e259. doi: 10.1371/journal.pbio.0020259 (PMC490026; doi:10.1371/journal.pbio.0020259)
Supplement: Dataset S46 — Cy3 = ChIP nocodazole arrest galactose Mcd1-18Myc in W303; Cy5 = genomic DNA. (4.4 MB XLS). [file pbio.0020259.sd046.xls]

ATF	1.0
27	82    
"Type=GenePix Results 2"
"DateTime=2002/09/17 10:34:51"
"Settings=L:\cohesin followup\UP6_218.gps"
"GalFile=C:\Documents and Settings\jen.JEN-W2000\Desktop\UberChip6.gal"
"PixelSize=10"
"Wavelengths=635	532"
"ImageFiles=L:\cohesin followup\UP6_218_635.tif 0	L:\cohesin followup\UP6_218_532.tif 0"
"NormalizationMethod=None"
"NormalizationFactors=1	1"
"JpegImage=L:\cohesin followup\UP6_218.jpg"
"RatioFormulations=W1/W2 (635/532)"
"Barcode="
"BackgroundSubtraction=LocalFeature"
"ImageOrigin=750, 24690"
"JpegOrigin=920, 25160"
"Creator=GenePix Pro 4.0.1.9"
"Scanner=GenePix 4000B [87097]"
"FocusPosition=0"
"Temperature=27.85"
"LinesAveraged=1"
"Comment=Cy5=total gDNA Cy3=1827 gal NZ ChIP 9-5-02 MycMcd1"
"PMTGain=710	580"
"ScanPower=100	100"
"LaserPower=3.35	3.64"
"LaserOnTime=15817	15829"
"ScanRegion=75,2469,2028,6174"
"Supplier="
"Block"	"Column"	"Row"	"Name"	"ID"	"X"	"Y"	"Dia."	"F635 Median"	"F635 Mean"	"F635 SD"	"B635 Median"	"B635 Mean"	"B635 SD"	"% > B635+1SD"	"% > B635+2SD"	"F635 % Sat."	"F532 Median"	"F532 Mean"	"F532 SD"	"B532 Median"	"B532 Mean"	"B532 SD"	"% > B532+1SD"	"% > B532+2SD"	"F532 % Sat."	"F3 Median"	"F3 Mean"	"F3 SD"	"B3 Median"	"B3 Mean"	"B3 SD"	"% > B3+1SD"	"% > B3+2SD"	"F3 % Sat."	"F4 Median"	"F4 Mean"	"F4 SD"	"B4 Median"	"B4 Mean"	"B4 SD"	"% > B4+1SD"	"% > B4+2SD"	"F4 % Sat."	"Ratio of Medians (635/532)"	"Ratio of Means (635/532)"	"Median of Ratios (635/532)"	"Mean of Ratios (635/532)"	"Ratios SD (635/532)"	"Rgn Ratio (635/532)"	"Rgn R� (635/532)"	"Ratio of Medians (Ratio/2)"	"Ratio of Means (Ratio/2)"	"Median of Ratios (Ratio/2)"	"Mean of Ratios (Ratio/2)"	"Ratios SD (Ratio/2)"	"Rgn Ratio (Ratio/2)"	"Rgn R� (Ratio/2)"	"Ratio of Medians (Ratio/3)"	"Ratio of Means (Ratio/3)"	"Median of Ratios (Ratio/3)"	"Mean of Ratios (Ratio/3)"	"Ratios SD (Ratio/3)"	"Rgn Ratio (Ratio/3)"	"Rgn R� (Ratio/3)"	"F Pixels"	"B Pixels"	"Sum of Medians"	"Sum of Means"	"Log Ratio (635/532)"	"Log Ratio (Ratio/2)"	"Log Ratio (Ratio/3)"	"F635 Median - B635"	"F532 Median - B532"	"F3 Median - B3"	"F4 Median - B4"	"F635 Mean - B635"	"F532 Mean - B532"	"F3 Mean - B3"	"F4 Mean - B4"	"Flags"	"Normalize"
1	1	1	""	"YBL081W"	1220	25530	100	13269	22249	17667	126	137	68	100	100	0	8913	15245	11970	90	106	59	100	100	0	0	0	0	0	0	0	0	0	0	0	0	0	0	0	0	0	0	0	1.490	1.460	1.455	1.457	1.351	1.478	0.940	0.000	0.000	0.000	0.000	0.000	0.000	0.000	0.000	0.000	0.000	0.000	0.000	0.000	0.000	80	508	21966	37278	0.575	Error	Error	13143	8823	0	0	22123	15155	0	0	0	0
1	2	1	""	"YBL112C"	1430	25520	100	62653	56861	12600	136	148	75	100	100	33	30351	28429	9821	94	114	71	100	100	0	0	0	0	0	0	0	0	0	0	0	0	0	0	0	0	0	0	0	2.066	2.002	1.951	2.178	1.639	1.951	0.939	0.000	0.000	0.000	0.000	0.000	0.000	0.000	0.000	0.000	0.000	0.000	0.000	0.000	0.000	80	518	92774	85060	1.047	Error	Error	62517	30257	0	0	56725	28335	0	0	0	0
1	3	1	"CDS1"	"YBR029C"	1630	25520	100	4187	7836	6644	126	135	67	100	100	0	2298	3762	2915	95	107	54	100	100	0	0	0	0	0	0	0	0	0	0	0	0	0	0	0	0	0	0	0	1.843	2.103	2.059	1.990	1.487	2.231	0.934	0.000	0.000	0.000	0.000	0.000	0.000	0.000	0.000	0.000	0.000	0.000	0.000	0.000	0.000	80	524	6264	11377	0.882	Error	Error	4061	2203	0	0	7710	3667	0	0	0	0
1	4	1	""	"YBL083C"	1840	25510	70	641	1239	1126	130	138	85	96	96	0	496	783	658	94	108	58	100	90	0	0	0	0	0	0	0	0	0	0	0	0	0	0	0	0	0	0	0	1.271	1.610	1.290	1.452	2.280	1.750	0.807	0.000	0.000	0.000	0.000	0.000	0.000	0.000	0.000	0.000	0.000	0.000	0.000	0.000	0.000	32	206	913	1798	0.346	Error	Error	511	402	0	0	1109	689	0	0	0	0
1	5	1	"NTH2"	"YBR001C"	2030	25520	80	667	2202	3191	110	124	58	98	98	0	3351	10527	15112	91	102	47	100	100	0	0	0	0	0	0	0	0	0	0	0	0	0	0	0	0	0	0	0	0.171	0.200	0.217	0.214	2.261	0.193	0.846	0.000	0.000	0.000	0.000	0.000	0.000	0.000	0.000	0.000	0.000	0.000	0.000	0.000	0.000	52	320	3817	12528	-2.549	Error	Error	557	3260	0	0	2092	10436	0	0	0	0
1	6	1	"RPL4A"	"YBR031W"	2230	25520	100	3125	5939	6629	109	121	61	100	100	0	2813	5296	6048	86	99	52	98	98	0	0	0	0	0	0	0	0	0	0	0	0	0	0	0	0	0	0	0	1.106	1.119	1.098	1.155	1.789	1.110	0.903	0.000	0.000	0.000	0.000	0.000	0.000	0.000	0.000	0.000	0.000	0.000	0.000	0.000	0.000	80	532	5743	11040	0.145	Error	Error	3016	2727	0	0	5830	5210	0	0	0	0
1	7	1	"BOI1"	"YBL085W"	2440	25520	60	283	299	166	117	122	57	68	59	0	263	351	233	80	85	33	96	90	0	0	0	0	0	0	0	0	0	0	0	0	0	0	0	0	0	0	0	0.907	0.672	0.726	0.680	2.474	0.694	0.631	0.000	0.000	0.000	0.000	0.000	0.000	0.000	0.000	0.000	0.000	0.000	0.000	0.000	0.000	32	160	349	453	-0.141	Error	Error	166	183	0	0	182	271	0	0	0	0
1	8	1	"COQ1"	"YBR003W"	2630	25520	90	7133	9611	7235	109	123	60	100	100	0	10702	14440	10883	84	95	46	100	100	0	0	0	0	0	0	0	0	0	0	0	0	0	0	0	0	0	0	0	0.662	0.662	0.682	0.666	1.415	0.653	0.937	0.000	0.000	0.000	0.000	0.000	0.000	0.000	0.000	0.000	0.000	0.000	0.000	0.000	0.000	52	400	17642	23858	-0.596	Error	Error	7024	10618	0	0	9502	14356	0	0	0	0
1	9	1	""	"YBR033W"	2830	25520	80	6181	11577	11786	123	128	60	100	100	0	7694	13225	13059	89	96	48	100	100	0	0	0	0	0	0	0	0	0	0	0	0	0	0	0	0	0	0	0	0.797	0.872	0.864	0.880	1.454	0.883	0.932	0.000	0.000	0.000	0.000	0.000	0.000	0.000	0.000	0.000	0.000	0.000	0.000	0.000	0.000	52	320	13663	24590	-0.328	Error	Error	6058	7605	0	0	11454	13136	0	0	0	0
1	10	1	"RPL23A"	"YBL087C"	3030	25520	90	10637	13084	7850	124	134	65	100	100	0	4069	5691	3714	85	95	52	100	100	0	0	0	0	0	0	0	0	0	0	0	0	0	0	0	0	0	0	0	2.639	2.312	2.417	2.417	1.470	2.265	0.909	0.000	0.000	0.000	0.000	0.000	0.000	0.000	0.000	0.000	0.000	0.000	0.000	0.000	0.000	52	400	14497	18566	1.400	Error	Error	10513	3984	0	0	12960	5606	0	0	0	0
1	11	1	""	"YBR005W"	3240	25520	80	7359	6962	2100	117	124	65	100	100	0	21039	19534	7178	85	94	42	100	100	0	0	0	0	0	0	0	0	0	0	0	0	0	0	0	0	0	0	0	0.346	0.352	0.344	0.366	1.468	0.326	0.923	0.000	0.000	0.000	0.000	0.000	0.000	0.000	0.000	0.000	0.000	0.000	0.000	0.000	0.000	52	320	28196	26294	-1.533	Error	Error	7242	20954	0	0	6845	19449	0	0	0	0
1	12	1	"PDX3"	"YBR035C"	3440	25520	90	9643	9651	1691	116	137	128	100	100	0	7397	7117	1194	85	120	194	100	100	0	0	0	0	0	0	0	0	0	0	0	0	0	0	0	0	0	0	0	1.303	1.356	1.354	1.351	1.199	1.373	0.910	0.000	0.000	0.000	0.000	0.000	0.000	0.000	0.000	0.000	0.000	0.000	0.000	0.000	0.000	52	400	16839	16567	0.382	Error	Error	9527	7312	0	0	9535	7032	0	0	0	0
1	13	1	""	"YCL045C"	3630	25520	90	186	236	151	134	155	133	30	9	0	246	271	165	97	141	228	30	5	0	0	0	0	0	0	0	0	0	0	0	0	0	0	0	0	0	0	0	0.349	0.586	0.750	0.760	3.609	0.462	0.213	0.000	0.000	0.000	0.000	0.000	0.000	0.000	0.000	0.000	0.000	0.000	0.000	0.000	0.000	52	400	201	276	-1.519	Error	Error	52	149	0	0	102	174	0	0	0	0
1	14	1	""	"YCLX04W"	3840	25520	80	8097	7935	2256	131	144	76	100	100	0	4028	4078	1282	98	111	52	100	100	0	0	0	0	0	0	0	0	0	0	0	0	0	0	0	0	0	0	0	2.027	1.961	1.993	2.056	1.608	2.014	0.904	0.000	0.000	0.000	0.000	0.000	0.000	0.000	0.000	0.000	0.000	0.000	0.000	0.000	0.000	52	320	11896	11784	1.019	Error	Error	7966	3930	0	0	7804	3980	0	0	0	0
1	15	1	""	"YCR023C"	4040	25520	80	1167	3377	4484	124	131	60	92	92	0	1049	2710	3784	91	100	42	96	96	0	0	0	0	0	0	0	0	0	0	0	0	0	0	0	0	0	0	0	1.089	1.242	1.106	1.092	2.243	1.202	0.849	0.000	0.000	0.000	0.000	0.000	0.000	0.000	0.000	0.000	0.000	0.000	0.000	0.000	0.000	52	320	2001	5872	0.123	Error	Error	1043	958	0	0	3253	2619	0	0	0	0
1	16	1	""	"YCL047C"	4240	25520	60	315	306	130	124	136	108	68	40	0	279	324	172	82	90	33	93	90	0	0	0	0	0	0	0	0	0	0	0	0	0	0	0	0	0	0	0	0.970	0.752	0.635	0.664	3.005	0.691	0.436	0.000	0.000	0.000	0.000	0.000	0.000	0.000	0.000	0.000	0.000	0.000	0.000	0.000	0.000	32	160	388	424	-0.045	Error	Error	191	197	0	0	182	242	0	0	0	0
1	17	1	""	"YCLX06C"	4440	25510	70	12437	11897	3309	143	176	178	100	100	0	6780	5983	2619	90	137	302	96	96	0	0	0	0	0	0	0	0	0	0	0	0	0	0	0	0	0	0	0	1.838	1.995	1.904	2.207	1.562	1.852	0.890	0.000	0.000	0.000	0.000	0.000	0.000	0.000	0.000	0.000	0.000	0.000	0.000	0.000	0.000	32	206	18984	17647	0.878	Error	Error	12294	6690	0	0	11754	5893	0	0	0	0
1	18	1	"PMP1"	"YCR024C-A"	4640	25520	90	2150	2221	1077	136	199	296	98	96	0	1039	1107	492	94	157	303	90	80	0	0	0	0	0	0	0	0	0	0	0	0	0	0	0	0	0	0	0	2.131	2.058	2.065	2.096	1.576	2.040	0.772	0.000	0.000	0.000	0.000	0.000	0.000	0.000	0.000	0.000	0.000	0.000	0.000	0.000	0.000	52	400	2959	3098	1.092	Error	Error	2014	945	0	0	2085	1013	0	0	0	0
1	19	1	""	"YCL049C"	4840	25520	70	200	221	113	121	138	113	40	15	0	221	264	112	83	98	104	68	31	0	0	0	0	0	0	0	0	0	0	0	0	0	0	0	0	0	0	0	0.572	0.552	0.832	0.659	2.440	0.965	0.597	0.000	0.000	0.000	0.000	0.000	0.000	0.000	0.000	0.000	0.000	0.000	0.000	0.000	0.000	32	220	217	281	-0.805	Error	Error	79	138	0	0	100	181	0	0	0	0
1	20	1	""	"YCLX08C"	5040	25520	80	6211	6013	1868	112	125	61	100	100	0	5760	5430	1845	90	107	69	100	98	0	0	0	0	0	0	0	0	0	0	0	0	0	0	0	0	0	0	0	1.076	1.105	1.052	1.171	1.612	1.067	0.911	0.000	0.000	0.000	0.000	0.000	0.000	0.000	0.000	0.000	0.000	0.000	0.000	0.000	0.000	52	320	11769	11241	0.105	Error	Error	6099	5670	0	0	5901	5340	0	0	0	0
1	21	1	""	"YCR026C"	5250	25510	70	3445	4202	3115	117	131	63	100	100	0	1446	1919	1537	95	104	52	100	100	0	0	0	0	0	0	0	0	0	0	0	0	0	0	0	0	0	0	0	2.463	2.240	2.468	2.221	1.513	2.159	0.863	0.000	0.000	0.000	0.000	0.000	0.000	0.000	0.000	0.000	0.000	0.000	0.000	0.000	0.000	32	206	4679	5909	1.301	Error	Error	3328	1351	0	0	4085	1824	0	0	0	0
1	1	2	"LRE1"	"YCL051W"	1240	25730	70	218	245	92	123	135	86	59	25	0	327	318	113	95	107	49	100	81	0	0	0	0	0	0	0	0	0	0	0	0	0	0	0	0	0	0	0	0.409	0.547	0.456	0.524	2.248	0.663	0.304	0.000	0.000	0.000	0.000	0.000	0.000	0.000	0.000	0.000	0.000	0.000	0.000	0.000	0.000	32	236	327	345	-1.288	Error	Error	95	232	0	0	122	223	0	0	0	0
1	2	2	""	"YCLX10C"	1440	25730	80	4820	5056	1699	136	146	85	100	100	0	17734	19141	7635	98	119	71	100	100	0	0	0	0	0	0	0	0	0	0	0	0	0	0	0	0	0	0	0	0.266	0.258	0.259	0.270	1.454	0.244	0.932	0.000	0.000	0.000	0.000	0.000	0.000	0.000	0.000	0.000	0.000	0.000	0.000	0.000	0.000	52	340	22320	23963	-1.913	Error	Error	4684	17636	0	0	4920	19043	0	0	0	0
1	3	2	"FEN2"	"YCR028C"	1640	25730	80	13438	13114	2530	116	130	63	100	100	0	13696	13052	2859	95	108	51	100	100	0	0	0	0	0	0	0	0	0	0	0	0	0	0	0	0	0	0	0	0.979	1.003	1.014	1.025	1.379	0.968	0.922	0.000	0.000	0.000	0.000	0.000	0.000	0.000	0.000	0.000	0.000	0.000	0.000	0.000	0.000	52	340	26923	25955	-0.030	Error	Error	13322	13601	0	0	12998	12957	0	0	0	0
1	4	2	"SHR3"	"YDL212W"	1850	25730	70	911	3360	4584	121	130	65	96	96	0	639	1943	2562	96	108	54	100	90	0	0	0	0	0	0	0	0	0	0	0	0	0	0	0	0	0	0	0	1.455	1.754	1.287	1.529	2.288	1.858	0.852	0.000	0.000	0.000	0.000	0.000	0.000	0.000	0.000	0.000	0.000	0.000	0.000	0.000	0.000	32	236	1333	5086	0.541	Error	Error	790	543	0	0	3239	1847	0	0	0	0
1	5	2	"THI13"	"YDL244W"	2040	25730	100	4661	8973	12652	121	133	64	100	100	0	5930	11682	14854	93	104	52	100	100	0	0	0	0	0	0	0	0	0	0	0	0	0	0	0	0	0	0	0	0.778	0.764	0.784	0.796	1.987	0.812	0.850	0.000	0.000	0.000	0.000	0.000	0.000	0.000	0.000	0.000	0.000	0.000	0.000	0.000	0.000	80	550	10377	20441	-0.363	Error	Error	4540	5837	0	0	8852	11589	0	0	0	0
1	6	2	"REG1"	"YDR028C"	2240	25730	90	990	3420	4020	113	119	54	100	96	0	589	2025	2420	86	98	50	100	94	0	0	0	0	0	0	0	0	0	0	0	0	0	0	0	0	0	0	0	1.744	1.706	1.526	1.672	2.022	1.827	0.786	0.000	0.000	0.000	0.000	0.000	0.000	0.000	0.000	0.000	0.000	0.000	0.000	0.000	0.000	52	420	1380	5246	0.802	Error	Error	877	503	0	0	3307	1939	0	0	0	0
1	7	2	""	"YDL214C"	2450	25730	70	656	841	632	115	126	60	96	93	0	469	637	515	79	89	37	93	81	0	0	0	0	0	0	0	0	0	0	0	0	0	0	0	0	0	0	0	1.387	1.301	1.227	1.581	2.623	1.313	0.731	0.000	0.000	0.000	0.000	0.000	0.000	0.000	0.000	0.000	0.000	0.000	0.000	0.000	0.000	32	236	931	1284	0.472	Error	Error	541	390	0	0	726	558	0	0	0	0
1	8	2	""	"YDL246C"	2640	25740	150	130	156	117	116	127	63	23	10	0	95	149	156	85	96	49	30	14	0	0	0	0	0	0	0	0	0	0	0	0	0	0	0	0	0	0	0	1.400	0.625	1.262	1.297	5.009	0.797	0.141	0.000	0.000	0.000	0.000	0.000	0.000	0.000	0.000	0.000	0.000	0.000	0.000	0.000	0.000	156	982	24	104	0.485	Error	Error	14	10	0	0	40	64	0	0	-50	0
1	9	2	"RAD28"	"YDR030C"	2830	25750	80	480	2761	5001	114	126	62	88	80	0	341	1021	1582	81	93	46	90	76	0	0	0	0	0	0	0	0	0	0	0	0	0	0	0	0	0	0	0	1.408	2.816	2.126	1.800	3.267	3.337	0.830	0.000	0.000	0.000	0.000	0.000	0.000	0.000	0.000	0.000	0.000	0.000	0.000	0.000	0.000	52	326	626	3587	0.493	Error	Error	366	260	0	0	2647	940	0	0	0	0
1	10	2	""	"YDL216C"	3040	25760	60	2632	7443	9818	118	187	386	87	87	0	1482	4835	6093	94	128	219	96	84	0	0	0	0	0	0	0	0	0	0	0	0	0	0	0	0	0	0	0	1.811	1.545	1.591	1.527	2.368	1.643	0.872	0.000	0.000	0.000	0.000	0.000	0.000	0.000	0.000	0.000	0.000	0.000	0.000	0.000	0.000	32	176	3902	12066	0.857	Error	Error	2514	1388	0	0	7325	4741	0	0	0	0
1	11	2	"COS7"	"YDL248W"	3260	25730	70	2008	4813	6266	132	152	131	100	100	0	1855	4062	5532	97	128	122	100	100	0	0	0	0	0	0	0	0	0	0	0	0	0	0	0	0	0	0	0	1.067	1.181	1.060	1.073	1.881	1.154	0.800	0.000	0.000	0.000	0.000	0.000	0.000	0.000	0.000	0.000	0.000	0.000	0.000	0.000	0.000	32	236	3634	8646	0.094	Error	Error	1876	1758	0	0	4681	3965	0	0	0	0
1	12	2	""	"YDR032C"	3440	25730	70	2687	4610	4050	126	139	90	100	100	0	903	1601	1409	105	121	78	96	93	0	0	0	0	0	0	0	0	0	0	0	0	0	0	0	0	0	0	0	3.209	2.997	3.107	3.244	2.005	3.060	0.877	0.000	0.000	0.000	0.000	0.000	0.000	0.000	0.000	0.000	0.000	0.000	0.000	0.000	0.000	32	236	3359	5980	1.682	Error	Error	2561	798	0	0	4484	1496	0	0	0	0
1	13	2	""	"YDL218W"	3640	25730	70	10840	9834	2628	134	182	203	100	100	0	11928	11829	3557	102	222	724	100	96	0	0	0	0	0	0	0	0	0	0	0	0	0	0	0	0	0	0	0	0.905	0.827	0.858	0.860	1.620	0.798	0.880	0.000	0.000	0.000	0.000	0.000	0.000	0.000	0.000	0.000	0.000	0.000	0.000	0.000	0.000	32	236	22532	21427	-0.144	Error	Error	10706	11826	0	0	9700	11727	0	0	0	0
1	14	2	"YRB1"	"YDR002W"	3840	25740	80	3604	3626	655	116	128	67	100	100	0	5344	5443	1136	93	110	83	100	100	0	0	0	0	0	0	0	0	0	0	0	0	0	0	0	0	0	0	0	0.664	0.656	0.637	0.659	1.248	0.624	0.880	0.000	0.000	0.000	0.000	0.000	0.000	0.000	0.000	0.000	0.000	0.000	0.000	0.000	0.000	52	340	8739	8860	-0.590	Error	Error	3488	5251	0	0	3510	5350	0	0	0	0
1	15	2	"LYS14"	"YDR034C"	4050	25740	80	3765	4815	4568	118	130	66	98	92	0	3520	5439	5417	91	102	49	98	98	0	0	0	0	0	0	0	0	0	0	0	0	0	0	0	0	0	0	0	1.064	0.878	0.939	0.941	2.188	0.850	0.890	0.000	0.000	0.000	0.000	0.000	0.000	0.000	0.000	0.000	0.000	0.000	0.000	0.000	0.000	52	340	7076	10045	0.089	Error	Error	3647	3429	0	0	4697	5348	0	0	0	0
1	16	2	"MRP1"	"YDR347W"	4240	25750	100	8419	8235	2646	120	132	66	98	98	0	9643	9280	2856	89	102	49	100	100	0	0	0	0	0	0	0	0	0	0	0	0	0	0	0	0	0	0	0	0.869	0.883	0.901	0.852	1.580	0.885	0.918	0.000	0.000	0.000	0.000	0.000	0.000	0.000	0.000	0.000	0.000	0.000	0.000	0.000	0.000	80	543	17853	17306	-0.203	Error	Error	8299	9554	0	0	8115	9191	0	0	0	0
1	17	2	"RGA2"	"YDR379W"	4430	25740	60	20763	19303	5684	123	212	577	100	100	0	9226	8258	3346	89	165	438	100	93	0	0	0	0	0	0	0	0	0	0	0	0	0	0	0	0	0	0	0	2.259	2.348	2.283	2.627	1.589	2.207	0.923	0.000	0.000	0.000	0.000	0.000	0.000	0.000	0.000	0.000	0.000	0.000	0.000	0.000	0.000	32	176	29777	27349	1.176	Error	Error	20640	9137	0	0	19180	8169	0	0	0	0
1	18	2	""	"YDR411C"	4620	25760	80	18062	16951	3459	123	139	93	100	100	0	12200	11472	3155	87	108	157	100	100	0	0	0	0	0	0	0	0	0	0	0	0	0	0	0	0	0	0	0	1.481	1.478	1.421	1.538	1.394	1.416	0.922	0.000	0.000	0.000	0.000	0.000	0.000	0.000	0.000	0.000	0.000	0.000	0.000	0.000	0.000	52	340	30052	28213	0.567	Error	Error	17939	12113	0	0	16828	11385	0	0	0	0
1	19	2	"YPS7"	"YDR349C"	4820	25750	70	693	825	453	143	159	86	96	90	0	519	665	373	97	118	85	100	93	0	0	0	0	0	0	0	0	0	0	0	0	0	0	0	0	0	0	0	1.303	1.201	1.201	1.156	1.825	1.194	0.774	0.000	0.000	0.000	0.000	0.000	0.000	0.000	0.000	0.000	0.000	0.000	0.000	0.000	0.000	32	236	972	1250	0.382	Error	Error	550	422	0	0	682	568	0	0	0	0
1	20	2	"YRA1"	"YDR381W"	5010	25750	70	2939	2993	621	132	250	561	100	100	0	1793	1758	405	101	196	381	96	93	0	0	0	0	0	0	0	0	0	0	0	0	0	0	0	0	0	0	0	1.659	1.727	1.710	1.765	1.444	1.698	0.863	0.000	0.000	0.000	0.000	0.000	0.000	0.000	0.000	0.000	0.000	0.000	0.000	0.000	0.000	32	236	4499	4518	0.730	Error	Error	2807	1692	0	0	2861	1657	0	0	0	0
1	21	2	""	"YDR413C"	5240	25740	80	5831	5679	1510	132	139	63	100	100	0	3414	3279	1040	99	108	52	100	100	0	0	0	0	0	0	0	0	0	0	0	0	0	0	0	0	0	0	0	1.719	1.744	1.730	1.836	1.613	1.754	0.888	0.000	0.000	0.000	0.000	0.000	0.000	0.000	0.000	0.000	0.000	0.000	0.000	0.000	0.000	52	340	9014	8727	0.782	Error	Error	5699	3315	0	0	5547	3180	0	0	0	0
1	1	3	"SBE2"	"YDR351W"	1240	25940	70	18690	18186	2088	134	205	632	100	100	0	6935	6785	1012	91	115	107	100	100	0	0	0	0	0	0	0	0	0	0	0	0	0	0	0	0	0	0	0	2.711	2.697	2.706	2.716	1.194	2.727	0.915	0.000	0.000	0.000	0.000	0.000	0.000	0.000	0.000	0.000	0.000	0.000	0.000	0.000	0.000	32	236	25400	24746	1.439	Error	Error	18556	6844	0	0	18052	6694	0	0	0	0
1	2	3	""	"YDR383C"	1400	25960	70	7986	7884	1107	123	504	1563	100	100	0	8170	7881	1863	101	588	1920	96	93	0	0	0	0	0	0	0	0	0	0	0	0	0	0	0	0	0	0	0	0.974	0.998	0.973	1.044	1.512	0.934	0.877	0.000	0.000	0.000	0.000	0.000	0.000	0.000	0.000	0.000	0.000	0.000	0.000	0.000	0.000	32	236	15932	15541	-0.037	Error	Error	7863	8069	0	0	7761	7780	0	0	0	0
1	3	3	""	"YDR415C"	1610	25960	70	15216	14447	2561	118	556	2341	100	100	0	6703	6351	1609	99	350	1190	100	93	0	0	0	0	0	0	0	0	0	0	0	0	0	0	0	0	0	0	0	2.286	2.292	2.234	2.389	1.399	2.269	0.925	0.000	0.000	0.000	0.000	0.000	0.000	0.000	0.000	0.000	0.000	0.000	0.000	0.000	0.000	32	236	21702	20581	1.193	Error	Error	15098	6604	0	0	14329	6252	0	0	0	0
1	4	3	"TRR1"	"YDR353W"	1820	25940	70	8552	8480	2161	140	602	1870	100	96	0	3816	3567	991	104	337	896	93	93	0	0	0	0	0	0	0	0	0	0	0	0	0	0	0	0	0	0	0	2.266	2.408	2.454	2.501	1.582	2.417	0.877	0.000	0.000	0.000	0.000	0.000	0.000	0.000	0.000	0.000	0.000	0.000	0.000	0.000	0.000	32	236	12124	11803	1.180	Error	Error	8412	3712	0	0	8340	3463	0	0	0	0
1	5	3	"EFT2"	"YDR385W"	2040	25940	80	20796	20515	4231	114	124	61	100	100	0	8925	8429	2165	86	98	48	100	100	0	0	0	0	0	0	0	0	0	0	0	0	0	0	0	0	0	0	0	2.340	2.445	2.399	2.511	1.337	2.405	0.923	0.000	0.000	0.000	0.000	0.000	0.000	0.000	0.000	0.000	0.000	0.000	0.000	0.000	0.000	52	340	29521	28744	1.226	Error	Error	20682	8839	0	0	20401	8343	0	0	0	0
1	6	3	""	"YDR417C"	2250	25950	80	3315	3347	1113	116	123	65	100	100	0	1994	2051	453	82	93	46	100	98	0	0	0	0	0	0	0	0	0	0	0	0	0	0	0	0	0	0	0	1.673	1.641	1.664	1.613	1.610	1.784	0.859	0.000	0.000	0.000	0.000	0.000	0.000	0.000	0.000	0.000	0.000	0.000	0.000	0.000	0.000	52	329	5111	5200	0.743	Error	Error	3199	1912	0	0	3231	1969	0	0	0	0
1	7	3	""	"YER097W"	2400	25960	70	4954	4600	1234	124	314	834	100	100	0	2996	2881	1040	88	228	564	96	93	0	0	0	0	0	0	0	0	0	0	0	0	0	0	0	0	0	0	0	1.661	1.603	1.507	1.704	1.458	1.553	0.939	0.000	0.000	0.000	0.000	0.000	0.000	0.000	0.000	0.000	0.000	0.000	0.000	0.000	0.000	32	231	7738	7269	0.732	Error	Error	4830	2908	0	0	4476	2793	0	0	0	0
1	8	3	""	"YER128W"	2640	25950	80	8320	8241	2332	113	124	60	100	100	0	5007	5241	1252	82	93	62	100	100	0	0	0	0	0	0	0	0	0	0	0	0	0	0	0	0	0	0	0	1.666	1.575	1.587	1.541	1.215	1.641	0.913	0.000	0.000	0.000	0.000	0.000	0.000	0.000	0.000	0.000	0.000	0.000	0.000	0.000	0.000	52	340	13132	13287	0.737	Error	Error	8207	4925	0	0	8128	5159	0	0	0	0
1	9	3	""	"YER160C"	2840	25950	70	23193	30119	24037	116	131	102	100	100	18	9568	16653	17363	79	93	70	100	100	0	0	0	0	0	0	0	0	0	0	0	0	0	0	0	0	0	0	0	2.432	1.810	1.855	1.996	1.669	1.666	0.816	0.000	0.000	0.000	0.000	0.000	0.000	0.000	0.000	0.000	0.000	0.000	0.000	0.000	0.000	32	236	32566	46577	1.282	Error	Error	23077	9489	0	0	30003	16574	0	0	0	0
1	10	3	"PRS2"	"YER099C"	3040	25950	100	9764	10165	4466	126	133	77	100	100	0	9377	9344	4374	93	108	72	100	100	0	0	0	0	0	0	0	0	0	0	0	0	0	0	0	0	0	0	0	1.038	1.085	1.082	1.129	1.526	1.073	0.929	0.000	0.000	0.000	0.000	0.000	0.000	0.000	0.000	0.000	0.000	0.000	0.000	0.000	0.000	80	556	18922	19290	0.054	Error	Error	9638	9284	0	0	10039	9251	0	0	0	0
1	11	3	""	"YER130C"	3240	25940	70	8906	8819	1553	125	170	367	100	100	0	13455	13193	2917	105	137	317	100	100	0	0	0	0	0	0	0	0	0	0	0	0	0	0	0	0	0	0	0	0.658	0.664	0.679	0.686	1.360	0.629	0.901	0.000	0.000	0.000	0.000	0.000	0.000	0.000	0.000	0.000	0.000	0.000	0.000	0.000	0.000	32	236	22131	21782	-0.604	Error	Error	8781	13350	0	0	8694	13088	0	0	0	0
1	12	3	"RAD4"	"YER162C"	3440	25950	60	24077	22266	5885	127	172	460	100	100	0	8868	8438	1662	95	154	331	100	100	0	0	0	0	0	0	0	0	0	0	0	0	0	0	0	0	0	0	0	2.730	2.654	2.761	2.587	1.204	2.738	0.924	0.000	0.000	0.000	0.000	0.000	0.000	0.000	0.000	0.000	0.000	0.000	0.000	0.000	0.000	32	176	32723	30482	1.449	Error	Error	23950	8773	0	0	22139	8343	0	0	0	0
1	13	3	"AST2"	"YER101C"	3640	25950	80	7626	7228	2249	124	135	64	100	100	0	6223	5962	1577	90	108	94	100	100	0	0	0	0	0	0	0	0	0	0	0	0	0	0	0	0	0	0	0	1.223	1.210	1.222	1.168	1.409	1.282	0.882	0.000	0.000	0.000	0.000	0.000	0.000	0.000	0.000	0.000	0.000	0.000	0.000	0.000	0.000	52	340	13635	12976	0.291	Error	Error	7502	6133	0	0	7104	5872	0	0	0	0
1	14	3	"PMD1"	"YER132C"	3830	25950	60	13421	15313	7742	122	244	707	100	100	0	12814	12162	7086	89	263	952	100	96	0	0	0	0	0	0	0	0	0	0	0	0	0	0	0	0	0	0	0	1.045	1.258	1.343	1.372	1.439	1.166	0.919	0.000	0.000	0.000	0.000	0.000	0.000	0.000	0.000	0.000	0.000	0.000	0.000	0.000	0.000	32	176	26024	27264	0.064	Error	Error	13299	12725	0	0	15191	12073	0	0	0	0
1	15	3	"CHD1"	"YER164W"	4040	25950	60	16353	17711	6763	113	131	102	100	100	0	7008	6989	2738	83	95	58	100	100	0	0	0	0	0	0	0	0	0	0	0	0	0	0	0	0	0	0	0	2.345	2.548	2.401	2.605	1.423	2.590	0.891	0.000	0.000	0.000	0.000	0.000	0.000	0.000	0.000	0.000	0.000	0.000	0.000	0.000	0.000	32	176	23165	24504	1.230	Error	Error	16240	6925	0	0	17598	6906	0	0	0	0
1	16	3	"SSA4"	"YER103W"	4230	25950	70	12475	12103	2982	140	435	1509	100	100	0	10236	9345	3191	99	466	1786	93	90	0	0	0	0	0	0	0	0	0	0	0	0	0	0	0	0	0	0	0	1.217	1.294	1.291	1.386	1.407	1.200	0.896	0.000	0.000	0.000	0.000	0.000	0.000	0.000	0.000	0.000	0.000	0.000	0.000	0.000	0.000	32	236	22472	21209	0.283	Error	Error	12335	10137	0	0	11963	9246	0	0	0	0
1	17	3	""	"YER134C"	4450	25950	80	4814	4895	1492	143	155	83	100	100	0	2618	2727	718	101	117	63	100	100	0	0	0	0	0	0	0	0	0	0	0	0	0	0	0	0	0	0	0	1.856	1.810	1.822	1.765	1.270	1.906	0.912	0.000	0.000	0.000	0.000	0.000	0.000	0.000	0.000	0.000	0.000	0.000	0.000	0.000	0.000	52	340	7188	7378	0.892	Error	Error	4671	2517	0	0	4752	2626	0	0	0	0
1	18	3	""	"YER166W"	4640	25940	60	536	588	241	151	171	105	96	84	0	391	457	211	104	130	78	96	93	0	0	0	0	0	0	0	0	0	0	0	0	0	0	0	0	0	0	0	1.341	1.238	1.226	1.235	1.713	1.310	0.708	0.000	0.000	0.000	0.000	0.000	0.000	0.000	0.000	0.000	0.000	0.000	0.000	0.000	0.000	32	176	672	790	0.424	Error	Error	385	287	0	0	437	353	0	0	0	0
1	19	3	"AMS1"	"YGL156W"	4830	25950	60	8532	9910	4996	181	298	714	100	100	0	4720	4794	3377	116	211	522	96	93	0	0	0	0	0	0	0	0	0	0	0	0	0	0	0	0	0	0	0	1.814	2.080	2.235	2.448	1.720	1.805	0.835	0.000	0.000	0.000	0.000	0.000	0.000	0.000	0.000	0.000	0.000	0.000	0.000	0.000	0.000	32	176	12955	14407	0.859	Error	Error	8351	4604	0	0	9729	4678	0	0	0	0
1	20	3	""	"YGL188C"	5050	25950	70	1024	987	322	144	160	109	100	100	0	563	554	134	93	114	79	100	96	0	0	0	0	0	0	0	0	0	0	0	0	0	0	0	0	0	0	0	1.872	1.829	1.767	1.769	1.642	2.223	0.662	0.000	0.000	0.000	0.000	0.000	0.000	0.000	0.000	0.000	0.000	0.000	0.000	0.000	0.000	32	236	1350	1304	0.905	Error	Error	880	470	0	0	843	461	0	0	0	0
1	21	3	""	"YGL220W"	5260	25930	70	6643	6821	1976	141	261	780	100	100	0	2590	2584	855	101	146	286	100	93	0	0	0	0	0	0	0	0	0	0	0	0	0	0	0	0	0	0	0	2.612	2.690	2.653	2.831	1.408	2.628	0.894	0.000	0.000	0.000	0.000	0.000	0.000	0.000	0.000	0.000	0.000	0.000	0.000	0.000	0.000	32	236	8991	9163	1.385	Error	Error	6502	2489	0	0	6680	2483	0	0	0	0
1	1	4	"RCK1"	"YGL158W"	1240	26150	70	14923	13954	2972	134	279	998	100	100	0	13628	13384	3488	90	367	1778	96	96	0	0	0	0	0	0	0	0	0	0	0	0	0	0	0	0	0	0	0	1.092	1.040	1.039	1.089	1.584	1.011	0.871	0.000	0.000	0.000	0.000	0.000	0.000	0.000	0.000	0.000	0.000	0.000	0.000	0.000	0.000	32	236	28327	27114	0.128	Error	Error	14789	13538	0	0	13820	13294	0	0	0	0
1	2	4	"CDC55"	"YGL190C"	1430	26160	60	10516	10495	3450	133	279	841	100	100	0	9793	9468	4170	93	312	1143	100	93	0	0	0	0	0	0	0	0	0	0	0	0	0	0	0	0	0	0	0	1.070	1.105	1.119	1.203	1.468	1.005	0.917	0.000	0.000	0.000	0.000	0.000	0.000	0.000	0.000	0.000	0.000	0.000	0.000	0.000	0.000	32	176	20083	19737	0.098	Error	Error	10383	9700	0	0	10362	9375	0	0	0	0
1	3	4	""	"YGL222C"	1640	26150	70	5934	5630	1061	120	233	664	100	100	0	4065	4000	1003	93	215	679	96	96	0	0	0	0	0	0	0	0	0	0	0	0	0	0	0	0	0	0	0	1.464	1.410	1.454	1.480	1.496	1.339	0.884	0.000	0.000	0.000	0.000	0.000	0.000	0.000	0.000	0.000	0.000	0.000	0.000	0.000	0.000	32	236	9786	9417	0.550	Error	Error	5814	3972	0	0	5510	3907	0	0	0	0
1	4	4	""	"YGL160W"	1830	26150	70	12323	11947	2533	126	573	2198	100	100	0	5791	5782	1237	91	382	1270	100	100	0	0	0	0	0	0	0	0	0	0	0	0	0	0	0	0	0	0	0	2.140	2.077	2.133	2.070	1.324	2.105	0.901	0.000	0.000	0.000	0.000	0.000	0.000	0.000	0.000	0.000	0.000	0.000	0.000	0.000	0.000	32	236	17897	17512	1.097	Error	Error	12197	5700	0	0	11821	5691	0	0	0	0
1	5	4	"IME4"	"YGL192W"	2050	26150	70	12975	12344	2495	123	179	639	100	100	0	7632	7284	1957	88	117	210	100	100	0	0	0	0	0	0	0	0	0	0	0	0	0	0	0	0	0	0	0	1.704	1.698	1.626	1.763	1.358	1.607	0.901	0.000	0.000	0.000	0.000	0.000	0.000	0.000	0.000	0.000	0.000	0.000	0.000	0.000	0.000	32	236	20396	19417	0.769	Error	Error	12852	7544	0	0	12221	7196	0	0	0	0
1	6	4	""	"YGL224C"	2240	26160	80	5658	5583	1429	113	127	96	100	100	0	14204	13704	3759	83	147	643	100	100	0	0	0	0	0	0	0	0	0	0	0	0	0	0	0	0	0	0	0	0.393	0.402	0.394	0.405	1.208	0.390	0.911	0.000	0.000	0.000	0.000	0.000	0.000	0.000	0.000	0.000	0.000	0.000	0.000	0.000	0.000	52	340	19666	19091	-1.349	Error	Error	5545	14121	0	0	5470	13621	0	0	0	0
1	7	4	"SUT1"	"YGL162W"	2440	26150	70	11773	11545	2657	113	237	765	100	100	0	6842	6604	1726	89	212	779	100	100	0	0	0	0	0	0	0	0	0	0	0	0	0	0	0	0	0	0	0	1.727	1.755	1.768	1.787	1.275	1.709	0.902	0.000	0.000	0.000	0.000	0.000	0.000	0.000	0.000	0.000	0.000	0.000	0.000	0.000	0.000	32	236	18413	17947	0.788	Error	Error	11660	6753	0	0	11432	6515	0	0	0	0
1	8	4	"HOS2"	"YGL194C"	2640	26160	80	7117	7169	1414	115	138	186	100	100	0	12934	12360	3333	89	143	542	100	100	0	0	0	0	0	0	0	0	0	0	0	0	0	0	0	0	0	0	0	0.545	0.575	0.568	0.596	1.452	0.522	0.861	0.000	0.000	0.000	0.000	0.000	0.000	0.000	0.000	0.000	0.000	0.000	0.000	0.000	0.000	52	340	19847	19325	-0.875	Error	Error	7002	12845	0	0	7054	12271	0	0	0	0
1	9	4	""	"YGL226W"	2860	26160	70	10034	9640	1772	125	240	722	100	100	0	9274	9058	1185	93	125	206	100	100	0	0	0	0	0	0	0	0	0	0	0	0	0	0	0	0	0	0	0	1.079	1.061	1.104	1.052	1.180	1.064	0.928	0.000	0.000	0.000	0.000	0.000	0.000	0.000	0.000	0.000	0.000	0.000	0.000	0.000	0.000	32	236	19090	18480	0.110	Error	Error	9909	9181	0	0	9515	8965	0	0	0	0
1	10	4	""	"YGR277C"	3040	26160	80	8116	8171	1627	121	145	191	100	100	0	3830	3801	858	97	137	262	100	100	0	0	0	0	0	0	0	0	0	0	0	0	0	0	0	0	0	0	0	2.142	2.173	2.130	2.188	1.414	2.188	0.883	0.000	0.000	0.000	0.000	0.000	0.000	0.000	0.000	0.000	0.000	0.000	0.000	0.000	0.000	52	340	11728	11754	1.099	Error	Error	7995	3733	0	0	8050	3704	0	0	0	0
1	11	4	""	"YHL013C"	3250	26150	70	7126	6947	1146	133	195	508	100	100	0	20451	19631	3078	126	296	1118	100	100	0	0	0	0	0	0	0	0	0	0	0	0	0	0	0	0	0	0	0	0.344	0.349	0.361	0.348	1.196	0.323	0.877	0.000	0.000	0.000	0.000	0.000	0.000	0.000	0.000	0.000	0.000	0.000	0.000	0.000	0.000	32	236	27318	26319	-1.539	Error	Error	6993	20325	0	0	6814	19505	0	0	0	0
1	12	4	""	"YHL045W"	3430	26150	70	7774	7935	1959	145	562	1677	100	100	0	7768	7927	2641	116	632	1864	96	90	0	0	0	0	0	0	0	0	0	0	0	0	0	0	0	0	0	0	0	0.997	0.997	0.939	1.039	1.520	0.950	0.868	0.000	0.000	0.000	0.000	0.000	0.000	0.000	0.000	0.000	0.000	0.000	0.000	0.000	0.000	32	236	15281	15601	-0.004	Error	Error	7629	7652	0	0	7790	7811	0	0	0	0
1	13	4	"SCW4"	"YGR279C"	3650	26160	80	7431	7108	2320	131	141	65	100	100	0	3907	3767	1299	94	105	55	100	96	0	0	0	0	0	0	0	0	0	0	0	0	0	0	0	0	0	0	0	1.915	1.900	1.889	1.962	1.288	1.955	0.915	0.000	0.000	0.000	0.000	0.000	0.000	0.000	0.000	0.000	0.000	0.000	0.000	0.000	0.000	52	340	11113	10650	0.937	Error	Error	7300	3813	0	0	6977	3673	0	0	0	0
1	14	4	"RPS20"	"YHL015W"	3850	26150	70	1993	2036	641	120	163	223	100	100	0	3295	3474	1092	97	191	523	100	100	0	0	0	0	0	0	0	0	0	0	0	0	0	0	0	0	0	0	0	0.586	0.567	0.574	0.566	1.281	0.539	0.894	0.000	0.000	0.000	0.000	0.000	0.000	0.000	0.000	0.000	0.000	0.000	0.000	0.000	0.000	32	236	5071	5293	-0.772	Error	Error	1873	3198	0	0	1916	3377	0	0	0	0
1	15	4	""	"YHL047C"	4050	26150	60	18900	17838	3178	127	311	1256	100	100	0	19741	19258	3987	95	491	2391	100	100	0	0	0	0	0	0	0	0	0	0	0	0	0	0	0	0	0	0	0	0.956	0.924	0.916	0.932	1.226	0.865	0.910	0.000	0.000	0.000	0.000	0.000	0.000	0.000	0.000	0.000	0.000	0.000	0.000	0.000	0.000	32	176	38419	36874	-0.066	Error	Error	18773	19646	0	0	17711	19163	0	0	0	0
1	16	4	"YOR1"	"YGR281W"	4240	26150	70	12763	11952	6463	132	333	1219	100	100	0	11103	11336	6653	98	379	1527	93	93	0	0	0	0	0	0	0	0	0	0	0	0	0	0	0	0	0	0	0	1.148	1.052	1.002	1.150	1.722	0.998	0.868	0.000	0.000	0.000	0.000	0.000	0.000	0.000	0.000	0.000	0.000	0.000	0.000	0.000	0.000	32	236	23636	23058	0.199	Error	Error	12631	11005	0	0	11820	11238	0	0	0	0
1	17	4	""	"YHL017W"	4450	26150	80	8045	7976	3299	159	171	87	100	98	0	16037	15453	5956	112	134	94	96	96	0	0	0	0	0	0	0	0	0	0	0	0	0	0	0	0	0	0	0	0.495	0.510	0.514	0.525	1.667	0.498	0.894	0.000	0.000	0.000	0.000	0.000	0.000	0.000	0.000	0.000	0.000	0.000	0.000	0.000	0.000	52	340	23811	23158	-1.014	Error	Error	7886	15925	0	0	7817	15341	0	0	0	0
1	18	4	""	"YHL049C"	4650	26150	90	29300	29455	6598	192	232	236	100	100	0	11885	11826	2764	124	180	422	100	100	0	0	0	0	0	0	0	0	0	0	0	0	0	0	0	0	0	0	0	2.475	2.501	2.536	2.518	1.306	2.557	0.898	0.000	0.000	0.000	0.000	0.000	0.000	0.000	0.000	0.000	0.000	0.000	0.000	0.000	0.000	52	420	40869	40965	1.307	Error	Error	29108	11761	0	0	29263	11702	0	0	0	0
1	19	4	""	"YGR283C"	4860	26150	100	5533	5485	2154	166	203	207	96	93	0	3984	3924	1290	115	168	393	96	93	0	0	0	0	0	0	0	0	0	0	0	0	0	0	0	0	0	0	0	1.387	1.396	1.442	1.300	1.479	1.484	0.878	0.000	0.000	0.000	0.000	0.000	0.000	0.000	0.000	0.000	0.000	0.000	0.000	0.000	0.000	80	554	9236	9128	0.472	Error	Error	5367	3869	0	0	5319	3809	0	0	0	0
1	20	4	"APM2"	"YHL019C"	5060	26150	80	8091	8155	2589	139	143	65	100	100	0	6025	5832	1893	97	114	60	100	100	0	0	0	0	0	0	0	0	0	0	0	0	0	0	0	0	0	0	0	1.341	1.398	1.461	1.429	1.386	1.402	0.887	0.000	0.000	0.000	0.000	0.000	0.000	0.000	0.000	0.000	0.000	0.000	0.000	0.000	0.000	52	340	13880	13751	0.424	Error	Error	7952	5928	0	0	8016	5735	0	0	0	0
1	21	4	""	"YHR001W"	5270	26150	70	4650	4605	786	125	263	723	100	100	0	21347	21599	3851	103	552	2793	100	100	0	0	0	0	0	0	0	0	0	0	0	0	0	0	0	0	0	0	0	0.213	0.208	0.215	0.208	1.214	0.193	0.888	0.000	0.000	0.000	0.000	0.000	0.000	0.000	0.000	0.000	0.000	0.000	0.000	0.000	0.000	32	236	25769	25976	-2.231	Error	Error	4525	21244	0	0	4480	21496	0	0	0	0
1	1	5	""	"YIL087C"	1260	26360	80	6549	6795	1730	115	121	57	100	100	0	4306	4471	1238	84	94	41	100	100	0	0	0	0	0	0	0	0	0	0	0	0	0	0	0	0	0	0	0	1.524	1.523	1.501	1.555	1.354	1.556	0.934	0.000	0.000	0.000	0.000	0.000	0.000	0.000	0.000	0.000	0.000	0.000	0.000	0.000	0.000	52	340	10656	11067	0.608	Error	Error	6434	4222	0	0	6680	4387	0	0	0	0
1	2	5	"RPI1"	"YIL119C"	1440	26360	70	7323	7040	1962	123	281	946	100	100	0	4008	3853	1042	95	222	666	96	93	0	0	0	0	0	0	0	0	0	0	0	0	0	0	0	0	0	0	0	1.840	1.841	1.833	1.866	1.403	1.848	0.899	0.000	0.000	0.000	0.000	0.000	0.000	0.000	0.000	0.000	0.000	0.000	0.000	0.000	0.000	32	236	11113	10675	0.880	Error	Error	7200	3913	0	0	6917	3758	0	0	0	0
1	3	5	""	"YIL151C"	1650	26360	60	867	969	606	118	125	61	100	96	0	850	1220	986	85	97	54	100	100	0	0	0	0	0	0	0	0	0	0	0	0	0	0	0	0	0	0	0	0.979	0.750	0.804	0.795	1.626	0.675	0.690	0.000	0.000	0.000	0.000	0.000	0.000	0.000	0.000	0.000	0.000	0.000	0.000	0.000	0.000	32	176	1514	1986	-0.030	Error	Error	749	765	0	0	851	1135	0	0	0	0
1	4	5	""	"YIL089W"	1850	26360	80	3813	3800	814	122	138	112	100	100	0	5699	5752	1383	87	101	50	100	100	0	0	0	0	0	0	0	0	0	0	0	0	0	0	0	0	0	0	0	0.658	0.649	0.667	0.645	1.335	0.642	0.885	0.000	0.000	0.000	0.000	0.000	0.000	0.000	0.000	0.000	0.000	0.000	0.000	0.000	0.000	52	340	9303	9343	-0.605	Error	Error	3691	5612	0	0	3678	5665	0	0	0	0
1	5	5	""	"YIL121W"	2050	26360	70	7744	8065	1375	119	150	197	100	100	0	20810	20931	4049	96	256	1095	100	100	0	0	0	0	0	0	0	0	0	0	0	0	0	0	0	0	0	0	0	0.368	0.381	0.396	0.383	1.212	0.359	0.918	0.000	0.000	0.000	0.000	0.000	0.000	0.000	0.000	0.000	0.000	0.000	0.000	0.000	0.000	32	236	28339	28781	-1.442	Error	Error	7625	20714	0	0	7946	20835	0	0	0	0
1	6	5	"RRD1"	"YIL153W"	2250	26360	60	6010	6128	630	117	180	383	100	100	0	8830	8545	1314	82	223	838	100	100	0	0	0	0	0	0	0	0	0	0	0	0	0	0	0	0	0	0	0	0.674	0.710	0.709	0.715	1.180	0.698	0.912	0.000	0.000	0.000	0.000	0.000	0.000	0.000	0.000	0.000	0.000	0.000	0.000	0.000	0.000	32	176	14641	14474	-0.570	Error	Error	5893	8748	0	0	6011	8463	0	0	0	0
1	7	5	""	"YIL091C"	2450	26360	60	17171	16222	2919	118	219	746	100	100	0	17397	17011	2822	93	294	1401	100	100	0	0	0	0	0	0	0	0	0	0	0	0	0	0	0	0	0	0	0	0.985	0.952	0.962	0.954	1.197	0.923	0.927	0.000	0.000	0.000	0.000	0.000	0.000	0.000	0.000	0.000	0.000	0.000	0.000	0.000	0.000	32	176	34357	33022	-0.021	Error	Error	17053	17304	0	0	16104	16918	0	0	0	0
1	8	5	"SIM1"	"YIL123W"	2660	26350	70	11008	10822	1438	128	146	149	100	100	0	4782	4802	810	89	101	63	100	100	0	0	0	0	0	0	0	0	0	0	0	0	0	0	0	0	0	0	0	2.318	2.269	2.360	2.283	1.185	2.329	0.894	0.000	0.000	0.000	0.000	0.000	0.000	0.000	0.000	0.000	0.000	0.000	0.000	0.000	0.000	32	236	15573	15407	1.213	Error	Error	10880	4693	0	0	10694	4713	0	0	0	0
1	9	5	"GUT2"	"YIL155C"	2860	26360	70	6892	6676	1298	125	184	456	100	100	0	14382	14102	1796	87	130	303	100	100	0	0	0	0	0	0	0	0	0	0	0	0	0	0	0	0	0	0	0	0.473	0.467	0.490	0.461	1.245	0.455	0.911	0.000	0.000	0.000	0.000	0.000	0.000	0.000	0.000	0.000	0.000	0.000	0.000	0.000	0.000	32	236	21062	20566	-1.079	Error	Error	6767	14295	0	0	6551	14015	0	0	0	0
1	10	5	""	"YIL093C"	3070	26360	70	8572	8314	3036	129	296	1009	100	100	0	7119	7037	2348	93	166	460	100	100	0	0	0	0	0	0	0	0	0	0	0	0	0	0	0	0	0	0	0	1.202	1.179	1.190	1.163	1.373	1.186	0.884	0.000	0.000	0.000	0.000	0.000	0.000	0.000	0.000	0.000	0.000	0.000	0.000	0.000	0.000	32	236	15469	15129	0.265	Error	Error	8443	7026	0	0	8185	6944	0	0	0	0
1	11	5	"KGD1"	"YIL125W"	3270	26350	60	13755	12776	3590	125	140	78	100	100	0	5707	5261	1646	102	118	74	100	100	0	0	0	0	0	0	0	0	0	0	0	0	0	0	0	0	0	0	0	2.432	2.452	2.421	2.550	1.322	2.461	0.931	0.000	0.000	0.000	0.000	0.000	0.000	0.000	0.000	0.000	0.000	0.000	0.000	0.000	0.000	32	176	19235	17810	1.282	Error	Error	13630	5605	0	0	12651	5159	0	0	0	0
1	12	5	""	"YIL157C"	3450	26350	60	6871	7541	1921	128	312	1073	100	100	0	8505	8577	2035	94	406	1509	100	100	0	0	0	0	0	0	0	0	0	0	0	0	0	0	0	0	0	0	0	0.802	0.874	0.880	0.872	1.205	0.845	0.925	0.000	0.000	0.000	0.000	0.000	0.000	0.000	0.000	0.000	0.000	0.000	0.000	0.000	0.000	32	176	15154	15896	-0.319	Error	Error	6743	8411	0	0	7413	8483	0	0	0	0
1	13	5	""	"YJR026W"	3670	26350	60	32529	33742	25675	120	336	1450	100	93	28	8938	18380	20993	94	123	190	100	100	6	0	0	0	0	0	0	0	0	0	0	0	0	0	0	0	0	0	0	3.665	1.839	2.086	2.533	2.204	1.633	0.688	0.000	0.000	0.000	0.000	0.000	0.000	0.000	0.000	0.000	0.000	0.000	0.000	0.000	0.000	32	176	41253	51908	1.874	Error	Error	32409	8844	0	0	33622	18286	0	0	0	0
1	14	5	"APS2"	"YJR058C"	3860	26350	60	9366	8331	2803	119	133	112	100	100	0	2903	2726	886	89	99	73	100	100	0	0	0	0	0	0	0	0	0	0	0	0	0	0	0	0	0	0	0	3.286	3.114	3.099	3.085	1.230	3.156	0.913	0.000	0.000	0.000	0.000	0.000	0.000	0.000	0.000	0.000	0.000	0.000	0.000	0.000	0.000	32	176	12061	10849	1.716	Error	Error	9247	2814	0	0	8212	2637	0	0	0	0
1	15	5	"JSN1"	"YJR091C"	4060	26350	60	1008	2089	2416	138	148	68	100	96	0	508	973	1020	94	108	50	100	96	0	0	0	0	0	0	0	0	0	0	0	0	0	0	0	0	0	0	0	2.101	2.220	1.752	1.846	2.045	2.579	0.749	0.000	0.000	0.000	0.000	0.000	0.000	0.000	0.000	0.000	0.000	0.000	0.000	0.000	0.000	32	176	1284	2830	1.071	Error	Error	870	414	0	0	1951	879	0	0	0	0
1	16	5	""	"YJR028W"	4250	26350	50	65535	52399	22212	164	1323	4750	100	83	58	30792	30012	23440	100	790	3879	83	66	0	0	0	0	0	0	0	0	0	0	0	0	0	0	0	0	0	0	0	2.130	1.746	1.852	2.808	2.904	1.538	0.657	0.000	0.000	0.000	0.000	0.000	0.000	0.000	0.000	0.000	0.000	0.000	0.000	0.000	0.000	12	104	96063	82147	1.091	Error	Error	65371	30692	0	0	52235	29912	0	0	0	0
1	17	5	"CBF1"	"YJR060W"	4460	26350	60	656	1616	1754	124	147	76	96	90	0	486	1021	1057	104	128	100	93	75	0	0	0	0	0	0	0	0	0	0	0	0	0	0	0	0	0	0	0	1.393	1.627	1.407	1.421	2.256	1.741	0.809	0.000	0.000	0.000	0.000	0.000	0.000	0.000	0.000	0.000	0.000	0.000	0.000	0.000	0.000	32	176	914	2409	0.478	Error	Error	532	382	0	0	1492	917	0	0	0	0
1	18	5	"FIP1"	"YJR093C"	4660	26350	60	727	2343	3667	140	152	84	96	90	0	1046	3354	5404	97	116	77	100	100	0	0	0	0	0	0	0	0	0	0	0	0	0	0	0	0	0	0	0	0.619	0.676	0.639	0.677	1.996	0.660	0.874	0.000	0.000	0.000	0.000	0.000	0.000	0.000	0.000	0.000	0.000	0.000	0.000	0.000	0.000	32	176	1536	5460	-0.693	Error	Error	587	949	0	0	2203	3257	0	0	0	0
1	19	5	""	"YJR030C"	4860	26350	60	1837	3078	3263	125	139	76	96	90	0	1491	2460	2444	97	113	70	100	100	0	0	0	0	0	0	0	0	0	0	0	0	0	0	0	0	0	0	0	1.228	1.250	1.156	0.986	2.507	1.332	0.827	0.000	0.000	0.000	0.000	0.000	0.000	0.000	0.000	0.000	0.000	0.000	0.000	0.000	0.000	32	176	3106	5316	0.296	Error	Error	1712	1394	0	0	2953	2363	0	0	0	0
1	20	5	"NTA1"	"YJR062C"	5060	26350	60	1301	3249	3445	111	131	71	93	93	0	1398	3248	4136	89	100	48	100	96	0	0	0	0	0	0	0	0	0	0	0	0	0	0	0	0	0	0	0	0.909	0.993	1.203	1.102	2.773	0.860	0.780	0.000	0.000	0.000	0.000	0.000	0.000	0.000	0.000	0.000	0.000	0.000	0.000	0.000	0.000	32	176	2499	6297	-0.138	Error	Error	1190	1309	0	0	3138	3159	0	0	0	0
1	21	5	"RPL43B"	"YJR094W-A"	5260	26350	80	2252	4372	5697	124	165	312	88	76	0	1734	3338	4240	93	134	205	90	86	0	0	0	0	0	0	0	0	0	0	0	0	0	0	0	0	0	0	0	1.297	1.309	1.223	1.311	2.094	1.335	0.851	0.000	0.000	0.000	0.000	0.000	0.000	0.000	0.000	0.000	0.000	0.000	0.000	0.000	0.000	52	340	3769	7493	0.375	Error	Error	2128	1641	0	0	4248	3245	0	0	0	0
1	1	6	"CPR7"	"YJR032W"	1280	26560	70	2186	4627	5200	126	190	365	96	78	0	2486	4264	4567	91	139	255	100	96	0	0	0	0	0	0	0	0	0	0	0	0	0	0	0	0	0	0	0	0.860	1.079	1.065	0.999	1.905	1.153	0.899	0.000	0.000	0.000	0.000	0.000	0.000	0.000	0.000	0.000	0.000	0.000	0.000	0.000	0.000	32	236	4455	8674	-0.217	Error	Error	2060	2395	0	0	4501	4173	0	0	0	0
1	2	6	"CCT5"	"YJR064W"	1450	26560	60	4129	7167	7173	127	205	444	100	90	0	4065	6322	5958	84	203	627	93	84	0	0	0	0	0	0	0	0	0	0	0	0	0	0	0	0	0	0	0	1.005	1.129	1.096	1.116	1.773	1.181	0.847	0.000	0.000	0.000	0.000	0.000	0.000	0.000	0.000	0.000	0.000	0.000	0.000	0.000	0.000	32	176	7983	13278	0.008	Error	Error	4002	3981	0	0	7040	6238	0	0	0	0
1	3	6	""	"YJR096W"	1670	26550	60	5822	7322	4828	127	217	562	100	93	0	4922	5772	3724	91	120	122	100	100	0	0	0	0	0	0	0	0	0	0	0	0	0	0	0	0	0	0	0	1.179	1.267	1.309	1.255	1.294	1.251	0.916	0.000	0.000	0.000	0.000	0.000	0.000	0.000	0.000	0.000	0.000	0.000	0.000	0.000	0.000	32	176	10526	12876	0.237	Error	Error	5695	4831	0	0	7195	5681	0	0	0	0
1	4	6	""	"YKR021W"	1860	26550	70	3797	7821	7855	121	145	122	100	100	0	3913	7393	7227	97	146	304	100	96	0	0	0	0	0	0	0	0	0	0	0	0	0	0	0	0	0	0	0	0.963	1.055	1.090	1.051	1.732	1.064	0.869	0.000	0.000	0.000	0.000	0.000	0.000	0.000	0.000	0.000	0.000	0.000	0.000	0.000	0.000	32	236	7492	14996	-0.054	Error	Error	3676	3816	0	0	7700	7296	0	0	0	0
1	5	6	"YSR3"	"YKR053C"	2070	26550	70	2044	4778	5593	124	145	146	100	93	0	2460	5179	5505	99	126	138	96	96	0	0	0	0	0	0	0	0	0	0	0	0	0	0	0	0	0	0	0	0.813	0.916	0.794	0.822	1.804	0.974	0.893	0.000	0.000	0.000	0.000	0.000	0.000	0.000	0.000	0.000	0.000	0.000	0.000	0.000	0.000	32	236	4281	9734	-0.298	Error	Error	1920	2361	0	0	4654	5080	0	0	0	0
1	6	6	"MRPL20"	"YKR085C"	2270	26550	70	1991	3653	3684	104	115	60	100	100	0	1178	2728	2726	81	90	48	100	100	0	0	0	0	0	0	0	0	0	0	0	0	0	0	0	0	0	0	0	1.720	1.341	1.357	1.314	1.821	1.366	0.913	0.000	0.000	0.000	0.000	0.000	0.000	0.000	0.000	0.000	0.000	0.000	0.000	0.000	0.000	32	236	2984	6196	0.783	Error	Error	1887	1097	0	0	3549	2647	0	0	0	0
1	7	6	""	"YKR023W"	2450	26560	60	8856	8890	1895	112	449	1440	100	100	0	18529	17842	3899	87	1040	3837	100	100	0	0	0	0	0	0	0	0	0	0	0	0	0	0	0	0	0	0	0	0.474	0.494	0.504	0.496	1.215	0.460	0.927	0.000	0.000	0.000	0.000	0.000	0.000	0.000	0.000	0.000	0.000	0.000	0.000	0.000	0.000	32	176	27186	26533	-1.077	Error	Error	8744	18442	0	0	8778	17755	0	0	0	0
1	8	6	"RHO4"	"YKR055W"	2650	26560	60	1107	1728	1789	113	125	80	100	100	0	899	1703	2226	79	102	81	100	96	0	0	0	0	0	0	0	0	0	0	0	0	0	0	0	0	0	0	0	1.212	0.994	1.180	1.143	1.785	0.852	0.771	0.000	0.000	0.000	0.000	0.000	0.000	0.000	0.000	0.000	0.000	0.000	0.000	0.000	0.000	32	176	1814	3239	0.278	Error	Error	994	820	0	0	1615	1624	0	0	0	0
1	9	6	""	"YKR087C"	2880	26550	70	6485	8858	6776	107	227	696	96	90	0	12853	16537	12131	83	231	969	100	87	0	0	0	0	0	0	0	0	0	0	0	0	0	0	0	0	0	0	0	0.499	0.532	0.568	0.536	1.364	0.552	0.928	0.000	0.000	0.000	0.000	0.000	0.000	0.000	0.000	0.000	0.000	0.000	0.000	0.000	0.000	32	236	19148	25205	-1.002	Error	Error	6378	12770	0	0	8751	16454	0	0	0	0
1	10	6	"RPC37"	"YKR025W"	3080	26550	70	7520	8007	4503	120	296	968	100	90	0	5836	5851	3043	89	185	567	96	96	0	0	0	0	0	0	0	0	0	0	0	0	0	0	0	0	0	0	0	1.288	1.369	1.356	1.350	1.335	1.437	0.900	0.000	0.000	0.000	0.000	0.000	0.000	0.000	0.000	0.000	0.000	0.000	0.000	0.000	0.000	32	236	13147	13649	0.365	Error	Error	7400	5747	0	0	7887	5762	0	0	0	0
1	11	6	"RPS21A"	"YKR057W"	3260	26550	60	5115	5614	3117	124	178	282	100	100	0	1365	1712	881	94	129	182	100	100	0	0	0	0	0	0	0	0	0	0	0	0	0	0	0	0	0	0	0	3.927	3.393	3.146	3.256	1.323	3.478	0.914	0.000	0.000	0.000	0.000	0.000	0.000	0.000	0.000	0.000	0.000	0.000	0.000	0.000	0.000	32	176	6262	7108	1.973	Error	Error	4991	1271	0	0	5490	1618	0	0	0	0
1	12	6	""	"YKR089C"	3470	26550	70	866	2413	3240	124	133	64	100	96	0	723	2019	2363	89	102	49	100	100	0	0	0	0	0	0	0	0	0	0	0	0	0	0	0	0	0	0	0	1.170	1.186	0.992	0.986	1.866	1.356	0.791	0.000	0.000	0.000	0.000	0.000	0.000	0.000	0.000	0.000	0.000	0.000	0.000	0.000	0.000	32	236	1376	4219	0.227	Error	Error	742	634	0	0	2289	1930	0	0	0	0
1	13	6	""	"YKR027W"	3640	26550	70	10089	11141	5648	121	494	1724	100	93	0	4267	4680	2727	90	317	991	93	84	0	0	0	0	0	0	0	0	0	0	0	0	0	0	0	0	0	0	0	2.386	2.401	2.272	2.606	1.649	2.293	0.885	0.000	0.000	0.000	0.000	0.000	0.000	0.000	0.000	0.000	0.000	0.000	0.000	0.000	0.000	32	236	14145	15610	1.255	Error	Error	9968	4177	0	0	11020	4590	0	0	0	0
1	14	6	"TIF1"	"YKR059W"	3870	26550	60	4851	6274	4783	124	151	179	100	100	0	2879	3010	2181	87	96	40	100	100	0	0	0	0	0	0	0	0	0	0	0	0	0	0	0	0	0	0	0	1.693	2.104	2.154	2.038	1.562	2.331	0.835	0.000	0.000	0.000	0.000	0.000	0.000	0.000	0.000	0.000	0.000	0.000	0.000	0.000	0.000	32	176	7519	9073	0.760	Error	Error	4727	2792	0	0	6150	2923	0	0	0	0
1	15	6	"SRL3"	"YKR091W"	4070	26550	60	2349	3981	4140	117	124	58	100	100	0	1623	3603	3595	86	94	38	100	100	0	0	0	0	0	0	0	0	0	0	0	0	0	0	0	0	0	0	0	1.452	1.099	1.041	1.092	1.917	1.145	0.777	0.000	0.000	0.000	0.000	0.000	0.000	0.000	0.000	0.000	0.000	0.000	0.000	0.000	0.000	32	176	3769	7381	0.538	Error	Error	2232	1537	0	0	3864	3517	0	0	0	0
1	16	6	""	"YLR232W"	4290	26550	70	2061	2052	493	120	204	373	100	100	0	1455	1410	290	88	138	226	100	100	0	0	0	0	0	0	0	0	0	0	0	0	0	0	0	0	0	0	0	1.420	1.461	1.478	1.451	1.290	1.486	0.869	0.000	0.000	0.000	0.000	0.000	0.000	0.000	0.000	0.000	0.000	0.000	0.000	0.000	0.000	32	236	3308	3254	0.506	Error	Error	1941	1367	0	0	1932	1322	0	0	0	0
1	17	6	"RPS28B"	"YLR264W"	4460	26550	60	5333	4833	1257	133	217	552	100	100	0	3246	3063	772	94	195	519	100	96	0	0	0	0	0	0	0	0	0	0	0	0	0	0	0	0	0	0	0	1.650	1.583	1.579	1.582	1.226	1.598	0.886	0.000	0.000	0.000	0.000	0.000	0.000	0.000	0.000	0.000	0.000	0.000	0.000	0.000	0.000	32	176	8352	7669	0.722	Error	Error	5200	3152	0	0	4700	2969	0	0	0	0
1	18	6	"ATP14"	"YLR295C"	4660	26550	60	5266	5220	1334	124	157	245	100	100	0	1348	1418	505	92	121	148	100	96	0	0	0	0	0	0	0	0	0	0	0	0	0	0	0	0	0	0	0	4.094	3.843	3.692	4.080	1.367	3.838	0.871	0.000	0.000	0.000	0.000	0.000	0.000	0.000	0.000	0.000	0.000	0.000	0.000	0.000	0.000	32	176	6398	6422	2.033	Error	Error	5142	1256	0	0	5096	1326	0	0	0	0
1	19	6	"TOP3"	"YLR234W"	4870	26550	70	4750	4996	1012	113	128	88	100	100	0	2158	2141	402	94	110	106	100	100	0	0	0	0	0	0	0	0	0	0	0	0	0	0	0	0	0	0	0	2.247	2.385	2.380	2.392	1.279	2.529	0.884	0.000	0.000	0.000	0.000	0.000	0.000	0.000	0.000	0.000	0.000	0.000	0.000	0.000	0.000	32	236	6701	6930	1.168	Error	Error	4637	2064	0	0	4883	2047	0	0	0	0
1	20	6	""	"YLR266C"	5090	26550	60	2794	3364	2361	113	178	310	100	90	0	2396	3178	2115	89	132	215	96	93	0	0	0	0	0	0	0	0	0	0	0	0	0	0	0	0	0	0	0	1.162	1.052	1.110	1.089	1.688	1.180	0.893	0.000	0.000	0.000	0.000	0.000	0.000	0.000	0.000	0.000	0.000	0.000	0.000	0.000	0.000	32	176	4988	6340	0.217	Error	Error	2681	2307	0	0	3251	3089	0	0	0	0
1	21	6	""	"YLR297W"	5280	26540	80	3879	3428	1715	121	187	598	94	82	0	1302	1193	509	94	140	308	88	82	0	0	0	0	0	0	0	0	0	0	0	0	0	0	0	0	0	0	0	3.111	3.009	3.089	3.029	1.834	3.193	0.748	0.000	0.000	0.000	0.000	0.000	0.000	0.000	0.000	0.000	0.000	0.000	0.000	0.000	0.000	52	332	4966	4406	1.637	Error	Error	3758	1208	0	0	3307	1099	0	0	0	0
1	1	7	""	"YLR236C"	1270	26760	80	1580	1581	429	115	122	59	100	100	0	711	667	169	87	98	44	100	98	0	0	0	0	0	0	0	0	0	0	0	0	0	0	0	0	0	0	0	2.348	2.528	2.521	2.558	1.490	2.887	0.824	0.000	0.000	0.000	0.000	0.000	0.000	0.000	0.000	0.000	0.000	0.000	0.000	0.000	0.000	52	340	2089	2046	1.231	Error	Error	1465	624	0	0	1466	580	0	0	0	0
1	2	7	"SEC22"	"YLR268W"	1460	26760	80	6499	6466	1288	118	133	69	100	100	0	3896	3834	1120	92	105	75	100	100	0	0	0	0	0	0	0	0	0	0	0	0	0	0	0	0	0	0	0	1.677	1.696	1.662	1.788	1.405	1.643	0.890	0.000	0.000	0.000	0.000	0.000	0.000	0.000	0.000	0.000	0.000	0.000	0.000	0.000	0.000	52	340	10185	10090	0.746	Error	Error	6381	3804	0	0	6348	3742	0	0	0	0
1	3	7	"ECM38"	"YLR299W"	1670	26750	70	12801	12632	2579	131	193	651	100	100	0	4257	4315	1112	96	114	105	100	100	0	0	0	0	0	0	0	0	0	0	0	0	0	0	0	0	0	0	0	3.045	2.963	2.909	3.079	1.405	2.960	0.893	0.000	0.000	0.000	0.000	0.000	0.000	0.000	0.000	0.000	0.000	0.000	0.000	0.000	0.000	32	236	16831	16720	1.606	Error	Error	12670	4161	0	0	12501	4219	0	0	0	0
1	4	7	""	"YLR238W"	1860	26750	90	9916	10198	1980	125	145	115	100	100	0	8166	8206	1566	100	130	228	100	100	0	0	0	0	0	0	0	0	0	0	0	0	0	0	0	0	0	0	0	1.214	1.243	1.279	1.243	1.207	1.217	0.920	0.000	0.000	0.000	0.000	0.000	0.000	0.000	0.000	0.000	0.000	0.000	0.000	0.000	0.000	52	420	17857	18179	0.280	Error	Error	9791	8066	0	0	10073	8106	0	0	0	0
1	5	7	""	"YLR270W"	2060	26770	80	5726	6067	1757	127	140	74	100	100	0	6676	6433	1797	96	115	87	100	100	0	0	0	0	0	0	0	0	0	0	0	0	0	0	0	0	0	0	0	0.851	0.937	0.942	0.960	1.424	0.914	0.930	0.000	0.000	0.000	0.000	0.000	0.000	0.000	0.000	0.000	0.000	0.000	0.000	0.000	0.000	52	340	12179	12277	-0.233	Error	Error	5599	6580	0	0	5940	6337	0	0	0	0
1	6	7	""	"YLR301W"	2270	26760	80	4723	4890	1479	113	122	61	100	100	0	4038	4118	1169	92	106	60	100	100	0	0	0	0	0	0	0	0	0	0	0	0	0	0	0	0	0	0	0	1.168	1.187	1.190	1.196	1.371	1.199	0.913	0.000	0.000	0.000	0.000	0.000	0.000	0.000	0.000	0.000	0.000	0.000	0.000	0.000	0.000	52	340	8556	8803	0.224	Error	Error	4610	3946	0	0	4777	4026	0	0	0	0
1	7	7	"MPT1"	"YMR005W"	2470	26760	60	2419	3657	3237	108	115	51	100	100	0	14564	19935	16684	86	86	30	100	100	0	0	0	0	0	0	0	0	0	0	0	0	0	0	0	0	0	0	0	0.160	0.179	0.182	0.182	1.620	0.173	0.858	0.000	0.000	0.000	0.000	0.000	0.000	0.000	0.000	0.000	0.000	0.000	0.000	0.000	0.000	32	176	16789	23398	-2.647	Error	Error	2311	14478	0	0	3549	19849	0	0	0	0
1	8	7	"MIH1"	"YMR036C"	2660	26760	70	1111	2717	3206	104	121	63	96	96	0	1075	3510	4421	79	92	76	100	100	0	0	0	0	0	0	0	0	0	0	0	0	0	0	0	0	0	0	0	1.011	0.762	0.726	0.768	2.022	0.718	0.878	0.000	0.000	0.000	0.000	0.000	0.000	0.000	0.000	0.000	0.000	0.000	0.000	0.000	0.000	32	236	2003	6044	0.016	Error	Error	1007	996	0	0	2613	3431	0	0	0	0
1	9	7	""	"YMR067C"	2860	26760	60	1111	3402	4219	105	117	61	100	100	0	1557	5469	6954	76	92	91	100	100	0	0	0	0	0	0	0	0	0	0	0	0	0	0	0	0	0	0	0	0.679	0.611	0.601	0.643	1.814	0.591	0.883	0.000	0.000	0.000	0.000	0.000	0.000	0.000	0.000	0.000	0.000	0.000	0.000	0.000	0.000	32	176	2487	8690	-0.558	Error	Error	1006	1481	0	0	3297	5393	0	0	0	0
1	10	7	""	"YMR007W"	3070	26770	90	3305	3005	1026	107	118	57	100	100	0	5593	5209	1520	80	88	39	100	100	0	0	0	0	0	0	0	0	0	0	0	0	0	0	0	0	0	0	0	0.580	0.565	0.565	0.549	1.258	0.563	0.910	0.000	0.000	0.000	0.000	0.000	0.000	0.000	0.000	0.000	0.000	0.000	0.000	0.000	0.000	52	420	8711	8027	-0.786	Error	Error	3198	5513	0	0	2898	5129	0	0	0	0
1	11	7	"LYS7"	"YMR038C"	3260	26760	70	6187	6221	1264	120	383	1270	100	100	0	2502	2405	655	86	210	528	96	93	0	0	0	0	0	0	0	0	0	0	0	0	0	0	0	0	0	0	0	2.511	2.631	2.598	2.759	1.503	2.660	0.884	0.000	0.000	0.000	0.000	0.000	0.000	0.000	0.000	0.000	0.000	0.000	0.000	0.000	0.000	32	236	8483	8420	1.328	Error	Error	6067	2416	0	0	6101	2319	0	0	0	0
1	12	7	""	"YMR069W"	3450	26760	70	2022	2016	451	132	490	1203	90	9	0	1144	1175	275	98	775	2439	0	0	0	0	0	0	0	0	0	0	0	0	0	0	0	0	0	0	0	0	0	1.807	1.749	1.766	1.767	1.414	0.791	0.651	0.000	0.000	0.000	0.000	0.000	0.000	0.000	0.000	0.000	0.000	0.000	0.000	0.000	0.000	32	236	2936	2961	0.854	Error	Error	1890	1046	0	0	1884	1077	0	0	0	0
1	13	7	""	"YMR009W"	3670	26760	70	5270	5076	1221	120	133	89	100	100	0	3248	3333	630	84	94	46	100	100	0	0	0	0	0	0	0	0	0	0	0	0	0	0	0	0	0	0	0	1.628	1.525	1.539	1.497	1.204	1.595	0.901	0.000	0.000	0.000	0.000	0.000	0.000	0.000	0.000	0.000	0.000	0.000	0.000	0.000	0.000	32	236	8314	8205	0.703	Error	Error	5150	3164	0	0	4956	3249	0	0	0	0
1	14	7	""	"YMR040W"	3870	26760	70	2124	2335	1212	122	141	128	100	100	0	997	1168	625	81	91	46	100	100	0	0	0	0	0	0	0	0	0	0	0	0	0	0	0	0	0	0	0	2.186	2.036	1.977	2.043	1.490	2.207	0.789	0.000	0.000	0.000	0.000	0.000	0.000	0.000	0.000	0.000	0.000	0.000	0.000	0.000	0.000	32	236	2918	3300	1.128	Error	Error	2002	916	0	0	2213	1087	0	0	0	0
1	15	7	""	"YMR071C"	4070	26760	70	6080	5416	1718	115	135	109	100	100	0	7588	7069	1768	86	148	388	100	100	0	0	0	0	0	0	0	0	0	0	0	0	0	0	0	0	0	0	0	0.795	0.759	0.791	0.737	1.318	0.750	0.912	0.000	0.000	0.000	0.000	0.000	0.000	0.000	0.000	0.000	0.000	0.000	0.000	0.000	0.000	32	236	13467	12284	-0.331	Error	Error	5965	7502	0	0	5301	6983	0	0	0	0
1	16	7	"HXT2"	"YMR011W"	4270	26760	80	7195	7258	2210	120	132	66	100	100	0	8648	8797	2559	86	102	58	100	100	0	0	0	0	0	0	0	0	0	0	0	0	0	0	0	0	0	0	0	0.826	0.819	0.822	0.819	1.340	0.810	0.886	0.000	0.000	0.000	0.000	0.000	0.000	0.000	0.000	0.000	0.000	0.000	0.000	0.000	0.000	52	340	15637	15849	-0.275	Error	Error	7075	8562	0	0	7138	8711	0	0	0	0
1	17	7	"ARG80"	"YMR042W"	4470	26760	90	3486	3691	775	126	136	68	100	100	0	1430	1419	235	90	101	57	100	100	0	0	0	0	0	0	0	0	0	0	0	0	0	0	0	0	0	0	0	2.507	2.682	2.609	2.654	1.304	2.864	0.889	0.000	0.000	0.000	0.000	0.000	0.000	0.000	0.000	0.000	0.000	0.000	0.000	0.000	0.000	52	420	4700	4894	1.326	Error	Error	3360	1340	0	0	3565	1329	0	0	0	0
1	18	7	""	"YMR073C"	4670	26760	80	1991	2027	716	124	137	88	100	100	0	2121	2275	748	94	114	142	98	98	0	0	0	0	0	0	0	0	0	0	0	0	0	0	0	0	0	0	0	0.921	0.873	0.877	0.884	1.417	0.861	0.882	0.000	0.000	0.000	0.000	0.000	0.000	0.000	0.000	0.000	0.000	0.000	0.000	0.000	0.000	52	340	3894	4084	-0.119	Error	Error	1867	2027	0	0	1903	2181	0	0	0	0
1	19	7	""	"YNL047C"	4880	26770	90	13230	14562	6487	122	136	88	100	100	0	12114	15238	9072	92	101	50	100	100	0	0	0	0	0	0	0	0	0	0	0	0	0	0	0	0	0	0	0	1.090	0.953	1.026	0.976	1.432	0.888	0.893	0.000	0.000	0.000	0.000	0.000	0.000	0.000	0.000	0.000	0.000	0.000	0.000	0.000	0.000	52	420	25130	29586	0.125	Error	Error	13108	12022	0	0	14440	15146	0	0	0	0
1	20	7	""	"YNL080C"	5100	26780	140	2775	2423	1552	124	165	312	75	74	0	3349	2855	1890	92	147	392	74	72	0	0	0	0	0	0	0	0	0	0	0	0	0	0	0	0	0	0	0	0.814	0.832	0.843	0.979	2.343	0.825	0.916	0.000	0.000	0.000	0.000	0.000	0.000	0.000	0.000	0.000	0.000	0.000	0.000	0.000	0.000	156	890	5908	5062	-0.297	Error	Error	2651	3257	0	0	2299	2763	0	0	0	0
1	21	7	"DBP2"	"YNL112W"	5260	26760	60	6490	6349	1430	126	182	387	100	100	0	7118	6251	2157	89	181	507	100	96	0	0	0	0	0	0	0	0	0	0	0	0	0	0	0	0	0	0	0	0.905	1.010	0.971	1.073	1.577	0.946	0.893	0.000	0.000	0.000	0.000	0.000	0.000	0.000	0.000	0.000	0.000	0.000	0.000	0.000	0.000	32	164	13393	12385	-0.143	Error	Error	6364	7029	0	0	6223	6162	0	0	0	0
1	1	8	"SFB2"	"YNL049C"	1290	26960	60	2604	2832	1609	131	167	198	100	96	0	2363	2940	1952	97	130	160	100	93	0	0	0	0	0	0	0	0	0	0	0	0	0	0	0	0	0	0	0	1.091	0.950	0.958	1.040	1.624	0.936	0.887	0.000	0.000	0.000	0.000	0.000	0.000	0.000	0.000	0.000	0.000	0.000	0.000	0.000	0.000	32	176	4739	5544	0.126	Error	Error	2473	2266	0	0	2701	2843	0	0	0	0
1	2	8	"PMS1"	"YNL082W"	1470	26960	70	11611	10308	3842	124	130	57	100	100	0	19941	17461	7135	97	115	78	100	100	0	0	0	0	0	0	0	0	0	0	0	0	0	0	0	0	0	0	0	0.579	0.587	0.584	0.599	1.283	0.557	0.947	0.000	0.000	0.000	0.000	0.000	0.000	0.000	0.000	0.000	0.000	0.000	0.000	0.000	0.000	32	236	31331	27548	-0.789	Error	Error	11487	19844	0	0	10184	17364	0	0	0	0
1	3	8	""	"YNL114C"	1670	26970	80	7451	6590	2459	125	143	104	100	100	0	3465	3194	1136	94	109	52	100	100	0	0	0	0	0	0	0	0	0	0	0	0	0	0	0	0	0	0	0	2.173	2.085	2.104	2.039	1.297	2.173	0.933	0.000	0.000	0.000	0.000	0.000	0.000	0.000	0.000	0.000	0.000	0.000	0.000	0.000	0.000	52	340	10697	9565	1.120	Error	Error	7326	3371	0	0	6465	3100	0	0	0	0
1	4	8	""	"YNL051W"	1870	26960	70	4370	4146	1090	133	154	168	100	100	0	8371	8418	2239	99	135	173	100	100	0	0	0	0	0	0	0	0	0	0	0	0	0	0	0	0	0	0	0	0.512	0.482	0.483	0.478	1.285	0.450	0.885	0.000	0.000	0.000	0.000	0.000	0.000	0.000	0.000	0.000	0.000	0.000	0.000	0.000	0.000	32	236	12509	12332	-0.965	Error	Error	4237	8272	0	0	4013	8319	0	0	0	0
1	5	8	"END3"	"YNL084C"	2070	26970	110	3939	3150	1991	128	155	138	82	80	0	9353	7452	4999	105	185	389	82	80	0	0	0	0	0	0	0	0	0	0	0	0	0	0	0	0	0	0	0	0.412	0.411	0.430	0.437	1.822	0.382	0.892	0.000	0.000	0.000	0.000	0.000	0.000	0.000	0.000	0.000	0.000	0.000	0.000	0.000	0.000	80	615	13059	10369	-1.279	Error	Error	3811	9248	0	0	3022	7347	0	0	0	0
1	6	8	""	"YNL116W"	2260	26960	70	9789	10081	1559	129	321	1235	100	100	0	14307	13949	2446	104	535	2512	100	100	0	0	0	0	0	0	0	0	0	0	0	0	0	0	0	0	0	0	0	0.680	0.719	0.715	0.722	1.166	0.708	0.905	0.000	0.000	0.000	0.000	0.000	0.000	0.000	0.000	0.000	0.000	0.000	0.000	0.000	0.000	32	232	23863	23797	-0.556	Error	Error	9660	14203	0	0	9952	13845	0	0	0	0
1	7	8	"MSG5"	"YNL053W"	2460	26970	80	8092	8069	1863	120	129	88	100	100	0	3369	3519	1048	82	98	150	98	98	0	0	0	0	0	0	0	0	0	0	0	0	0	0	0	0	0	0	0	2.425	2.313	2.361	2.448	1.537	2.305	0.865	0.000	0.000	0.000	0.000	0.000	0.000	0.000	0.000	0.000	0.000	0.000	0.000	0.000	0.000	52	340	11259	11386	1.278	Error	Error	7972	3287	0	0	7949	3437	0	0	0	0
1	8	8	""	"YNL086W"	2670	26960	70	9549	14464	10994	109	135	168	100	100	0	6900	11176	8386	81	112	231	100	100	0	0	0	0	0	0	0	0	0	0	0	0	0	0	0	0	0	0	0	1.384	1.294	1.316	1.253	1.459	1.328	0.870	0.000	0.000	0.000	0.000	0.000	0.000	0.000	0.000	0.000	0.000	0.000	0.000	0.000	0.000	32	236	16259	25450	0.469	Error	Error	9440	6819	0	0	14355	11095	0	0	0	0
1	9	8	"DCP2"	"YNL118C"	2880	26970	70	11727	11009	2661	115	142	220	100	100	0	8653	8413	1332	79	86	45	100	100	0	0	0	0	0	0	0	0	0	0	0	0	0	0	0	0	0	0	0	1.354	1.307	1.366	1.267	1.258	1.385	0.919	0.000	0.000	0.000	0.000	0.000	0.000	0.000	0.000	0.000	0.000	0.000	0.000	0.000	0.000	32	236	20186	19228	0.438	Error	Error	11612	8574	0	0	10894	8334	0	0	0	0
1	10	8	"CMK2"	"YOL016C"	3070	26960	60	882	2007	2620	103	119	72	96	93	0	890	2550	3473	82	89	37	100	96	0	0	0	0	0	0	0	0	0	0	0	0	0	0	0	0	0	0	0	0.964	0.771	0.870	0.864	2.545	0.737	0.829	0.000	0.000	0.000	0.000	0.000	0.000	0.000	0.000	0.000	0.000	0.000	0.000	0.000	0.000	32	176	1587	4372	-0.053	Error	Error	779	808	0	0	1904	2468	0	0	0	0
1	11	8	""	"YOL048C"	3280	26960	70	3936	4343	2229	118	155	231	100	100	0	7271	7928	4240	81	115	296	100	100	0	0	0	0	0	0	0	0	0	0	0	0	0	0	0	0	0	0	0	0.531	0.538	0.529	0.520	1.498	0.523	0.872	0.000	0.000	0.000	0.000	0.000	0.000	0.000	0.000	0.000	0.000	0.000	0.000	0.000	0.000	32	236	11008	12072	-0.913	Error	Error	3818	7190	0	0	4225	7847	0	0	0	0
1	12	8	""	"YOL080C"	3470	26960	70	6830	6568	1408	122	137	92	100	100	0	7981	7778	1329	90	103	79	100	100	0	0	0	0	0	0	0	0	0	0	0	0	0	0	0	0	0	0	0	0.850	0.838	0.850	0.827	1.194	0.828	0.931	0.000	0.000	0.000	0.000	0.000	0.000	0.000	0.000	0.000	0.000	0.000	0.000	0.000	0.000	32	236	14599	14134	-0.234	Error	Error	6708	7891	0	0	6446	7688	0	0	0	0
1	13	8	"TLG2"	"YOL018C"	3670	26960	60	10846	10474	3834	116	122	58	100	100	0	17682	16263	6049	87	123	277	100	100	0	0	0	0	0	0	0	0	0	0	0	0	0	0	0	0	0	0	0	0.610	0.640	0.659	0.651	1.223	0.626	0.932	0.000	0.000	0.000	0.000	0.000	0.000	0.000	0.000	0.000	0.000	0.000	0.000	0.000	0.000	32	176	28325	26534	-0.714	Error	Error	10730	17595	0	0	10358	16176	0	0	0	0
1	14	8	""	"YOL050C"	3870	26960	70	1208	1228	346	124	146	106	100	100	0	1034	997	285	82	113	135	96	96	0	0	0	0	0	0	0	0	0	0	0	0	0	0	0	0	0	0	0	1.139	1.207	1.181	1.266	1.727	1.202	0.801	0.000	0.000	0.000	0.000	0.000	0.000	0.000	0.000	0.000	0.000	0.000	0.000	0.000	0.000	32	236	2036	2019	0.187	Error	Error	1084	952	0	0	1104	915	0	0	0	0
1	15	8	""	"YOL082W"	4090	26970	70	7159	7177	1115	113	307	911	100	100	0	2596	2574	247	82	122	207	100	100	0	0	0	0	0	0	0	0	0	0	0	0	0	0	0	0	0	0	0	2.803	2.835	2.841	2.812	1.140	2.948	0.940	0.000	0.000	0.000	0.000	0.000	0.000	0.000	0.000	0.000	0.000	0.000	0.000	0.000	0.000	32	236	9560	9556	1.487	Error	Error	7046	2514	0	0	7064	2492	0	0	0	0
1	16	8	"TAT2"	"YOL020W"	4270	26960	70	9707	9552	1410	123	143	140	100	100	0	4244	4188	1021	94	119	183	100	100	0	0	0	0	0	0	0	0	0	0	0	0	0	0	0	0	0	0	0	2.309	2.303	2.320	2.415	1.394	2.257	0.890	0.000	0.000	0.000	0.000	0.000	0.000	0.000	0.000	0.000	0.000	0.000	0.000	0.000	0.000	32	236	13734	13523	1.208	Error	Error	9584	4150	0	0	9429	4094	0	0	0	0
1	17	8	"SPE2"	"YOL052C"	4480	26970	80	5852	5781	2238	126	153	192	98	98	0	2088	2027	745	87	117	235	94	92	0	0	0	0	0	0	0	0	0	0	0	0	0	0	0	0	0	0	0	2.862	2.915	2.952	2.955	1.535	3.059	0.824	0.000	0.000	0.000	0.000	0.000	0.000	0.000	0.000	0.000	0.000	0.000	0.000	0.000	0.000	52	340	7727	7595	1.517	Error	Error	5726	2001	0	0	5655	1940	0	0	0	0
1	18	8	""	"YOL084W"	4670	26970	80	8271	7322	3076	131	183	311	98	96	0	4232	3576	1612	93	428	2333	78	17	0	0	0	0	0	0	0	0	0	0	0	0	0	0	0	0	0	0	0	1.967	2.065	2.080	2.406	1.960	2.051	0.939	0.000	0.000	0.000	0.000	0.000	0.000	0.000	0.000	0.000	0.000	0.000	0.000	0.000	0.000	52	335	12279	10674	0.976	Error	Error	8140	4139	0	0	7191	3483	0	0	0	0
1	19	8	""	"YOL022C"	4870	26960	90	3312	3464	729	112	125	57	100	100	0	6134	6076	1301	92	107	58	100	100	0	0	0	0	0	0	0	0	0	0	0	0	0	0	0	0	0	0	0	0.530	0.560	0.533	0.567	1.373	0.536	0.891	0.000	0.000	0.000	0.000	0.000	0.000	0.000	0.000	0.000	0.000	0.000	0.000	0.000	0.000	52	420	9242	9336	-0.917	Error	Error	3200	6042	0	0	3352	5984	0	0	0	0
1	20	8	""	"YOL053W"	5070	26970	80	5236	5376	868	119	126	54	100	100	0	6577	6690	1086	91	101	43	100	100	0	0	0	0	0	0	0	0	0	0	0	0	0	0	0	0	0	0	0	0.789	0.797	0.833	0.796	1.229	0.764	0.874	0.000	0.000	0.000	0.000	0.000	0.000	0.000	0.000	0.000	0.000	0.000	0.000	0.000	0.000	52	328	11603	11856	-0.342	Error	Error	5117	6486	0	0	5257	6599	0	0	0	0
1	21	8	"ADH1"	"YOL086C"	5270	26960	110	5261	4352	2407	119	172	324	86	81	0	1720	1463	915	88	175	472	76	72	0	0	0	0	0	0	0	0	0	0	0	0	0	0	0	0	0	0	0	3.151	3.079	3.042	2.919	2.099	3.122	0.584	0.000	0.000	0.000	0.000	0.000	0.000	0.000	0.000	0.000	0.000	0.000	0.000	0.000	0.000	80	639	6774	5608	1.656	Error	Error	5142	1632	0	0	4233	1375	0	0	0	0
1	1	9	"RPL33B"	"YOR234C"	1280	27180	70	5198	5172	794	130	280	766	100	100	0	7731	7374	1491	99	234	752	100	100	0	0	0	0	0	0	0	0	0	0	0	0	0	0	0	0	0	0	0	0.664	0.693	0.696	0.700	1.190	0.681	0.923	0.000	0.000	0.000	0.000	0.000	0.000	0.000	0.000	0.000	0.000	0.000	0.000	0.000	0.000	32	236	12700	12317	-0.591	Error	Error	5068	7632	0	0	5042	7275	0	0	0	0
1	2	9	"PNT1"	"YOR266W"	1460	27180	60	1120	1093	524	118	149	261	90	78	0	1115	1571	1338	97	183	671	65	31	0	0	0	0	0	0	0	0	0	0	0	0	0	0	0	0	0	0	0	0.984	0.661	0.711	0.802	2.103	0.423	0.694	0.000	0.000	0.000	0.000	0.000	0.000	0.000	0.000	0.000	0.000	0.000	0.000	0.000	0.000	32	176	2020	2449	-0.023	Error	Error	1002	1018	0	0	975	1474	0	0	0	0
1	3	9	""	"YOR298W"	1680	27170	70	6850	6379	1661	122	241	661	100	100	0	10117	9679	1971	101	215	732	100	100	0	0	0	0	0	0	0	0	0	0	0	0	0	0	0	0	0	0	0	0.672	0.653	0.655	0.641	1.183	0.641	0.919	0.000	0.000	0.000	0.000	0.000	0.000	0.000	0.000	0.000	0.000	0.000	0.000	0.000	0.000	32	236	16744	15835	-0.574	Error	Error	6728	10016	0	0	6257	9578	0	0	0	0
1	4	9	"DFR1"	"YOR236W"	1880	27180	70	7228	7039	1529	137	320	832	100	100	0	4818	4866	633	108	647	2416	100	37	0	0	0	0	0	0	0	0	0	0	0	0	0	0	0	0	0	0	0	1.506	1.451	1.447	1.423	1.243	0.989	0.345	0.000	0.000	0.000	0.000	0.000	0.000	0.000	0.000	0.000	0.000	0.000	0.000	0.000	0.000	32	232	11801	11660	0.590	Error	Error	7091	4710	0	0	6902	4758	0	0	0	0
1	5	9	""	"YOR268C"	2060	27190	100	5626	5524	3248	135	220	266	90	86	0	5744	5663	4004	112	827	2632	62	52	0	0	0	0	0	0	0	0	0	0	0	0	0	0	0	0	0	0	0	0.975	0.971	1.048	1.008	2.164	0.697	0.528	0.000	0.000	0.000	0.000	0.000	0.000	0.000	0.000	0.000	0.000	0.000	0.000	0.000	0.000	80	455	11123	10940	-0.037	Error	Error	5491	5632	0	0	5389	5551	0	0	-100	0
1	6	9	""	"YOR300W"	2240	27150	170	569	1057	1141	130	210	613	43	29	0	565	971	1138	100	439	1836	12	4	0	0	0	0	0	0	0	0	0	0	0	0	0	0	0	0	0	0	0	0.944	1.064	1.350	1.055	3.319	0.170	0.134	0.000	0.000	0.000	0.000	0.000	0.000	0.000	0.000	0.000	0.000	0.000	0.000	0.000	0.000	208	1037	904	1798	-0.083	Error	Error	439	465	0	0	927	871	0	0	-100	0
1	7	9	""	"YOR238W"	2470	27170	70	6987	6705	2182	120	163	264	100	100	0	4481	4359	1150	89	143	341	100	96	0	0	0	0	0	0	0	0	0	0	0	0	0	0	0	0	0	0	0	1.564	1.542	1.513	1.534	1.247	1.566	0.916	0.000	0.000	0.000	0.000	0.000	0.000	0.000	0.000	0.000	0.000	0.000	0.000	0.000	0.000	32	236	11259	10855	0.645	Error	Error	6867	4392	0	0	6585	4270	0	0	0	0
1	8	9	"VPH1"	"YOR270C"	2670	27170	70	10338	11437	4999	120	139	132	100	100	0	8668	9866	4633	79	119	295	100	100	0	0	0	0	0	0	0	0	0	0	0	0	0	0	0	0	0	0	0	1.190	1.156	1.213	1.193	1.320	1.092	0.868	0.000	0.000	0.000	0.000	0.000	0.000	0.000	0.000	0.000	0.000	0.000	0.000	0.000	0.000	32	236	18807	21104	0.251	Error	Error	10218	8589	0	0	11317	9787	0	0	0	0
1	9	9	""	"YOR302W"	2870	27180	60	592	637	283	107	113	54	96	96	0	466	478	215	75	81	29	100	100	0	0	0	0	0	0	0	0	0	0	0	0	0	0	0	0	0	0	0	1.240	1.315	1.368	1.251	2.021	1.431	0.624	0.000	0.000	0.000	0.000	0.000	0.000	0.000	0.000	0.000	0.000	0.000	0.000	0.000	0.000	32	176	876	933	0.311	Error	Error	485	391	0	0	530	403	0	0	0	0
1	10	9	""	"YOR240W"	3070	27180	80	6190	6080	1593	116	126	60	100	100	0	4436	4405	1188	86	98	49	100	100	0	0	0	0	0	0	0	0	0	0	0	0	0	0	0	0	0	0	0	1.396	1.381	1.363	1.370	1.471	1.383	0.906	0.000	0.000	0.000	0.000	0.000	0.000	0.000	0.000	0.000	0.000	0.000	0.000	0.000	0.000	52	340	10424	10283	0.482	Error	Error	6074	4350	0	0	5964	4319	0	0	0	0
1	11	9	"YTM1"	"YOR272W"	3270	27180	80	5448	5676	1320	115	123	60	100	100	0	9864	9447	2193	84	99	53	100	100	0	0	0	0	0	0	0	0	0	0	0	0	0	0	0	0	0	0	0	0.545	0.594	0.586	0.598	1.377	0.585	0.906	0.000	0.000	0.000	0.000	0.000	0.000	0.000	0.000	0.000	0.000	0.000	0.000	0.000	0.000	52	304	15113	14924	-0.875	Error	Error	5333	9780	0	0	5561	9363	0	0	0	0
1	12	9	""	"YOR304C-A"	3460	27150	140	190	890	1143	120	131	78	48	41	0	143	1605	2126	86	107	129	42	41	0	0	0	0	0	0	0	0	0	0	0	0	0	0	0	0	0	0	0	1.228	0.507	0.546	0.719	3.775	0.467	0.833	0.000	0.000	0.000	0.000	0.000	0.000	0.000	0.000	0.000	0.000	0.000	0.000	0.000	0.000	156	831	127	2289	0.296	Error	Error	70	57	0	0	770	1519	0	0	0	0
1	13	9	"GRE1"	"YPL223C"	3670	27170	70	5877	5979	1066	123	155	193	100	100	0	3690	3835	767	91	144	306	100	100	0	0	0	0	0	0	0	0	0	0	0	0	0	0	0	0	0	0	0	1.599	1.564	1.611	1.572	1.176	1.559	0.881	0.000	0.000	0.000	0.000	0.000	0.000	0.000	0.000	0.000	0.000	0.000	0.000	0.000	0.000	32	231	9353	9600	0.677	Error	Error	5754	3599	0	0	5856	3744	0	0	0	0
1	14	9	"BBP1"	"YPL255W"	3870	27170	70	9536	9712	2895	119	146	139	100	100	0	6197	6389	1791	87	99	47	100	100	0	0	0	0	0	0	0	0	0	0	0	0	0	0	0	0	0	0	0	1.541	1.522	1.540	1.520	1.195	1.524	0.938	0.000	0.000	0.000	0.000	0.000	0.000	0.000	0.000	0.000	0.000	0.000	0.000	0.000	0.000	32	231	15527	15895	0.624	Error	Error	9417	6110	0	0	9593	6302	0	0	0	0
1	15	9	""	"YPR004C"	4070	27170	60	3733	3884	875	133	163	193	100	100	0	6481	6572	1345	96	196	643	100	100	0	0	0	0	0	0	0	0	0	0	0	0	0	0	0	0	0	0	0	0.564	0.579	0.576	0.576	1.215	0.596	0.857	0.000	0.000	0.000	0.000	0.000	0.000	0.000	0.000	0.000	0.000	0.000	0.000	0.000	0.000	32	176	9985	10227	-0.827	Error	Error	3600	6385	0	0	3751	6476	0	0	0	0
1	16	9	""	"YPL225W"	4280	27170	60	2942	2930	994	121	133	78	100	100	0	6901	6755	2182	91	111	109	100	100	0	0	0	0	0	0	0	0	0	0	0	0	0	0	0	0	0	0	0	0.414	0.422	0.435	0.422	1.275	0.404	0.886	0.000	0.000	0.000	0.000	0.000	0.000	0.000	0.000	0.000	0.000	0.000	0.000	0.000	0.000	32	176	9631	9473	-1.271	Error	Error	2821	6810	0	0	2809	6664	0	0	0	0
1	17	9	""	"YPL257W"	4470	27170	70	4132	3830	1146	119	137	108	100	100	0	4904	4638	1183	87	118	192	100	100	0	0	0	0	0	0	0	0	0	0	0	0	0	0	0	0	0	0	0	0.833	0.815	0.808	0.795	1.211	0.828	0.887	0.000	0.000	0.000	0.000	0.000	0.000	0.000	0.000	0.000	0.000	0.000	0.000	0.000	0.000	32	236	8830	8262	-0.263	Error	Error	4013	4817	0	0	3711	4551	0	0	0	0
1	18	9	"ICL2"	"YPR006C"	4690	27150	100	4720	6914	8774	125	174	303	77	75	0	11415	14373	17077	96	499	3059	71	63	2	0	0	0	0	0	0	0	0	0	0	0	0	0	0	0	0	0	0	0.406	0.476	0.658	0.485	2.710	0.246	0.349	0.000	0.000	0.000	0.000	0.000	0.000	0.000	0.000	0.000	0.000	0.000	0.000	0.000	0.000	80	529	15914	21066	-1.301	Error	Error	4595	11319	0	0	6789	14277	0	0	-100	0
1	19	9	"ALG5"	"YPL227C"	4870	27170	60	2750	2720	783	135	159	165	100	100	0	7105	6769	1591	91	216	639	100	100	0	0	0	0	0	0	0	0	0	0	0	0	0	0	0	0	0	0	0	0.373	0.387	0.383	0.382	1.204	0.380	0.890	0.000	0.000	0.000	0.000	0.000	0.000	0.000	0.000	0.000	0.000	0.000	0.000	0.000	0.000	32	176	9629	9263	-1.423	Error	Error	2615	7014	0	0	2585	6678	0	0	0	0
1	20	9	"APM1"	"YPL259C"	5070	27170	60	5175	4692	1379	124	151	130	100	100	0	9163	8895	1936	90	168	433	100	100	0	0	0	0	0	0	0	0	0	0	0	0	0	0	0	0	0	0	0	0.557	0.519	0.507	0.504	1.245	0.523	0.904	0.000	0.000	0.000	0.000	0.000	0.000	0.000	0.000	0.000	0.000	0.000	0.000	0.000	0.000	32	176	14124	13373	-0.845	Error	Error	5051	9073	0	0	4568	8805	0	0	0	0
1	21	9	""	"YPR008W"	5280	27170	70	3491	4044	2035	106	119	78	100	100	0	5356	6193	3106	86	92	41	100	100	0	0	0	0	0	0	0	0	0	0	0	0	0	0	0	0	0	0	0	0.642	0.645	0.723	0.657	1.626	0.599	0.794	0.000	0.000	0.000	0.000	0.000	0.000	0.000	0.000	0.000	0.000	0.000	0.000	0.000	0.000	32	236	8655	10045	-0.639	Error	Error	3385	5270	0	0	3938	6107	0	0	0	0
1	1	10	""	"YPL229W"	1280	27380	100	10218	9336	3144	128	134	60	100	98	0	9473	8315	3084	96	111	69	97	97	0	0	0	0	0	0	0	0	0	0	0	0	0	0	0	0	0	0	0	1.076	1.120	1.104	1.204	1.854	1.100	0.944	0.000	0.000	0.000	0.000	0.000	0.000	0.000	0.000	0.000	0.000	0.000	0.000	0.000	0.000	80	548	19467	17427	0.106	Error	Error	10090	9377	0	0	9208	8219	0	0	0	0
1	2	10	""	"YPL261C"	1460	27380	60	1914	2133	865	130	177	265	100	100	0	1688	1695	727	99	163	268	100	93	0	0	0	0	0	0	0	0	0	0	0	0	0	0	0	0	0	0	0	1.123	1.255	1.182	1.274	1.398	1.182	0.855	0.000	0.000	0.000	0.000	0.000	0.000	0.000	0.000	0.000	0.000	0.000	0.000	0.000	0.000	32	176	3373	3599	0.167	Error	Error	1784	1589	0	0	2003	1596	0	0	0	0
1	3	10	"RPA135"	"YPR010C"	1670	27370	100	9609	11920	8877	126	133	62	100	100	0	9287	11955	8849	102	124	82	100	100	0	0	0	0	0	0	0	0	0	0	0	0	0	0	0	0	0	0	0	1.032	0.995	1.088	1.001	1.705	0.999	0.820	0.000	0.000	0.000	0.000	0.000	0.000	0.000	0.000	0.000	0.000	0.000	0.000	0.000	0.000	80	505	18668	23647	0.046	Error	Error	9483	9185	0	0	11794	11853	0	0	0	0
1	4	10	"SEC7"	"YDR170C"	1860	27360	150	122	150	105	124	172	421	1	0	0	98	160	218	99	227	1157	1	0	0	0	0	0	0	0	0	0	0	0	0	0	0	0	0	0	0	0	0	2.000	0.426	1.280	1.325	4.264	0.368	0.264	0.000	0.000	0.000	0.000	0.000	0.000	0.000	0.000	0.000	0.000	0.000	0.000	0.000	0.000	156	946	-3	87	1.000	Error	Error	-2	-1	0	0	26	61	0	0	-50	0
1	5	10	"YRF1-1"	"YDR545W"	2060	27350	50	234	239	86	133	158	108	41	0	0	271	338	221	93	155	180	50	25	0	0	0	0	0	0	0	0	0	0	0	0	0	0	0	0	0	0	0	0.567	0.433	0.555	0.705	5.171	0.313	0.331	0.000	0.000	0.000	0.000	0.000	0.000	0.000	0.000	0.000	0.000	0.000	0.000	0.000	0.000	12	104	279	351	-0.818	Error	Error	101	178	0	0	106	245	0	0	0	0
1	6	10	"SWI4"	"YER111C"	2260	27360	150	145	167	122	131	162	161	8	3	0	107	173	233	96	331	1441	1	0	0	0	0	0	0	0	0	0	0	0	0	0	0	0	0	0	0	0	0	1.273	0.468	1.059	1.160	3.965	0.092	0.593	0.000	0.000	0.000	0.000	0.000	0.000	0.000	0.000	0.000	0.000	0.000	0.000	0.000	0.000	156	836	25	113	0.348	Error	Error	14	11	0	0	36	77	0	0	-50	0
1	7	10	"ESP1"	"YGR098C"	2460	27360	150	128	155	114	122	139	148	11	4	0	102	144	116	90	117	187	11	3	0	0	0	0	0	0	0	0	0	0	0	0	0	0	0	0	0	0	0	0.500	0.611	1.600	1.415	3.567	1.029	0.203	0.000	0.000	0.000	0.000	0.000	0.000	0.000	0.000	0.000	0.000	0.000	0.000	0.000	0.000	156	837	18	87	-1.000	Error	Error	6	12	0	0	33	54	0	0	-50	0
1	8	10	"RIM101"	"YHL027W"	2660	27360	150	122	135	109	112	124	92	10	6	0	83	130	152	81	100	176	10	6	0	0	0	0	0	0	0	0	0	0	0	0	0	0	0	0	0	0	0	5.000	0.469	1.246	1.328	3.380	0.746	0.277	0.000	0.000	0.000	0.000	0.000	0.000	0.000	0.000	0.000	0.000	0.000	0.000	0.000	0.000	156	825	12	72	2.322	Error	Error	10	2	0	0	23	49	0	0	-50	0
1	9	10	"MIP6"	"YHR015W"	2860	27360	150	119	146	103	109	116	57	25	14	0	78	123	145	77	85	47	16	11	0	0	0	0	0	0	0	0	0	0	0	0	0	0	0	0	0	0	0	10.000	0.804	1.840	1.754	4.557	0.803	0.297	0.000	0.000	0.000	0.000	0.000	0.000	0.000	0.000	0.000	0.000	0.000	0.000	0.000	0.000	156	941	11	83	3.322	Error	Error	10	1	0	0	37	46	0	0	-50	0
1	10	10	"VTH1"	"YIL173W"	3070	27380	60	151	200	129	120	124	52	40	31	0	119	221	209	84	93	40	46	40	0	0	0	0	0	0	0	0	0	0	0	0	0	0	0	0	0	0	0	0.886	0.584	1.323	1.160	5.364	2.230	0.110	0.000	0.000	0.000	0.000	0.000	0.000	0.000	0.000	0.000	0.000	0.000	0.000	0.000	0.000	32	176	66	217	-0.175	Error	Error	31	35	0	0	80	137	0	0	0	0
1	11	10	""	"YJR029W"	3260	27360	150	112	144	111	118	124	56	23	11	0	86	134	162	85	102	259	7	3	0	0	0	0	0	0	0	0	0	0	0	0	0	0	0	0	0	0	0	-6.000	0.531	1.569	1.468	4.094	0.049	0.033	0.000	0.000	0.000	0.000	0.000	0.000	0.000	0.000	0.000	0.000	0.000	0.000	0.000	0.000	156	862	-5	75	Error	Error	Error	-6	1	0	0	26	49	0	0	-50	0
1	12	10	""	"YLL034C"	3460	27360	150	115	171	345	116	122	55	20	12	0	90	141	158	82	92	43	30	18	0	0	0	0	0	0	0	0	0	0	0	0	0	0	0	0	0	0	0	-0.125	0.932	1.405	1.404	4.162	4.773	0.115	0.000	0.000	0.000	0.000	0.000	0.000	0.000	0.000	0.000	0.000	0.000	0.000	0.000	0.000	156	746	7	114	Error	Error	Error	-1	8	0	0	55	59	0	0	-50	0
1	13	10	"ESC1"	"YMR219W"	3660	27350	150	138	146	87	118	131	114	10	2	0	99	130	112	85	109	169	8	4	0	0	0	0	0	0	0	0	0	0	0	0	0	0	0	0	0	0	0	1.429	0.622	1.251	1.387	3.600	0.914	0.137	0.000	0.000	0.000	0.000	0.000	0.000	0.000	0.000	0.000	0.000	0.000	0.000	0.000	0.000	156	808	34	73	0.515	Error	Error	20	14	0	0	28	45	0	0	-50	0
1	14	10	"YKU70"	"YMR284W"	3860	27350	150	121	143	86	116	127	85	17	7	0	90	129	122	85	96	51	22	14	0	0	0	0	0	0	0	0	0	0	0	0	0	0	0	0	0	0	0	1.000	0.614	1.238	1.357	3.920	0.855	0.180	0.000	0.000	0.000	0.000	0.000	0.000	0.000	0.000	0.000	0.000	0.000	0.000	0.000	0.000	156	826	10	71	0.000	Error	Error	5	5	0	0	27	44	0	0	-50	0
1	15	10	"POL1"	"YNL102W"	4060	27350	150	117	142	97	118	131	101	12	5	0	95	136	144	85	110	284	7	1	0	0	0	0	0	0	0	0	0	0	0	0	0	0	0	0	0	0	0	-0.100	0.471	1.225	1.226	4.809	0.741	0.180	0.000	0.000	0.000	0.000	0.000	0.000	0.000	0.000	0.000	0.000	0.000	0.000	0.000	0.000	156	934	9	75	Error	Error	Error	-1	10	0	0	24	51	0	0	-50	0
1	16	10	""	"YMRWdelta20"	4270	27380	70	1331	1375	494	115	121	56	100	100	0	1451	1424	383	86	97	61	100	100	0	0	0	0	0	0	0	0	0	0	0	0	0	0	0	0	0	0	0	0.891	0.942	0.930	0.904	1.318	1.006	0.893	0.000	0.000	0.000	0.000	0.000	0.000	0.000	0.000	0.000	0.000	0.000	0.000	0.000	0.000	32	236	2581	2598	-0.167	Error	Error	1216	1365	0	0	1260	1338	0	0	0	0
1	17	10	""	"IntYNL112W"	4470	27370	80	751	1838	2159	119	126	59	98	96	0	928	2178	2596	83	92	39	100	100	0	0	0	0	0	0	0	0	0	0	0	0	0	0	0	0	0	0	0	0.748	0.821	0.767	0.734	2.152	0.810	0.804	0.000	0.000	0.000	0.000	0.000	0.000	0.000	0.000	0.000	0.000	0.000	0.000	0.000	0.000	52	340	1477	3814	-0.419	Error	Error	632	845	0	0	1719	2095	0	0	0	0
1	18	10	""	"CEN14"	4670	27360	70	168	178	94	112	119	56	50	31	0	238	314	173	87	97	49	90	71	0	0	0	0	0	0	0	0	0	0	0	0	0	0	0	0	0	0	0	0.371	0.291	0.416	0.407	1.884	0.374	0.259	0.000	0.000	0.000	0.000	0.000	0.000	0.000	0.000	0.000	0.000	0.000	0.000	0.000	0.000	32	236	207	293	-1.431	Error	Error	56	151	0	0	66	227	0	0	0	0
1	19	10	""	"YORCdelta11"	4880	27370	70	1379	1356	543	115	131	104	100	100	0	1129	1013	427	88	104	73	100	100	0	0	0	0	0	0	0	0	0	0	0	0	0	0	0	0	0	0	0	1.214	1.342	1.308	1.361	1.424	1.365	0.882	0.000	0.000	0.000	0.000	0.000	0.000	0.000	0.000	0.000	0.000	0.000	0.000	0.000	0.000	32	236	2305	2166	0.280	Error	Error	1264	1041	0	0	1241	925	0	0	0	0
1	20	10	""	"YORWdelta16"	5070	27370	70	508	578	328	112	118	49	93	90	0	844	894	481	84	92	40	100	100	0	0	0	0	0	0	0	0	0	0	0	0	0	0	0	0	0	0	0	0.521	0.575	0.577	0.518	2.012	0.561	0.717	0.000	0.000	0.000	0.000	0.000	0.000	0.000	0.000	0.000	0.000	0.000	0.000	0.000	0.000	32	236	1156	1276	-0.940	Error	Error	396	760	0	0	466	810	0	0	0	0
1	21	10	""	"YOR298C-A"	5270	27370	70	640	721	357	105	114	50	100	100	0	685	720	279	86	99	67	100	100	0	0	0	0	0	0	0	0	0	0	0	0	0	0	0	0	0	0	0	0.893	0.972	0.879	0.941	1.509	1.021	0.785	0.000	0.000	0.000	0.000	0.000	0.000	0.000	0.000	0.000	0.000	0.000	0.000	0.000	0.000	32	236	1134	1250	-0.163	Error	Error	535	599	0	0	616	634	0	0	0	0
1	1	11	""	"YPLCdelta10"	1260	27580	70	978	2529	2533	131	147	110	100	84	0	895	2908	3006	102	161	288	93	59	0	0	0	0	0	0	0	0	0	0	0	0	0	0	0	0	0	0	0	1.068	0.855	0.825	0.829	1.647	0.834	0.879	0.000	0.000	0.000	0.000	0.000	0.000	0.000	0.000	0.000	0.000	0.000	0.000	0.000	0.000	32	236	1640	5204	0.095	Error	Error	847	793	0	0	2398	2806	0	0	0	0
1	2	11	""	"YPRCdelta13"	1480	27580	80	1917	1903	687	124	134	62	100	100	0	3065	3405	1372	101	118	81	100	100	0	0	0	0	0	0	0	0	0	0	0	0	0	0	0	0	0	0	0	0.605	0.538	0.517	0.546	1.387	0.472	0.816	0.000	0.000	0.000	0.000	0.000	0.000	0.000	0.000	0.000	0.000	0.000	0.000	0.000	0.000	52	340	4757	5083	-0.725	Error	Error	1793	2964	0	0	1779	3304	0	0	0	0
1	3	11	""	"SNR51"	1660	27570	80	391	463	239	126	130	55	90	82	0	331	404	219	105	126	79	92	71	0	0	0	0	0	0	0	0	0	0	0	0	0	0	0	0	0	0	0	1.173	1.127	1.030	1.078	2.613	1.103	0.645	0.000	0.000	0.000	0.000	0.000	0.000	0.000	0.000	0.000	0.000	0.000	0.000	0.000	0.000	52	340	491	636	0.230	Error	Error	265	226	0	0	337	299	0	0	0	0
1	4	11	""	"iYAL068C-0"	1880	27570	80	643	866	741	118	123	57	94	86	0	606	1028	1047	100	117	66	96	88	0	0	0	0	0	0	0	0	0	0	0	0	0	0	0	0	0	0	0	1.038	0.806	0.865	0.850	2.338	0.701	0.674	0.000	0.000	0.000	0.000	0.000	0.000	0.000	0.000	0.000	0.000	0.000	0.000	0.000	0.000	52	340	1031	1676	0.053	Error	Error	525	506	0	0	748	928	0	0	0	0
1	5	11	""	"iYAL067C"	2060	27580	80	3689	4422	2343	115	127	71	100	100	0	1635	1937	1165	98	113	66	100	100	0	0	0	0	0	0	0	0	0	0	0	0	0	0	0	0	0	0	0	2.325	2.342	2.354	2.442	1.405	2.326	0.890	0.000	0.000	0.000	0.000	0.000	0.000	0.000	0.000	0.000	0.000	0.000	0.000	0.000	0.000	52	340	5111	6146	1.217	Error	Error	3574	1537	0	0	4307	1839	0	0	0	0
1	6	11	""	"iYAL064C-A-0"	2270	27580	80	7882	11670	11825	122	131	59	100	100	0	4398	11294	12816	97	116	63	100	100	0	0	0	0	0	0	0	0	0	0	0	0	0	0	0	0	0	0	0	1.804	1.031	1.042	1.076	1.874	0.961	0.848	0.000	0.000	0.000	0.000	0.000	0.000	0.000	0.000	0.000	0.000	0.000	0.000	0.000	0.000	52	340	12061	22745	0.851	Error	Error	7760	4301	0	0	11548	11197	0	0	0	0
1	7	11	""	"iYBR065C"	2470	27570	70	3725	3314	1276	122	142	122	100	100	0	2215	2071	736	99	119	68	100	100	0	0	0	0	0	0	0	0	0	0	0	0	0	0	0	0	0	0	0	1.703	1.619	1.582	1.571	1.272	1.632	0.893	0.000	0.000	0.000	0.000	0.000	0.000	0.000	0.000	0.000	0.000	0.000	0.000	0.000	0.000	32	236	5719	5164	0.768	Error	Error	3603	2116	0	0	3192	1972	0	0	0	0
1	8	11	""	"iYBR069C"	2670	27570	80	1324	2341	2242	117	126	58	100	100	0	665	1510	1725	83	94	43	98	98	0	0	0	0	0	0	0	0	0	0	0	0	0	0	0	0	0	0	0	2.074	1.559	1.649	1.788	1.974	1.413	0.891	0.000	0.000	0.000	0.000	0.000	0.000	0.000	0.000	0.000	0.000	0.000	0.000	0.000	0.000	52	340	1789	3651	1.052	Error	Error	1207	582	0	0	2224	1427	0	0	0	0
1	9	11	""	"iYBR073W"	2860	27570	70	1141	2276	2147	109	123	78	100	100	0	629	1856	1905	71	86	70	100	100	0	0	0	0	0	0	0	0	0	0	0	0	0	0	0	0	0	0	0	1.849	1.214	1.170	1.202	1.551	1.155	0.896	0.000	0.000	0.000	0.000	0.000	0.000	0.000	0.000	0.000	0.000	0.000	0.000	0.000	0.000	32	236	1590	3952	0.887	Error	Error	1032	558	0	0	2167	1785	0	0	0	0
1	10	11	""	"iYBR085W-1"	3070	27570	70	3188	3964	3266	115	120	65	100	100	0	2501	3785	3078	81	99	86	100	96	0	0	0	0	0	0	0	0	0	0	0	0	0	0	0	0	0	0	0	1.270	1.039	1.068	0.991	1.481	1.026	0.908	0.000	0.000	0.000	0.000	0.000	0.000	0.000	0.000	0.000	0.000	0.000	0.000	0.000	0.000	32	236	5493	7553	0.345	Error	Error	3073	2420	0	0	3849	3704	0	0	0	0
1	11	11	""	"iYBR089W"	3270	27580	80	4141	6292	5501	112	121	58	100	100	0	3970	5668	4660	82	93	47	100	100	0	0	0	0	0	0	0	0	0	0	0	0	0	0	0	0	0	0	0	1.036	1.106	1.055	1.060	1.424	1.157	0.925	0.000	0.000	0.000	0.000	0.000	0.000	0.000	0.000	0.000	0.000	0.000	0.000	0.000	0.000	52	340	7917	11766	0.051	Error	Error	4029	3888	0	0	6180	5586	0	0	0	0
1	12	11	""	"iYBR093C"	3470	27570	80	1481	2120	1592	112	118	58	100	98	0	842	1244	1199	80	90	50	98	98	0	0	0	0	0	0	0	0	0	0	0	0	0	0	0	0	0	0	0	1.797	1.725	1.898	1.807	1.930	1.791	0.493	0.000	0.000	0.000	0.000	0.000	0.000	0.000	0.000	0.000	0.000	0.000	0.000	0.000	0.000	52	340	2131	3172	0.845	Error	Error	1369	762	0	0	2008	1164	0	0	0	0
1	13	11	""	"iYBR111C"	3670	27570	80	3524	5064	4160	113	117	52	100	100	0	4364	5617	4195	83	92	40	100	100	0	0	0	0	0	0	0	0	0	0	0	0	0	0	0	0	0	0	0	0.797	0.895	0.852	0.844	1.604	0.935	0.916	0.000	0.000	0.000	0.000	0.000	0.000	0.000	0.000	0.000	0.000	0.000	0.000	0.000	0.000	52	340	7692	10485	-0.328	Error	Error	3411	4281	0	0	4951	5534	0	0	0	0
1	14	11	""	"iYBR117C"	3870	27570	90	3676	6387	5826	110	118	54	100	100	0	2185	4146	3695	80	90	45	100	100	0	0	0	0	0	0	0	0	0	0	0	0	0	0	0	0	0	0	0	1.694	1.544	1.462	1.513	1.494	1.578	0.940	0.000	0.000	0.000	0.000	0.000	0.000	0.000	0.000	0.000	0.000	0.000	0.000	0.000	0.000	52	420	5671	10343	0.760	Error	Error	3566	2105	0	0	6277	4066	0	0	0	0
1	15	11	""	"iYBR121C"	4080	27570	80	3869	3380	1841	116	120	52	100	100	0	2407	2241	1092	80	89	40	100	100	0	0	0	0	0	0	0	0	0	0	0	0	0	0	0	0	0	0	0	1.613	1.510	1.466	1.379	1.510	1.596	0.916	0.000	0.000	0.000	0.000	0.000	0.000	0.000	0.000	0.000	0.000	0.000	0.000	0.000	0.000	52	340	6080	5425	0.690	Error	Error	3753	2327	0	0	3264	2161	0	0	0	0
1	16	11	""	"iYBR139W"	4270	27570	80	334	460	293	109	114	51	84	78	0	656	889	646	78	85	35	98	96	0	0	0	0	0	0	0	0	0	0	0	0	0	0	0	0	0	0	0	0.389	0.433	0.447	0.451	2.513	0.411	0.772	0.000	0.000	0.000	0.000	0.000	0.000	0.000	0.000	0.000	0.000	0.000	0.000	0.000	0.000	52	340	803	1162	-1.361	Error	Error	225	578	0	0	351	811	0	0	0	0
1	17	11	""	"iYBR143C"	4470	27570	80	2617	3530	3202	105	114	54	98	98	0	1137	2040	2072	81	86	32	98	96	0	0	0	0	0	0	0	0	0	0	0	0	0	0	0	0	0	0	0	2.379	1.748	1.907	1.827	2.052	1.716	0.801	0.000	0.000	0.000	0.000	0.000	0.000	0.000	0.000	0.000	0.000	0.000	0.000	0.000	0.000	52	340	3568	5384	1.250	Error	Error	2512	1056	0	0	3425	1959	0	0	0	0
1	18	11	""	"iYBR147W"	4670	27570	70	2157	1977	714	112	119	57	100	100	0	1905	1772	668	79	92	47	100	100	0	0	0	0	0	0	0	0	0	0	0	0	0	0	0	0	0	0	0	1.120	1.102	1.133	1.114	1.324	1.088	0.874	0.000	0.000	0.000	0.000	0.000	0.000	0.000	0.000	0.000	0.000	0.000	0.000	0.000	0.000	32	236	3871	3558	0.163	Error	Error	2045	1826	0	0	1865	1693	0	0	0	0
1	19	11	""	"iYDL240W"	4880	27570	80	541	938	889	108	116	55	90	88	0	1628	2769	3057	85	105	193	94	82	0	0	0	0	0	0	0	0	0	0	0	0	0	0	0	0	0	0	0	0.281	0.309	0.316	0.303	2.238	0.271	0.809	0.000	0.000	0.000	0.000	0.000	0.000	0.000	0.000	0.000	0.000	0.000	0.000	0.000	0.000	52	340	1976	3514	-1.833	Error	Error	433	1543	0	0	830	2684	0	0	0	0
1	20	11	""	"iYDL236W"	5080	27570	80	269	419	332	112	118	52	80	67	0	289	514	452	87	96	39	94	82	0	0	0	0	0	0	0	0	0	0	0	0	0	0	0	0	0	0	0	0.777	0.719	0.714	0.835	2.382	0.722	0.809	0.000	0.000	0.000	0.000	0.000	0.000	0.000	0.000	0.000	0.000	0.000	0.000	0.000	0.000	52	340	359	734	-0.364	Error	Error	157	202	0	0	307	427	0	0	0	0
1	21	11	""	"iYDL232W"	5280	27570	70	933	1073	638	118	121	51	100	93	0	1104	1100	613	82	90	34	100	100	0	0	0	0	0	0	0	0	0	0	0	0	0	0	0	0	0	0	0	0.797	0.938	0.918	0.867	1.976	0.949	0.759	0.000	0.000	0.000	0.000	0.000	0.000	0.000	0.000	0.000	0.000	0.000	0.000	0.000	0.000	32	236	1837	1973	-0.327	Error	Error	815	1022	0	0	955	1018	0	0	0	0
1	1	12	""	"iYDL216C"	1270	27780	80	1214	1284	477	116	124	57	100	100	0	1043	1035	365	87	99	62	100	100	0	0	0	0	0	0	0	0	0	0	0	0	0	0	0	0	0	0	0	1.149	1.232	1.269	1.227	1.547	1.273	0.809	0.000	0.000	0.000	0.000	0.000	0.000	0.000	0.000	0.000	0.000	0.000	0.000	0.000	0.000	52	340	2054	2116	0.200	Error	Error	1098	956	0	0	1168	948	0	0	0	0
1	2	12	""	"iYDL212W"	1470	27770	90	1092	1511	981	119	126	56	100	100	0	767	1041	653	92	111	75	100	98	0	0	0	0	0	0	0	0	0	0	0	0	0	0	0	0	0	0	0	1.441	1.467	1.513	1.502	1.541	1.501	0.856	0.000	0.000	0.000	0.000	0.000	0.000	0.000	0.000	0.000	0.000	0.000	0.000	0.000	0.000	52	420	1648	2341	0.528	Error	Error	973	675	0	0	1392	949	0	0	0	0
1	3	12	""	"itG(GCC)D1"	1660	27780	90	5258	4861	1485	120	128	58	100	100	0	7775	7233	2443	93	112	68	100	100	0	0	0	0	0	0	0	0	0	0	0	0	0	0	0	0	0	0	0	0.669	0.664	0.659	0.676	1.297	0.638	0.939	0.000	0.000	0.000	0.000	0.000	0.000	0.000	0.000	0.000	0.000	0.000	0.000	0.000	0.000	52	420	12820	11881	-0.580	Error	Error	5138	7682	0	0	4741	7140	0	0	0	0
1	4	12	""	"iYDL195W"	1880	27780	90	2115	2437	1415	109	119	59	100	100	0	1141	1378	830	97	120	107	100	96	0	0	0	0	0	0	0	0	0	0	0	0	0	0	0	0	0	0	0	1.921	1.817	1.899	1.915	1.536	1.810	0.872	0.000	0.000	0.000	0.000	0.000	0.000	0.000	0.000	0.000	0.000	0.000	0.000	0.000	0.000	52	420	3050	3609	0.942	Error	Error	2006	1044	0	0	2328	1281	0	0	0	0
1	5	12	""	"iYDL191W"	2070	27770	80	897	1441	1144	114	123	59	100	100	0	1941	2979	2243	93	110	55	100	100	0	0	0	0	0	0	0	0	0	0	0	0	0	0	0	0	0	0	0	0.424	0.460	0.461	0.452	1.576	0.452	0.861	0.000	0.000	0.000	0.000	0.000	0.000	0.000	0.000	0.000	0.000	0.000	0.000	0.000	0.000	52	340	2631	4213	-1.239	Error	Error	783	1848	0	0	1327	2886	0	0	0	0
1	6	12	""	"iYDL186W"	2280	27780	80	2971	2849	1434	118	127	63	100	100	0	1424	1470	701	98	113	56	100	100	0	0	0	0	0	0	0	0	0	0	0	0	0	0	0	0	0	0	0	2.152	1.991	2.001	1.959	1.581	2.067	0.908	0.000	0.000	0.000	0.000	0.000	0.000	0.000	0.000	0.000	0.000	0.000	0.000	0.000	0.000	52	340	4179	4103	1.105	Error	Error	2853	1326	0	0	2731	1372	0	0	0	0
1	7	12	""	"iYDL170W"	2470	27780	80	1132	1289	697	126	131	59	100	100	0	915	1158	633	94	115	72	100	100	0	0	0	0	0	0	0	0	0	0	0	0	0	0	0	0	0	0	0	1.225	1.093	1.085	1.069	1.401	1.104	0.923	0.000	0.000	0.000	0.000	0.000	0.000	0.000	0.000	0.000	0.000	0.000	0.000	0.000	0.000	52	340	1827	2227	0.293	Error	Error	1006	821	0	0	1163	1064	0	0	0	0
1	8	12	""	"iYDL166C"	2670	27780	60	1280	1358	947	112	116	52	100	100	0	794	1020	693	84	94	45	100	96	0	0	0	0	0	0	0	0	0	0	0	0	0	0	0	0	0	0	0	1.645	1.331	1.367	1.342	1.770	1.396	0.854	0.000	0.000	0.000	0.000	0.000	0.000	0.000	0.000	0.000	0.000	0.000	0.000	0.000	0.000	32	176	1878	2182	0.718	Error	Error	1168	710	0	0	1246	936	0	0	0	0
1	9	12	""	"iYDL160C"	2880	27780	80	2055	4760	5215	103	117	73	96	96	0	893	1734	1867	73	80	37	94	90	0	0	0	0	0	0	0	0	0	0	0	0	0	0	0	0	0	0	0	2.380	2.804	2.776	3.047	2.036	2.912	0.894	0.000	0.000	0.000	0.000	0.000	0.000	0.000	0.000	0.000	0.000	0.000	0.000	0.000	0.000	52	340	2772	6318	1.251	Error	Error	1952	820	0	0	4657	1661	0	0	0	0
1	10	12	""	"iYDR141C"	3070	27780	80	2935	2796	1484	112	120	54	100	100	0	1123	1287	760	79	87	38	98	98	0	0	0	0	0	0	0	0	0	0	0	0	0	0	0	0	0	0	0	2.704	2.222	2.397	2.496	1.649	2.172	0.898	0.000	0.000	0.000	0.000	0.000	0.000	0.000	0.000	0.000	0.000	0.000	0.000	0.000	0.000	52	340	3867	3892	1.435	Error	Error	2823	1044	0	0	2684	1208	0	0	0	0
1	11	12	""	"iYDR145W"	3270	27770	70	813	920	645	113	121	60	96	87	0	1247	1486	1051	85	93	44	100	100	0	0	0	0	0	0	0	0	0	0	0	0	0	0	0	0	0	0	0	0.602	0.576	0.556	0.559	1.960	0.562	0.781	0.000	0.000	0.000	0.000	0.000	0.000	0.000	0.000	0.000	0.000	0.000	0.000	0.000	0.000	32	236	1862	2208	-0.731	Error	Error	700	1162	0	0	807	1401	0	0	0	0
1	12	12	""	"iYDR150W"	3460	27770	70	1743	1655	567	104	157	216	100	100	0	3742	3416	1521	82	219	609	100	84	0	0	0	0	0	0	0	0	0	0	0	0	0	0	0	0	0	0	0	0.448	0.465	0.474	0.501	1.419	0.404	0.896	0.000	0.000	0.000	0.000	0.000	0.000	0.000	0.000	0.000	0.000	0.000	0.000	0.000	0.000	32	236	5299	4885	-1.159	Error	Error	1639	3660	0	0	1551	3334	0	0	0	0
1	13	12	""	"iYDR169C-0"	3680	27780	100	1306	3230	3677	108	117	54	95	93	0	1062	2673	3166	81	90	42	97	95	0	0	0	0	0	0	0	0	0	0	0	0	0	0	0	0	0	0	0	1.221	1.204	1.201	1.238	1.904	1.191	0.850	0.000	0.000	0.000	0.000	0.000	0.000	0.000	0.000	0.000	0.000	0.000	0.000	0.000	0.000	80	533	2179	5714	0.288	Error	Error	1198	981	0	0	3122	2592	0	0	0	0
1	14	12	""	"iYDR170W-A-0"	3880	27780	80	11649	24491	23682	116	125	57	100	100	11	4690	10717	11114	85	94	44	100	98	0	0	0	0	0	0	0	0	0	0	0	0	0	0	0	0	0	0	0	2.504	2.293	2.170	2.249	1.822	2.302	0.870	0.000	0.000	0.000	0.000	0.000	0.000	0.000	0.000	0.000	0.000	0.000	0.000	0.000	0.000	52	340	16138	35007	1.324	Error	Error	11533	4605	0	0	24375	10632	0	0	0	0
1	15	12	""	"iYDR173C"	4090	27770	70	2584	3150	1992	109	126	84	100	100	0	3098	2660	1629	81	92	44	100	100	0	0	0	0	0	0	0	0	0	0	0	0	0	0	0	0	0	0	0	0.820	1.179	1.245	1.243	1.805	1.214	0.907	0.000	0.000	0.000	0.000	0.000	0.000	0.000	0.000	0.000	0.000	0.000	0.000	0.000	0.000	32	236	5492	5620	-0.286	Error	Error	2475	3017	0	0	3041	2579	0	0	0	0
1	16	12	""	"iYDR189W"	4270	27770	70	334	440	282	104	111	50	90	78	0	622	861	560	86	93	43	100	100	0	0	0	0	0	0	0	0	0	0	0	0	0	0	0	0	0	0	0	0.429	0.434	0.409	0.388	2.020	0.415	0.723	0.000	0.000	0.000	0.000	0.000	0.000	0.000	0.000	0.000	0.000	0.000	0.000	0.000	0.000	32	236	766	1111	-1.221	Error	Error	230	536	0	0	336	775	0	0	0	0
1	17	12	""	"iYDR194C"	4470	27780	60	2206	3128	2314	111	127	87	100	96	0	860	1394	1069	87	107	80	100	100	0	0	0	0	0	0	0	0	0	0	0	0	0	0	0	0	0	0	0	2.710	2.308	2.226	2.160	1.836	2.317	0.908	0.000	0.000	0.000	0.000	0.000	0.000	0.000	0.000	0.000	0.000	0.000	0.000	0.000	0.000	32	176	2868	4324	1.438	Error	Error	2095	773	0	0	3017	1307	0	0	0	0
1	18	12	""	"iYDR198C"	4680	27770	80	658	907	631	116	124	62	96	92	0	702	878	583	88	98	42	100	98	0	0	0	0	0	0	0	0	0	0	0	0	0	0	0	0	0	0	0	0.883	1.001	1.010	0.948	1.919	1.049	0.847	0.000	0.000	0.000	0.000	0.000	0.000	0.000	0.000	0.000	0.000	0.000	0.000	0.000	0.000	52	340	1156	1581	-0.180	Error	Error	542	614	0	0	791	790	0	0	0	0
1	19	12	""	"iYDR214W"	4880	27770	60	402	431	238	109	117	49	93	81	0	387	458	225	93	103	41	96	96	0	0	0	0	0	0	0	0	0	0	0	0	0	0	0	0	0	0	0	0.997	0.882	0.901	0.825	2.185	0.952	0.661	0.000	0.000	0.000	0.000	0.000	0.000	0.000	0.000	0.000	0.000	0.000	0.000	0.000	0.000	32	176	587	687	-0.005	Error	Error	293	294	0	0	322	365	0	0	0	0
1	20	12	""	"iYDR218C"	5070	27770	60	2275	2323	1149	122	137	107	100	100	0	1441	1616	921	89	125	201	100	87	0	0	0	0	0	0	0	0	0	0	0	0	0	0	0	0	0	0	0	1.592	1.441	1.523	1.539	1.472	1.413	0.842	0.000	0.000	0.000	0.000	0.000	0.000	0.000	0.000	0.000	0.000	0.000	0.000	0.000	0.000	32	176	3505	3728	0.671	Error	Error	2153	1352	0	0	2201	1527	0	0	0	0
1	21	12	""	"iYDR223W"	5280	27770	80	972	1394	1042	113	125	126	96	90	0	535	738	479	83	94	95	96	82	0	0	0	0	0	0	0	0	0	0	0	0	0	0	0	0	0	0	0	1.900	1.956	1.740	1.815	1.798	2.150	0.866	0.000	0.000	0.000	0.000	0.000	0.000	0.000	0.000	0.000	0.000	0.000	0.000	0.000	0.000	52	340	1311	1936	0.926	Error	Error	859	452	0	0	1281	655	0	0	0	0
1	1	13	""	"iYDR532C"	1280	27980	70	313	309	119	110	124	69	81	65	0	301	356	171	99	109	46	93	93	0	0	0	0	0	0	0	0	0	0	0	0	0	0	0	0	0	0	0	1.005	0.774	0.816	0.758	2.195	0.955	0.493	0.000	0.000	0.000	0.000	0.000	0.000	0.000	0.000	0.000	0.000	0.000	0.000	0.000	0.000	32	236	405	456	0.007	Error	Error	203	202	0	0	199	257	0	0	0	0
1	2	13	""	"iYDR535C"	1470	27970	80	3420	3423	870	110	129	119	100	98	0	1960	1945	524	92	102	45	100	100	0	0	0	0	0	0	0	0	0	0	0	0	0	0	0	0	0	0	0	1.772	1.788	1.806	1.797	1.302	1.820	0.897	0.000	0.000	0.000	0.000	0.000	0.000	0.000	0.000	0.000	0.000	0.000	0.000	0.000	0.000	52	340	5178	5166	0.825	Error	Error	3310	1868	0	0	3313	1853	0	0	0	0
1	3	13	""	"iYDR539W-1"	1670	27980	70	241	271	134	112	118	50	81	59	0	297	335	169	83	94	40	96	87	0	0	0	0	0	0	0	0	0	0	0	0	0	0	0	0	0	0	0	0.603	0.631	0.621	0.568	3.052	0.648	0.497	0.000	0.000	0.000	0.000	0.000	0.000	0.000	0.000	0.000	0.000	0.000	0.000	0.000	0.000	32	236	343	411	-0.730	Error	Error	129	214	0	0	159	252	0	0	0	0
1	4	13	""	"iYEL073C-4"	1870	27970	80	535	612	334	120	125	55	98	96	0	296	343	174	86	98	48	96	94	0	0	0	0	0	0	0	0	0	0	0	0	0	0	0	0	0	0	0	1.976	1.914	2.017	1.754	1.868	2.393	0.581	0.000	0.000	0.000	0.000	0.000	0.000	0.000	0.000	0.000	0.000	0.000	0.000	0.000	0.000	52	340	625	749	0.983	Error	Error	415	210	0	0	492	257	0	0	0	0
1	5	13	""	"iYEL071W-1"	2070	27970	70	3312	3498	1196	111	132	91	100	100	0	3193	3119	1121	96	120	108	100	100	0	0	0	0	0	0	0	0	0	0	0	0	0	0	0	0	0	0	0	1.034	1.120	1.190	1.139	1.368	1.082	0.876	0.000	0.000	0.000	0.000	0.000	0.000	0.000	0.000	0.000	0.000	0.000	0.000	0.000	0.000	32	236	6298	6410	0.048	Error	Error	3201	3097	0	0	3387	3023	0	0	0	0
1	6	13	""	"iYEL068C"	2280	27970	70	2706	2645	932	111	146	191	100	100	0	3823	3701	1182	86	115	146	100	100	0	0	0	0	0	0	0	0	0	0	0	0	0	0	0	0	0	0	0	0.694	0.701	0.686	0.684	1.386	0.672	0.848	0.000	0.000	0.000	0.000	0.000	0.000	0.000	0.000	0.000	0.000	0.000	0.000	0.000	0.000	32	236	6332	6149	-0.526	Error	Error	2595	3737	0	0	2534	3615	0	0	0	0
1	7	13	""	"iYEL051W"	2460	27970	70	2141	2158	895	113	162	244	100	100	0	1960	1928	721	92	152	287	100	100	0	0	0	0	0	0	0	0	0	0	0	0	0	0	0	0	0	0	0	1.086	1.114	1.167	1.103	1.390	1.156	0.848	0.000	0.000	0.000	0.000	0.000	0.000	0.000	0.000	0.000	0.000	0.000	0.000	0.000	0.000	32	236	3896	3881	0.119	Error	Error	2028	1868	0	0	2045	1836	0	0	0	0
1	8	13	""	"itG(GCC)E"	2670	27970	60	510	591	358	123	130	76	87	81	0	639	686	465	82	99	61	93	90	0	0	0	0	0	0	0	0	0	0	0	0	0	0	0	0	0	0	0	0.695	0.775	0.812	0.823	2.344	0.780	0.724	0.000	0.000	0.000	0.000	0.000	0.000	0.000	0.000	0.000	0.000	0.000	0.000	0.000	0.000	32	176	944	1072	-0.525	Error	Error	387	557	0	0	468	604	0	0	0	0
1	9	13	""	"iYEL047C"	2860	27970	60	1338	1392	273	110	182	268	100	100	0	909	927	227	78	141	223	100	93	0	0	0	0	0	0	0	0	0	0	0	0	0	0	0	0	0	0	0	1.478	1.510	1.495	1.535	1.384	1.395	0.829	0.000	0.000	0.000	0.000	0.000	0.000	0.000	0.000	0.000	0.000	0.000	0.000	0.000	0.000	32	176	2059	2131	0.563	Error	Error	1228	831	0	0	1282	849	0	0	0	0
1	10	13	""	"iYEL029C"	3070	27980	80	3169	3252	787	113	119	57	100	100	0	3215	3325	968	79	90	40	100	100	0	0	0	0	0	0	0	0	0	0	0	0	0	0	0	0	0	0	0	0.974	0.967	0.963	0.992	1.315	0.965	0.904	0.000	0.000	0.000	0.000	0.000	0.000	0.000	0.000	0.000	0.000	0.000	0.000	0.000	0.000	52	340	6192	6385	-0.037	Error	Error	3056	3136	0	0	3139	3246	0	0	0	0
1	11	13	""	"iYEL027W"	3260	27970	70	2255	2242	708	127	196	388	100	96	0	2635	2667	893	90	209	542	100	93	0	0	0	0	0	0	0	0	0	0	0	0	0	0	0	0	0	0	0	0.836	0.821	0.811	0.828	1.426	0.778	0.860	0.000	0.000	0.000	0.000	0.000	0.000	0.000	0.000	0.000	0.000	0.000	0.000	0.000	0.000	32	236	4673	4692	-0.258	Error	Error	2128	2545	0	0	2115	2577	0	0	0	0
1	12	13	""	"iYEL023C"	3480	27970	80	2188	2169	698	120	126	60	100	98	0	1217	1256	448	79	89	40	96	96	0	0	0	0	0	0	0	0	0	0	0	0	0	0	0	0	0	0	0	1.817	1.741	1.770	1.930	1.607	1.763	0.877	0.000	0.000	0.000	0.000	0.000	0.000	0.000	0.000	0.000	0.000	0.000	0.000	0.000	0.000	52	334	3206	3226	0.862	Error	Error	2068	1138	0	0	2049	1177	0	0	0	0
1	13	13	""	"iYFL031W"	3660	27970	100	1019	1742	1822	110	119	60	97	95	0	675	1194	1316	82	93	44	91	86	0	0	0	0	0	0	0	0	0	0	0	0	0	0	0	0	0	0	0	1.533	1.468	1.462	1.701	2.454	1.447	0.888	0.000	0.000	0.000	0.000	0.000	0.000	0.000	0.000	0.000	0.000	0.000	0.000	0.000	0.000	80	514	1502	2744	0.616	Error	Error	909	593	0	0	1632	1112	0	0	0	0
1	14	13	""	"iYFL027C"	3870	27960	90	3012	2784	681	112	119	52	100	100	0	2114	1964	567	81	89	35	100	100	0	0	0	0	0	0	0	0	0	0	0	0	0	0	0	0	0	0	0	1.426	1.419	1.397	1.426	1.346	1.409	0.904	0.000	0.000	0.000	0.000	0.000	0.000	0.000	0.000	0.000	0.000	0.000	0.000	0.000	0.000	52	414	4933	4555	0.512	Error	Error	2900	2033	0	0	2672	1883	0	0	0	0
1	15	13	""	"iYFL023W"	4070	27960	80	622	675	356	111	120	55	98	90	0	1362	1344	694	83	92	39	100	96	0	0	0	0	0	0	0	0	0	0	0	0	0	0	0	0	0	0	0	0.400	0.447	0.412	0.442	1.942	0.438	0.813	0.000	0.000	0.000	0.000	0.000	0.000	0.000	0.000	0.000	0.000	0.000	0.000	0.000	0.000	52	340	1790	1825	-1.324	Error	Error	511	1279	0	0	564	1261	0	0	0	0
1	16	13	""	"iYFL009W"	4270	27960	70	794	956	645	111	118	60	93	90	0	775	977	689	90	97	40	100	100	0	0	0	0	0	0	0	0	0	0	0	0	0	0	0	0	0	0	0	0.997	0.953	0.968	1.002	2.065	0.942	0.786	0.000	0.000	0.000	0.000	0.000	0.000	0.000	0.000	0.000	0.000	0.000	0.000	0.000	0.000	32	236	1368	1732	-0.004	Error	Error	683	685	0	0	845	887	0	0	0	0
1	17	13	""	"iYFL005W"	4470	27960	80	2435	2356	1195	114	122	58	100	100	0	4639	3897	2071	88	98	42	100	100	0	0	0	0	0	0	0	0	0	0	0	0	0	0	0	0	0	0	0	0.510	0.589	0.584	0.602	1.535	0.568	0.925	0.000	0.000	0.000	0.000	0.000	0.000	0.000	0.000	0.000	0.000	0.000	0.000	0.000	0.000	52	340	6872	6051	-0.971	Error	Error	2321	4551	0	0	2242	3809	0	0	0	0
1	18	13	""	"iYFLWdelta5"	4680	27950	70	1108	1005	413	117	125	60	93	93	0	3855	3488	1484	90	101	49	100	100	0	0	0	0	0	0	0	0	0	0	0	0	0	0	0	0	0	0	0	0.263	0.261	0.266	0.239	1.846	0.256	0.886	0.000	0.000	0.000	0.000	0.000	0.000	0.000	0.000	0.000	0.000	0.000	0.000	0.000	0.000	32	236	4756	4286	-1.926	Error	Error	991	3765	0	0	888	3398	0	0	0	0
1	19	13	""	"iYFR009W"	4880	27950	90	894	1087	642	113	121	57	98	96	0	1393	1668	931	93	101	41	100	100	0	0	0	0	0	0	0	0	0	0	0	0	0	0	0	0	0	0	0	0.601	0.618	0.602	0.573	1.812	0.622	0.859	0.000	0.000	0.000	0.000	0.000	0.000	0.000	0.000	0.000	0.000	0.000	0.000	0.000	0.000	52	420	2081	2549	-0.735	Error	Error	781	1300	0	0	974	1575	0	0	0	0
1	20	13	""	"iYFR012W"	5080	27950	90	3388	3881	2757	111	119	56	100	98	0	6097	6847	4702	90	98	44	100	100	0	0	0	0	0	0	0	0	0	0	0	0	0	0	0	0	0	0	0	0.546	0.558	0.548	0.552	1.827	0.559	0.938	0.000	0.000	0.000	0.000	0.000	0.000	0.000	0.000	0.000	0.000	0.000	0.000	0.000	0.000	52	420	9284	10527	-0.874	Error	Error	3277	6007	0	0	3770	6757	0	0	0	0
1	21	13	""	"iYFR016C"	5270	27960	80	821	824	296	107	121	129	100	96	0	576	567	221	85	93	37	100	100	0	0	0	0	0	0	0	0	0	0	0	0	0	0	0	0	0	0	0	1.454	1.488	1.464	1.542	1.660	1.526	0.764	0.000	0.000	0.000	0.000	0.000	0.000	0.000	0.000	0.000	0.000	0.000	0.000	0.000	0.000	52	340	1205	1199	0.540	Error	Error	714	491	0	0	717	482	0	0	0	0
1	1	14	""	"iYFR027W"	1280	28160	80	3679	4577	3496	121	129	61	100	100	0	2843	3452	2431	92	107	54	100	100	0	0	0	0	0	0	0	0	0	0	0	0	0	0	0	0	0	0	0	1.293	1.326	1.251	1.265	1.445	1.395	0.926	0.000	0.000	0.000	0.000	0.000	0.000	0.000	0.000	0.000	0.000	0.000	0.000	0.000	0.000	52	340	6309	7816	0.371	Error	Error	3558	2751	0	0	4456	3360	0	0	0	0
1	2	14	""	"iYFR030W"	1480	28160	80	663	781	397	119	128	65	100	96	0	2026	1912	701	93	106	59	100	100	0	0	0	0	0	0	0	0	0	0	0	0	0	0	0	0	0	0	0	0.281	0.364	0.344	0.322	1.654	0.365	0.749	0.000	0.000	0.000	0.000	0.000	0.000	0.000	0.000	0.000	0.000	0.000	0.000	0.000	0.000	52	340	2477	2481	-1.829	Error	Error	544	1933	0	0	662	1819	0	0	0	0
1	3	14	""	"iYFR032C-A"	1680	28170	80	2932	3021	1718	117	124	57	100	100	0	1513	1462	732	83	97	44	100	100	0	0	0	0	0	0	0	0	0	0	0	0	0	0	0	0	0	0	0	1.969	2.106	2.117	1.995	1.483	2.227	0.925	0.000	0.000	0.000	0.000	0.000	0.000	0.000	0.000	0.000	0.000	0.000	0.000	0.000	0.000	52	340	4245	4283	0.977	Error	Error	2815	1430	0	0	2904	1379	0	0	0	0
1	4	14	""	"iYGL002W"	1880	28170	60	1296	1283	521	119	130	72	100	100	0	6581	6408	1648	90	105	68	100	100	0	0	0	0	0	0	0	0	0	0	0	0	0	0	0	0	0	0	0	0.181	0.184	0.181	0.168	1.462	0.183	0.823	0.000	0.000	0.000	0.000	0.000	0.000	0.000	0.000	0.000	0.000	0.000	0.000	0.000	0.000	32	176	7668	7482	-2.463	Error	Error	1177	6491	0	0	1164	6318	0	0	0	0
1	5	14	""	"iYGR002C"	2080	28160	70	932	893	253	116	128	62	100	100	0	3359	3170	1032	96	112	66	100	100	0	0	0	0	0	0	0	0	0	0	0	0	0	0	0	0	0	0	0	0.250	0.253	0.279	0.259	1.448	0.228	0.835	0.000	0.000	0.000	0.000	0.000	0.000	0.000	0.000	0.000	0.000	0.000	0.000	0.000	0.000	32	236	4079	3851	-2.000	Error	Error	816	3263	0	0	777	3074	0	0	0	0
1	6	14	""	"iYGR006W"	2270	28160	70	2830	2763	656	126	142	72	100	100	0	7192	7233	2063	103	159	328	100	100	0	0	0	0	0	0	0	0	0	0	0	0	0	0	0	0	0	0	0	0.381	0.370	0.358	0.370	1.308	0.323	0.857	0.000	0.000	0.000	0.000	0.000	0.000	0.000	0.000	0.000	0.000	0.000	0.000	0.000	0.000	32	236	9793	9767	-1.390	Error	Error	2704	7089	0	0	2637	7130	0	0	0	0
1	7	14	""	"iYGR026W"	2470	28170	80	1399	1290	484	136	147	79	98	96	0	2706	2559	964	96	123	87	100	100	0	0	0	0	0	0	0	0	0	0	0	0	0	0	0	0	0	0	0	0.484	0.469	0.458	0.439	1.556	0.459	0.856	0.000	0.000	0.000	0.000	0.000	0.000	0.000	0.000	0.000	0.000	0.000	0.000	0.000	0.000	52	334	3873	3617	-1.047	Error	Error	1263	2610	0	0	1154	2463	0	0	0	0
1	8	14	""	"iYGR028W"	2670	28170	60	3461	3258	1261	127	136	66	100	100	0	5024	4475	2069	93	114	67	100	100	0	0	0	0	0	0	0	0	0	0	0	0	0	0	0	0	0	0	0	0.676	0.715	0.733	0.771	1.547	0.677	0.908	0.000	0.000	0.000	0.000	0.000	0.000	0.000	0.000	0.000	0.000	0.000	0.000	0.000	0.000	32	176	8265	7513	-0.565	Error	Error	3334	4931	0	0	3131	4382	0	0	0	0
1	9	14	""	"iYGR030C"	2870	28170	90	1871	2735	1966	109	115	50	100	100	0	898	1446	1070	80	88	48	100	100	0	0	0	0	0	0	0	0	0	0	0	0	0	0	0	0	0	0	0	2.154	1.922	1.897	1.938	1.495	1.924	0.929	0.000	0.000	0.000	0.000	0.000	0.000	0.000	0.000	0.000	0.000	0.000	0.000	0.000	0.000	52	420	2580	3992	1.107	Error	Error	1762	818	0	0	2626	1366	0	0	0	0
1	10	14	""	"iYGR043C-0"	3070	28160	70	1403	1606	1130	111	117	53	100	100	0	923	1173	811	82	97	48	100	100	0	0	0	0	0	0	0	0	0	0	0	0	0	0	0	0	0	0	0	1.536	1.370	1.462	1.326	1.427	1.387	0.888	0.000	0.000	0.000	0.000	0.000	0.000	0.000	0.000	0.000	0.000	0.000	0.000	0.000	0.000	32	236	2133	2586	0.619	Error	Error	1292	841	0	0	1495	1091	0	0	0	0
1	11	14	""	"iYGR047C"	3280	28160	80	2098	2070	795	115	124	93	100	100	0	1651	1821	1046	77	89	42	100	100	0	0	0	0	0	0	0	0	0	0	0	0	0	0	0	0	0	0	0	1.260	1.121	1.150	1.233	1.465	1.025	0.852	0.000	0.000	0.000	0.000	0.000	0.000	0.000	0.000	0.000	0.000	0.000	0.000	0.000	0.000	52	340	3557	3699	0.333	Error	Error	1983	1574	0	0	1955	1744	0	0	0	0
1	12	14	""	"iYGR051C"	3470	28160	90	539	678	446	113	124	60	100	94	0	431	544	339	78	85	38	96	90	0	0	0	0	0	0	0	0	0	0	0	0	0	0	0	0	0	0	0	1.207	1.212	1.238	1.257	1.980	1.283	0.810	0.000	0.000	0.000	0.000	0.000	0.000	0.000	0.000	0.000	0.000	0.000	0.000	0.000	0.000	52	420	779	1031	0.271	Error	Error	426	353	0	0	565	466	0	0	0	0
1	13	14	""	"iYGR067C"	3690	28160	70	1187	1139	744	119	129	64	93	87	0	920	939	600	80	89	34	100	96	0	0	0	0	0	0	0	0	0	0	0	0	0	0	0	0	0	0	0	1.271	1.187	1.116	1.096	2.066	1.224	0.831	0.000	0.000	0.000	0.000	0.000	0.000	0.000	0.000	0.000	0.000	0.000	0.000	0.000	0.000	32	236	1908	1879	0.346	Error	Error	1068	840	0	0	1020	859	0	0	0	0
1	14	14	""	"iYGR072W"	3880	28160	60	218	230	81	110	120	63	68	46	0	277	314	143	79	89	35	100	87	0	0	0	0	0	0	0	0	0	0	0	0	0	0	0	0	0	0	0	0.545	0.511	0.459	0.539	2.935	0.460	0.284	0.000	0.000	0.000	0.000	0.000	0.000	0.000	0.000	0.000	0.000	0.000	0.000	0.000	0.000	32	176	306	355	-0.874	Error	Error	108	198	0	0	120	235	0	0	0	0
1	15	14	""	"iYGR078C"	4080	28160	70	1524	1426	484	108	125	89	100	100	0	1279	1184	351	86	95	50	100	100	0	0	0	0	0	0	0	0	0	0	0	0	0	0	0	0	0	0	0	1.187	1.200	1.246	1.176	1.437	1.244	0.839	0.000	0.000	0.000	0.000	0.000	0.000	0.000	0.000	0.000	0.000	0.000	0.000	0.000	0.000	32	236	2609	2416	0.247	Error	Error	1416	1193	0	0	1318	1098	0	0	0	0
1	16	14	""	"iYHR009C"	4280	28150	90	2028	2121	1056	111	118	57	100	100	0	929	954	470	86	94	42	100	100	0	0	0	0	0	0	0	0	0	0	0	0	0	0	0	0	0	0	0	2.274	2.316	2.294	2.359	1.446	2.383	0.903	0.000	0.000	0.000	0.000	0.000	0.000	0.000	0.000	0.000	0.000	0.000	0.000	0.000	0.000	52	420	2760	2878	1.185	Error	Error	1917	843	0	0	2010	868	0	0	0	0
1	17	14	""	"iYHR013C"	4480	28160	80	1591	1563	830	117	123	56	100	100	0	2480	2536	1432	92	103	50	100	98	0	0	0	0	0	0	0	0	0	0	0	0	0	0	0	0	0	0	0	0.617	0.592	0.591	0.599	1.534	0.574	0.895	0.000	0.000	0.000	0.000	0.000	0.000	0.000	0.000	0.000	0.000	0.000	0.000	0.000	0.000	52	340	3862	3890	-0.696	Error	Error	1474	2388	0	0	1446	2444	0	0	0	0
1	18	14	""	"iYHRWdelta7"	4680	28160	70	436	488	192	120	125	61	93	90	0	548	540	166	89	101	55	100	96	0	0	0	0	0	0	0	0	0	0	0	0	0	0	0	0	0	0	0	0.688	0.816	0.776	0.766	1.686	0.963	0.670	0.000	0.000	0.000	0.000	0.000	0.000	0.000	0.000	0.000	0.000	0.000	0.000	0.000	0.000	32	236	775	819	-0.539	Error	Error	316	459	0	0	368	451	0	0	0	0
1	19	14	""	"iYHR027C"	4870	28170	80	840	1017	574	114	122	55	98	98	0	604	595	297	91	99	37	98	96	0	0	0	0	0	0	0	0	0	0	0	0	0	0	0	0	0	0	0	1.415	1.792	1.932	1.706	1.799	1.922	0.832	0.000	0.000	0.000	0.000	0.000	0.000	0.000	0.000	0.000	0.000	0.000	0.000	0.000	0.000	52	340	1239	1407	0.501	Error	Error	726	513	0	0	903	504	0	0	0	0
1	20	14	""	"iYHR031C"	5080	28170	70	771	735	273	112	120	55	100	100	0	558	570	172	88	94	41	100	100	0	0	0	0	0	0	0	0	0	0	0	0	0	0	0	0	0	0	0	1.402	1.293	1.323	1.203	1.566	1.368	0.475	0.000	0.000	0.000	0.000	0.000	0.000	0.000	0.000	0.000	0.000	0.000	0.000	0.000	0.000	32	236	1129	1105	0.488	Error	Error	659	470	0	0	623	482	0	0	0	0
1	21	14	""	"iYHR035W"	5280	28170	80	887	1119	810	116	130	98	90	80	0	619	750	517	83	117	261	75	51	0	0	0	0	0	0	0	0	0	0	0	0	0	0	0	0	0	0	0	1.438	1.504	1.450	1.285	2.188	1.637	0.718	0.000	0.000	0.000	0.000	0.000	0.000	0.000	0.000	0.000	0.000	0.000	0.000	0.000	0.000	52	340	1307	1670	0.524	Error	Error	771	536	0	0	1003	667	0	0	0	0
1	1	15	""	"iYHR048W"	1270	28380	90	1616	1500	691	118	126	57	100	100	0	821	834	351	92	106	55	100	100	0	0	0	0	0	0	0	0	0	0	0	0	0	0	0	0	0	0	0	2.055	1.863	1.826	1.812	1.513	1.909	0.863	0.000	0.000	0.000	0.000	0.000	0.000	0.000	0.000	0.000	0.000	0.000	0.000	0.000	0.000	52	420	2227	2124	1.039	Error	Error	1498	729	0	0	1382	742	0	0	0	0
1	2	15	""	"iYHR052W"	1480	28370	90	1263	3918	4260	117	123	53	100	100	0	2426	6443	7064	90	104	57	100	100	0	0	0	0	0	0	0	0	0	0	0	0	0	0	0	0	0	0	0	0.491	0.598	0.529	0.564	1.603	0.583	0.882	0.000	0.000	0.000	0.000	0.000	0.000	0.000	0.000	0.000	0.000	0.000	0.000	0.000	0.000	52	420	3482	10154	-1.027	Error	Error	1146	2336	0	0	3801	6353	0	0	0	0
1	3	15	""	"iYHR056C"	1680	28370	90	4878	4185	1877	123	128	60	100	100	0	4561	3883	1616	86	99	46	100	100	0	0	0	0	0	0	0	0	0	0	0	0	0	0	0	0	0	0	0	1.063	1.070	1.056	1.051	1.276	1.098	0.944	0.000	0.000	0.000	0.000	0.000	0.000	0.000	0.000	0.000	0.000	0.000	0.000	0.000	0.000	52	420	9230	7859	0.088	Error	Error	4755	4475	0	0	4062	3797	0	0	0	0
1	4	15	""	"itF(GAA)H1"	1880	28380	100	6100	5622	1813	126	130	59	100	98	0	3955	3794	925	93	107	55	98	98	0	0	0	0	0	0	0	0	0	0	0	0	0	0	0	0	0	0	0	1.547	1.485	1.530	1.432	1.822	1.576	0.922	0.000	0.000	0.000	0.000	0.000	0.000	0.000	0.000	0.000	0.000	0.000	0.000	0.000	0.000	80	535	9836	9197	0.629	Error	Error	5974	3862	0	0	5496	3701	0	0	0	0
1	5	15	""	"iYHR075C"	2080	28370	100	3748	3571	1044	118	125	62	100	98	0	7293	7244	1992	91	108	61	100	100	0	0	0	0	0	0	0	0	0	0	0	0	0	0	0	0	0	0	0	0.504	0.483	0.494	0.470	1.520	0.475	0.909	0.000	0.000	0.000	0.000	0.000	0.000	0.000	0.000	0.000	0.000	0.000	0.000	0.000	0.000	80	527	10832	10606	-0.988	Error	Error	3630	7202	0	0	3453	7153	0	0	0	0
1	6	15	""	"iYHR079C"	2270	28370	80	2482	2454	642	115	124	60	100	100	0	2236	2261	516	87	98	53	100	100	0	0	0	0	0	0	0	0	0	0	0	0	0	0	0	0	0	0	0	1.101	1.076	1.069	1.062	1.285	1.061	0.864	0.000	0.000	0.000	0.000	0.000	0.000	0.000	0.000	0.000	0.000	0.000	0.000	0.000	0.000	52	334	4516	4513	0.139	Error	Error	2367	2149	0	0	2339	2174	0	0	0	0
1	7	15	""	"iYIL013C"	2470	28370	150	151	192	170	128	142	75	28	14	0	127	203	240	91	111	71	34	19	0	0	0	0	0	0	0	0	0	0	0	0	0	0	0	0	0	0	0	0.639	0.571	0.915	0.942	4.597	0.694	0.430	0.000	0.000	0.000	0.000	0.000	0.000	0.000	0.000	0.000	0.000	0.000	0.000	0.000	0.000	156	950	59	176	-0.646	Error	Error	23	36	0	0	64	112	0	0	-50	0
1	8	15	""	"iYIL009C-A"	2670	28370	80	747	727	307	129	145	91	98	94	0	1342	1344	524	89	115	82	100	100	0	0	0	0	0	0	0	0	0	0	0	0	0	0	0	0	0	0	0	0.493	0.476	0.466	0.448	1.594	0.470	0.783	0.000	0.000	0.000	0.000	0.000	0.000	0.000	0.000	0.000	0.000	0.000	0.000	0.000	0.000	52	334	1871	1853	-1.020	Error	Error	618	1253	0	0	598	1255	0	0	0	0
1	9	15	""	"iYIL009W"	2870	28370	70	1963	2000	413	115	126	77	100	100	0	6009	6016	918	83	119	216	100	100	0	0	0	0	0	0	0	0	0	0	0	0	0	0	0	0	0	0	0	0.312	0.318	0.312	0.314	1.240	0.300	0.881	0.000	0.000	0.000	0.000	0.000	0.000	0.000	0.000	0.000	0.000	0.000	0.000	0.000	0.000	32	236	7774	7818	-1.681	Error	Error	1848	5926	0	0	1885	5933	0	0	0	0
1	10	15	""	"itE(UUC)I"	3080	28360	70	769	753	238	114	124	63	100	100	0	1179	1122	316	78	86	37	100	100	0	0	0	0	0	0	0	0	0	0	0	0	0	0	0	0	0	0	0	0.595	0.612	0.616	0.603	1.438	0.607	0.795	0.000	0.000	0.000	0.000	0.000	0.000	0.000	0.000	0.000	0.000	0.000	0.000	0.000	0.000	32	236	1756	1683	-0.749	Error	Error	655	1101	0	0	639	1044	0	0	0	0
1	11	15	""	"iYIR010W"	3270	28360	60	421	525	293	111	116	56	90	84	0	891	1136	820	85	92	40	100	100	0	0	0	0	0	0	0	0	0	0	0	0	0	0	0	0	0	0	0	0.385	0.394	0.387	0.391	2.425	0.347	0.788	0.000	0.000	0.000	0.000	0.000	0.000	0.000	0.000	0.000	0.000	0.000	0.000	0.000	0.000	32	176	1116	1465	-1.379	Error	Error	310	806	0	0	414	1051	0	0	0	0
1	12	15	""	"iYIR014W"	3460	28360	70	1114	1104	277	113	138	158	100	100	0	916	900	286	75	93	83	100	100	0	0	0	0	0	0	0	0	0	0	0	0	0	0	0	0	0	0	0	1.190	1.201	1.237	1.253	1.497	1.326	0.746	0.000	0.000	0.000	0.000	0.000	0.000	0.000	0.000	0.000	0.000	0.000	0.000	0.000	0.000	32	236	1842	1816	0.251	Error	Error	1001	841	0	0	991	825	0	0	0	0
1	13	15	""	"iYIR026C"	3690	28360	60	1324	1338	480	111	144	154	100	96	0	2014	1908	537	80	111	207	100	100	0	0	0	0	0	0	0	0	0	0	0	0	0	0	0	0	0	0	0	0.627	0.671	0.690	0.642	1.439	0.727	0.855	0.000	0.000	0.000	0.000	0.000	0.000	0.000	0.000	0.000	0.000	0.000	0.000	0.000	0.000	32	176	3147	3055	-0.673	Error	Error	1213	1934	0	0	1227	1828	0	0	0	0
1	14	15	""	"iYIR030C"	3870	28360	70	1052	968	397	112	121	65	96	96	0	1265	1193	438	80	100	94	100	93	0	0	0	0	0	0	0	0	0	0	0	0	0	0	0	0	0	0	0	0.793	0.769	0.807	0.681	2.020	0.795	0.802	0.000	0.000	0.000	0.000	0.000	0.000	0.000	0.000	0.000	0.000	0.000	0.000	0.000	0.000	32	236	2125	1969	-0.334	Error	Error	940	1185	0	0	856	1113	0	0	0	0
1	15	15	""	"iYIR034C"	4070	28360	70	1050	1022	224	114	143	164	100	100	0	1564	1488	451	85	140	297	100	93	0	0	0	0	0	0	0	0	0	0	0	0	0	0	0	0	0	0	0	0.633	0.647	0.636	0.669	1.471	0.606	0.806	0.000	0.000	0.000	0.000	0.000	0.000	0.000	0.000	0.000	0.000	0.000	0.000	0.000	0.000	32	236	2415	2311	-0.660	Error	Error	936	1479	0	0	908	1403	0	0	0	0
1	16	15	""	"iYJL223C-0"	4280	28360	100	5918	5539	2214	118	127	60	100	98	0	5637	5195	2315	92	102	47	98	97	0	0	0	0	0	0	0	0	0	0	0	0	0	0	0	0	0	0	0	1.046	1.062	1.100	1.207	2.039	1.041	0.917	0.000	0.000	0.000	0.000	0.000	0.000	0.000	0.000	0.000	0.000	0.000	0.000	0.000	0.000	80	546	11345	10524	0.065	Error	Error	5800	5545	0	0	5421	5103	0	0	0	0
1	17	15	""	"iYJL219W"	4470	28360	80	2571	2353	658	126	137	63	100	100	0	2143	2123	604	100	112	60	100	100	0	0	0	0	0	0	0	0	0	0	0	0	0	0	0	0	0	0	0	1.197	1.101	1.057	1.116	1.549	1.084	0.884	0.000	0.000	0.000	0.000	0.000	0.000	0.000	0.000	0.000	0.000	0.000	0.000	0.000	0.000	52	340	4488	4250	0.259	Error	Error	2445	2043	0	0	2227	2023	0	0	0	0
1	18	15	""	"iYJL215C"	4690	28360	60	884	1081	632	117	131	71	100	100	0	621	777	433	94	110	76	96	93	0	0	0	0	0	0	0	0	0	0	0	0	0	0	0	0	0	0	0	1.455	1.411	1.436	1.474	1.546	1.478	0.871	0.000	0.000	0.000	0.000	0.000	0.000	0.000	0.000	0.000	0.000	0.000	0.000	0.000	0.000	32	176	1294	1647	0.541	Error	Error	767	527	0	0	964	683	0	0	0	0
1	19	15	""	"iYJR093C"	4860	28360	70	1044	1012	439	117	145	137	100	96	0	1329	1309	349	89	149	251	100	93	0	0	0	0	0	0	0	0	0	0	0	0	0	0	0	0	0	0	0	0.748	0.734	0.772	0.677	1.541	0.720	0.756	0.000	0.000	0.000	0.000	0.000	0.000	0.000	0.000	0.000	0.000	0.000	0.000	0.000	0.000	32	236	2167	2115	-0.420	Error	Error	927	1240	0	0	895	1220	0	0	0	0
1	20	15	""	"iYJR095W"	5070	28360	70	1296	1403	435	118	169	283	100	96	0	1106	1102	338	92	142	220	96	93	0	0	0	0	0	0	0	0	0	0	0	0	0	0	0	0	0	0	0	1.162	1.272	1.280	1.302	1.539	1.373	0.815	0.000	0.000	0.000	0.000	0.000	0.000	0.000	0.000	0.000	0.000	0.000	0.000	0.000	0.000	32	236	2192	2295	0.216	Error	Error	1178	1014	0	0	1285	1010	0	0	0	0
1	21	15	""	"iYJR099W"	5280	28370	70	795	915	677	113	125	81	93	81	0	740	772	490	83	113	215	78	59	0	0	0	0	0	0	0	0	0	0	0	0	0	0	0	0	0	0	0	1.038	1.164	1.096	1.034	1.870	1.383	0.820	0.000	0.000	0.000	0.000	0.000	0.000	0.000	0.000	0.000	0.000	0.000	0.000	0.000	0.000	32	236	1339	1491	0.054	Error	Error	682	657	0	0	802	689	0	0	0	0
1	1	16	""	"iYJR115W"	1280	28570	80	4254	4064	1082	128	132	60	100	100	0	1701	1663	478	92	105	51	100	98	0	0	0	0	0	0	0	0	0	0	0	0	0	0	0	0	0	0	0	2.564	2.505	2.413	2.635	1.436	2.576	0.906	0.000	0.000	0.000	0.000	0.000	0.000	0.000	0.000	0.000	0.000	0.000	0.000	0.000	0.000	52	340	5735	5507	1.359	Error	Error	4126	1609	0	0	3936	1571	0	0	0	0
1	2	16	""	"iYJR119C"	1470	28570	70	1946	2294	1193	120	142	106	100	100	0	1741	1914	1124	89	118	139	100	96	0	0	0	0	0	0	0	0	0	0	0	0	0	0	0	0	0	0	0	1.105	1.191	1.215	1.257	1.482	1.180	0.866	0.000	0.000	0.000	0.000	0.000	0.000	0.000	0.000	0.000	0.000	0.000	0.000	0.000	0.000	32	236	3478	3999	0.144	Error	Error	1826	1652	0	0	2174	1825	0	0	0	0
1	3	16	""	"iYJR123W"	1690	28580	70	1115	1087	387	120	137	111	96	93	0	3966	3794	1275	96	144	290	100	100	0	0	0	0	0	0	0	0	0	0	0	0	0	0	0	0	0	0	0	0.257	0.261	0.256	0.243	1.715	0.263	0.900	0.000	0.000	0.000	0.000	0.000	0.000	0.000	0.000	0.000	0.000	0.000	0.000	0.000	0.000	32	236	4865	4665	-1.960	Error	Error	995	3870	0	0	967	3698	0	0	0	0
1	4	16	""	"iYJR140C"	1870	28580	80	1335	1394	401	115	128	60	100	100	0	988	1005	358	92	107	58	98	98	0	0	0	0	0	0	0	0	0	0	0	0	0	0	0	0	0	0	0	1.362	1.401	1.464	1.404	1.456	1.370	0.839	0.000	0.000	0.000	0.000	0.000	0.000	0.000	0.000	0.000	0.000	0.000	0.000	0.000	0.000	52	340	2116	2192	0.445	Error	Error	1220	896	0	0	1279	913	0	0	0	0
1	5	16	""	"iYJR144W"	2070	28570	90	1914	2241	1239	108	119	62	100	100	0	1456	1539	723	81	92	54	98	98	0	0	0	0	0	0	0	0	0	0	0	0	0	0	0	0	0	0	0	1.313	1.463	1.427	1.527	1.889	1.513	0.892	0.000	0.000	0.000	0.000	0.000	0.000	0.000	0.000	0.000	0.000	0.000	0.000	0.000	0.000	52	420	3181	3591	0.393	Error	Error	1806	1375	0	0	2133	1458	0	0	0	0
1	6	16	""	"iYJR149W"	2280	28570	80	1958	1906	534	112	117	58	100	100	0	2626	2586	727	77	83	35	100	100	0	0	0	0	0	0	0	0	0	0	0	0	0	0	0	0	0	0	0	0.724	0.715	0.734	0.714	1.347	0.693	0.863	0.000	0.000	0.000	0.000	0.000	0.000	0.000	0.000	0.000	0.000	0.000	0.000	0.000	0.000	52	340	4395	4303	-0.466	Error	Error	1846	2549	0	0	1794	2509	0	0	0	0
1	7	16	""	"iYJR159W"	2470	28580	80	4500	4345	1039	127	143	109	100	100	0	2866	2936	709	90	109	70	100	100	0	0	0	0	0	0	0	0	0	0	0	0	0	0	0	0	0	0	0	1.575	1.482	1.479	1.492	1.320	1.486	0.877	0.000	0.000	0.000	0.000	0.000	0.000	0.000	0.000	0.000	0.000	0.000	0.000	0.000	0.000	52	340	7149	7064	0.656	Error	Error	4373	2776	0	0	4218	2846	0	0	0	0
1	8	16	""	"iYKL225W"	2660	28570	90	11559	11763	2552	132	292	1239	100	100	0	11644	11492	3407	100	353	1692	100	96	0	0	0	0	0	0	0	0	0	0	0	0	0	0	0	0	0	0	0	0.990	1.021	0.986	1.065	1.502	0.962	0.902	0.000	0.000	0.000	0.000	0.000	0.000	0.000	0.000	0.000	0.000	0.000	0.000	0.000	0.000	52	420	22971	23023	-0.015	Error	Error	11427	11544	0	0	11631	11392	0	0	0	0
1	9	16	""	"iYKL221W-0"	2890	28570	90	1631	1633	421	118	128	79	100	100	0	2001	1998	317	83	94	50	100	100	0	0	0	0	0	0	0	0	0	0	0	0	0	0	0	0	0	0	0	0.789	0.791	0.810	0.769	1.310	0.785	0.886	0.000	0.000	0.000	0.000	0.000	0.000	0.000	0.000	0.000	0.000	0.000	0.000	0.000	0.000	52	414	3431	3430	-0.342	Error	Error	1513	1918	0	0	1515	1915	0	0	0	0
1	10	16	""	"iYKR062W"	3070	28580	80	492	597	334	111	119	54	98	94	0	548	597	321	83	91	40	98	98	0	0	0	0	0	0	0	0	0	0	0	0	0	0	0	0	0	0	0	0.819	0.946	0.880	0.924	1.682	0.973	0.757	0.000	0.000	0.000	0.000	0.000	0.000	0.000	0.000	0.000	0.000	0.000	0.000	0.000	0.000	52	340	846	1000	-0.287	Error	Error	381	465	0	0	486	514	0	0	0	0
1	11	16	""	"iYKR066C"	3280	28570	90	2630	2666	475	113	121	57	100	100	0	1876	1895	420	84	95	45	100	100	0	0	0	0	0	0	0	0	0	0	0	0	0	0	0	0	0	0	0	1.405	1.410	1.421	1.437	1.322	1.405	0.888	0.000	0.000	0.000	0.000	0.000	0.000	0.000	0.000	0.000	0.000	0.000	0.000	0.000	0.000	52	420	4309	4364	0.490	Error	Error	2517	1792	0	0	2553	1811	0	0	0	0
1	12	16	""	"iYKR070W"	3470	28570	90	905	916	277	111	122	78	100	100	0	2697	2599	802	81	89	37	100	100	0	0	0	0	0	0	0	0	0	0	0	0	0	0	0	0	0	0	0	0.304	0.320	0.332	0.319	1.382	0.306	0.837	0.000	0.000	0.000	0.000	0.000	0.000	0.000	0.000	0.000	0.000	0.000	0.000	0.000	0.000	52	420	3410	3323	-1.720	Error	Error	794	2616	0	0	805	2518	0	0	0	0
1	13	16	""	"iYKR084C"	3680	28570	80	1535	1521	459	110	121	60	98	98	0	1191	1144	408	80	91	42	98	96	0	0	0	0	0	0	0	0	0	0	0	0	0	0	0	0	0	0	0	1.283	1.326	1.303	1.389	1.626	1.311	0.892	0.000	0.000	0.000	0.000	0.000	0.000	0.000	0.000	0.000	0.000	0.000	0.000	0.000	0.000	52	340	2536	2475	0.359	Error	Error	1425	1111	0	0	1411	1064	0	0	0	0
1	14	16	""	"iYKR088C"	3870	28570	70	1305	1253	396	112	127	70	100	96	0	1169	1099	340	84	108	115	100	100	0	0	0	0	0	0	0	0	0	0	0	0	0	0	0	0	0	0	0	1.100	1.124	1.117	1.086	1.456	1.093	0.816	0.000	0.000	0.000	0.000	0.000	0.000	0.000	0.000	0.000	0.000	0.000	0.000	0.000	0.000	32	236	2278	2156	0.137	Error	Error	1193	1085	0	0	1141	1015	0	0	0	0
1	15	16	""	"iYKR092C-0"	4080	28570	90	2652	2677	481	123	130	72	100	100	0	1091	1106	185	85	98	78	100	100	0	0	0	0	0	0	0	0	0	0	0	0	0	0	0	0	0	0	0	2.514	2.501	2.532	2.498	1.223	2.546	0.852	0.000	0.000	0.000	0.000	0.000	0.000	0.000	0.000	0.000	0.000	0.000	0.000	0.000	0.000	52	420	3535	3575	1.330	Error	Error	2529	1006	0	0	2554	1021	0	0	0	0
1	16	16	""	"iYKR103W"	4270	28570	70	1071	1108	394	119	132	173	100	96	0	937	984	355	88	102	62	100	100	0	0	0	0	0	0	0	0	0	0	0	0	0	0	0	0	0	0	0	1.121	1.104	1.196	1.095	1.465	1.115	0.867	0.000	0.000	0.000	0.000	0.000	0.000	0.000	0.000	0.000	0.000	0.000	0.000	0.000	0.000	32	236	1801	1885	0.165	Error	Error	952	849	0	0	989	896	0	0	0	0
1	17	16	""	"iYKR106W-1"	4470	28570	90	3943	3996	746	124	131	61	100	100	0	3521	3438	744	87	105	82	100	100	0	0	0	0	0	0	0	0	0	0	0	0	0	0	0	0	0	0	0	1.112	1.155	1.147	1.180	1.409	1.144	0.914	0.000	0.000	0.000	0.000	0.000	0.000	0.000	0.000	0.000	0.000	0.000	0.000	0.000	0.000	52	420	7253	7223	0.153	Error	Error	3819	3434	0	0	3872	3351	0	0	0	0
1	18	16	""	"iYLL066C-1"	4670	28570	80	35947	39446	18380	133	166	197	100	100	5	24338	22069	10704	98	124	140	98	98	0	0	0	0	0	0	0	0	0	0	0	0	0	0	0	0	0	0	0	1.477	1.789	1.777	1.932	1.748	1.794	0.925	0.000	0.000	0.000	0.000	0.000	0.000	0.000	0.000	0.000	0.000	0.000	0.000	0.000	0.000	52	340	60054	61284	0.563	Error	Error	35814	24240	0	0	39313	21971	0	0	0	0
1	19	16	""	"iYLL050C"	4880	28570	100	1036	1022	416	121	128	67	98	96	0	782	742	284	85	96	43	97	92	0	0	0	0	0	0	0	0	0	0	0	0	0	0	0	0	0	0	0	1.313	1.371	1.301	1.372	1.680	1.451	0.849	0.000	0.000	0.000	0.000	0.000	0.000	0.000	0.000	0.000	0.000	0.000	0.000	0.000	0.000	80	554	1612	1558	0.393	Error	Error	915	697	0	0	901	657	0	0	0	0
1	20	16	""	"iYLL044W"	5080	28560	90	3013	2957	562	107	115	56	100	100	0	1670	1624	282	87	96	62	100	100	0	0	0	0	0	0	0	0	0	0	0	0	0	0	0	0	0	0	0	1.836	1.854	1.858	1.870	1.350	1.897	0.865	0.000	0.000	0.000	0.000	0.000	0.000	0.000	0.000	0.000	0.000	0.000	0.000	0.000	0.000	52	420	4489	4387	0.876	Error	Error	2906	1583	0	0	2850	1537	0	0	0	0
1	21	16	""	"iYLL040C"	5280	28570	100	1178	1181	524	102	114	94	98	96	0	548	540	315	80	91	73	93	85	0	0	0	0	0	0	0	0	0	0	0	0	0	0	0	0	0	0	0	2.299	2.346	2.304	2.393	2.085	2.233	0.735	0.000	0.000	0.000	0.000	0.000	0.000	0.000	0.000	0.000	0.000	0.000	0.000	0.000	0.000	80	550	1544	1539	1.201	Error	Error	1076	468	0	0	1079	460	0	0	0	0
1	1	17	""	"iYLR267W"	1270	28770	90	3119	4317	3454	122	132	67	100	100	0	2454	2740	2093	92	109	63	100	98	0	0	0	0	0	0	0	0	0	0	0	0	0	0	0	0	0	0	0	1.269	1.584	1.603	1.624	1.558	1.645	0.921	0.000	0.000	0.000	0.000	0.000	0.000	0.000	0.000	0.000	0.000	0.000	0.000	0.000	0.000	52	412	5359	6843	0.344	Error	Error	2997	2362	0	0	4195	2648	0	0	0	0
1	2	17	""	"itV(AAC)L"	1480	28770	80	955	1085	655	108	120	55	100	100	0	689	832	473	93	110	78	98	96	0	0	0	0	0	0	0	0	0	0	0	0	0	0	0	0	0	0	0	1.421	1.322	1.357	1.349	1.964	1.370	0.878	0.000	0.000	0.000	0.000	0.000	0.000	0.000	0.000	0.000	0.000	0.000	0.000	0.000	0.000	52	340	1443	1716	0.507	Error	Error	847	596	0	0	977	739	0	0	0	0
1	3	17	""	"iYLR275W"	1670	28770	70	601	692	313	118	127	58	100	100	0	1392	1546	857	93	115	98	100	100	0	0	0	0	0	0	0	0	0	0	0	0	0	0	0	0	0	0	0	0.372	0.395	0.390	0.413	1.444	0.338	0.838	0.000	0.000	0.000	0.000	0.000	0.000	0.000	0.000	0.000	0.000	0.000	0.000	0.000	0.000	32	236	1782	2027	-1.427	Error	Error	483	1299	0	0	574	1453	0	0	0	0
1	4	17	""	"iYLR293C"	1870	28770	70	2493	2286	1137	114	130	68	100	100	0	877	879	430	89	102	52	100	96	0	0	0	0	0	0	0	0	0	0	0	0	0	0	0	0	0	0	0	3.019	2.749	2.664	2.819	1.582	2.777	0.915	0.000	0.000	0.000	0.000	0.000	0.000	0.000	0.000	0.000	0.000	0.000	0.000	0.000	0.000	32	236	3167	2962	1.594	Error	Error	2379	788	0	0	2172	790	0	0	0	0
1	5	17	""	"iYLR298C"	2070	28770	90	4233	4038	1080	114	124	57	100	100	0	1405	1306	382	83	92	44	100	100	0	0	0	0	0	0	0	0	0	0	0	0	0	0	0	0	0	0	0	3.116	3.209	3.212	3.249	1.216	3.189	0.945	0.000	0.000	0.000	0.000	0.000	0.000	0.000	0.000	0.000	0.000	0.000	0.000	0.000	0.000	52	420	5441	5147	1.640	Error	Error	4119	1322	0	0	3924	1223	0	0	0	0
1	6	17	""	"iYLRCdelta18"	2270	28780	60	376	413	188	115	126	67	96	78	0	347	432	220	87	98	50	96	93	0	0	0	0	0	0	0	0	0	0	0	0	0	0	0	0	0	0	0	1.004	0.864	0.861	0.883	2.122	0.844	0.573	0.000	0.000	0.000	0.000	0.000	0.000	0.000	0.000	0.000	0.000	0.000	0.000	0.000	0.000	32	176	521	643	0.006	Error	Error	261	260	0	0	298	345	0	0	0	0
1	7	17	""	"iYLR318W"	2480	28770	70	477	503	259	128	136	61	96	84	0	711	769	402	94	106	48	100	100	0	0	0	0	0	0	0	0	0	0	0	0	0	0	0	0	0	0	0	0.566	0.556	0.534	0.525	1.632	0.579	0.803	0.000	0.000	0.000	0.000	0.000	0.000	0.000	0.000	0.000	0.000	0.000	0.000	0.000	0.000	32	236	966	1050	-0.822	Error	Error	349	617	0	0	375	675	0	0	0	0
1	8	17	""	"iYLR323C"	2670	28770	80	1993	1985	750	117	126	62	98	98	0	1490	1428	616	87	103	57	98	96	0	0	0	0	0	0	0	0	0	0	0	0	0	0	0	0	0	0	0	1.337	1.393	1.393	1.533	1.609	1.326	0.901	0.000	0.000	0.000	0.000	0.000	0.000	0.000	0.000	0.000	0.000	0.000	0.000	0.000	0.000	52	340	3279	3209	0.419	Error	Error	1876	1403	0	0	1868	1341	0	0	0	0
1	9	17	""	"iYLR327C"	2890	28770	80	4115	4854	2247	117	122	51	100	100	0	1565	1620	773	81	88	38	100	100	0	0	0	0	0	0	0	0	0	0	0	0	0	0	0	0	0	0	0	2.694	3.078	3.056	3.170	1.488	3.167	0.922	0.000	0.000	0.000	0.000	0.000	0.000	0.000	0.000	0.000	0.000	0.000	0.000	0.000	0.000	52	340	5482	6276	1.430	Error	Error	3998	1484	0	0	4737	1539	0	0	0	0
1	10	17	""	"iYLR338W"	3070	28770	80	1174	1455	933	119	126	61	100	100	0	507	553	292	85	96	46	100	94	0	0	0	0	0	0	0	0	0	0	0	0	0	0	0	0	0	0	0	2.500	2.855	2.784	2.802	1.794	3.215	0.813	0.000	0.000	0.000	0.000	0.000	0.000	0.000	0.000	0.000	0.000	0.000	0.000	0.000	0.000	52	340	1477	1804	1.322	Error	Error	1055	422	0	0	1336	468	0	0	0	0
1	11	17	""	"iYLR343W"	3280	28770	80	1231	1496	657	111	117	51	100	100	0	1653	1943	956	83	90	39	100	100	0	0	0	0	0	0	0	0	0	0	0	0	0	0	0	0	0	0	0	0.713	0.745	0.760	0.761	1.358	0.716	0.895	0.000	0.000	0.000	0.000	0.000	0.000	0.000	0.000	0.000	0.000	0.000	0.000	0.000	0.000	52	340	2690	3245	-0.487	Error	Error	1120	1570	0	0	1385	1860	0	0	0	0
1	12	17	""	"iYLR345W"	3480	28770	80	1041	1149	558	112	123	82	100	98	0	2329	2801	1433	77	85	37	100	100	0	0	0	0	0	0	0	0	0	0	0	0	0	0	0	0	0	0	0	0.413	0.381	0.379	0.371	1.349	0.371	0.925	0.000	0.000	0.000	0.000	0.000	0.000	0.000	0.000	0.000	0.000	0.000	0.000	0.000	0.000	52	340	3181	3761	-1.277	Error	Error	929	2252	0	0	1037	2724	0	0	0	0
1	13	17	""	"iYMR044W"	3690	28770	70	2214	2672	1528	112	130	80	100	100	0	4739	4656	2257	85	103	90	100	100	0	0	0	0	0	0	0	0	0	0	0	0	0	0	0	0	0	0	0	0.452	0.560	0.546	0.532	1.486	0.588	0.891	0.000	0.000	0.000	0.000	0.000	0.000	0.000	0.000	0.000	0.000	0.000	0.000	0.000	0.000	32	236	6756	7131	-1.147	Error	Error	2102	4654	0	0	2560	4571	0	0	0	0
1	14	17	""	"iYMR048W"	3870	28770	60	2498	2437	1053	111	116	52	100	100	0	2500	2628	1458	81	88	41	100	100	0	0	0	0	0	0	0	0	0	0	0	0	0	0	0	0	0	0	0	0.987	0.913	0.923	1.026	1.591	0.845	0.885	0.000	0.000	0.000	0.000	0.000	0.000	0.000	0.000	0.000	0.000	0.000	0.000	0.000	0.000	32	176	4806	4873	-0.019	Error	Error	2387	2419	0	0	2326	2547	0	0	0	0
1	15	17	""	"iYMRCdelta10"	4080	28770	70	502	574	333	115	121	56	93	84	0	701	799	507	87	98	41	100	100	0	0	0	0	0	0	0	0	0	0	0	0	0	0	0	0	0	0	0	0.630	0.645	0.622	0.648	1.920	0.634	0.811	0.000	0.000	0.000	0.000	0.000	0.000	0.000	0.000	0.000	0.000	0.000	0.000	0.000	0.000	32	236	1001	1171	-0.666	Error	Error	387	614	0	0	459	712	0	0	0	0
1	16	17	""	"iYMR067C"	4290	28760	70	2607	2354	965	113	120	61	100	100	0	2496	2356	828	83	96	48	100	100	0	0	0	0	0	0	0	0	0	0	0	0	0	0	0	0	0	0	0	1.034	0.986	0.994	0.941	1.426	1.025	0.884	0.000	0.000	0.000	0.000	0.000	0.000	0.000	0.000	0.000	0.000	0.000	0.000	0.000	0.000	32	236	4907	4514	0.048	Error	Error	2494	2413	0	0	2241	2273	0	0	0	0
1	17	17	""	"iYMR071C"	4480	28780	90	1121	1418	898	120	126	59	100	96	0	1316	1727	1144	85	93	39	100	100	0	0	0	0	0	0	0	0	0	0	0	0	0	0	0	0	0	0	0	0.813	0.790	0.764	0.775	1.578	0.773	0.867	0.000	0.000	0.000	0.000	0.000	0.000	0.000	0.000	0.000	0.000	0.000	0.000	0.000	0.000	52	420	2232	2940	-0.298	Error	Error	1001	1231	0	0	1298	1642	0	0	0	0
1	18	17	""	"iYMR075C-A"	4680	28770	100	724	984	799	121	129	61	92	88	0	1557	2392	2025	88	96	42	97	95	0	0	0	0	0	0	0	0	0	0	0	0	0	0	0	0	0	0	0	0.410	0.375	0.356	0.379	2.714	0.363	0.846	0.000	0.000	0.000	0.000	0.000	0.000	0.000	0.000	0.000	0.000	0.000	0.000	0.000	0.000	80	544	2072	3167	-1.285	Error	Error	603	1469	0	0	863	2304	0	0	0	0
1	19	17	""	"iYMR090W"	4880	28770	70	1434	1506	739	106	120	56	100	100	0	1695	1768	1173	88	100	47	100	100	0	0	0	0	0	0	0	0	0	0	0	0	0	0	0	0	0	0	0	0.826	0.833	0.950	0.931	1.612	0.744	0.849	0.000	0.000	0.000	0.000	0.000	0.000	0.000	0.000	0.000	0.000	0.000	0.000	0.000	0.000	32	236	2935	3080	-0.275	Error	Error	1328	1607	0	0	1400	1680	0	0	0	0
1	20	17	""	"iYMR095C"	5080	28760	70	862	1511	1335	113	122	55	100	96	0	1369	2331	2152	85	94	42	100	96	0	0	0	0	0	0	0	0	0	0	0	0	0	0	0	0	0	0	0	0.583	0.622	0.569	0.669	2.238	0.601	0.861	0.000	0.000	0.000	0.000	0.000	0.000	0.000	0.000	0.000	0.000	0.000	0.000	0.000	0.000	32	236	2033	3644	-0.778	Error	Error	749	1284	0	0	1398	2246	0	0	0	0
1	21	17	""	"iYMRCdelta13"	5290	28760	60	570	598	397	115	127	94	75	59	0	408	570	392	82	88	35	96	87	0	0	0	0	0	0	0	0	0	0	0	0	0	0	0	0	0	0	0	1.396	0.990	0.880	0.807	2.318	1.013	0.793	0.000	0.000	0.000	0.000	0.000	0.000	0.000	0.000	0.000	0.000	0.000	0.000	0.000	0.000	32	176	781	971	0.481	Error	Error	455	326	0	0	483	488	0	0	0	0
1	1	18	""	"iYMR111C"	1280	28980	80	3236	3361	1424	115	120	53	100	100	0	2411	2432	1062	82	91	39	100	100	0	0	0	0	0	0	0	0	0	0	0	0	0	0	0	0	0	0	0	1.340	1.381	1.369	1.383	1.297	1.375	0.928	0.000	0.000	0.000	0.000	0.000	0.000	0.000	0.000	0.000	0.000	0.000	0.000	0.000	0.000	52	332	5450	5596	0.422	Error	Error	3121	2329	0	0	3246	2350	0	0	0	0
1	2	18	""	"iYMR115W"	1490	28980	60	268	312	179	95	111	82	78	53	0	336	386	222	82	93	44	90	90	0	0	0	0	0	0	0	0	0	0	0	0	0	0	0	0	0	0	0	0.681	0.714	0.628	0.746	2.112	5.487	0.187	0.000	0.000	0.000	0.000	0.000	0.000	0.000	0.000	0.000	0.000	0.000	0.000	0.000	0.000	32	176	427	521	-0.554	Error	Error	173	254	0	0	217	304	0	0	0	0
1	3	18	""	"iYMRWdelta16"	1670	28970	70	2137	2186	1325	115	131	96	100	100	0	1192	1226	743	88	112	104	96	96	0	0	0	0	0	0	0	0	0	0	0	0	0	0	0	0	0	0	0	1.832	1.820	1.843	1.814	1.555	1.679	0.864	0.000	0.000	0.000	0.000	0.000	0.000	0.000	0.000	0.000	0.000	0.000	0.000	0.000	0.000	32	236	3126	3209	0.873	Error	Error	2022	1104	0	0	2071	1138	0	0	0	0
1	4	18	""	"iYNL258C"	1890	28970	90	1513	1808	1253	114	121	52	100	100	0	1266	1416	861	82	90	37	100	100	0	0	0	0	0	0	0	0	0	0	0	0	0	0	0	0	0	0	0	1.182	1.270	1.236	1.242	1.320	1.349	0.906	0.000	0.000	0.000	0.000	0.000	0.000	0.000	0.000	0.000	0.000	0.000	0.000	0.000	0.000	52	420	2583	3028	0.241	Error	Error	1399	1184	0	0	1694	1334	0	0	0	0
1	5	18	""	"iYNL254C"	2080	28970	90	4856	4425	2233	109	118	56	100	100	0	4380	3650	1834	81	92	43	98	98	0	0	0	0	0	0	0	0	0	0	0	0	0	0	0	0	0	0	0	1.104	1.209	1.245	1.256	1.518	1.218	0.941	0.000	0.000	0.000	0.000	0.000	0.000	0.000	0.000	0.000	0.000	0.000	0.000	0.000	0.000	52	414	9046	7885	0.143	Error	Error	4747	4299	0	0	4316	3569	0	0	0	0
1	6	18	""	"iYNL249C"	2270	28980	100	632	956	778	114	120	56	98	95	0	597	858	735	85	97	48	92	92	0	0	0	0	0	0	0	0	0	0	0	0	0	0	0	0	0	0	0	1.012	1.089	1.093	1.171	2.217	1.082	0.879	0.000	0.000	0.000	0.000	0.000	0.000	0.000	0.000	0.000	0.000	0.000	0.000	0.000	0.000	80	535	1030	1615	0.017	Error	Error	518	512	0	0	842	773	0	0	0	0
1	7	18	""	"iYNL231C"	2470	28970	90	1297	1461	727	118	125	58	100	100	0	895	1009	557	86	108	258	92	78	0	0	0	0	0	0	0	0	0	0	0	0	0	0	0	0	0	0	0	1.457	1.455	1.490	1.527	1.489	1.438	0.861	0.000	0.000	0.000	0.000	0.000	0.000	0.000	0.000	0.000	0.000	0.000	0.000	0.000	0.000	52	420	1988	2266	0.543	Error	Error	1179	809	0	0	1343	923	0	0	0	0
1	8	18	""	"iYNL225C"	2680	28980	80	704	1008	789	112	124	86	94	88	0	457	651	488	82	92	48	98	94	0	0	0	0	0	0	0	0	0	0	0	0	0	0	0	0	0	0	0	1.579	1.575	1.431	1.518	1.992	1.668	0.845	0.000	0.000	0.000	0.000	0.000	0.000	0.000	0.000	0.000	0.000	0.000	0.000	0.000	0.000	52	340	967	1465	0.659	Error	Error	592	375	0	0	896	569	0	0	0	0
1	9	18	""	"iYNL221C"	2880	28970	90	4067	3793	1855	106	117	55	100	100	0	1611	1723	796	81	87	35	100	100	0	0	0	0	0	0	0	0	0	0	0	0	0	0	0	0	0	0	0	2.589	2.245	2.260	2.156	1.423	2.341	0.907	0.000	0.000	0.000	0.000	0.000	0.000	0.000	0.000	0.000	0.000	0.000	0.000	0.000	0.000	52	420	5491	5329	1.372	Error	Error	3961	1530	0	0	3687	1642	0	0	0	0
1	10	18	""	"iYNL202W"	3080	28970	90	401	627	517	119	128	62	90	78	0	436	692	560	90	102	50	100	94	0	0	0	0	0	0	0	0	0	0	0	0	0	0	0	0	0	0	0	0.815	0.844	0.792	0.783	2.041	0.868	0.789	0.000	0.000	0.000	0.000	0.000	0.000	0.000	0.000	0.000	0.000	0.000	0.000	0.000	0.000	52	420	628	1110	-0.295	Error	Error	282	346	0	0	508	602	0	0	0	0
1	11	18	""	"iYNL197C"	3280	28980	90	2475	2647	1474	109	120	57	100	100	0	1213	1181	576	81	90	41	100	100	0	0	0	0	0	0	0	0	0	0	0	0	0	0	0	0	0	0	0	2.090	2.307	2.274	2.232	1.436	2.467	0.912	0.000	0.000	0.000	0.000	0.000	0.000	0.000	0.000	0.000	0.000	0.000	0.000	0.000	0.000	52	420	3498	3638	1.064	Error	Error	2366	1132	0	0	2538	1100	0	0	0	0
1	12	18	""	"iYNL193W"	3480	28980	90	2102	2128	680	108	116	52	100	100	0	968	984	284	77	84	32	100	100	0	0	0	0	0	0	0	0	0	0	0	0	0	0	0	0	0	0	0	2.238	2.227	2.282	2.200	1.302	2.329	0.874	0.000	0.000	0.000	0.000	0.000	0.000	0.000	0.000	0.000	0.000	0.000	0.000	0.000	0.000	52	420	2885	2927	1.162	Error	Error	1994	891	0	0	2020	907	0	0	0	0
1	13	18	""	"iYNL176C"	3680	28980	80	3007	3361	1717	111	119	56	100	100	0	1172	1223	551	83	99	48	100	100	0	0	0	0	0	0	0	0	0	0	0	0	0	0	0	0	0	0	0	2.659	2.851	2.684	2.708	1.411	3.034	0.906	0.000	0.000	0.000	0.000	0.000	0.000	0.000	0.000	0.000	0.000	0.000	0.000	0.000	0.000	52	340	3985	4390	1.411	Error	Error	2896	1089	0	0	3250	1140	0	0	0	0
1	14	18	""	"iYNL168C"	3870	28970	90	1921	2033	1065	114	122	59	100	100	0	1398	1506	826	80	88	38	100	100	0	0	0	0	0	0	0	0	0	0	0	0	0	0	0	0	0	0	0	1.371	1.346	1.401	1.407	1.422	1.312	0.900	0.000	0.000	0.000	0.000	0.000	0.000	0.000	0.000	0.000	0.000	0.000	0.000	0.000	0.000	52	420	3125	3345	0.455	Error	Error	1807	1318	0	0	1919	1426	0	0	0	0
1	15	18	""	"iYNL164C"	4080	28980	100	751	1350	1298	118	128	60	100	98	0	702	1087	932	86	95	38	98	96	0	0	0	0	0	0	0	0	0	0	0	0	0	0	0	0	0	0	0	1.028	1.231	1.172	1.103	1.714	1.341	0.924	0.000	0.000	0.000	0.000	0.000	0.000	0.000	0.000	0.000	0.000	0.000	0.000	0.000	0.000	80	533	1249	2233	0.039	Error	Error	633	616	0	0	1232	1001	0	0	0	0
1	16	18	""	"iYOL113W"	4280	28960	90	892	963	294	119	127	60	100	100	0	867	804	221	86	95	41	100	100	0	0	0	0	0	0	0	0	0	0	0	0	0	0	0	0	0	0	0	0.990	1.175	1.170	1.172	1.426	1.224	0.821	0.000	0.000	0.000	0.000	0.000	0.000	0.000	0.000	0.000	0.000	0.000	0.000	0.000	0.000	52	420	1554	1562	-0.015	Error	Error	773	781	0	0	844	718	0	0	0	0
1	17	18	""	"iYOL109W"	4480	28960	60	399	445	227	117	119	54	90	81	0	473	470	202	85	96	46	100	100	0	0	0	0	0	0	0	0	0	0	0	0	0	0	0	0	0	0	0	0.727	0.852	0.743	0.711	2.233	0.962	0.675	0.000	0.000	0.000	0.000	0.000	0.000	0.000	0.000	0.000	0.000	0.000	0.000	0.000	0.000	32	176	670	713	-0.460	Error	Error	282	388	0	0	328	385	0	0	0	0
1	18	18	""	"iYOLCdelta3"	4680	28960	70	555	697	439	114	122	58	93	87	0	762	908	600	89	100	57	100	100	0	0	0	0	0	0	0	0	0	0	0	0	0	0	0	0	0	0	0	0.655	0.712	0.701	0.672	1.859	0.705	0.854	0.000	0.000	0.000	0.000	0.000	0.000	0.000	0.000	0.000	0.000	0.000	0.000	0.000	0.000	32	236	1114	1402	-0.610	Error	Error	441	673	0	0	583	819	0	0	0	0
1	19	18	""	"iYOL092W"	4880	28970	80	373	395	192	107	116	56	94	80	0	368	373	170	90	100	45	96	86	0	0	0	0	0	0	0	0	0	0	0	0	0	0	0	0	0	0	0	0.957	1.018	0.950	0.976	2.126	1.082	0.653	0.000	0.000	0.000	0.000	0.000	0.000	0.000	0.000	0.000	0.000	0.000	0.000	0.000	0.000	52	340	544	571	-0.064	Error	Error	266	278	0	0	288	283	0	0	0	0
1	20	18	""	"iYOL088C"	5080	28970	70	2260	2062	1179	119	124	57	100	96	0	1733	1560	800	90	94	37	100	100	0	0	0	0	0	0	0	0	0	0	0	0	0	0	0	0	0	0	0	1.303	1.322	1.301	1.250	1.601	0.147	0.116	0.000	0.000	0.000	0.000	0.000	0.000	0.000	0.000	0.000	0.000	0.000	0.000	0.000	0.000	32	236	3784	3413	0.382	Error	Error	2141	1643	0	0	1943	1470	0	0	0	0
1	21	18	""	"iYOL084W"	5280	28970	90	701	1422	1412	116	124	59	100	98	0	473	795	718	82	90	37	98	98	0	0	0	0	0	0	0	0	0	0	0	0	0	0	0	0	0	0	0	1.496	1.832	1.741	1.800	2.058	2.005	0.861	0.000	0.000	0.000	0.000	0.000	0.000	0.000	0.000	0.000	0.000	0.000	0.000	0.000	0.000	52	420	976	2019	0.581	Error	Error	585	391	0	0	1306	713	0	0	0	0
1	1	19	""	"iYOL067C"	1280	29180	90	2490	2521	774	111	114	55	100	100	0	1771	1698	498	80	92	44	100	100	0	0	0	0	0	0	0	0	0	0	0	0	0	0	0	0	0	0	0	1.407	1.489	1.535	1.489	1.293	1.507	0.874	0.000	0.000	0.000	0.000	0.000	0.000	0.000	0.000	0.000	0.000	0.000	0.000	0.000	0.000	52	420	4070	4028	0.492	Error	Error	2379	1691	0	0	2410	1618	0	0	0	0
1	2	19	""	"iYOL063C"	1480	29180	90	2298	2217	887	108	115	57	100	100	0	1311	1287	482	82	91	44	100	100	0	0	0	0	0	0	0	0	0	0	0	0	0	0	0	0	0	0	0	1.782	1.750	1.722	1.707	1.315	1.811	0.910	0.000	0.000	0.000	0.000	0.000	0.000	0.000	0.000	0.000	0.000	0.000	0.000	0.000	0.000	52	420	3419	3314	0.833	Error	Error	2190	1229	0	0	2109	1205	0	0	0	0
1	3	19	""	"iYOL059W"	1670	29180	90	5545	5131	2618	108	116	65	100	100	0	2416	2276	1183	79	88	40	100	100	0	0	0	0	0	0	0	0	0	0	0	0	0	0	0	0	0	0	0	2.326	2.286	2.292	2.303	1.358	2.300	0.939	0.000	0.000	0.000	0.000	0.000	0.000	0.000	0.000	0.000	0.000	0.000	0.000	0.000	0.000	52	420	7774	7220	1.218	Error	Error	5437	2337	0	0	5023	2197	0	0	0	0
1	4	19	""	"iYOL045W"	1880	29180	80	1854	1856	512	108	114	53	100	100	0	3283	3116	806	79	85	36	100	100	0	0	0	0	0	0	0	0	0	0	0	0	0	0	0	0	0	0	0	0.545	0.576	0.562	0.572	1.257	0.557	0.878	0.000	0.000	0.000	0.000	0.000	0.000	0.000	0.000	0.000	0.000	0.000	0.000	0.000	0.000	52	340	4950	4785	-0.876	Error	Error	1746	3204	0	0	1748	3037	0	0	0	0
1	5	19	""	"iYOL041C"	2080	29180	80	1107	1270	686	110	119	52	100	96	0	849	954	505	85	96	43	100	100	0	0	0	0	0	0	0	0	0	0	0	0	0	0	0	0	0	0	0	1.305	1.335	1.259	1.283	1.584	1.371	0.843	0.000	0.000	0.000	0.000	0.000	0.000	0.000	0.000	0.000	0.000	0.000	0.000	0.000	0.000	52	340	1761	2029	0.384	Error	Error	997	764	0	0	1160	869	0	0	0	0
1	6	19	""	"iYOL035C"	2280	29180	80	2074	2137	997	116	123	56	100	100	0	1179	1186	466	88	96	42	100	100	0	0	0	0	0	0	0	0	0	0	0	0	0	0	0	0	0	0	0	1.795	1.841	1.671	1.754	1.432	1.982	0.866	0.000	0.000	0.000	0.000	0.000	0.000	0.000	0.000	0.000	0.000	0.000	0.000	0.000	0.000	52	340	3049	3119	0.844	Error	Error	1958	1091	0	0	2021	1098	0	0	0	0
1	7	19	""	"iYOR260W"	2480	29180	80	983	1530	1275	122	126	58	98	96	0	1193	1922	1650	82	96	49	100	98	0	0	0	0	0	0	0	0	0	0	0	0	0	0	0	0	0	0	0	0.775	0.765	0.728	0.774	1.583	0.761	0.902	0.000	0.000	0.000	0.000	0.000	0.000	0.000	0.000	0.000	0.000	0.000	0.000	0.000	0.000	52	340	1972	3248	-0.368	Error	Error	861	1111	0	0	1408	1840	0	0	0	0
1	8	19	""	"iYOR265W"	2680	29180	90	1942	1866	610	107	117	85	100	100	0	2249	2374	803	78	93	73	100	100	0	0	0	0	0	0	0	0	0	0	0	0	0	0	0	0	0	0	0	0.845	0.766	0.763	0.761	1.355	0.743	0.906	0.000	0.000	0.000	0.000	0.000	0.000	0.000	0.000	0.000	0.000	0.000	0.000	0.000	0.000	52	420	4006	4055	-0.243	Error	Error	1835	2171	0	0	1759	2296	0	0	0	0
1	9	19	""	"iYOR269W"	2880	29180	80	808	892	409	101	109	49	100	100	0	1507	1530	762	78	84	34	100	100	0	0	0	0	0	0	0	0	0	0	0	0	0	0	0	0	0	0	0	0.495	0.545	0.536	0.572	1.569	0.505	0.822	0.000	0.000	0.000	0.000	0.000	0.000	0.000	0.000	0.000	0.000	0.000	0.000	0.000	0.000	52	340	2136	2243	-1.015	Error	Error	707	1429	0	0	791	1452	0	0	0	0
1	10	19	""	"iYOR287C"	3090	29170	80	1526	1604	784	115	126	56	100	100	0	1710	1800	888	85	96	42	100	100	0	0	0	0	0	0	0	0	0	0	0	0	0	0	0	0	0	0	0	0.868	0.868	0.838	0.866	1.625	0.866	0.887	0.000	0.000	0.000	0.000	0.000	0.000	0.000	0.000	0.000	0.000	0.000	0.000	0.000	0.000	52	340	3036	3204	-0.204	Error	Error	1411	1625	0	0	1489	1715	0	0	0	0
1	11	19	""	"iYOR290C"	3280	29170	80	2344	2749	1848	112	122	57	100	100	0	1260	1169	706	80	89	39	100	96	0	0	0	0	0	0	0	0	0	0	0	0	0	0	0	0	0	0	0	1.892	2.421	2.405	2.416	1.643	2.580	0.897	0.000	0.000	0.000	0.000	0.000	0.000	0.000	0.000	0.000	0.000	0.000	0.000	0.000	0.000	52	340	3412	3726	0.920	Error	Error	2232	1180	0	0	2637	1089	0	0	0	0
1	12	19	""	"iYOR294W"	3490	29180	70	2808	2796	1104	117	129	88	100	100	0	2374	2071	731	75	87	45	100	100	0	0	0	0	0	0	0	0	0	0	0	0	0	0	0	0	0	0	0	1.171	1.342	1.343	1.314	1.331	1.419	0.914	0.000	0.000	0.000	0.000	0.000	0.000	0.000	0.000	0.000	0.000	0.000	0.000	0.000	0.000	32	236	4990	4675	0.227	Error	Error	2691	2299	0	0	2679	1996	0	0	0	0
1	13	19	""	"iYOR311C"	3680	29170	80	924	1368	1075	119	123	59	100	98	0	515	705	474	81	92	42	98	98	0	0	0	0	0	0	0	0	0	0	0	0	0	0	0	0	0	0	0	1.855	2.002	1.944	1.775	1.721	2.234	0.876	0.000	0.000	0.000	0.000	0.000	0.000	0.000	0.000	0.000	0.000	0.000	0.000	0.000	0.000	52	340	1239	1873	0.891	Error	Error	805	434	0	0	1249	624	0	0	0	0
1	14	19	""	"iYOR315W"	3880	29170	90	741	1084	814	115	121	52	100	98	0	770	1200	972	87	93	38	98	98	0	0	0	0	0	0	0	0	0	0	0	0	0	0	0	0	0	0	0	0.917	0.871	0.854	0.892	1.983	0.853	0.909	0.000	0.000	0.000	0.000	0.000	0.000	0.000	0.000	0.000	0.000	0.000	0.000	0.000	0.000	52	420	1309	2082	-0.126	Error	Error	626	683	0	0	969	1113	0	0	0	0
1	15	19	""	"iYOR318C"	4080	29170	100	2093	2038	748	121	132	64	98	98	0	2253	2139	913	87	99	46	98	98	0	0	0	0	0	0	0	0	0	0	0	0	0	0	0	0	0	0	0	0.910	0.934	0.935	1.012	1.731	0.884	0.880	0.000	0.000	0.000	0.000	0.000	0.000	0.000	0.000	0.000	0.000	0.000	0.000	0.000	0.000	80	526	4138	3969	-0.135	Error	Error	1972	2166	0	0	1917	2052	0	0	0	0
1	16	19	""	"iYOR337W"	4290	29170	80	914	1199	785	122	130	59	100	98	0	1070	1111	618	96	105	49	100	100	0	0	0	0	0	0	0	0	0	0	0	0	0	0	0	0	0	0	0	0.813	1.061	1.028	0.990	1.518	1.132	0.882	0.000	0.000	0.000	0.000	0.000	0.000	0.000	0.000	0.000	0.000	0.000	0.000	0.000	0.000	52	340	1766	2092	-0.298	Error	Error	792	974	0	0	1077	1015	0	0	0	0
1	17	19	""	"iYOR341W"	4480	29170	70	1736	2741	2373	104	121	80	100	93	0	2676	4512	4206	84	117	189	96	90	0	0	0	0	0	0	0	0	0	0	0	0	0	0	0	0	0	0	0	0.630	0.596	0.642	0.628	1.694	0.552	0.904	0.000	0.000	0.000	0.000	0.000	0.000	0.000	0.000	0.000	0.000	0.000	0.000	0.000	0.000	32	236	4224	7065	-0.667	Error	Error	1632	2592	0	0	2637	4428	0	0	0	0
1	18	19	""	"iYORWdelta24"	4680	29170	80	542	574	280	119	124	58	98	90	0	870	853	436	85	96	44	98	98	0	0	0	0	0	0	0	0	0	0	0	0	0	0	0	0	0	0	0	0.539	0.592	0.580	0.639	2.229	0.571	0.713	0.000	0.000	0.000	0.000	0.000	0.000	0.000	0.000	0.000	0.000	0.000	0.000	0.000	0.000	52	340	1208	1223	-0.892	Error	Error	423	785	0	0	455	768	0	0	0	0
1	19	19	""	"iYPL030W"	4890	29170	70	1616	1550	556	111	130	84	100	100	0	1053	993	325	88	96	40	100	100	0	0	0	0	0	0	0	0	0	0	0	0	0	0	0	0	0	0	0	1.560	1.590	1.563	1.564	1.358	1.676	0.871	0.000	0.000	0.000	0.000	0.000	0.000	0.000	0.000	0.000	0.000	0.000	0.000	0.000	0.000	32	236	2470	2344	0.641	Error	Error	1505	965	0	0	1439	905	0	0	0	0
1	20	19	""	"iYPL026C"	5080	29170	70	1658	1450	747	106	115	54	100	100	0	1084	1022	541	86	98	46	100	100	0	0	0	0	0	0	0	0	0	0	0	0	0	0	0	0	0	0	0	1.555	1.436	1.394	1.416	1.381	1.441	0.865	0.000	0.000	0.000	0.000	0.000	0.000	0.000	0.000	0.000	0.000	0.000	0.000	0.000	0.000	32	236	2550	2280	0.637	Error	Error	1552	998	0	0	1344	936	0	0	0	0
1	21	19	""	"iYPL022W"	5280	29170	70	1988	2661	1922	118	133	88	100	93	0	3882	4638	3374	87	177	659	96	75	0	0	0	0	0	0	0	0	0	0	0	0	0	0	0	0	0	0	0	0.493	0.559	0.519	0.524	1.486	0.525	0.873	0.000	0.000	0.000	0.000	0.000	0.000	0.000	0.000	0.000	0.000	0.000	0.000	0.000	0.000	32	236	5665	7094	-1.021	Error	Error	1870	3795	0	0	2543	4551	0	0	0	0
1	1	20	""	"iYPL005W"	1270	29380	80	1081	1326	812	105	113	53	100	100	0	6137	8075	5484	87	97	47	100	100	0	0	0	0	0	0	0	0	0	0	0	0	0	0	0	0	0	0	0	0.161	0.153	0.156	0.157	1.433	0.143	0.905	0.000	0.000	0.000	0.000	0.000	0.000	0.000	0.000	0.000	0.000	0.000	0.000	0.000	0.000	52	320	7026	9209	-2.632	Error	Error	976	6050	0	0	1221	7988	0	0	0	0
1	2	20	""	"iYPL001W"	1480	29380	70	357	353	211	101	110	55	75	71	0	1084	1570	1251	84	90	38	100	100	0	0	0	0	0	0	0	0	0	0	0	0	0	0	0	0	0	0	0	0.256	0.170	0.170	0.221	2.579	0.124	0.459	0.000	0.000	0.000	0.000	0.000	0.000	0.000	0.000	0.000	0.000	0.000	0.000	0.000	0.000	32	236	1256	1738	-1.966	Error	Error	256	1000	0	0	252	1486	0	0	0	0
1	3	20	""	"itF(GAA)P1"	1680	29370	80	855	1057	600	109	114	52	100	100	0	1804	2356	1638	82	90	36	100	100	0	0	0	0	0	0	0	0	0	0	0	0	0	0	0	0	0	0	0	0.433	0.417	0.413	0.458	1.690	0.371	0.839	0.000	0.000	0.000	0.000	0.000	0.000	0.000	0.000	0.000	0.000	0.000	0.000	0.000	0.000	52	340	2468	3222	-1.207	Error	Error	746	1722	0	0	948	2274	0	0	0	0
1	4	20	""	"iYPR013C-1"	1880	29380	90	3539	3765	2663	109	115	53	98	98	0	1658	1710	1084	78	84	32	98	98	0	0	0	0	0	0	0	0	0	0	0	0	0	0	0	0	0	0	0	2.171	2.240	2.182	2.112	1.614	2.413	0.908	0.000	0.000	0.000	0.000	0.000	0.000	0.000	0.000	0.000	0.000	0.000	0.000	0.000	0.000	52	420	5010	5288	1.118	Error	Error	3430	1580	0	0	3656	1632	0	0	0	0
1	5	20	""	"iYPR016C"	2080	29380	70	486	709	507	101	112	55	100	90	0	438	618	420	80	86	35	100	100	0	0	0	0	0	0	0	0	0	0	0	0	0	0	0	0	0	0	0	1.075	1.130	1.009	1.052	1.726	1.186	0.845	0.000	0.000	0.000	0.000	0.000	0.000	0.000	0.000	0.000	0.000	0.000	0.000	0.000	0.000	32	236	743	1146	0.105	Error	Error	385	358	0	0	608	538	0	0	0	0
1	6	20	""	"iYPR020W"	2280	29370	90	618	735	356	105	117	59	98	96	0	1998	2168	1267	85	94	42	100	100	0	0	0	0	0	0	0	0	0	0	0	0	0	0	0	0	0	0	0	0.268	0.302	0.325	0.314	1.525	0.270	0.832	0.000	0.000	0.000	0.000	0.000	0.000	0.000	0.000	0.000	0.000	0.000	0.000	0.000	0.000	52	420	2426	2713	-1.899	Error	Error	513	1913	0	0	630	2083	0	0	0	0
1	7	20	""	"iYPR035W"	2480	29370	80	742	1059	838	112	122	55	100	98	0	479	580	376	81	92	43	98	98	0	0	0	0	0	0	0	0	0	0	0	0	0	0	0	0	0	0	0	1.583	1.898	1.858	1.669	1.919	2.175	0.818	0.000	0.000	0.000	0.000	0.000	0.000	0.000	0.000	0.000	0.000	0.000	0.000	0.000	0.000	52	340	1028	1446	0.663	Error	Error	630	398	0	0	947	499	0	0	0	0
1	8	20	""	"iYPR042C"	2680	29380	80	3194	3038	1054	114	125	72	100	100	0	1663	1528	553	79	88	38	100	100	0	0	0	0	0	0	0	0	0	0	0	0	0	0	0	0	0	0	0	1.944	2.018	2.158	2.061	1.503	1.991	0.878	0.000	0.000	0.000	0.000	0.000	0.000	0.000	0.000	0.000	0.000	0.000	0.000	0.000	0.000	52	340	4664	4373	0.959	Error	Error	3080	1584	0	0	2924	1449	0	0	0	0
1	9	20	""	"iYPR047W"	2880	29370	90	2155	2146	917	108	117	63	100	100	0	1692	1654	765	80	90	45	98	96	0	0	0	0	0	0	0	0	0	0	0	0	0	0	0	0	0	0	0	1.270	1.295	1.265	1.420	1.740	1.256	0.890	0.000	0.000	0.000	0.000	0.000	0.000	0.000	0.000	0.000	0.000	0.000	0.000	0.000	0.000	52	420	3659	3612	0.345	Error	Error	2047	1612	0	0	2038	1574	0	0	0	0
1	10	20	""	"iYCL001W-A"	3080	29370	70	2303	2097	644	114	130	67	100	100	0	17721	16303	5580	92	124	163	100	100	0	0	0	0	0	0	0	0	0	0	0	0	0	0	0	0	0	0	0	0.124	0.122	0.128	0.124	1.303	0.111	0.899	0.000	0.000	0.000	0.000	0.000	0.000	0.000	0.000	0.000	0.000	0.000	0.000	0.000	0.000	32	236	19818	18194	-3.010	Error	Error	2189	17629	0	0	1983	16211	0	0	0	0
1	11	20	""	"iYCL007C"	3280	29380	70	511	534	225	122	128	61	100	96	0	833	923	404	79	91	45	100	100	0	0	0	0	0	0	0	0	0	0	0	0	0	0	0	0	0	0	0	0.516	0.488	0.461	0.471	1.588	0.475	0.762	0.000	0.000	0.000	0.000	0.000	0.000	0.000	0.000	0.000	0.000	0.000	0.000	0.000	0.000	32	236	1143	1256	-0.955	Error	Error	389	754	0	0	412	844	0	0	0	0
1	12	20	""	"iYCL012W"	3490	29370	70	1809	2008	1332	110	127	80	100	100	0	9110	11486	7155	75	106	195	100	100	0	0	0	0	0	0	0	0	0	0	0	0	0	0	0	0	0	0	0	0.188	0.166	0.160	0.159	1.529	0.160	0.878	0.000	0.000	0.000	0.000	0.000	0.000	0.000	0.000	0.000	0.000	0.000	0.000	0.000	0.000	32	236	10734	13309	-2.411	Error	Error	1699	9035	0	0	1898	11411	0	0	0	0
1	13	20	""	"iYCR011C"	3680	29370	70	855	1070	759	112	122	57	100	100	0	501	740	537	77	84	34	100	100	0	0	0	0	0	0	0	0	0	0	0	0	0	0	0	0	0	0	0	1.752	1.445	1.257	1.382	1.553	1.471	0.841	0.000	0.000	0.000	0.000	0.000	0.000	0.000	0.000	0.000	0.000	0.000	0.000	0.000	0.000	32	236	1167	1621	0.809	Error	Error	743	424	0	0	958	663	0	0	0	0
1	14	20	""	"iYCRCdelta6-A"	3880	29370	60	569	643	562	117	135	138	81	62	0	758	810	420	78	97	71	100	100	0	0	0	0	0	0	0	0	0	0	0	0	0	0	0	0	0	0	0	0.665	0.719	0.508	0.539	2.391	0.960	0.487	0.000	0.000	0.000	0.000	0.000	0.000	0.000	0.000	0.000	0.000	0.000	0.000	0.000	0.000	32	176	1132	1258	-0.589	Error	Error	452	680	0	0	526	732	0	0	0	0
1	15	20	""	"iYHR210C-A"	4080	29370	80	5682	4974	2028	114	124	69	100	100	0	4640	4157	2071	80	92	55	100	100	0	0	0	0	0	0	0	0	0	0	0	0	0	0	0	0	0	0	0	1.221	1.192	1.198	1.337	1.546	1.148	0.924	0.000	0.000	0.000	0.000	0.000	0.000	0.000	0.000	0.000	0.000	0.000	0.000	0.000	0.000	52	340	10128	8937	0.288	Error	Error	5568	4560	0	0	4860	4077	0	0	0	0
1	16	20	""	"iYHRCdelta14-C"	4280	29370	60	3908	6460	5524	123	126	56	100	100	0	5180	6672	5610	84	94	45	100	100	0	0	0	0	0	0	0	0	0	0	0	0	0	0	0	0	0	0	0	0.743	0.962	0.957	1.010	2.011	0.973	0.856	0.000	0.000	0.000	0.000	0.000	0.000	0.000	0.000	0.000	0.000	0.000	0.000	0.000	0.000	32	176	8881	12925	-0.429	Error	Error	3785	5096	0	0	6337	6588	0	0	0	0
1	17	20	""	"iYHRCdelta16-B"	4470	29360	70	6698	6595	4506	115	133	107	100	100	0	4255	4232	3104	81	106	109	96	93	0	0	0	0	0	0	0	0	0	0	0	0	0	0	0	0	0	0	0	1.577	1.561	1.533	1.860	1.858	1.449	0.921	0.000	0.000	0.000	0.000	0.000	0.000	0.000	0.000	0.000	0.000	0.000	0.000	0.000	0.000	32	236	10757	10631	0.657	Error	Error	6583	4174	0	0	6480	4151	0	0	0	0
1	18	20	""	"iYLR157C-A"	4680	29370	80	11843	9380	5743	120	136	120	100	96	0	6568	6137	3685	91	110	109	100	100	0	0	0	0	0	0	0	0	0	0	0	0	0	0	0	0	0	0	0	1.810	1.532	1.459	1.424	1.884	1.571	0.913	0.000	0.000	0.000	0.000	0.000	0.000	0.000	0.000	0.000	0.000	0.000	0.000	0.000	0.000	52	340	18200	15306	0.856	Error	Error	11723	6477	0	0	9260	6046	0	0	0	0
1	19	20	""	"tE(UUC)C"	4880	29370	60	214	213	76	118	124	56	65	37	0	260	277	96	89	99	45	100	81	0	0	0	0	0	0	0	0	0	0	0	0	0	0	0	0	0	0	0	0.561	0.505	0.548	0.473	2.761	0.564	0.254	0.000	0.000	0.000	0.000	0.000	0.000	0.000	0.000	0.000	0.000	0.000	0.000	0.000	0.000	32	176	267	283	-0.833	Error	Error	96	171	0	0	95	188	0	0	0	0
1	20	20	""	"tQ(UUG)L"	5090	29370	80	427	451	240	119	139	256	61	26	0	373	452	290	89	103	94	92	76	0	0	0	0	0	0	0	0	0	0	0	0	0	0	0	0	0	0	0	1.085	0.915	1.041	0.896	2.250	1.218	0.521	0.000	0.000	0.000	0.000	0.000	0.000	0.000	0.000	0.000	0.000	0.000	0.000	0.000	0.000	52	340	592	695	0.117	Error	Error	308	284	0	0	332	363	0	0	0	0
1	21	20	""	"YHRCTy1-1B"	5270	29360	70	45882	40064	26215	122	911	4482	81	71	37	16396	24563	23369	98	629	2645	84	71	6	0	0	0	0	0	0	0	0	0	0	0	0	0	0	0	0	0	0	2.808	1.633	1.809	2.042	2.062	1.482	0.740	0.000	0.000	0.000	0.000	0.000	0.000	0.000	0.000	0.000	0.000	0.000	0.000	0.000	0.000	32	236	62058	64407	1.489	Error	Error	45760	16298	0	0	39942	24465	0	0	0	0
2	1	1	"VPS8"	"YAL002W"	5700	25500	70	7267	7245	2119	116	132	91	100	100	0	23430	23964	9181	89	132	261	100	100	0	0	0	0	0	0	0	0	0	0	0	0	0	0	0	0	0	0	0	0.306	0.299	0.291	0.308	1.471	0.262	0.847	0.000	0.000	0.000	0.000	0.000	0.000	0.000	0.000	0.000	0.000	0.000	0.000	0.000	0.000	32	206	30492	31004	-1.707	Error	Error	7151	23341	0	0	7129	23875	0	0	0	0
2	2	1	"MTW1"	"YAL034W-A"	5890	25480	70	5730	5541	1847	119	165	389	100	100	0	16749	16992	6159	109	291	1334	100	100	0	0	0	0	0	0	0	0	0	0	0	0	0	0	0	0	0	0	0	0.337	0.321	0.312	0.327	1.607	0.288	0.904	0.000	0.000	0.000	0.000	0.000	0.000	0.000	0.000	0.000	0.000	0.000	0.000	0.000	0.000	32	220	22251	22305	-1.568	Error	Error	5611	16640	0	0	5422	16883	0	0	0	0
2	3	1	""	"YAL065C-A"	6090	25480	70	10541	10385	3261	130	132	54	100	100	0	7485	7227	2571	99	112	57	100	96	0	0	0	0	0	0	0	0	0	0	0	0	0	0	0	0	0	0	0	1.410	1.439	1.436	1.625	2.222	1.422	0.873	0.000	0.000	0.000	0.000	0.000	0.000	0.000	0.000	0.000	0.000	0.000	0.000	0.000	0.000	32	220	17797	17383	0.495	Error	Error	10411	7386	0	0	10255	7128	0	0	0	0
2	4	1	""	"YAL004W"	6290	25490	60	6055	6034	2412	122	131	65	100	100	0	3934	3986	1729	86	94	38	100	100	0	0	0	0	0	0	0	0	0	0	0	0	0	0	0	0	0	0	0	1.542	1.516	1.490	1.542	1.707	1.444	0.807	0.000	0.000	0.000	0.000	0.000	0.000	0.000	0.000	0.000	0.000	0.000	0.000	0.000	0.000	32	170	9781	9812	0.625	Error	Error	5933	3848	0	0	5912	3900	0	0	0	0
2	5	1	"FUN12"	"YAL035W"	6500	25490	70	4873	5346	3150	118	128	62	100	100	0	4477	5126	2726	89	97	49	100	100	0	0	0	0	0	0	0	0	0	0	0	0	0	0	0	0	0	0	0	1.084	1.038	0.969	1.000	1.652	1.128	0.762	0.000	0.000	0.000	0.000	0.000	0.000	0.000	0.000	0.000	0.000	0.000	0.000	0.000	0.000	32	230	9143	10265	0.116	Error	Error	4755	4388	0	0	5228	5037	0	0	0	0
2	6	1	"SEO1"	"YAL067C"	6700	25490	70	2792	3620	2395	120	126	58	100	100	0	1608	1729	1069	90	96	33	100	100	0	0	0	0	0	0	0	0	0	0	0	0	0	0	0	0	0	0	0	1.760	2.135	2.275	2.126	1.634	2.238	0.800	0.000	0.000	0.000	0.000	0.000	0.000	0.000	0.000	0.000	0.000	0.000	0.000	0.000	0.000	32	230	4190	5139	0.816	Error	Error	2672	1518	0	0	3500	1639	0	0	0	0
2	7	1	"ERP2"	"YAL007C"	6900	25490	80	2753	2655	818	116	120	53	100	100	0	6124	5593	1964	94	101	41	98	98	0	0	0	0	0	0	0	0	0	0	0	0	0	0	0	0	0	0	0	0.437	0.462	0.461	0.465	1.470	0.437	0.900	0.000	0.000	0.000	0.000	0.000	0.000	0.000	0.000	0.000	0.000	0.000	0.000	0.000	0.000	52	332	8667	8038	-1.193	Error	Error	2637	6030	0	0	2539	5499	0	0	0	0
2	8	1	""	"YAL037W"	7100	25480	90	2010	2006	713	122	129	57	100	100	0	2182	2367	914	88	100	44	100	100	0	0	0	0	0	0	0	0	0	0	0	0	0	0	0	0	0	0	0	0.902	0.827	0.800	0.853	1.786	0.756	0.816	0.000	0.000	0.000	0.000	0.000	0.000	0.000	0.000	0.000	0.000	0.000	0.000	0.000	0.000	52	400	3982	4163	-0.149	Error	Error	1888	2094	0	0	1884	2279	0	0	0	0
2	9	1	""	"YAL069W"	7300	25490	90	14549	14805	3727	153	181	197	100	100	0	9324	9010	2518	99	137	218	100	100	0	0	0	0	0	0	0	0	0	0	0	0	0	0	0	0	0	0	0	1.561	1.644	1.580	1.665	1.315	1.621	0.900	0.000	0.000	0.000	0.000	0.000	0.000	0.000	0.000	0.000	0.000	0.000	0.000	0.000	0.000	52	412	23621	23563	0.642	Error	Error	14396	9225	0	0	14652	8911	0	0	0	0
2	10	1	"SPO7"	"YAL009W"	7510	25490	100	1319	1355	630	163	186	110	96	95	0	3378	3576	1675	116	145	94	98	97	0	0	0	0	0	0	0	0	0	0	0	0	0	0	0	0	0	0	0	0.354	0.345	0.325	0.341	1.816	0.326	0.806	0.000	0.000	0.000	0.000	0.000	0.000	0.000	0.000	0.000	0.000	0.000	0.000	0.000	0.000	80	532	4418	4652	-1.497	Error	Error	1156	3262	0	0	1192	3460	0	0	0	0
2	11	1	"CYC3"	"YAL039C"	7700	25490	90	3633	3660	839	134	142	62	100	100	0	1241	1174	331	106	122	69	100	100	0	0	0	0	0	0	0	0	0	0	0	0	0	0	0	0	0	0	0	3.083	3.301	3.297	3.428	1.505	3.467	0.852	0.000	0.000	0.000	0.000	0.000	0.000	0.000	0.000	0.000	0.000	0.000	0.000	0.000	0.000	52	406	4634	4594	1.624	Error	Error	3499	1135	0	0	3526	1068	0	0	0	0
2	12	1	""	"YAR002W"	7910	25490	90	2485	2515	880	135	155	131	100	100	0	13198	13268	3859	118	187	268	100	100	0	0	0	0	0	0	0	0	0	0	0	0	0	0	0	0	0	0	0	0.180	0.181	0.176	0.176	1.319	0.171	0.861	0.000	0.000	0.000	0.000	0.000	0.000	0.000	0.000	0.000	0.000	0.000	0.000	0.000	0.000	52	396	15430	15530	-2.477	Error	Error	2350	13080	0	0	2380	13150	0	0	0	0
2	13	1	"CNS1"	"YBR155W"	8100	25490	90	3842	3404	1486	126	138	69	100	100	0	5916	5143	2389	128	175	162	98	96	0	0	0	0	0	0	0	0	0	0	0	0	0	0	0	0	0	0	0	0.642	0.654	0.669	0.718	2.017	0.634	0.877	0.000	0.000	0.000	0.000	0.000	0.000	0.000	0.000	0.000	0.000	0.000	0.000	0.000	0.000	52	412	9504	8293	-0.639	Error	Error	3716	5788	0	0	3278	5015	0	0	0	0
2	14	1	"PCH2"	"YBR186W"	8300	25490	70	573	2002	2519	122	127	55	100	93	0	409	1219	1388	101	116	65	96	87	0	0	0	0	0	0	0	0	0	0	0	0	0	0	0	0	0	0	0	1.464	1.682	1.539	1.509	2.187	1.842	0.873	0.000	0.000	0.000	0.000	0.000	0.000	0.000	0.000	0.000	0.000	0.000	0.000	0.000	0.000	32	230	759	2998	0.550	Error	Error	451	308	0	0	1880	1118	0	0	0	0
2	15	1	"PYC2"	"YBR218C"	8510	25500	90	583	916	706	123	128	58	100	100	0	597	768	622	90	99	45	100	98	0	0	0	0	0	0	0	0	0	0	0	0	0	0	0	0	0	0	0	0.907	1.170	1.183	1.139	2.020	1.196	0.727	0.000	0.000	0.000	0.000	0.000	0.000	0.000	0.000	0.000	0.000	0.000	0.000	0.000	0.000	52	420	967	1471	-0.140	Error	Error	460	507	0	0	793	678	0	0	0	0
2	16	1	"ICS2"	"YBR157C"	8710	25500	80	1009	1027	244	119	125	54	100	100	0	686	673	142	80	91	66	100	100	0	0	0	0	0	0	0	0	0	0	0	0	0	0	0	0	0	0	0	1.469	1.531	1.507	1.530	1.443	1.445	0.623	0.000	0.000	0.000	0.000	0.000	0.000	0.000	0.000	0.000	0.000	0.000	0.000	0.000	0.000	52	340	1496	1501	0.554	Error	Error	890	606	0	0	908	593	0	0	0	0
2	17	1	"NTC20"	"YBR188C"	8910	25490	80	2818	2654	927	130	434	1181	92	57	0	1332	1262	557	92	1965	8574	0	0	0	0	0	0	0	0	0	0	0	0	0	0	0	0	0	0	0	0	0	2.168	2.157	2.159	2.386	1.897	2.180	0.764	0.000	0.000	0.000	0.000	0.000	0.000	0.000	0.000	0.000	0.000	0.000	0.000	0.000	0.000	52	332	3928	3694	1.116	Error	Error	2688	1240	0	0	2524	1170	0	0	0	0
2	18	1	""	"YBR220C"	9110	25490	80	3283	3123	1311	128	135	64	100	98	0	1453	1447	643	94	106	72	100	100	0	0	0	0	0	0	0	0	0	0	0	0	0	0	0	0	0	0	0	2.322	2.214	2.092	2.212	1.719	2.270	0.883	0.000	0.000	0.000	0.000	0.000	0.000	0.000	0.000	0.000	0.000	0.000	0.000	0.000	0.000	52	332	4514	4348	1.215	Error	Error	3155	1359	0	0	2995	1353	0	0	0	0
2	19	1	""	"YBR159W"	9310	25490	90	1509	1548	508	126	141	71	100	100	0	953	954	317	92	116	152	98	94	0	0	0	0	0	0	0	0	0	0	0	0	0	0	0	0	0	0	0	1.606	1.650	1.626	1.757	1.962	1.614	0.648	0.000	0.000	0.000	0.000	0.000	0.000	0.000	0.000	0.000	0.000	0.000	0.000	0.000	0.000	52	412	2244	2284	0.684	Error	Error	1383	861	0	0	1422	862	0	0	0	0
2	20	1	""	"YBR190W"	9510	25490	70	943	901	304	124	130	63	96	93	0	623	608	224	95	106	52	100	100	0	0	0	0	0	0	0	0	0	0	0	0	0	0	0	0	0	0	0	1.551	1.515	1.609	1.566	1.533	1.544	0.803	0.000	0.000	0.000	0.000	0.000	0.000	0.000	0.000	0.000	0.000	0.000	0.000	0.000	0.000	32	230	1347	1290	0.633	Error	Error	819	528	0	0	777	513	0	0	0	0
2	21	1	"FAT2"	"YBR222C"	9720	25500	80	1079	1492	1158	130	142	84	98	98	0	583	692	469	92	258	1211	11	0	0	0	0	0	0	0	0	0	0	0	0	0	0	0	0	0	0	0	0	1.933	2.270	2.200	2.046	2.031	2.537	0.821	0.000	0.000	0.000	0.000	0.000	0.000	0.000	0.000	0.000	0.000	0.000	0.000	0.000	0.000	52	340	1440	1962	0.951	Error	Error	949	491	0	0	1362	600	0	0	0	0
2	1	2	""	"YBR161W"	5710	25700	90	6042	6167	1798	119	128	60	100	100	0	10751	10919	3402	87	101	58	100	100	0	0	0	0	0	0	0	0	0	0	0	0	0	0	0	0	0	0	0	0.555	0.558	0.550	0.565	1.431	0.516	0.884	0.000	0.000	0.000	0.000	0.000	0.000	0.000	0.000	0.000	0.000	0.000	0.000	0.000	0.000	52	400	16587	16880	-0.848	Error	Error	5923	10664	0	0	6048	10832	0	0	0	0
2	2	2	"RIM2"	"YBR192W"	5920	25690	120	3176	3009	2437	123	254	933	62	59	0	5440	5022	4407	94	288	1278	64	57	0	0	0	0	0	0	0	0	0	0	0	0	0	0	0	0	0	0	0	0.571	0.586	0.587	0.645	2.504	0.619	0.839	0.000	0.000	0.000	0.000	0.000	0.000	0.000	0.000	0.000	0.000	0.000	0.000	0.000	0.000	120	729	8399	7814	-0.808	Error	Error	3053	5346	0	0	2886	4928	0	0	0	0
2	3	2	""	"YBR224W"	6120	25710	100	4650	4151	1526	121	128	79	100	100	0	2356	2142	803	88	103	85	97	97	0	0	0	0	0	0	0	0	0	0	0	0	0	0	0	0	0	0	0	1.997	1.962	2.004	2.030	1.746	2.026	0.889	0.000	0.000	0.000	0.000	0.000	0.000	0.000	0.000	0.000	0.000	0.000	0.000	0.000	0.000	80	530	6797	6084	0.998	Error	Error	4529	2268	0	0	4030	2054	0	0	0	0
2	4	2	"GPM2"	"YDL021W"	6320	25710	80	1899	2822	2475	120	124	56	98	96	0	4689	6635	5607	89	99	44	100	100	0	0	0	0	0	0	0	0	0	0	0	0	0	0	0	0	0	0	0	0.387	0.413	0.387	0.359	1.835	0.415	0.930	0.000	0.000	0.000	0.000	0.000	0.000	0.000	0.000	0.000	0.000	0.000	0.000	0.000	0.000	52	340	6379	9248	-1.371	Error	Error	1779	4600	0	0	2702	6546	0	0	0	0
2	5	2	""	"YDL053C"	6530	25710	90	2383	2220	822	120	128	65	100	100	0	1303	1364	555	89	100	48	100	100	0	0	0	0	0	0	0	0	0	0	0	0	0	0	0	0	0	0	0	1.864	1.647	1.633	1.676	1.507	1.672	0.891	0.000	0.000	0.000	0.000	0.000	0.000	0.000	0.000	0.000	0.000	0.000	0.000	0.000	0.000	52	420	3477	3375	0.898	Error	Error	2263	1214	0	0	2100	1275	0	0	0	0
2	6	2	""	"YDL085W"	6720	25700	90	4101	5658	4908	120	125	54	98	98	0	2758	3485	3195	90	99	48	100	100	0	0	0	0	0	0	0	0	0	0	0	0	0	0	0	0	0	0	0	1.492	1.631	1.631	1.655	1.641	1.620	0.890	0.000	0.000	0.000	0.000	0.000	0.000	0.000	0.000	0.000	0.000	0.000	0.000	0.000	0.000	52	420	6649	8933	0.577	Error	Error	3981	2668	0	0	5538	3395	0	0	0	0
2	7	2	""	"YDL023C"	6920	25700	80	2117	2098	988	112	122	55	98	96	0	1260	1199	593	90	98	42	94	92	0	0	0	0	0	0	0	0	0	0	0	0	0	0	0	0	0	0	0	1.714	1.791	1.851	1.747	1.752	1.831	0.839	0.000	0.000	0.000	0.000	0.000	0.000	0.000	0.000	0.000	0.000	0.000	0.000	0.000	0.000	52	340	3175	3095	0.777	Error	Error	2005	1170	0	0	1986	1109	0	0	0	0
2	8	2	"PSA1"	"YDL055C"	7120	25710	80	775	1079	892	117	127	60	100	98	0	1679	2113	1630	87	96	44	100	98	0	0	0	0	0	0	0	0	0	0	0	0	0	0	0	0	0	0	0	0.413	0.475	0.454	0.453	1.823	0.490	0.860	0.000	0.000	0.000	0.000	0.000	0.000	0.000	0.000	0.000	0.000	0.000	0.000	0.000	0.000	52	340	2250	2988	-1.275	Error	Error	658	1592	0	0	962	2026	0	0	0	0
2	9	2	"LUC7"	"YDL087C"	7320	25700	80	3722	4170	1602	119	131	59	100	100	0	2356	2566	1134	91	100	44	100	100	0	0	0	0	0	0	0	0	0	0	0	0	0	0	0	0	0	0	0	1.591	1.637	1.631	1.694	1.409	1.609	0.893	0.000	0.000	0.000	0.000	0.000	0.000	0.000	0.000	0.000	0.000	0.000	0.000	0.000	0.000	52	340	5868	6526	0.670	Error	Error	3603	2265	0	0	4051	2475	0	0	0	0
2	10	2	""	"YDL025C"	7520	25700	100	3542	5386	4925	124	137	69	100	98	0	3735	4844	3793	93	109	86	97	97	0	0	0	0	0	0	0	0	0	0	0	0	0	0	0	0	0	0	0	0.938	1.108	1.016	1.115	1.707	1.210	0.904	0.000	0.000	0.000	0.000	0.000	0.000	0.000	0.000	0.000	0.000	0.000	0.000	0.000	0.000	80	548	7060	10013	-0.092	Error	Error	3418	3642	0	0	5262	4751	0	0	0	0
2	11	2	""	"YDL057W"	7730	25700	80	1201	2570	3006	126	141	79	100	96	0	1183	2171	2548	95	167	281	86	69	0	0	0	0	0	0	0	0	0	0	0	0	0	0	0	0	0	0	0	0.988	1.177	1.251	1.175	2.180	1.187	0.872	0.000	0.000	0.000	0.000	0.000	0.000	0.000	0.000	0.000	0.000	0.000	0.000	0.000	0.000	52	288	2163	4520	-0.017	Error	Error	1075	1088	0	0	2444	2076	0	0	0	0
2	12	2	""	"YDL089W"	7920	25720	200	173	276	402	125	137	85	37	20	0	200	454	640	94	139	198	41	26	0	0	0	0	0	0	0	0	0	0	0	0	0	0	0	0	0	0	0	0.453	0.419	0.481	0.516	4.482	0.459	0.526	0.000	0.000	0.000	0.000	0.000	0.000	0.000	0.000	0.000	0.000	0.000	0.000	0.000	0.000	316	1664	154	511	-1.143	Error	Error	48	106	0	0	151	360	0	0	-100	0
2	13	2	""	"YDL027C"	8120	25700	90	2109	2046	763	124	131	60	100	100	0	1529	1620	510	89	106	57	100	100	0	0	0	0	0	0	0	0	0	0	0	0	0	0	0	0	0	0	0	1.378	1.255	1.235	1.217	1.393	1.311	0.860	0.000	0.000	0.000	0.000	0.000	0.000	0.000	0.000	0.000	0.000	0.000	0.000	0.000	0.000	52	367	3425	3453	0.463	Error	Error	1985	1440	0	0	1922	1531	0	0	0	0
2	14	2	"RAD59"	"YDL059C"	8330	25700	90	1291	1391	603	122	129	57	100	98	0	1163	1154	367	89	99	46	100	100	0	0	0	0	0	0	0	0	0	0	0	0	0	0	0	0	0	0	0	1.088	1.192	1.155	1.119	1.544	1.289	0.824	0.000	0.000	0.000	0.000	0.000	0.000	0.000	0.000	0.000	0.000	0.000	0.000	0.000	0.000	52	420	2243	2334	0.122	Error	Error	1169	1074	0	0	1269	1065	0	0	0	0
2	15	2	""	"YDL091C"	8530	25700	80	3115	2838	996	125	129	58	100	100	0	4740	4632	1324	95	103	44	100	100	0	0	0	0	0	0	0	0	0	0	0	0	0	0	0	0	0	0	0	0.644	0.598	0.586	0.566	1.504	0.599	0.904	0.000	0.000	0.000	0.000	0.000	0.000	0.000	0.000	0.000	0.000	0.000	0.000	0.000	0.000	52	340	7635	7250	-0.636	Error	Error	2990	4645	0	0	2713	4537	0	0	0	0
2	16	2	"RPA14"	"YDR156W"	8720	25690	80	538	663	354	116	122	53	100	100	0	300	405	313	83	92	44	100	96	0	0	0	0	0	0	0	0	0	0	0	0	0	0	0	0	0	0	0	1.945	1.699	1.929	1.848	1.937	1.643	0.474	0.000	0.000	0.000	0.000	0.000	0.000	0.000	0.000	0.000	0.000	0.000	0.000	0.000	0.000	52	340	639	869	0.960	Error	Error	422	217	0	0	547	322	0	0	0	0
2	17	2	""	"YDR187C"	8930	25700	60	467	784	744	112	128	68	100	81	0	280	382	246	94	99	40	93	87	0	0	0	0	0	0	0	0	0	0	0	0	0	0	0	0	0	0	0	1.909	2.333	2.250	1.964	2.263	3.107	0.681	0.000	0.000	0.000	0.000	0.000	0.000	0.000	0.000	0.000	0.000	0.000	0.000	0.000	0.000	32	176	541	960	0.933	Error	Error	355	186	0	0	672	288	0	0	0	0
2	18	2	""	"YDR219C"	9110	25700	50	1396	1577	926	114	131	80	100	100	0	1259	1423	1095	101	106	40	100	100	0	0	0	0	0	0	0	0	0	0	0	0	0	0	0	0	0	0	0	1.107	1.107	1.260	1.415	2.242	1.002	0.829	0.000	0.000	0.000	0.000	0.000	0.000	0.000	0.000	0.000	0.000	0.000	0.000	0.000	0.000	12	104	2440	2785	0.147	Error	Error	1282	1158	0	0	1463	1322	0	0	0	0
2	19	2	"HOM2"	"YDR158W"	9320	25690	70	9791	14040	11649	133	144	72	100	100	0	4592	7240	6123	91	110	73	100	100	0	0	0	0	0	0	0	0	0	0	0	0	0	0	0	0	0	0	0	2.146	1.945	2.083	1.882	2.072	2.006	0.855	0.000	0.000	0.000	0.000	0.000	0.000	0.000	0.000	0.000	0.000	0.000	0.000	0.000	0.000	32	236	14159	21056	1.101	Error	Error	9658	4501	0	0	13907	7149	0	0	0	0
2	20	2	"SLY1"	"YDR189W"	9520	25690	70	2735	3077	2021	131	134	62	100	100	0	3932	4403	2883	99	108	55	100	100	0	0	0	0	0	0	0	0	0	0	0	0	0	0	0	0	0	0	0	0.679	0.684	0.700	0.687	1.948	0.651	0.855	0.000	0.000	0.000	0.000	0.000	0.000	0.000	0.000	0.000	0.000	0.000	0.000	0.000	0.000	32	236	6437	7250	-0.558	Error	Error	2604	3833	0	0	2946	4304	0	0	0	0
2	21	2	""	"YDR221W"	9720	25690	60	525	1466	1868	135	144	65	87	78	0	319	905	982	94	106	49	100	87	0	0	0	0	0	0	0	0	0	0	0	0	0	0	0	0	0	0	0	1.733	1.641	1.494	1.256	1.955	1.937	0.810	0.000	0.000	0.000	0.000	0.000	0.000	0.000	0.000	0.000	0.000	0.000	0.000	0.000	0.000	32	176	615	2142	0.794	Error	Error	390	225	0	0	1331	811	0	0	0	0
2	1	3	"SSY1"	"YDR160W"	5720	25900	80	8640	9027	4441	121	130	57	100	100	0	5978	6639	3697	88	100	52	100	100	0	0	0	0	0	0	0	0	0	0	0	0	0	0	0	0	0	0	0	1.446	1.359	1.299	1.453	1.723	1.293	0.878	0.000	0.000	0.000	0.000	0.000	0.000	0.000	0.000	0.000	0.000	0.000	0.000	0.000	0.000	52	332	14409	15457	0.532	Error	Error	8519	5890	0	0	8906	6551	0	0	0	0
2	2	3	"HST4"	"YDR191W"	5940	25910	80	3032	4326	3896	116	126	55	96	94	0	3056	4136	3689	89	98	42	96	96	0	0	0	0	0	0	0	0	0	0	0	0	0	0	0	0	0	0	0	0.983	1.040	1.089	0.980	2.284	1.053	0.856	0.000	0.000	0.000	0.000	0.000	0.000	0.000	0.000	0.000	0.000	0.000	0.000	0.000	0.000	52	340	5883	8257	-0.025	Error	Error	2916	2967	0	0	4210	4047	0	0	0	0
2	3	3	""	"YDR223W"	6120	25910	60	320	409	250	122	133	58	90	78	0	328	450	308	86	97	48	96	90	0	0	0	0	0	0	0	0	0	0	0	0	0	0	0	0	0	0	0	0.818	0.788	0.693	0.634	3.118	0.774	0.581	0.000	0.000	0.000	0.000	0.000	0.000	0.000	0.000	0.000	0.000	0.000	0.000	0.000	0.000	32	176	440	651	-0.290	Error	Error	198	242	0	0	287	364	0	0	0	0
2	4	3	"NBP2"	"YDR162C"	6330	25900	50	490	534	290	119	123	55	91	83	0	558	676	421	87	94	41	100	100	0	0	0	0	0	0	0	0	0	0	0	0	0	0	0	0	0	0	0	0.788	0.705	0.679	0.632	2.136	0.864	0.454	0.000	0.000	0.000	0.000	0.000	0.000	0.000	0.000	0.000	0.000	0.000	0.000	0.000	0.000	12	104	842	1004	-0.344	Error	Error	371	471	0	0	415	589	0	0	0	0
2	5	3	""	"YDR193W"	6520	25900	70	1794	2065	1347	122	129	63	100	100	0	1022	1368	876	91	102	45	100	100	0	0	0	0	0	0	0	0	0	0	0	0	0	0	0	0	0	0	0	1.796	1.522	1.491	1.505	1.631	1.624	0.821	0.000	0.000	0.000	0.000	0.000	0.000	0.000	0.000	0.000	0.000	0.000	0.000	0.000	0.000	32	236	2603	3220	0.845	Error	Error	1672	931	0	0	1943	1277	0	0	0	0
2	6	3	"HTA1"	"YDR225W"	6720	25910	80	1670	1637	687	114	123	58	100	100	0	2970	2877	1076	87	100	45	100	100	0	0	0	0	0	0	0	0	0	0	0	0	0	0	0	0	0	0	0	0.540	0.546	0.572	0.531	1.692	0.552	0.817	0.000	0.000	0.000	0.000	0.000	0.000	0.000	0.000	0.000	0.000	0.000	0.000	0.000	0.000	52	340	4439	4313	-0.890	Error	Error	1556	2883	0	0	1523	2790	0	0	0	0
2	7	3	""	"YDR539W"	6920	25910	80	421	1102	1843	119	123	50	86	78	0	313	835	1383	89	98	42	86	76	0	0	0	0	0	0	0	0	0	0	0	0	0	0	0	0	0	0	0	1.348	1.318	1.230	1.393	3.155	1.390	0.753	0.000	0.000	0.000	0.000	0.000	0.000	0.000	0.000	0.000	0.000	0.000	0.000	0.000	0.000	52	340	526	1729	0.431	Error	Error	302	224	0	0	983	746	0	0	0	0
2	8	3	""	"YEL025C"	7120	25910	80	1130	1928	2011	113	117	51	96	96	0	906	1878	2098	91	101	50	96	96	0	0	0	0	0	0	0	0	0	0	0	0	0	0	0	0	0	0	0	1.248	1.016	1.041	1.001	1.846	0.980	0.916	0.000	0.000	0.000	0.000	0.000	0.000	0.000	0.000	0.000	0.000	0.000	0.000	0.000	0.000	52	340	1832	3602	0.319	Error	Error	1017	815	0	0	1815	1787	0	0	0	0
2	9	3	""	"YEL057C"	7330	25910	80	1560	1785	1033	111	125	98	98	98	0	1495	1690	1092	92	106	54	96	94	0	0	0	0	0	0	0	0	0	0	0	0	0	0	0	0	0	0	0	1.033	1.048	1.035	1.181	2.348	1.009	0.902	0.000	0.000	0.000	0.000	0.000	0.000	0.000	0.000	0.000	0.000	0.000	0.000	0.000	0.000	52	340	2852	3272	0.047	Error	Error	1449	1403	0	0	1674	1598	0	0	0	0
2	10	3	""	"YDR541C"	7520	25910	70	735	1252	1297	121	130	74	96	90	0	614	1332	1399	86	96	66	100	100	0	0	0	0	0	0	0	0	0	0	0	0	0	0	0	0	0	0	0	1.163	0.908	0.796	0.862	2.136	0.912	0.835	0.000	0.000	0.000	0.000	0.000	0.000	0.000	0.000	0.000	0.000	0.000	0.000	0.000	0.000	32	236	1142	2377	0.218	Error	Error	614	528	0	0	1131	1246	0	0	0	0
2	11	3	"CUP5"	"YEL027W"	7720	25910	80	1609	1792	852	119	129	72	100	100	0	1443	1428	824	89	136	177	94	84	0	0	0	0	0	0	0	0	0	0	0	0	0	0	0	0	0	0	0	1.100	1.249	1.253	1.452	2.032	1.201	0.857	0.000	0.000	0.000	0.000	0.000	0.000	0.000	0.000	0.000	0.000	0.000	0.000	0.000	0.000	52	340	2844	3012	0.138	Error	Error	1490	1354	0	0	1673	1339	0	0	0	0
2	12	3	"SOM1"	"YEL059C-A"	7930	25910	90	1444	1380	599	123	127	57	98	94	0	725	745	354	93	114	132	92	88	0	0	0	0	0	0	0	0	0	0	0	0	0	0	0	0	0	0	0	2.090	1.928	1.849	1.906	2.050	1.817	0.423	0.000	0.000	0.000	0.000	0.000	0.000	0.000	0.000	0.000	0.000	0.000	0.000	0.000	0.000	52	350	1953	1909	1.064	Error	Error	1321	632	0	0	1257	652	0	0	0	0
2	13	3	""	"YDR543C"	8140	25910	70	231	354	321	111	119	53	75	53	0	252	381	337	81	89	37	100	87	0	0	0	0	0	0	0	0	0	0	0	0	0	0	0	0	0	0	0	0.702	0.810	0.823	0.771	2.274	1.237	0.443	0.000	0.000	0.000	0.000	0.000	0.000	0.000	0.000	0.000	0.000	0.000	0.000	0.000	0.000	32	236	291	543	-0.511	Error	Error	120	171	0	0	243	300	0	0	0	0
2	14	3	""	"YEL029C"	8340	25920	80	1052	2768	4044	114	126	72	98	96	0	1620	3918	5336	87	97	42	94	94	0	0	0	0	0	0	0	0	0	0	0	0	0	0	0	0	0	0	0	0.612	0.693	0.606	0.671	2.104	0.720	0.836	0.000	0.000	0.000	0.000	0.000	0.000	0.000	0.000	0.000	0.000	0.000	0.000	0.000	0.000	52	340	2471	6485	-0.709	Error	Error	938	1533	0	0	2654	3831	0	0	0	0
2	15	3	"PRB1"	"YEL060C"	8540	25910	70	244	365	308	118	129	61	75	53	0	312	342	180	90	100	44	93	84	0	0	0	0	0	0	0	0	0	0	0	0	0	0	0	0	0	0	0	0.568	0.980	0.676	0.644	3.003	1.422	0.539	0.000	0.000	0.000	0.000	0.000	0.000	0.000	0.000	0.000	0.000	0.000	0.000	0.000	0.000	32	236	348	499	-0.817	Error	Error	126	222	0	0	247	252	0	0	0	0
2	16	3	"YRF1-1"	"YDR545W"	8740	25910	80	2230	5365	6158	119	147	161	88	80	0	1453	3400	4011	84	211	891	53	48	0	0	0	0	0	0	0	0	0	0	0	0	0	0	0	0	0	0	0	1.542	1.582	1.573	1.516	2.688	1.656	0.742	0.000	0.000	0.000	0.000	0.000	0.000	0.000	0.000	0.000	0.000	0.000	0.000	0.000	0.000	52	340	3480	8562	0.625	Error	Error	2111	1369	0	0	5246	3316	0	0	0	0
2	17	3	"SPF1"	"YEL031W"	8930	25900	70	154	176	80	131	134	58	37	21	0	326	332	145	88	99	43	90	84	0	0	0	0	0	0	0	0	0	0	0	0	0	0	0	0	0	0	0	0.097	0.184	0.281	0.279	2.961	0.255	0.140	0.000	0.000	0.000	0.000	0.000	0.000	0.000	0.000	0.000	0.000	0.000	0.000	0.000	0.000	32	236	261	289	-3.371	Error	Error	23	238	0	0	45	244	0	0	0	0
2	18	3	"NPR2"	"YEL062W"	9140	25900	70	1161	1738	1434	123	129	54	96	93	0	1885	2368	1881	97	107	50	96	96	0	0	0	0	0	0	0	0	0	0	0	0	0	0	0	0	0	0	0	0.581	0.711	0.718	0.670	1.821	0.735	0.831	0.000	0.000	0.000	0.000	0.000	0.000	0.000	0.000	0.000	0.000	0.000	0.000	0.000	0.000	32	236	2826	3886	-0.785	Error	Error	1038	1788	0	0	1615	2271	0	0	0	0
2	19	3	"PES4"	"YFR023W"	9330	25910	70	2154	2029	855	130	137	59	100	100	0	5495	5146	2620	97	114	61	100	100	0	0	0	0	0	0	0	0	0	0	0	0	0	0	0	0	0	0	0	0.375	0.376	0.397	0.387	1.853	0.335	0.800	0.000	0.000	0.000	0.000	0.000	0.000	0.000	0.000	0.000	0.000	0.000	0.000	0.000	0.000	32	236	7422	6948	-1.415	Error	Error	2024	5398	0	0	1899	5049	0	0	0	0
2	20	3	"HXK1"	"YFR053C"	9540	25900	80	2626	2612	1574	118	125	56	100	98	0	2715	2633	1308	91	102	46	100	98	0	0	0	0	0	0	0	0	0	0	0	0	0	0	0	0	0	0	0	0.956	0.981	0.990	0.913	1.811	1.050	0.842	0.000	0.000	0.000	0.000	0.000	0.000	0.000	0.000	0.000	0.000	0.000	0.000	0.000	0.000	52	340	5132	5036	-0.065	Error	Error	2508	2624	0	0	2494	2542	0	0	0	0
2	21	3	"SCW11"	"YGL028C"	9710	25890	70	3213	3648	1937	118	127	57	100	100	0	5156	5711	3275	92	117	156	100	100	0	0	0	0	0	0	0	0	0	0	0	0	0	0	0	0	0	0	0	0.611	0.628	0.651	0.642	1.651	0.594	0.904	0.000	0.000	0.000	0.000	0.000	0.000	0.000	0.000	0.000	0.000	0.000	0.000	0.000	0.000	32	236	8159	9149	-0.710	Error	Error	3095	5064	0	0	3530	5619	0	0	0	0
2	1	4	""	"YFR024C-A"	5720	26110	60	521	1525	2115	109	123	58	93	84	0	731	2295	3241	88	97	37	100	100	0	0	0	0	0	0	0	0	0	0	0	0	0	0	0	0	0	0	0	0.641	0.642	0.667	0.600	2.343	0.615	0.775	0.000	0.000	0.000	0.000	0.000	0.000	0.000	0.000	0.000	0.000	0.000	0.000	0.000	0.000	32	170	1055	3623	-0.642	Error	Error	412	643	0	0	1416	2207	0	0	0	0
2	2	4	""	"YFR055W"	5930	26110	90	6486	6198	1411	117	127	60	100	100	0	5456	5105	1242	86	97	48	100	100	0	0	0	0	0	0	0	0	0	0	0	0	0	0	0	0	0	0	0	1.186	1.212	1.179	1.218	1.229	1.210	0.932	0.000	0.000	0.000	0.000	0.000	0.000	0.000	0.000	0.000	0.000	0.000	0.000	0.000	0.000	52	420	11739	11100	0.246	Error	Error	6369	5370	0	0	6081	5019	0	0	0	0
2	3	4	"RPL30"	"YGL030W"	6110	26110	70	2239	2160	935	129	145	100	100	100	0	1741	1585	836	91	111	104	100	90	0	0	0	0	0	0	0	0	0	0	0	0	0	0	0	0	0	0	0	1.279	1.359	1.308	1.534	1.951	1.289	0.858	0.000	0.000	0.000	0.000	0.000	0.000	0.000	0.000	0.000	0.000	0.000	0.000	0.000	0.000	32	236	3760	3525	0.355	Error	Error	2110	1650	0	0	2031	1494	0	0	0	0
2	4	4	""	"YFR026C"	6330	26110	90	2677	2736	825	118	125	54	100	100	0	2026	2064	519	86	94	43	100	100	0	0	0	0	0	0	0	0	0	0	0	0	0	0	0	0	0	0	0	1.319	1.324	1.368	1.296	1.290	1.393	0.877	0.000	0.000	0.000	0.000	0.000	0.000	0.000	0.000	0.000	0.000	0.000	0.000	0.000	0.000	52	420	4499	4596	0.400	Error	Error	2559	1940	0	0	2618	1978	0	0	0	0
2	5	4	""	"YFR057W"	6530	26110	60	225	241	73	126	129	51	81	46	0	254	249	98	93	99	49	84	65	0	0	0	0	0	0	0	0	0	0	0	0	0	0	0	0	0	0	0	0.615	0.737	0.653	0.808	2.473	0.649	0.317	0.000	0.000	0.000	0.000	0.000	0.000	0.000	0.000	0.000	0.000	0.000	0.000	0.000	0.000	32	176	260	271	-0.702	Error	Error	99	161	0	0	115	156	0	0	0	0
2	6	4	"AGA2"	"YGL032C"	6730	26120	90	1190	1274	628	112	122	57	98	96	0	1407	1452	548	90	97	39	98	98	0	0	0	0	0	0	0	0	0	0	0	0	0	0	0	0	0	0	0	0.819	0.853	0.862	0.825	1.600	0.927	0.823	0.000	0.000	0.000	0.000	0.000	0.000	0.000	0.000	0.000	0.000	0.000	0.000	0.000	0.000	52	420	2395	2524	-0.289	Error	Error	1078	1317	0	0	1162	1362	0	0	0	0
2	7	4	"CDC14"	"YFR028C"	6940	26100	70	2654	2602	851	117	193	453	100	96	0	1927	1916	728	94	152	319	100	93	0	0	0	0	0	0	0	0	0	0	0	0	0	0	0	0	0	0	0	1.384	1.364	1.323	1.412	1.461	1.395	0.872	0.000	0.000	0.000	0.000	0.000	0.000	0.000	0.000	0.000	0.000	0.000	0.000	0.000	0.000	32	236	4370	4307	0.469	Error	Error	2537	1833	0	0	2485	1822	0	0	0	0
2	8	4	"ERP6"	"YGL002W"	7140	26110	90	810	859	410	112	122	59	98	98	0	3380	3693	1674	92	108	62	100	100	0	0	0	0	0	0	0	0	0	0	0	0	0	0	0	0	0	0	0	0.212	0.207	0.200	0.189	1.623	0.178	0.782	0.000	0.000	0.000	0.000	0.000	0.000	0.000	0.000	0.000	0.000	0.000	0.000	0.000	0.000	52	420	3986	4348	-2.236	Error	Error	698	3288	0	0	747	3601	0	0	0	0
2	9	4	""	"YGL034C"	7340	26110	80	489	547	323	110	124	90	90	69	0	420	554	375	88	102	52	100	96	0	0	0	0	0	0	0	0	0	0	0	0	0	0	0	0	0	0	0	1.142	0.938	0.912	0.942	2.188	0.888	0.683	0.000	0.000	0.000	0.000	0.000	0.000	0.000	0.000	0.000	0.000	0.000	0.000	0.000	0.000	52	340	711	903	0.191	Error	Error	379	332	0	0	437	466	0	0	0	0
2	10	4	"RPL11B"	"YGR085C"	7530	26100	70	1864	1907	675	115	135	174	100	100	0	1538	1479	342	84	105	162	100	100	0	0	0	0	0	0	0	0	0	0	0	0	0	0	0	0	0	0	0	1.203	1.285	1.229	1.212	1.398	1.311	0.808	0.000	0.000	0.000	0.000	0.000	0.000	0.000	0.000	0.000	0.000	0.000	0.000	0.000	0.000	32	236	3203	3187	0.267	Error	Error	1749	1454	0	0	1792	1395	0	0	0	0
2	11	4	""	"YGR117C"	7740	26110	80	1561	1569	708	113	147	357	94	80	0	3299	3323	1525	85	134	413	94	88	0	0	0	0	0	0	0	0	0	0	0	0	0	0	0	0	0	0	0	0.451	0.450	0.433	0.468	1.689	0.431	0.881	0.000	0.000	0.000	0.000	0.000	0.000	0.000	0.000	0.000	0.000	0.000	0.000	0.000	0.000	52	340	4662	4694	-1.150	Error	Error	1448	3214	0	0	1456	3238	0	0	0	0
2	12	4	""	"YGR149W"	7930	26110	90	2153	2069	753	113	120	55	100	100	0	3080	3007	1145	83	106	270	100	100	0	0	0	0	0	0	0	0	0	0	0	0	0	0	0	0	0	0	0	0.681	0.669	0.658	0.664	1.398	0.640	0.878	0.000	0.000	0.000	0.000	0.000	0.000	0.000	0.000	0.000	0.000	0.000	0.000	0.000	0.000	52	420	5037	4880	-0.555	Error	Error	2040	2997	0	0	1956	2924	0	0	0	0
2	13	4	"PDC6"	"YGR087C"	8130	26100	70	2074	2102	734	114	129	69	100	100	0	1151	1109	299	88	177	393	96	81	0	0	0	0	0	0	0	0	0	0	0	0	0	0	0	0	0	0	0	1.844	1.947	1.917	1.907	1.496	2.156	0.702	0.000	0.000	0.000	0.000	0.000	0.000	0.000	0.000	0.000	0.000	0.000	0.000	0.000	0.000	32	236	3023	3009	0.883	Error	Error	1960	1063	0	0	1988	1021	0	0	0	0
2	14	4	"NUP57"	"YGR119C"	8340	26100	90	2170	2168	785	119	126	54	100	100	0	3313	3216	868	88	122	215	100	100	0	0	0	0	0	0	0	0	0	0	0	0	0	0	0	0	0	0	0	0.636	0.655	0.617	0.624	1.446	0.663	0.876	0.000	0.000	0.000	0.000	0.000	0.000	0.000	0.000	0.000	0.000	0.000	0.000	0.000	0.000	52	414	5276	5177	-0.653	Error	Error	2051	3225	0	0	2049	3128	0	0	0	0
2	15	4	""	"YGR151C"	8550	26110	90	747	767	342	114	120	51	100	94	0	975	891	346	83	90	38	100	98	0	0	0	0	0	0	0	0	0	0	0	0	0	0	0	0	0	0	0	0.710	0.808	0.803	0.774	1.884	0.897	0.704	0.000	0.000	0.000	0.000	0.000	0.000	0.000	0.000	0.000	0.000	0.000	0.000	0.000	0.000	52	420	1525	1461	-0.495	Error	Error	633	892	0	0	653	808	0	0	0	0
2	16	4	""	"YGR089W"	8740	26110	60	2841	2764	1600	109	130	153	96	93	0	1508	1571	990	79	102	148	93	87	0	0	0	0	0	0	0	0	0	0	0	0	0	0	0	0	0	0	0	1.912	1.779	1.724	1.857	1.999	1.786	0.859	0.000	0.000	0.000	0.000	0.000	0.000	0.000	0.000	0.000	0.000	0.000	0.000	0.000	0.000	32	176	4161	4147	0.935	Error	Error	2732	1429	0	0	2655	1492	0	0	0	0
2	17	4	"MEP1"	"YGR121C"	8940	26110	80	3397	3548	1532	117	122	55	98	98	0	1870	1680	863	86	95	39	96	96	0	0	0	0	0	0	0	0	0	0	0	0	0	0	0	0	0	0	0	1.839	2.152	2.105	2.315	1.743	2.109	0.908	0.000	0.000	0.000	0.000	0.000	0.000	0.000	0.000	0.000	0.000	0.000	0.000	0.000	0.000	52	340	5064	5025	0.879	Error	Error	3280	1784	0	0	3431	1594	0	0	0	0
2	18	4	""	"YGR153W"	9140	26100	90	2740	2811	1428	119	131	73	100	100	0	1547	1519	822	93	104	47	100	94	0	0	0	0	0	0	0	0	0	0	0	0	0	0	0	0	0	0	0	1.803	1.888	1.861	2.105	2.016	1.843	0.865	0.000	0.000	0.000	0.000	0.000	0.000	0.000	0.000	0.000	0.000	0.000	0.000	0.000	0.000	52	420	4075	4118	0.850	Error	Error	2621	1454	0	0	2692	1426	0	0	0	0
2	19	4	"PRP31"	"YGR091W"	9350	26110	80	1623	1523	698	123	126	53	96	96	0	1170	1234	534	90	98	43	98	98	0	0	0	0	0	0	0	0	0	0	0	0	0	0	0	0	0	0	0	1.389	1.224	1.186	1.155	1.774	1.303	0.798	0.000	0.000	0.000	0.000	0.000	0.000	0.000	0.000	0.000	0.000	0.000	0.000	0.000	0.000	52	340	2580	2544	0.474	Error	Error	1500	1080	0	0	1400	1144	0	0	0	0
2	20	4	"PPT1"	"YGR123C"	9540	26100	80	2360	2179	925	114	119	53	100	100	0	1134	1020	421	83	89	37	98	98	0	0	0	0	0	0	0	0	0	0	0	0	0	0	0	0	0	0	0	2.137	2.204	2.235	2.397	1.798	2.203	0.780	0.000	0.000	0.000	0.000	0.000	0.000	0.000	0.000	0.000	0.000	0.000	0.000	0.000	0.000	52	340	3297	3002	1.096	Error	Error	2246	1051	0	0	2065	937	0	0	0	0
2	21	4	"CYS4"	"YGR155W"	9740	26100	80	1809	1814	713	115	200	336	96	90	0	1004	921	381	85	146	242	84	78	0	0	0	0	0	0	0	0	0	0	0	0	0	0	0	0	0	0	0	1.843	2.032	1.847	2.186	1.927	2.187	0.724	0.000	0.000	0.000	0.000	0.000	0.000	0.000	0.000	0.000	0.000	0.000	0.000	0.000	0.000	52	340	2613	2535	0.882	Error	Error	1694	919	0	0	1699	836	0	0	0	0
2	1	5	"SET1"	"YHR119W"	5750	26320	70	944	2031	2185	111	120	66	100	100	0	2202	3713	3743	78	87	35	100	100	0	0	0	0	0	0	0	0	0	0	0	0	0	0	0	0	0	0	0	0.392	0.528	0.530	0.510	1.994	0.543	0.881	0.000	0.000	0.000	0.000	0.000	0.000	0.000	0.000	0.000	0.000	0.000	0.000	0.000	0.000	32	236	2957	5555	-1.350	Error	Error	833	2124	0	0	1920	3635	0	0	0	0
2	2	5	""	"YHR149C"	5930	26300	70	1607	3319	3614	113	126	69	100	100	0	2826	4279	4380	83	94	74	96	96	0	0	0	0	0	0	0	0	0	0	0	0	0	0	0	0	0	0	0	0.545	0.764	0.758	0.798	2.144	0.772	0.781	0.000	0.000	0.000	0.000	0.000	0.000	0.000	0.000	0.000	0.000	0.000	0.000	0.000	0.000	32	236	4237	7402	-0.877	Error	Error	1494	2743	0	0	3206	4196	0	0	0	0
2	3	5	""	"YHR181W"	6150	26320	70	651	1002	744	118	140	186	81	68	0	1085	1363	926	83	161	877	56	31	0	0	0	0	0	0	0	0	0	0	0	0	0	0	0	0	0	0	0	0.532	0.691	0.707	0.585	1.696	0.729	0.890	0.000	0.000	0.000	0.000	0.000	0.000	0.000	0.000	0.000	0.000	0.000	0.000	0.000	0.000	32	236	1535	2164	-0.911	Error	Error	533	1002	0	0	884	1280	0	0	0	0
2	4	5	""	"YHR121W"	6340	26320	60	695	2319	3194	112	122	83	90	84	0	375	1115	1526	89	95	39	100	93	0	0	0	0	0	0	0	0	0	0	0	0	0	0	0	0	0	0	0	2.038	2.151	1.849	1.803	3.046	2.282	0.777	0.000	0.000	0.000	0.000	0.000	0.000	0.000	0.000	0.000	0.000	0.000	0.000	0.000	0.000	32	176	869	3233	1.027	Error	Error	583	286	0	0	2207	1026	0	0	0	0
2	5	5	""	"YHR151C"	6550	26310	70	883	1353	1335	105	118	60	90	90	0	614	931	821	85	96	68	93	87	0	0	0	0	0	0	0	0	0	0	0	0	0	0	0	0	0	0	0	1.471	1.475	1.213	1.211	1.936	1.623	0.818	0.000	0.000	0.000	0.000	0.000	0.000	0.000	0.000	0.000	0.000	0.000	0.000	0.000	0.000	32	236	1307	2094	0.557	Error	Error	778	529	0	0	1248	846	0	0	0	0
2	6	5	"GND1"	"YHR183W"	6740	26320	60	459	557	315	105	110	45	96	90	0	1019	1242	1136	80	89	36	100	96	0	0	0	0	0	0	0	0	0	0	0	0	0	0	0	0	0	0	0	0.377	0.389	0.426	0.456	2.627	0.255	0.521	0.000	0.000	0.000	0.000	0.000	0.000	0.000	0.000	0.000	0.000	0.000	0.000	0.000	0.000	32	176	1293	1614	-1.407	Error	Error	354	939	0	0	452	1162	0	0	0	0
2	7	5	"EPT1"	"YHR123W"	6940	26320	60	576	1232	1456	115	123	59	87	87	0	399	766	809	90	170	289	50	28	0	0	0	0	0	0	0	0	0	0	0	0	0	0	0	0	0	0	0	1.492	1.652	1.487	1.357	2.145	1.909	0.699	0.000	0.000	0.000	0.000	0.000	0.000	0.000	0.000	0.000	0.000	0.000	0.000	0.000	0.000	32	176	770	1793	0.577	Error	Error	461	309	0	0	1117	676	0	0	0	0
2	8	5	"SPO16"	"YHR153C"	7150	26320	60	712	1597	1750	118	125	61	96	96	0	690	1601	1623	89	99	48	100	100	0	0	0	0	0	0	0	0	0	0	0	0	0	0	0	0	0	0	0	0.988	0.978	0.905	0.864	1.882	1.049	0.901	0.000	0.000	0.000	0.000	0.000	0.000	0.000	0.000	0.000	0.000	0.000	0.000	0.000	0.000	32	176	1195	2991	-0.017	Error	Error	594	601	0	0	1479	1512	0	0	0	0
2	9	5	"ADY1"	"YHR185C"	7330	26310	50	316	944	1226	102	108	48	83	66	0	228	550	680	82	96	55	91	58	0	0	0	0	0	0	0	0	0	0	0	0	0	0	0	0	0	0	0	1.466	1.799	1.576	1.301	6.358	1.677	0.722	0.000	0.000	0.000	0.000	0.000	0.000	0.000	0.000	0.000	0.000	0.000	0.000	0.000	0.000	12	104	360	1310	0.552	Error	Error	214	146	0	0	842	468	0	0	0	0
2	10	5	""	"YHR125W"	7550	26310	80	3677	3580	1553	111	117	54	98	98	0	1397	1361	595	81	86	32	98	98	0	0	0	0	0	0	0	0	0	0	0	0	0	0	0	0	0	0	0	2.710	2.710	2.779	2.937	1.757	2.820	0.866	0.000	0.000	0.000	0.000	0.000	0.000	0.000	0.000	0.000	0.000	0.000	0.000	0.000	0.000	52	340	4882	4749	1.438	Error	Error	3566	1316	0	0	3469	1280	0	0	0	0
2	11	5	""	"YHR155W"	7760	26310	70	1169	1606	1313	118	125	58	96	96	0	819	1271	1032	80	88	36	100	96	0	0	0	0	0	0	0	0	0	0	0	0	0	0	0	0	0	0	0	1.422	1.249	1.191	1.205	1.899	1.292	0.868	0.000	0.000	0.000	0.000	0.000	0.000	0.000	0.000	0.000	0.000	0.000	0.000	0.000	0.000	32	236	1790	2679	0.508	Error	Error	1051	739	0	0	1488	1191	0	0	0	0
2	12	5	"IKI1"	"YHR187W"	7930	26310	50	373	358	176	109	121	67	83	75	0	202	244	119	83	96	50	91	58	0	0	0	0	0	0	0	0	0	0	0	0	0	0	0	0	0	0	0	2.218	1.547	2.211	1.039	6.266	1.705	0.520	0.000	0.000	0.000	0.000	0.000	0.000	0.000	0.000	0.000	0.000	0.000	0.000	0.000	0.000	12	104	383	410	1.150	Error	Error	264	119	0	0	249	161	0	0	0	0
2	13	5	"YHC3"	"YJL059W"	8130	26330	120	261	750	1014	111	134	138	50	44	0	1024	3804	6533	83	387	2176	37	25	0	0	0	0	0	0	0	0	0	0	0	0	0	0	0	0	0	0	0	0.159	0.172	0.283	0.380	4.569	0.078	0.435	0.000	0.000	0.000	0.000	0.000	0.000	0.000	0.000	0.000	0.000	0.000	0.000	0.000	0.000	120	741	1091	4360	-2.649	Error	Error	150	941	0	0	639	3721	0	0	-100	0
2	14	5	""	"YJL091C"	8350	26310	80	347	587	621	111	119	52	86	75	0	594	972	1057	88	98	43	96	88	0	0	0	0	0	0	0	0	0	0	0	0	0	0	0	0	0	0	0	0.466	0.538	0.465	0.537	3.158	0.525	0.757	0.000	0.000	0.000	0.000	0.000	0.000	0.000	0.000	0.000	0.000	0.000	0.000	0.000	0.000	52	340	742	1360	-1.100	Error	Error	236	506	0	0	476	884	0	0	0	0
2	15	5	""	"YJL123C"	8550	26310	70	2854	2621	1193	114	124	67	100	100	0	1643	1547	587	81	91	38	100	100	0	0	0	0	0	0	0	0	0	0	0	0	0	0	0	0	0	0	0	1.754	1.710	1.698	1.638	1.509	1.868	0.850	0.000	0.000	0.000	0.000	0.000	0.000	0.000	0.000	0.000	0.000	0.000	0.000	0.000	0.000	32	236	4302	3973	0.811	Error	Error	2740	1562	0	0	2507	1466	0	0	0	0
2	16	5	"NUP82"	"YJL061W"	8750	26300	80	831	1950	2238	114	126	64	100	96	0	619	1289	1253	84	92	40	98	98	0	0	0	0	0	0	0	0	0	0	0	0	0	0	0	0	0	0	0	1.340	1.524	1.403	1.276	1.831	1.734	0.879	0.000	0.000	0.000	0.000	0.000	0.000	0.000	0.000	0.000	0.000	0.000	0.000	0.000	0.000	52	340	1252	3041	0.422	Error	Error	717	535	0	0	1836	1205	0	0	0	0
2	17	5	"TOK1"	"YJL093C"	8950	26310	80	2424	2472	1210	120	126	59	98	98	0	1694	1582	648	82	93	41	100	100	0	0	0	0	0	0	0	0	0	0	0	0	0	0	0	0	0	0	0	1.429	1.568	1.517	1.434	1.802	1.687	0.858	0.000	0.000	0.000	0.000	0.000	0.000	0.000	0.000	0.000	0.000	0.000	0.000	0.000	0.000	52	340	3916	3852	0.515	Error	Error	2304	1612	0	0	2352	1500	0	0	0	0
2	18	5	"GCD14"	"YJL125C"	9140	26320	110	1722	1690	858	123	128	59	100	97	0	1869	1755	947	88	101	52	97	96	0	0	0	0	0	0	0	0	0	0	0	0	0	0	0	0	0	0	0	0.898	0.940	0.978	1.023	2.195	0.906	0.787	0.000	0.000	0.000	0.000	0.000	0.000	0.000	0.000	0.000	0.000	0.000	0.000	0.000	0.000	80	609	3380	3234	-0.156	Error	Error	1599	1781	0	0	1567	1667	0	0	0	0
2	19	5	"MRPL8"	"YJL063C"	9350	26300	80	1305	1250	605	113	116	54	98	96	0	586	578	304	83	93	40	94	88	0	0	0	0	0	0	0	0	0	0	0	0	0	0	0	0	0	0	0	2.370	2.297	2.176	2.440	1.905	2.404	0.776	0.000	0.000	0.000	0.000	0.000	0.000	0.000	0.000	0.000	0.000	0.000	0.000	0.000	0.000	52	340	1695	1632	1.245	Error	Error	1192	503	0	0	1137	495	0	0	0	0
2	20	5	"BCK1"	"YJL095W"	9550	26310	70	3005	3368	2022	107	118	56	100	100	0	5189	5494	2877	81	88	34	100	100	0	0	0	0	0	0	0	0	0	0	0	0	0	0	0	0	0	0	0	0.567	0.602	0.649	0.572	1.555	0.618	0.899	0.000	0.000	0.000	0.000	0.000	0.000	0.000	0.000	0.000	0.000	0.000	0.000	0.000	0.000	32	236	8006	8674	-0.818	Error	Error	2898	5108	0	0	3261	5413	0	0	0	0
2	21	5	"SPT10"	"YJL127C"	9760	26310	70	366	461	327	111	117	52	87	78	0	364	460	299	80	97	126	81	65	0	0	0	0	0	0	0	0	0	0	0	0	0	0	0	0	0	0	0	0.898	0.921	0.755	0.762	2.747	0.830	0.383	0.000	0.000	0.000	0.000	0.000	0.000	0.000	0.000	0.000	0.000	0.000	0.000	0.000	0.000	32	230	539	730	-0.155	Error	Error	255	284	0	0	350	380	0	0	0	0
2	1	6	""	"YJL065C"	5750	26510	80	3593	3265	1627	105	114	57	100	100	0	1051	1015	577	77	82	29	92	86	0	0	0	0	0	0	0	0	0	0	0	0	0	0	0	0	0	0	0	3.581	3.369	3.162	3.842	2.163	3.405	0.827	0.000	0.000	0.000	0.000	0.000	0.000	0.000	0.000	0.000	0.000	0.000	0.000	0.000	0.000	52	340	4462	4098	1.840	Error	Error	3488	974	0	0	3160	938	0	0	0	0
2	2	6	""	"YJL097W"	5940	26510	80	1662	1826	1023	103	111	49	100	100	0	1098	1118	659	76	83	38	96	96	0	0	0	0	0	0	0	0	0	0	0	0	0	0	0	0	0	0	0	1.525	1.654	1.624	1.698	1.651	1.661	0.890	0.000	0.000	0.000	0.000	0.000	0.000	0.000	0.000	0.000	0.000	0.000	0.000	0.000	0.000	52	340	2581	2765	0.609	Error	Error	1559	1022	0	0	1723	1042	0	0	0	0
2	3	6	"TRK1"	"YJL129C"	6150	26520	80	2177	4109	4353	111	119	70	98	98	0	1008	1965	2048	81	89	36	98	98	0	0	0	0	0	0	0	0	0	0	0	0	0	0	0	0	0	0	0	2.229	2.122	2.155	2.125	2.290	2.202	0.897	0.000	0.000	0.000	0.000	0.000	0.000	0.000	0.000	0.000	0.000	0.000	0.000	0.000	0.000	52	340	2993	5882	1.156	Error	Error	2066	927	0	0	3998	1884	0	0	0	0
2	4	6	"OAR1"	"YKL055C"	6340	26510	80	1285	1514	820	111	122	59	100	100	0	782	829	498	81	86	30	96	92	0	0	0	0	0	0	0	0	0	0	0	0	0	0	0	0	0	0	0	1.675	1.876	1.891	2.165	1.992	1.864	0.874	0.000	0.000	0.000	0.000	0.000	0.000	0.000	0.000	0.000	0.000	0.000	0.000	0.000	0.000	52	340	1875	2151	0.744	Error	Error	1174	701	0	0	1403	748	0	0	0	0
2	5	6	"CYT2"	"YKL087C"	6550	26510	80	907	1536	1268	115	129	106	94	90	0	1064	1564	1317	81	89	37	100	100	0	0	0	0	0	0	0	0	0	0	0	0	0	0	0	0	0	0	0	0.806	0.958	0.952	0.896	2.268	0.961	0.891	0.000	0.000	0.000	0.000	0.000	0.000	0.000	0.000	0.000	0.000	0.000	0.000	0.000	0.000	52	340	1775	2904	-0.312	Error	Error	792	983	0	0	1421	1483	0	0	0	0
2	6	6	""	"YKL118W"	6740	26530	90	610	614	268	114	121	55	98	94	0	757	761	385	83	91	40	98	94	0	0	0	0	0	0	0	0	0	0	0	0	0	0	0	0	0	0	0	0.736	0.737	0.669	0.802	2.011	0.725	0.560	0.000	0.000	0.000	0.000	0.000	0.000	0.000	0.000	0.000	0.000	0.000	0.000	0.000	0.000	52	420	1170	1178	-0.442	Error	Error	496	674	0	0	500	678	0	0	0	0
2	7	6	"NUP120"	"YKL057C"	6950	26510	70	584	1537	2039	115	121	57	90	81	0	484	1507	2157	87	105	172	78	53	0	0	0	0	0	0	0	0	0	0	0	0	0	0	0	0	0	0	0	1.181	1.001	0.936	1.056	2.996	0.954	0.802	0.000	0.000	0.000	0.000	0.000	0.000	0.000	0.000	0.000	0.000	0.000	0.000	0.000	0.000	32	236	866	2842	0.240	Error	Error	469	397	0	0	1422	1420	0	0	0	0
2	8	6	"MIF2"	"YKL089W"	7150	26510	80	1758	2620	2217	111	360	2809	30	13	0	1214	1710	1313	85	297	2279	26	0	0	0	0	0	0	0	0	0	0	0	0	0	0	0	0	0	0	0	0	1.459	1.544	1.604	1.487	2.001	1.636	0.786	0.000	0.000	0.000	0.000	0.000	0.000	0.000	0.000	0.000	0.000	0.000	0.000	0.000	0.000	52	311	2776	4134	0.545	Error	Error	1647	1129	0	0	2509	1625	0	0	0	0
2	9	6	"OAC1"	"YKL120W"	7320	26550	150	188	653	1011	110	197	1561	13	3	0	174	5200	11254	87	310	2314	23	19	0	0	0	0	0	0	0	0	0	0	0	0	0	0	0	0	0	0	0	0.897	0.106	0.653	0.468	5.493	0.129	0.158	0.000	0.000	0.000	0.000	0.000	0.000	0.000	0.000	0.000	0.000	0.000	0.000	0.000	0.000	156	1014	165	5656	-0.158	Error	Error	78	87	0	0	543	5113	0	0	-100	0
2	10	6	""	"YKL059C"	7560	26520	80	798	1903	2312	107	116	54	98	88	0	844	1536	1461	88	107	193	94	76	0	0	0	0	0	0	0	0	0	0	0	0	0	0	0	0	0	0	0	0.914	1.240	1.043	0.890	2.016	1.472	0.896	0.000	0.000	0.000	0.000	0.000	0.000	0.000	0.000	0.000	0.000	0.000	0.000	0.000	0.000	52	340	1447	3244	-0.130	Error	Error	691	756	0	0	1796	1448	0	0	0	0
2	11	6	""	"YKL091C"	7760	26510	70	760	1618	1938	104	113	52	100	96	0	554	882	772	85	92	36	100	100	0	0	0	0	0	0	0	0	0	0	0	0	0	0	0	0	0	0	0	1.399	1.900	1.355	1.414	2.048	2.437	0.803	0.000	0.000	0.000	0.000	0.000	0.000	0.000	0.000	0.000	0.000	0.000	0.000	0.000	0.000	32	236	1125	2311	0.484	Error	Error	656	469	0	0	1514	797	0	0	0	0
2	12	6	"SRP21"	"YKL122C"	7950	26510	70	569	602	370	113	117	53	90	87	0	726	935	666	81	124	342	62	50	0	0	0	0	0	0	0	0	0	0	0	0	0	0	0	0	0	0	0	0.707	0.573	0.571	0.559	1.932	0.458	0.658	0.000	0.000	0.000	0.000	0.000	0.000	0.000	0.000	0.000	0.000	0.000	0.000	0.000	0.000	32	236	1101	1343	-0.500	Error	Error	456	645	0	0	489	854	0	0	0	0
2	13	6	""	"YKL061W"	8160	26520	100	489	534	410	114	139	146	78	63	0	1748	1972	1995	83	428	2391	15	3	0	0	0	0	0	0	0	0	0	0	0	0	0	0	0	0	0	0	0	0.225	0.222	0.226	0.209	1.946	0.078	0.386	0.000	0.000	0.000	0.000	0.000	0.000	0.000	0.000	0.000	0.000	0.000	0.000	0.000	0.000	80	500	2040	2309	-2.151	Error	Error	375	1665	0	0	420	1889	0	0	0	0
2	14	6	"MBR1"	"YKL093W"	8340	26510	90	1407	1476	594	113	124	75	100	100	0	3379	3672	1340	88	97	40	100	100	0	0	0	0	0	0	0	0	0	0	0	0	0	0	0	0	0	0	0	0.393	0.380	0.391	0.373	1.648	0.367	0.819	0.000	0.000	0.000	0.000	0.000	0.000	0.000	0.000	0.000	0.000	0.000	0.000	0.000	0.000	52	407	4585	4947	-1.347	Error	Error	1294	3291	0	0	1363	3584	0	0	0	0
2	15	6	"SSH4"	"YKL124W"	8550	26510	90	2396	2392	1008	109	121	56	100	100	0	3147	3169	1120	82	91	39	100	100	0	0	0	0	0	0	0	0	0	0	0	0	0	0	0	0	0	0	0	0.746	0.740	0.741	0.710	1.449	0.750	0.847	0.000	0.000	0.000	0.000	0.000	0.000	0.000	0.000	0.000	0.000	0.000	0.000	0.000	0.000	52	420	5352	5370	-0.422	Error	Error	2287	3065	0	0	2283	3087	0	0	0	0
2	16	6	""	"YLR040C"	8750	26510	70	1399	1531	963	118	126	57	100	93	0	1141	1700	1106	83	93	48	100	100	0	0	0	0	0	0	0	0	0	0	0	0	0	0	0	0	0	0	0	1.211	0.874	0.823	0.835	1.768	0.852	0.803	0.000	0.000	0.000	0.000	0.000	0.000	0.000	0.000	0.000	0.000	0.000	0.000	0.000	0.000	32	236	2339	3030	0.276	Error	Error	1281	1058	0	0	1413	1617	0	0	0	0
2	17	6	""	"YLR072W"	8970	26500	100	190	391	623	122	133	67	51	31	0	146	296	424	85	104	67	46	26	0	0	0	0	0	0	0	0	0	0	0	0	0	0	0	0	0	0	0	1.115	1.275	1.194	1.265	3.354	1.548	0.689	0.000	0.000	0.000	0.000	0.000	0.000	0.000	0.000	0.000	0.000	0.000	0.000	0.000	0.000	80	528	129	480	0.157	Error	Error	68	61	0	0	269	211	0	0	0	0
2	18	6	""	"YLR104W"	9140	26500	70	1086	1170	588	122	130	61	100	100	0	1038	1217	790	90	105	69	96	90	0	0	0	0	0	0	0	0	0	0	0	0	0	0	0	0	0	0	0	1.017	0.930	0.970	1.071	2.061	0.830	0.823	0.000	0.000	0.000	0.000	0.000	0.000	0.000	0.000	0.000	0.000	0.000	0.000	0.000	0.000	32	236	1912	2175	0.024	Error	Error	964	948	0	0	1048	1127	0	0	0	0
2	19	6	""	"YLR042C"	9360	26510	80	1328	1314	597	111	124	60	100	100	0	1507	1572	852	84	97	43	98	98	0	0	0	0	0	0	0	0	0	0	0	0	0	0	0	0	0	0	0	0.855	0.808	0.781	0.852	2.036	0.747	0.785	0.000	0.000	0.000	0.000	0.000	0.000	0.000	0.000	0.000	0.000	0.000	0.000	0.000	0.000	52	340	2640	2691	-0.226	Error	Error	1217	1423	0	0	1203	1488	0	0	0	0
2	20	6	""	"YLR074C"	9550	26500	70	854	1179	837	120	125	56	100	93	0	481	621	423	82	92	38	96	93	0	0	0	0	0	0	0	0	0	0	0	0	0	0	0	0	0	0	0	1.840	1.965	1.949	1.953	2.002	2.094	0.803	0.000	0.000	0.000	0.000	0.000	0.000	0.000	0.000	0.000	0.000	0.000	0.000	0.000	0.000	32	236	1133	1598	0.879	Error	Error	734	399	0	0	1059	539	0	0	0	0
2	21	6	""	"YLR106C"	9750	26500	60	990	1322	1022	111	117	53	96	90	0	1089	1206	811	76	87	37	100	100	0	0	0	0	0	0	0	0	0	0	0	0	0	0	0	0	0	0	0	0.868	1.072	0.937	0.894	2.051	1.187	0.826	0.000	0.000	0.000	0.000	0.000	0.000	0.000	0.000	0.000	0.000	0.000	0.000	0.000	0.000	32	176	1892	2341	-0.205	Error	Error	879	1013	0	0	1211	1130	0	0	0	0
2	1	7	"PDC1"	"YLR044C"	5760	26720	80	914	2031	2750	113	118	55	96	94	0	589	1209	1471	80	89	55	96	88	0	0	0	0	0	0	0	0	0	0	0	0	0	0	0	0	0	0	0	1.574	1.699	1.489	1.537	2.379	1.874	0.899	0.000	0.000	0.000	0.000	0.000	0.000	0.000	0.000	0.000	0.000	0.000	0.000	0.000	0.000	52	340	1310	3047	0.654	Error	Error	801	509	0	0	1918	1129	0	0	0	0
2	2	7	""	"YLR076C"	5950	26710	70	1675	1666	547	110	114	51	100	100	0	931	902	191	76	82	28	100	100	0	0	0	0	0	0	0	0	0	0	0	0	0	0	0	0	0	0	0	1.830	1.884	1.795	1.813	1.331	2.146	0.811	0.000	0.000	0.000	0.000	0.000	0.000	0.000	0.000	0.000	0.000	0.000	0.000	0.000	0.000	32	236	2420	2382	0.872	Error	Error	1565	855	0	0	1556	826	0	0	0	0
2	3	7	""	"YLR108C"	6150	26710	70	1099	2259	2580	107	120	86	96	96	0	1050	1663	1768	80	87	36	100	100	0	0	0	0	0	0	0	0	0	0	0	0	0	0	0	0	0	0	0	1.023	1.359	1.251	1.220	2.005	1.468	0.854	0.000	0.000	0.000	0.000	0.000	0.000	0.000	0.000	0.000	0.000	0.000	0.000	0.000	0.000	32	236	1962	3735	0.032	Error	Error	992	970	0	0	2152	1583	0	0	0	0
2	4	7	""	"YLR046C"	6350	26710	70	1122	2214	2514	112	123	59	100	100	0	521	822	728	89	98	40	100	93	0	0	0	0	0	0	0	0	0	0	0	0	0	0	0	0	0	0	0	2.338	2.868	2.513	2.538	2.040	3.396	0.869	0.000	0.000	0.000	0.000	0.000	0.000	0.000	0.000	0.000	0.000	0.000	0.000	0.000	0.000	32	236	1442	2835	1.225	Error	Error	1010	432	0	0	2102	733	0	0	0	0
2	5	7	"BOS1"	"YLR078C"	6560	26720	80	1276	1339	648	108	120	59	98	94	0	2066	2032	775	81	91	39	100	100	0	0	0	0	0	0	0	0	0	0	0	0	0	0	0	0	0	0	0	0.588	0.631	0.596	0.564	1.771	0.662	0.784	0.000	0.000	0.000	0.000	0.000	0.000	0.000	0.000	0.000	0.000	0.000	0.000	0.000	0.000	52	340	3153	3182	-0.765	Error	Error	1168	1985	0	0	1231	1951	0	0	0	0
2	6	7	""	"YLR110C"	6750	26720	80	955	1091	485	109	116	53	100	100	0	513	528	289	80	86	30	96	90	0	0	0	0	0	0	0	0	0	0	0	0	0	0	0	0	0	0	0	1.954	2.192	2.126	2.420	1.944	2.303	0.723	0.000	0.000	0.000	0.000	0.000	0.000	0.000	0.000	0.000	0.000	0.000	0.000	0.000	0.000	52	340	1279	1430	0.966	Error	Error	846	433	0	0	982	448	0	0	0	0
2	7	7	""	"YLR423C"	6960	26720	80	1462	1606	943	102	113	51	100	100	0	2764	2681	1479	79	84	33	100	100	0	0	0	0	0	0	0	0	0	0	0	0	0	0	0	0	0	0	0	0.507	0.578	0.529	0.588	2.156	0.565	0.829	0.000	0.000	0.000	0.000	0.000	0.000	0.000	0.000	0.000	0.000	0.000	0.000	0.000	0.000	52	340	4045	4106	-0.981	Error	Error	1360	2685	0	0	1504	2602	0	0	0	0
2	8	7	""	"YLR455W"	7150	26710	70	2026	2101	1013	119	125	57	100	100	0	1958	2131	959	83	93	77	100	100	0	0	0	0	0	0	0	0	0	0	0	0	0	0	0	0	0	0	0	1.017	0.968	0.972	0.922	1.631	1.002	0.852	0.000	0.000	0.000	0.000	0.000	0.000	0.000	0.000	0.000	0.000	0.000	0.000	0.000	0.000	32	236	3782	4030	0.024	Error	Error	1907	1875	0	0	1982	2048	0	0	0	0
2	9	7	"PSP2"	"YML017W"	7350	26720	60	183	199	81	105	114	56	68	31	0	198	226	90	86	119	262	9	0	0	0	0	0	0	0	0	0	0	0	0	0	0	0	0	0	0	0	0	0.696	0.671	0.692	0.565	3.668	0.681	0.128	0.000	0.000	0.000	0.000	0.000	0.000	0.000	0.000	0.000	0.000	0.000	0.000	0.000	0.000	32	173	190	234	-0.522	Error	Error	78	112	0	0	94	140	0	0	0	0
2	10	7	"TUS1"	"YLR425W"	7560	26720	80	916	2196	2995	117	129	102	98	98	0	426	694	666	88	98	61	92	88	0	0	0	0	0	0	0	0	0	0	0	0	0	0	0	0	0	0	0	2.364	3.431	2.766	2.750	2.048	4.418	0.842	0.000	0.000	0.000	0.000	0.000	0.000	0.000	0.000	0.000	0.000	0.000	0.000	0.000	0.000	52	340	1137	2685	1.241	Error	Error	799	338	0	0	2079	606	0	0	0	0
2	11	7	"NBP1"	"YLR457C"	7760	26710	80	2228	3139	2934	119	128	98	100	96	0	3097	3618	2745	83	92	47	100	98	0	0	0	0	0	0	0	0	0	0	0	0	0	0	0	0	0	0	0	0.700	0.854	0.709	0.748	2.100	0.952	0.897	0.000	0.000	0.000	0.000	0.000	0.000	0.000	0.000	0.000	0.000	0.000	0.000	0.000	0.000	52	340	5123	6555	-0.515	Error	Error	2109	3014	0	0	3020	3535	0	0	0	0
2	12	7	"OST6"	"YML019W"	7960	26720	80	1346	1283	659	112	118	58	98	96	0	2972	2788	1252	83	87	34	100	100	0	0	0	0	0	0	0	0	0	0	0	0	0	0	0	0	0	0	0	0.427	0.433	0.390	0.381	1.894	0.431	0.811	0.000	0.000	0.000	0.000	0.000	0.000	0.000	0.000	0.000	0.000	0.000	0.000	0.000	0.000	52	340	4123	3876	-1.227	Error	Error	1234	2889	0	0	1171	2705	0	0	0	0
2	13	7	""	"YLR427W"	8150	26710	70	2631	2519	745	115	124	54	100	100	0	1302	1387	436	82	92	46	100	100	0	0	0	0	0	0	0	0	0	0	0	0	0	0	0	0	0	0	0	2.062	1.842	1.773	1.884	1.460	1.836	0.832	0.000	0.000	0.000	0.000	0.000	0.000	0.000	0.000	0.000	0.000	0.000	0.000	0.000	0.000	32	236	3736	3709	1.044	Error	Error	2516	1220	0	0	2404	1305	0	0	0	0
2	14	7	"CDC91"	"YLR459W"	8360	26710	80	1827	1728	1067	119	130	81	92	92	0	2167	2106	1196	82	90	34	94	94	0	0	0	0	0	0	0	0	0	0	0	0	0	0	0	0	0	0	0	0.819	0.795	0.804	0.796	2.196	0.817	0.824	0.000	0.000	0.000	0.000	0.000	0.000	0.000	0.000	0.000	0.000	0.000	0.000	0.000	0.000	52	340	3793	3633	-0.288	Error	Error	1708	2085	0	0	1609	2024	0	0	0	0
2	15	7	"UNG1"	"YML021C"	8560	26720	80	1574	1589	679	113	117	54	100	100	0	1455	1408	540	82	88	36	98	98	0	0	0	0	0	0	0	0	0	0	0	0	0	0	0	0	0	0	0	1.064	1.113	1.065	1.181	2.036	1.177	0.798	0.000	0.000	0.000	0.000	0.000	0.000	0.000	0.000	0.000	0.000	0.000	0.000	0.000	0.000	52	340	2834	2802	0.090	Error	Error	1461	1373	0	0	1476	1326	0	0	0	0
2	16	7	"CRN1"	"YLR429W"	8760	26720	80	2284	2417	930	116	121	59	100	100	0	1359	1295	420	82	90	37	100	100	0	0	0	0	0	0	0	0	0	0	0	0	0	0	0	0	0	0	0	1.698	1.897	1.905	1.886	1.660	2.099	0.818	0.000	0.000	0.000	0.000	0.000	0.000	0.000	0.000	0.000	0.000	0.000	0.000	0.000	0.000	52	340	3445	3514	0.764	Error	Error	2168	1277	0	0	2301	1213	0	0	0	0
2	17	7	"PAU4"	"YLR461W"	8960	26710	90	1918	1920	620	124	140	71	100	100	0	2914	2891	1039	96	116	71	100	100	0	0	0	0	0	0	0	0	0	0	0	0	0	0	0	0	0	0	0	0.637	0.643	0.655	0.654	1.420	0.605	0.846	0.000	0.000	0.000	0.000	0.000	0.000	0.000	0.000	0.000	0.000	0.000	0.000	0.000	0.000	52	420	4612	4591	-0.651	Error	Error	1794	2818	0	0	1796	2795	0	0	0	0
2	18	7	""	"YML023C"	9160	26710	80	1234	1273	682	124	133	62	92	92	0	1710	1661	860	91	108	59	98	96	0	0	0	0	0	0	0	0	0	0	0	0	0	0	0	0	0	0	0	0.686	0.732	0.712	0.687	1.908	0.737	0.774	0.000	0.000	0.000	0.000	0.000	0.000	0.000	0.000	0.000	0.000	0.000	0.000	0.000	0.000	52	340	2729	2719	-0.545	Error	Error	1110	1619	0	0	1149	1570	0	0	0	0
2	19	7	""	"YMR187C"	9360	26710	70	542	1163	1270	112	124	58	90	84	0	1220	2536	2835	86	91	39	100	100	0	0	0	0	0	0	0	0	0	0	0	0	0	0	0	0	0	0	0	0.379	0.429	0.466	0.410	2.264	0.410	0.812	0.000	0.000	0.000	0.000	0.000	0.000	0.000	0.000	0.000	0.000	0.000	0.000	0.000	0.000	32	236	1564	3501	-1.399	Error	Error	430	1134	0	0	1051	2450	0	0	0	0
2	20	7	"TRS130"	"YMR218C"	9550	26710	50	550	772	471	117	121	53	100	91	0	942	895	632	82	90	36	100	91	0	0	0	0	0	0	0	0	0	0	0	0	0	0	0	0	0	0	0	0.503	0.806	0.785	0.941	2.405	0.767	0.791	0.000	0.000	0.000	0.000	0.000	0.000	0.000	0.000	0.000	0.000	0.000	0.000	0.000	0.000	12	104	1293	1468	-0.990	Error	Error	433	860	0	0	655	813	0	0	0	0
2	21	7	""	"YMR251W"	9760	26710	70	207	305	242	123	128	58	62	40	0	255	390	341	84	92	40	87	78	0	0	0	0	0	0	0	0	0	0	0	0	0	0	0	0	0	0	0	0.491	0.595	0.528	0.573	3.531	0.648	0.654	0.000	0.000	0.000	0.000	0.000	0.000	0.000	0.000	0.000	0.000	0.000	0.000	0.000	0.000	32	236	255	488	-1.026	Error	Error	84	171	0	0	182	306	0	0	0	0
2	1	8	"GCV2"	"YMR189W"	5760	26920	70	285	554	539	114	118	52	81	75	0	432	798	888	77	83	34	100	93	0	0	0	0	0	0	0	0	0	0	0	0	0	0	0	0	0	0	0	0.482	0.610	0.643	0.524	2.471	0.569	0.727	0.000	0.000	0.000	0.000	0.000	0.000	0.000	0.000	0.000	0.000	0.000	0.000	0.000	0.000	32	236	526	1161	-1.054	Error	Error	171	355	0	0	440	721	0	0	0	0
2	2	8	"ERG8"	"YMR220W"	5960	26920	70	2815	4099	4115	111	118	54	100	100	0	3413	4939	4431	79	89	37	100	96	0	0	0	0	0	0	0	0	0	0	0	0	0	0	0	0	0	0	0	0.811	0.821	0.837	0.883	2.262	0.874	0.930	0.000	0.000	0.000	0.000	0.000	0.000	0.000	0.000	0.000	0.000	0.000	0.000	0.000	0.000	32	236	6038	8848	-0.302	Error	Error	2704	3334	0	0	3988	4860	0	0	0	0
2	3	8	""	"YMR252C"	6160	26930	80	645	1066	825	112	121	56	96	90	0	1157	2010	1673	83	89	36	98	98	0	0	0	0	0	0	0	0	0	0	0	0	0	0	0	0	0	0	0	0.496	0.495	0.464	0.471	1.937	0.469	0.851	0.000	0.000	0.000	0.000	0.000	0.000	0.000	0.000	0.000	0.000	0.000	0.000	0.000	0.000	52	340	1607	2881	-1.011	Error	Error	533	1074	0	0	954	1927	0	0	0	0
2	4	8	""	"YMR191W"	6360	26920	70	382	606	472	110	115	56	96	78	0	292	379	248	80	87	32	100	93	0	0	0	0	0	0	0	0	0	0	0	0	0	0	0	0	0	0	0	1.283	1.659	1.407	1.337	1.985	1.910	0.786	0.000	0.000	0.000	0.000	0.000	0.000	0.000	0.000	0.000	0.000	0.000	0.000	0.000	0.000	32	236	484	795	0.360	Error	Error	272	212	0	0	496	299	0	0	0	0
2	5	8	""	"YMR222C"	6560	26920	70	453	809	716	111	128	104	87	71	0	397	723	658	75	84	34	93	93	0	0	0	0	0	0	0	0	0	0	0	0	0	0	0	0	0	0	0	1.062	1.077	1.129	1.021	2.809	1.102	0.776	0.000	0.000	0.000	0.000	0.000	0.000	0.000	0.000	0.000	0.000	0.000	0.000	0.000	0.000	32	236	664	1346	0.087	Error	Error	342	322	0	0	698	648	0	0	0	0
2	6	8	""	"YMR254C"	6760	26920	80	605	760	500	108	116	61	90	84	0	834	986	685	78	82	27	96	94	0	0	0	0	0	0	0	0	0	0	0	0	0	0	0	0	0	0	0	0.657	0.718	0.742	0.736	3.260	0.696	0.783	0.000	0.000	0.000	0.000	0.000	0.000	0.000	0.000	0.000	0.000	0.000	0.000	0.000	0.000	52	340	1253	1560	-0.605	Error	Error	497	756	0	0	652	908	0	0	0	0
2	7	8	""	"YMR193C-A"	6950	26910	80	819	951	595	104	114	53	96	94	0	389	450	278	80	85	29	96	94	0	0	0	0	0	0	0	0	0	0	0	0	0	0	0	0	0	0	0	2.314	2.289	2.468	2.386	1.957	2.415	0.765	0.000	0.000	0.000	0.000	0.000	0.000	0.000	0.000	0.000	0.000	0.000	0.000	0.000	0.000	52	340	1024	1217	1.210	Error	Error	715	309	0	0	847	370	0	0	0	0
2	8	8	"MRE11"	"YMR224C"	7160	26920	60	195	206	86	112	132	103	40	9	0	253	325	212	87	216	1020	0	0	0	0	0	0	0	0	0	0	0	0	0	0	0	0	0	0	0	0	0	0.500	0.395	0.484	0.461	2.504	0.323	0.169	0.000	0.000	0.000	0.000	0.000	0.000	0.000	0.000	0.000	0.000	0.000	0.000	0.000	0.000	32	176	249	332	-1.000	Error	Error	83	166	0	0	94	238	0	0	0	0
2	9	8	"COX7"	"YMR256C"	7360	26910	70	357	369	188	115	126	67	78	68	0	603	593	301	92	116	151	87	71	0	0	0	0	0	0	0	0	0	0	0	0	0	0	0	0	0	0	0	0.474	0.507	0.437	0.483	2.212	0.505	0.603	0.000	0.000	0.000	0.000	0.000	0.000	0.000	0.000	0.000	0.000	0.000	0.000	0.000	0.000	32	236	753	755	-1.078	Error	Error	242	511	0	0	254	501	0	0	0	0
2	10	8	"NAR1"	"YNL240C"	7560	26920	80	947	999	451	117	123	64	98	96	0	543	539	192	85	98	47	98	98	0	0	0	0	0	0	0	0	0	0	0	0	0	0	0	0	0	0	0	1.812	1.943	1.945	1.884	2.178	2.319	0.686	0.000	0.000	0.000	0.000	0.000	0.000	0.000	0.000	0.000	0.000	0.000	0.000	0.000	0.000	52	340	1288	1336	0.858	Error	Error	830	458	0	0	882	454	0	0	0	0
2	11	8	"SEC2"	"YNL272C"	7750	26910	70	2645	2660	1246	109	116	54	100	100	0	3428	3557	1373	79	96	79	100	100	0	0	0	0	0	0	0	0	0	0	0	0	0	0	0	0	0	0	0	0.757	0.733	0.724	0.703	1.853	0.693	0.785	0.000	0.000	0.000	0.000	0.000	0.000	0.000	0.000	0.000	0.000	0.000	0.000	0.000	0.000	32	236	5885	6029	-0.401	Error	Error	2536	3349	0	0	2551	3478	0	0	0	0
2	12	8	"YPT11"	"YNL304W"	7960	26920	80	1483	1552	768	117	120	50	100	98	0	2176	2227	809	81	89	35	100	100	0	0	0	0	0	0	0	0	0	0	0	0	0	0	0	0	0	0	0	0.652	0.669	0.672	0.602	1.701	0.701	0.844	0.000	0.000	0.000	0.000	0.000	0.000	0.000	0.000	0.000	0.000	0.000	0.000	0.000	0.000	52	340	3461	3581	-0.617	Error	Error	1366	2095	0	0	1435	2146	0	0	0	0
2	13	8	""	"YNL242W"	8160	26920	90	1484	2163	1749	115	123	57	100	100	0	3309	4269	2795	84	96	44	100	100	0	0	0	0	0	0	0	0	0	0	0	0	0	0	0	0	0	0	0	0.424	0.489	0.463	0.470	1.966	0.502	0.812	0.000	0.000	0.000	0.000	0.000	0.000	0.000	0.000	0.000	0.000	0.000	0.000	0.000	0.000	52	420	4594	6233	-1.236	Error	Error	1369	3225	0	0	2048	4185	0	0	0	0
2	14	8	""	"YNL274C"	8360	26920	100	1162	1202	637	118	126	60	98	95	0	2531	2539	1209	82	94	46	100	98	0	0	0	0	0	0	0	0	0	0	0	0	0	0	0	0	0	0	0	0.426	0.441	0.442	0.393	2.264	0.427	0.798	0.000	0.000	0.000	0.000	0.000	0.000	0.000	0.000	0.000	0.000	0.000	0.000	0.000	0.000	80	542	3493	3541	-1.230	Error	Error	1044	2449	0	0	1084	2457	0	0	0	0
2	15	8	""	"YNL306W"	8560	26920	90	524	619	312	110	119	55	100	96	0	814	810	265	83	90	39	100	100	0	0	0	0	0	0	0	0	0	0	0	0	0	0	0	0	0	0	0	0.566	0.700	0.616	0.608	1.583	0.819	0.743	0.000	0.000	0.000	0.000	0.000	0.000	0.000	0.000	0.000	0.000	0.000	0.000	0.000	0.000	52	420	1145	1236	-0.820	Error	Error	414	731	0	0	509	727	0	0	0	0
2	16	8	"SUI1"	"YNL244C"	8750	26910	70	502	471	162	114	122	59	100	90	0	508	497	184	87	95	55	96	96	0	0	0	0	0	0	0	0	0	0	0	0	0	0	0	0	0	0	0	0.922	0.871	0.933	0.846	1.600	1.019	0.634	0.000	0.000	0.000	0.000	0.000	0.000	0.000	0.000	0.000	0.000	0.000	0.000	0.000	0.000	32	236	809	767	-0.118	Error	Error	388	421	0	0	357	410	0	0	0	0
2	17	8	""	"YNL276C"	8960	26910	70	1104	1154	732	115	124	57	100	90	0	816	832	518	90	105	68	87	84	0	0	0	0	0	0	0	0	0	0	0	0	0	0	0	0	0	0	0	1.362	1.400	1.424	1.479	2.114	1.396	0.791	0.000	0.000	0.000	0.000	0.000	0.000	0.000	0.000	0.000	0.000	0.000	0.000	0.000	0.000	32	236	1715	1781	0.446	Error	Error	989	726	0	0	1039	742	0	0	0	0
2	18	8	"KRI1"	"YNL308C"	9160	26910	70	1942	1953	1022	124	130	63	100	100	0	3034	2942	1421	89	102	58	100	100	0	0	0	0	0	0	0	0	0	0	0	0	0	0	0	0	0	0	0	0.617	0.641	0.660	0.615	1.618	0.631	0.867	0.000	0.000	0.000	0.000	0.000	0.000	0.000	0.000	0.000	0.000	0.000	0.000	0.000	0.000	32	236	4763	4682	-0.696	Error	Error	1818	2945	0	0	1829	2853	0	0	0	0
2	19	8	""	"YNL246W"	9370	26920	90	699	752	307	111	121	53	100	100	0	1015	996	242	79	86	37	100	100	0	0	0	0	0	0	0	0	0	0	0	0	0	0	0	0	0	0	0	0.628	0.699	0.707	0.645	1.548	0.775	0.758	0.000	0.000	0.000	0.000	0.000	0.000	0.000	0.000	0.000	0.000	0.000	0.000	0.000	0.000	52	420	1524	1558	-0.671	Error	Error	588	936	0	0	641	917	0	0	0	0
2	20	8	""	"YNL278W"	9560	26900	80	1887	2217	1451	114	134	186	92	80	0	1668	1478	868	74	90	100	84	84	0	0	0	0	0	0	0	0	0	0	0	0	0	0	0	0	0	0	0	1.112	1.498	1.507	1.753	3.005	1.720	0.768	0.000	0.000	0.000	0.000	0.000	0.000	0.000	0.000	0.000	0.000	0.000	0.000	0.000	0.000	52	340	3367	3507	0.154	Error	Error	1773	1594	0	0	2103	1404	0	0	0	0
2	21	8	""	"YNL310C"	9760	26910	80	185	300	313	113	118	51	55	46	0	107	321	408	79	83	31	50	44	0	0	0	0	0	0	0	0	0	0	0	0	0	0	0	0	0	0	0	2.571	0.773	0.914	1.057	4.189	0.749	0.665	0.000	0.000	0.000	0.000	0.000	0.000	0.000	0.000	0.000	0.000	0.000	0.000	0.000	0.000	52	332	100	429	1.363	Error	Error	72	28	0	0	187	242	0	0	0	0
2	1	9	""	"YOR042W"	5750	27120	70	7180	7424	1401	110	123	68	100	100	0	3068	2943	596	76	86	42	100	100	0	0	0	0	0	0	0	0	0	0	0	0	0	0	0	0	0	0	0	2.363	2.551	2.622	2.567	1.234	2.545	0.891	0.000	0.000	0.000	0.000	0.000	0.000	0.000	0.000	0.000	0.000	0.000	0.000	0.000	0.000	32	236	10062	10181	1.241	Error	Error	7070	2992	0	0	7314	2867	0	0	0	0
2	2	9	"CDC21"	"YOR074C"	5960	27140	100	3118	2958	1280	114	119	60	98	98	0	5103	4589	1850	78	84	34	98	96	0	0	0	0	0	0	0	0	0	0	0	0	0	0	0	0	0	0	0	0.598	0.630	0.635	0.688	2.126	0.623	0.867	0.000	0.000	0.000	0.000	0.000	0.000	0.000	0.000	0.000	0.000	0.000	0.000	0.000	0.000	80	540	8029	7355	-0.742	Error	Error	3004	5025	0	0	2844	4511	0	0	0	0
2	3	9	"VAM3"	"YOR106W"	6160	27130	80	1695	1887	1364	113	119	55	92	90	0	858	1035	709	77	86	35	94	90	0	0	0	0	0	0	0	0	0	0	0	0	0	0	0	0	0	0	0	2.026	1.852	1.774	1.702	2.333	1.979	0.847	0.000	0.000	0.000	0.000	0.000	0.000	0.000	0.000	0.000	0.000	0.000	0.000	0.000	0.000	52	340	2363	2732	1.018	Error	Error	1582	781	0	0	1774	958	0	0	0	0
2	4	9	""	"YOR044W"	6360	27130	80	460	557	432	111	121	61	82	75	0	963	1140	831	85	90	32	96	92	0	0	0	0	0	0	0	0	0	0	0	0	0	0	0	0	0	0	0	0.397	0.423	0.396	0.406	2.444	0.428	0.642	0.000	0.000	0.000	0.000	0.000	0.000	0.000	0.000	0.000	0.000	0.000	0.000	0.000	0.000	52	340	1227	1501	-1.331	Error	Error	349	878	0	0	446	1055	0	0	0	0
2	5	9	""	"YOR076C"	6550	27130	90	2602	2588	972	116	123	65	100	100	0	3356	3278	1300	78	84	31	100	100	0	0	0	0	0	0	0	0	0	0	0	0	0	0	0	0	0	0	0	0.758	0.772	0.771	0.778	1.466	0.729	0.876	0.000	0.000	0.000	0.000	0.000	0.000	0.000	0.000	0.000	0.000	0.000	0.000	0.000	0.000	52	420	5764	5672	-0.399	Error	Error	2486	3278	0	0	2472	3200	0	0	0	0
2	6	9	""	"YOR108W"	6760	27120	70	3762	4049	2608	111	115	46	100	100	0	1288	1693	1055	83	87	32	100	100	0	0	0	0	0	0	0	0	0	0	0	0	0	0	0	0	0	0	0	3.030	2.446	2.475	2.350	1.459	2.561	0.849	0.000	0.000	0.000	0.000	0.000	0.000	0.000	0.000	0.000	0.000	0.000	0.000	0.000	0.000	32	236	4856	5548	1.599	Error	Error	3651	1205	0	0	3938	1610	0	0	0	0
2	7	9	"DBP5"	"YOR046C"	6960	27130	100	1529	1573	823	111	125	86	97	92	0	3316	3319	1537	86	130	713	95	83	0	0	0	0	0	0	0	0	0	0	0	0	0	0	0	0	0	0	0	0.439	0.452	0.423	0.410	1.714	0.449	0.857	0.000	0.000	0.000	0.000	0.000	0.000	0.000	0.000	0.000	0.000	0.000	0.000	0.000	0.000	80	540	4648	4695	-1.188	Error	Error	1418	3230	0	0	1462	3233	0	0	0	0
2	8	9	""	"YOR078W"	7160	27120	90	1122	1221	525	124	142	104	100	100	0	1286	1280	420	89	184	925	71	5	0	0	0	0	0	0	0	0	0	0	0	0	0	0	0	0	0	0	0	0.834	0.921	0.887	0.881	1.490	0.966	0.783	0.000	0.000	0.000	0.000	0.000	0.000	0.000	0.000	0.000	0.000	0.000	0.000	0.000	0.000	52	385	2195	2288	-0.262	Error	Error	998	1197	0	0	1097	1191	0	0	0	0
2	9	9	""	"YOR110W"	7340	27110	150	124	141	86	113	128	74	23	9	0	97	135	104	85	143	501	0	0	0	0	0	0	0	0	0	0	0	0	0	0	0	0	0	0	0	0	0	0.917	0.560	1.600	1.329	4.511	0.121	0.230	0.000	0.000	0.000	0.000	0.000	0.000	0.000	0.000	0.000	0.000	0.000	0.000	0.000	0.000	156	1022	23	78	-0.126	Error	Error	11	12	0	0	28	50	0	0	-50	0
2	10	9	"RAT1"	"YOR048C"	7550	27120	50	213	250	125	107	113	48	83	58	0	212	225	60	79	85	28	100	100	0	0	0	0	0	0	0	0	0	0	0	0	0	0	0	0	0	0	0	0.797	0.979	0.870	0.929	2.363	0.694	0.215	0.000	0.000	0.000	0.000	0.000	0.000	0.000	0.000	0.000	0.000	0.000	0.000	0.000	0.000	12	104	239	289	-0.327	Error	Error	106	133	0	0	143	146	0	0	0	0
2	11	9	""	"YOR080W"	7760	27120	80	1339	1413	736	106	113	52	98	98	0	2206	2163	1054	79	88	40	96	96	0	0	0	0	0	0	0	0	0	0	0	0	0	0	0	0	0	0	0	0.580	0.627	0.604	0.613	2.182	0.619	0.801	0.000	0.000	0.000	0.000	0.000	0.000	0.000	0.000	0.000	0.000	0.000	0.000	0.000	0.000	52	340	3360	3391	-0.787	Error	Error	1233	2127	0	0	1307	2084	0	0	0	0
2	12	9	""	"YOR112W"	7950	27120	70	2426	2441	1581	114	123	62	100	100	0	1720	1884	1097	84	109	108	100	93	0	0	0	0	0	0	0	0	0	0	0	0	0	0	0	0	0	0	0	1.413	1.293	1.191	1.192	2.088	1.327	0.778	0.000	0.000	0.000	0.000	0.000	0.000	0.000	0.000	0.000	0.000	0.000	0.000	0.000	0.000	32	236	3948	4127	0.499	Error	Error	2312	1636	0	0	2327	1800	0	0	0	0
2	13	9	"PHO85"	"YPL031C"	8150	27120	80	1467	1386	673	112	122	58	100	98	0	779	747	325	84	93	36	94	94	0	0	0	0	0	0	0	0	0	0	0	0	0	0	0	0	0	0	0	1.950	1.922	1.680	1.873	2.230	2.187	0.750	0.000	0.000	0.000	0.000	0.000	0.000	0.000	0.000	0.000	0.000	0.000	0.000	0.000	0.000	52	340	2050	1937	0.963	Error	Error	1355	695	0	0	1274	663	0	0	0	0
2	14	9	""	"YPL063W"	8360	27120	80	971	1185	843	116	123	52	98	94	0	628	715	365	79	90	44	98	98	0	0	0	0	0	0	0	0	0	0	0	0	0	0	0	0	0	0	0	1.557	1.681	1.509	1.338	1.985	2.050	0.806	0.000	0.000	0.000	0.000	0.000	0.000	0.000	0.000	0.000	0.000	0.000	0.000	0.000	0.000	52	340	1404	1705	0.639	Error	Error	855	549	0	0	1069	636	0	0	0	0
2	15	9	""	"YPL095C"	8560	27130	90	902	1230	873	111	117	51	100	100	0	1383	1803	1395	77	87	40	100	98	0	0	0	0	0	0	0	0	0	0	0	0	0	0	0	0	0	0	0	0.606	0.648	0.665	0.665	2.010	0.605	0.812	0.000	0.000	0.000	0.000	0.000	0.000	0.000	0.000	0.000	0.000	0.000	0.000	0.000	0.000	52	406	2097	2845	-0.723	Error	Error	791	1306	0	0	1119	1726	0	0	0	0
2	16	9	""	"YPL033C"	8760	27120	80	278	406	336	115	138	142	51	38	0	814	1066	1076	82	133	299	59	53	0	0	0	0	0	0	0	0	0	0	0	0	0	0	0	0	0	0	0	0.223	0.296	0.310	0.410	4.011	0.270	0.695	0.000	0.000	0.000	0.000	0.000	0.000	0.000	0.000	0.000	0.000	0.000	0.000	0.000	0.000	52	340	895	1275	-2.167	Error	Error	163	732	0	0	291	984	0	0	0	0
2	17	9	"VPS28"	"YPL065W"	8970	27140	70	913	927	575	108	120	61	93	84	0	1445	1336	842	78	86	36	90	81	0	0	0	0	0	0	0	0	0	0	0	0	0	0	0	0	0	0	0	0.589	0.651	0.729	0.889	3.629	0.634	0.703	0.000	0.000	0.000	0.000	0.000	0.000	0.000	0.000	0.000	0.000	0.000	0.000	0.000	0.000	32	236	2172	2077	-0.764	Error	Error	805	1367	0	0	819	1258	0	0	0	0
2	18	9	"MSY1"	"YPL097W"	9160	27110	70	2358	2439	1080	115	123	67	100	100	0	2449	2432	745	75	86	53	100	100	0	0	0	0	0	0	0	0	0	0	0	0	0	0	0	0	0	0	0	0.945	0.986	1.012	0.921	1.461	1.067	0.824	0.000	0.000	0.000	0.000	0.000	0.000	0.000	0.000	0.000	0.000	0.000	0.000	0.000	0.000	32	236	4617	4681	-0.082	Error	Error	2243	2374	0	0	2324	2357	0	0	0	0
2	19	9	""	"YPL035C"	9360	27110	70	647	756	494	106	116	57	96	90	0	1058	1197	860	83	89	39	96	93	0	0	0	0	0	0	0	0	0	0	0	0	0	0	0	0	0	0	0	0.555	0.583	0.598	0.637	1.958	0.527	0.740	0.000	0.000	0.000	0.000	0.000	0.000	0.000	0.000	0.000	0.000	0.000	0.000	0.000	0.000	32	236	1516	1764	-0.850	Error	Error	541	975	0	0	650	1114	0	0	0	0
2	20	9	""	"YPL067C"	9550	27110	70	664	680	209	102	110	54	100	100	0	563	534	175	74	79	33	96	96	0	0	0	0	0	0	0	0	0	0	0	0	0	0	0	0	0	0	0	1.149	1.257	1.173	1.218	1.593	1.324	0.762	0.000	0.000	0.000	0.000	0.000	0.000	0.000	0.000	0.000	0.000	0.000	0.000	0.000	0.000	32	236	1051	1038	0.201	Error	Error	562	489	0	0	578	460	0	0	0	0
2	21	9	""	"YPL099C"	9760	27120	80	1143	1231	691	108	113	47	98	96	0	1298	1228	647	74	78	31	94	92	0	0	0	0	0	0	0	0	0	0	0	0	0	0	0	0	0	0	0	0.846	0.973	0.961	1.035	1.929	0.971	0.814	0.000	0.000	0.000	0.000	0.000	0.000	0.000	0.000	0.000	0.000	0.000	0.000	0.000	0.000	52	340	2259	2277	-0.242	Error	Error	1035	1224	0	0	1123	1154	0	0	0	0
2	1	10	"EGD1"	"YPL037C"	5760	27320	80	1140	1120	515	112	119	74	96	96	0	940	857	429	78	84	37	90	90	0	0	0	0	0	0	0	0	0	0	0	0	0	0	0	0	0	0	0	1.193	1.294	1.151	1.414	2.343	1.316	0.737	0.000	0.000	0.000	0.000	0.000	0.000	0.000	0.000	0.000	0.000	0.000	0.000	0.000	0.000	52	340	1890	1787	0.254	Error	Error	1028	862	0	0	1008	779	0	0	0	0
2	2	10	"BTS1"	"YPL069C"	5960	27330	80	1644	1671	710	110	115	54	100	100	0	4563	4069	2021	79	85	34	98	98	0	0	0	0	0	0	0	0	0	0	0	0	0	0	0	0	0	0	0	0.342	0.391	0.395	0.493	2.656	0.351	0.816	0.000	0.000	0.000	0.000	0.000	0.000	0.000	0.000	0.000	0.000	0.000	0.000	0.000	0.000	52	340	6018	5551	-1.547	Error	Error	1534	4484	0	0	1561	3990	0	0	0	0
2	3	10	""	"YPL101W"	6160	27320	70	3939	3782	1131	113	140	175	100	100	0	1985	1936	493	79	99	127	100	100	0	0	0	0	0	0	0	0	0	0	0	0	0	0	0	0	0	0	0	2.007	1.976	1.920	1.947	1.357	2.132	0.837	0.000	0.000	0.000	0.000	0.000	0.000	0.000	0.000	0.000	0.000	0.000	0.000	0.000	0.000	32	236	5732	5526	1.005	Error	Error	3826	1906	0	0	3669	1857	0	0	0	0
2	4	10	"RPS23B"	"YPR132W"	6360	27320	80	2424	2238	916	115	121	53	100	100	0	2600	2479	1061	84	92	41	100	100	0	0	0	0	0	0	0	0	0	0	0	0	0	0	0	0	0	0	0	0.918	0.886	0.905	0.903	1.623	0.878	0.836	0.000	0.000	0.000	0.000	0.000	0.000	0.000	0.000	0.000	0.000	0.000	0.000	0.000	0.000	52	340	4825	4518	-0.124	Error	Error	2309	2516	0	0	2123	2395	0	0	0	0
2	5	10	"KIM3"	"YPR164W"	6560	27330	60	262	265	114	108	112	51	78	62	0	327	350	179	73	80	32	100	93	0	0	0	0	0	0	0	0	0	0	0	0	0	0	0	0	0	0	0	0.606	0.567	0.573	0.575	2.045	0.576	0.488	0.000	0.000	0.000	0.000	0.000	0.000	0.000	0.000	0.000	0.000	0.000	0.000	0.000	0.000	32	176	408	434	-0.722	Error	Error	154	254	0	0	157	277	0	0	0	0
2	6	10	""	"YPR196W"	6760	27330	100	1608	1866	1271	109	119	63	91	88	0	1551	1607	1059	80	86	34	96	87	0	0	0	0	0	0	0	0	0	0	0	0	0	0	0	0	0	0	0	1.019	1.151	1.135	1.257	2.375	1.223	0.840	0.000	0.000	0.000	0.000	0.000	0.000	0.000	0.000	0.000	0.000	0.000	0.000	0.000	0.000	80	548	2970	3284	0.027	Error	Error	1499	1471	0	0	1757	1527	0	0	0	0
2	7	10	"MSS18"	"YPR134W"	6960	27320	80	1333	1391	936	107	120	60	100	94	0	975	1013	677	78	96	71	96	90	0	0	0	0	0	0	0	0	0	0	0	0	0	0	0	0	0	0	0	1.367	1.373	1.279	1.343	2.228	1.417	0.818	0.000	0.000	0.000	0.000	0.000	0.000	0.000	0.000	0.000	0.000	0.000	0.000	0.000	0.000	52	340	2123	2219	0.451	Error	Error	1226	897	0	0	1284	935	0	0	0	0
2	8	10	"MRP2"	"YPR166C"	7160	27330	70	295	409	302	120	121	46	87	68	0	391	504	393	84	90	33	87	84	0	0	0	0	0	0	0	0	0	0	0	0	0	0	0	0	0	0	0	0.570	0.688	0.710	0.656	3.225	0.711	0.659	0.000	0.000	0.000	0.000	0.000	0.000	0.000	0.000	0.000	0.000	0.000	0.000	0.000	0.000	32	236	482	709	-0.811	Error	Error	175	307	0	0	289	420	0	0	0	0
2	9	10	"SGE1"	"YPR198W"	7350	27320	70	2542	2812	1570	108	118	65	100	100	0	4388	4448	2199	80	91	71	100	100	0	0	0	0	0	0	0	0	0	0	0	0	0	0	0	0	0	0	0	0.565	0.619	0.620	0.619	1.785	0.592	0.824	0.000	0.000	0.000	0.000	0.000	0.000	0.000	0.000	0.000	0.000	0.000	0.000	0.000	0.000	32	236	6742	7072	-0.824	Error	Error	2434	4308	0	0	2704	4368	0	0	0	0
2	10	10	""	"YPR136C"	7560	27330	60	210	265	172	107	113	55	71	46	0	257	358	337	87	91	35	96	81	0	0	0	0	0	0	0	0	0	0	0	0	0	0	0	0	0	0	0	0.606	0.583	0.631	0.648	2.549	0.450	0.530	0.000	0.000	0.000	0.000	0.000	0.000	0.000	0.000	0.000	0.000	0.000	0.000	0.000	0.000	32	176	273	429	-0.723	Error	Error	103	170	0	0	158	271	0	0	0	0
2	11	10	"NUT2"	"YPR168W"	7760	27320	70	216	227	99	100	107	46	81	56	0	207	231	103	73	77	26	93	87	0	0	0	0	0	0	0	0	0	0	0	0	0	0	0	0	0	0	0	0.866	0.804	0.769	0.801	2.406	0.829	0.423	0.000	0.000	0.000	0.000	0.000	0.000	0.000	0.000	0.000	0.000	0.000	0.000	0.000	0.000	32	236	250	285	-0.208	Error	Error	116	134	0	0	127	158	0	0	0	0
2	12	10	"ARR2"	"YPR200C"	7970	27330	80	362	489	374	110	116	50	84	75	0	429	467	324	78	84	36	90	86	0	0	0	0	0	0	0	0	0	0	0	0	0	0	0	0	0	0	0	0.718	0.974	1.011	0.913	2.694	1.104	0.759	0.000	0.000	0.000	0.000	0.000	0.000	0.000	0.000	0.000	0.000	0.000	0.000	0.000	0.000	52	340	603	768	-0.478	Error	Error	252	351	0	0	379	389	0	0	0	0
2	13	10	"MEP3"	"YPR138C"	8160	27310	60	2046	1894	1027	115	125	61	96	96	0	1078	1098	679	84	90	41	90	84	0	0	0	0	0	0	0	0	0	0	0	0	0	0	0	0	0	0	0	1.943	1.754	1.739	1.786	2.138	1.906	0.651	0.000	0.000	0.000	0.000	0.000	0.000	0.000	0.000	0.000	0.000	0.000	0.000	0.000	0.000	32	176	2925	2793	0.958	Error	Error	1931	994	0	0	1779	1014	0	0	0	0
2	14	10	""	"YPR170C"	8370	27320	70	581	587	325	98	107	51	93	87	0	670	642	340	72	80	37	100	96	0	0	0	0	0	0	0	0	0	0	0	0	0	0	0	0	0	0	0	0.808	0.858	0.795	0.757	2.021	0.972	0.615	0.000	0.000	0.000	0.000	0.000	0.000	0.000	0.000	0.000	0.000	0.000	0.000	0.000	0.000	32	236	1081	1059	-0.308	Error	Error	483	598	0	0	489	570	0	0	0	0
2	15	10	""	"YPR202W"	8560	27310	110	7419	7442	6747	106	118	59	83	78	0	2047	2938	3036	91	109	66	82	72	0	0	0	0	0	0	0	0	0	0	0	0	0	0	0	0	0	0	0	3.739	2.577	2.573	2.997	2.298	2.647	0.780	0.000	0.000	0.000	0.000	0.000	0.000	0.000	0.000	0.000	0.000	0.000	0.000	0.000	0.000	80	601	9269	10183	1.903	Error	Error	7313	1956	0	0	7336	2847	0	0	0	0
2	16	10	""	"IntYBR048W"	8760	27330	80	819	804	393	111	120	57	98	96	0	1034	1052	542	92	108	64	100	96	0	0	0	0	0	0	0	0	0	0	0	0	0	0	0	0	0	0	0	0.752	0.722	0.717	0.724	1.861	0.687	0.734	0.000	0.000	0.000	0.000	0.000	0.000	0.000	0.000	0.000	0.000	0.000	0.000	0.000	0.000	52	340	1650	1653	-0.412	Error	Error	708	942	0	0	693	960	0	0	0	0
2	17	10	""	"LSR1"	8950	27320	70	1089	1086	462	114	120	49	100	100	0	476	521	253	80	84	30	100	100	0	0	0	0	0	0	0	0	0	0	0	0	0	0	0	0	0	0	0	2.462	2.204	2.067	2.369	1.867	2.299	0.755	0.000	0.000	0.000	0.000	0.000	0.000	0.000	0.000	0.000	0.000	0.000	0.000	0.000	0.000	32	236	1371	1413	1.300	Error	Error	975	396	0	0	972	441	0	0	0	0
2	18	10	""	"YCLWTy5-1C"	9150	27320	70	2399	2177	682	108	115	52	100	100	0	1126	1113	350	79	84	30	100	100	0	0	0	0	0	0	0	0	0	0	0	0	0	0	0	0	0	0	0	2.188	2.001	2.031	2.016	1.362	2.093	0.886	0.000	0.000	0.000	0.000	0.000	0.000	0.000	0.000	0.000	0.000	0.000	0.000	0.000	0.000	32	236	3338	3103	1.130	Error	Error	2291	1047	0	0	2069	1034	0	0	0	0
2	19	10	""	"IntYCR097W-A2"	9350	27320	70	322	421	360	113	116	49	81	65	0	255	413	305	74	78	26	100	87	0	0	0	0	0	0	0	0	0	0	0	0	0	0	0	0	0	0	0	1.155	0.909	1.148	0.865	2.758	1.091	0.698	0.000	0.000	0.000	0.000	0.000	0.000	0.000	0.000	0.000	0.000	0.000	0.000	0.000	0.000	32	236	390	647	0.208	Error	Error	209	181	0	0	308	339	0	0	0	0
2	20	10	""	"IntYDL191W"	9550	27320	60	148	193	103	108	113	49	46	28	0	191	232	131	72	74	22	96	93	0	0	0	0	0	0	0	0	0	0	0	0	0	0	0	0	0	0	0	0.336	0.531	0.444	0.528	4.063	0.671	0.244	0.000	0.000	0.000	0.000	0.000	0.000	0.000	0.000	0.000	0.000	0.000	0.000	0.000	0.000	32	176	159	245	-1.573	Error	Error	40	119	0	0	85	160	0	0	0	0
2	21	10	""	"CEN4"	9800	27320	60	140	144	57	112	115	50	34	12	0	272	284	120	78	93	54	87	81	0	0	0	0	0	0	0	0	0	0	0	0	0	0	0	0	0	0	0	0.144	0.155	0.320	0.337	3.516	0.085	0.023	0.000	0.000	0.000	0.000	0.000	0.000	0.000	0.000	0.000	0.000	0.000	0.000	0.000	0.000	32	134	222	238	-2.793	Error	Error	28	194	0	0	32	206	0	0	0	0
2	1	11	""	"YDRWdelta31"	5760	27530	60	224	248	106	107	117	58	75	50	0	275	296	136	78	83	34	93	87	0	0	0	0	0	0	0	0	0	0	0	0	0	0	0	0	0	0	0	0.594	0.647	0.548	0.618	2.681	0.706	0.392	0.000	0.000	0.000	0.000	0.000	0.000	0.000	0.000	0.000	0.000	0.000	0.000	0.000	0.000	32	176	314	359	-0.752	Error	Error	117	197	0	0	141	218	0	0	0	0
2	2	11	""	"YELCtau1"	5970	27530	80	413	589	470	106	111	55	92	78	0	510	919	833	79	85	34	100	98	0	0	0	0	0	0	0	0	0	0	0	0	0	0	0	0	0	0	0	0.712	0.575	0.536	0.543	1.802	0.554	0.868	0.000	0.000	0.000	0.000	0.000	0.000	0.000	0.000	0.000	0.000	0.000	0.000	0.000	0.000	52	340	738	1323	-0.489	Error	Error	307	431	0	0	483	840	0	0	0	0
2	3	11	""	"YER039C-A"	6150	27530	80	1151	1304	754	106	113	53	100	100	0	484	634	432	76	84	35	96	92	0	0	0	0	0	0	0	0	0	0	0	0	0	0	0	0	0	0	0	2.561	2.147	2.181	2.493	2.090	2.075	0.830	0.000	0.000	0.000	0.000	0.000	0.000	0.000	0.000	0.000	0.000	0.000	0.000	0.000	0.000	52	340	1453	1756	1.357	Error	Error	1045	408	0	0	1198	558	0	0	0	0
2	4	11	""	"YFLWtau1"	6370	27530	90	449	679	635	111	117	52	90	84	0	2243	2760	2086	80	89	39	100	100	0	0	0	0	0	0	0	0	0	0	0	0	0	0	0	0	0	0	0	0.156	0.212	0.173	0.178	1.856	0.222	0.708	0.000	0.000	0.000	0.000	0.000	0.000	0.000	0.000	0.000	0.000	0.000	0.000	0.000	0.000	52	420	2501	3248	-2.678	Error	Error	338	2163	0	0	568	2680	0	0	0	0
2	5	11	""	"YFRCdelta9"	6550	27520	70	487	606	364	102	113	54	96	90	0	449	568	331	75	82	31	100	100	0	0	0	0	0	0	0	0	0	0	0	0	0	0	0	0	0	0	0	1.029	1.022	1.041	0.910	1.812	1.077	0.770	0.000	0.000	0.000	0.000	0.000	0.000	0.000	0.000	0.000	0.000	0.000	0.000	0.000	0.000	32	236	759	997	0.042	Error	Error	385	374	0	0	504	493	0	0	0	0
2	6	11	""	"YGLWtau2"	6760	27530	80	296	462	492	112	116	55	82	76	0	256	424	423	78	82	31	90	86	0	0	0	0	0	0	0	0	0	0	0	0	0	0	0	0	0	0	0	1.034	1.012	0.948	1.044	2.842	1.154	0.766	0.000	0.000	0.000	0.000	0.000	0.000	0.000	0.000	0.000	0.000	0.000	0.000	0.000	0.000	52	340	362	696	0.048	Error	Error	184	178	0	0	350	346	0	0	0	0
2	7	11	""	"iYAR061W"	6960	27530	90	1220	1422	861	108	118	63	100	100	0	1406	1485	797	76	85	57	100	100	0	0	0	0	0	0	0	0	0	0	0	0	0	0	0	0	0	0	0	0.836	0.933	0.855	0.903	1.770	0.990	0.764	0.000	0.000	0.000	0.000	0.000	0.000	0.000	0.000	0.000	0.000	0.000	0.000	0.000	0.000	52	420	2442	2723	-0.258	Error	Error	1112	1330	0	0	1314	1409	0	0	0	0
2	8	11	""	"iYAR068W"	7150	27530	80	919	1389	1185	108	119	59	100	96	0	529	995	948	75	85	41	96	92	0	0	0	0	0	0	0	0	0	0	0	0	0	0	0	0	0	0	0	1.786	1.392	1.726	1.734	2.455	1.342	0.850	0.000	0.000	0.000	0.000	0.000	0.000	0.000	0.000	0.000	0.000	0.000	0.000	0.000	0.000	52	340	1265	2201	0.837	Error	Error	811	454	0	0	1281	920	0	0	0	0
2	9	11	""	"iYBL111C"	7350	27520	90	2959	7415	8760	112	120	57	100	100	0	1658	3391	3895	79	85	35	98	94	0	0	0	0	0	0	0	0	0	0	0	0	0	0	0	0	0	0	0	1.803	2.205	2.030	2.615	2.668	2.297	0.918	0.000	0.000	0.000	0.000	0.000	0.000	0.000	0.000	0.000	0.000	0.000	0.000	0.000	0.000	52	420	4426	10615	0.850	Error	Error	2847	1579	0	0	7303	3312	0	0	0	0
2	10	11	""	"iYBL098W"	7550	27540	70	648	946	763	103	111	54	93	90	0	556	824	631	78	83	30	96	93	0	0	0	0	0	0	0	0	0	0	0	0	0	0	0	0	0	0	0	1.140	1.130	1.307	1.181	2.501	1.183	0.863	0.000	0.000	0.000	0.000	0.000	0.000	0.000	0.000	0.000	0.000	0.000	0.000	0.000	0.000	32	236	1023	1589	0.189	Error	Error	545	478	0	0	843	746	0	0	0	0
2	11	11	""	"iYBL092W"	7760	27530	60	508	737	688	117	123	65	75	68	0	510	878	791	77	86	39	96	93	0	0	0	0	0	0	0	0	0	0	0	0	0	0	0	0	0	0	0	0.903	0.774	0.629	0.654	2.341	0.827	0.848	0.000	0.000	0.000	0.000	0.000	0.000	0.000	0.000	0.000	0.000	0.000	0.000	0.000	0.000	32	176	824	1421	-0.147	Error	Error	391	433	0	0	620	801	0	0	0	0
2	12	11	""	"iYBL089W"	7960	27530	90	426	1043	1324	110	118	60	92	78	0	523	1256	1585	78	88	59	98	96	0	0	0	0	0	0	0	0	0	0	0	0	0	0	0	0	0	0	0	0.710	0.792	0.743	0.646	2.114	0.801	0.804	0.000	0.000	0.000	0.000	0.000	0.000	0.000	0.000	0.000	0.000	0.000	0.000	0.000	0.000	52	420	761	2111	-0.494	Error	Error	316	445	0	0	933	1178	0	0	0	0
2	13	11	""	"iYBL071C"	8160	27530	60	194	397	413	109	117	58	59	43	0	286	420	316	81	84	29	96	93	0	0	0	0	0	0	0	0	0	0	0	0	0	0	0	0	0	0	0	0.415	0.850	0.526	0.528	2.882	1.151	0.766	0.000	0.000	0.000	0.000	0.000	0.000	0.000	0.000	0.000	0.000	0.000	0.000	0.000	0.000	32	176	290	627	-1.270	Error	Error	85	205	0	0	288	339	0	0	0	0
2	14	11	""	"iYBL065W"	8360	27530	60	236	370	280	106	110	49	81	65	0	202	251	139	76	80	26	96	81	0	0	0	0	0	0	0	0	0	0	0	0	0	0	0	0	0	0	0	1.032	1.509	1.178	0.993	3.634	2.031	0.682	0.000	0.000	0.000	0.000	0.000	0.000	0.000	0.000	0.000	0.000	0.000	0.000	0.000	0.000	32	176	256	439	0.045	Error	Error	130	126	0	0	264	175	0	0	0	0
2	15	11	""	"iYBL060W"	8560	27520	70	759	914	544	110	208	1025	37	0	0	665	668	367	78	94	155	84	71	0	0	0	0	0	0	0	0	0	0	0	0	0	0	0	0	0	0	0	1.106	1.363	1.441	1.307	1.806	6.452	0.328	0.000	0.000	0.000	0.000	0.000	0.000	0.000	0.000	0.000	0.000	0.000	0.000	0.000	0.000	32	236	1236	1394	0.145	Error	Error	649	587	0	0	804	590	0	0	0	0
2	16	11	""	"iYBL042C"	8750	27520	70	1391	1376	564	109	119	64	100	100	0	663	758	378	79	86	38	100	96	0	0	0	0	0	0	0	0	0	0	0	0	0	0	0	0	0	0	0	2.195	1.866	2.062	2.098	1.761	1.833	0.862	0.000	0.000	0.000	0.000	0.000	0.000	0.000	0.000	0.000	0.000	0.000	0.000	0.000	0.000	32	236	1866	1946	1.134	Error	Error	1282	584	0	0	1267	679	0	0	0	0
2	17	11	""	"iYBL038W"	8970	27530	80	712	836	621	109	112	48	92	88	0	468	680	631	79	84	31	98	94	0	0	0	0	0	0	0	0	0	0	0	0	0	0	0	0	0	0	0	1.550	1.210	1.363	1.405	2.481	1.106	0.650	0.000	0.000	0.000	0.000	0.000	0.000	0.000	0.000	0.000	0.000	0.000	0.000	0.000	0.000	52	340	992	1328	0.632	Error	Error	603	389	0	0	727	601	0	0	0	0
2	18	11	""	"iYBL034C"	9160	27530	70	470	509	212	109	117	58	100	93	0	336	380	215	77	80	25	96	96	0	0	0	0	0	0	0	0	0	0	0	0	0	0	0	0	0	0	0	1.394	1.320	1.432	1.572	2.090	1.281	0.658	0.000	0.000	0.000	0.000	0.000	0.000	0.000	0.000	0.000	0.000	0.000	0.000	0.000	0.000	32	236	620	703	0.479	Error	Error	361	259	0	0	400	303	0	0	0	0
2	19	11	""	"iYBR265W"	9370	27540	90	328	360	182	103	107	46	90	82	0	413	415	216	76	79	33	94	90	0	0	0	0	0	0	0	0	0	0	0	0	0	0	0	0	0	0	0	0.668	0.758	0.754	0.827	2.432	0.767	0.651	0.000	0.000	0.000	0.000	0.000	0.000	0.000	0.000	0.000	0.000	0.000	0.000	0.000	0.000	52	420	562	596	-0.583	Error	Error	225	337	0	0	257	339	0	0	0	0
2	20	11	""	"iYBR270C"	9560	27530	80	661	1045	961	105	115	54	90	86	0	710	1176	1039	75	79	29	100	96	0	0	0	0	0	0	0	0	0	0	0	0	0	0	0	0	0	0	0	0.876	0.854	0.807	0.755	2.767	0.884	0.847	0.000	0.000	0.000	0.000	0.000	0.000	0.000	0.000	0.000	0.000	0.000	0.000	0.000	0.000	52	340	1191	2041	-0.192	Error	Error	556	635	0	0	940	1101	0	0	0	0
2	21	11	""	"iYBR274W"	9770	27510	70	352	458	320	110	114	50	90	75	0	990	993	622	72	79	35	100	100	0	0	0	0	0	0	0	0	0	0	0	0	0	0	0	0	0	0	0	0.264	0.378	0.355	0.323	2.202	0.398	0.731	0.000	0.000	0.000	0.000	0.000	0.000	0.000	0.000	0.000	0.000	0.000	0.000	0.000	0.000	32	236	1160	1269	-1.923	Error	Error	242	918	0	0	348	921	0	0	0	0
2	1	12	""	"iYBR291C"	5760	27730	80	317	456	338	105	110	52	90	76	0	469	743	623	82	86	35	96	94	0	0	0	0	0	0	0	0	0	0	0	0	0	0	0	0	0	0	0	0.548	0.531	0.551	0.541	2.339	0.489	0.697	0.000	0.000	0.000	0.000	0.000	0.000	0.000	0.000	0.000	0.000	0.000	0.000	0.000	0.000	52	340	599	1012	-0.868	Error	Error	212	387	0	0	351	661	0	0	0	0
2	2	12	""	"iYBR294W"	5960	27740	80	1073	1310	860	110	119	51	96	92	0	851	858	569	80	88	40	90	90	0	0	0	0	0	0	0	0	0	0	0	0	0	0	0	0	0	0	0	1.249	1.542	1.499	1.697	1.868	1.568	0.862	0.000	0.000	0.000	0.000	0.000	0.000	0.000	0.000	0.000	0.000	0.000	0.000	0.000	0.000	52	340	1734	1978	0.321	Error	Error	963	771	0	0	1200	778	0	0	0	0
2	3	12	""	"iYBR297W"	6160	27730	90	758	899	496	106	115	54	100	98	0	1504	1903	950	77	83	32	100	100	0	0	0	0	0	0	0	0	0	0	0	0	0	0	0	0	0	0	0	0.457	0.434	0.440	0.398	1.657	0.438	0.843	0.000	0.000	0.000	0.000	0.000	0.000	0.000	0.000	0.000	0.000	0.000	0.000	0.000	0.000	52	420	2079	2619	-1.130	Error	Error	652	1427	0	0	793	1826	0	0	0	0
2	4	12	""	"iYCL061C"	6360	27730	80	3200	3006	1279	116	123	54	100	100	0	1920	1926	852	82	89	36	100	100	0	0	0	0	0	0	0	0	0	0	0	0	0	0	0	0	0	0	0	1.678	1.567	1.509	1.569	1.536	1.601	0.858	0.000	0.000	0.000	0.000	0.000	0.000	0.000	0.000	0.000	0.000	0.000	0.000	0.000	0.000	52	340	4922	4734	0.747	Error	Error	3084	1838	0	0	2890	1844	0	0	0	0
2	5	12	""	"iYCL055W-0"	6560	27730	90	641	1041	848	116	124	68	98	94	0	756	1058	772	81	120	537	57	40	0	0	0	0	0	0	0	0	0	0	0	0	0	0	0	0	0	0	0	0.778	0.947	0.902	0.896	1.836	1.021	0.826	0.000	0.000	0.000	0.000	0.000	0.000	0.000	0.000	0.000	0.000	0.000	0.000	0.000	0.000	52	420	1200	1902	-0.363	Error	Error	525	675	0	0	925	977	0	0	0	0
2	6	12	""	"iYCL051W"	6760	27740	80	398	594	519	106	116	63	86	71	0	911	1444	1228	76	136	615	63	44	0	0	0	0	0	0	0	0	0	0	0	0	0	0	0	0	0	0	0	0.350	0.357	0.333	0.357	2.846	0.199	0.386	0.000	0.000	0.000	0.000	0.000	0.000	0.000	0.000	0.000	0.000	0.000	0.000	0.000	0.000	52	340	1127	1856	-1.516	Error	Error	292	835	0	0	488	1368	0	0	0	0
2	7	12	""	"iYCL029C"	6960	27730	80	911	861	405	108	115	54	100	96	0	575	565	218	77	85	35	100	100	0	0	0	0	0	0	0	0	0	0	0	0	0	0	0	0	0	0	0	1.612	1.543	1.330	1.424	1.659	1.758	0.718	0.000	0.000	0.000	0.000	0.000	0.000	0.000	0.000	0.000	0.000	0.000	0.000	0.000	0.000	52	340	1301	1241	0.689	Error	Error	803	498	0	0	753	488	0	0	0	0
2	8	12	""	"iYCL025C"	7160	27740	100	684	972	726	105	113	51	100	97	0	351	494	356	78	84	33	95	90	0	0	0	0	0	0	0	0	0	0	0	0	0	0	0	0	0	0	0	2.121	2.084	2.194	2.263	2.251	2.193	0.831	0.000	0.000	0.000	0.000	0.000	0.000	0.000	0.000	0.000	0.000	0.000	0.000	0.000	0.000	80	534	852	1283	1.085	Error	Error	579	273	0	0	867	416	0	0	0	0
2	9	12	""	"iYCRCdelta6-0"	7360	27730	90	333	529	443	107	113	47	92	76	0	440	712	600	79	85	40	100	92	0	0	0	0	0	0	0	0	0	0	0	0	0	0	0	0	0	0	0	0.626	0.667	0.643	0.640	2.054	0.714	0.700	0.000	0.000	0.000	0.000	0.000	0.000	0.000	0.000	0.000	0.000	0.000	0.000	0.000	0.000	52	420	587	1055	-0.676	Error	Error	226	361	0	0	422	633	0	0	0	0
2	10	12	""	"iYDL043C"	7560	27730	80	352	364	121	103	112	49	100	94	0	410	403	151	75	82	34	98	90	0	0	0	0	0	0	0	0	0	0	0	0	0	0	0	0	0	0	0	0.743	0.796	0.805	0.845	2.062	0.788	0.540	0.000	0.000	0.000	0.000	0.000	0.000	0.000	0.000	0.000	0.000	0.000	0.000	0.000	0.000	52	340	584	589	-0.428	Error	Error	249	335	0	0	261	328	0	0	0	0
2	11	12	""	"iYDL037C-0"	7760	27720	90	388	542	368	109	117	54	100	88	0	601	759	534	77	83	32	98	96	0	0	0	0	0	0	0	0	0	0	0	0	0	0	0	0	0	0	0	0.532	0.635	0.597	0.649	2.073	0.633	0.786	0.000	0.000	0.000	0.000	0.000	0.000	0.000	0.000	0.000	0.000	0.000	0.000	0.000	0.000	52	420	803	1115	-0.909	Error	Error	279	524	0	0	433	682	0	0	0	0
2	12	12	""	"iYDL032W"	7960	27730	90	510	468	244	111	121	68	88	73	0	309	314	158	77	133	528	3	0	0	0	0	0	0	0	0	0	0	0	0	0	0	0	0	0	0	0	0	1.720	1.506	1.372	1.541	2.199	0.078	0.056	0.000	0.000	0.000	0.000	0.000	0.000	0.000	0.000	0.000	0.000	0.000	0.000	0.000	0.000	52	420	631	594	0.782	Error	Error	399	232	0	0	357	237	0	0	0	0
2	13	12	""	"iYDL014W"	8160	27730	80	614	603	305	109	112	49	96	96	0	495	507	248	76	79	26	98	94	0	0	0	0	0	0	0	0	0	0	0	0	0	0	0	0	0	0	0	1.205	1.146	1.154	1.186	2.493	1.248	0.634	0.000	0.000	0.000	0.000	0.000	0.000	0.000	0.000	0.000	0.000	0.000	0.000	0.000	0.000	52	340	924	925	0.269	Error	Error	505	419	0	0	494	431	0	0	0	0
2	14	12	""	"iYDL008W"	8360	27720	80	321	396	269	103	110	50	82	69	0	463	583	465	70	75	25	92	90	0	0	0	0	0	0	0	0	0	0	0	0	0	0	0	0	0	0	0	0.555	0.571	0.600	0.629	2.453	0.529	0.644	0.000	0.000	0.000	0.000	0.000	0.000	0.000	0.000	0.000	0.000	0.000	0.000	0.000	0.000	52	340	611	806	-0.850	Error	Error	218	393	0	0	293	513	0	0	0	0
2	15	12	""	"iYDLWtau1"	8560	27730	70	275	401	306	105	114	53	75	62	0	306	432	344	71	76	37	93	87	0	0	0	0	0	0	0	0	0	0	0	0	0	0	0	0	0	0	0	0.723	0.820	0.753	0.709	3.512	0.763	0.633	0.000	0.000	0.000	0.000	0.000	0.000	0.000	0.000	0.000	0.000	0.000	0.000	0.000	0.000	32	236	405	657	-0.467	Error	Error	170	235	0	0	296	361	0	0	0	0
2	16	12	""	"iYDR008C"	8760	27730	90	953	919	430	110	121	66	96	92	0	502	518	273	83	107	171	78	57	0	0	0	0	0	0	0	0	0	0	0	0	0	0	0	0	0	0	0	2.012	1.860	1.760	1.832	2.049	1.920	0.757	0.000	0.000	0.000	0.000	0.000	0.000	0.000	0.000	0.000	0.000	0.000	0.000	0.000	0.000	52	420	1262	1244	1.009	Error	Error	843	419	0	0	809	435	0	0	0	0
2	17	12	""	"iYDR013W"	8960	27720	70	271	400	327	110	116	50	71	65	0	348	628	527	82	89	34	100	90	0	0	0	0	0	0	0	0	0	0	0	0	0	0	0	0	0	0	0	0.605	0.531	0.576	0.411	2.852	0.554	0.788	0.000	0.000	0.000	0.000	0.000	0.000	0.000	0.000	0.000	0.000	0.000	0.000	0.000	0.000	32	236	427	836	-0.724	Error	Error	161	266	0	0	290	546	0	0	0	0
2	18	12	""	"iYDR016C"	9170	27730	90	587	685	364	109	115	53	96	90	0	2088	2161	1314	79	84	29	100	100	0	0	0	0	0	0	0	0	0	0	0	0	0	0	0	0	0	0	0	0.238	0.277	0.280	0.288	2.082	0.245	0.673	0.000	0.000	0.000	0.000	0.000	0.000	0.000	0.000	0.000	0.000	0.000	0.000	0.000	0.000	52	420	2487	2658	-2.071	Error	Error	478	2009	0	0	576	2082	0	0	0	0
2	19	12	""	"iYDR032C-0"	9360	27730	90	652	672	293	105	110	49	100	98	0	346	392	182	77	80	36	98	96	0	0	0	0	0	0	0	0	0	0	0	0	0	0	0	0	0	0	0	2.033	1.800	1.654	1.847	1.692	1.914	0.655	0.000	0.000	0.000	0.000	0.000	0.000	0.000	0.000	0.000	0.000	0.000	0.000	0.000	0.000	52	414	816	882	1.024	Error	Error	547	269	0	0	567	315	0	0	0	0
2	20	12	""	"iYDR034C"	9560	27720	90	1464	1412	552	106	108	49	100	100	0	1331	1300	461	75	77	22	100	100	0	0	0	0	0	0	0	0	0	0	0	0	0	0	0	0	0	0	0	1.081	1.066	1.021	1.038	1.571	1.128	0.810	0.000	0.000	0.000	0.000	0.000	0.000	0.000	0.000	0.000	0.000	0.000	0.000	0.000	0.000	52	420	2614	2531	0.113	Error	Error	1358	1256	0	0	1306	1225	0	0	0	0
2	21	12	""	"iYDR034C-A"	9760	27730	90	1996	2241	1481	105	109	48	100	100	0	2270	2596	1920	72	74	22	98	98	0	0	0	0	0	0	0	0	0	0	0	0	0	0	0	0	0	0	0	0.860	0.846	0.845	1.000	2.332	0.801	0.843	0.000	0.000	0.000	0.000	0.000	0.000	0.000	0.000	0.000	0.000	0.000	0.000	0.000	0.000	52	420	4089	4660	-0.217	Error	Error	1891	2198	0	0	2136	2524	0	0	0	0
2	1	13	""	"iYDR335W"	5750	27920	70	790	799	347	111	116	53	100	100	0	1084	1004	399	78	85	42	100	100	0	0	0	0	0	0	0	0	0	0	0	0	0	0	0	0	0	0	0	0.675	0.743	0.759	0.720	1.943	0.700	0.756	0.000	0.000	0.000	0.000	0.000	0.000	0.000	0.000	0.000	0.000	0.000	0.000	0.000	0.000	32	230	1685	1614	-0.567	Error	Error	679	1006	0	0	688	926	0	0	0	0
2	2	13	""	"iYDR339C"	5960	27940	60	163	183	116	97	108	48	59	40	0	212	226	122	82	89	37	78	65	0	0	0	0	0	0	0	0	0	0	0	0	0	0	0	0	0	0	0	0.508	0.597	1.116	0.855	2.601	0.737	0.157	0.000	0.000	0.000	0.000	0.000	0.000	0.000	0.000	0.000	0.000	0.000	0.000	0.000	0.000	32	176	196	230	-0.978	Error	Error	66	130	0	0	86	144	0	0	0	0
2	3	13	""	"iYDR342C-1"	6160	27930	80	1204	1231	476	117	120	54	100	100	0	761	756	217	80	86	35	100	100	0	0	0	0	0	0	0	0	0	0	0	0	0	0	0	0	0	0	0	1.596	1.648	1.581	1.582	1.459	1.963	0.805	0.000	0.000	0.000	0.000	0.000	0.000	0.000	0.000	0.000	0.000	0.000	0.000	0.000	0.000	52	340	1768	1790	0.675	Error	Error	1087	681	0	0	1114	676	0	0	0	0
2	4	13	""	"iYDR354W"	6340	27920	60	408	457	229	110	118	53	93	84	0	324	333	119	83	87	34	100	96	0	0	0	0	0	0	0	0	0	0	0	0	0	0	0	0	0	0	0	1.237	1.388	1.381	1.276	2.043	1.584	0.633	0.000	0.000	0.000	0.000	0.000	0.000	0.000	0.000	0.000	0.000	0.000	0.000	0.000	0.000	32	176	539	597	0.306	Error	Error	298	241	0	0	347	250	0	0	0	0
2	5	13	""	"iYDR360W"	6560	27930	80	1039	1070	585	110	118	50	96	94	0	663	703	337	78	84	30	100	98	0	0	0	0	0	0	0	0	0	0	0	0	0	0	0	0	0	0	0	1.588	1.536	1.471	1.418	2.074	1.709	0.798	0.000	0.000	0.000	0.000	0.000	0.000	0.000	0.000	0.000	0.000	0.000	0.000	0.000	0.000	52	340	1514	1585	0.667	Error	Error	929	585	0	0	960	625	0	0	0	0
2	6	13	""	"itK(CUU)D1"	6750	27920	70	632	610	185	107	113	48	100	100	0	827	778	259	75	80	28	100	100	0	0	0	0	0	0	0	0	0	0	0	0	0	0	0	0	0	0	0	0.698	0.716	0.703	0.716	1.513	0.685	0.772	0.000	0.000	0.000	0.000	0.000	0.000	0.000	0.000	0.000	0.000	0.000	0.000	0.000	0.000	32	236	1277	1206	-0.518	Error	Error	525	752	0	0	503	703	0	0	0	0
2	7	13	""	"iYDR379W"	6950	27930	100	1115	1289	786	109	113	50	93	91	0	1122	1005	592	78	84	35	88	86	0	0	0	0	0	0	0	0	0	0	0	0	0	0	0	0	0	0	0	0.964	1.273	1.250	1.302	2.664	1.325	0.839	0.000	0.000	0.000	0.000	0.000	0.000	0.000	0.000	0.000	0.000	0.000	0.000	0.000	0.000	80	542	2050	2107	-0.053	Error	Error	1006	1044	0	0	1180	927	0	0	0	0
2	8	13	""	"iYDR383C"	7160	27930	80	333	345	153	116	118	49	84	75	0	486	472	231	80	87	39	98	94	0	0	0	0	0	0	0	0	0	0	0	0	0	0	0	0	0	0	0	0.534	0.584	0.608	0.591	2.464	0.596	0.592	0.000	0.000	0.000	0.000	0.000	0.000	0.000	0.000	0.000	0.000	0.000	0.000	0.000	0.000	52	340	623	621	-0.904	Error	Error	217	406	0	0	229	392	0	0	0	0
2	9	13	""	"iYDR387C"	7370	27930	80	421	464	276	113	117	54	86	80	0	564	539	219	78	82	31	98	96	0	0	0	0	0	0	0	0	0	0	0	0	0	0	0	0	0	0	0	0.634	0.761	0.734	0.640	2.065	0.891	0.669	0.000	0.000	0.000	0.000	0.000	0.000	0.000	0.000	0.000	0.000	0.000	0.000	0.000	0.000	52	340	794	812	-0.658	Error	Error	308	486	0	0	351	461	0	0	0	0
2	10	13	""	"iYDR404C"	7550	27920	80	847	1031	602	110	116	50	100	98	0	473	463	274	78	82	29	88	84	0	0	0	0	0	0	0	0	0	0	0	0	0	0	0	0	0	0	0	1.866	2.392	2.300	3.042	2.659	2.474	0.797	0.000	0.000	0.000	0.000	0.000	0.000	0.000	0.000	0.000	0.000	0.000	0.000	0.000	0.000	52	340	1132	1306	0.900	Error	Error	737	395	0	0	921	385	0	0	0	0
2	11	13	""	"iYDR408C"	7770	27920	70	1146	1038	482	109	120	55	100	96	0	590	585	202	79	85	32	96	96	0	0	0	0	0	0	0	0	0	0	0	0	0	0	0	0	0	0	0	2.029	1.836	1.766	1.585	1.692	2.166	0.804	0.000	0.000	0.000	0.000	0.000	0.000	0.000	0.000	0.000	0.000	0.000	0.000	0.000	0.000	32	236	1548	1435	1.021	Error	Error	1037	511	0	0	929	506	0	0	0	0
2	12	13	""	"iYDR413C"	7950	27920	70	598	583	303	101	109	62	96	81	0	325	396	219	77	83	45	90	87	0	0	0	0	0	0	0	0	0	0	0	0	0	0	0	0	0	0	0	2.004	1.511	1.332	1.463	2.182	1.463	0.644	0.000	0.000	0.000	0.000	0.000	0.000	0.000	0.000	0.000	0.000	0.000	0.000	0.000	0.000	32	236	745	801	1.003	Error	Error	497	248	0	0	482	319	0	0	0	0
2	13	13	""	"itS(UGA)E-0"	8160	27920	90	1144	1376	1011	113	133	268	76	65	0	726	858	583	75	101	407	67	42	0	0	0	0	0	0	0	0	0	0	0	0	0	0	0	0	0	0	0	1.584	1.613	1.628	1.421	2.027	1.739	0.844	0.000	0.000	0.000	0.000	0.000	0.000	0.000	0.000	0.000	0.000	0.000	0.000	0.000	0.000	52	420	1682	2046	0.663	Error	Error	1031	651	0	0	1263	783	0	0	0	0
2	14	13	""	"iYER068W"	8350	27920	90	556	823	573	107	118	106	90	82	0	285	437	318	73	85	104	78	50	0	0	0	0	0	0	0	0	0	0	0	0	0	0	0	0	0	0	0	2.118	1.967	2.062	2.014	2.290	2.013	0.818	0.000	0.000	0.000	0.000	0.000	0.000	0.000	0.000	0.000	0.000	0.000	0.000	0.000	0.000	52	420	661	1080	1.083	Error	Error	449	212	0	0	716	364	0	0	0	0
2	15	13	""	"iYER072W"	8550	27910	70	656	712	282	103	110	54	100	93	0	510	519	241	72	79	33	100	96	0	0	0	0	0	0	0	0	0	0	0	0	0	0	0	0	0	0	0	1.263	1.362	1.415	1.425	1.641	1.457	0.740	0.000	0.000	0.000	0.000	0.000	0.000	0.000	0.000	0.000	0.000	0.000	0.000	0.000	0.000	32	236	991	1056	0.336	Error	Error	553	438	0	0	609	447	0	0	0	0
2	16	13	""	"iYER087W"	8750	27920	80	595	704	457	108	115	47	98	98	0	977	1305	909	79	86	33	98	98	0	0	0	0	0	0	0	0	0	0	0	0	0	0	0	0	0	0	0	0.542	0.486	0.557	0.541	2.687	0.453	0.756	0.000	0.000	0.000	0.000	0.000	0.000	0.000	0.000	0.000	0.000	0.000	0.000	0.000	0.000	52	340	1385	1822	-0.883	Error	Error	487	898	0	0	596	1226	0	0	0	0
2	17	13	""	"iYER090W"	8960	27920	90	269	456	350	114	120	55	82	67	0	666	982	790	80	85	36	100	96	0	0	0	0	0	0	0	0	0	0	0	0	0	0	0	0	0	0	0	0.265	0.379	0.384	0.351	1.905	0.381	0.772	0.000	0.000	0.000	0.000	0.000	0.000	0.000	0.000	0.000	0.000	0.000	0.000	0.000	0.000	52	420	741	1244	-1.919	Error	Error	155	586	0	0	342	902	0	0	0	0
2	18	13	""	"iYER093C"	9150	27910	70	434	558	376	109	116	56	96	87	0	271	408	298	77	82	26	96	96	0	0	0	0	0	0	0	0	0	0	0	0	0	0	0	0	0	0	0	1.675	1.356	1.456	1.449	2.264	1.369	0.787	0.000	0.000	0.000	0.000	0.000	0.000	0.000	0.000	0.000	0.000	0.000	0.000	0.000	0.000	32	236	519	780	0.744	Error	Error	325	194	0	0	449	331	0	0	0	0
2	19	13	""	"iYER106W"	9350	27910	80	714	1004	911	109	114	50	96	92	0	907	1048	674	74	79	36	100	98	0	0	0	0	0	0	0	0	0	0	0	0	0	0	0	0	0	0	0	0.726	0.919	0.740	0.712	1.998	1.104	0.750	0.000	0.000	0.000	0.000	0.000	0.000	0.000	0.000	0.000	0.000	0.000	0.000	0.000	0.000	52	340	1438	1869	-0.461	Error	Error	605	833	0	0	895	974	0	0	0	0
2	20	13	""	"iYER110C"	9560	27910	80	322	689	784	103	114	75	86	67	0	281	602	720	76	79	24	98	90	0	0	0	0	0	0	0	0	0	0	0	0	0	0	0	0	0	0	0	1.068	1.114	1.328	1.114	2.073	1.120	0.721	0.000	0.000	0.000	0.000	0.000	0.000	0.000	0.000	0.000	0.000	0.000	0.000	0.000	0.000	52	340	424	1112	0.095	Error	Error	219	205	0	0	586	526	0	0	0	0
2	21	13	""	"iYER114C"	9760	27920	70	900	813	405	108	114	50	100	93	0	454	505	277	71	72	19	100	96	0	0	0	0	0	0	0	0	0	0	0	0	0	0	0	0	0	0	0	2.068	1.624	1.897	1.659	1.877	1.769	0.719	0.000	0.000	0.000	0.000	0.000	0.000	0.000	0.000	0.000	0.000	0.000	0.000	0.000	0.000	32	236	1175	1139	1.048	Error	Error	792	383	0	0	705	434	0	0	0	0
2	1	14	""	"iYER131W"	5760	28120	90	1232	1277	602	110	117	58	100	100	0	1203	1250	615	84	89	36	100	100	0	0	0	0	0	0	0	0	0	0	0	0	0	0	0	0	0	0	0	1.003	1.001	1.018	1.019	1.598	1.004	0.812	0.000	0.000	0.000	0.000	0.000	0.000	0.000	0.000	0.000	0.000	0.000	0.000	0.000	0.000	52	420	2241	2333	0.004	Error	Error	1122	1119	0	0	1167	1166	0	0	0	0
2	2	14	""	"iYERCdelta14"	5960	28130	80	953	1123	753	109	120	55	100	98	0	535	593	369	82	89	35	92	88	0	0	0	0	0	0	0	0	0	0	0	0	0	0	0	0	0	0	0	1.863	1.984	1.907	2.003	2.394	2.143	0.815	0.000	0.000	0.000	0.000	0.000	0.000	0.000	0.000	0.000	0.000	0.000	0.000	0.000	0.000	52	340	1297	1525	0.898	Error	Error	844	453	0	0	1014	511	0	0	0	0
2	3	14	""	"itK(CUU)E2"	6160	28130	70	908	852	471	116	124	57	93	93	0	840	892	502	79	87	37	100	96	0	0	0	0	0	0	0	0	0	0	0	0	0	0	0	0	0	0	0	1.041	0.905	0.889	0.827	2.087	0.925	0.848	0.000	0.000	0.000	0.000	0.000	0.000	0.000	0.000	0.000	0.000	0.000	0.000	0.000	0.000	32	236	1553	1549	0.058	Error	Error	792	761	0	0	736	813	0	0	0	0
2	4	14	""	"iYGL186C"	6350	28120	70	1296	1368	863	108	119	67	93	90	0	440	532	298	79	89	46	100	93	0	0	0	0	0	0	0	0	0	0	0	0	0	0	0	0	0	0	0	3.291	2.781	2.664	2.395	2.567	2.905	0.800	0.000	0.000	0.000	0.000	0.000	0.000	0.000	0.000	0.000	0.000	0.000	0.000	0.000	0.000	32	236	1549	1713	1.718	Error	Error	1188	361	0	0	1260	453	0	0	0	0
2	5	14	""	"iYGL182C"	6540	28120	100	1161	1351	805	106	113	52	100	100	0	468	566	382	80	88	34	97	91	0	0	0	0	0	0	0	0	0	0	0	0	0	0	0	0	0	0	0	2.719	2.562	2.687	2.867	1.949	2.537	0.818	0.000	0.000	0.000	0.000	0.000	0.000	0.000	0.000	0.000	0.000	0.000	0.000	0.000	0.000	80	544	1443	1731	1.443	Error	Error	1055	388	0	0	1245	486	0	0	0	0
2	6	14	""	"iYGL179C-1"	6760	28120	60	384	732	648	104	115	54	90	78	0	284	461	350	74	79	26	100	100	0	0	0	0	0	0	0	0	0	0	0	0	0	0	0	0	0	0	0	1.333	1.623	1.432	1.380	1.966	1.848	0.793	0.000	0.000	0.000	0.000	0.000	0.000	0.000	0.000	0.000	0.000	0.000	0.000	0.000	0.000	32	176	490	1015	0.415	Error	Error	280	210	0	0	628	387	0	0	0	0
2	7	14	""	"iYGL163C-1"	6950	28110	70	2820	2492	1180	110	117	55	100	100	0	1086	1017	529	79	83	26	100	96	0	0	0	0	0	0	0	0	0	0	0	0	0	0	0	0	0	0	0	2.691	2.539	2.670	2.849	1.836	2.525	0.867	0.000	0.000	0.000	0.000	0.000	0.000	0.000	0.000	0.000	0.000	0.000	0.000	0.000	0.000	32	236	3717	3320	1.428	Error	Error	2710	1007	0	0	2382	938	0	0	0	0
2	8	14	""	"iYGL159W"	7150	28130	70	513	913	775	106	111	49	96	87	0	578	995	874	79	85	30	96	93	0	0	0	0	0	0	0	0	0	0	0	0	0	0	0	0	0	0	0	0.816	0.881	0.875	1.010	2.408	0.879	0.899	0.000	0.000	0.000	0.000	0.000	0.000	0.000	0.000	0.000	0.000	0.000	0.000	0.000	0.000	32	236	906	1723	-0.294	Error	Error	407	499	0	0	807	916	0	0	0	0
2	9	14	""	"iYGL157W"	7360	28120	80	983	1101	554	110	123	77	100	100	0	804	915	535	82	126	519	67	26	0	0	0	0	0	0	0	0	0	0	0	0	0	0	0	0	0	0	0	1.209	1.190	1.240	1.272	1.747	1.132	0.813	0.000	0.000	0.000	0.000	0.000	0.000	0.000	0.000	0.000	0.000	0.000	0.000	0.000	0.000	52	340	1595	1824	0.274	Error	Error	873	722	0	0	991	833	0	0	0	0
2	10	14	""	"iYGL139W"	7550	28120	80	363	483	334	114	118	53	90	73	0	309	389	275	77	82	30	90	82	0	0	0	0	0	0	0	0	0	0	0	0	0	0	0	0	0	0	0	1.073	1.183	1.151	1.273	2.249	1.264	0.743	0.000	0.000	0.000	0.000	0.000	0.000	0.000	0.000	0.000	0.000	0.000	0.000	0.000	0.000	52	340	481	681	0.102	Error	Error	249	232	0	0	369	312	0	0	0	0
2	11	14	""	"iYGL135W"	7760	28130	70	1178	1245	658	111	114	49	100	100	0	676	772	397	81	85	34	100	100	0	0	0	0	0	0	0	0	0	0	0	0	0	0	0	0	0	0	0	1.793	1.641	1.494	1.586	1.800	1.773	0.785	0.000	0.000	0.000	0.000	0.000	0.000	0.000	0.000	0.000	0.000	0.000	0.000	0.000	0.000	32	236	1662	1825	0.843	Error	Error	1067	595	0	0	1134	691	0	0	0	0
2	12	14	""	"iYGL130W"	7950	28120	60	792	1412	1300	105	110	48	100	100	0	744	1580	1584	76	80	24	93	90	0	0	0	0	0	0	0	0	0	0	0	0	0	0	0	0	0	0	0	1.028	0.869	0.970	1.124	2.219	0.829	0.838	0.000	0.000	0.000	0.000	0.000	0.000	0.000	0.000	0.000	0.000	0.000	0.000	0.000	0.000	32	176	1355	2811	0.040	Error	Error	687	668	0	0	1307	1504	0	0	0	0
2	13	14	""	"iYGL114W"	8160	28110	70	403	514	362	112	145	354	50	15	0	487	548	339	77	121	543	37	6	0	0	0	0	0	0	0	0	0	0	0	0	0	0	0	0	0	0	0	0.710	0.854	0.821	0.756	2.089	0.937	0.691	0.000	0.000	0.000	0.000	0.000	0.000	0.000	0.000	0.000	0.000	0.000	0.000	0.000	0.000	32	236	701	873	-0.495	Error	Error	291	410	0	0	402	471	0	0	0	0
2	14	14	""	"iYGL110C"	8390	28140	100	143	459	1073	109	130	171	25	17	0	107	900	4930	74	98	183	23	16	0	0	0	0	0	0	0	0	0	0	0	0	0	0	0	0	0	0	0	1.030	0.424	1.000	1.268	4.115	0.115	0.245	0.000	0.000	0.000	0.000	0.000	0.000	0.000	0.000	0.000	0.000	0.000	0.000	0.000	0.000	80	508	67	1176	0.043	Error	Error	34	33	0	0	350	826	0	0	0	0
2	15	14	""	"iYGL105W"	8550	28130	90	345	487	385	114	134	169	69	36	0	337	503	543	75	99	182	61	32	0	0	0	0	0	0	0	0	0	0	0	0	0	0	0	0	0	0	0	0.882	0.871	0.951	1.173	3.120	0.376	0.438	0.000	0.000	0.000	0.000	0.000	0.000	0.000	0.000	0.000	0.000	0.000	0.000	0.000	0.000	52	388	493	801	-0.182	Error	Error	231	262	0	0	373	428	0	0	0	0
2	16	14	""	"iYGR177C"	8750	28110	70	515	698	485	109	111	44	96	87	0	469	560	422	74	81	32	93	87	0	0	0	0	0	0	0	0	0	0	0	0	0	0	0	0	0	0	0	1.028	1.212	1.444	1.508	2.457	1.198	0.825	0.000	0.000	0.000	0.000	0.000	0.000	0.000	0.000	0.000	0.000	0.000	0.000	0.000	0.000	32	236	801	1075	0.040	Error	Error	406	395	0	0	589	486	0	0	0	0
2	17	14	""	"itL(CAA)G3"	8960	28120	90	1390	1353	694	113	119	52	100	100	0	1183	1183	708	77	93	110	92	90	0	0	0	0	0	0	0	0	0	0	0	0	0	0	0	0	0	0	0	1.155	1.121	1.144	1.265	1.953	0.807	0.636	0.000	0.000	0.000	0.000	0.000	0.000	0.000	0.000	0.000	0.000	0.000	0.000	0.000	0.000	52	420	2383	2346	0.207	Error	Error	1277	1106	0	0	1240	1106	0	0	0	0
2	18	14	""	"iYGR185C"	9160	28130	60	385	477	272	106	116	52	96	90	0	291	429	319	76	80	26	96	87	0	0	0	0	0	0	0	0	0	0	0	0	0	0	0	0	0	0	0	1.298	1.051	1.006	1.199	2.193	0.945	0.803	0.000	0.000	0.000	0.000	0.000	0.000	0.000	0.000	0.000	0.000	0.000	0.000	0.000	0.000	32	176	494	724	0.376	Error	Error	279	215	0	0	371	353	0	0	0	0
2	19	14	""	"iYGR199W"	9360	28120	50	541	502	229	104	111	56	91	83	0	1163	897	553	78	89	50	91	75	0	0	0	0	0	0	0	0	0	0	0	0	0	0	0	0	0	0	0	0.403	0.486	0.476	0.612	1.806	0.411	0.785	0.000	0.000	0.000	0.000	0.000	0.000	0.000	0.000	0.000	0.000	0.000	0.000	0.000	0.000	12	104	1522	1217	-1.312	Error	Error	437	1085	0	0	398	819	0	0	0	0
2	20	14	""	"iYGR203W"	9560	28130	60	307	335	172	106	112	50	90	68	0	276	334	217	74	78	24	90	84	0	0	0	0	0	0	0	0	0	0	0	0	0	0	0	0	0	0	0	0.995	0.881	0.958	1.022	2.425	0.878	0.447	0.000	0.000	0.000	0.000	0.000	0.000	0.000	0.000	0.000	0.000	0.000	0.000	0.000	0.000	32	176	403	489	-0.007	Error	Error	201	202	0	0	229	260	0	0	0	0
2	21	14	""	"iYGR207C"	9770	28110	60	313	340	129	98	108	50	96	90	0	391	446	232	72	74	22	100	100	0	0	0	0	0	0	0	0	0	0	0	0	0	0	0	0	0	0	0	0.674	0.647	0.646	0.670	2.164	0.551	0.583	0.000	0.000	0.000	0.000	0.000	0.000	0.000	0.000	0.000	0.000	0.000	0.000	0.000	0.000	32	176	534	616	-0.569	Error	Error	215	319	0	0	242	374	0	0	0	0
2	1	15	""	"iYGR221C"	5760	28330	80	706	976	637	110	117	56	100	98	0	681	1021	725	84	92	39	98	98	0	0	0	0	0	0	0	0	0	0	0	0	0	0	0	0	0	0	0	0.998	0.924	0.952	0.924	1.837	0.901	0.873	0.000	0.000	0.000	0.000	0.000	0.000	0.000	0.000	0.000	0.000	0.000	0.000	0.000	0.000	52	340	1193	1803	-0.002	Error	Error	596	597	0	0	866	937	0	0	0	0
2	2	15	""	"iYGR224W"	5960	28340	80	705	933	636	117	119	53	100	98	0	450	668	518	81	90	38	96	94	0	0	0	0	0	0	0	0	0	0	0	0	0	0	0	0	0	0	0	1.593	1.390	1.475	1.661	2.277	1.326	0.833	0.000	0.000	0.000	0.000	0.000	0.000	0.000	0.000	0.000	0.000	0.000	0.000	0.000	0.000	52	340	957	1403	0.672	Error	Error	588	369	0	0	816	587	0	0	0	0
2	3	15	""	"iYGR230W"	6170	28330	70	484	1021	884	110	116	50	93	90	0	428	823	723	83	90	40	100	90	0	0	0	0	0	0	0	0	0	0	0	0	0	0	0	0	0	0	0	1.084	1.231	1.237	1.193	2.077	1.257	0.803	0.000	0.000	0.000	0.000	0.000	0.000	0.000	0.000	0.000	0.000	0.000	0.000	0.000	0.000	32	236	719	1651	0.116	Error	Error	374	345	0	0	911	740	0	0	0	0
2	4	15	""	"iYGR247W"	6360	28330	80	432	433	139	111	115	48	98	96	0	443	448	164	81	88	40	98	98	0	0	0	0	0	0	0	0	0	0	0	0	0	0	0	0	0	0	0	0.887	0.877	0.871	0.910	2.120	0.863	0.564	0.000	0.000	0.000	0.000	0.000	0.000	0.000	0.000	0.000	0.000	0.000	0.000	0.000	0.000	52	340	683	689	-0.173	Error	Error	321	362	0	0	322	367	0	0	0	0
2	5	15	""	"iYGR250C-0"	6560	28320	70	1613	1786	1256	105	123	80	100	100	0	782	942	684	84	106	161	81	68	0	0	0	0	0	0	0	0	0	0	0	0	0	0	0	0	0	0	0	2.160	1.959	2.071	2.043	1.831	1.998	0.844	0.000	0.000	0.000	0.000	0.000	0.000	0.000	0.000	0.000	0.000	0.000	0.000	0.000	0.000	32	236	2206	2539	1.111	Error	Error	1508	698	0	0	1681	858	0	0	0	0
2	6	15	""	"iYGR253C-0"	6760	28330	60	667	957	805	115	121	50	90	90	0	408	567	447	76	83	30	96	87	0	0	0	0	0	0	0	0	0	0	0	0	0	0	0	0	0	0	0	1.663	1.715	1.652	1.666	2.161	1.902	0.793	0.000	0.000	0.000	0.000	0.000	0.000	0.000	0.000	0.000	0.000	0.000	0.000	0.000	0.000	32	176	884	1333	0.733	Error	Error	552	332	0	0	842	491	0	0	0	0
2	7	15	""	"iYHR186C"	6940	28350	120	952	2008	2668	114	126	117	75	68	0	1733	3965	4914	82	120	634	68	55	0	0	0	0	0	0	0	0	0	0	0	0	0	0	0	0	0	0	0	0.508	0.488	0.609	0.544	3.080	0.433	0.674	0.000	0.000	0.000	0.000	0.000	0.000	0.000	0.000	0.000	0.000	0.000	0.000	0.000	0.000	120	702	2489	5777	-0.978	Error	Error	838	1651	0	0	1894	3883	0	0	-100	0
2	8	15	""	"iYHR191C"	7150	28330	90	606	637	323	110	115	52	94	92	0	621	681	378	84	92	37	100	96	0	0	0	0	0	0	0	0	0	0	0	0	0	0	0	0	0	0	0	0.924	0.883	1.048	0.958	1.655	0.855	0.762	0.000	0.000	0.000	0.000	0.000	0.000	0.000	0.000	0.000	0.000	0.000	0.000	0.000	0.000	52	420	1033	1124	-0.115	Error	Error	496	537	0	0	527	597	0	0	0	0
2	9	15	""	"iYHR196W"	7370	28330	70	251	313	197	113	129	148	46	31	0	366	429	260	81	91	39	93	90	0	0	0	0	0	0	0	0	0	0	0	0	0	0	0	0	0	0	0	0.484	0.575	0.696	0.650	2.235	0.647	0.546	0.000	0.000	0.000	0.000	0.000	0.000	0.000	0.000	0.000	0.000	0.000	0.000	0.000	0.000	32	236	423	548	-1.046	Error	Error	138	285	0	0	200	348	0	0	0	0
2	10	15	""	"iYHRCdelta16-0"	7560	28320	80	3046	6198	6566	113	127	90	100	100	0	1622	3365	3803	80	87	32	98	94	0	0	0	0	0	0	0	0	0	0	0	0	0	0	0	0	0	0	0	1.902	1.852	1.932	2.143	2.370	1.847	0.857	0.000	0.000	0.000	0.000	0.000	0.000	0.000	0.000	0.000	0.000	0.000	0.000	0.000	0.000	52	340	4475	9370	0.928	Error	Error	2933	1542	0	0	6085	3285	0	0	0	0
2	11	15	""	"iYIL174W-1"	7760	28330	80	578	1136	1116	116	122	57	100	90	0	492	818	750	83	90	39	100	98	0	0	0	0	0	0	0	0	0	0	0	0	0	0	0	0	0	0	0	1.130	1.388	1.376	1.304	1.631	1.481	0.890	0.000	0.000	0.000	0.000	0.000	0.000	0.000	0.000	0.000	0.000	0.000	0.000	0.000	0.000	52	340	871	1755	0.176	Error	Error	462	409	0	0	1020	735	0	0	0	0
2	12	15	""	"iYIL170W-1"	7960	28330	80	1023	1275	892	112	118	54	100	98	0	408	533	392	79	88	35	98	94	0	0	0	0	0	0	0	0	0	0	0	0	0	0	0	0	0	0	0	2.769	2.562	2.566	2.622	1.898	2.533	0.878	0.000	0.000	0.000	0.000	0.000	0.000	0.000	0.000	0.000	0.000	0.000	0.000	0.000	0.000	52	340	1240	1617	1.469	Error	Error	911	329	0	0	1163	454	0	0	0	0
2	13	15	""	"iYIL153W"	8160	28330	80	264	294	162	111	116	51	71	63	0	305	430	314	78	84	32	98	90	0	0	0	0	0	0	0	0	0	0	0	0	0	0	0	0	0	0	0	0.674	0.520	0.580	0.568	2.748	0.486	0.590	0.000	0.000	0.000	0.000	0.000	0.000	0.000	0.000	0.000	0.000	0.000	0.000	0.000	0.000	52	340	380	535	-0.569	Error	Error	153	227	0	0	183	352	0	0	0	0
2	14	15	""	"iYIL149C"	8350	28320	60	1732	1796	831	111	123	55	100	100	0	1102	1167	638	78	83	32	100	100	0	0	0	0	0	0	0	0	0	0	0	0	0	0	0	0	0	0	0	1.583	1.547	1.622	1.642	1.668	1.522	0.847	0.000	0.000	0.000	0.000	0.000	0.000	0.000	0.000	0.000	0.000	0.000	0.000	0.000	0.000	32	176	2645	2774	0.663	Error	Error	1621	1024	0	0	1685	1089	0	0	0	0
2	15	15	""	"iYIL145C"	8570	28320	70	2148	2159	1149	109	119	51	100	100	0	1240	1139	606	80	87	38	100	100	0	0	0	0	0	0	0	0	0	0	0	0	0	0	0	0	0	0	0	1.758	1.936	1.928	1.936	1.785	2.042	0.857	0.000	0.000	0.000	0.000	0.000	0.000	0.000	0.000	0.000	0.000	0.000	0.000	0.000	0.000	32	236	3199	3109	0.814	Error	Error	2039	1160	0	0	2050	1059	0	0	0	0
2	16	15	""	"iYIL129C"	8760	28310	70	1751	2009	1171	118	129	97	100	100	0	456	574	342	79	87	41	100	100	0	0	0	0	0	0	0	0	0	0	0	0	0	0	0	0	0	0	0	4.332	3.820	3.874	3.975	1.618	3.882	0.819	0.000	0.000	0.000	0.000	0.000	0.000	0.000	0.000	0.000	0.000	0.000	0.000	0.000	0.000	32	236	2010	2386	2.115	Error	Error	1633	377	0	0	1891	495	0	0	0	0
2	17	15	""	"iYIL125W"	8960	28320	80	353	460	357	106	115	51	86	75	0	236	363	293	77	84	32	90	82	0	0	0	0	0	0	0	0	0	0	0	0	0	0	0	0	0	0	0	1.553	1.238	1.425	1.403	2.467	1.279	0.740	0.000	0.000	0.000	0.000	0.000	0.000	0.000	0.000	0.000	0.000	0.000	0.000	0.000	0.000	52	340	406	640	0.635	Error	Error	247	159	0	0	354	286	0	0	0	0
2	18	15	""	"iYIL121W"	9160	28310	70	747	730	456	108	115	53	93	87	0	1279	1226	754	75	88	53	100	100	0	0	0	0	0	0	0	0	0	0	0	0	0	0	0	0	0	0	0	0.531	0.540	0.520	0.487	1.872	0.531	0.831	0.000	0.000	0.000	0.000	0.000	0.000	0.000	0.000	0.000	0.000	0.000	0.000	0.000	0.000	32	236	1843	1773	-0.914	Error	Error	639	1204	0	0	622	1151	0	0	0	0
2	19	15	""	"itR(ACG)J"	9360	28320	80	435	583	390	105	110	49	94	92	0	498	738	581	77	94	234	67	42	0	0	0	0	0	0	0	0	0	0	0	0	0	0	0	0	0	0	0	0.784	0.723	0.770	0.784	2.091	0.677	0.832	0.000	0.000	0.000	0.000	0.000	0.000	0.000	0.000	0.000	0.000	0.000	0.000	0.000	0.000	52	340	751	1139	-0.351	Error	Error	330	421	0	0	478	661	0	0	0	0
2	20	15	""	"iYJL098W"	9560	28320	80	251	288	119	107	113	51	94	69	0	258	271	133	76	81	33	92	78	0	0	0	0	0	0	0	0	0	0	0	0	0	0	0	0	0	0	0	0.791	0.928	1.145	1.045	2.178	0.973	0.546	0.000	0.000	0.000	0.000	0.000	0.000	0.000	0.000	0.000	0.000	0.000	0.000	0.000	0.000	52	340	326	376	-0.338	Error	Error	144	182	0	0	181	195	0	0	0	0
2	21	15	""	"iYJL093C"	9750	28320	60	1298	1429	915	105	112	55	96	93	0	873	872	473	73	78	30	100	96	0	0	0	0	0	0	0	0	0	0	0	0	0	0	0	0	0	0	0	1.491	1.657	1.739	1.468	1.982	1.816	0.862	0.000	0.000	0.000	0.000	0.000	0.000	0.000	0.000	0.000	0.000	0.000	0.000	0.000	0.000	32	176	1993	2123	0.577	Error	Error	1193	800	0	0	1324	799	0	0	0	0
2	1	16	""	"iYJL074C"	5760	28530	90	1359	1437	672	111	119	55	100	100	0	1116	1118	518	82	99	160	96	88	0	0	0	0	0	0	0	0	0	0	0	0	0	0	0	0	0	0	0	1.207	1.280	1.286	1.326	1.772	1.288	0.824	0.000	0.000	0.000	0.000	0.000	0.000	0.000	0.000	0.000	0.000	0.000	0.000	0.000	0.000	52	420	2282	2362	0.271	Error	Error	1248	1034	0	0	1326	1036	0	0	0	0
2	2	16	""	"iYJL070C"	5960	28530	100	644	814	681	113	119	59	93	86	0	576	1998	3785	81	107	199	71	57	0	0	0	0	0	0	0	0	0	0	0	0	0	0	0	0	0	0	0	1.073	0.366	0.842	0.809	2.925	0.180	0.655	0.000	0.000	0.000	0.000	0.000	0.000	0.000	0.000	0.000	0.000	0.000	0.000	0.000	0.000	80	520	1026	2618	0.101	Error	Error	531	495	0	0	701	1917	0	0	0	0
2	3	16	""	"iYJL064W"	6150	28530	80	578	589	256	111	119	54	100	92	0	307	355	183	81	89	40	100	86	0	0	0	0	0	0	0	0	0	0	0	0	0	0	0	0	0	0	0	2.066	1.745	1.631	1.850	2.122	1.835	0.618	0.000	0.000	0.000	0.000	0.000	0.000	0.000	0.000	0.000	0.000	0.000	0.000	0.000	0.000	52	340	693	752	1.047	Error	Error	467	226	0	0	478	274	0	0	0	0
2	4	16	""	"iSNR60"	6360	28530	80	800	781	346	105	114	49	98	96	0	632	631	326	79	84	31	100	98	0	0	0	0	0	0	0	0	0	0	0	0	0	0	0	0	0	0	0	1.257	1.225	1.150	1.295	1.806	1.181	0.819	0.000	0.000	0.000	0.000	0.000	0.000	0.000	0.000	0.000	0.000	0.000	0.000	0.000	0.000	52	340	1248	1228	0.330	Error	Error	695	553	0	0	676	552	0	0	0	0
2	5	16	""	"iYJLCdelta5"	6550	28530	90	469	706	578	112	243	508	40	15	0	588	926	838	86	542	2176	5	0	0	0	0	0	0	0	0	0	0	0	0	0	0	0	0	0	0	0	0	0.711	0.707	0.671	0.779	2.502	0.591	0.791	0.000	0.000	0.000	0.000	0.000	0.000	0.000	0.000	0.000	0.000	0.000	0.000	0.000	0.000	52	420	859	1434	-0.492	Error	Error	357	502	0	0	594	840	0	0	0	0
2	6	16	""	"iYJL043W"	6760	28530	70	579	834	637	116	119	48	96	93	0	547	748	552	82	91	40	100	93	0	0	0	0	0	0	0	0	0	0	0	0	0	0	0	0	0	0	0	0.996	1.078	1.200	1.047	2.157	1.135	0.898	0.000	0.000	0.000	0.000	0.000	0.000	0.000	0.000	0.000	0.000	0.000	0.000	0.000	0.000	32	236	928	1384	-0.006	Error	Error	463	465	0	0	718	666	0	0	0	0
2	7	16	""	"iYJL029C"	6950	28530	80	297	299	124	113	119	54	82	69	0	314	295	119	84	98	84	78	61	0	0	0	0	0	0	0	0	0	0	0	0	0	0	0	0	0	0	0	0.800	0.882	0.736	0.786	3.508	1.009	0.384	0.000	0.000	0.000	0.000	0.000	0.000	0.000	0.000	0.000	0.000	0.000	0.000	0.000	0.000	52	326	414	397	-0.322	Error	Error	184	230	0	0	186	211	0	0	0	0
2	8	16	""	"iYJL026W"	7170	28540	80	231	293	226	118	124	57	63	50	0	274	364	238	83	107	211	42	26	0	0	0	0	0	0	0	0	0	0	0	0	0	0	0	0	0	0	0	0.592	0.623	0.662	0.549	2.646	0.802	0.576	0.000	0.000	0.000	0.000	0.000	0.000	0.000	0.000	0.000	0.000	0.000	0.000	0.000	0.000	52	340	304	456	-0.757	Error	Error	113	191	0	0	175	281	0	0	0	0
2	9	16	""	"iYJL022W"	7360	28530	90	1418	1411	518	120	127	62	100	100	0	1640	1574	569	83	91	38	100	100	0	0	0	0	0	0	0	0	0	0	0	0	0	0	0	0	0	0	0	0.834	0.866	0.826	0.854	1.459	0.857	0.832	0.000	0.000	0.000	0.000	0.000	0.000	0.000	0.000	0.000	0.000	0.000	0.000	0.000	0.000	52	420	2855	2782	-0.262	Error	Error	1298	1557	0	0	1291	1491	0	0	0	0
2	10	16	""	"iYKL121W"	7560	28530	80	811	1181	941	112	123	60	100	100	0	687	1032	789	83	90	36	98	96	0	0	0	0	0	0	0	0	0	0	0	0	0	0	0	0	0	0	0	1.157	1.126	1.062	1.153	2.238	1.176	0.790	0.000	0.000	0.000	0.000	0.000	0.000	0.000	0.000	0.000	0.000	0.000	0.000	0.000	0.000	52	340	1303	2018	0.211	Error	Error	699	604	0	0	1069	949	0	0	0	0
2	11	16	""	"iYKL117W"	7760	28530	80	552	610	291	115	122	55	100	96	0	1571	1963	1288	83	91	40	100	100	0	0	0	0	0	0	0	0	0	0	0	0	0	0	0	0	0	0	0	0.294	0.263	0.288	0.290	1.811	0.223	0.782	0.000	0.000	0.000	0.000	0.000	0.000	0.000	0.000	0.000	0.000	0.000	0.000	0.000	0.000	52	340	1925	2375	-1.768	Error	Error	437	1488	0	0	495	1880	0	0	0	0
2	12	16	""	"iYKL111C"	7960	28540	60	278	431	401	107	112	49	68	56	0	377	741	819	83	89	32	87	75	0	0	0	0	0	0	0	0	0	0	0	0	0	0	0	0	0	0	0	0.582	0.492	0.579	0.644	4.106	0.467	0.825	0.000	0.000	0.000	0.000	0.000	0.000	0.000	0.000	0.000	0.000	0.000	0.000	0.000	0.000	32	176	465	982	-0.782	Error	Error	171	294	0	0	324	658	0	0	0	0
2	13	16	""	"iYKL097W-A-0"	8160	28530	80	501	751	570	114	122	53	94	88	0	352	441	317	79	86	34	98	84	0	0	0	0	0	0	0	0	0	0	0	0	0	0	0	0	0	0	0	1.418	1.760	1.808	1.699	2.793	1.925	0.757	0.000	0.000	0.000	0.000	0.000	0.000	0.000	0.000	0.000	0.000	0.000	0.000	0.000	0.000	52	340	660	999	0.503	Error	Error	387	273	0	0	637	362	0	0	0	0
2	14	16	""	"iYKL094W"	8360	28530	80	1374	1610	1082	107	111	49	100	96	0	2776	2639	1160	80	88	35	100	100	0	0	0	0	0	0	0	0	0	0	0	0	0	0	0	0	0	0	0	0.470	0.587	0.528	0.514	1.988	0.643	0.778	0.000	0.000	0.000	0.000	0.000	0.000	0.000	0.000	0.000	0.000	0.000	0.000	0.000	0.000	52	340	3963	4062	-1.089	Error	Error	1267	2696	0	0	1503	2559	0	0	0	0
2	15	16	""	"iYKL090W"	8560	28530	60	536	590	269	118	123	54	100	96	0	407	447	205	90	100	44	100	93	0	0	0	0	0	0	0	0	0	0	0	0	0	0	0	0	0	0	0	1.319	1.322	1.271	1.334	1.728	1.403	0.688	0.000	0.000	0.000	0.000	0.000	0.000	0.000	0.000	0.000	0.000	0.000	0.000	0.000	0.000	32	176	735	829	0.399	Error	Error	418	317	0	0	472	357	0	0	0	0
2	16	16	""	"iYKL072W"	8770	28530	50	711	690	393	101	119	60	100	91	0	846	800	396	87	103	53	100	100	0	0	0	0	0	0	0	0	0	0	0	0	0	0	0	0	0	0	0	0.804	0.826	0.889	0.744	1.751	0.877	0.796	0.000	0.000	0.000	0.000	0.000	0.000	0.000	0.000	0.000	0.000	0.000	0.000	0.000	0.000	12	104	1369	1302	-0.315	Error	Error	610	759	0	0	589	713	0	0	0	0
2	17	16	""	"iYKL071W"	8960	28520	70	716	1043	729	115	126	59	100	90	0	866	924	505	80	91	50	100	100	0	0	0	0	0	0	0	0	0	0	0	0	0	0	0	0	0	0	0	0.765	1.100	1.004	0.950	1.722	1.213	0.770	0.000	0.000	0.000	0.000	0.000	0.000	0.000	0.000	0.000	0.000	0.000	0.000	0.000	0.000	32	236	1387	1772	-0.387	Error	Error	601	786	0	0	928	844	0	0	0	0
2	18	16	""	"itV(AAC)K1-1"	9160	28520	90	409	851	893	106	116	50	98	94	0	285	463	372	76	83	32	94	84	0	0	0	0	0	0	0	0	0	0	0	0	0	0	0	0	0	0	0	1.450	1.925	1.746	1.752	2.535	2.362	0.786	0.000	0.000	0.000	0.000	0.000	0.000	0.000	0.000	0.000	0.000	0.000	0.000	0.000	0.000	52	420	512	1132	0.536	Error	Error	303	209	0	0	745	387	0	0	0	0
2	19	16	""	"iYKL056C"	9370	28530	70	335	485	322	120	123	60	93	78	0	323	405	252	85	97	72	87	68	0	0	0	0	0	0	0	0	0	0	0	0	0	0	0	0	0	0	0	0.903	1.141	1.195	1.076	2.190	1.255	0.764	0.000	0.000	0.000	0.000	0.000	0.000	0.000	0.000	0.000	0.000	0.000	0.000	0.000	0.000	32	236	453	685	-0.147	Error	Error	215	238	0	0	365	320	0	0	0	0
2	20	16	""	"iYKL052C"	9560	28520	80	1232	1477	980	111	116	53	100	100	0	647	707	367	79	85	31	100	100	0	0	0	0	0	0	0	0	0	0	0	0	0	0	0	0	0	0	0	1.974	2.175	2.167	2.023	1.680	2.447	0.868	0.000	0.000	0.000	0.000	0.000	0.000	0.000	0.000	0.000	0.000	0.000	0.000	0.000	0.000	52	340	1689	1994	0.981	Error	Error	1121	568	0	0	1366	628	0	0	0	0
2	21	16	""	"iYKL048C"	9770	28530	80	753	802	366	105	113	53	100	92	0	654	643	260	74	78	29	100	100	0	0	0	0	0	0	0	0	0	0	0	0	0	0	0	0	0	0	0	1.117	1.225	1.316	1.125	1.963	1.321	0.745	0.000	0.000	0.000	0.000	0.000	0.000	0.000	0.000	0.000	0.000	0.000	0.000	0.000	0.000	52	340	1228	1266	0.160	Error	Error	648	580	0	0	697	569	0	0	0	0
2	1	17	""	"iYLR069C"	5760	28730	90	590	896	841	112	121	53	96	92	0	744	1142	1118	82	89	35	96	94	0	0	0	0	0	0	0	0	0	0	0	0	0	0	0	0	0	0	0	0.722	0.740	0.818	0.852	2.610	0.721	0.763	0.000	0.000	0.000	0.000	0.000	0.000	0.000	0.000	0.000	0.000	0.000	0.000	0.000	0.000	52	412	1140	1844	-0.470	Error	Error	478	662	0	0	784	1060	0	0	0	0
2	2	17	""	"iYLR073C"	5960	28730	80	1169	1132	381	104	111	54	100	98	0	713	672	243	82	89	35	98	98	0	0	0	0	0	0	0	0	0	0	0	0	0	0	0	0	0	0	0	1.688	1.742	1.702	1.792	1.691	1.803	0.793	0.000	0.000	0.000	0.000	0.000	0.000	0.000	0.000	0.000	0.000	0.000	0.000	0.000	0.000	52	340	1696	1618	0.755	Error	Error	1065	631	0	0	1028	590	0	0	0	0
2	3	17	""	"iYLR078C"	6170	28730	80	822	869	486	109	115	52	98	92	0	1006	1007	527	81	86	31	100	100	0	0	0	0	0	0	0	0	0	0	0	0	0	0	0	0	0	0	0	0.771	0.821	0.738	0.754	1.981	0.842	0.779	0.000	0.000	0.000	0.000	0.000	0.000	0.000	0.000	0.000	0.000	0.000	0.000	0.000	0.000	52	340	1638	1686	-0.376	Error	Error	713	925	0	0	760	926	0	0	0	0
2	4	17	""	"iYLR094C"	6370	28730	80	2030	1860	824	111	124	73	100	100	0	802	865	409	82	175	711	50	7	0	0	0	0	0	0	0	0	0	0	0	0	0	0	0	0	0	0	0	2.665	2.234	2.276	2.249	1.603	0.958	0.171	0.000	0.000	0.000	0.000	0.000	0.000	0.000	0.000	0.000	0.000	0.000	0.000	0.000	0.000	52	340	2639	2532	1.414	Error	Error	1919	720	0	0	1749	783	0	0	0	0
2	5	17	""	"iYLR098C"	6560	28730	80	713	904	581	116	123	52	100	100	0	548	707	439	83	91	39	100	96	0	0	0	0	0	0	0	0	0	0	0	0	0	0	0	0	0	0	0	1.284	1.263	1.221	1.245	1.792	1.317	0.858	0.000	0.000	0.000	0.000	0.000	0.000	0.000	0.000	0.000	0.000	0.000	0.000	0.000	0.000	52	340	1062	1412	0.361	Error	Error	597	465	0	0	788	624	0	0	0	0
2	6	17	""	"iYLR104W"	6760	28720	60	271	439	317	113	130	125	75	46	0	362	500	395	82	93	44	90	81	0	0	0	0	0	0	0	0	0	0	0	0	0	0	0	0	0	0	0	0.564	0.780	0.678	0.756	2.677	0.772	0.769	0.000	0.000	0.000	0.000	0.000	0.000	0.000	0.000	0.000	0.000	0.000	0.000	0.000	0.000	32	176	438	744	-0.826	Error	Error	158	280	0	0	326	418	0	0	0	0
2	7	17	""	"iYLR117C"	6970	28730	90	1890	2720	2196	111	116	54	100	98	0	1322	1890	1454	80	87	37	100	100	0	0	0	0	0	0	0	0	0	0	0	0	0	0	0	0	0	0	0	1.432	1.441	1.373	1.330	1.796	1.535	0.813	0.000	0.000	0.000	0.000	0.000	0.000	0.000	0.000	0.000	0.000	0.000	0.000	0.000	0.000	52	420	3021	4419	0.518	Error	Error	1779	1242	0	0	2609	1810	0	0	0	0
2	8	17	""	"iYLR121C"	7150	28730	70	1090	1095	453	112	124	57	100	96	0	516	565	294	78	88	42	100	96	0	0	0	0	0	0	0	0	0	0	0	0	0	0	0	0	0	0	0	2.233	2.018	2.090	2.212	1.788	1.954	0.773	0.000	0.000	0.000	0.000	0.000	0.000	0.000	0.000	0.000	0.000	0.000	0.000	0.000	0.000	32	236	1416	1470	1.159	Error	Error	978	438	0	0	983	487	0	0	0	0
2	9	17	""	"iYLR125W"	7360	28730	70	1681	1607	988	107	111	48	100	100	0	2300	2572	1714	82	92	44	100	100	0	0	0	0	0	0	0	0	0	0	0	0	0	0	0	0	0	0	0	0.710	0.602	0.602	0.617	1.460	0.571	0.922	0.000	0.000	0.000	0.000	0.000	0.000	0.000	0.000	0.000	0.000	0.000	0.000	0.000	0.000	32	236	3792	3990	-0.495	Error	Error	1574	2218	0	0	1500	2490	0	0	0	0
2	10	17	""	"itD(GUC)L1"	7560	28730	70	235	262	117	104	113	47	84	62	0	267	298	145	82	88	32	100	84	0	0	0	0	0	0	0	0	0	0	0	0	0	0	0	0	0	0	0	0.708	0.731	0.669	0.694	2.302	0.668	0.432	0.000	0.000	0.000	0.000	0.000	0.000	0.000	0.000	0.000	0.000	0.000	0.000	0.000	0.000	32	236	316	374	-0.498	Error	Error	131	185	0	0	158	216	0	0	0	0
2	11	17	""	"iYLR147C"	7770	28730	90	468	622	445	109	117	54	98	88	0	438	583	475	84	91	38	96	88	0	0	0	0	0	0	0	0	0	0	0	0	0	0	0	0	0	0	0	1.014	1.028	1.040	1.114	1.833	0.999	0.802	0.000	0.000	0.000	0.000	0.000	0.000	0.000	0.000	0.000	0.000	0.000	0.000	0.000	0.000	52	420	713	1012	0.020	Error	Error	359	354	0	0	513	499	0	0	0	0
2	12	17	""	"iYLR151C"	7960	28730	90	357	454	267	107	117	54	90	80	0	854	850	449	80	87	37	96	94	0	0	0	0	0	0	0	0	0	0	0	0	0	0	0	0	0	0	0	0.323	0.451	0.407	0.403	2.176	0.437	0.682	0.000	0.000	0.000	0.000	0.000	0.000	0.000	0.000	0.000	0.000	0.000	0.000	0.000	0.000	52	420	1024	1117	-1.630	Error	Error	250	774	0	0	347	770	0	0	0	0
2	13	17	""	"iYLR459W"	8160	28730	50	2462	2174	1130	116	123	54	100	100	0	2860	2837	1962	89	100	49	91	91	0	0	0	0	0	0	0	0	0	0	0	0	0	0	0	0	0	0	0	0.847	0.749	0.687	1.137	3.152	0.610	0.853	0.000	0.000	0.000	0.000	0.000	0.000	0.000	0.000	0.000	0.000	0.000	0.000	0.000	0.000	12	104	5117	4806	-0.240	Error	Error	2346	2771	0	0	2058	2748	0	0	0	0
2	14	17	""	"iYLR461W-1"	8370	28730	70	6431	14444	15680	120	126	53	100	100	0	4086	7712	7920	87	131	317	100	90	0	0	0	0	0	0	0	0	0	0	0	0	0	0	0	0	0	0	0	1.578	1.879	1.951	1.771	2.287	2.012	0.879	0.000	0.000	0.000	0.000	0.000	0.000	0.000	0.000	0.000	0.000	0.000	0.000	0.000	0.000	32	236	10310	21949	0.658	Error	Error	6311	3999	0	0	14324	7625	0	0	0	0
2	15	17	""	"iYML132W-0"	8570	28730	100	1030	2075	2172	126	142	187	96	80	0	1162	1843	1735	87	114	211	95	82	0	0	0	0	0	0	0	0	0	0	0	0	0	0	0	0	0	0	0	0.841	1.110	1.109	0.984	2.049	1.212	0.856	0.000	0.000	0.000	0.000	0.000	0.000	0.000	0.000	0.000	0.000	0.000	0.000	0.000	0.000	80	548	1979	3705	-0.250	Error	Error	904	1075	0	0	1949	1756	0	0	0	0
2	16	17	""	"iYML117W-A"	8770	28740	80	586	720	485	127	131	54	94	88	0	500	650	377	88	96	43	100	96	0	0	0	0	0	0	0	0	0	0	0	0	0	0	0	0	0	0	0	1.114	1.055	1.080	1.005	2.100	1.170	0.795	0.000	0.000	0.000	0.000	0.000	0.000	0.000	0.000	0.000	0.000	0.000	0.000	0.000	0.000	52	340	871	1155	0.156	Error	Error	459	412	0	0	593	562	0	0	0	0
2	17	17	""	"iYML113W"	8970	28730	60	940	1769	1852	118	129	85	96	87	0	866	1725	1778	82	91	43	100	93	0	0	0	0	0	0	0	0	0	0	0	0	0	0	0	0	0	0	0	1.048	1.005	0.962	0.946	2.306	1.033	0.868	0.000	0.000	0.000	0.000	0.000	0.000	0.000	0.000	0.000	0.000	0.000	0.000	0.000	0.000	32	176	1606	3294	0.068	Error	Error	822	784	0	0	1651	1643	0	0	0	0
2	18	17	""	"iYML109W"	9170	28730	60	286	340	246	107	114	52	71	68	0	305	456	371	81	88	40	93	81	0	0	0	0	0	0	0	0	0	0	0	0	0	0	0	0	0	0	0	0.799	0.621	0.735	0.679	2.822	0.614	0.677	0.000	0.000	0.000	0.000	0.000	0.000	0.000	0.000	0.000	0.000	0.000	0.000	0.000	0.000	32	176	403	608	-0.324	Error	Error	179	224	0	0	233	375	0	0	0	0
2	19	17	""	"iYML089C"	9380	28730	70	656	991	739	120	126	53	96	93	0	369	422	243	86	97	48	93	87	0	0	0	0	0	0	0	0	0	0	0	0	0	0	0	0	0	0	0	1.894	2.592	2.241	2.014	2.676	3.041	0.807	0.000	0.000	0.000	0.000	0.000	0.000	0.000	0.000	0.000	0.000	0.000	0.000	0.000	0.000	32	236	819	1207	0.921	Error	Error	536	283	0	0	871	336	0	0	0	0
2	20	17	""	"iYML085C"	9570	28740	80	234	278	167	118	124	55	73	50	0	213	273	188	81	89	41	78	63	0	0	0	0	0	0	0	0	0	0	0	0	0	0	0	0	0	0	0	0.879	0.833	1.010	1.009	3.438	0.891	0.478	0.000	0.000	0.000	0.000	0.000	0.000	0.000	0.000	0.000	0.000	0.000	0.000	0.000	0.000	52	340	248	352	-0.186	Error	Error	116	132	0	0	160	192	0	0	0	0
2	21	17	""	"iYML081W"	9770	28730	70	519	594	292	104	111	57	100	100	0	618	668	352	72	79	39	100	100	0	0	0	0	0	0	0	0	0	0	0	0	0	0	0	0	0	0	0	0.760	0.822	0.817	0.860	1.590	0.819	0.806	0.000	0.000	0.000	0.000	0.000	0.000	0.000	0.000	0.000	0.000	0.000	0.000	0.000	0.000	32	236	961	1086	-0.396	Error	Error	415	546	0	0	490	596	0	0	0	0
2	1	18	""	"iYML068W"	5770	28940	70	457	581	372	116	121	52	93	93	0	368	584	449	85	93	42	100	90	0	0	0	0	0	0	0	0	0	0	0	0	0	0	0	0	0	0	0	1.205	0.932	0.903	1.018	2.102	0.777	0.648	0.000	0.000	0.000	0.000	0.000	0.000	0.000	0.000	0.000	0.000	0.000	0.000	0.000	0.000	32	236	624	964	0.269	Error	Error	341	283	0	0	465	499	0	0	0	0
2	2	18	""	"iYML064C"	5970	28940	80	815	1199	1006	114	119	55	96	96	0	808	1007	763	81	89	38	100	100	0	0	0	0	0	0	0	0	0	0	0	0	0	0	0	0	0	0	0	0.964	1.172	1.161	1.051	1.922	1.256	0.841	0.000	0.000	0.000	0.000	0.000	0.000	0.000	0.000	0.000	0.000	0.000	0.000	0.000	0.000	52	340	1428	2011	-0.053	Error	Error	701	727	0	0	1085	926	0	0	0	0
2	3	18	""	"iYML060W"	6170	28930	90	741	821	396	108	115	58	100	100	0	914	1028	492	76	81	29	100	100	0	0	0	0	0	0	0	0	0	0	0	0	0	0	0	0	0	0	0	0.755	0.749	0.770	0.726	1.454	0.757	0.843	0.000	0.000	0.000	0.000	0.000	0.000	0.000	0.000	0.000	0.000	0.000	0.000	0.000	0.000	52	420	1471	1665	-0.405	Error	Error	633	838	0	0	713	952	0	0	0	0
2	4	18	""	"iYMR222C"	6370	28940	80	960	1045	454	109	117	54	100	100	0	1000	997	482	81	89	40	100	100	0	0	0	0	0	0	0	0	0	0	0	0	0	0	0	0	0	0	0	0.926	1.022	0.992	1.077	1.632	0.996	0.818	0.000	0.000	0.000	0.000	0.000	0.000	0.000	0.000	0.000	0.000	0.000	0.000	0.000	0.000	52	340	1770	1852	-0.111	Error	Error	851	919	0	0	936	916	0	0	0	0
2	5	18	""	"iYMR226C"	6560	28930	80	512	690	530	117	124	54	96	92	0	428	578	419	82	91	41	98	94	0	0	0	0	0	0	0	0	0	0	0	0	0	0	0	0	0	0	0	1.142	1.155	1.201	1.124	2.353	1.255	0.762	0.000	0.000	0.000	0.000	0.000	0.000	0.000	0.000	0.000	0.000	0.000	0.000	0.000	0.000	52	340	741	1069	0.191	Error	Error	395	346	0	0	573	496	0	0	0	0
2	6	18	""	"iYMR230W"	6770	28940	90	536	819	717	109	126	106	96	82	0	291	392	269	81	92	45	94	88	0	0	0	0	0	0	0	0	0	0	0	0	0	0	0	0	0	0	0	2.033	2.283	2.225	2.231	1.976	2.621	0.845	0.000	0.000	0.000	0.000	0.000	0.000	0.000	0.000	0.000	0.000	0.000	0.000	0.000	0.000	52	420	637	1021	1.024	Error	Error	427	210	0	0	710	311	0	0	0	0
2	7	18	""	"iYMR245W"	6970	28930	80	1445	1646	1155	115	127	106	94	90	0	881	934	602	83	91	40	92	92	0	0	0	0	0	0	0	0	0	0	0	0	0	0	0	0	0	0	0	1.667	1.799	1.668	1.678	2.040	1.981	0.830	0.000	0.000	0.000	0.000	0.000	0.000	0.000	0.000	0.000	0.000	0.000	0.000	0.000	0.000	52	340	2128	2382	0.737	Error	Error	1330	798	0	0	1531	851	0	0	0	0
2	8	18	""	"iYMRWdelta19-0"	7160	28930	90	1057	1679	1473	114	123	68	100	96	0	852	1217	1132	80	92	105	92	78	0	0	0	0	0	0	0	0	0	0	0	0	0	0	0	0	0	0	0	1.222	1.376	1.323	1.566	2.199	1.346	0.831	0.000	0.000	0.000	0.000	0.000	0.000	0.000	0.000	0.000	0.000	0.000	0.000	0.000	0.000	52	420	1715	2702	0.289	Error	Error	943	772	0	0	1565	1137	0	0	0	0
2	9	18	""	"iYMR251W-A"	7360	28930	90	407	457	230	112	122	67	92	76	0	603	691	378	78	92	105	96	84	0	0	0	0	0	0	0	0	0	0	0	0	0	0	0	0	0	0	0	0.562	0.563	0.575	0.541	1.858	0.516	0.740	0.000	0.000	0.000	0.000	0.000	0.000	0.000	0.000	0.000	0.000	0.000	0.000	0.000	0.000	52	420	820	958	-0.832	Error	Error	295	525	0	0	345	613	0	0	0	0
2	10	18	""	"iYMR267W"	7570	28930	80	864	866	478	116	124	59	94	88	0	1874	1964	973	80	87	34	100	98	0	0	0	0	0	0	0	0	0	0	0	0	0	0	0	0	0	0	0	0.417	0.398	0.405	0.352	1.845	0.401	0.832	0.000	0.000	0.000	0.000	0.000	0.000	0.000	0.000	0.000	0.000	0.000	0.000	0.000	0.000	52	340	2542	2634	-1.262	Error	Error	748	1794	0	0	750	1884	0	0	0	0
2	11	18	""	"iYMR271C"	7760	28940	90	477	944	867	115	122	60	100	94	0	451	697	579	84	95	53	92	82	0	0	0	0	0	0	0	0	0	0	0	0	0	0	0	0	0	0	0	0.986	1.352	1.397	1.364	2.251	1.478	0.827	0.000	0.000	0.000	0.000	0.000	0.000	0.000	0.000	0.000	0.000	0.000	0.000	0.000	0.000	52	420	729	1442	-0.020	Error	Error	362	367	0	0	829	613	0	0	0	0
2	12	18	""	"iYMR273C"	7960	28930	80	930	1196	814	119	139	150	96	84	0	507	658	446	84	140	566	34	19	0	0	0	0	0	0	0	0	0	0	0	0	0	0	0	0	0	0	0	1.917	1.876	1.733	1.843	2.116	1.925	0.858	0.000	0.000	0.000	0.000	0.000	0.000	0.000	0.000	0.000	0.000	0.000	0.000	0.000	0.000	52	340	1234	1651	0.939	Error	Error	811	423	0	0	1077	574	0	0	0	0
2	13	18	""	"iYMR288W"	8170	28930	90	534	577	348	118	125	58	86	82	0	517	560	295	89	98	44	98	94	0	0	0	0	0	0	0	0	0	0	0	0	0	0	0	0	0	0	0	0.972	0.975	0.887	0.850	2.190	1.074	0.779	0.000	0.000	0.000	0.000	0.000	0.000	0.000	0.000	0.000	0.000	0.000	0.000	0.000	0.000	52	420	844	930	-0.041	Error	Error	416	428	0	0	459	471	0	0	0	0
2	14	18	""	"iYMR292W"	8370	28940	70	231	267	156	111	118	52	75	56	0	280	328	238	77	87	43	87	65	0	0	0	0	0	0	0	0	0	0	0	0	0	0	0	0	0	0	0	0.591	0.622	0.641	0.681	2.911	0.616	0.572	0.000	0.000	0.000	0.000	0.000	0.000	0.000	0.000	0.000	0.000	0.000	0.000	0.000	0.000	32	236	323	407	-0.758	Error	Error	120	203	0	0	156	251	0	0	0	0
2	15	18	""	"iYMR296C"	8570	28930	90	570	884	758	125	145	213	80	51	0	337	544	470	89	100	53	92	82	0	0	0	0	0	0	0	0	0	0	0	0	0	0	0	0	0	0	0	1.794	1.668	1.695	1.724	1.812	2.173	0.601	0.000	0.000	0.000	0.000	0.000	0.000	0.000	0.000	0.000	0.000	0.000	0.000	0.000	0.000	52	420	693	1214	0.843	Error	Error	445	248	0	0	759	455	0	0	0	0
2	16	18	""	"iYNL048W"	8760	28940	80	209	316	374	118	128	62	59	32	0	148	199	141	88	96	39	65	42	0	0	0	0	0	0	0	0	0	0	0	0	0	0	0	0	0	0	0	1.517	1.784	1.547	1.408	3.715	2.975	0.501	0.000	0.000	0.000	0.000	0.000	0.000	0.000	0.000	0.000	0.000	0.000	0.000	0.000	0.000	52	340	151	309	0.601	Error	Error	91	60	0	0	198	111	0	0	0	0
2	17	18	""	"iYNL043C"	8960	28930	100	430	538	347	112	122	57	95	88	0	474	540	372	81	89	37	93	91	0	0	0	0	0	0	0	0	0	0	0	0	0	0	0	0	0	0	0	0.809	0.928	0.906	0.978	2.188	0.926	0.744	0.000	0.000	0.000	0.000	0.000	0.000	0.000	0.000	0.000	0.000	0.000	0.000	0.000	0.000	80	554	711	885	-0.306	Error	Error	318	393	0	0	426	459	0	0	0	0
2	18	18	""	"iYNL040W"	9170	28940	70	204	207	92	123	125	54	56	37	0	222	449	426	82	92	37	84	62	0	0	0	0	0	0	0	0	0	0	0	0	0	0	0	0	0	0	0	0.579	0.229	0.393	0.439	4.993	0.159	0.243	0.000	0.000	0.000	0.000	0.000	0.000	0.000	0.000	0.000	0.000	0.000	0.000	0.000	0.000	32	236	221	451	-0.789	Error	Error	81	140	0	0	84	367	0	0	0	0
2	19	18	""	"iYNL027W"	9360	28930	100	287	346	232	119	126	58	81	68	0	1082	1731	1743	86	99	48	97	95	0	0	0	0	0	0	0	0	0	0	0	0	0	0	0	0	0	0	0	0.169	0.138	0.148	0.152	2.243	0.121	0.730	0.000	0.000	0.000	0.000	0.000	0.000	0.000	0.000	0.000	0.000	0.000	0.000	0.000	0.000	80	550	1164	1872	-2.568	Error	Error	168	996	0	0	227	1645	0	0	0	0
2	20	18	""	"iYNL024C"	9560	28930	90	367	433	238	122	132	64	88	76	0	614	793	534	90	103	51	100	98	0	0	0	0	0	0	0	0	0	0	0	0	0	0	0	0	0	0	0	0.468	0.442	0.466	0.433	2.152	0.397	0.689	0.000	0.000	0.000	0.000	0.000	0.000	0.000	0.000	0.000	0.000	0.000	0.000	0.000	0.000	52	420	769	1014	-1.097	Error	Error	245	524	0	0	311	703	0	0	0	0
2	21	18	""	"iYNL020C"	9770	28930	80	163	310	332	108	112	49	53	38	0	250	666	872	72	77	26	94	90	0	0	0	0	0	0	0	0	0	0	0	0	0	0	0	0	0	0	0	0.309	0.340	0.383	0.393	2.308	0.349	0.805	0.000	0.000	0.000	0.000	0.000	0.000	0.000	0.000	0.000	0.000	0.000	0.000	0.000	0.000	52	340	233	796	-1.694	Error	Error	55	178	0	0	202	594	0	0	0	0
2	1	19	""	"iYNL003C"	5770	29140	150	503	1024	1283	119	162	243	55	44	0	368	2721	8060	89	698	3855	10	8	0	0	0	0	0	0	0	0	0	0	0	0	0	0	0	0	0	0	0	1.376	0.344	1.540	1.115	4.132	0.060	0.206	0.000	0.000	0.000	0.000	0.000	0.000	0.000	0.000	0.000	0.000	0.000	0.000	0.000	0.000	156	969	663	3537	0.461	Error	Error	384	279	0	0	905	2632	0	0	-50	0
2	2	19	""	"iYNR001C"	5950	29150	120	920	1958	2584	118	177	467	64	42	0	668	3958	7232	86	361	2761	32	21	0	0	0	0	0	0	0	0	0	0	0	0	0	0	0	0	0	0	0	1.378	0.475	1.033	0.808	3.692	0.118	0.144	0.000	0.000	0.000	0.000	0.000	0.000	0.000	0.000	0.000	0.000	0.000	0.000	0.000	0.000	120	605	1384	5712	0.463	Error	Error	802	582	0	0	1840	3872	0	0	-100	0
2	3	19	""	"iYNR002C"	6160	29140	100	347	475	395	108	163	469	20	12	0	207	302	247	80	113	255	23	10	0	0	0	0	0	0	0	0	0	0	0	0	0	0	0	0	0	0	0	1.882	1.653	1.705	1.628	2.712	1.630	0.661	0.000	0.000	0.000	0.000	0.000	0.000	0.000	0.000	0.000	0.000	0.000	0.000	0.000	0.000	80	534	366	589	0.912	Error	Error	239	127	0	0	367	222	0	0	0	0
2	4	19	""	"iYNR018W"	6370	29140	100	1556	1631	791	109	118	54	100	100	0	1338	1380	650	79	86	37	100	100	0	0	0	0	0	0	0	0	0	0	0	0	0	0	0	0	0	0	0	1.149	1.170	1.142	1.134	1.658	1.205	0.859	0.000	0.000	0.000	0.000	0.000	0.000	0.000	0.000	0.000	0.000	0.000	0.000	0.000	0.000	80	528	2706	2823	0.201	Error	Error	1447	1259	0	0	1522	1301	0	0	0	0
2	5	19	""	"iYNR022C"	6570	29140	100	561	719	505	111	120	59	96	91	0	342	443	308	82	91	39	98	95	0	0	0	0	0	0	0	0	0	0	0	0	0	0	0	0	0	0	0	1.731	1.684	1.622	1.655	2.072	1.790	0.773	0.000	0.000	0.000	0.000	0.000	0.000	0.000	0.000	0.000	0.000	0.000	0.000	0.000	0.000	80	518	710	969	0.791	Error	Error	450	260	0	0	608	361	0	0	0	0
2	6	19	""	"iYNR027W"	6760	29140	80	348	409	262	111	120	72	82	65	0	240	268	142	79	88	49	92	73	0	0	0	0	0	0	0	0	0	0	0	0	0	0	0	0	0	0	0	1.472	1.577	1.332	1.294	2.979	2.062	0.536	0.000	0.000	0.000	0.000	0.000	0.000	0.000	0.000	0.000	0.000	0.000	0.000	0.000	0.000	52	340	398	487	0.558	Error	Error	237	161	0	0	298	189	0	0	0	0
2	7	19	""	"iYOR064C"	6960	29140	60	745	1343	1117	125	127	49	93	90	0	388	570	396	87	93	37	93	87	0	0	0	0	0	0	0	0	0	0	0	0	0	0	0	0	0	0	0	2.060	2.522	2.684	2.508	2.045	2.804	0.839	0.000	0.000	0.000	0.000	0.000	0.000	0.000	0.000	0.000	0.000	0.000	0.000	0.000	0.000	32	176	921	1701	1.043	Error	Error	620	301	0	0	1218	483	0	0	0	0
2	8	19	""	"iYOR068C"	7170	29130	80	1256	1810	1301	119	130	60	100	100	0	1850	2682	2146	88	98	43	100	100	0	0	0	0	0	0	0	0	0	0	0	0	0	0	0	0	0	0	0	0.645	0.652	0.635	0.689	1.810	0.615	0.889	0.000	0.000	0.000	0.000	0.000	0.000	0.000	0.000	0.000	0.000	0.000	0.000	0.000	0.000	52	340	2899	4285	-0.632	Error	Error	1137	1762	0	0	1691	2594	0	0	0	0
2	9	19	""	"iYOR071C"	7370	29140	100	260	356	308	119	127	56	73	58	0	196	224	161	87	97	47	63	53	0	0	0	0	0	0	0	0	0	0	0	0	0	0	0	0	0	0	0	1.294	1.730	1.640	1.706	2.863	2.084	0.553	0.000	0.000	0.000	0.000	0.000	0.000	0.000	0.000	0.000	0.000	0.000	0.000	0.000	0.000	80	548	250	374	0.371	Error	Error	141	109	0	0	237	137	0	0	0	0
2	10	19	""	"iYOR086C"	7570	29130	80	1761	1676	791	120	130	58	100	100	0	936	867	390	81	91	39	100	98	0	0	0	0	0	0	0	0	0	0	0	0	0	0	0	0	0	0	0	1.919	1.980	1.898	1.988	1.662	2.135	0.822	0.000	0.000	0.000	0.000	0.000	0.000	0.000	0.000	0.000	0.000	0.000	0.000	0.000	0.000	52	340	2496	2342	0.941	Error	Error	1641	855	0	0	1556	786	0	0	0	0
2	11	19	""	"iYOR090C"	7770	29130	80	872	1261	945	122	131	60	98	94	0	479	612	446	84	97	47	98	92	0	0	0	0	0	0	0	0	0	0	0	0	0	0	0	0	0	0	0	1.899	2.157	2.073	2.127	2.270	2.270	0.838	0.000	0.000	0.000	0.000	0.000	0.000	0.000	0.000	0.000	0.000	0.000	0.000	0.000	0.000	52	340	1145	1667	0.925	Error	Error	750	395	0	0	1139	528	0	0	0	0
2	12	19	""	"iYOR094W"	7970	29130	80	544	623	342	124	133	60	94	92	0	372	415	248	85	98	49	86	78	0	0	0	0	0	0	0	0	0	0	0	0	0	0	0	0	0	0	0	1.463	1.512	1.466	1.840	2.599	1.579	0.692	0.000	0.000	0.000	0.000	0.000	0.000	0.000	0.000	0.000	0.000	0.000	0.000	0.000	0.000	52	340	707	829	0.549	Error	Error	420	287	0	0	499	330	0	0	0	0
2	13	19	""	"iYOR112W"	8170	29120	70	1276	1471	860	123	136	65	100	100	0	1141	1112	520	87	97	42	100	100	0	0	0	0	0	0	0	0	0	0	0	0	0	0	0	0	0	0	0	1.094	1.315	1.322	1.275	1.666	1.402	0.764	0.000	0.000	0.000	0.000	0.000	0.000	0.000	0.000	0.000	0.000	0.000	0.000	0.000	0.000	32	236	2207	2373	0.130	Error	Error	1153	1054	0	0	1348	1025	0	0	0	0
2	14	19	""	"iYOR116C"	8380	29130	70	1296	1794	1328	117	124	62	100	96	0	720	944	673	79	83	27	100	100	0	0	0	0	0	0	0	0	0	0	0	0	0	0	0	0	0	0	0	1.839	1.939	1.814	1.871	1.858	2.083	0.849	0.000	0.000	0.000	0.000	0.000	0.000	0.000	0.000	0.000	0.000	0.000	0.000	0.000	0.000	32	236	1820	2542	0.879	Error	Error	1179	641	0	0	1677	865	0	0	0	0
2	15	19	""	"iYOR121C"	8570	29130	80	419	446	229	117	135	158	78	44	0	381	419	210	87	105	108	88	65	0	0	0	0	0	0	0	0	0	0	0	0	0	0	0	0	0	0	0	1.027	0.991	1.010	1.007	2.171	1.066	0.615	0.000	0.000	0.000	0.000	0.000	0.000	0.000	0.000	0.000	0.000	0.000	0.000	0.000	0.000	52	340	596	661	0.039	Error	Error	302	294	0	0	329	332	0	0	0	0
2	16	19	""	"iYOR138C"	8770	29130	70	609	658	389	116	126	61	93	87	0	313	409	300	85	98	44	84	78	0	0	0	0	0	0	0	0	0	0	0	0	0	0	0	0	0	0	0	2.162	1.673	2.187	2.054	3.118	1.627	0.665	0.000	0.000	0.000	0.000	0.000	0.000	0.000	0.000	0.000	0.000	0.000	0.000	0.000	0.000	32	236	721	866	1.113	Error	Error	493	228	0	0	542	324	0	0	0	0
2	17	19	""	"itG(CCC)O"	8980	29130	70	226	249	127	115	124	57	71	40	0	167	208	130	79	89	43	75	50	0	0	0	0	0	0	0	0	0	0	0	0	0	0	0	0	0	0	0	1.261	1.039	1.291	1.242	2.692	1.228	0.236	0.000	0.000	0.000	0.000	0.000	0.000	0.000	0.000	0.000	0.000	0.000	0.000	0.000	0.000	32	236	199	263	0.335	Error	Error	111	88	0	0	134	129	0	0	0	0
2	18	19	""	"iYOR146W"	9170	29130	80	526	683	467	112	123	61	96	86	0	327	393	238	81	96	52	92	82	0	0	0	0	0	0	0	0	0	0	0	0	0	0	0	0	0	0	0	1.683	1.830	1.719	1.752	2.249	2.091	0.667	0.000	0.000	0.000	0.000	0.000	0.000	0.000	0.000	0.000	0.000	0.000	0.000	0.000	0.000	52	340	660	883	0.751	Error	Error	414	246	0	0	571	312	0	0	0	0
2	19	19	""	"iYPL228W"	9380	29140	70	222	254	161	126	130	56	65	40	0	387	552	422	88	96	41	84	75	0	0	0	0	0	0	0	0	0	0	0	0	0	0	0	0	0	0	0	0.321	0.276	0.371	0.342	3.899	0.305	0.492	0.000	0.000	0.000	0.000	0.000	0.000	0.000	0.000	0.000	0.000	0.000	0.000	0.000	0.000	32	236	395	592	-1.639	Error	Error	96	299	0	0	128	464	0	0	0	0
2	20	19	""	"iYPL224C"	9570	29130	80	1431	1414	519	138	158	95	100	100	0	1218	1211	347	94	121	83	100	100	0	0	0	0	0	0	0	0	0	0	0	0	0	0	0	0	0	0	0	1.150	1.142	1.116	1.095	1.515	1.213	0.836	0.000	0.000	0.000	0.000	0.000	0.000	0.000	0.000	0.000	0.000	0.000	0.000	0.000	0.000	52	340	2417	2393	0.202	Error	Error	1293	1124	0	0	1276	1117	0	0	0	0
2	21	19	""	"iYPL220W"	9770	29130	80	483	476	213	111	115	50	92	88	0	412	390	177	70	76	28	98	92	0	0	0	0	0	0	0	0	0	0	0	0	0	0	0	0	0	0	0	1.088	1.141	1.083	1.065	2.151	1.279	0.730	0.000	0.000	0.000	0.000	0.000	0.000	0.000	0.000	0.000	0.000	0.000	0.000	0.000	0.000	52	340	714	685	0.121	Error	Error	372	342	0	0	365	320	0	0	0	0
2	1	20	""	"iYPL203W"	5770	29340	90	1887	1875	465	110	115	51	100	100	0	4550	4485	988	86	96	50	100	100	0	0	0	0	0	0	0	0	0	0	0	0	0	0	0	0	0	0	0	0.398	0.401	0.408	0.397	1.239	0.386	0.882	0.000	0.000	0.000	0.000	0.000	0.000	0.000	0.000	0.000	0.000	0.000	0.000	0.000	0.000	52	406	6241	6164	-1.329	Error	Error	1777	4464	0	0	1765	4399	0	0	0	0
2	2	20	""	"iYPL199C"	5970	29340	90	1527	1478	599	115	120	53	100	100	0	910	831	267	84	91	44	100	98	0	0	0	0	0	0	0	0	0	0	0	0	0	0	0	0	0	0	0	1.709	1.825	1.798	1.796	1.571	2.043	0.810	0.000	0.000	0.000	0.000	0.000	0.000	0.000	0.000	0.000	0.000	0.000	0.000	0.000	0.000	52	407	2238	2110	0.774	Error	Error	1412	826	0	0	1363	747	0	0	0	0
2	3	20	""	"iYPL195W"	6170	29340	90	1514	1340	684	107	115	53	100	100	0	1465	1299	554	78	87	47	100	100	0	0	0	0	0	0	0	0	0	0	0	0	0	0	0	0	0	0	0	1.014	1.010	0.991	0.938	1.630	1.082	0.854	0.000	0.000	0.000	0.000	0.000	0.000	0.000	0.000	0.000	0.000	0.000	0.000	0.000	0.000	52	420	2794	2454	0.021	Error	Error	1407	1387	0	0	1233	1221	0	0	0	0
2	4	20	""	"itE(UUC)P"	6370	29340	80	284	358	239	118	124	56	75	69	0	336	495	401	82	90	43	94	80	0	0	0	0	0	0	0	0	0	0	0	0	0	0	0	0	0	0	0	0.654	0.581	0.554	0.592	3.051	0.547	0.672	0.000	0.000	0.000	0.000	0.000	0.000	0.000	0.000	0.000	0.000	0.000	0.000	0.000	0.000	52	340	420	653	-0.614	Error	Error	166	254	0	0	240	413	0	0	0	0
2	5	20	""	"iYPL177C-0"	6570	29330	80	2194	2229	915	118	126	57	100	100	0	1327	1263	465	90	103	54	100	100	0	0	0	0	0	0	0	0	0	0	0	0	0	0	0	0	0	0	0	1.678	1.800	1.775	1.746	1.595	1.891	0.866	0.000	0.000	0.000	0.000	0.000	0.000	0.000	0.000	0.000	0.000	0.000	0.000	0.000	0.000	52	340	3313	3284	0.747	Error	Error	2076	1237	0	0	2111	1173	0	0	0	0
2	6	20	""	"iYPL174C"	6770	29340	90	1335	1299	506	115	122	58	100	100	0	1342	1324	446	88	99	52	100	100	0	0	0	0	0	0	0	0	0	0	0	0	0	0	0	0	0	0	0	0.973	0.958	0.952	0.939	1.454	0.955	0.805	0.000	0.000	0.000	0.000	0.000	0.000	0.000	0.000	0.000	0.000	0.000	0.000	0.000	0.000	52	420	2474	2420	-0.040	Error	Error	1220	1254	0	0	1184	1236	0	0	0	0
2	7	20	""	"iYPL157W"	6970	29340	100	888	979	472	118	126	60	98	96	0	1469	1340	602	86	105	135	95	92	0	0	0	0	0	0	0	0	0	0	0	0	0	0	0	0	0	0	0	0.557	0.687	0.751	0.696	2.095	0.663	0.768	0.000	0.000	0.000	0.000	0.000	0.000	0.000	0.000	0.000	0.000	0.000	0.000	0.000	0.000	80	548	2153	2115	-0.845	Error	Error	770	1383	0	0	861	1254	0	0	0	0
2	8	20	""	"iYPL153C"	7170	29340	90	1487	1670	903	120	131	66	100	100	0	1014	1016	536	88	109	151	96	88	0	0	0	0	0	0	0	0	0	0	0	0	0	0	0	0	0	0	0	1.476	1.670	1.643	1.660	1.743	1.718	0.850	0.000	0.000	0.000	0.000	0.000	0.000	0.000	0.000	0.000	0.000	0.000	0.000	0.000	0.000	52	420	2293	2478	0.562	Error	Error	1367	926	0	0	1550	928	0	0	0	0
2	9	20	""	"iYPL149W"	7380	29340	70	466	614	526	130	140	62	78	68	0	523	638	476	89	104	50	90	87	0	0	0	0	0	0	0	0	0	0	0	0	0	0	0	0	0	0	0	0.774	0.882	0.720	0.822	3.275	1.004	0.763	0.000	0.000	0.000	0.000	0.000	0.000	0.000	0.000	0.000	0.000	0.000	0.000	0.000	0.000	32	236	770	1033	-0.369	Error	Error	336	434	0	0	484	549	0	0	0	0
2	10	20	""	"itG(GCC)P2"	7570	29340	80	1763	1793	433	121	129	60	100	100	0	1583	1562	489	83	92	40	100	100	0	0	0	0	0	0	0	0	0	0	0	0	0	0	0	0	0	0	0	1.095	1.130	1.181	1.162	1.359	1.124	0.853	0.000	0.000	0.000	0.000	0.000	0.000	0.000	0.000	0.000	0.000	0.000	0.000	0.000	0.000	52	340	3142	3151	0.130	Error	Error	1642	1500	0	0	1672	1479	0	0	0	0
2	11	20	""	"iYPR163C"	7770	29340	80	1894	1869	502	125	132	60	100	100	0	793	799	275	89	98	45	100	100	0	0	0	0	0	0	0	0	0	0	0	0	0	0	0	0	0	0	0	2.513	2.456	2.565	2.574	1.375	2.494	0.842	0.000	0.000	0.000	0.000	0.000	0.000	0.000	0.000	0.000	0.000	0.000	0.000	0.000	0.000	52	340	2473	2454	1.329	Error	Error	1769	704	0	0	1744	710	0	0	0	0
2	12	20	""	"iYPR167C"	7970	29340	80	1105	1404	924	129	139	68	98	98	0	984	1332	1091	88	101	52	100	98	0	0	0	0	0	0	0	0	0	0	0	0	0	0	0	0	0	0	0	1.089	1.025	1.035	1.087	1.861	0.941	0.779	0.000	0.000	0.000	0.000	0.000	0.000	0.000	0.000	0.000	0.000	0.000	0.000	0.000	0.000	52	340	1872	2519	0.123	Error	Error	976	896	0	0	1275	1244	0	0	0	0
2	13	20	""	"iYPR183W"	8170	29340	80	2293	2096	966	134	144	65	100	100	0	703	787	357	82	96	47	100	98	0	0	0	0	0	0	0	0	0	0	0	0	0	0	0	0	0	0	0	3.477	2.783	2.748	2.802	1.670	3.026	0.791	0.000	0.000	0.000	0.000	0.000	0.000	0.000	0.000	0.000	0.000	0.000	0.000	0.000	0.000	52	340	2780	2667	1.798	Error	Error	2159	621	0	0	1962	705	0	0	0	0
2	14	20	""	"iYPR187W"	8370	29340	60	383	552	414	119	135	92	81	68	0	326	409	279	79	95	85	78	59	0	0	0	0	0	0	0	0	0	0	0	0	0	0	0	0	0	0	0	1.069	1.312	1.144	1.204	2.826	1.486	0.732	0.000	0.000	0.000	0.000	0.000	0.000	0.000	0.000	0.000	0.000	0.000	0.000	0.000	0.000	32	176	511	763	0.096	Error	Error	264	247	0	0	433	330	0	0	0	0
2	15	20	""	"iYPR191W"	8570	29330	80	2306	3188	2370	130	137	65	100	100	0	2038	2552	2046	90	103	49	100	100	0	0	0	0	0	0	0	0	0	0	0	0	0	0	0	0	0	0	0	1.117	1.242	1.282	1.323	1.601	1.215	0.886	0.000	0.000	0.000	0.000	0.000	0.000	0.000	0.000	0.000	0.000	0.000	0.000	0.000	0.000	52	340	4124	5520	0.160	Error	Error	2176	1948	0	0	3058	2462	0	0	0	0
2	16	20	""	"YALCdelta2"	8770	29320	70	586	1059	1024	117	125	59	96	93	0	675	1043	863	91	104	51	100	100	0	0	0	0	0	0	0	0	0	0	0	0	0	0	0	0	0	0	0	0.803	0.989	0.910	0.900	1.958	1.110	0.762	0.000	0.000	0.000	0.000	0.000	0.000	0.000	0.000	0.000	0.000	0.000	0.000	0.000	0.000	32	236	1053	1894	-0.316	Error	Error	469	584	0	0	942	952	0	0	0	0
2	17	20	""	"YBLWTy2-1B"	8970	29330	80	7945	12360	10682	114	123	59	100	100	0	5650	8699	6817	78	86	41	98	98	0	0	0	0	0	0	0	0	0	0	0	0	0	0	0	0	0	0	0	1.405	1.420	1.344	1.268	1.707	1.516	0.899	0.000	0.000	0.000	0.000	0.000	0.000	0.000	0.000	0.000	0.000	0.000	0.000	0.000	0.000	52	340	13403	20867	0.491	Error	Error	7831	5572	0	0	12246	8621	0	0	0	0
2	18	20	""	"YBLWdelta10"	9170	29330	80	1537	5141	7890	117	125	58	100	98	0	1666	4950	7027	82	96	48	100	100	0	0	0	0	0	0	0	0	0	0	0	0	0	0	0	0	0	0	0	0.896	1.032	0.882	0.903	2.034	1.099	0.871	0.000	0.000	0.000	0.000	0.000	0.000	0.000	0.000	0.000	0.000	0.000	0.000	0.000	0.000	52	340	3004	9892	-0.158	Error	Error	1420	1584	0	0	5024	4868	0	0	0	0
2	19	20	""	"YFRWdelta10"	9370	29330	80	654	722	429	118	123	56	96	90	0	587	666	429	84	96	52	94	86	0	0	0	0	0	0	0	0	0	0	0	0	0	0	0	0	0	0	0	1.066	1.038	1.053	1.090	2.250	1.041	0.794	0.000	0.000	0.000	0.000	0.000	0.000	0.000	0.000	0.000	0.000	0.000	0.000	0.000	0.000	52	340	1039	1186	0.092	Error	Error	536	503	0	0	604	582	0	0	0	0
2	20	20	""	"YGRCTy1-2A"	9570	29330	100	9416	12899	11858	137	156	88	98	96	0	6921	10698	10534	90	118	85	88	86	0	0	0	0	0	0	0	0	0	0	0	0	0	0	0	0	0	0	0	1.358	1.203	1.265	1.547	2.647	1.171	0.889	0.000	0.000	0.000	0.000	0.000	0.000	0.000	0.000	0.000	0.000	0.000	0.000	0.000	0.000	80	542	16110	23370	0.442	Error	Error	9279	6831	0	0	12762	10608	0	0	0	0
2	21	20	""	"YHLComega1"	9770	29330	80	353	447	297	104	112	51	92	78	0	407	605	507	72	77	29	98	96	0	0	0	0	0	0	0	0	0	0	0	0	0	0	0	0	0	0	0	0.743	0.644	0.664	0.672	2.293	0.604	0.824	0.000	0.000	0.000	0.000	0.000	0.000	0.000	0.000	0.000	0.000	0.000	0.000	0.000	0.000	52	340	584	876	-0.428	Error	Error	249	335	0	0	343	533	0	0	0	0
3	1	1	"PET112"	"YBL080C"	10110	25520	100	2081	2967	2357	117	126	90	98	96	0	1580	2341	1826	81	88	39	100	100	0	0	0	0	0	0	0	0	0	0	0	0	0	0	0	0	0	0	0	1.310	1.261	1.276	1.195	1.801	1.305	0.817	0.000	0.000	0.000	0.000	0.000	0.000	0.000	0.000	0.000	0.000	0.000	0.000	0.000	0.000	80	524	3463	5110	0.390	Error	Error	1964	1499	0	0	2850	2260	0	0	0	0
3	2	1	""	"YBL111C"	10310	25520	80	1294	3889	7254	113	119	51	94	94	0	689	1713	2959	80	85	30	94	90	0	0	0	0	0	0	0	0	0	0	0	0	0	0	0	0	0	0	0	1.939	2.312	2.242	2.360	3.908	2.567	0.856	0.000	0.000	0.000	0.000	0.000	0.000	0.000	0.000	0.000	0.000	0.000	0.000	0.000	0.000	52	332	1790	5409	0.955	Error	Error	1181	609	0	0	3776	1633	0	0	0	0
3	3	1	""	"YBR028C"	10500	25520	70	802	1635	1796	108	115	54	100	96	0	486	973	1028	79	85	33	96	90	0	0	0	0	0	0	0	0	0	0	0	0	0	0	0	0	0	0	0	1.705	1.708	1.898	1.908	2.403	1.843	0.800	0.000	0.000	0.000	0.000	0.000	0.000	0.000	0.000	0.000	0.000	0.000	0.000	0.000	0.000	32	230	1101	2421	0.770	Error	Error	694	407	0	0	1527	894	0	0	0	0
3	4	1	"RHK1"	"YBL082C"	10710	25520	80	1092	2155	3092	106	113	53	96	88	0	494	1012	1505	77	81	29	88	86	0	0	0	0	0	0	0	0	0	0	0	0	0	0	0	0	0	0	0	2.365	2.191	2.010	2.344	2.868	2.222	0.826	0.000	0.000	0.000	0.000	0.000	0.000	0.000	0.000	0.000	0.000	0.000	0.000	0.000	0.000	52	332	1403	2984	1.242	Error	Error	986	417	0	0	2049	935	0	0	0	0
3	5	1	""	"YBL113C"	10910	25520	80	3176	9525	15409	107	114	52	98	98	0	1666	6063	10593	83	89	45	92	86	0	0	0	0	0	0	0	0	0	0	0	0	0	0	0	0	0	0	0	1.939	1.575	1.979	2.222	2.902	1.524	0.856	0.000	0.000	0.000	0.000	0.000	0.000	0.000	0.000	0.000	0.000	0.000	0.000	0.000	0.000	52	332	4652	15398	0.955	Error	Error	3069	1583	0	0	9418	5980	0	0	0	0
3	6	1	""	"YBR030W"	11110	25510	50	1252	1658	1526	114	120	51	100	83	0	446	733	681	78	85	34	100	83	0	0	0	0	0	0	0	0	0	0	0	0	0	0	0	0	0	0	0	3.092	2.357	1.862	2.135	2.626	2.654	0.780	0.000	0.000	0.000	0.000	0.000	0.000	0.000	0.000	0.000	0.000	0.000	0.000	0.000	0.000	12	90	1506	2199	1.629	Error	Error	1138	368	0	0	1544	655	0	0	0	0
3	7	1	"CDC27"	"YBL084C"	11310	25510	70	689	1325	1502	105	111	46	96	96	0	686	1233	1337	74	79	27	100	96	0	0	0	0	0	0	0	0	0	0	0	0	0	0	0	0	0	0	0	0.954	1.053	1.029	1.023	1.795	1.110	0.739	0.000	0.000	0.000	0.000	0.000	0.000	0.000	0.000	0.000	0.000	0.000	0.000	0.000	0.000	32	220	1196	2379	-0.068	Error	Error	584	612	0	0	1220	1159	0	0	0	0
3	8	1	"RER2"	"YBR002C"	11510	25520	70	1336	1531	1160	110	117	57	93	93	0	2616	3671	3060	80	85	31	100	100	0	0	0	0	0	0	0	0	0	0	0	0	0	0	0	0	0	0	0	0.483	0.396	0.421	0.371	2.224	0.371	0.887	0.000	0.000	0.000	0.000	0.000	0.000	0.000	0.000	0.000	0.000	0.000	0.000	0.000	0.000	32	230	3762	5012	-1.049	Error	Error	1226	2536	0	0	1421	3591	0	0	0	0
3	9	1	""	"YBR032W"	11710	25510	80	550	553	227	108	114	50	98	94	0	549	561	270	78	82	31	96	94	0	0	0	0	0	0	0	0	0	0	0	0	0	0	0	0	0	0	0	0.938	0.921	0.921	0.942	1.888	0.905	0.709	0.000	0.000	0.000	0.000	0.000	0.000	0.000	0.000	0.000	0.000	0.000	0.000	0.000	0.000	52	320	913	928	-0.092	Error	Error	442	471	0	0	445	483	0	0	0	0
3	10	1	""	"YBL086C"	11910	25510	70	481	763	775	108	118	54	93	87	0	232	360	304	85	92	36	84	75	0	0	0	0	0	0	0	0	0	0	0	0	0	0	0	0	0	0	0	2.537	2.382	2.348	2.721	3.013	2.831	0.695	0.000	0.000	0.000	0.000	0.000	0.000	0.000	0.000	0.000	0.000	0.000	0.000	0.000	0.000	32	220	520	930	1.343	Error	Error	373	147	0	0	655	275	0	0	0	0
3	11	1	""	"YBR004C"	12110	25520	70	320	560	559	113	120	51	87	71	0	1221	2243	2310	90	99	43	100	96	0	0	0	0	0	0	0	0	0	0	0	0	0	0	0	0	0	0	0	0.183	0.208	0.193	0.203	2.570	0.200	0.735	0.000	0.000	0.000	0.000	0.000	0.000	0.000	0.000	0.000	0.000	0.000	0.000	0.000	0.000	32	230	1338	2600	-2.450	Error	Error	207	1131	0	0	447	2153	0	0	0	0
3	12	1	"HMT1"	"YBR034C"	12310	25510	70	1824	1883	929	119	127	61	96	96	0	2889	2791	1940	92	97	35	96	96	0	0	0	0	0	0	0	0	0	0	0	0	0	0	0	0	0	0	0	0.610	0.654	0.715	0.916	2.313	0.565	0.873	0.000	0.000	0.000	0.000	0.000	0.000	0.000	0.000	0.000	0.000	0.000	0.000	0.000	0.000	32	220	4502	4463	-0.714	Error	Error	1705	2797	0	0	1764	2699	0	0	0	0
3	13	1	""	"YCL044C"	12510	25510	50	141	156	64	129	128	56	25	16	0	283	278	108	88	100	40	100	66	0	0	0	0	0	0	0	0	0	0	0	0	0	0	0	0	0	0	0	0.062	0.142	0.248	0.160	4.621	0.367	0.077	0.000	0.000	0.000	0.000	0.000	0.000	0.000	0.000	0.000	0.000	0.000	0.000	0.000	0.000	12	90	207	217	-4.022	Error	Error	12	195	0	0	27	190	0	0	0	0
3	14	1	""	"YCLX03C"	12710	25520	80	814	749	376	114	120	56	90	84	0	1106	982	541	89	95	47	88	84	0	0	0	0	0	0	0	0	0	0	0	0	0	0	0	0	0	0	0	0.688	0.711	0.681	0.919	2.778	0.658	0.743	0.000	0.000	0.000	0.000	0.000	0.000	0.000	0.000	0.000	0.000	0.000	0.000	0.000	0.000	52	332	1717	1528	-0.539	Error	Error	700	1017	0	0	635	893	0	0	0	0
3	15	1	""	"YCR022C"	12920	25510	80	916	918	434	114	124	77	90	84	0	1316	1226	596	90	128	605	76	51	0	0	0	0	0	0	0	0	0	0	0	0	0	0	0	0	0	0	0	0.654	0.708	0.653	0.627	1.909	0.315	0.391	0.000	0.000	0.000	0.000	0.000	0.000	0.000	0.000	0.000	0.000	0.000	0.000	0.000	0.000	52	320	2028	1940	-0.612	Error	Error	802	1226	0	0	804	1136	0	0	0	0
3	16	1	""	"YCL046W"	13130	25530	150	122	134	57	123	137	196	0	0	0	101	121	69	91	118	424	0	0	0	0	0	0	0	0	0	0	0	0	0	0	0	0	0	0	0	0	0	-0.100	0.367	1.375	1.270	3.429	1.937	0.025	0.000	0.000	0.000	0.000	0.000	0.000	0.000	0.000	0.000	0.000	0.000	0.000	0.000	0.000	156	1048	9	41	Error	Error	Error	-1	10	0	0	11	30	0	0	-50	0
3	17	1	""	"YCLX05C"	13320	25510	80	1113	1098	386	118	126	55	100	96	0	1116	1045	399	91	99	40	98	96	0	0	0	0	0	0	0	0	0	0	0	0	0	0	0	0	0	0	0	0.971	1.027	0.929	1.068	2.327	1.016	0.789	0.000	0.000	0.000	0.000	0.000	0.000	0.000	0.000	0.000	0.000	0.000	0.000	0.000	0.000	52	307	2020	1934	-0.043	Error	Error	995	1025	0	0	980	954	0	0	0	0
3	18	1	""	"YCR024C"	13520	25520	70	1381	1845	1374	125	132	65	100	100	0	1067	1275	798	91	111	94	100	96	0	0	0	0	0	0	0	0	0	0	0	0	0	0	0	0	0	0	0	1.287	1.453	1.401	1.266	1.658	1.626	0.824	0.000	0.000	0.000	0.000	0.000	0.000	0.000	0.000	0.000	0.000	0.000	0.000	0.000	0.000	32	230	2232	2904	0.364	Error	Error	1256	976	0	0	1720	1184	0	0	0	0
3	19	1	""	"YCL048W"	13730	25530	150	123	130	57	121	129	64	16	3	0	100	113	51	88	100	66	19	4	0	0	0	0	0	0	0	0	0	0	0	0	0	0	0	0	0	0	0	0.167	0.360	1.583	1.053	5.105	3.169	0.026	0.000	0.000	0.000	0.000	0.000	0.000	0.000	0.000	0.000	0.000	0.000	0.000	0.000	0.000	156	1070	14	34	-2.585	Error	Error	2	12	0	0	9	25	0	0	-50	0
3	20	1	""	"YCLX07W"	13920	25520	70	905	918	374	116	126	59	96	93	0	1163	1093	291	88	103	67	100	100	0	0	0	0	0	0	0	0	0	0	0	0	0	0	0	0	0	0	0	0.734	0.798	0.762	0.711	1.679	0.897	0.800	0.000	0.000	0.000	0.000	0.000	0.000	0.000	0.000	0.000	0.000	0.000	0.000	0.000	0.000	32	230	1864	1807	-0.446	Error	Error	789	1075	0	0	802	1005	0	0	0	0
3	21	1	""	"YCR025C"	14120	25510	80	838	810	285	118	125	59	98	96	0	460	439	218	91	96	37	88	82	0	0	0	0	0	0	0	0	0	0	0	0	0	0	0	0	0	0	0	1.951	1.989	1.815	2.137	2.225	1.997	0.627	0.000	0.000	0.000	0.000	0.000	0.000	0.000	0.000	0.000	0.000	0.000	0.000	0.000	0.000	52	320	1089	1040	0.964	Error	Error	720	369	0	0	692	348	0	0	0	0
3	1	2	"APA1"	"YCL050C"	10120	25720	70	171	190	73	108	117	55	56	31	0	193	229	106	82	84	28	90	75	0	0	0	0	0	0	0	0	0	0	0	0	0	0	0	0	0	0	0	0.568	0.558	0.567	0.604	2.106	0.648	0.287	0.000	0.000	0.000	0.000	0.000	0.000	0.000	0.000	0.000	0.000	0.000	0.000	0.000	0.000	32	230	174	229	-0.817	Error	Error	63	111	0	0	82	147	0	0	0	0
3	2	2	""	"YCLX09W"	10320	25720	80	2992	2669	1069	115	121	53	100	100	0	1501	1309	534	80	85	30	96	94	0	0	0	0	0	0	0	0	0	0	0	0	0	0	0	0	0	0	0	2.025	2.078	2.067	2.100	1.999	2.158	0.864	0.000	0.000	0.000	0.000	0.000	0.000	0.000	0.000	0.000	0.000	0.000	0.000	0.000	0.000	52	340	4298	3783	1.018	Error	Error	2877	1421	0	0	2554	1229	0	0	0	0
3	3	2	"RSG1"	"YCR027C"	10520	25720	80	1625	1644	460	106	114	52	100	100	0	1136	1115	376	79	82	26	100	96	0	0	0	0	0	0	0	0	0	0	0	0	0	0	0	0	0	0	0	1.437	1.485	1.414	1.607	1.922	1.501	0.823	0.000	0.000	0.000	0.000	0.000	0.000	0.000	0.000	0.000	0.000	0.000	0.000	0.000	0.000	52	340	2576	2574	0.523	Error	Error	1519	1057	0	0	1538	1036	0	0	0	0
3	4	2	""	"YDL211C"	10730	25710	50	188	461	569	107	120	56	58	41	0	150	303	289	78	87	34	66	50	0	0	0	0	0	0	0	0	0	0	0	0	0	0	0	0	0	0	0	1.125	1.573	1.500	1.233	2.971	2.081	0.575	0.000	0.000	0.000	0.000	0.000	0.000	0.000	0.000	0.000	0.000	0.000	0.000	0.000	0.000	12	104	153	579	0.170	Error	Error	81	72	0	0	354	225	0	0	0	0
3	5	2	"AAD4"	"YDL243C"	10920	25730	150	112	123	61	108	114	51	21	7	0	85	106	82	79	84	32	23	12	0	0	0	0	0	0	0	0	0	0	0	0	0	0	0	0	0	0	0	0.667	0.556	1.615	1.367	4.995	1.925	0.032	0.000	0.000	0.000	0.000	0.000	0.000	0.000	0.000	0.000	0.000	0.000	0.000	0.000	0.000	156	1016	10	42	-0.585	Error	Error	4	6	0	0	15	27	0	0	-50	0
3	6	2	"LUV1"	"YDR027C"	11110	25730	70	984	1513	1423	106	115	55	87	78	0	710	1468	1449	77	85	41	100	87	0	0	0	0	0	0	0	0	0	0	0	0	0	0	0	0	0	0	0	1.387	1.012	0.996	0.968	2.727	0.943	0.800	0.000	0.000	0.000	0.000	0.000	0.000	0.000	0.000	0.000	0.000	0.000	0.000	0.000	0.000	32	236	1511	2798	0.472	Error	Error	878	633	0	0	1407	1391	0	0	0	0
3	7	2	""	"YDL213C"	11320	25720	50	1039	1419	1085	103	110	48	100	100	0	667	754	580	82	84	27	100	100	0	0	0	0	0	0	0	0	0	0	0	0	0	0	0	0	0	0	0	1.600	1.958	2.500	2.375	2.391	2.172	0.672	0.000	0.000	0.000	0.000	0.000	0.000	0.000	0.000	0.000	0.000	0.000	0.000	0.000	0.000	12	104	1521	1988	0.678	Error	Error	936	585	0	0	1316	672	0	0	0	0
3	8	2	"HXT15"	"YDL245C"	11520	25730	70	6497	6611	4885	112	116	52	100	100	0	4088	5188	4266	78	84	39	100	100	0	0	0	0	0	0	0	0	0	0	0	0	0	0	0	0	0	0	0	1.592	1.272	1.180	1.317	2.414	1.230	0.877	0.000	0.000	0.000	0.000	0.000	0.000	0.000	0.000	0.000	0.000	0.000	0.000	0.000	0.000	32	236	10395	11609	0.671	Error	Error	6385	4010	0	0	6499	5110	0	0	0	0
3	9	2	""	"YDR029W"	11730	25730	150	124	182	221	111	115	52	28	12	0	88	154	227	80	85	32	29	17	0	0	0	0	0	0	0	0	0	0	0	0	0	0	0	0	0	0	0	1.625	0.959	1.528	1.662	3.692	1.034	0.584	0.000	0.000	0.000	0.000	0.000	0.000	0.000	0.000	0.000	0.000	0.000	0.000	0.000	0.000	156	1014	21	145	0.700	Error	Error	13	8	0	0	71	74	0	0	-50	0
3	10	2	"GDH2"	"YDL215C"	11920	25720	60	337	740	905	114	115	49	93	87	0	244	433	446	84	87	27	90	87	0	0	0	0	0	0	0	0	0	0	0	0	0	0	0	0	0	0	0	1.394	1.794	1.767	1.715	2.674	2.121	0.784	0.000	0.000	0.000	0.000	0.000	0.000	0.000	0.000	0.000	0.000	0.000	0.000	0.000	0.000	32	176	383	975	0.479	Error	Error	223	160	0	0	626	349	0	0	0	0
3	11	2	""	"YDL247W"	12130	25720	70	562	1661	2550	110	123	90	84	68	0	315	939	1223	90	96	40	81	71	0	0	0	0	0	0	0	0	0	0	0	0	0	0	0	0	0	0	0	2.009	1.827	1.768	1.602	3.121	2.221	0.736	0.000	0.000	0.000	0.000	0.000	0.000	0.000	0.000	0.000	0.000	0.000	0.000	0.000	0.000	32	236	677	2400	1.006	Error	Error	452	225	0	0	1551	849	0	0	0	0
3	12	2	""	"YDR031W"	12320	25730	70	648	711	360	123	131	55	100	96	0	363	423	258	90	100	51	90	75	0	0	0	0	0	0	0	0	0	0	0	0	0	0	0	0	0	0	0	1.923	1.766	1.612	1.998	2.041	1.823	0.606	0.000	0.000	0.000	0.000	0.000	0.000	0.000	0.000	0.000	0.000	0.000	0.000	0.000	0.000	32	236	798	921	0.943	Error	Error	525	273	0	0	588	333	0	0	0	0
3	13	2	"TIM22"	"YDL217C"	12520	25730	50	526	909	772	114	115	48	100	91	0	411	677	657	88	90	33	100	100	0	0	0	0	0	0	0	0	0	0	0	0	0	0	0	0	0	0	0	1.276	1.350	1.701	1.318	2.253	1.194	0.682	0.000	0.000	0.000	0.000	0.000	0.000	0.000	0.000	0.000	0.000	0.000	0.000	0.000	0.000	12	104	735	1384	0.351	Error	Error	412	323	0	0	795	589	0	0	0	0
3	14	2	"NTH1"	"YDR001C"	12730	25720	50	164	211	101	110	116	52	50	33	0	435	515	148	83	93	38	100	100	0	0	0	0	0	0	0	0	0	0	0	0	0	0	0	0	0	0	0	0.153	0.234	0.146	0.204	2.170	0.284	0.231	0.000	0.000	0.000	0.000	0.000	0.000	0.000	0.000	0.000	0.000	0.000	0.000	0.000	0.000	12	104	406	533	-2.705	Error	Error	54	352	0	0	101	432	0	0	0	0
3	15	2	"MRH1"	"YDR033W"	12920	25730	60	336	567	558	116	124	59	93	75	0	211	355	276	91	100	43	78	56	0	0	0	0	0	0	0	0	0	0	0	0	0	0	0	0	0	0	0	1.833	1.708	2.112	1.671	3.093	2.290	0.566	0.000	0.000	0.000	0.000	0.000	0.000	0.000	0.000	0.000	0.000	0.000	0.000	0.000	0.000	32	176	340	715	0.874	Error	Error	220	120	0	0	451	264	0	0	0	0
3	16	2	""	"YDR346C"	13120	25730	70	516	569	327	121	133	59	90	84	0	405	436	259	90	107	57	96	84	0	0	0	0	0	0	0	0	0	0	0	0	0	0	0	0	0	0	0	1.254	1.295	1.269	1.220	2.017	1.392	0.546	0.000	0.000	0.000	0.000	0.000	0.000	0.000	0.000	0.000	0.000	0.000	0.000	0.000	0.000	32	236	710	794	0.327	Error	Error	395	315	0	0	448	346	0	0	0	0
3	17	2	"LSM6"	"YDR378C"	13330	25720	80	389	416	182	114	127	61	92	80	0	434	445	116	91	100	42	100	98	0	0	0	0	0	0	0	0	0	0	0	0	0	0	0	0	0	0	0	0.802	0.853	0.720	0.743	2.336	0.996	0.494	0.000	0.000	0.000	0.000	0.000	0.000	0.000	0.000	0.000	0.000	0.000	0.000	0.000	0.000	52	340	618	656	-0.319	Error	Error	275	343	0	0	302	354	0	0	0	0
3	18	2	"STE14"	"YDR410C"	13520	25720	80	974	958	357	119	127	71	98	96	0	1495	1361	613	95	105	56	96	94	0	0	0	0	0	0	0	0	0	0	0	0	0	0	0	0	0	0	0	0.611	0.663	0.655	0.645	1.997	0.607	0.762	0.000	0.000	0.000	0.000	0.000	0.000	0.000	0.000	0.000	0.000	0.000	0.000	0.000	0.000	52	340	2255	2105	-0.711	Error	Error	855	1400	0	0	839	1266	0	0	0	0
3	19	2	""	"YDR348C"	13730	25730	80	155	169	84	117	130	70	32	7	0	228	237	123	89	106	92	67	28	0	0	0	0	0	0	0	0	0	0	0	0	0	0	0	0	0	0	0	0.273	0.351	0.502	0.454	3.291	0.540	0.341	0.000	0.000	0.000	0.000	0.000	0.000	0.000	0.000	0.000	0.000	0.000	0.000	0.000	0.000	52	334	177	200	-1.871	Error	Error	38	139	0	0	52	148	0	0	0	0
3	20	2	""	"YDR380W"	13930	25720	80	1365	1476	813	117	120	53	98	96	0	926	1031	565	90	96	40	98	96	0	0	0	0	0	0	0	0	0	0	0	0	0	0	0	0	0	0	0	1.493	1.444	1.441	1.348	1.806	1.499	0.817	0.000	0.000	0.000	0.000	0.000	0.000	0.000	0.000	0.000	0.000	0.000	0.000	0.000	0.000	52	340	2084	2300	0.578	Error	Error	1248	836	0	0	1359	941	0	0	0	0
3	21	2	""	"YDR412W"	14120	25720	80	1789	1644	907	114	127	62	98	96	0	1267	1154	614	88	97	43	96	92	0	0	0	0	0	0	0	0	0	0	0	0	0	0	0	0	0	0	0	1.421	1.435	1.526	1.505	3.183	1.513	0.806	0.000	0.000	0.000	0.000	0.000	0.000	0.000	0.000	0.000	0.000	0.000	0.000	0.000	0.000	52	340	2854	2596	0.507	Error	Error	1675	1179	0	0	1530	1066	0	0	0	0
3	1	3	"TCM10"	"YDR350C"	10110	25940	130	1500	1282	858	113	189	341	71	65	0	1043	823	542	80	129	218	70	66	0	0	0	0	0	0	0	0	0	0	0	0	0	0	0	0	0	0	0	1.440	1.573	1.636	1.726	2.433	1.600	0.832	0.000	0.000	0.000	0.000	0.000	0.000	0.000	0.000	0.000	0.000	0.000	0.000	0.000	0.000	120	833	2350	1912	0.526	Error	Error	1387	963	0	0	1169	743	0	0	0	0
3	2	3	"RPP2B"	"YDR382W"	10330	25930	80	545	551	193	101	114	99	98	90	0	548	498	159	74	80	39	100	98	0	0	0	0	0	0	0	0	0	0	0	0	0	0	0	0	0	0	0	0.937	1.061	0.993	1.042	1.526	1.098	0.769	0.000	0.000	0.000	0.000	0.000	0.000	0.000	0.000	0.000	0.000	0.000	0.000	0.000	0.000	52	340	918	874	-0.094	Error	Error	444	474	0	0	450	424	0	0	0	0
3	3	3	"ERD1"	"YDR414C"	10530	25930	70	2084	1978	815	101	110	50	100	100	0	1452	1374	450	73	78	27	100	100	0	0	0	0	0	0	0	0	0	0	0	0	0	0	0	0	0	0	0	1.438	1.443	1.364	1.341	1.496	1.657	0.805	0.000	0.000	0.000	0.000	0.000	0.000	0.000	0.000	0.000	0.000	0.000	0.000	0.000	0.000	32	236	3362	3178	0.524	Error	Error	1983	1379	0	0	1877	1301	0	0	0	0
3	4	3	""	"YDR352W"	10720	25920	70	1011	1218	844	107	114	52	100	100	0	972	1407	1207	81	87	36	96	96	0	0	0	0	0	0	0	0	0	0	0	0	0	0	0	0	0	0	0	1.015	0.838	0.901	0.848	1.698	0.656	0.711	0.000	0.000	0.000	0.000	0.000	0.000	0.000	0.000	0.000	0.000	0.000	0.000	0.000	0.000	32	236	1795	2437	0.021	Error	Error	904	891	0	0	1111	1326	0	0	0	0
3	5	3	""	"YDR384C"	10930	25940	90	2740	2595	854	104	112	49	100	100	0	2275	2196	732	81	86	32	100	100	0	0	0	0	0	0	0	0	0	0	0	0	0	0	0	0	0	0	0	1.201	1.178	1.214	1.183	1.601	1.188	0.880	0.000	0.000	0.000	0.000	0.000	0.000	0.000	0.000	0.000	0.000	0.000	0.000	0.000	0.000	52	414	4830	4606	0.265	Error	Error	2636	2194	0	0	2491	2115	0	0	0	0
3	6	3	"SYF1"	"YDR416W"	11120	25930	60	2497	2620	1404	102	114	51	96	96	0	1201	1294	652	78	85	29	100	100	0	0	0	0	0	0	0	0	0	0	0	0	0	0	0	0	0	0	0	2.133	2.071	2.146	1.951	1.917	2.149	0.900	0.000	0.000	0.000	0.000	0.000	0.000	0.000	0.000	0.000	0.000	0.000	0.000	0.000	0.000	32	176	3518	3734	1.093	Error	Error	2395	1123	0	0	2518	1216	0	0	0	0
3	7	3	"SHC1"	"YER096W"	11320	25930	80	1529	1480	755	104	113	53	100	100	0	1399	1283	743	79	82	26	100	100	0	0	0	0	0	0	0	0	0	0	0	0	0	0	0	0	0	0	0	1.080	1.143	1.153	1.229	1.972	1.107	0.834	0.000	0.000	0.000	0.000	0.000	0.000	0.000	0.000	0.000	0.000	0.000	0.000	0.000	0.000	52	340	2745	2580	0.110	Error	Error	1425	1320	0	0	1376	1204	0	0	0	0
3	8	3	"LCP5"	"YER127W"	11520	25930	80	1472	1435	608	106	113	51	100	98	0	1235	1135	450	76	83	34	100	100	0	0	0	0	0	0	0	0	0	0	0	0	0	0	0	0	0	0	0	1.179	1.255	1.145	1.264	2.105	1.326	0.744	0.000	0.000	0.000	0.000	0.000	0.000	0.000	0.000	0.000	0.000	0.000	0.000	0.000	0.000	52	340	2525	2388	0.237	Error	Error	1366	1159	0	0	1329	1059	0	0	0	0
3	9	3	"BUR6"	"YER159C"	11720	25930	80	774	821	283	107	115	49	100	100	0	680	609	273	80	85	35	98	90	0	0	0	0	0	0	0	0	0	0	0	0	0	0	0	0	0	0	0	1.112	1.350	1.279	1.601	2.121	1.289	0.779	0.000	0.000	0.000	0.000	0.000	0.000	0.000	0.000	0.000	0.000	0.000	0.000	0.000	0.000	52	334	1267	1243	0.153	Error	Error	667	600	0	0	714	529	0	0	0	0
3	10	3	"UBP9"	"YER098W"	11910	25930	60	2474	2387	917	121	130	61	100	100	0	2033	1898	904	81	88	34	100	100	0	0	0	0	0	0	0	0	0	0	0	0	0	0	0	0	0	0	0	1.205	1.247	1.306	1.344	1.747	1.178	0.846	0.000	0.000	0.000	0.000	0.000	0.000	0.000	0.000	0.000	0.000	0.000	0.000	0.000	0.000	32	176	4305	4083	0.270	Error	Error	2353	1952	0	0	2266	1817	0	0	0	0
3	11	3	"PAK1"	"YER129W"	12120	25930	60	2183	2474	1355	111	114	46	100	96	0	2540	2884	1812	85	89	32	100	100	0	0	0	0	0	0	0	0	0	0	0	0	0	0	0	0	0	0	0	0.844	0.844	0.891	0.908	2.121	0.795	0.885	0.000	0.000	0.000	0.000	0.000	0.000	0.000	0.000	0.000	0.000	0.000	0.000	0.000	0.000	32	176	4527	5162	-0.245	Error	Error	2072	2455	0	0	2363	2799	0	0	0	0
3	12	3	"SPT2"	"YER161C"	12320	25930	80	3024	3051	1359	113	123	65	98	98	0	1837	1677	713	85	95	39	96	94	0	0	0	0	0	0	0	0	0	0	0	0	0	0	0	0	0	0	0	1.662	1.845	1.718	1.854	1.845	1.948	0.846	0.000	0.000	0.000	0.000	0.000	0.000	0.000	0.000	0.000	0.000	0.000	0.000	0.000	0.000	52	340	4663	4530	0.733	Error	Error	2911	1752	0	0	2938	1592	0	0	0	0
3	13	3	"UBC6"	"YER100W"	12530	25930	80	1253	1348	544	119	123	53	100	100	0	1462	1401	509	84	90	36	98	98	0	0	0	0	0	0	0	0	0	0	0	0	0	0	0	0	0	0	0	0.823	0.933	0.908	0.943	1.813	0.976	0.819	0.000	0.000	0.000	0.000	0.000	0.000	0.000	0.000	0.000	0.000	0.000	0.000	0.000	0.000	52	340	2512	2546	-0.281	Error	Error	1134	1378	0	0	1229	1317	0	0	0	0
3	14	3	"RPS26B"	"YER131W"	12720	25930	70	2104	2315	1023	118	122	57	100	100	0	1109	1385	735	85	94	45	100	100	0	0	0	0	0	0	0	0	0	0	0	0	0	0	0	0	0	0	0	1.939	1.690	1.674	1.784	1.682	1.602	0.822	0.000	0.000	0.000	0.000	0.000	0.000	0.000	0.000	0.000	0.000	0.000	0.000	0.000	0.000	32	236	3010	3497	0.956	Error	Error	1986	1024	0	0	2197	1300	0	0	0	0
3	15	3	""	"YER163C"	12940	25930	80	1340	1361	610	121	128	58	100	100	0	686	657	194	92	104	48	98	98	0	0	0	0	0	0	0	0	0	0	0	0	0	0	0	0	0	0	0	2.052	2.195	2.129	2.013	1.791	2.766	0.659	0.000	0.000	0.000	0.000	0.000	0.000	0.000	0.000	0.000	0.000	0.000	0.000	0.000	0.000	52	340	1813	1805	1.037	Error	Error	1219	594	0	0	1240	565	0	0	0	0
3	16	3	"RPS8B"	"YER102W"	13130	25930	80	704	724	267	134	141	65	100	100	0	608	586	185	91	104	45	100	96	0	0	0	0	0	0	0	0	0	0	0	0	0	0	0	0	0	0	0	1.103	1.192	1.162	1.204	1.759	1.284	0.730	0.000	0.000	0.000	0.000	0.000	0.000	0.000	0.000	0.000	0.000	0.000	0.000	0.000	0.000	52	340	1087	1085	0.141	Error	Error	570	517	0	0	590	495	0	0	0	0
3	17	3	"GLC7"	"YER133W"	13330	25930	80	1391	1316	713	126	134	58	92	90	0	972	920	464	91	100	42	96	94	0	0	0	0	0	0	0	0	0	0	0	0	0	0	0	0	0	0	0	1.436	1.435	1.413	1.179	2.475	1.528	0.834	0.000	0.000	0.000	0.000	0.000	0.000	0.000	0.000	0.000	0.000	0.000	0.000	0.000	0.000	52	340	2146	2019	0.522	Error	Error	1265	881	0	0	1190	829	0	0	0	0
3	18	3	"PAB1"	"YER165W"	13530	25930	70	1784	1761	416	119	128	55	100	100	0	808	763	234	86	96	39	100	100	0	0	0	0	0	0	0	0	0	0	0	0	0	0	0	0	0	0	0	2.306	2.425	2.485	2.546	1.507	2.532	0.835	0.000	0.000	0.000	0.000	0.000	0.000	0.000	0.000	0.000	0.000	0.000	0.000	0.000	0.000	32	236	2387	2319	1.205	Error	Error	1665	722	0	0	1642	677	0	0	0	0
3	19	3	"CDC43"	"YGL155W"	13740	25930	70	2272	2137	841	111	120	58	100	100	0	1912	1901	583	86	92	42	100	100	0	0	0	0	0	0	0	0	0	0	0	0	0	0	0	0	0	0	0	1.183	1.116	1.096	1.055	1.477	1.213	0.816	0.000	0.000	0.000	0.000	0.000	0.000	0.000	0.000	0.000	0.000	0.000	0.000	0.000	0.000	32	236	3987	3841	0.243	Error	Error	2161	1826	0	0	2026	1815	0	0	0	0
3	20	3	"COX4"	"YGL187C"	13930	25930	80	893	848	354	110	118	54	100	98	0	543	510	203	80	87	36	98	98	0	0	0	0	0	0	0	0	0	0	0	0	0	0	0	0	0	0	0	1.691	1.716	1.638	1.741	1.970	1.850	0.760	0.000	0.000	0.000	0.000	0.000	0.000	0.000	0.000	0.000	0.000	0.000	0.000	0.000	0.000	52	340	1246	1168	0.758	Error	Error	783	463	0	0	738	430	0	0	0	0
3	21	3	""	"YGL219C"	14120	25930	80	2516	2234	1127	118	124	55	100	98	0	901	832	487	83	93	49	86	86	0	0	0	0	0	0	0	0	0	0	0	0	0	0	0	0	0	0	0	2.932	2.825	2.965	3.509	2.360	2.887	0.778	0.000	0.000	0.000	0.000	0.000	0.000	0.000	0.000	0.000	0.000	0.000	0.000	0.000	0.000	52	340	3216	2865	1.552	Error	Error	2398	818	0	0	2116	749	0	0	0	0
3	1	4	""	"YGL157W"	10120	26140	80	1960	1826	892	104	115	52	100	100	0	1949	1670	800	73	78	27	100	100	0	0	0	0	0	0	0	0	0	0	0	0	0	0	0	0	0	0	0	0.989	1.078	0.986	1.112	1.884	1.079	0.808	0.000	0.000	0.000	0.000	0.000	0.000	0.000	0.000	0.000	0.000	0.000	0.000	0.000	0.000	52	326	3732	3319	-0.015	Error	Error	1856	1876	0	0	1722	1597	0	0	0	0
3	2	4	"RPS26A"	"YGL189C"	10330	26140	80	1621	1633	675	104	110	53	100	98	0	1354	1229	460	76	81	28	96	96	0	0	0	0	0	0	0	0	0	0	0	0	0	0	0	0	0	0	0	1.187	1.326	1.429	1.291	1.523	1.378	0.882	0.000	0.000	0.000	0.000	0.000	0.000	0.000	0.000	0.000	0.000	0.000	0.000	0.000	0.000	52	340	2795	2682	0.247	Error	Error	1517	1278	0	0	1529	1153	0	0	0	0
3	3	4	"NIF3"	"YGL221C"	10520	26130	80	1604	1640	589	102	111	52	100	100	0	985	938	364	77	81	28	96	96	0	0	0	0	0	0	0	0	0	0	0	0	0	0	0	0	0	0	0	1.654	1.786	1.639	1.934	2.135	1.831	0.784	0.000	0.000	0.000	0.000	0.000	0.000	0.000	0.000	0.000	0.000	0.000	0.000	0.000	0.000	52	340	2410	2399	0.726	Error	Error	1502	908	0	0	1538	861	0	0	0	0
3	4	4	""	"YGL159W"	10720	26140	80	1455	1465	855	104	109	49	96	96	0	1208	1176	624	76	85	35	98	92	0	0	0	0	0	0	0	0	0	0	0	0	0	0	0	0	0	0	0	1.193	1.237	1.286	1.196	2.377	1.305	0.864	0.000	0.000	0.000	0.000	0.000	0.000	0.000	0.000	0.000	0.000	0.000	0.000	0.000	0.000	52	340	2483	2461	0.255	Error	Error	1351	1132	0	0	1361	1100	0	0	0	0
3	5	4	"COX13"	"YGL191W"	10930	26140	80	557	614	301	107	115	54	98	96	0	874	827	356	78	85	33	98	94	0	0	0	0	0	0	0	0	0	0	0	0	0	0	0	0	0	0	0	0.565	0.677	0.636	0.681	2.149	0.684	0.717	0.000	0.000	0.000	0.000	0.000	0.000	0.000	0.000	0.000	0.000	0.000	0.000	0.000	0.000	52	340	1246	1256	-0.823	Error	Error	450	796	0	0	507	749	0	0	0	0
3	6	4	""	"YGL223C"	11130	26140	80	1997	1891	994	106	113	51	100	98	0	2602	2535	1261	77	81	27	98	98	0	0	0	0	0	0	0	0	0	0	0	0	0	0	0	0	0	0	0	0.749	0.726	0.685	0.715	2.642	0.718	0.793	0.000	0.000	0.000	0.000	0.000	0.000	0.000	0.000	0.000	0.000	0.000	0.000	0.000	0.000	52	340	4416	4243	-0.417	Error	Error	1891	2525	0	0	1785	2458	0	0	0	0
3	7	4	""	"YGL161C"	11340	26140	80	2358	2131	990	105	113	55	100	100	0	1455	1399	508	78	82	27	100	100	0	0	0	0	0	0	0	0	0	0	0	0	0	0	0	0	0	0	0	1.636	1.534	1.566	1.417	1.578	1.647	0.883	0.000	0.000	0.000	0.000	0.000	0.000	0.000	0.000	0.000	0.000	0.000	0.000	0.000	0.000	52	340	3630	3347	0.710	Error	Error	2253	1377	0	0	2026	1321	0	0	0	0
3	8	4	""	"YGL193C"	11530	26140	70	1231	1157	434	109	119	78	96	96	0	1057	1024	362	75	80	27	100	100	0	0	0	0	0	0	0	0	0	0	0	0	0	0	0	0	0	0	0	1.143	1.104	1.163	1.062	1.562	1.152	0.829	0.000	0.000	0.000	0.000	0.000	0.000	0.000	0.000	0.000	0.000	0.000	0.000	0.000	0.000	32	236	2104	1997	0.192	Error	Error	1122	982	0	0	1048	949	0	0	0	0
3	9	4	"GOG5"	"YGL225W"	11730	26140	80	1318	1309	591	102	108	46	100	100	0	2436	2312	1030	79	84	30	98	98	0	0	0	0	0	0	0	0	0	0	0	0	0	0	0	0	0	0	0	0.516	0.541	0.547	0.567	2.094	0.524	0.840	0.000	0.000	0.000	0.000	0.000	0.000	0.000	0.000	0.000	0.000	0.000	0.000	0.000	0.000	52	340	3573	3440	-0.955	Error	Error	1216	2357	0	0	1207	2233	0	0	0	0
3	10	4	"RNH70"	"YGR276C"	11930	26140	70	1895	1826	450	114	120	54	100	100	0	1261	1212	368	79	85	31	100	100	0	0	0	0	0	0	0	0	0	0	0	0	0	0	0	0	0	0	0	1.507	1.511	1.515	1.590	1.521	1.499	0.860	0.000	0.000	0.000	0.000	0.000	0.000	0.000	0.000	0.000	0.000	0.000	0.000	0.000	0.000	32	236	2963	2845	0.591	Error	Error	1781	1182	0	0	1712	1133	0	0	0	0
3	11	4	""	"YHL012W"	12140	26140	70	1175	1082	437	113	120	52	100	96	0	3234	3153	1041	85	96	40	100	100	0	0	0	0	0	0	0	0	0	0	0	0	0	0	0	0	0	0	0	0.337	0.316	0.369	0.288	1.762	0.310	0.781	0.000	0.000	0.000	0.000	0.000	0.000	0.000	0.000	0.000	0.000	0.000	0.000	0.000	0.000	32	236	4211	4037	-1.568	Error	Error	1062	3149	0	0	969	3068	0	0	0	0
3	12	4	""	"YHL044W"	12340	26140	90	733	772	344	118	126	56	96	96	0	1025	1015	339	86	93	40	100	100	0	0	0	0	0	0	0	0	0	0	0	0	0	0	0	0	0	0	0	0.655	0.704	0.657	0.639	1.693	0.787	0.765	0.000	0.000	0.000	0.000	0.000	0.000	0.000	0.000	0.000	0.000	0.000	0.000	0.000	0.000	52	420	1554	1583	-0.611	Error	Error	615	939	0	0	654	929	0	0	0	0
3	13	4	""	"YGR278W"	12530	26140	80	1196	1101	441	118	123	56	98	98	0	1196	1114	526	87	93	37	96	94	0	0	0	0	0	0	0	0	0	0	0	0	0	0	0	0	0	0	0	0.972	0.957	0.910	0.997	2.613	0.919	0.793	0.000	0.000	0.000	0.000	0.000	0.000	0.000	0.000	0.000	0.000	0.000	0.000	0.000	0.000	52	340	2187	2010	-0.041	Error	Error	1078	1109	0	0	983	1027	0	0	0	0
3	14	4	"YLF2"	"YHL014C"	12740	26130	80	701	736	312	111	117	51	100	100	0	2547	2520	986	90	101	44	100	98	0	0	0	0	0	0	0	0	0	0	0	0	0	0	0	0	0	0	0	0.240	0.257	0.264	0.262	2.058	0.235	0.720	0.000	0.000	0.000	0.000	0.000	0.000	0.000	0.000	0.000	0.000	0.000	0.000	0.000	0.000	52	340	3047	3055	-2.058	Error	Error	590	2457	0	0	625	2430	0	0	0	0
3	15	4	""	"YHL046C"	12940	26140	80	1582	1652	1030	125	135	59	92	90	0	3315	3051	1364	98	109	49	98	96	0	0	0	0	0	0	0	0	0	0	0	0	0	0	0	0	0	0	0	0.453	0.517	0.516	0.418	2.536	0.550	0.800	0.000	0.000	0.000	0.000	0.000	0.000	0.000	0.000	0.000	0.000	0.000	0.000	0.000	0.000	52	340	4674	4480	-1.143	Error	Error	1457	3217	0	0	1527	2953	0	0	0	0
3	16	4	""	"YGR280C"	13140	26140	80	1150	1074	413	123	133	61	96	96	0	625	597	227	86	97	44	96	96	0	0	0	0	0	0	0	0	0	0	0	0	0	0	0	0	0	0	0	1.905	1.861	1.879	1.813	1.629	1.997	0.782	0.000	0.000	0.000	0.000	0.000	0.000	0.000	0.000	0.000	0.000	0.000	0.000	0.000	0.000	52	340	1566	1462	0.930	Error	Error	1027	539	0	0	951	511	0	0	0	0
3	17	4	"DUR3"	"YHL016C"	13330	26140	70	1450	1519	519	109	117	53	100	100	0	3479	3442	1018	86	94	43	100	100	0	0	0	0	0	0	0	0	0	0	0	0	0	0	0	0	0	0	0	0.395	0.420	0.440	0.409	1.501	0.397	0.771	0.000	0.000	0.000	0.000	0.000	0.000	0.000	0.000	0.000	0.000	0.000	0.000	0.000	0.000	32	236	4734	4766	-1.339	Error	Error	1341	3393	0	0	1410	3356	0	0	0	0
3	18	4	"COS8"	"YHL048W"	13540	26130	70	2785	2802	862	115	120	57	100	100	0	3094	3056	1178	80	93	55	100	96	0	0	0	0	0	0	0	0	0	0	0	0	0	0	0	0	0	0	0	0.886	0.903	0.924	0.987	1.926	0.850	0.845	0.000	0.000	0.000	0.000	0.000	0.000	0.000	0.000	0.000	0.000	0.000	0.000	0.000	0.000	32	236	5684	5663	-0.175	Error	Error	2670	3014	0	0	2687	2976	0	0	0	0
3	19	4	"BGL2"	"YGR282C"	13740	26130	80	579	600	235	113	120	51	100	100	0	921	928	309	78	85	30	98	98	0	0	0	0	0	0	0	0	0	0	0	0	0	0	0	0	0	0	0	0.553	0.573	0.537	0.569	2.200	0.546	0.633	0.000	0.000	0.000	0.000	0.000	0.000	0.000	0.000	0.000	0.000	0.000	0.000	0.000	0.000	52	340	1309	1337	-0.855	Error	Error	466	843	0	0	487	850	0	0	0	0
3	20	4	""	"YHL018W"	13930	26130	70	743	755	263	109	125	84	96	96	0	903	843	316	83	101	89	96	96	0	0	0	0	0	0	0	0	0	0	0	0	0	0	0	0	0	0	0	0.773	0.850	0.796	0.884	2.022	0.795	0.709	0.000	0.000	0.000	0.000	0.000	0.000	0.000	0.000	0.000	0.000	0.000	0.000	0.000	0.000	32	236	1454	1406	-0.371	Error	Error	634	820	0	0	646	760	0	0	0	0
3	21	4	""	"YHL050C"	14140	26130	70	27974	28344	10528	121	149	280	100	100	0	15230	15126	6823	87	128	296	100	100	0	0	0	0	0	0	0	0	0	0	0	0	0	0	0	0	0	0	0	1.839	1.877	1.861	1.980	1.561	1.811	0.866	0.000	0.000	0.000	0.000	0.000	0.000	0.000	0.000	0.000	0.000	0.000	0.000	0.000	0.000	32	236	42996	43262	0.879	Error	Error	27853	15143	0	0	28223	15039	0	0	0	0
3	1	5	""	"YIL086C"	10130	26340	150	117	120	53	109	122	108	5	0	0	81	100	73	73	117	584	0	0	0	0	0	0	0	0	0	0	0	0	0	0	0	0	0	0	0	0	0	1.000	0.407	1.800	1.708	4.070	1.298	0.455	0.000	0.000	0.000	0.000	0.000	0.000	0.000	0.000	0.000	0.000	0.000	0.000	0.000	0.000	156	1072	16	38	0.000	Error	Error	8	8	0	0	11	27	0	0	-50	0
3	2	5	"RHO3"	"YIL118W"	10340	26350	80	1199	1208	651	112	120	70	98	94	0	1057	1072	576	74	77	27	98	96	0	0	0	0	0	0	0	0	0	0	0	0	0	0	0	0	0	0	0	1.106	1.098	1.093	1.139	1.869	1.128	0.853	0.000	0.000	0.000	0.000	0.000	0.000	0.000	0.000	0.000	0.000	0.000	0.000	0.000	0.000	52	340	2070	2094	0.145	Error	Error	1087	983	0	0	1096	998	0	0	0	0
3	3	5	"DNA43"	"YIL150C"	10540	26340	70	2568	2469	699	109	120	57	100	100	0	1627	1527	426	77	81	29	100	100	0	0	0	0	0	0	0	0	0	0	0	0	0	0	0	0	0	0	0	1.586	1.628	1.600	1.640	1.363	1.655	0.886	0.000	0.000	0.000	0.000	0.000	0.000	0.000	0.000	0.000	0.000	0.000	0.000	0.000	0.000	32	236	4009	3810	0.666	Error	Error	2459	1550	0	0	2360	1450	0	0	0	0
3	4	5	""	"YIL088C"	10740	26340	80	1843	1814	700	107	117	51	100	98	0	2100	2082	899	79	83	28	98	98	0	0	0	0	0	0	0	0	0	0	0	0	0	0	0	0	0	0	0	0.859	0.852	0.796	0.938	2.028	0.817	0.788	0.000	0.000	0.000	0.000	0.000	0.000	0.000	0.000	0.000	0.000	0.000	0.000	0.000	0.000	52	340	3757	3710	-0.219	Error	Error	1736	2021	0	0	1707	2003	0	0	0	0
3	5	5	""	"YIL120W"	10940	26340	70	1581	1612	551	101	107	49	100	100	0	2606	2521	674	78	83	26	100	100	0	0	0	0	0	0	0	0	0	0	0	0	0	0	0	0	0	0	0	0.585	0.619	0.590	0.602	1.404	0.577	0.840	0.000	0.000	0.000	0.000	0.000	0.000	0.000	0.000	0.000	0.000	0.000	0.000	0.000	0.000	32	236	4008	3954	-0.772	Error	Error	1480	2528	0	0	1511	2443	0	0	0	0
3	6	5	""	"YIL152W"	11140	26340	70	1179	1240	564	107	114	47	96	96	0	2976	3095	1551	80	86	38	100	100	0	0	0	0	0	0	0	0	0	0	0	0	0	0	0	0	0	0	0	0.370	0.376	0.387	0.370	1.689	0.344	0.811	0.000	0.000	0.000	0.000	0.000	0.000	0.000	0.000	0.000	0.000	0.000	0.000	0.000	0.000	32	236	3968	4148	-1.434	Error	Error	1072	2896	0	0	1133	3015	0	0	0	0
3	7	5	""	"YIL090W"	11330	26340	70	936	1418	1166	104	113	52	96	96	0	535	1017	1018	82	88	40	81	81	0	0	0	0	0	0	0	0	0	0	0	0	0	0	0	0	0	0	0	1.837	1.405	2.016	1.864	2.813	1.266	0.634	0.000	0.000	0.000	0.000	0.000	0.000	0.000	0.000	0.000	0.000	0.000	0.000	0.000	0.000	32	236	1285	2249	0.877	Error	Error	832	453	0	0	1314	935	0	0	0	0
3	8	5	""	"YIL122W"	11540	26350	70	2125	1995	788	107	110	48	100	96	0	4126	3855	1448	76	83	32	100	100	0	0	0	0	0	0	0	0	0	0	0	0	0	0	0	0	0	0	0	0.498	0.500	0.500	0.482	1.590	0.475	0.821	0.000	0.000	0.000	0.000	0.000	0.000	0.000	0.000	0.000	0.000	0.000	0.000	0.000	0.000	32	236	6068	5667	-1.005	Error	Error	2018	4050	0	0	1888	3779	0	0	0	0
3	9	5	"IMP2'"	"YIL154C"	11740	26340	60	433	443	145	112	114	46	100	93	0	491	482	139	78	83	30	100	100	0	0	0	0	0	0	0	0	0	0	0	0	0	0	0	0	0	0	0	0.777	0.819	0.813	0.768	1.723	0.922	0.558	0.000	0.000	0.000	0.000	0.000	0.000	0.000	0.000	0.000	0.000	0.000	0.000	0.000	0.000	32	176	734	735	-0.364	Error	Error	321	413	0	0	331	404	0	0	0	0
3	10	5	""	"YIL092W"	11940	26340	70	2552	2428	723	105	111	50	100	100	0	3876	3471	1197	76	81	34	100	100	0	0	0	0	0	0	0	0	0	0	0	0	0	0	0	0	0	0	0	0.644	0.684	0.680	0.684	1.491	0.655	0.883	0.000	0.000	0.000	0.000	0.000	0.000	0.000	0.000	0.000	0.000	0.000	0.000	0.000	0.000	32	236	6247	5718	-0.635	Error	Error	2447	3800	0	0	2323	3395	0	0	0	0
3	11	5	"AYR1"	"YIL124W"	12140	26340	80	915	940	392	110	115	52	100	100	0	709	659	312	86	94	55	90	88	0	0	0	0	0	0	0	0	0	0	0	0	0	0	0	0	0	0	0	1.292	1.449	1.339	1.627	2.362	1.460	0.743	0.000	0.000	0.000	0.000	0.000	0.000	0.000	0.000	0.000	0.000	0.000	0.000	0.000	0.000	52	340	1428	1403	0.370	Error	Error	805	623	0	0	830	573	0	0	0	0
3	12	5	"UBP7"	"YIL156W"	12340	26340	60	1894	1951	983	108	112	52	100	96	0	2897	2907	1712	84	89	31	100	100	0	0	0	0	0	0	0	0	0	0	0	0	0	0	0	0	0	0	0	0.635	0.653	0.650	0.681	1.658	0.604	0.876	0.000	0.000	0.000	0.000	0.000	0.000	0.000	0.000	0.000	0.000	0.000	0.000	0.000	0.000	32	176	4599	4666	-0.655	Error	Error	1786	2813	0	0	1843	2823	0	0	0	0
3	13	5	"BNA1"	"YJR025C"	12540	26350	70	646	1004	691	111	117	50	96	93	0	472	547	322	82	90	32	100	96	0	0	0	0	0	0	0	0	0	0	0	0	0	0	0	0	0	0	0	1.372	1.920	1.777	1.740	1.919	2.144	0.827	0.000	0.000	0.000	0.000	0.000	0.000	0.000	0.000	0.000	0.000	0.000	0.000	0.000	0.000	32	236	925	1358	0.456	Error	Error	535	390	0	0	893	465	0	0	0	0
3	14	5	"CDC8"	"YJR057W"	12750	26340	80	1123	1141	503	116	126	86	98	98	0	609	615	339	88	94	37	96	92	0	0	0	0	0	0	0	0	0	0	0	0	0	0	0	0	0	0	0	1.933	1.945	1.911	2.268	2.061	1.911	0.794	0.000	0.000	0.000	0.000	0.000	0.000	0.000	0.000	0.000	0.000	0.000	0.000	0.000	0.000	52	340	1528	1552	0.951	Error	Error	1007	521	0	0	1025	527	0	0	0	0
3	15	5	"GRR1"	"YJR090C"	12940	26340	60	291	500	486	116	119	46	87	68	0	305	588	608	89	97	37	93	90	0	0	0	0	0	0	0	0	0	0	0	0	0	0	0	0	0	0	0	0.810	0.770	0.800	0.758	2.989	0.770	0.755	0.000	0.000	0.000	0.000	0.000	0.000	0.000	0.000	0.000	0.000	0.000	0.000	0.000	0.000	32	176	391	883	-0.304	Error	Error	175	216	0	0	384	499	0	0	0	0
3	16	5	""	"YJR027W"	13130	26340	60	1148	2620	3590	111	127	62	96	90	0	599	1568	2311	95	104	49	93	75	0	0	0	0	0	0	0	0	0	0	0	0	0	0	0	0	0	0	0	2.058	1.703	1.933	2.601	3.434	1.647	0.772	0.000	0.000	0.000	0.000	0.000	0.000	0.000	0.000	0.000	0.000	0.000	0.000	0.000	0.000	32	176	1541	3982	1.041	Error	Error	1037	504	0	0	2509	1473	0	0	0	0
3	17	5	"PTK2"	"YJR059W"	13340	26340	60	682	1390	1731	106	117	54	96	90	0	292	579	622	81	88	37	90	84	0	0	0	0	0	0	0	0	0	0	0	0	0	0	0	0	0	0	0	2.730	2.578	2.456	2.490	2.094	2.907	0.847	0.000	0.000	0.000	0.000	0.000	0.000	0.000	0.000	0.000	0.000	0.000	0.000	0.000	0.000	32	176	787	1782	1.449	Error	Error	576	211	0	0	1284	498	0	0	0	0
3	18	5	"BUD4"	"YJR092W"	13530	26340	50	381	787	655	112	122	57	100	91	0	392	583	497	86	97	49	83	75	0	0	0	0	0	0	0	0	0	0	0	0	0	0	0	0	0	0	0	0.879	1.358	1.514	1.601	2.891	1.152	0.601	0.000	0.000	0.000	0.000	0.000	0.000	0.000	0.000	0.000	0.000	0.000	0.000	0.000	0.000	12	104	575	1172	-0.186	Error	Error	269	306	0	0	675	497	0	0	0	0
3	19	5	""	"YJR029W"	13750	26340	60	624	1649	2560	107	117	54	87	87	0	352	1152	1886	78	83	29	100	93	0	0	0	0	0	0	0	0	0	0	0	0	0	0	0	0	0	0	0	1.887	1.436	1.373	1.337	2.817	1.428	0.788	0.000	0.000	0.000	0.000	0.000	0.000	0.000	0.000	0.000	0.000	0.000	0.000	0.000	0.000	32	176	791	2616	0.916	Error	Error	517	274	0	0	1542	1074	0	0	0	0
3	20	5	""	"YJR061W"	13940	26340	60	281	630	727	118	127	55	78	65	0	220	555	680	87	91	32	84	75	0	0	0	0	0	0	0	0	0	0	0	0	0	0	0	0	0	0	0	1.226	1.094	0.965	1.040	2.649	1.094	0.824	0.000	0.000	0.000	0.000	0.000	0.000	0.000	0.000	0.000	0.000	0.000	0.000	0.000	0.000	32	176	296	980	0.293	Error	Error	163	133	0	0	512	468	0	0	0	0
3	21	5	"IME1"	"YJR094C"	14140	26340	60	472	1209	1698	115	120	55	93	90	0	442	1043	1387	82	88	36	93	93	0	0	0	0	0	0	0	0	0	0	0	0	0	0	0	0	0	0	0	0.992	1.138	1.069	1.201	2.723	1.225	0.806	0.000	0.000	0.000	0.000	0.000	0.000	0.000	0.000	0.000	0.000	0.000	0.000	0.000	0.000	32	176	717	2055	-0.012	Error	Error	357	360	0	0	1094	961	0	0	0	0
3	1	6	"GEA1"	"YJR031C"	10150	26560	60	348	1117	1699	98	108	54	81	75	0	267	1035	1761	72	81	71	75	53	0	0	0	0	0	0	0	0	0	0	0	0	0	0	0	0	0	0	0	1.282	1.058	1.353	1.391	4.229	0.984	0.769	0.000	0.000	0.000	0.000	0.000	0.000	0.000	0.000	0.000	0.000	0.000	0.000	0.000	0.000	32	176	445	1982	0.358	Error	Error	250	195	0	0	1019	963	0	0	0	0
3	2	6	"RPA12"	"YJR063W"	10340	26550	60	375	596	713	101	108	50	87	78	0	192	320	348	75	80	28	87	75	0	0	0	0	0	0	0	0	0	0	0	0	0	0	0	0	0	0	0	2.342	2.020	2.175	1.978	2.879	2.298	0.648	0.000	0.000	0.000	0.000	0.000	0.000	0.000	0.000	0.000	0.000	0.000	0.000	0.000	0.000	32	176	391	740	1.228	Error	Error	274	117	0	0	495	245	0	0	0	0
3	3	6	"SFC1"	"YJR095W"	10550	26550	70	256	375	281	108	113	49	81	71	0	266	358	258	75	80	29	93	90	0	0	0	0	0	0	0	0	0	0	0	0	0	0	0	0	0	0	0	0.775	0.943	0.889	0.826	4.053	1.050	0.639	0.000	0.000	0.000	0.000	0.000	0.000	0.000	0.000	0.000	0.000	0.000	0.000	0.000	0.000	32	236	339	550	-0.368	Error	Error	148	191	0	0	267	283	0	0	0	0
3	4	6	""	"YKR020W"	10740	26550	60	1613	1459	801	109	113	49	96	96	0	599	823	552	76	80	28	96	96	0	0	0	0	0	0	0	0	0	0	0	0	0	0	0	0	0	0	0	2.876	1.807	1.831	1.979	2.119	1.746	0.852	0.000	0.000	0.000	0.000	0.000	0.000	0.000	0.000	0.000	0.000	0.000	0.000	0.000	0.000	32	176	2027	2097	1.524	Error	Error	1504	523	0	0	1350	747	0	0	0	0
3	5	6	"MRS4"	"YKR052C"	10950	26540	50	852	955	713	106	117	57	100	91	0	1780	1949	1347	79	83	27	100	100	0	0	0	0	0	0	0	0	0	0	0	0	0	0	0	0	0	0	0	0.439	0.454	0.408	0.422	1.821	0.461	0.831	0.000	0.000	0.000	0.000	0.000	0.000	0.000	0.000	0.000	0.000	0.000	0.000	0.000	0.000	12	104	2447	2719	-1.189	Error	Error	746	1701	0	0	849	1870	0	0	0	0
3	6	6	"HBS1"	"YKR084C"	11150	26540	50	916	1878	1813	103	112	48	100	100	0	1071	1743	1921	83	88	35	83	83	0	0	0	0	0	0	0	0	0	0	0	0	0	0	0	0	0	0	0	0.823	1.069	1.496	1.525	3.008	1.001	0.735	0.000	0.000	0.000	0.000	0.000	0.000	0.000	0.000	0.000	0.000	0.000	0.000	0.000	0.000	12	104	1801	3435	-0.281	Error	Error	813	988	0	0	1775	1660	0	0	0	0
3	7	6	""	"YKR022C"	11340	26540	70	592	1303	1345	105	112	50	100	96	0	1118	1978	1915	75	81	31	96	93	0	0	0	0	0	0	0	0	0	0	0	0	0	0	0	0	0	0	0	0.467	0.630	0.608	0.637	2.943	0.638	0.763	0.000	0.000	0.000	0.000	0.000	0.000	0.000	0.000	0.000	0.000	0.000	0.000	0.000	0.000	32	236	1530	3101	-1.099	Error	Error	487	1043	0	0	1198	1903	0	0	0	0
3	8	6	"DYN1"	"YKR054C"	11550	26530	50	174	187	75	117	119	49	50	33	0	193	236	159	74	79	32	100	66	0	0	0	0	0	0	0	0	0	0	0	0	0	0	0	0	0	0	0	0.479	0.432	0.830	0.720	2.907	0.502	0.070	0.000	0.000	0.000	0.000	0.000	0.000	0.000	0.000	0.000	0.000	0.000	0.000	0.000	0.000	12	104	176	232	-1.062	Error	Error	57	119	0	0	70	162	0	0	0	0
3	9	6	"PRP16"	"YKR086W"	11740	26540	70	420	653	621	104	112	51	90	78	0	415	783	988	66	71	26	90	87	0	0	0	0	0	0	0	0	0	0	0	0	0	0	0	0	0	0	0	0.905	0.766	0.852	0.857	2.462	0.643	0.790	0.000	0.000	0.000	0.000	0.000	0.000	0.000	0.000	0.000	0.000	0.000	0.000	0.000	0.000	32	236	665	1266	-0.143	Error	Error	316	349	0	0	549	717	0	0	0	0
3	10	6	"DBP7"	"YKR024C"	11950	26550	60	401	720	719	103	111	49	100	90	0	686	1392	1650	71	77	28	100	100	0	0	0	0	0	0	0	0	0	0	0	0	0	0	0	0	0	0	0	0.485	0.467	0.432	0.540	2.520	0.396	0.701	0.000	0.000	0.000	0.000	0.000	0.000	0.000	0.000	0.000	0.000	0.000	0.000	0.000	0.000	32	176	913	1938	-1.045	Error	Error	298	615	0	0	617	1321	0	0	0	0
3	11	6	"RNC1"	"YKR056W"	12150	26540	70	304	976	1197	104	110	49	90	81	0	216	408	455	78	83	29	84	84	0	0	0	0	0	0	0	0	0	0	0	0	0	0	0	0	0	0	0	1.449	2.642	2.229	2.223	3.348	2.955	0.743	0.000	0.000	0.000	0.000	0.000	0.000	0.000	0.000	0.000	0.000	0.000	0.000	0.000	0.000	32	236	338	1202	0.535	Error	Error	200	138	0	0	872	330	0	0	0	0
3	12	6	""	"YKR088C"	12350	26540	70	338	759	865	118	123	50	90	75	0	320	603	656	82	88	33	90	87	0	0	0	0	0	0	0	0	0	0	0	0	0	0	0	0	0	0	0	0.924	1.230	0.959	1.096	2.782	1.356	0.754	0.000	0.000	0.000	0.000	0.000	0.000	0.000	0.000	0.000	0.000	0.000	0.000	0.000	0.000	32	236	458	1162	-0.113	Error	Error	220	238	0	0	641	521	0	0	0	0
3	13	6	"GCN3"	"YKR026C"	12560	26540	80	1114	1212	524	111	118	51	100	100	0	967	980	347	87	92	32	100	100	0	0	0	0	0	0	0	0	0	0	0	0	0	0	0	0	0	0	0	1.140	1.233	1.139	1.182	1.770	1.326	0.774	0.000	0.000	0.000	0.000	0.000	0.000	0.000	0.000	0.000	0.000	0.000	0.000	0.000	0.000	52	340	1883	1994	0.189	Error	Error	1003	880	0	0	1101	893	0	0	0	0
3	14	6	"GLG1"	"YKR058W"	12740	26540	70	1351	1752	1321	116	128	89	100	100	0	535	692	520	88	98	56	96	93	0	0	0	0	0	0	0	0	0	0	0	0	0	0	0	0	0	0	0	2.763	2.709	2.785	2.771	1.790	2.755	0.789	0.000	0.000	0.000	0.000	0.000	0.000	0.000	0.000	0.000	0.000	0.000	0.000	0.000	0.000	32	236	1682	2240	1.466	Error	Error	1235	447	0	0	1636	604	0	0	0	0
3	15	6	""	"YKR090W"	12950	26550	80	650	978	848	105	119	70	92	84	0	470	732	587	86	92	36	100	96	0	0	0	0	0	0	0	0	0	0	0	0	0	0	0	0	0	0	0	1.419	1.351	1.219	1.209	2.714	1.530	0.599	0.000	0.000	0.000	0.000	0.000	0.000	0.000	0.000	0.000	0.000	0.000	0.000	0.000	0.000	52	340	929	1519	0.505	Error	Error	545	384	0	0	873	646	0	0	0	0
3	16	6	""	"YLR231C"	13140	26540	70	1668	1734	550	109	119	60	100	100	0	1105	1106	457	87	96	45	96	93	0	0	0	0	0	0	0	0	0	0	0	0	0	0	0	0	0	0	0	1.531	1.595	1.492	1.845	2.225	1.525	0.816	0.000	0.000	0.000	0.000	0.000	0.000	0.000	0.000	0.000	0.000	0.000	0.000	0.000	0.000	32	236	2577	2644	0.615	Error	Error	1559	1018	0	0	1625	1019	0	0	0	0
3	17	6	"RED1"	"YLR263W"	13350	26540	70	1319	1601	1165	116	126	55	100	100	0	878	1040	709	88	96	39	100	100	0	0	0	0	0	0	0	0	0	0	0	0	0	0	0	0	0	0	0	1.523	1.560	1.453	1.513	1.810	1.647	0.790	0.000	0.000	0.000	0.000	0.000	0.000	0.000	0.000	0.000	0.000	0.000	0.000	0.000	0.000	32	236	1993	2437	0.607	Error	Error	1203	790	0	0	1485	952	0	0	0	0
3	18	6	""	"YLR294C"	13540	26540	70	970	895	319	109	116	51	100	100	0	411	414	149	82	88	43	96	93	0	0	0	0	0	0	0	0	0	0	0	0	0	0	0	0	0	0	0	2.617	2.367	2.313	2.352	1.742	2.545	0.684	0.000	0.000	0.000	0.000	0.000	0.000	0.000	0.000	0.000	0.000	0.000	0.000	0.000	0.000	32	236	1190	1118	1.388	Error	Error	861	329	0	0	786	332	0	0	0	0
3	19	6	"EST1"	"YLR233C"	13750	26540	70	1086	1036	322	114	119	56	100	96	0	775	767	193	78	86	35	100	100	0	0	0	0	0	0	0	0	0	0	0	0	0	0	0	0	0	0	0	1.395	1.338	1.379	1.268	1.711	1.380	0.756	0.000	0.000	0.000	0.000	0.000	0.000	0.000	0.000	0.000	0.000	0.000	0.000	0.000	0.000	32	236	1669	1611	0.480	Error	Error	972	697	0	0	922	689	0	0	0	0
3	20	6	""	"YLR265C"	13960	26550	70	821	906	553	121	126	63	96	93	0	1482	1549	852	85	99	64	100	100	0	0	0	0	0	0	0	0	0	0	0	0	0	0	0	0	0	0	0	0.501	0.536	0.497	0.474	1.603	0.558	0.835	0.000	0.000	0.000	0.000	0.000	0.000	0.000	0.000	0.000	0.000	0.000	0.000	0.000	0.000	32	236	2097	2249	-0.997	Error	Error	700	1397	0	0	785	1464	0	0	0	0
3	21	6	""	"YLR296W"	14150	26550	70	436	450	192	107	114	50	96	93	0	318	319	106	81	87	29	100	96	0	0	0	0	0	0	0	0	0	0	0	0	0	0	0	0	0	0	0	1.388	1.441	1.457	1.449	1.934	1.826	0.495	0.000	0.000	0.000	0.000	0.000	0.000	0.000	0.000	0.000	0.000	0.000	0.000	0.000	0.000	32	236	566	581	0.473	Error	Error	329	237	0	0	343	238	0	0	0	0
3	1	7	""	"YLR235C"	10160	26750	80	509	552	253	95	103	46	96	94	0	714	696	270	71	77	29	96	94	0	0	0	0	0	0	0	0	0	0	0	0	0	0	0	0	0	0	0	0.644	0.731	0.690	0.754	2.112	0.763	0.740	0.000	0.000	0.000	0.000	0.000	0.000	0.000	0.000	0.000	0.000	0.000	0.000	0.000	0.000	52	340	1057	1082	-0.635	Error	Error	414	643	0	0	457	625	0	0	0	0
3	2	7	"BOP2"	"YLR267W"	10350	26760	70	2109	2020	696	111	115	50	100	100	0	1615	1565	493	67	73	27	100	100	0	0	0	0	0	0	0	0	0	0	0	0	0	0	0	0	0	0	0	1.291	1.274	1.297	1.250	1.523	1.359	0.831	0.000	0.000	0.000	0.000	0.000	0.000	0.000	0.000	0.000	0.000	0.000	0.000	0.000	0.000	32	236	3546	3407	0.368	Error	Error	1998	1548	0	0	1909	1498	0	0	0	0
3	3	7	"YHC1"	"YLR298C"	10540	26750	60	1068	1074	352	101	109	47	100	100	0	746	720	209	68	75	29	100	100	0	0	0	0	0	0	0	0	0	0	0	0	0	0	0	0	0	0	0	1.426	1.492	1.389	1.484	1.717	1.609	0.772	0.000	0.000	0.000	0.000	0.000	0.000	0.000	0.000	0.000	0.000	0.000	0.000	0.000	0.000	32	176	1645	1625	0.512	Error	Error	967	678	0	0	973	652	0	0	0	0
3	4	7	"THI7"	"YLR237W"	10750	26730	50	1697	1558	636	108	143	175	100	91	0	1340	1279	488	70	97	131	100	100	0	0	0	0	0	0	0	0	0	0	0	0	0	0	0	0	0	0	0	1.251	1.199	1.026	1.150	2.201	1.202	0.630	0.000	0.000	0.000	0.000	0.000	0.000	0.000	0.000	0.000	0.000	0.000	0.000	0.000	0.000	12	104	2859	2659	0.323	Error	Error	1589	1270	0	0	1450	1209	0	0	0	0
3	5	7	""	"YLR269C"	10950	26750	60	222	397	554	93	102	46	75	65	0	225	444	583	69	76	31	71	68	0	0	0	0	0	0	0	0	0	0	0	0	0	0	0	0	0	0	0	0.827	0.811	0.563	0.610	2.036	0.851	0.253	0.000	0.000	0.000	0.000	0.000	0.000	0.000	0.000	0.000	0.000	0.000	0.000	0.000	0.000	32	176	285	679	-0.274	Error	Error	129	156	0	0	304	375	0	0	0	0
3	6	7	"EXG1"	"YLR300W"	11160	26770	50	525	775	654	114	136	100	83	75	0	571	579	340	71	87	80	83	83	0	0	0	0	0	0	0	0	0	0	0	0	0	0	0	0	0	0	0	0.822	1.301	1.150	1.356	2.689	1.702	0.734	0.000	0.000	0.000	0.000	0.000	0.000	0.000	0.000	0.000	0.000	0.000	0.000	0.000	0.000	12	104	911	1169	-0.283	Error	Error	411	500	0	0	661	508	0	0	0	0
3	7	7	"MVP1"	"YMR004W"	11350	26750	70	387	643	632	111	111	45	90	87	0	740	1638	1842	65	71	30	87	87	0	0	0	0	0	0	0	0	0	0	0	0	0	0	0	0	0	0	0	0.409	0.338	0.358	0.492	3.644	0.328	0.869	0.000	0.000	0.000	0.000	0.000	0.000	0.000	0.000	0.000	0.000	0.000	0.000	0.000	0.000	32	236	951	2105	-1.290	Error	Error	276	675	0	0	532	1573	0	0	0	0
3	8	7	"IMP2"	"YMR035W"	11560	26750	60	432	680	620	110	115	55	84	78	0	963	1533	1563	77	80	27	100	96	0	0	0	0	0	0	0	0	0	0	0	0	0	0	0	0	0	0	0	0.363	0.391	0.357	0.373	2.435	0.363	0.808	0.000	0.000	0.000	0.000	0.000	0.000	0.000	0.000	0.000	0.000	0.000	0.000	0.000	0.000	32	176	1208	2026	-1.460	Error	Error	322	886	0	0	570	1456	0	0	0	0
3	9	7	"SOV1"	"YMR066W"	11750	26750	60	350	736	974	104	110	51	81	68	0	407	888	1027	78	81	23	100	93	0	0	0	0	0	0	0	0	0	0	0	0	0	0	0	0	0	0	0	0.748	0.780	0.918	0.772	2.562	0.876	0.620	0.000	0.000	0.000	0.000	0.000	0.000	0.000	0.000	0.000	0.000	0.000	0.000	0.000	0.000	32	176	575	1442	-0.419	Error	Error	246	329	0	0	632	810	0	0	0	0
3	10	7	"PLB2"	"YMR006C"	11940	26750	50	1032	1303	1063	111	114	57	91	91	0	2149	3614	3657	85	138	268	91	75	0	0	0	0	0	0	0	0	0	0	0	0	0	0	0	0	0	0	0	0.446	0.338	0.318	0.406	2.416	0.239	0.663	0.000	0.000	0.000	0.000	0.000	0.000	0.000	0.000	0.000	0.000	0.000	0.000	0.000	0.000	12	104	2985	4721	-1.164	Error	Error	921	2064	0	0	1192	3529	0	0	0	0
3	11	7	"MSN2"	"YMR037C"	12150	26750	70	636	1161	1426	106	111	51	96	84	0	305	675	775	76	82	29	100	96	0	0	0	0	0	0	0	0	0	0	0	0	0	0	0	0	0	0	0	2.314	1.761	1.926	1.536	2.606	1.998	0.685	0.000	0.000	0.000	0.000	0.000	0.000	0.000	0.000	0.000	0.000	0.000	0.000	0.000	0.000	32	236	759	1654	1.211	Error	Error	530	229	0	0	1055	599	0	0	0	0
3	12	7	""	"YMR068W"	12350	26750	60	1068	1258	929	107	114	50	96	93	0	505	725	530	84	88	26	96	96	0	0	0	0	0	0	0	0	0	0	0	0	0	0	0	0	0	0	0	2.283	1.796	1.719	1.728	2.398	1.878	0.768	0.000	0.000	0.000	0.000	0.000	0.000	0.000	0.000	0.000	0.000	0.000	0.000	0.000	0.000	32	176	1382	1792	1.191	Error	Error	961	421	0	0	1151	641	0	0	0	0
3	13	7	"PLB1"	"YMR008C"	12550	26750	80	2741	3499	2787	112	118	55	100	98	0	2437	2390	1445	89	97	39	92	92	0	0	0	0	0	0	0	0	0	0	0	0	0	0	0	0	0	0	0	1.120	1.472	1.374	1.425	2.379	1.712	0.851	0.000	0.000	0.000	0.000	0.000	0.000	0.000	0.000	0.000	0.000	0.000	0.000	0.000	0.000	52	340	4977	5688	0.163	Error	Error	2629	2348	0	0	3387	2301	0	0	0	0
3	14	7	"SUB1"	"YMR039C"	12750	26750	80	2222	2187	1196	109	117	51	100	98	0	981	854	455	84	91	33	88	86	0	0	0	0	0	0	0	0	0	0	0	0	0	0	0	0	0	0	0	2.356	2.699	2.778	2.819	2.359	2.889	0.822	0.000	0.000	0.000	0.000	0.000	0.000	0.000	0.000	0.000	0.000	0.000	0.000	0.000	0.000	52	340	3010	2848	1.236	Error	Error	2113	897	0	0	2078	770	0	0	0	0
3	15	7	"MOT3"	"YMR070W"	12950	26750	60	1406	1462	521	106	123	110	100	100	0	1090	1070	412	82	92	62	100	100	0	0	0	0	0	0	0	0	0	0	0	0	0	0	0	0	0	0	0	1.290	1.372	1.376	1.413	1.529	1.370	0.786	0.000	0.000	0.000	0.000	0.000	0.000	0.000	0.000	0.000	0.000	0.000	0.000	0.000	0.000	32	176	2308	2344	0.367	Error	Error	1300	1008	0	0	1356	988	0	0	0	0
3	16	7	""	"YMR010W"	13150	26750	80	746	728	308	109	117	55	98	98	0	875	876	367	85	91	35	98	98	0	0	0	0	0	0	0	0	0	0	0	0	0	0	0	0	0	0	0	0.806	0.783	0.725	0.748	2.106	0.744	0.697	0.000	0.000	0.000	0.000	0.000	0.000	0.000	0.000	0.000	0.000	0.000	0.000	0.000	0.000	52	340	1427	1410	-0.311	Error	Error	637	790	0	0	619	791	0	0	0	0
3	17	7	""	"YMR041C"	13350	26740	80	639	669	294	119	138	182	90	69	0	524	502	190	83	93	38	94	94	0	0	0	0	0	0	0	0	0	0	0	0	0	0	0	0	0	0	0	1.179	1.313	1.240	1.172	2.313	2.160	0.397	0.000	0.000	0.000	0.000	0.000	0.000	0.000	0.000	0.000	0.000	0.000	0.000	0.000	0.000	52	340	961	969	0.238	Error	Error	520	441	0	0	550	419	0	0	0	0
3	18	7	"ABF2"	"YMR072W"	13560	26750	80	585	603	280	107	114	53	98	94	0	848	832	305	79	86	34	100	98	0	0	0	0	0	0	0	0	0	0	0	0	0	0	0	0	0	0	0	0.622	0.659	0.585	0.611	2.083	0.683	0.739	0.000	0.000	0.000	0.000	0.000	0.000	0.000	0.000	0.000	0.000	0.000	0.000	0.000	0.000	52	340	1247	1249	-0.686	Error	Error	478	769	0	0	496	753	0	0	0	0
3	19	7	""	"YNL046W"	13750	26750	80	1612	1669	902	121	128	60	98	98	0	1004	1043	461	81	88	36	100	98	0	0	0	0	0	0	0	0	0	0	0	0	0	0	0	0	0	0	0	1.615	1.609	1.519	1.488	1.500	1.748	0.880	0.000	0.000	0.000	0.000	0.000	0.000	0.000	0.000	0.000	0.000	0.000	0.000	0.000	0.000	52	340	2414	2510	0.692	Error	Error	1491	923	0	0	1548	962	0	0	0	0
3	20	7	"TPM1"	"YNL079C"	13950	26750	80	820	822	302	111	120	52	98	98	0	674	663	222	81	90	34	98	98	0	0	0	0	0	0	0	0	0	0	0	0	0	0	0	0	0	0	0	1.196	1.222	1.263	1.254	1.850	1.287	0.784	0.000	0.000	0.000	0.000	0.000	0.000	0.000	0.000	0.000	0.000	0.000	0.000	0.000	0.000	52	340	1302	1293	0.258	Error	Error	709	593	0	0	711	582	0	0	0	0
3	21	7	"CYB5"	"YNL111C"	14160	26740	70	971	913	273	113	117	45	100	100	0	1203	1200	394	78	89	38	100	100	0	0	0	0	0	0	0	0	0	0	0	0	0	0	0	0	0	0	0	0.763	0.713	0.692	0.733	1.773	0.761	0.810	0.000	0.000	0.000	0.000	0.000	0.000	0.000	0.000	0.000	0.000	0.000	0.000	0.000	0.000	32	236	1983	1922	-0.391	Error	Error	858	1125	0	0	800	1122	0	0	0	0
3	1	8	"ALG11"	"YNL048W"	10160	26960	80	1711	1533	777	105	111	47	100	96	0	2194	2035	749	73	78	33	98	98	0	0	0	0	0	0	0	0	0	0	0	0	0	0	0	0	0	0	0	0.757	0.728	0.700	0.675	2.605	0.761	0.782	0.000	0.000	0.000	0.000	0.000	0.000	0.000	0.000	0.000	0.000	0.000	0.000	0.000	0.000	52	340	3727	3390	-0.401	Error	Error	1606	2121	0	0	1428	1962	0	0	0	0
3	2	8	""	"YNL081C"	10360	26960	70	1030	1032	336	104	111	51	100	100	0	2422	2369	668	76	82	30	100	100	0	0	0	0	0	0	0	0	0	0	0	0	0	0	0	0	0	0	0	0.395	0.405	0.409	0.399	1.254	0.388	0.859	0.000	0.000	0.000	0.000	0.000	0.000	0.000	0.000	0.000	0.000	0.000	0.000	0.000	0.000	32	236	3272	3221	-1.341	Error	Error	926	2346	0	0	928	2293	0	0	0	0
3	3	8	"RPC19"	"YNL113W"	10550	26960	70	1791	1667	566	112	114	49	100	100	0	1006	928	301	73	78	27	100	100	0	0	0	0	0	0	0	0	0	0	0	0	0	0	0	0	0	0	0	1.800	1.819	1.816	1.787	1.416	1.913	0.851	0.000	0.000	0.000	0.000	0.000	0.000	0.000	0.000	0.000	0.000	0.000	0.000	0.000	0.000	32	236	2612	2410	0.848	Error	Error	1679	933	0	0	1555	855	0	0	0	0
3	4	8	""	"YNL050C"	10760	26960	90	566	578	243	104	112	56	98	94	0	2045	2147	556	77	83	33	100	100	0	0	0	0	0	0	0	0	0	0	0	0	0	0	0	0	0	0	0	0.235	0.229	0.225	0.194	1.971	0.231	0.693	0.000	0.000	0.000	0.000	0.000	0.000	0.000	0.000	0.000	0.000	0.000	0.000	0.000	0.000	52	420	2430	2544	-2.091	Error	Error	462	1968	0	0	474	2070	0	0	0	0
3	5	8	""	"YNL083W"	10960	26960	70	2745	2297	984	114	118	52	100	100	0	2609	2563	901	77	82	27	100	100	0	0	0	0	0	0	0	0	0	0	0	0	0	0	0	0	0	0	0	1.039	0.878	0.866	0.789	1.669	0.940	0.879	0.000	0.000	0.000	0.000	0.000	0.000	0.000	0.000	0.000	0.000	0.000	0.000	0.000	0.000	32	236	5163	4669	0.055	Error	Error	2631	2532	0	0	2183	2486	0	0	0	0
3	6	8	""	"YNL115C"	11150	26950	70	1940	1909	370	109	115	47	100	100	0	2553	2431	820	81	84	38	96	96	0	0	0	0	0	0	0	0	0	0	0	0	0	0	0	0	0	0	0	0.741	0.766	0.717	0.777	1.473	0.704	0.851	0.000	0.000	0.000	0.000	0.000	0.000	0.000	0.000	0.000	0.000	0.000	0.000	0.000	0.000	32	236	4303	4150	-0.433	Error	Error	1831	2472	0	0	1800	2350	0	0	0	0
3	7	8	"COX5A"	"YNL052W"	11350	26950	80	434	459	187	106	113	52	96	96	0	499	501	162	74	78	30	96	94	0	0	0	0	0	0	0	0	0	0	0	0	0	0	0	0	0	0	0	0.772	0.827	0.772	0.819	2.033	0.872	0.640	0.000	0.000	0.000	0.000	0.000	0.000	0.000	0.000	0.000	0.000	0.000	0.000	0.000	0.000	52	340	753	780	-0.374	Error	Error	328	425	0	0	353	427	0	0	0	0
3	8	8	"MKT1"	"YNL085W"	11550	26960	60	2149	2098	556	110	115	50	100	100	0	2931	2733	950	76	83	41	100	100	0	0	0	0	0	0	0	0	0	0	0	0	0	0	0	0	0	0	0	0.714	0.748	0.770	0.792	1.500	0.678	0.821	0.000	0.000	0.000	0.000	0.000	0.000	0.000	0.000	0.000	0.000	0.000	0.000	0.000	0.000	32	176	4894	4645	-0.486	Error	Error	2039	2855	0	0	1988	2657	0	0	0	0
3	9	8	"MLS1"	"YNL117W"	11760	26950	80	1411	1343	536	105	110	49	98	98	0	854	821	338	76	82	31	100	96	0	0	0	0	0	0	0	0	0	0	0	0	0	0	0	0	0	0	0	1.679	1.662	1.529	1.726	2.112	1.730	0.803	0.000	0.000	0.000	0.000	0.000	0.000	0.000	0.000	0.000	0.000	0.000	0.000	0.000	0.000	52	340	2084	1983	0.747	Error	Error	1306	778	0	0	1238	745	0	0	0	0
3	10	8	""	"YOL015W"	11960	26950	70	713	743	547	102	110	52	96	90	0	855	1128	882	76	82	29	100	100	0	0	0	0	0	0	0	0	0	0	0	0	0	0	0	0	0	0	0	0.784	0.609	0.601	0.563	1.872	0.581	0.772	0.000	0.000	0.000	0.000	0.000	0.000	0.000	0.000	0.000	0.000	0.000	0.000	0.000	0.000	32	236	1390	1693	-0.350	Error	Error	611	779	0	0	641	1052	0	0	0	0
3	11	8	""	"YOL047C"	12150	26950	70	1901	1798	575	109	119	52	100	100	0	1427	1406	335	80	85	28	100	100	0	0	0	0	0	0	0	0	0	0	0	0	0	0	0	0	0	0	0	1.330	1.274	1.261	1.229	1.450	1.257	0.797	0.000	0.000	0.000	0.000	0.000	0.000	0.000	0.000	0.000	0.000	0.000	0.000	0.000	0.000	32	236	3139	3015	0.412	Error	Error	1792	1347	0	0	1689	1326	0	0	0	0
3	12	8	""	"YOL079W"	12360	26960	60	216	247	120	112	119	52	65	50	0	280	313	149	89	93	32	96	90	0	0	0	0	0	0	0	0	0	0	0	0	0	0	0	0	0	0	0	0.545	0.603	0.651	0.542	2.863	0.659	0.522	0.000	0.000	0.000	0.000	0.000	0.000	0.000	0.000	0.000	0.000	0.000	0.000	0.000	0.000	32	176	295	359	-0.877	Error	Error	104	191	0	0	135	224	0	0	0	0
3	13	8	""	"YOL017W"	12550	26950	70	1744	1695	468	116	121	55	100	100	0	2521	2355	839	81	92	59	100	100	0	0	0	0	0	0	0	0	0	0	0	0	0	0	0	0	0	0	0	0.667	0.694	0.625	0.741	1.939	0.650	0.793	0.000	0.000	0.000	0.000	0.000	0.000	0.000	0.000	0.000	0.000	0.000	0.000	0.000	0.000	32	236	4068	3853	-0.584	Error	Error	1628	2440	0	0	1579	2274	0	0	0	0
3	14	8	"GSH2"	"YOL049W"	12750	26950	50	435	620	533	113	113	48	100	83	0	708	771	492	83	90	33	100	100	0	0	0	0	0	0	0	0	0	0	0	0	0	0	0	0	0	0	0	0.515	0.737	0.667	0.646	2.098	0.624	0.649	0.000	0.000	0.000	0.000	0.000	0.000	0.000	0.000	0.000	0.000	0.000	0.000	0.000	0.000	12	104	947	1195	-0.957	Error	Error	322	625	0	0	507	688	0	0	0	0
3	15	8	"IRA2"	"YOL081W"	12960	26960	60	162	170	86	100	106	48	56	43	0	193	197	69	82	92	44	84	59	0	0	0	0	0	0	0	0	0	0	0	0	0	0	0	0	0	0	0	0.559	0.609	0.717	0.689	4.347	0.951	0.136	0.000	0.000	0.000	0.000	0.000	0.000	0.000	0.000	0.000	0.000	0.000	0.000	0.000	0.000	32	176	173	185	-0.840	Error	Error	62	111	0	0	70	115	0	0	0	0
3	16	8	""	"YOL019W"	13150	26950	70	2365	2295	518	111	123	58	100	100	0	3312	3260	1023	86	93	39	100	100	0	0	0	0	0	0	0	0	0	0	0	0	0	0	0	0	0	0	0	0.699	0.688	0.629	0.715	1.578	0.602	0.846	0.000	0.000	0.000	0.000	0.000	0.000	0.000	0.000	0.000	0.000	0.000	0.000	0.000	0.000	32	236	5480	5358	-0.517	Error	Error	2254	3226	0	0	2184	3174	0	0	0	0
3	17	8	"GAL11"	"YOL051W"	13360	26950	70	2459	2462	1186	116	125	58	100	96	0	1474	1330	697	86	96	44	96	93	0	0	0	0	0	0	0	0	0	0	0	0	0	0	0	0	0	0	0	1.688	1.886	1.970	1.973	1.732	1.900	0.848	0.000	0.000	0.000	0.000	0.000	0.000	0.000	0.000	0.000	0.000	0.000	0.000	0.000	0.000	32	236	3731	3590	0.755	Error	Error	2343	1388	0	0	2346	1244	0	0	0	0
3	18	8	""	"YOL083W"	13550	26950	90	890	875	358	109	117	53	100	100	0	733	706	200	81	88	36	100	100	0	0	0	0	0	0	0	0	0	0	0	0	0	0	0	0	0	0	0	1.198	1.226	1.134	1.170	1.885	1.404	0.718	0.000	0.000	0.000	0.000	0.000	0.000	0.000	0.000	0.000	0.000	0.000	0.000	0.000	0.000	52	420	1433	1391	0.260	Error	Error	781	652	0	0	766	625	0	0	0	0
3	19	8	"DIS3"	"YOL021C"	13770	26950	80	2645	2329	928	116	120	51	98	98	0	1842	1736	584	82	89	36	100	100	0	0	0	0	0	0	0	0	0	0	0	0	0	0	0	0	0	0	0	1.437	1.338	1.329	1.217	2.173	1.418	0.821	0.000	0.000	0.000	0.000	0.000	0.000	0.000	0.000	0.000	0.000	0.000	0.000	0.000	0.000	52	340	4289	3867	0.523	Error	Error	2529	1760	0	0	2213	1654	0	0	0	0
3	20	8	""	"YOL053C-A"	13960	26950	70	489	464	151	113	119	52	100	93	0	638	608	140	84	94	39	100	100	0	0	0	0	0	0	0	0	0	0	0	0	0	0	0	0	0	0	0	0.679	0.670	0.662	0.624	1.731	0.660	0.613	0.000	0.000	0.000	0.000	0.000	0.000	0.000	0.000	0.000	0.000	0.000	0.000	0.000	0.000	32	236	930	875	-0.559	Error	Error	376	554	0	0	351	524	0	0	0	0
3	21	8	""	"YOL085C"	14160	26950	70	326	322	92	104	126	129	84	31	0	318	314	111	80	900	6524	0	0	0	0	0	0	0	0	0	0	0	0	0	0	0	0	0	0	0	0	0	0.933	0.932	1.000	0.947	1.728	0.920	0.566	0.000	0.000	0.000	0.000	0.000	0.000	0.000	0.000	0.000	0.000	0.000	0.000	0.000	0.000	32	236	460	452	-0.100	Error	Error	222	238	0	0	218	234	0	0	0	0
3	1	9	"KIN4"	"YOR233W"	10150	27160	60	3064	3296	1173	102	107	52	100	100	0	4923	5519	2622	74	81	29	100	100	0	0	0	0	0	0	0	0	0	0	0	0	0	0	0	0	0	0	0	0.611	0.587	0.586	0.618	1.571	0.481	0.771	0.000	0.000	0.000	0.000	0.000	0.000	0.000	0.000	0.000	0.000	0.000	0.000	0.000	0.000	32	176	7811	8639	-0.711	Error	Error	2962	4849	0	0	3194	5445	0	0	0	0
3	2	9	"RBL2"	"YOR265W"	10350	27160	70	1239	1231	400	108	116	49	100	100	0	1383	1351	515	72	79	27	100	100	0	0	0	0	0	0	0	0	0	0	0	0	0	0	0	0	0	0	0	0.863	0.878	0.864	0.896	1.674	0.812	0.810	0.000	0.000	0.000	0.000	0.000	0.000	0.000	0.000	0.000	0.000	0.000	0.000	0.000	0.000	32	236	2442	2402	-0.213	Error	Error	1131	1311	0	0	1123	1279	0	0	0	0
3	3	9	"TIM18"	"YOR297C"	10550	27160	70	1060	1013	342	100	107	45	100	100	0	1626	1502	455	75	79	23	100	100	0	0	0	0	0	0	0	0	0	0	0	0	0	0	0	0	0	0	0	0.619	0.640	0.670	0.625	1.447	0.631	0.865	0.000	0.000	0.000	0.000	0.000	0.000	0.000	0.000	0.000	0.000	0.000	0.000	0.000	0.000	32	236	2511	2340	-0.692	Error	Error	960	1551	0	0	913	1427	0	0	0	0
3	4	9	"SNR17A"	"YOR235W"	10760	27160	80	663	737	367	102	109	46	96	92	0	458	478	226	72	76	24	100	94	0	0	0	0	0	0	0	0	0	0	0	0	0	0	0	0	0	0	0	1.453	1.564	1.545	1.462	2.322	1.711	0.709	0.000	0.000	0.000	0.000	0.000	0.000	0.000	0.000	0.000	0.000	0.000	0.000	0.000	0.000	52	340	947	1041	0.539	Error	Error	561	386	0	0	635	406	0	0	0	0
3	5	9	""	"YOR267C"	10950	27170	80	3295	3235	2098	108	112	49	100	100	0	2873	3004	2115	75	80	39	98	96	0	0	0	0	0	0	0	0	0	0	0	0	0	0	0	0	0	0	0	1.139	1.068	1.127	1.124	2.591	1.027	0.835	0.000	0.000	0.000	0.000	0.000	0.000	0.000	0.000	0.000	0.000	0.000	0.000	0.000	0.000	52	316	5985	6056	0.188	Error	Error	3187	2798	0	0	3127	2929	0	0	0	0
3	6	9	"BUD7"	"YOR299W"	11160	27160	80	2419	2310	1313	105	111	51	100	100	0	997	1006	516	73	78	28	98	98	0	0	0	0	0	0	0	0	0	0	0	0	0	0	0	0	0	0	0	2.504	2.363	2.406	2.271	1.769	2.595	0.831	0.000	0.000	0.000	0.000	0.000	0.000	0.000	0.000	0.000	0.000	0.000	0.000	0.000	0.000	52	327	3238	3138	1.324	Error	Error	2314	924	0	0	2205	933	0	0	0	0
3	7	9	"HES1"	"YOR237W"	11350	27150	80	1441	1433	674	101	107	47	98	98	0	1430	1293	598	72	77	28	100	100	0	0	0	0	0	0	0	0	0	0	0	0	0	0	0	0	0	0	0	0.987	1.091	1.038	1.062	2.209	1.114	0.864	0.000	0.000	0.000	0.000	0.000	0.000	0.000	0.000	0.000	0.000	0.000	0.000	0.000	0.000	52	334	2698	2553	-0.019	Error	Error	1340	1358	0	0	1332	1221	0	0	0	0
3	8	9	"PAC1"	"YOR269W"	11560	27150	80	2136	1988	978	102	111	50	100	98	0	4189	3688	1612	76	80	27	98	98	0	0	0	0	0	0	0	0	0	0	0	0	0	0	0	0	0	0	0	0.495	0.522	0.518	0.476	1.731	0.519	0.878	0.000	0.000	0.000	0.000	0.000	0.000	0.000	0.000	0.000	0.000	0.000	0.000	0.000	0.000	52	340	6147	5498	-1.016	Error	Error	2034	4113	0	0	1886	3612	0	0	0	0
3	9	9	"RAX1"	"YOR301W"	11760	27160	80	1873	1829	859	101	106	45	100	100	0	1022	1017	576	72	78	26	100	96	0	0	0	0	0	0	0	0	0	0	0	0	0	0	0	0	0	0	0	1.865	1.829	1.980	2.122	1.872	1.804	0.837	0.000	0.000	0.000	0.000	0.000	0.000	0.000	0.000	0.000	0.000	0.000	0.000	0.000	0.000	52	317	2722	2673	0.899	Error	Error	1772	950	0	0	1728	945	0	0	0	0
3	10	9	""	"YOR239W"	11960	27150	70	1503	1363	568	115	127	114	100	100	0	997	941	366	73	80	35	100	100	0	0	0	0	0	0	0	0	0	0	0	0	0	0	0	0	0	0	0	1.502	1.438	1.484	1.419	1.366	1.472	0.832	0.000	0.000	0.000	0.000	0.000	0.000	0.000	0.000	0.000	0.000	0.000	0.000	0.000	0.000	32	236	2312	2116	0.587	Error	Error	1388	924	0	0	1248	868	0	0	0	0
3	11	9	""	"YOR271C"	12150	27160	80	3016	2775	1855	111	117	52	98	98	0	1059	905	494	79	88	40	90	86	0	0	0	0	0	0	0	0	0	0	0	0	0	0	0	0	0	0	0	2.964	3.225	3.379	3.408	2.069	3.616	0.871	0.000	0.000	0.000	0.000	0.000	0.000	0.000	0.000	0.000	0.000	0.000	0.000	0.000	0.000	52	316	3885	3490	1.568	Error	Error	2905	980	0	0	2664	826	0	0	0	0
3	12	9	"CPA1"	"YOR303W"	12360	27150	70	2144	1940	757	113	121	54	100	100	0	964	948	361	90	99	55	96	96	0	0	0	0	0	0	0	0	0	0	0	0	0	0	0	0	0	0	0	2.324	2.129	2.116	2.217	1.839	2.197	0.897	0.000	0.000	0.000	0.000	0.000	0.000	0.000	0.000	0.000	0.000	0.000	0.000	0.000	0.000	32	236	2905	2685	1.216	Error	Error	2031	874	0	0	1827	858	0	0	0	0
3	13	9	""	"YPL222W"	12570	27160	70	1326	1428	695	110	117	48	100	100	0	650	743	428	84	89	30	100	100	0	0	0	0	0	0	0	0	0	0	0	0	0	0	0	0	0	0	0	2.148	2.000	2.291	2.123	1.618	2.161	0.743	0.000	0.000	0.000	0.000	0.000	0.000	0.000	0.000	0.000	0.000	0.000	0.000	0.000	0.000	32	233	1782	1977	1.103	Error	Error	1216	566	0	0	1318	659	0	0	0	0
3	14	9	"HFI1"	"YPL254W"	12750	27160	70	1372	1308	582	112	119	54	100	100	0	1990	2320	1050	84	91	35	100	100	0	0	0	0	0	0	0	0	0	0	0	0	0	0	0	0	0	0	0	0.661	0.535	0.515	0.536	1.455	0.501	0.840	0.000	0.000	0.000	0.000	0.000	0.000	0.000	0.000	0.000	0.000	0.000	0.000	0.000	0.000	32	231	3166	3432	-0.597	Error	Error	1260	1906	0	0	1196	2236	0	0	0	0
3	15	9	""	"YPR003C"	12960	27160	70	1069	1167	533	118	125	49	100	100	0	3187	3340	1801	89	98	44	100	100	0	0	0	0	0	0	0	0	0	0	0	0	0	0	0	0	0	0	0	0.307	0.323	0.304	0.330	1.726	0.302	0.806	0.000	0.000	0.000	0.000	0.000	0.000	0.000	0.000	0.000	0.000	0.000	0.000	0.000	0.000	32	232	4049	4300	-1.704	Error	Error	951	3098	0	0	1049	3251	0	0	0	0
3	16	9	"MMT2"	"YPL224C"	13160	27160	70	2397	2243	851	116	124	57	100	100	0	3748	3465	906	91	99	42	100	100	0	0	0	0	0	0	0	0	0	0	0	0	0	0	0	0	0	0	0	0.624	0.630	0.616	0.598	1.315	0.650	0.891	0.000	0.000	0.000	0.000	0.000	0.000	0.000	0.000	0.000	0.000	0.000	0.000	0.000	0.000	32	236	5938	5501	-0.681	Error	Error	2281	3657	0	0	2127	3374	0	0	0	0
3	17	9	"CLN2"	"YPL256C"	13370	27160	70	1991	2074	1182	119	142	190	96	90	0	2268	2456	1133	83	116	346	100	96	0	0	0	0	0	0	0	0	0	0	0	0	0	0	0	0	0	0	0	0.857	0.824	0.821	0.669	2.474	0.915	0.807	0.000	0.000	0.000	0.000	0.000	0.000	0.000	0.000	0.000	0.000	0.000	0.000	0.000	0.000	32	236	4057	4328	-0.223	Error	Error	1872	2185	0	0	1955	2373	0	0	0	0
3	18	9	"HAL1"	"YPR005C"	13560	27160	70	1871	1693	547	117	122	53	100	100	0	1938	1868	548	76	83	33	100	100	0	0	0	0	0	0	0	0	0	0	0	0	0	0	0	0	0	0	0	0.942	0.879	0.888	0.850	1.508	0.889	0.869	0.000	0.000	0.000	0.000	0.000	0.000	0.000	0.000	0.000	0.000	0.000	0.000	0.000	0.000	32	236	3616	3368	-0.086	Error	Error	1754	1862	0	0	1576	1792	0	0	0	0
3	19	9	""	"YPL226W"	13760	27150	60	1671	2497	2039	104	114	49	100	100	0	1412	1887	1562	79	85	34	96	96	0	0	0	0	0	0	0	0	0	0	0	0	0	0	0	0	0	0	0	1.176	1.324	1.366	1.473	2.422	1.349	0.760	0.000	0.000	0.000	0.000	0.000	0.000	0.000	0.000	0.000	0.000	0.000	0.000	0.000	0.000	32	176	2900	4201	0.233	Error	Error	1567	1333	0	0	2393	1808	0	0	0	0
3	20	9	"THI21"	"YPL258C"	13960	27150	70	2191	2172	973	124	125	51	100	100	0	1447	1436	589	83	91	37	100	100	0	0	0	0	0	0	0	0	0	0	0	0	0	0	0	0	0	0	0	1.515	1.514	1.504	1.518	1.721	1.622	0.833	0.000	0.000	0.000	0.000	0.000	0.000	0.000	0.000	0.000	0.000	0.000	0.000	0.000	0.000	32	236	3431	3401	0.600	Error	Error	2067	1364	0	0	2048	1353	0	0	0	0
3	21	9	"SPO69"	"YPR007C"	14160	27150	70	1005	1051	434	105	109	48	100	100	0	2143	2237	678	76	90	71	100	100	0	0	0	0	0	0	0	0	0	0	0	0	0	0	0	0	0	0	0	0.435	0.438	0.416	0.417	1.444	0.454	0.807	0.000	0.000	0.000	0.000	0.000	0.000	0.000	0.000	0.000	0.000	0.000	0.000	0.000	0.000	32	236	2967	3107	-1.200	Error	Error	900	2067	0	0	946	2161	0	0	0	0
3	1	10	"CET1"	"YPL228W"	10160	27370	70	2922	2673	1115	105	114	54	100	100	0	4515	4669	1779	75	78	26	100	100	0	0	0	0	0	0	0	0	0	0	0	0	0	0	0	0	0	0	0	0.634	0.559	0.540	0.540	1.409	0.571	0.874	0.000	0.000	0.000	0.000	0.000	0.000	0.000	0.000	0.000	0.000	0.000	0.000	0.000	0.000	32	236	7257	7162	-0.656	Error	Error	2817	4440	0	0	2568	4594	0	0	0	0
3	2	10	""	"YPL260W"	10360	27360	80	2208	2088	771	106	122	115	98	98	0	3432	3187	1356	73	89	133	98	98	0	0	0	0	0	0	0	0	0	0	0	0	0	0	0	0	0	0	0	0.626	0.636	0.635	0.676	2.108	0.605	0.880	0.000	0.000	0.000	0.000	0.000	0.000	0.000	0.000	0.000	0.000	0.000	0.000	0.000	0.000	52	340	5461	5096	-0.676	Error	Error	2102	3359	0	0	1982	3114	0	0	0	0
3	3	10	""	"YPR009W"	10570	27360	90	590	600	223	107	117	63	100	94	0	2042	1957	525	75	92	155	100	100	0	0	0	0	0	0	0	0	0	0	0	0	0	0	0	0	0	0	0	0.246	0.262	0.267	0.241	1.582	0.242	0.751	0.000	0.000	0.000	0.000	0.000	0.000	0.000	0.000	0.000	0.000	0.000	0.000	0.000	0.000	52	407	2450	2375	-2.026	Error	Error	483	1967	0	0	493	1882	0	0	0	0
3	4	10	"LTE1"	"YAL024C"	10740	27350	80	723	709	281	105	117	63	98	94	0	2268	2221	823	77	96	172	98	94	0	0	0	0	0	0	0	0	0	0	0	0	0	0	0	0	0	0	0	0.282	0.282	0.265	0.267	1.724	0.259	0.760	0.000	0.000	0.000	0.000	0.000	0.000	0.000	0.000	0.000	0.000	0.000	0.000	0.000	0.000	52	328	2809	2748	-1.826	Error	Error	618	2191	0	0	604	2144	0	0	0	0
3	5	10	"PEP1"	"YBL017C"	10940	27350	150	113	122	60	109	115	64	17	4	0	78	95	57	74	79	32	25	10	0	0	0	0	0	0	0	0	0	0	0	0	0	0	0	0	0	0	0	1.000	0.619	1.750	1.697	4.231	4.920	0.007	0.000	0.000	0.000	0.000	0.000	0.000	0.000	0.000	0.000	0.000	0.000	0.000	0.000	0.000	156	850	8	34	0.000	Error	Error	4	4	0	0	13	21	0	0	-50	0
3	6	10	"ENA2"	"YDR039C"	11140	27350	150	110	117	56	109	114	50	17	7	0	77	87	40	75	80	34	19	5	0	0	0	0	0	0	0	0	0	0	0	0	0	0	0	0	0	0	0	0.500	0.667	2.353	2.036	3.941	9.163	0.011	0.000	0.000	0.000	0.000	0.000	0.000	0.000	0.000	0.000	0.000	0.000	0.000	0.000	0.000	156	788	3	20	-1.000	Error	Error	1	2	0	0	8	12	0	0	-50	0
3	7	10	""	"YFL019C"	11340	27350	150	101	112	55	105	111	52	16	5	0	78	89	46	73	79	45	11	7	0	0	0	0	0	0	0	0	0	0	0	0	0	0	0	0	0	0	0	-0.800	0.438	1.800	1.716	4.172	3.631	0.033	0.000	0.000	0.000	0.000	0.000	0.000	0.000	0.000	0.000	0.000	0.000	0.000	0.000	0.000	156	945	1	23	Error	Error	Error	-4	5	0	0	7	16	0	0	-50	0
3	8	10	""	"YGL066W"	11570	27360	70	125	166	110	108	119	68	34	18	0	116	164	128	76	86	77	31	21	0	0	0	0	0	0	0	0	0	0	0	0	0	0	0	0	0	0	0	0.425	0.659	0.696	0.700	5.119	0.727	0.311	0.000	0.000	0.000	0.000	0.000	0.000	0.000	0.000	0.000	0.000	0.000	0.000	0.000	0.000	32	224	57	146	-1.234	Error	Error	17	40	0	0	58	88	0	0	0	0
3	9	10	"MNT2"	"YGL257C"	11740	27340	150	113	132	121	105	120	178	2	1	0	77	97	84	72	80	70	10	5	0	0	0	0	0	0	0	0	0	0	0	0	0	0	0	0	0	0	0	1.600	1.080	1.253	1.261	3.878	10.458	0.037	0.000	0.000	0.000	0.000	0.000	0.000	0.000	0.000	0.000	0.000	0.000	0.000	0.000	0.000	156	882	13	52	0.678	Error	Error	8	5	0	0	27	25	0	0	-50	0
3	10	10	""	"YHR032W"	11940	27340	150	106	121	68	106	114	63	19	3	0	83	96	54	73	82	73	10	3	0	0	0	0	0	0	0	0	0	0	0	0	0	0	0	0	0	0	0	0.000	0.652	1.344	1.504	4.500	0.716	0.251	0.000	0.000	0.000	0.000	0.000	0.000	0.000	0.000	0.000	0.000	0.000	0.000	0.000	0.000	156	820	10	38	Error	Error	Error	0	10	0	0	15	23	0	0	-50	0
3	11	10	""	"YHR036W"	12140	27340	150	108	115	55	106	112	51	16	5	0	84	98	57	79	86	37	21	8	0	0	0	0	0	0	0	0	0	0	0	0	0	0	0	0	0	0	0	0.400	0.474	1.545	1.556	4.001	1.089	0.032	0.000	0.000	0.000	0.000	0.000	0.000	0.000	0.000	0.000	0.000	0.000	0.000	0.000	0.000	156	817	7	28	-1.322	Error	Error	2	5	0	0	9	19	0	0	-50	0
3	12	10	""	"YHR045W"	12340	27340	150	112	124	68	113	116	52	21	4	0	84	176	906	87	92	40	21	10	0	0	0	0	0	0	0	0	0	0	0	0	0	0	0	0	0	0	0	0.333	0.124	1.489	1.748	4.145	0.001	0.000	0.000	0.000	0.000	0.000	0.000	0.000	0.000	0.000	0.000	0.000	0.000	0.000	0.000	0.000	156	847	-4	100	-1.585	Error	Error	-1	-3	0	0	11	89	0	0	-50	0
3	13	10	"STT4"	"YLR305C"	12540	27340	150	109	119	62	112	118	51	16	7	0	89	108	74	83	91	41	20	10	0	0	0	0	0	0	0	0	0	0	0	0	0	0	0	0	0	0	0	-0.500	0.280	1.600	1.360	4.574	1.657	0.053	0.000	0.000	0.000	0.000	0.000	0.000	0.000	0.000	0.000	0.000	0.000	0.000	0.000	0.000	156	848	3	32	Error	Error	Error	-3	6	0	0	7	25	0	0	-50	0
3	14	10	""	"YLR422W"	12740	27340	150	111	120	54	111	118	50	20	6	0	92	110	71	86	92	36	24	13	0	0	0	0	0	0	0	0	0	0	0	0	0	0	0	0	0	0	0	0.000	0.375	1.465	1.425	3.632	1.800	0.030	0.000	0.000	0.000	0.000	0.000	0.000	0.000	0.000	0.000	0.000	0.000	0.000	0.000	0.000	156	836	6	33	Error	Error	Error	0	6	0	0	9	24	0	0	-50	0
3	15	10	""	"YML072C"	12940	27340	150	124	132	62	117	126	95	9	1	0	86	98	57	85	95	40	20	10	0	0	0	0	0	0	0	0	0	0	0	0	0	0	0	0	0	0	0	7.000	1.154	1.448	1.530	4.113	3.232	0.029	0.000	0.000	0.000	0.000	0.000	0.000	0.000	0.000	0.000	0.000	0.000	0.000	0.000	0.000	156	957	8	28	2.807	Error	Error	7	1	0	0	15	13	0	0	-50	0
3	16	10	""	"SNR54"	13150	27350	50	280	292	111	116	123	57	75	75	0	363	363	152	92	104	47	100	100	0	0	0	0	0	0	0	0	0	0	0	0	0	0	0	0	0	0	0	0.605	0.649	0.554	0.565	2.198	0.631	0.442	0.000	0.000	0.000	0.000	0.000	0.000	0.000	0.000	0.000	0.000	0.000	0.000	0.000	0.000	12	104	435	447	-0.725	Error	Error	164	271	0	0	176	271	0	0	0	0
3	17	10	""	"YMR046W-A"	13350	27350	80	1088	3125	4339	115	138	267	82	65	0	651	2528	3815	85	108	286	71	50	0	0	0	0	0	0	0	0	0	0	0	0	0	0	0	0	0	0	0	1.719	1.232	1.339	1.563	2.458	1.174	0.876	0.000	0.000	0.000	0.000	0.000	0.000	0.000	0.000	0.000	0.000	0.000	0.000	0.000	0.000	52	340	1539	5453	0.782	Error	Error	973	566	0	0	3010	2443	0	0	0	0
3	18	10	""	"YMRWdelta16"	13550	27360	60	364	486	369	116	119	51	81	65	0	241	315	187	80	84	30	100	90	0	0	0	0	0	0	0	0	0	0	0	0	0	0	0	0	0	0	0	1.540	1.574	1.396	1.253	2.293	1.954	0.734	0.000	0.000	0.000	0.000	0.000	0.000	0.000	0.000	0.000	0.000	0.000	0.000	0.000	0.000	32	176	409	605	0.623	Error	Error	248	161	0	0	370	235	0	0	0	0
3	19	10	""	"YNRCdelta9"	13760	27360	60	266	293	166	106	125	77	59	53	0	324	404	239	78	84	32	100	93	0	0	0	0	0	0	0	0	0	0	0	0	0	0	0	0	0	0	0	0.650	0.574	0.558	0.473	2.653	0.610	0.522	0.000	0.000	0.000	0.000	0.000	0.000	0.000	0.000	0.000	0.000	0.000	0.000	0.000	0.000	32	176	406	513	-0.621	Error	Error	160	246	0	0	187	326	0	0	0	0
3	20	10	""	"SNR50"	13950	27350	60	289	285	107	108	117	55	87	65	0	243	272	109	79	86	37	93	93	0	0	0	0	0	0	0	0	0	0	0	0	0	0	0	0	0	0	0	1.104	0.917	0.773	0.807	2.268	0.982	0.333	0.000	0.000	0.000	0.000	0.000	0.000	0.000	0.000	0.000	0.000	0.000	0.000	0.000	0.000	32	176	345	370	0.142	Error	Error	181	164	0	0	177	193	0	0	0	0
3	21	10	""	"tR(ACG)O"	14160	27360	70	168	182	83	108	114	52	53	25	0	244	227	64	77	84	37	96	81	0	0	0	0	0	0	0	0	0	0	0	0	0	0	0	0	0	0	0	0.359	0.493	0.505	0.483	2.841	0.778	0.091	0.000	0.000	0.000	0.000	0.000	0.000	0.000	0.000	0.000	0.000	0.000	0.000	0.000	0.000	32	236	227	224	-1.477	Error	Error	60	167	0	0	74	150	0	0	0	0
3	1	11	""	"YPLCdelta1"	10160	27560	80	363	408	215	100	106	44	88	80	0	270	331	192	73	76	22	94	94	0	0	0	0	0	0	0	0	0	0	0	0	0	0	0	0	0	0	0	1.335	1.194	1.061	1.209	2.177	1.219	0.676	0.000	0.000	0.000	0.000	0.000	0.000	0.000	0.000	0.000	0.000	0.000	0.000	0.000	0.000	52	340	460	566	0.417	Error	Error	263	197	0	0	308	258	0	0	0	0
3	2	11	""	"YPL183W-A"	10360	27550	90	676	705	199	108	121	105	100	98	0	504	505	119	75	90	123	98	94	0	0	0	0	0	0	0	0	0	0	0	0	0	0	0	0	0	0	0	1.324	1.388	1.308	1.396	1.776	1.440	0.709	0.000	0.000	0.000	0.000	0.000	0.000	0.000	0.000	0.000	0.000	0.000	0.000	0.000	0.000	52	420	997	1027	0.405	Error	Error	568	429	0	0	597	430	0	0	0	0
3	3	11	""	"IntYPL143W"	10550	27560	70	839	930	488	110	125	102	96	84	0	855	941	524	75	79	26	100	100	0	0	0	0	0	0	0	0	0	0	0	0	0	0	0	0	0	0	0	0.935	0.947	1.064	0.954	1.844	0.930	0.808	0.000	0.000	0.000	0.000	0.000	0.000	0.000	0.000	0.000	0.000	0.000	0.000	0.000	0.000	32	236	1509	1686	-0.098	Error	Error	729	780	0	0	820	866	0	0	0	0
3	4	11	""	"tC(GCA)P2"	10760	27560	70	211	222	89	105	118	94	56	25	0	322	322	107	73	76	24	100	100	0	0	0	0	0	0	0	0	0	0	0	0	0	0	0	0	0	0	0	0.426	0.470	0.508	0.382	2.812	0.585	0.314	0.000	0.000	0.000	0.000	0.000	0.000	0.000	0.000	0.000	0.000	0.000	0.000	0.000	0.000	32	236	355	366	-1.232	Error	Error	106	249	0	0	117	249	0	0	0	0
3	5	11	""	"tN(GUU)P"	10960	27560	80	1534	7177	11261	108	114	52	100	98	0	1257	3503	5179	76	80	27	100	100	0	0	0	0	0	0	0	0	0	0	0	0	0	0	0	0	0	0	0	1.207	2.063	1.395	1.559	2.138	2.355	0.757	0.000	0.000	0.000	0.000	0.000	0.000	0.000	0.000	0.000	0.000	0.000	0.000	0.000	0.000	52	340	2607	10496	0.272	Error	Error	1426	1181	0	0	7069	3427	0	0	0	0
3	6	11	""	"tI(AAU)P2"	11160	27560	80	606	700	463	105	113	53	94	88	0	507	559	290	75	79	26	100	100	0	0	0	0	0	0	0	0	0	0	0	0	0	0	0	0	0	0	0	1.160	1.229	1.167	0.975	2.346	1.414	0.783	0.000	0.000	0.000	0.000	0.000	0.000	0.000	0.000	0.000	0.000	0.000	0.000	0.000	0.000	52	340	933	1079	0.214	Error	Error	501	432	0	0	595	484	0	0	0	0
3	7	11	""	"itL(UAA)B2"	11360	27560	70	322	333	115	105	110	50	93	81	0	324	338	135	75	79	27	96	96	0	0	0	0	0	0	0	0	0	0	0	0	0	0	0	0	0	0	0	0.871	0.867	0.864	0.896	1.992	0.901	0.598	0.000	0.000	0.000	0.000	0.000	0.000	0.000	0.000	0.000	0.000	0.000	0.000	0.000	0.000	32	236	466	491	-0.198	Error	Error	217	249	0	0	228	263	0	0	0	0
3	8	11	""	"iYBR057C"	11560	27550	90	1772	2647	2645	105	111	52	100	100	0	1130	1831	1853	74	79	31	100	98	0	0	0	0	0	0	0	0	0	0	0	0	0	0	0	0	0	0	0	1.579	1.447	1.435	1.363	2.110	1.480	0.882	0.000	0.000	0.000	0.000	0.000	0.000	0.000	0.000	0.000	0.000	0.000	0.000	0.000	0.000	52	420	2723	4299	0.659	Error	Error	1667	1056	0	0	2542	1757	0	0	0	0
3	9	11	""	"iYBR060C-1"	11760	27560	60	141	156	66	109	111	51	37	18	0	153	172	95	70	74	24	75	59	0	0	0	0	0	0	0	0	0	0	0	0	0	0	0	0	0	0	0	0.386	0.461	0.572	0.550	5.968	0.796	0.248	0.000	0.000	0.000	0.000	0.000	0.000	0.000	0.000	0.000	0.000	0.000	0.000	0.000	0.000	32	176	115	149	-1.375	Error	Error	32	83	0	0	47	102	0	0	0	0
3	10	11	""	"iYBR077C"	11960	27560	80	393	576	557	98	108	52	92	86	0	253	366	299	75	78	26	96	84	0	0	0	0	0	0	0	0	0	0	0	0	0	0	0	0	0	0	0	1.657	1.643	1.686	1.648	2.452	1.937	0.727	0.000	0.000	0.000	0.000	0.000	0.000	0.000	0.000	0.000	0.000	0.000	0.000	0.000	0.000	52	340	473	769	0.729	Error	Error	295	178	0	0	478	291	0	0	0	0
3	11	11	""	"iYBR081C"	12160	27560	70	389	672	553	108	151	433	43	34	0	274	416	295	81	88	34	100	90	0	0	0	0	0	0	0	0	0	0	0	0	0	0	0	0	0	0	0	1.456	1.684	1.472	1.166	2.747	1.914	0.787	0.000	0.000	0.000	0.000	0.000	0.000	0.000	0.000	0.000	0.000	0.000	0.000	0.000	0.000	32	236	474	899	0.542	Error	Error	281	193	0	0	564	335	0	0	0	0
3	12	11	""	"iYBR083W"	12360	27560	70	1095	1240	768	109	117	57	100	96	0	600	747	430	89	92	35	100	96	0	0	0	0	0	0	0	0	0	0	0	0	0	0	0	0	0	0	0	1.930	1.719	1.604	1.626	1.853	1.813	0.875	0.000	0.000	0.000	0.000	0.000	0.000	0.000	0.000	0.000	0.000	0.000	0.000	0.000	0.000	32	236	1497	1789	0.948	Error	Error	986	511	0	0	1131	658	0	0	0	0
3	13	11	""	"iYBR097W"	12560	27560	60	242	285	139	114	119	53	87	65	0	324	337	169	83	92	42	90	75	0	0	0	0	0	0	0	0	0	0	0	0	0	0	0	0	0	0	0	0.531	0.673	0.696	0.681	2.792	0.756	0.516	0.000	0.000	0.000	0.000	0.000	0.000	0.000	0.000	0.000	0.000	0.000	0.000	0.000	0.000	32	176	369	425	-0.913	Error	Error	128	241	0	0	171	254	0	0	0	0
3	14	11	""	"iYBR103W"	12750	27560	60	491	564	268	111	117	46	96	90	0	531	574	272	84	91	33	100	93	0	0	0	0	0	0	0	0	0	0	0	0	0	0	0	0	0	0	0	0.850	0.924	0.992	0.896	2.182	0.950	0.779	0.000	0.000	0.000	0.000	0.000	0.000	0.000	0.000	0.000	0.000	0.000	0.000	0.000	0.000	32	176	827	943	-0.234	Error	Error	380	447	0	0	453	490	0	0	0	0
3	15	11	""	"iYBR107C"	12960	27550	70	955	897	427	113	118	53	100	96	0	380	517	308	81	91	37	100	96	0	0	0	0	0	0	0	0	0	0	0	0	0	0	0	0	0	0	0	2.816	1.798	1.653	1.969	1.684	1.766	0.799	0.000	0.000	0.000	0.000	0.000	0.000	0.000	0.000	0.000	0.000	0.000	0.000	0.000	0.000	32	236	1141	1220	1.494	Error	Error	842	299	0	0	784	436	0	0	0	0
3	16	11	""	"iYBR126C"	13160	27560	70	440	755	634	112	119	51	87	84	0	379	672	589	86	93	32	93	93	0	0	0	0	0	0	0	0	0	0	0	0	0	0	0	0	0	0	0	1.119	1.097	1.111	1.071	3.085	1.102	0.760	0.000	0.000	0.000	0.000	0.000	0.000	0.000	0.000	0.000	0.000	0.000	0.000	0.000	0.000	32	236	621	1229	0.163	Error	Error	328	293	0	0	643	586	0	0	0	0
3	17	11	""	"iYBR130C"	13360	27550	70	721	685	260	114	124	57	100	96	0	478	526	280	83	93	42	90	90	0	0	0	0	0	0	0	0	0	0	0	0	0	0	0	0	0	0	0	1.537	1.289	1.323	1.556	2.515	1.197	0.641	0.000	0.000	0.000	0.000	0.000	0.000	0.000	0.000	0.000	0.000	0.000	0.000	0.000	0.000	32	236	1002	1014	0.620	Error	Error	607	395	0	0	571	443	0	0	0	0
3	18	11	""	"iYBR135W"	13560	27560	70	761	909	632	113	116	54	96	90	0	531	621	443	82	88	36	96	90	0	0	0	0	0	0	0	0	0	0	0	0	0	0	0	0	0	0	0	1.443	1.477	1.594	1.627	1.848	1.510	0.820	0.000	0.000	0.000	0.000	0.000	0.000	0.000	0.000	0.000	0.000	0.000	0.000	0.000	0.000	32	236	1097	1335	0.529	Error	Error	648	449	0	0	796	539	0	0	0	0
3	19	11	""	"iYDL248W-0"	13770	27560	70	365	835	870	110	114	43	81	71	0	470	1175	1199	81	91	39	100	96	0	0	0	0	0	0	0	0	0	0	0	0	0	0	0	0	0	0	0	0.656	0.663	0.718	0.569	2.292	0.682	0.828	0.000	0.000	0.000	0.000	0.000	0.000	0.000	0.000	0.000	0.000	0.000	0.000	0.000	0.000	32	236	644	1819	-0.609	Error	Error	255	389	0	0	725	1094	0	0	0	0
3	20	11	""	"iYDL246C-1"	13960	27550	70	1789	1649	941	112	121	52	96	93	0	1158	1300	848	84	93	41	100	100	0	0	0	0	0	0	0	0	0	0	0	0	0	0	0	0	0	0	0	1.561	1.264	1.221	1.286	2.002	1.234	0.859	0.000	0.000	0.000	0.000	0.000	0.000	0.000	0.000	0.000	0.000	0.000	0.000	0.000	0.000	32	236	2751	2753	0.643	Error	Error	1677	1074	0	0	1537	1216	0	0	0	0
3	21	11	""	"iYDL243C"	14160	27550	80	798	1055	686	109	112	48	100	92	0	580	812	586	78	84	35	96	96	0	0	0	0	0	0	0	0	0	0	0	0	0	0	0	0	0	0	0	1.373	1.289	1.237	1.334	2.010	1.265	0.796	0.000	0.000	0.000	0.000	0.000	0.000	0.000	0.000	0.000	0.000	0.000	0.000	0.000	0.000	52	340	1191	1680	0.457	Error	Error	689	502	0	0	946	734	0	0	0	0
3	1	12	""	"iYDL227C-0"	10170	27760	80	353	791	859	106	113	58	86	75	0	437	1048	1263	74	86	136	80	53	0	0	0	0	0	0	0	0	0	0	0	0	0	0	0	0	0	0	0	0.680	0.703	0.692	0.713	2.064	0.651	0.838	0.000	0.000	0.000	0.000	0.000	0.000	0.000	0.000	0.000	0.000	0.000	0.000	0.000	0.000	52	340	610	1659	-0.555	Error	Error	247	363	0	0	685	974	0	0	0	0
3	2	12	""	"iYDL225W"	10360	27760	70	754	898	563	107	113	48	93	93	0	2267	2768	2017	75	79	28	100	100	0	0	0	0	0	0	0	0	0	0	0	0	0	0	0	0	0	0	0	0.295	0.294	0.321	0.298	2.122	0.268	0.839	0.000	0.000	0.000	0.000	0.000	0.000	0.000	0.000	0.000	0.000	0.000	0.000	0.000	0.000	32	236	2839	3484	-1.760	Error	Error	647	2192	0	0	791	2693	0	0	0	0
3	3	12	""	"iYDL220C"	10560	27760	70	527	549	298	98	106	45	100	96	0	489	601	364	76	80	27	100	100	0	0	0	0	0	0	0	0	0	0	0	0	0	0	0	0	0	0	0	1.039	0.859	0.762	0.886	1.974	0.807	0.679	0.000	0.000	0.000	0.000	0.000	0.000	0.000	0.000	0.000	0.000	0.000	0.000	0.000	0.000	32	236	842	976	0.055	Error	Error	429	413	0	0	451	525	0	0	0	0
3	4	12	""	"iYDL207W"	10760	27760	80	702	664	250	100	106	46	100	96	0	733	700	240	71	73	23	100	100	0	0	0	0	0	0	0	0	0	0	0	0	0	0	0	0	0	0	0	0.909	0.897	0.917	0.854	2.004	0.908	0.687	0.000	0.000	0.000	0.000	0.000	0.000	0.000	0.000	0.000	0.000	0.000	0.000	0.000	0.000	52	340	1264	1193	-0.137	Error	Error	602	662	0	0	564	629	0	0	0	0
3	5	12	""	"iYDL203C"	10960	27760	80	422	732	709	108	117	60	92	80	0	397	544	413	71	77	27	100	98	0	0	0	0	0	0	0	0	0	0	0	0	0	0	0	0	0	0	0	0.963	1.319	1.067	1.022	2.274	1.589	0.861	0.000	0.000	0.000	0.000	0.000	0.000	0.000	0.000	0.000	0.000	0.000	0.000	0.000	0.000	52	340	640	1097	-0.054	Error	Error	314	326	0	0	624	473	0	0	0	0
3	6	12	""	"iYDL199C"	11160	27760	70	457	521	222	114	116	52	100	96	0	374	429	218	70	76	30	100	96	0	0	0	0	0	0	0	0	0	0	0	0	0	0	0	0	0	0	0	1.128	1.134	1.256	1.211	1.676	1.172	0.775	0.000	0.000	0.000	0.000	0.000	0.000	0.000	0.000	0.000	0.000	0.000	0.000	0.000	0.000	32	236	647	766	0.174	Error	Error	343	304	0	0	407	359	0	0	0	0
3	7	12	""	"iYDL183C-1"	11360	27760	80	1028	1269	916	109	115	51	96	96	0	451	612	438	73	78	29	98	92	0	0	0	0	0	0	0	0	0	0	0	0	0	0	0	0	0	0	0	2.431	2.152	2.110	2.042	2.446	2.248	0.844	0.000	0.000	0.000	0.000	0.000	0.000	0.000	0.000	0.000	0.000	0.000	0.000	0.000	0.000	52	340	1297	1699	1.282	Error	Error	919	378	0	0	1160	539	0	0	0	0
3	8	12	""	"iYDL179W"	11560	27760	70	704	696	334	110	114	47	96	93	0	578	607	333	75	83	37	100	100	0	0	0	0	0	0	0	0	0	0	0	0	0	0	0	0	0	0	0	1.181	1.102	1.033	1.049	1.961	1.098	0.714	0.000	0.000	0.000	0.000	0.000	0.000	0.000	0.000	0.000	0.000	0.000	0.000	0.000	0.000	32	236	1097	1118	0.240	Error	Error	594	503	0	0	586	532	0	0	0	0
3	9	12	""	"iYDL175C"	11760	27760	70	989	1099	776	103	111	49	93	90	0	1383	1538	1114	75	79	29	100	96	0	0	0	0	0	0	0	0	0	0	0	0	0	0	0	0	0	0	0	0.677	0.681	0.679	0.666	2.200	0.678	0.916	0.000	0.000	0.000	0.000	0.000	0.000	0.000	0.000	0.000	0.000	0.000	0.000	0.000	0.000	32	236	2194	2459	-0.562	Error	Error	886	1308	0	0	996	1463	0	0	0	0
3	10	12	""	"iYDR127W"	11960	27760	70	332	460	349	103	109	46	84	75	0	204	367	301	73	78	27	90	75	0	0	0	0	0	0	0	0	0	0	0	0	0	0	0	0	0	0	0	1.748	1.214	1.161	1.373	2.569	1.232	0.776	0.000	0.000	0.000	0.000	0.000	0.000	0.000	0.000	0.000	0.000	0.000	0.000	0.000	0.000	32	236	360	651	0.806	Error	Error	229	131	0	0	357	294	0	0	0	0
3	11	12	""	"iYDR131C"	12160	27760	80	373	480	321	110	114	49	92	76	0	243	334	245	79	85	30	88	84	0	0	0	0	0	0	0	0	0	0	0	0	0	0	0	0	0	0	0	1.604	1.451	1.274	1.503	2.770	1.476	0.711	0.000	0.000	0.000	0.000	0.000	0.000	0.000	0.000	0.000	0.000	0.000	0.000	0.000	0.000	52	340	427	625	0.681	Error	Error	263	164	0	0	370	255	0	0	0	0
3	12	12	""	"iYDR137W"	12360	27760	60	556	614	364	119	126	57	87	84	0	342	382	201	85	91	34	93	93	0	0	0	0	0	0	0	0	0	0	0	0	0	0	0	0	0	0	0	1.700	1.667	1.624	1.384	2.709	1.932	0.664	0.000	0.000	0.000	0.000	0.000	0.000	0.000	0.000	0.000	0.000	0.000	0.000	0.000	0.000	32	176	694	792	0.766	Error	Error	437	257	0	0	495	297	0	0	0	0
3	13	12	""	"iYDR155C"	12560	27760	70	634	671	324	111	116	54	96	93	0	230	271	111	81	86	32	96	87	0	0	0	0	0	0	0	0	0	0	0	0	0	0	0	0	0	0	0	3.510	2.947	2.863	2.829	2.378	3.389	0.657	0.000	0.000	0.000	0.000	0.000	0.000	0.000	0.000	0.000	0.000	0.000	0.000	0.000	0.000	32	236	672	750	1.811	Error	Error	523	149	0	0	560	190	0	0	0	0
3	14	12	""	"iYDR161W"	12760	27760	80	496	668	486	119	123	52	94	88	0	1054	1339	846	90	96	40	100	98	0	0	0	0	0	0	0	0	0	0	0	0	0	0	0	0	0	0	0	0.391	0.440	0.393	0.376	2.044	0.468	0.808	0.000	0.000	0.000	0.000	0.000	0.000	0.000	0.000	0.000	0.000	0.000	0.000	0.000	0.000	52	340	1341	1798	-1.354	Error	Error	377	964	0	0	549	1249	0	0	0	0
3	15	12	""	"iYDR165W"	12960	27770	70	280	347	177	117	343	2419	0	0	0	327	444	243	85	215	1887	0	0	0	0	0	0	0	0	0	0	0	0	0	0	0	0	0	0	0	0	0	0.674	0.641	0.601	0.560	2.112	186.497	0.004	0.000	0.000	0.000	0.000	0.000	0.000	0.000	0.000	0.000	0.000	0.000	0.000	0.000	0.000	32	236	405	589	-0.570	Error	Error	163	242	0	0	230	359	0	0	0	0
3	16	12	""	"iYDR177W"	13170	27760	70	1305	1563	1087	118	125	69	96	93	0	721	902	625	86	96	46	96	90	0	0	0	0	0	0	0	0	0	0	0	0	0	0	0	0	0	0	0	1.869	1.771	1.605	1.787	2.055	1.863	0.808	0.000	0.000	0.000	0.000	0.000	0.000	0.000	0.000	0.000	0.000	0.000	0.000	0.000	0.000	32	231	1822	2261	0.902	Error	Error	1187	635	0	0	1445	816	0	0	0	0
3	17	12	""	"iYDR180W"	13350	27750	150	112	207	292	110	119	54	25	17	0	99	311	632	82	90	39	37	23	0	0	0	0	0	0	0	0	0	0	0	0	0	0	0	0	0	0	0	0.118	0.424	0.834	0.905	4.501	0.436	0.750	0.000	0.000	0.000	0.000	0.000	0.000	0.000	0.000	0.000	0.000	0.000	0.000	0.000	0.000	156	1028	19	326	-3.087	Error	Error	2	17	0	0	97	229	0	0	-50	0
3	18	12	""	"iYDR184C"	13560	27760	70	452	709	513	114	117	48	93	90	0	590	773	560	82	87	31	96	96	0	0	0	0	0	0	0	0	0	0	0	0	0	0	0	0	0	0	0	0.665	0.861	0.985	0.779	1.990	0.878	0.832	0.000	0.000	0.000	0.000	0.000	0.000	0.000	0.000	0.000	0.000	0.000	0.000	0.000	0.000	32	236	846	1286	-0.588	Error	Error	338	508	0	0	595	691	0	0	0	0
3	19	12	""	"iYDR204W"	13760	27760	70	792	905	511	109	115	51	100	100	0	457	456	266	84	92	39	90	84	0	0	0	0	0	0	0	0	0	0	0	0	0	0	0	0	0	0	0	1.831	2.140	2.329	2.500	1.957	2.211	0.794	0.000	0.000	0.000	0.000	0.000	0.000	0.000	0.000	0.000	0.000	0.000	0.000	0.000	0.000	32	236	1056	1168	0.873	Error	Error	683	373	0	0	796	372	0	0	0	0
3	20	12	""	"iYDR208W"	13970	27760	70	528	827	607	110	116	50	93	87	0	605	688	467	87	91	42	100	93	0	0	0	0	0	0	0	0	0	0	0	0	0	0	0	0	0	0	0	0.807	1.193	1.178	1.148	1.870	1.270	0.834	0.000	0.000	0.000	0.000	0.000	0.000	0.000	0.000	0.000	0.000	0.000	0.000	0.000	0.000	32	236	936	1318	-0.309	Error	Error	418	518	0	0	717	601	0	0	0	0
3	21	12	""	"itI(UAU)D"	14160	27760	70	419	677	522	102	111	51	100	90	0	371	522	354	74	78	26	100	100	0	0	0	0	0	0	0	0	0	0	0	0	0	0	0	0	0	0	0	1.067	1.283	1.076	1.106	2.170	1.422	0.812	0.000	0.000	0.000	0.000	0.000	0.000	0.000	0.000	0.000	0.000	0.000	0.000	0.000	0.000	32	236	614	1023	0.094	Error	Error	317	297	0	0	575	448	0	0	0	0
3	1	13	""	"iYDR521W"	10160	27960	90	562	625	331	104	113	55	98	92	0	557	589	265	74	83	123	96	88	0	0	0	0	0	0	0	0	0	0	0	0	0	0	0	0	0	0	0	0.948	1.012	0.954	0.910	2.125	1.065	0.721	0.000	0.000	0.000	0.000	0.000	0.000	0.000	0.000	0.000	0.000	0.000	0.000	0.000	0.000	52	420	941	1036	-0.077	Error	Error	458	483	0	0	521	515	0	0	0	0
3	2	13	""	"iYDR525W"	10360	27970	80	299	320	148	105	112	49	90	71	0	259	271	102	71	73	22	100	98	0	0	0	0	0	0	0	0	0	0	0	0	0	0	0	0	0	0	0	1.032	1.075	1.119	0.942	2.383	1.348	0.474	0.000	0.000	0.000	0.000	0.000	0.000	0.000	0.000	0.000	0.000	0.000	0.000	0.000	0.000	52	340	382	415	0.045	Error	Error	194	188	0	0	215	200	0	0	0	0
3	3	13	""	"iYDR528W"	10560	27960	70	402	489	224	108	111	44	96	96	0	749	742	343	70	74	24	100	96	0	0	0	0	0	0	0	0	0	0	0	0	0	0	0	0	0	0	0	0.433	0.567	0.507	0.524	2.504	0.579	0.706	0.000	0.000	0.000	0.000	0.000	0.000	0.000	0.000	0.000	0.000	0.000	0.000	0.000	0.000	32	236	973	1053	-1.208	Error	Error	294	679	0	0	381	672	0	0	0	0
3	4	13	""	"iYDR541C-0"	10760	27970	70	781	870	551	101	112	56	100	96	0	861	977	558	73	79	28	100	100	0	0	0	0	0	0	0	0	0	0	0	0	0	0	0	0	0	0	0	0.863	0.851	0.820	0.771	1.977	0.926	0.755	0.000	0.000	0.000	0.000	0.000	0.000	0.000	0.000	0.000	0.000	0.000	0.000	0.000	0.000	32	236	1468	1673	-0.213	Error	Error	680	788	0	0	769	904	0	0	0	0
3	5	13	""	"iYDR544C"	10950	27960	90	11549	11121	4790	106	120	105	100	100	0	5121	4874	2210	75	83	34	100	100	0	0	0	0	0	0	0	0	0	0	0	0	0	0	0	0	0	0	0	2.268	2.295	2.290	2.479	1.654	2.317	0.910	0.000	0.000	0.000	0.000	0.000	0.000	0.000	0.000	0.000	0.000	0.000	0.000	0.000	0.000	52	420	16489	15814	1.181	Error	Error	11443	5046	0	0	11015	4799	0	0	0	0
3	6	13	""	"iYEL073C-0"	11150	27960	80	950	966	311	106	113	51	100	100	0	836	792	306	71	78	31	100	98	0	0	0	0	0	0	0	0	0	0	0	0	0	0	0	0	0	0	0	1.103	1.193	1.273	1.285	1.776	1.146	0.780	0.000	0.000	0.000	0.000	0.000	0.000	0.000	0.000	0.000	0.000	0.000	0.000	0.000	0.000	52	340	1609	1581	0.142	Error	Error	844	765	0	0	860	721	0	0	0	0
3	7	13	""	"iYEL063C"	11360	27970	80	723	845	470	110	116	51	98	88	0	553	533	222	72	78	31	98	96	0	0	0	0	0	0	0	0	0	0	0	0	0	0	0	0	0	0	0	1.274	1.594	1.611	1.387	2.378	1.937	0.726	0.000	0.000	0.000	0.000	0.000	0.000	0.000	0.000	0.000	0.000	0.000	0.000	0.000	0.000	52	340	1094	1196	0.350	Error	Error	613	481	0	0	735	461	0	0	0	0
3	8	13	""	"iYEL059W"	11550	27960	70	803	813	267	107	117	56	100	96	0	458	440	114	73	78	28	100	100	0	0	0	0	0	0	0	0	0	0	0	0	0	0	0	0	0	0	0	1.808	1.924	1.860	1.823	1.734	2.263	0.710	0.000	0.000	0.000	0.000	0.000	0.000	0.000	0.000	0.000	0.000	0.000	0.000	0.000	0.000	32	236	1081	1073	0.854	Error	Error	696	385	0	0	706	367	0	0	0	0
3	9	13	""	"iYEL055C"	11760	27970	80	852	824	289	98	109	50	100	98	0	707	702	242	74	77	25	100	98	0	0	0	0	0	0	0	0	0	0	0	0	0	0	0	0	0	0	0	1.191	1.156	1.177	1.159	1.684	1.173	0.829	0.000	0.000	0.000	0.000	0.000	0.000	0.000	0.000	0.000	0.000	0.000	0.000	0.000	0.000	52	340	1387	1354	0.252	Error	Error	754	633	0	0	726	628	0	0	0	0
3	10	13	""	"iYEL042W"	11960	27960	80	1154	1082	369	104	112	52	100	100	0	682	657	208	73	77	27	100	98	0	0	0	0	0	0	0	0	0	0	0	0	0	0	0	0	0	0	0	1.724	1.675	1.643	1.702	1.614	1.756	0.830	0.000	0.000	0.000	0.000	0.000	0.000	0.000	0.000	0.000	0.000	0.000	0.000	0.000	0.000	52	340	1659	1562	0.786	Error	Error	1050	609	0	0	978	584	0	0	0	0
3	11	13	""	"iYEL038W"	12160	27960	70	187	191	78	113	117	54	62	31	0	316	313	102	84	91	40	100	87	0	0	0	0	0	0	0	0	0	0	0	0	0	0	0	0	0	0	0	0.319	0.341	0.370	0.384	2.664	0.319	0.092	0.000	0.000	0.000	0.000	0.000	0.000	0.000	0.000	0.000	0.000	0.000	0.000	0.000	0.000	32	236	306	307	-1.649	Error	Error	74	232	0	0	78	229	0	0	0	0
3	12	13	""	"itS(AGA)E"	12360	27960	70	491	497	207	114	118	55	100	93	0	312	306	114	91	95	38	90	87	0	0	0	0	0	0	0	0	0	0	0	0	0	0	0	0	0	0	0	1.706	1.781	1.631	1.723	1.663	2.003	0.610	0.000	0.000	0.000	0.000	0.000	0.000	0.000	0.000	0.000	0.000	0.000	0.000	0.000	0.000	32	236	598	598	0.771	Error	Error	377	221	0	0	383	215	0	0	0	0
3	13	13	""	"iYFL044C"	12550	27950	80	361	345	123	113	123	61	88	76	0	307	320	107	86	95	52	94	88	0	0	0	0	0	0	0	0	0	0	0	0	0	0	0	0	0	0	0	1.122	0.991	0.977	0.951	2.660	1.066	0.518	0.000	0.000	0.000	0.000	0.000	0.000	0.000	0.000	0.000	0.000	0.000	0.000	0.000	0.000	52	340	469	466	0.166	Error	Error	248	221	0	0	232	234	0	0	0	0
3	14	13	""	"iYFL039C"	12760	27950	80	1367	1374	752	121	125	53	100	96	0	466	468	212	90	97	41	98	94	0	0	0	0	0	0	0	0	0	0	0	0	0	0	0	0	0	0	0	3.314	3.315	3.134	3.140	1.829	3.719	0.797	0.000	0.000	0.000	0.000	0.000	0.000	0.000	0.000	0.000	0.000	0.000	0.000	0.000	0.000	52	340	1622	1631	1.728	Error	Error	1246	376	0	0	1253	378	0	0	0	0
3	15	13	""	"iYFL035C-A"	12950	27960	70	474	503	219	121	128	52	96	93	0	460	524	207	87	99	60	100	100	0	0	0	0	0	0	0	0	0	0	0	0	0	0	0	0	0	0	0	0.946	0.874	0.871	0.865	1.606	0.931	0.712	0.000	0.000	0.000	0.000	0.000	0.000	0.000	0.000	0.000	0.000	0.000	0.000	0.000	0.000	32	236	726	819	-0.080	Error	Error	353	373	0	0	382	437	0	0	0	0
3	16	13	""	"iYFL020C"	13150	27950	80	1078	994	542	115	122	55	98	96	0	1965	1779	1056	85	94	41	98	98	0	0	0	0	0	0	0	0	0	0	0	0	0	0	0	0	0	0	0	0.512	0.519	0.519	0.541	2.219	0.490	0.841	0.000	0.000	0.000	0.000	0.000	0.000	0.000	0.000	0.000	0.000	0.000	0.000	0.000	0.000	52	340	2843	2573	-0.965	Error	Error	963	1880	0	0	879	1694	0	0	0	0
3	17	13	""	"iYFL017C"	13360	27950	60	336	355	168	113	117	57	81	71	0	418	435	206	82	92	46	96	84	0	0	0	0	0	0	0	0	0	0	0	0	0	0	0	0	0	0	0	0.664	0.686	0.645	0.624	2.097	0.749	0.675	0.000	0.000	0.000	0.000	0.000	0.000	0.000	0.000	0.000	0.000	0.000	0.000	0.000	0.000	32	176	559	595	-0.591	Error	Error	223	336	0	0	242	353	0	0	0	0
3	18	13	""	"iYFL013W-A"	13550	27950	80	542	532	147	110	119	53	100	98	0	460	496	197	82	90	39	100	100	0	0	0	0	0	0	0	0	0	0	0	0	0	0	0	0	0	0	0	1.143	1.019	0.972	1.060	1.754	0.988	0.632	0.000	0.000	0.000	0.000	0.000	0.000	0.000	0.000	0.000	0.000	0.000	0.000	0.000	0.000	52	340	810	836	0.193	Error	Error	432	378	0	0	422	414	0	0	0	0
3	19	13	""	"iYFR001W"	13750	27950	60	491	500	195	113	120	52	96	90	0	2321	2153	940	89	97	45	100	100	0	0	0	0	0	0	0	0	0	0	0	0	0	0	0	0	0	0	0	0.169	0.188	0.182	0.182	1.766	0.179	0.809	0.000	0.000	0.000	0.000	0.000	0.000	0.000	0.000	0.000	0.000	0.000	0.000	0.000	0.000	32	176	2610	2451	-2.562	Error	Error	378	2232	0	0	387	2064	0	0	0	0
3	20	13	""	"iYFR005C"	13950	27950	80	380	405	165	111	118	51	98	84	0	1358	1268	567	85	94	47	100	100	0	0	0	0	0	0	0	0	0	0	0	0	0	0	0	0	0	0	0	0.211	0.249	0.263	0.243	2.099	0.219	0.633	0.000	0.000	0.000	0.000	0.000	0.000	0.000	0.000	0.000	0.000	0.000	0.000	0.000	0.000	52	340	1542	1477	-2.243	Error	Error	269	1273	0	0	294	1183	0	0	0	0
3	21	13	""	"iYFR007W"	14160	27950	80	460	465	167	106	110	46	100	94	0	743	757	241	71	79	31	100	100	0	0	0	0	0	0	0	0	0	0	0	0	0	0	0	0	0	0	0	0.527	0.523	0.505	0.491	1.806	0.516	0.701	0.000	0.000	0.000	0.000	0.000	0.000	0.000	0.000	0.000	0.000	0.000	0.000	0.000	0.000	52	340	1026	1045	-0.925	Error	Error	354	672	0	0	359	686	0	0	0	0
3	1	14	""	"iYFR019W"	10160	28170	70	336	345	175	100	108	48	78	75	0	377	444	206	72	76	24	100	96	0	0	0	0	0	0	0	0	0	0	0	0	0	0	0	0	0	0	0	0.774	0.659	0.638	0.555	2.054	0.721	0.713	0.000	0.000	0.000	0.000	0.000	0.000	0.000	0.000	0.000	0.000	0.000	0.000	0.000	0.000	32	236	541	617	-0.370	Error	Error	236	305	0	0	245	372	0	0	0	0
3	2	14	""	"iYFR021W"	10350	28160	80	929	897	381	99	107	45	100	98	0	940	896	381	72	75	26	98	98	0	0	0	0	0	0	0	0	0	0	0	0	0	0	0	0	0	0	0	0.956	0.968	1.012	1.028	2.282	0.971	0.848	0.000	0.000	0.000	0.000	0.000	0.000	0.000	0.000	0.000	0.000	0.000	0.000	0.000	0.000	52	340	1698	1622	-0.065	Error	Error	830	868	0	0	798	824	0	0	0	0
3	3	14	""	"iYFR025C"	10550	28160	50	235	241	105	100	106	45	83	66	0	397	383	146	80	83	26	100	100	0	0	0	0	0	0	0	0	0	0	0	0	0	0	0	0	0	0	0	0.426	0.465	0.446	0.479	3.004	0.392	0.244	0.000	0.000	0.000	0.000	0.000	0.000	0.000	0.000	0.000	0.000	0.000	0.000	0.000	0.000	12	104	452	444	-1.232	Error	Error	135	317	0	0	141	303	0	0	0	0
3	4	14	""	"iYGL013C"	10750	28160	80	790	788	263	118	243	563	63	5	0	1097	1040	329	78	1671	7439	0	0	0	0	0	0	0	0	0	0	0	0	0	0	0	0	0	0	0	0	0	0.659	0.696	0.701	0.698	1.609	0.068	0.375	0.000	0.000	0.000	0.000	0.000	0.000	0.000	0.000	0.000	0.000	0.000	0.000	0.000	0.000	52	340	1691	1632	-0.601	Error	Error	672	1019	0	0	670	962	0	0	0	0
3	5	14	""	"iYGL009C"	10950	28160	80	733	1296	1328	108	115	47	100	100	0	614	1074	1072	72	77	28	98	94	0	0	0	0	0	0	0	0	0	0	0	0	0	0	0	0	0	0	0	1.153	1.186	1.099	1.274	2.182	1.243	0.844	0.000	0.000	0.000	0.000	0.000	0.000	0.000	0.000	0.000	0.000	0.000	0.000	0.000	0.000	52	340	1167	2190	0.206	Error	Error	625	542	0	0	1188	1002	0	0	0	0
3	6	14	""	"iYGL006W"	11160	28160	80	242	252	109	105	109	43	82	69	0	1393	1337	419	74	79	27	100	100	0	0	0	0	0	0	0	0	0	0	0	0	0	0	0	0	0	0	0	0.104	0.116	0.113	0.106	1.831	0.121	0.563	0.000	0.000	0.000	0.000	0.000	0.000	0.000	0.000	0.000	0.000	0.000	0.000	0.000	0.000	52	340	1456	1410	-3.267	Error	Error	137	1319	0	0	147	1263	0	0	0	0
3	7	14	""	"iYGR011W"	11350	28160	80	636	722	392	107	114	53	98	92	0	607	690	423	76	81	31	98	98	0	0	0	0	0	0	0	0	0	0	0	0	0	0	0	0	0	0	0	0.996	1.002	1.017	1.008	1.879	1.001	0.792	0.000	0.000	0.000	0.000	0.000	0.000	0.000	0.000	0.000	0.000	0.000	0.000	0.000	0.000	52	340	1060	1229	-0.005	Error	Error	529	531	0	0	615	614	0	0	0	0
3	8	14	""	"iYGR015C"	11550	28150	70	553	548	194	107	115	52	100	93	0	840	732	339	72	80	33	100	100	0	0	0	0	0	0	0	0	0	0	0	0	0	0	0	0	0	0	0	0.581	0.668	0.649	0.682	1.772	0.554	0.710	0.000	0.000	0.000	0.000	0.000	0.000	0.000	0.000	0.000	0.000	0.000	0.000	0.000	0.000	32	236	1214	1101	-0.784	Error	Error	446	768	0	0	441	660	0	0	0	0
3	9	14	""	"iYGR020C"	11750	28160	80	695	689	218	95	107	59	100	100	0	851	802	338	77	82	29	98	96	0	0	0	0	0	0	0	0	0	0	0	0	0	0	0	0	0	0	0	0.775	0.819	0.806	0.924	2.049	0.746	0.738	0.000	0.000	0.000	0.000	0.000	0.000	0.000	0.000	0.000	0.000	0.000	0.000	0.000	0.000	52	340	1374	1319	-0.367	Error	Error	600	774	0	0	594	725	0	0	0	0
3	10	14	""	"iYGR034W"	11960	28160	80	374	410	230	109	115	50	88	71	0	947	1113	639	76	83	30	100	100	0	0	0	0	0	0	0	0	0	0	0	0	0	0	0	0	0	0	0	0.304	0.290	0.288	0.241	1.866	0.293	0.806	0.000	0.000	0.000	0.000	0.000	0.000	0.000	0.000	0.000	0.000	0.000	0.000	0.000	0.000	52	340	1136	1338	-1.717	Error	Error	265	871	0	0	301	1037	0	0	0	0
3	11	14	""	"iYGR038W"	12160	28160	60	470	598	412	110	117	51	90	84	0	410	668	518	85	92	40	96	84	0	0	0	0	0	0	0	0	0	0	0	0	0	0	0	0	0	0	0	1.108	0.837	0.873	0.840	3.018	0.805	0.851	0.000	0.000	0.000	0.000	0.000	0.000	0.000	0.000	0.000	0.000	0.000	0.000	0.000	0.000	32	176	685	1071	0.148	Error	Error	360	325	0	0	488	583	0	0	0	0
3	12	14	""	"iYGR039W"	12350	28160	60	450	491	226	110	118	58	100	90	0	276	334	203	86	94	41	93	78	0	0	0	0	0	0	0	0	0	0	0	0	0	0	0	0	0	0	0	1.789	1.536	1.780	1.741	2.176	1.529	0.556	0.000	0.000	0.000	0.000	0.000	0.000	0.000	0.000	0.000	0.000	0.000	0.000	0.000	0.000	32	176	530	629	0.840	Error	Error	340	190	0	0	381	248	0	0	0	0
3	13	14	""	"iYGR055W"	12560	28160	80	776	849	375	116	123	53	100	100	0	447	505	218	83	94	54	100	96	0	0	0	0	0	0	0	0	0	0	0	0	0	0	0	0	0	0	0	1.813	1.737	1.801	1.725	1.623	1.858	0.786	0.000	0.000	0.000	0.000	0.000	0.000	0.000	0.000	0.000	0.000	0.000	0.000	0.000	0.000	52	340	1024	1155	0.859	Error	Error	660	364	0	0	733	422	0	0	0	0
3	14	14	""	"iYGR059W"	12760	28160	60	584	603	190	116	123	52	100	96	0	420	470	172	88	95	39	100	100	0	0	0	0	0	0	0	0	0	0	0	0	0	0	0	0	0	0	0	1.410	1.275	1.219	1.307	1.750	1.338	0.655	0.000	0.000	0.000	0.000	0.000	0.000	0.000	0.000	0.000	0.000	0.000	0.000	0.000	0.000	32	176	800	869	0.495	Error	Error	468	332	0	0	487	382	0	0	0	0
3	15	14	""	"iYGR062C"	12960	28160	60	458	514	283	112	125	56	96	81	0	346	413	216	82	90	44	96	90	0	0	0	0	0	0	0	0	0	0	0	0	0	0	0	0	0	0	0	1.311	1.215	1.318	1.189	1.916	1.288	0.697	0.000	0.000	0.000	0.000	0.000	0.000	0.000	0.000	0.000	0.000	0.000	0.000	0.000	0.000	32	176	610	733	0.390	Error	Error	346	264	0	0	402	331	0	0	0	0
3	16	14	""	"iYHR001W"	13150	28150	70	638	622	223	119	123	51	96	96	0	2326	2128	823	89	99	49	100	100	0	0	0	0	0	0	0	0	0	0	0	0	0	0	0	0	0	0	0	0.232	0.247	0.261	0.236	1.658	0.225	0.798	0.000	0.000	0.000	0.000	0.000	0.000	0.000	0.000	0.000	0.000	0.000	0.000	0.000	0.000	32	236	2756	2542	-2.108	Error	Error	519	2237	0	0	503	2039	0	0	0	0
3	17	14	""	"iYHR004C"	13360	28160	80	455	462	175	125	129	57	94	90	0	928	833	332	89	96	41	98	96	0	0	0	0	0	0	0	0	0	0	0	0	0	0	0	0	0	0	0	0.393	0.453	0.436	0.467	2.266	1.121	0.122	0.000	0.000	0.000	0.000	0.000	0.000	0.000	0.000	0.000	0.000	0.000	0.000	0.000	0.000	52	340	1169	1081	-1.346	Error	Error	330	839	0	0	337	744	0	0	0	0
3	18	14	""	"iYHRCdelta4"	13550	28150	90	1327	1333	347	119	130	65	100	100	0	1702	1591	521	81	92	42	100	100	0	0	0	0	0	0	0	0	0	0	0	0	0	0	0	0	0	0	0	0.745	0.804	0.742	0.844	1.580	0.772	0.837	0.000	0.000	0.000	0.000	0.000	0.000	0.000	0.000	0.000	0.000	0.000	0.000	0.000	0.000	52	420	2829	2724	-0.424	Error	Error	1208	1621	0	0	1214	1510	0	0	0	0
3	19	14	""	"iYHR017W"	13760	28150	70	314	352	185	121	131	62	81	62	0	403	521	293	85	93	45	100	93	0	0	0	0	0	0	0	0	0	0	0	0	0	0	0	0	0	0	0	0.607	0.530	0.470	0.461	1.812	0.539	0.630	0.000	0.000	0.000	0.000	0.000	0.000	0.000	0.000	0.000	0.000	0.000	0.000	0.000	0.000	32	236	511	667	-0.720	Error	Error	193	318	0	0	231	436	0	0	0	0
3	20	14	""	"iYHRCsigma2"	13970	28150	60	265	389	275	109	116	53	75	62	0	403	438	318	82	94	47	81	62	0	0	0	0	0	0	0	0	0	0	0	0	0	0	0	0	0	0	0	0.486	0.787	0.696	0.753	2.464	0.823	0.700	0.000	0.000	0.000	0.000	0.000	0.000	0.000	0.000	0.000	0.000	0.000	0.000	0.000	0.000	32	176	477	636	-1.041	Error	Error	156	321	0	0	280	356	0	0	0	0
3	21	14	""	"iYHR023W"	14160	28140	70	554	664	407	101	114	54	96	93	0	940	1098	771	72	79	37	100	100	0	0	0	0	0	0	0	0	0	0	0	0	0	0	0	0	0	0	0	0.522	0.549	0.568	0.608	1.892	0.502	0.806	0.000	0.000	0.000	0.000	0.000	0.000	0.000	0.000	0.000	0.000	0.000	0.000	0.000	0.000	32	236	1321	1589	-0.938	Error	Error	453	868	0	0	563	1026	0	0	0	0
3	1	15	""	"iYHR039C"	10160	28360	70	304	315	105	105	113	51	96	78	0	323	322	112	74	77	25	100	93	0	0	0	0	0	0	0	0	0	0	0	0	0	0	0	0	0	0	0	0.799	0.847	0.828	0.865	1.982	0.842	0.503	0.000	0.000	0.000	0.000	0.000	0.000	0.000	0.000	0.000	0.000	0.000	0.000	0.000	0.000	32	236	448	458	-0.323	Error	Error	199	249	0	0	210	248	0	0	0	0
3	2	15	""	"iYHR042W"	10360	28360	80	339	477	335	106	112	50	94	84	0	359	614	501	74	78	27	98	92	0	0	0	0	0	0	0	0	0	0	0	0	0	0	0	0	0	0	0	0.818	0.687	0.778	0.784	2.129	0.665	0.816	0.000	0.000	0.000	0.000	0.000	0.000	0.000	0.000	0.000	0.000	0.000	0.000	0.000	0.000	52	340	518	911	-0.291	Error	Error	233	285	0	0	371	540	0	0	0	0
3	3	15	""	"iYHR046C"	10560	28360	80	652	660	225	105	110	46	100	98	0	1032	1078	463	70	73	23	100	100	0	0	0	0	0	0	0	0	0	0	0	0	0	0	0	0	0	0	0	0.569	0.551	0.511	0.555	1.762	0.473	0.705	0.000	0.000	0.000	0.000	0.000	0.000	0.000	0.000	0.000	0.000	0.000	0.000	0.000	0.000	52	340	1509	1563	-0.814	Error	Error	547	962	0	0	555	1008	0	0	0	0
3	4	15	""	"iYHR060W"	10760	28360	80	387	529	311	111	209	507	34	3	0	454	567	381	76	1331	6758	0	0	0	0	0	0	0	0	0	0	0	0	0	0	0	0	0	0	0	0	0	0.730	0.851	0.887	0.924	1.856	0.822	0.794	0.000	0.000	0.000	0.000	0.000	0.000	0.000	0.000	0.000	0.000	0.000	0.000	0.000	0.000	52	340	654	909	-0.454	Error	Error	276	378	0	0	418	491	0	0	0	0
3	5	15	""	"iYHR064C"	10970	28360	70	867	835	403	106	113	52	100	93	0	507	465	183	70	74	26	100	100	0	0	0	0	0	0	0	0	0	0	0	0	0	0	0	0	0	0	0	1.741	1.846	1.680	1.638	1.812	2.231	0.771	0.000	0.000	0.000	0.000	0.000	0.000	0.000	0.000	0.000	0.000	0.000	0.000	0.000	0.000	32	236	1198	1124	0.800	Error	Error	761	437	0	0	729	395	0	0	0	0
3	6	15	""	"iYHR068W"	11160	28360	70	639	673	314	110	112	49	93	90	0	867	893	510	73	79	28	100	100	0	0	0	0	0	0	0	0	0	0	0	0	0	0	0	0	0	0	0	0.666	0.687	0.625	0.664	2.081	0.630	0.756	0.000	0.000	0.000	0.000	0.000	0.000	0.000	0.000	0.000	0.000	0.000	0.000	0.000	0.000	32	236	1323	1383	-0.586	Error	Error	529	794	0	0	563	820	0	0	0	0
3	7	15	""	"iYIL023C"	11360	28360	80	726	683	331	105	114	55	94	94	0	336	369	157	71	84	128	86	51	0	0	0	0	0	0	0	0	0	0	0	0	0	0	0	0	0	0	0	2.343	1.940	1.802	1.710	2.128	1.744	0.330	0.000	0.000	0.000	0.000	0.000	0.000	0.000	0.000	0.000	0.000	0.000	0.000	0.000	0.000	52	340	886	876	1.229	Error	Error	621	265	0	0	578	298	0	0	0	0
3	8	15	""	"iYIL019W"	11550	28360	80	1145	1122	427	110	115	55	100	100	0	855	796	339	76	78	26	100	100	0	0	0	0	0	0	0	0	0	0	0	0	0	0	0	0	0	0	0	1.329	1.406	1.331	1.461	1.780	1.437	0.763	0.000	0.000	0.000	0.000	0.000	0.000	0.000	0.000	0.000	0.000	0.000	0.000	0.000	0.000	52	340	1814	1732	0.410	Error	Error	1035	779	0	0	1012	720	0	0	0	0
3	9	15	""	"iYIL015W"	11750	28350	50	272	299	164	106	116	49	75	66	0	329	335	137	84	90	41	100	91	0	0	0	0	0	0	0	0	0	0	0	0	0	0	0	0	0	0	0	0.678	0.769	0.531	0.617	2.209	0.873	0.376	0.000	0.000	0.000	0.000	0.000	0.000	0.000	0.000	0.000	0.000	0.000	0.000	0.000	0.000	12	104	411	444	-0.562	Error	Error	166	245	0	0	193	251	0	0	0	0
3	10	15	""	"iYIL005W"	11960	28360	60	256	308	165	108	111	55	81	62	0	792	855	547	75	82	31	100	96	0	0	0	0	0	0	0	0	0	0	0	0	0	0	0	0	0	0	0	0.206	0.256	0.251	0.235	2.484	0.241	0.615	0.000	0.000	0.000	0.000	0.000	0.000	0.000	0.000	0.000	0.000	0.000	0.000	0.000	0.000	32	176	865	980	-2.276	Error	Error	148	717	0	0	200	780	0	0	0	0
3	11	15	""	"iYIL001W"	12160	28360	60	144	159	72	116	117	57	40	18	0	396	623	484	81	91	36	93	90	0	0	0	0	0	0	0	0	0	0	0	0	0	0	0	0	0	0	0	0.089	0.079	0.113	0.141	3.060	0.064	0.096	0.000	0.000	0.000	0.000	0.000	0.000	0.000	0.000	0.000	0.000	0.000	0.000	0.000	0.000	32	176	343	585	-3.492	Error	Error	28	315	0	0	43	542	0	0	0	0
3	12	15	""	"iYIR003W"	12360	28360	70	224	231	115	115	117	50	68	56	0	422	432	217	82	89	32	100	100	0	0	0	0	0	0	0	0	0	0	0	0	0	0	0	0	0	0	0	0.321	0.331	0.457	0.390	2.248	0.338	0.416	0.000	0.000	0.000	0.000	0.000	0.000	0.000	0.000	0.000	0.000	0.000	0.000	0.000	0.000	32	236	449	466	-1.641	Error	Error	109	340	0	0	116	350	0	0	0	0
3	13	15	""	"iYIR018W-0"	12560	28360	80	1106	1082	317	122	128	54	100	100	0	2615	2726	492	89	104	66	100	100	0	0	0	0	0	0	0	0	0	0	0	0	0	0	0	0	0	0	0	0.390	0.364	0.375	0.347	1.413	0.370	0.828	0.000	0.000	0.000	0.000	0.000	0.000	0.000	0.000	0.000	0.000	0.000	0.000	0.000	0.000	52	340	3510	3597	-1.360	Error	Error	984	2526	0	0	960	2637	0	0	0	0
3	14	15	""	"iYIR020C"	12750	28350	70	694	709	223	115	125	59	100	100	0	682	666	210	90	100	41	96	96	0	0	0	0	0	0	0	0	0	0	0	0	0	0	0	0	0	0	0	0.978	1.031	1.046	1.050	1.696	1.002	0.753	0.000	0.000	0.000	0.000	0.000	0.000	0.000	0.000	0.000	0.000	0.000	0.000	0.000	0.000	32	236	1171	1170	-0.032	Error	Error	579	592	0	0	594	576	0	0	0	0
3	15	15	""	"iYIR022W"	12960	28350	80	665	678	260	115	121	60	100	94	0	456	428	195	82	91	38	94	86	0	0	0	0	0	0	0	0	0	0	0	0	0	0	0	0	0	0	0	1.471	1.627	1.478	1.934	2.634	1.719	0.616	0.000	0.000	0.000	0.000	0.000	0.000	0.000	0.000	0.000	0.000	0.000	0.000	0.000	0.000	52	340	924	909	0.556	Error	Error	550	374	0	0	563	346	0	0	0	0
3	16	15	""	"iYIR038C-0"	13160	28350	90	765	753	201	124	131	57	100	100	0	803	795	204	86	98	45	100	100	0	0	0	0	0	0	0	0	0	0	0	0	0	0	0	0	0	0	0	0.894	0.887	0.845	0.879	1.513	0.878	0.768	0.000	0.000	0.000	0.000	0.000	0.000	0.000	0.000	0.000	0.000	0.000	0.000	0.000	0.000	52	420	1358	1338	-0.162	Error	Error	641	717	0	0	629	709	0	0	0	0
3	17	15	""	"iYIRCdelta6-2"	13360	28350	80	1409	1409	503	126	133	58	100	100	0	1306	1269	404	85	97	46	100	100	0	0	0	0	0	0	0	0	0	0	0	0	0	0	0	0	0	0	0	1.051	1.084	1.095	1.041	1.542	1.125	0.835	0.000	0.000	0.000	0.000	0.000	0.000	0.000	0.000	0.000	0.000	0.000	0.000	0.000	0.000	52	340	2504	2467	0.071	Error	Error	1283	1221	0	0	1283	1184	0	0	0	0
3	18	15	""	"iYIR042C"	13560	28350	80	995	1014	293	119	125	57	100	100	0	1069	1013	336	80	91	39	100	100	0	0	0	0	0	0	0	0	0	0	0	0	0	0	0	0	0	0	0	0.886	0.959	0.932	0.996	1.745	0.923	0.762	0.000	0.000	0.000	0.000	0.000	0.000	0.000	0.000	0.000	0.000	0.000	0.000	0.000	0.000	52	340	1865	1828	-0.175	Error	Error	876	989	0	0	895	933	0	0	0	0
3	19	15	""	"iYJR076C"	13760	28350	80	569	816	559	124	133	63	98	92	0	588	805	560	84	97	50	100	98	0	0	0	0	0	0	0	0	0	0	0	0	0	0	0	0	0	0	0	0.883	0.960	0.887	0.890	1.931	0.984	0.766	0.000	0.000	0.000	0.000	0.000	0.000	0.000	0.000	0.000	0.000	0.000	0.000	0.000	0.000	52	340	949	1413	-0.180	Error	Error	445	504	0	0	692	721	0	0	0	0
3	20	15	""	"iYJR083C"	13960	28350	80	448	428	179	107	115	52	98	92	0	308	321	117	77	84	37	96	90	0	0	0	0	0	0	0	0	0	0	0	0	0	0	0	0	0	0	0	1.476	1.316	1.306	1.339	2.184	1.522	0.529	0.000	0.000	0.000	0.000	0.000	0.000	0.000	0.000	0.000	0.000	0.000	0.000	0.000	0.000	52	340	572	565	0.562	Error	Error	341	231	0	0	321	244	0	0	0	0
3	21	15	""	"iYJR089W"	14160	28360	80	470	501	226	99	125	256	73	26	0	1246	1293	599	69	75	35	100	100	0	0	0	0	0	0	0	0	0	0	0	0	0	0	0	0	0	0	0	0.315	0.328	0.322	0.317	1.677	0.370	0.198	0.000	0.000	0.000	0.000	0.000	0.000	0.000	0.000	0.000	0.000	0.000	0.000	0.000	0.000	52	340	1548	1626	-1.666	Error	Error	371	1177	0	0	402	1224	0	0	0	0
3	1	16	""	"iYJR102C"	10160	28560	80	727	723	188	102	111	53	100	100	0	576	562	156	76	81	26	100	100	0	0	0	0	0	0	0	0	0	0	0	0	0	0	0	0	0	0	0	1.250	1.278	1.225	1.305	1.521	1.303	0.769	0.000	0.000	0.000	0.000	0.000	0.000	0.000	0.000	0.000	0.000	0.000	0.000	0.000	0.000	52	340	1125	1107	0.322	Error	Error	625	500	0	0	621	486	0	0	0	0
3	2	16	""	"iYJR106W"	10360	28560	80	420	442	172	101	107	51	100	96	0	691	674	235	74	77	26	98	98	0	0	0	0	0	0	0	0	0	0	0	0	0	0	0	0	0	0	0	0.517	0.568	0.502	0.509	1.865	0.538	0.609	0.000	0.000	0.000	0.000	0.000	0.000	0.000	0.000	0.000	0.000	0.000	0.000	0.000	0.000	52	340	936	941	-0.952	Error	Error	319	617	0	0	341	600	0	0	0	0
3	3	16	""	"iYJR110W"	10560	28560	60	385	481	307	102	108	46	87	78	0	779	778	452	72	80	29	100	96	0	0	0	0	0	0	0	0	0	0	0	0	0	0	0	0	0	0	0	0.400	0.537	0.534	0.528	1.588	0.576	0.815	0.000	0.000	0.000	0.000	0.000	0.000	0.000	0.000	0.000	0.000	0.000	0.000	0.000	0.000	32	176	990	1085	-1.321	Error	Error	283	707	0	0	379	706	0	0	0	0
3	4	16	""	"iYJR128W"	10750	28550	70	633	637	192	101	105	45	100	100	0	315	309	91	74	82	35	100	93	0	0	0	0	0	0	0	0	0	0	0	0	0	0	0	0	0	0	0	2.207	2.281	2.066	2.354	1.846	2.474	0.636	0.000	0.000	0.000	0.000	0.000	0.000	0.000	0.000	0.000	0.000	0.000	0.000	0.000	0.000	32	236	773	771	1.142	Error	Error	532	241	0	0	536	235	0	0	0	0
3	5	16	""	"iYJR132W"	10960	28560	80	410	427	176	107	111	46	92	86	0	807	808	252	75	82	48	100	100	0	0	0	0	0	0	0	0	0	0	0	0	0	0	0	0	0	0	0	0.414	0.437	0.461	0.379	1.928	0.439	0.692	0.000	0.000	0.000	0.000	0.000	0.000	0.000	0.000	0.000	0.000	0.000	0.000	0.000	0.000	52	340	1035	1053	-1.273	Error	Error	303	732	0	0	320	733	0	0	0	0
3	6	16	""	"iYJR136C"	11160	28560	70	171	180	71	103	110	46	62	37	0	250	241	86	73	80	31	93	84	0	0	0	0	0	0	0	0	0	0	0	0	0	0	0	0	0	0	0	0.384	0.458	0.482	0.475	2.464	0.529	0.187	0.000	0.000	0.000	0.000	0.000	0.000	0.000	0.000	0.000	0.000	0.000	0.000	0.000	0.000	32	236	245	245	-1.380	Error	Error	68	177	0	0	77	168	0	0	0	0
3	7	16	""	"iYJR151C-1"	11350	28560	90	1095	1107	259	105	112	51	100	100	0	600	603	182	72	78	28	100	100	0	0	0	0	0	0	0	0	0	0	0	0	0	0	0	0	0	0	0	1.875	1.887	1.907	2.000	1.559	1.973	0.811	0.000	0.000	0.000	0.000	0.000	0.000	0.000	0.000	0.000	0.000	0.000	0.000	0.000	0.000	52	420	1518	1533	0.907	Error	Error	990	528	0	0	1002	531	0	0	0	0
3	8	16	""	"iYJR153W-1"	11570	28560	90	756	781	246	108	113	49	100	100	0	692	675	135	71	76	29	100	100	0	0	0	0	0	0	0	0	0	0	0	0	0	0	0	0	0	0	0	1.043	1.114	1.117	1.068	1.432	1.304	0.759	0.000	0.000	0.000	0.000	0.000	0.000	0.000	0.000	0.000	0.000	0.000	0.000	0.000	0.000	52	420	1269	1277	0.061	Error	Error	648	621	0	0	673	604	0	0	0	0
3	9	16	""	"iYJR157W-0"	11760	28560	80	2379	2225	964	106	112	45	100	100	0	4586	4442	1587	72	79	32	100	100	0	0	0	0	0	0	0	0	0	0	0	0	0	0	0	0	0	0	0	0.504	0.485	0.478	0.439	1.787	0.487	0.884	0.000	0.000	0.000	0.000	0.000	0.000	0.000	0.000	0.000	0.000	0.000	0.000	0.000	0.000	52	340	6787	6489	-0.990	Error	Error	2273	4514	0	0	2119	4370	0	0	0	0
3	10	16	""	"iYKR051W"	11960	28560	80	554	580	240	112	117	52	100	100	0	1545	1593	631	79	85	33	100	100	0	0	0	0	0	0	0	0	0	0	0	0	0	0	0	0	0	0	0	0.302	0.309	0.279	0.299	1.636	0.290	0.740	0.000	0.000	0.000	0.000	0.000	0.000	0.000	0.000	0.000	0.000	0.000	0.000	0.000	0.000	52	340	1908	1982	-1.730	Error	Error	442	1466	0	0	468	1514	0	0	0	0
3	11	16	""	"iYKR055W"	12160	28550	80	514	540	173	121	122	51	100	100	0	285	292	124	84	92	43	92	82	0	0	0	0	0	0	0	0	0	0	0	0	0	0	0	0	0	0	0	1.955	2.014	2.236	2.272	1.985	2.284	0.575	0.000	0.000	0.000	0.000	0.000	0.000	0.000	0.000	0.000	0.000	0.000	0.000	0.000	0.000	52	340	594	627	0.967	Error	Error	393	201	0	0	419	208	0	0	0	0
3	12	16	""	"iYKR059W"	12360	28560	80	252	262	112	112	117	52	80	59	0	268	279	104	87	97	45	92	88	0	0	0	0	0	0	0	0	0	0	0	0	0	0	0	0	0	0	0	0.773	0.781	0.759	0.744	3.019	0.927	0.355	0.000	0.000	0.000	0.000	0.000	0.000	0.000	0.000	0.000	0.000	0.000	0.000	0.000	0.000	52	340	321	342	-0.371	Error	Error	140	181	0	0	150	192	0	0	0	0
3	13	16	""	"itK(UUU)K"	12560	28560	70	274	299	150	121	128	56	75	62	0	274	270	97	92	105	54	90	75	0	0	0	0	0	0	0	0	0	0	0	0	0	0	0	0	0	0	0	0.841	1.000	0.882	0.767	2.553	1.369	0.404	0.000	0.000	0.000	0.000	0.000	0.000	0.000	0.000	0.000	0.000	0.000	0.000	0.000	0.000	32	236	335	356	-0.250	Error	Error	153	182	0	0	178	178	0	0	0	0
3	14	16	""	"iYKR076W"	12760	28550	90	689	723	256	115	127	58	100	98	0	474	460	181	86	99	47	96	90	0	0	0	0	0	0	0	0	0	0	0	0	0	0	0	0	0	0	0	1.479	1.626	1.669	1.644	1.798	1.701	0.612	0.000	0.000	0.000	0.000	0.000	0.000	0.000	0.000	0.000	0.000	0.000	0.000	0.000	0.000	52	420	962	982	0.565	Error	Error	574	388	0	0	608	374	0	0	0	0
3	15	16	""	"iYKR080W"	12950	28550	70	335	349	167	116	127	57	84	71	0	249	303	179	82	94	39	96	87	0	0	0	0	0	0	0	0	0	0	0	0	0	0	0	0	0	0	0	1.311	1.054	1.338	1.238	2.616	0.990	0.451	0.000	0.000	0.000	0.000	0.000	0.000	0.000	0.000	0.000	0.000	0.000	0.000	0.000	0.000	32	236	386	454	0.391	Error	Error	219	167	0	0	233	221	0	0	0	0
3	16	16	""	"iYKR095W"	13160	28550	90	2311	2335	839	123	132	58	100	100	0	1383	1266	542	86	99	44	98	98	0	0	0	0	0	0	0	0	0	0	0	0	0	0	0	0	0	0	0	1.687	1.875	1.792	1.971	1.771	1.880	0.853	0.000	0.000	0.000	0.000	0.000	0.000	0.000	0.000	0.000	0.000	0.000	0.000	0.000	0.000	52	420	3485	3392	0.754	Error	Error	2188	1297	0	0	2212	1180	0	0	0	0
3	17	16	""	"iYKR099W"	13360	28550	80	857	889	366	119	132	59	100	98	0	1437	1327	570	88	99	49	100	100	0	0	0	0	0	0	0	0	0	0	0	0	0	0	0	0	0	0	0	0.547	0.621	0.588	0.630	1.567	0.587	0.781	0.000	0.000	0.000	0.000	0.000	0.000	0.000	0.000	0.000	0.000	0.000	0.000	0.000	0.000	52	340	2087	2009	-0.870	Error	Error	738	1349	0	0	770	1239	0	0	0	0
3	18	16	""	"iYKR101W-2"	13570	28550	90	1457	1463	426	131	137	62	100	100	0	861	900	254	86	95	43	100	100	0	0	0	0	0	0	0	0	0	0	0	0	0	0	0	0	0	0	0	1.711	1.636	1.621	1.614	1.496	1.778	0.798	0.000	0.000	0.000	0.000	0.000	0.000	0.000	0.000	0.000	0.000	0.000	0.000	0.000	0.000	52	420	2101	2146	0.775	Error	Error	1326	775	0	0	1332	814	0	0	0	0
3	19	16	""	"iYLL062C"	13760	28560	90	763	751	297	124	133	62	100	98	0	633	608	197	89	100	56	98	96	0	0	0	0	0	0	0	0	0	0	0	0	0	0	0	0	0	0	0	1.175	1.208	1.268	1.147	1.924	1.385	0.666	0.000	0.000	0.000	0.000	0.000	0.000	0.000	0.000	0.000	0.000	0.000	0.000	0.000	0.000	52	420	1183	1146	0.232	Error	Error	639	544	0	0	627	519	0	0	0	0
3	20	16	""	"iYLL058W"	13960	28550	80	533	522	171	114	122	57	98	96	0	921	934	237	76	86	55	100	100	0	0	0	0	0	0	0	0	0	0	0	0	0	0	0	0	0	0	0	0.496	0.476	0.503	0.465	1.629	0.437	0.686	0.000	0.000	0.000	0.000	0.000	0.000	0.000	0.000	0.000	0.000	0.000	0.000	0.000	0.000	52	340	1264	1266	-1.012	Error	Error	419	845	0	0	408	858	0	0	0	0
3	21	16	""	"iYLL055W"	14160	28550	90	888	868	260	105	110	53	100	100	0	2464	2414	788	70	77	34	100	100	0	0	0	0	0	0	0	0	0	0	0	0	0	0	0	0	0	0	0	0.327	0.326	0.317	0.328	1.598	0.298	0.829	0.000	0.000	0.000	0.000	0.000	0.000	0.000	0.000	0.000	0.000	0.000	0.000	0.000	0.000	52	420	3177	3107	-1.612	Error	Error	783	2394	0	0	763	2344	0	0	0	0
3	1	17	""	"iYLRWdelta14"	10160	28760	80	252	281	133	105	112	48	84	65	0	367	436	220	76	82	36	100	100	0	0	0	0	0	0	0	0	0	0	0	0	0	0	0	0	0	0	0	0.505	0.489	0.502	0.408	2.690	0.487	0.600	0.000	0.000	0.000	0.000	0.000	0.000	0.000	0.000	0.000	0.000	0.000	0.000	0.000	0.000	52	332	438	536	-0.985	Error	Error	147	291	0	0	176	360	0	0	0	0
3	2	17	""	"iYLR259C"	10360	28770	70	1294	1216	712	107	113	44	100	93	0	874	841	399	71	75	24	100	100	0	0	0	0	0	0	0	0	0	0	0	0	0	0	0	0	0	0	0	1.478	1.440	1.459	1.212	1.908	1.642	0.829	0.000	0.000	0.000	0.000	0.000	0.000	0.000	0.000	0.000	0.000	0.000	0.000	0.000	0.000	32	236	1990	1879	0.564	Error	Error	1187	803	0	0	1109	770	0	0	0	0
3	3	17	""	"iYLR263W"	10560	28760	80	361	432	244	109	117	81	90	76	0	292	337	195	72	77	28	96	86	0	0	0	0	0	0	0	0	0	0	0	0	0	0	0	0	0	0	0	1.145	1.219	1.388	1.293	2.677	1.359	0.641	0.000	0.000	0.000	0.000	0.000	0.000	0.000	0.000	0.000	0.000	0.000	0.000	0.000	0.000	52	340	472	588	0.196	Error	Error	252	220	0	0	323	265	0	0	0	0
3	4	17	""	"iYLR281C"	10760	28760	60	208	222	84	105	108	45	84	59	0	213	226	106	78	80	25	90	84	0	0	0	0	0	0	0	0	0	0	0	0	0	0	0	0	0	0	0	0.763	0.791	0.747	0.855	3.669	0.912	0.442	0.000	0.000	0.000	0.000	0.000	0.000	0.000	0.000	0.000	0.000	0.000	0.000	0.000	0.000	32	176	238	265	-0.390	Error	Error	103	135	0	0	117	148	0	0	0	0
3	5	17	""	"iYLR286C"	10960	28760	70	1592	1469	612	101	110	67	100	96	0	1402	1289	490	77	81	30	100	100	0	0	0	0	0	0	0	0	0	0	0	0	0	0	0	0	0	0	0	1.125	1.129	1.052	1.083	1.530	1.164	0.820	0.000	0.000	0.000	0.000	0.000	0.000	0.000	0.000	0.000	0.000	0.000	0.000	0.000	0.000	32	236	2816	2580	0.170	Error	Error	1491	1325	0	0	1368	1212	0	0	0	0
3	6	17	""	"iYLR289W"	11150	28760	50	564	549	210	114	123	52	100	100	0	995	1010	544	81	100	100	91	91	0	0	0	0	0	0	0	0	0	0	0	0	0	0	0	0	0	0	0	0.492	0.468	0.395	0.527	2.007	0.359	0.618	0.000	0.000	0.000	0.000	0.000	0.000	0.000	0.000	0.000	0.000	0.000	0.000	0.000	0.000	12	104	1364	1364	-1.022	Error	Error	450	914	0	0	435	929	0	0	0	0
3	7	17	""	"iYLR304C"	11350	28760	50	1462	1420	817	109	114	49	100	100	0	843	722	379	76	83	36	100	100	0	0	0	0	0	0	0	0	0	0	0	0	0	0	0	0	0	0	0	1.764	2.029	2.199	1.958	1.754	2.016	0.800	0.000	0.000	0.000	0.000	0.000	0.000	0.000	0.000	0.000	0.000	0.000	0.000	0.000	0.000	12	104	2120	1957	0.819	Error	Error	1353	767	0	0	1311	646	0	0	0	0
3	8	17	""	"iYLR308W"	11560	28760	60	278	427	342	115	119	48	75	62	0	394	583	460	79	83	31	93	87	0	0	0	0	0	0	0	0	0	0	0	0	0	0	0	0	0	0	0	0.517	0.619	0.594	0.629	2.287	0.664	0.736	0.000	0.000	0.000	0.000	0.000	0.000	0.000	0.000	0.000	0.000	0.000	0.000	0.000	0.000	32	176	478	816	-0.950	Error	Error	163	315	0	0	312	504	0	0	0	0
3	9	17	""	"iYLR312W-A"	11770	28760	80	470	862	796	109	115	49	94	86	0	665	1124	987	76	79	27	98	98	0	0	0	0	0	0	0	0	0	0	0	0	0	0	0	0	0	0	0	0.613	0.719	0.701	0.640	2.259	0.757	0.888	0.000	0.000	0.000	0.000	0.000	0.000	0.000	0.000	0.000	0.000	0.000	0.000	0.000	0.000	52	340	950	1801	-0.706	Error	Error	361	589	0	0	753	1048	0	0	0	0
3	10	17	""	"iYLR330W"	11960	28760	80	661	962	608	121	125	55	100	100	0	434	552	369	82	92	43	92	88	0	0	0	0	0	0	0	0	0	0	0	0	0	0	0	0	0	0	0	1.534	1.789	1.737	2.066	2.136	1.846	0.815	0.000	0.000	0.000	0.000	0.000	0.000	0.000	0.000	0.000	0.000	0.000	0.000	0.000	0.000	52	340	892	1311	0.617	Error	Error	540	352	0	0	841	470	0	0	0	0
3	11	17	""	"iSNR61"	12170	28760	60	255	269	116	110	119	47	75	71	0	317	313	141	87	99	55	90	78	0	0	0	0	0	0	0	0	0	0	0	0	0	0	0	0	0	0	0	0.630	0.704	0.807	0.662	3.073	0.668	0.385	0.000	0.000	0.000	0.000	0.000	0.000	0.000	0.000	0.000	0.000	0.000	0.000	0.000	0.000	32	176	375	385	-0.666	Error	Error	145	230	0	0	159	226	0	0	0	0
3	12	17	""	"iYLRWdelta20"	12360	28760	60	309	387	212	120	122	52	84	78	0	288	328	187	88	98	46	84	75	0	0	0	0	0	0	0	0	0	0	0	0	0	0	0	0	0	0	0	0.945	1.112	1.116	1.125	3.262	1.208	0.599	0.000	0.000	0.000	0.000	0.000	0.000	0.000	0.000	0.000	0.000	0.000	0.000	0.000	0.000	32	176	389	507	-0.082	Error	Error	189	200	0	0	267	240	0	0	0	0
3	13	17	""	"iYMR033W"	12560	28760	70	360	376	170	126	129	56	87	75	0	718	725	368	93	107	54	93	93	0	0	0	0	0	0	0	0	0	0	0	0	0	0	0	0	0	0	0	0.374	0.396	0.371	0.441	3.092	0.372	0.632	0.000	0.000	0.000	0.000	0.000	0.000	0.000	0.000	0.000	0.000	0.000	0.000	0.000	0.000	32	236	859	882	-1.417	Error	Error	234	625	0	0	250	632	0	0	0	0
3	14	17	""	"iYMR037C"	12760	28760	60	702	1559	1650	127	138	59	93	81	0	267	708	727	96	101	41	96	87	0	0	0	0	0	0	0	0	0	0	0	0	0	0	0	0	0	0	0	3.363	2.340	1.980	2.265	1.792	2.418	0.854	0.000	0.000	0.000	0.000	0.000	0.000	0.000	0.000	0.000	0.000	0.000	0.000	0.000	0.000	32	176	746	2044	1.750	Error	Error	575	171	0	0	1432	612	0	0	0	0
3	15	17	""	"iYMR041C"	12960	28760	70	748	794	515	134	140	63	90	84	0	309	348	161	95	113	67	87	78	0	0	0	0	0	0	0	0	0	0	0	0	0	0	0	0	0	0	0	2.869	2.609	2.339	2.163	2.561	3.183	0.658	0.000	0.000	0.000	0.000	0.000	0.000	0.000	0.000	0.000	0.000	0.000	0.000	0.000	0.000	32	236	828	913	1.521	Error	Error	614	214	0	0	660	253	0	0	0	0
3	16	17	""	"iYMR054W"	13150	28750	50	491	634	362	118	126	51	100	91	0	587	730	440	97	112	64	91	91	0	0	0	0	0	0	0	0	0	0	0	0	0	0	0	0	0	0	0	0.761	0.815	0.797	0.875	2.211	0.682	0.740	0.000	0.000	0.000	0.000	0.000	0.000	0.000	0.000	0.000	0.000	0.000	0.000	0.000	0.000	12	104	863	1149	-0.394	Error	Error	373	490	0	0	516	633	0	0	0	0
3	17	17	""	"iYMR058W"	13360	28750	60	407	766	712	137	141	65	75	62	0	382	555	431	90	101	45	90	78	0	0	0	0	0	0	0	0	0	0	0	0	0	0	0	0	0	0	0	0.925	1.353	1.150	1.283	3.364	1.699	0.678	0.000	0.000	0.000	0.000	0.000	0.000	0.000	0.000	0.000	0.000	0.000	0.000	0.000	0.000	32	176	562	1094	-0.113	Error	Error	270	292	0	0	629	465	0	0	0	0
3	18	17	""	"iYMR063W"	13560	28760	70	364	393	212	123	132	61	87	71	0	284	294	140	80	92	42	90	78	0	0	0	0	0	0	0	0	0	0	0	0	0	0	0	0	0	0	0	1.181	1.262	1.141	1.222	2.491	1.590	0.475	0.000	0.000	0.000	0.000	0.000	0.000	0.000	0.000	0.000	0.000	0.000	0.000	0.000	0.000	32	236	445	484	0.240	Error	Error	241	204	0	0	270	214	0	0	0	0
3	19	17	""	"iYMR078C"	13760	28750	70	1012	1286	792	128	135	62	100	93	0	849	1064	707	90	98	44	96	93	0	0	0	0	0	0	0	0	0	0	0	0	0	0	0	0	0	0	0	1.165	1.189	1.212	1.324	2.212	1.193	0.810	0.000	0.000	0.000	0.000	0.000	0.000	0.000	0.000	0.000	0.000	0.000	0.000	0.000	0.000	32	236	1643	2132	0.220	Error	Error	884	759	0	0	1158	974	0	0	0	0
3	20	17	""	"iYMR082C-0"	13960	28750	50	2945	2770	1005	111	117	56	100	100	0	1366	1094	611	80	89	35	100	100	0	0	0	0	0	0	0	0	0	0	0	0	0	0	0	0	0	0	0	2.204	2.622	2.645	3.496	2.088	2.344	0.886	0.000	0.000	0.000	0.000	0.000	0.000	0.000	0.000	0.000	0.000	0.000	0.000	0.000	0.000	12	104	4120	3673	1.140	Error	Error	2834	1286	0	0	2659	1014	0	0	0	0
3	21	17	""	"iYMR085W"	14170	28760	70	427	469	270	110	113	55	84	75	0	270	351	179	72	79	35	100	100	0	0	0	0	0	0	0	0	0	0	0	0	0	0	0	0	0	0	0	1.601	1.287	1.176	1.063	2.036	1.460	0.771	0.000	0.000	0.000	0.000	0.000	0.000	0.000	0.000	0.000	0.000	0.000	0.000	0.000	0.000	32	236	515	638	0.679	Error	Error	317	198	0	0	359	279	0	0	0	0
3	1	18	""	"iYMR101C"	10170	28970	80	467	588	351	110	111	45	96	86	0	1290	1683	1071	74	76	24	100	100	0	0	0	0	0	0	0	0	0	0	0	0	0	0	0	0	0	0	0	0.294	0.297	0.295	0.278	1.691	0.292	0.847	0.000	0.000	0.000	0.000	0.000	0.000	0.000	0.000	0.000	0.000	0.000	0.000	0.000	0.000	52	340	1573	2087	-1.768	Error	Error	357	1216	0	0	478	1609	0	0	0	0
3	2	18	""	"iYMR105C"	10360	28960	60	453	659	483	105	115	83	93	84	0	277	519	474	75	79	25	90	84	0	0	0	0	0	0	0	0	0	0	0	0	0	0	0	0	0	0	0	1.723	1.248	1.393	1.521	2.764	1.137	0.838	0.000	0.000	0.000	0.000	0.000	0.000	0.000	0.000	0.000	0.000	0.000	0.000	0.000	0.000	32	176	550	998	0.785	Error	Error	348	202	0	0	554	444	0	0	0	0
3	3	18	""	"iYMR107W"	10560	28970	60	273	496	442	104	110	50	81	62	0	206	297	213	72	79	36	93	71	0	0	0	0	0	0	0	0	0	0	0	0	0	0	0	0	0	0	0	1.261	1.742	1.273	1.328	2.705	2.293	0.614	0.000	0.000	0.000	0.000	0.000	0.000	0.000	0.000	0.000	0.000	0.000	0.000	0.000	0.000	32	176	303	617	0.335	Error	Error	169	134	0	0	392	225	0	0	0	0
3	4	18	""	"iYNL272C"	10760	28960	80	776	778	212	108	116	52	100	100	0	674	677	182	73	76	26	100	100	0	0	0	0	0	0	0	0	0	0	0	0	0	0	0	0	0	0	0	1.111	1.109	1.106	1.101	1.487	1.087	0.800	0.000	0.000	0.000	0.000	0.000	0.000	0.000	0.000	0.000	0.000	0.000	0.000	0.000	0.000	52	340	1269	1274	0.152	Error	Error	668	601	0	0	670	604	0	0	0	0
3	5	18	""	"iYNL267W"	10960	28960	80	450	515	259	111	125	80	96	80	0	641	747	428	74	82	61	100	92	0	0	0	0	0	0	0	0	0	0	0	0	0	0	0	0	0	0	0	0.598	0.600	0.578	0.628	1.939	0.556	0.713	0.000	0.000	0.000	0.000	0.000	0.000	0.000	0.000	0.000	0.000	0.000	0.000	0.000	0.000	52	340	906	1077	-0.742	Error	Error	339	567	0	0	404	673	0	0	0	0
3	6	18	""	"iYNL262W"	11160	28970	90	359	380	161	106	112	51	96	82	0	452	488	217	75	80	30	100	100	0	0	0	0	0	0	0	0	0	0	0	0	0	0	0	0	0	0	0	0.671	0.663	0.634	0.599	2.011	0.656	0.658	0.000	0.000	0.000	0.000	0.000	0.000	0.000	0.000	0.000	0.000	0.000	0.000	0.000	0.000	52	420	630	687	-0.575	Error	Error	253	377	0	0	274	413	0	0	0	0
3	7	18	""	"iYNL244C"	11360	28960	80	672	733	416	110	114	51	100	98	0	355	383	200	74	78	27	96	90	0	0	0	0	0	0	0	0	0	0	0	0	0	0	0	0	0	0	0	2.000	2.016	2.002	1.911	1.981	2.271	0.742	0.000	0.000	0.000	0.000	0.000	0.000	0.000	0.000	0.000	0.000	0.000	0.000	0.000	0.000	52	334	843	932	1.000	Error	Error	562	281	0	0	623	309	0	0	0	0
3	8	18	""	"iYNL240C"	11560	28960	150	128	197	192	111	115	51	38	25	0	94	132	107	74	81	58	31	16	0	0	0	0	0	0	0	0	0	0	0	0	0	0	0	0	0	0	0	0.850	1.483	1.467	1.362	3.285	1.463	0.321	0.000	0.000	0.000	0.000	0.000	0.000	0.000	0.000	0.000	0.000	0.000	0.000	0.000	0.000	156	966	37	144	-0.234	Error	Error	17	20	0	0	86	58	0	0	-100	0
3	9	18	""	"iYNL235C"	11760	28960	80	672	747	399	108	113	47	98	96	0	696	720	402	75	81	39	100	100	0	0	0	0	0	0	0	0	0	0	0	0	0	0	0	0	0	0	0	0.908	0.991	1.025	1.018	1.900	0.993	0.780	0.000	0.000	0.000	0.000	0.000	0.000	0.000	0.000	0.000	0.000	0.000	0.000	0.000	0.000	52	334	1185	1284	-0.139	Error	Error	564	621	0	0	639	645	0	0	0	0
3	10	18	""	"iYNL217W"	11960	28960	80	763	977	658	112	116	48	98	94	0	391	460	236	83	93	43	98	92	0	0	0	0	0	0	0	0	0	0	0	0	0	0	0	0	0	0	0	2.114	2.294	2.207	2.145	2.328	2.764	0.737	0.000	0.000	0.000	0.000	0.000	0.000	0.000	0.000	0.000	0.000	0.000	0.000	0.000	0.000	52	340	959	1242	1.080	Error	Error	651	308	0	0	865	377	0	0	0	0
3	11	18	""	"iYNL213C"	12160	28970	80	813	868	537	120	126	53	100	94	0	572	750	488	91	100	46	94	92	0	0	0	0	0	0	0	0	0	0	0	0	0	0	0	0	0	0	0	1.441	1.135	1.262	1.191	1.786	1.129	0.823	0.000	0.000	0.000	0.000	0.000	0.000	0.000	0.000	0.000	0.000	0.000	0.000	0.000	0.000	52	340	1174	1407	0.527	Error	Error	693	481	0	0	748	659	0	0	0	0
[truncated: 4,116,546 more chars]
