# Supplementary material for: Genome-Wide Mapping of the Cohesin Complex in the Yeast Saccharomyces cerevisiae
Source: PLoS Biol. 2004 Jul 27;2(9):e259. doi: 10.1371/journal.pbio.0020259 (PMC490026; doi:10.1371/journal.pbio.0020259)
Supplement: Dataset S48 — Cy3 = genomic DNA; Cy5 = ChIP nocodazole arrest glucose Mcd1-18Myc in W303. (4.4 MB XLS). [file pbio.0020259.sd048.xls]

ATF	1.0
27	82    
"Type=GenePix Results 2"
"DateTime=2002/09/25 09:33:38"
"Settings=L:\cohesin followup\UP6_223.gps"
"GalFile=C:\Documents and Settings\jen.JEN-W2000\Desktop\UberChip6.gal"
"PixelSize=10"
"Wavelengths=635	532"
"ImageFiles=L:\cohesin followup\UP6_223_635.tif 0	L:\cohesin followup\UP6_223_532.tif 0"
"NormalizationMethod=None"
"NormalizationFactors=1	1"
"JpegImage=L:\cohesin followup\UP6_0223.jpg"
"RatioFormulations=W1/W2 (635/532)"
"Barcode="
"BackgroundSubtraction=LocalFeature"
"ImageOrigin=640, 24690"
"JpegOrigin=1240, 25510"
"Creator=GenePix Pro 4.0.1.9"
"Scanner=GenePix 4000B [87097]"
"FocusPosition=0"
"Temperature=27.73"
"LinesAveraged=1"
"Comment=Cy5-1827-22D NZ MycMcd1 ChIP 9-17 Cy3=total gDNA"
"PMTGain=700	540"
"ScanPower=100	100"
"LaserPower=3.37	3.67"
"LaserOnTime=15845	15857"
"ScanRegion=64,2469,1954,6174"
"Supplier="
"Block"	"Column"	"Row"	"Name"	"ID"	"X"	"Y"	"Dia."	"F635 Median"	"F635 Mean"	"F635 SD"	"B635 Median"	"B635 Mean"	"B635 SD"	"% > B635+1SD"	"% > B635+2SD"	"F635 % Sat."	"F532 Median"	"F532 Mean"	"F532 SD"	"B532 Median"	"B532 Mean"	"B532 SD"	"% > B532+1SD"	"% > B532+2SD"	"F532 % Sat."	"F3 Median"	"F3 Mean"	"F3 SD"	"B3 Median"	"B3 Mean"	"B3 SD"	"% > B3+1SD"	"% > B3+2SD"	"F3 % Sat."	"F4 Median"	"F4 Mean"	"F4 SD"	"B4 Median"	"B4 Mean"	"B4 SD"	"% > B4+1SD"	"% > B4+2SD"	"F4 % Sat."	"Ratio of Medians (635/532)"	"Ratio of Means (635/532)"	"Median of Ratios (635/532)"	"Mean of Ratios (635/532)"	"Ratios SD (635/532)"	"Rgn Ratio (635/532)"	"Rgn R� (635/532)"	"Ratio of Medians (Ratio/2)"	"Ratio of Means (Ratio/2)"	"Median of Ratios (Ratio/2)"	"Mean of Ratios (Ratio/2)"	"Ratios SD (Ratio/2)"	"Rgn Ratio (Ratio/2)"	"Rgn R� (Ratio/2)"	"Ratio of Medians (Ratio/3)"	"Ratio of Means (Ratio/3)"	"Median of Ratios (Ratio/3)"	"Mean of Ratios (Ratio/3)"	"Ratios SD (Ratio/3)"	"Rgn Ratio (Ratio/3)"	"Rgn R� (Ratio/3)"	"F Pixels"	"B Pixels"	"Sum of Medians"	"Sum of Means"	"Log Ratio (635/532)"	"Log Ratio (Ratio/2)"	"Log Ratio (Ratio/3)"	"F635 Median - B635"	"F532 Median - B532"	"F3 Median - B3"	"F4 Median - B4"	"F635 Mean - B635"	"F532 Mean - B532"	"F3 Mean - B3"	"F4 Mean - B4"	"Flags"	"Normalize"
1	1	1	""	"YBL081W"	1510	25870	100	10200	12466	6782	123	135	70	100	100	0	12267	14926	8167	79	89	42	100	100	0	0	0	0	0	0	0	0	0	0	0	0	0	0	0	0	0	0	0	0.827	0.831	0.819	0.837	1.240	0.822	0.947	0.000	0.000	0.000	0.000	0.000	0.000	0.000	0.000	0.000	0.000	0.000	0.000	0.000	0.000	80	433	22265	27190	-0.274	Error	Error	10077	12188	0	0	12343	14847	0	0	0	0
1	2	1	""	"YBL112C"	1730	25860	90	25951	26301	6122	138	150	72	100	100	0	41773	42575	8753	89	109	97	100	100	0	0	0	0	0	0	0	0	0	0	0	0	0	0	0	0	0	0	0	0.619	0.616	0.629	0.611	1.202	0.608	0.934	0.000	0.000	0.000	0.000	0.000	0.000	0.000	0.000	0.000	0.000	0.000	0.000	0.000	0.000	52	400	67497	68649	-0.691	Error	Error	25813	41684	0	0	26163	42486	0	0	0	0
1	3	1	"CDS1"	"YBR029C"	1930	25860	100	1638	2240	1333	143	152	65	100	100	0	3929	5024	3220	92	112	74	100	100	0	0	0	0	0	0	0	0	0	0	0	0	0	0	0	0	0	0	0	0.390	0.425	0.440	0.442	1.395	0.408	0.916	0.000	0.000	0.000	0.000	0.000	0.000	0.000	0.000	0.000	0.000	0.000	0.000	0.000	0.000	80	516	5332	7029	-1.360	Error	Error	1495	3837	0	0	2097	4932	0	0	0	0
1	4	1	""	"YBL083C"	2150	25860	70	543	715	473	139	152	74	96	78	0	718	1058	742	88	101	53	100	100	0	0	0	0	0	0	0	0	0	0	0	0	0	0	0	0	0	0	0	0.641	0.594	0.604	0.536	2.075	0.603	0.835	0.000	0.000	0.000	0.000	0.000	0.000	0.000	0.000	0.000	0.000	0.000	0.000	0.000	0.000	32	220	1034	1546	-0.641	Error	Error	404	630	0	0	576	970	0	0	0	0
1	5	1	"NTH2"	"YBR001C"	2330	25860	60	3884	8183	9683	140	154	83	100	100	0	858	1600	1596	94	106	55	93	90	0	0	0	0	0	0	0	0	0	0	0	0	0	0	0	0	0	0	0	4.901	5.341	4.067	4.453	1.858	6.532	0.775	0.000	0.000	0.000	0.000	0.000	0.000	0.000	0.000	0.000	0.000	0.000	0.000	0.000	0.000	32	148	4508	9549	2.293	Error	Error	3744	764	0	0	8043	1506	0	0	0	0
1	6	1	"RPL4A"	"YBR031W"	2550	25860	100	3093	4476	3812	138	145	64	100	100	0	3348	4754	3513	95	115	74	100	100	0	0	0	0	0	0	0	0	0	0	0	0	0	0	0	0	0	0	0	0.908	0.931	0.878	0.876	1.454	0.998	0.918	0.000	0.000	0.000	0.000	0.000	0.000	0.000	0.000	0.000	0.000	0.000	0.000	0.000	0.000	80	522	6208	8997	-0.139	Error	Error	2955	3253	0	0	4338	4659	0	0	0	0
1	7	1	"BOI1"	"YBL085W"	2750	25860	60	269	259	100	136	140	57	68	56	0	203	221	124	86	100	58	62	50	0	0	0	0	0	0	0	0	0	0	0	0	0	0	0	0	0	0	0	1.137	0.911	0.916	1.036	3.695	0.967	0.370	0.000	0.000	0.000	0.000	0.000	0.000	0.000	0.000	0.000	0.000	0.000	0.000	0.000	0.000	32	148	250	258	0.185	Error	Error	133	117	0	0	123	135	0	0	0	0
1	8	1	"COQ1"	"YBR003W"	2950	25860	90	12833	17441	13709	131	140	65	100	100	0	6102	8970	6619	86	104	70	100	100	0	0	0	0	0	0	0	0	0	0	0	0	0	0	0	0	0	0	0	2.111	1.948	1.922	1.827	1.395	2.023	0.964	0.000	0.000	0.000	0.000	0.000	0.000	0.000	0.000	0.000	0.000	0.000	0.000	0.000	0.000	52	400	18718	26194	1.078	Error	Error	12702	6016	0	0	17310	8884	0	0	0	0
1	9	1	""	"YBR033W"	3140	25870	90	6727	12937	12542	128	141	72	100	100	0	5753	9128	8069	94	109	67	100	100	0	0	0	0	0	0	0	0	0	0	0	0	0	0	0	0	0	0	0	1.166	1.418	1.281	1.224	1.629	1.501	0.948	0.000	0.000	0.000	0.000	0.000	0.000	0.000	0.000	0.000	0.000	0.000	0.000	0.000	0.000	52	412	12258	21843	0.222	Error	Error	6599	5659	0	0	12809	9034	0	0	0	0
1	10	1	"RPL23A"	"YBL087C"	3350	25870	80	4525	5239	2657	135	145	66	100	100	0	9899	11854	5757	89	111	79	100	100	0	0	0	0	0	0	0	0	0	0	0	0	0	0	0	0	0	0	0	0.448	0.434	0.432	0.420	1.372	0.428	0.930	0.000	0.000	0.000	0.000	0.000	0.000	0.000	0.000	0.000	0.000	0.000	0.000	0.000	0.000	52	320	14200	16869	-1.160	Error	Error	4390	9810	0	0	5104	11765	0	0	0	0
1	11	1	""	"YBR005W"	3540	25860	70	23468	20354	8604	144	296	959	100	100	0	7260	6561	2574	95	203	575	100	93	0	0	0	0	0	0	0	0	0	0	0	0	0	0	0	0	0	0	0	3.255	3.126	3.188	3.036	1.338	3.151	0.950	0.000	0.000	0.000	0.000	0.000	0.000	0.000	0.000	0.000	0.000	0.000	0.000	0.000	0.000	32	220	30489	26676	1.703	Error	Error	23324	7165	0	0	20210	6466	0	0	0	0
1	12	1	"PDX3"	"YBR035C"	3750	25860	80	8138	7826	1567	129	142	69	100	100	0	10288	10087	1854	94	118	87	100	100	0	0	0	0	0	0	0	0	0	0	0	0	0	0	0	0	0	0	0	0.786	0.770	0.777	0.769	1.260	0.756	0.919	0.000	0.000	0.000	0.000	0.000	0.000	0.000	0.000	0.000	0.000	0.000	0.000	0.000	0.000	52	306	18203	17690	-0.348	Error	Error	8009	10194	0	0	7697	9993	0	0	0	0
1	13	1	""	"YCL045C"	3960	25880	150	143	148	73	130	197	803	0	0	0	94	116	79	88	177	856	0	0	0	0	0	0	0	0	0	0	0	0	0	0	0	0	0	0	0	0	0	2.167	0.643	1.155	1.022	3.601	0.781	0.031	0.000	0.000	0.000	0.000	0.000	0.000	0.000	0.000	0.000	0.000	0.000	0.000	0.000	0.000	156	1069	19	46	1.115	Error	Error	13	6	0	0	18	28	0	0	-50	0
1	14	1	""	"YCLX04W"	4140	25860	70	4923	4561	1212	140	333	923	100	90	0	8661	8326	1918	86	581	2155	100	96	0	0	0	0	0	0	0	0	0	0	0	0	0	0	0	0	0	0	0	0.558	0.537	0.564	0.526	1.275	0.496	0.907	0.000	0.000	0.000	0.000	0.000	0.000	0.000	0.000	0.000	0.000	0.000	0.000	0.000	0.000	32	216	13358	12661	-0.842	Error	Error	4783	8575	0	0	4421	8240	0	0	0	0
1	15	1	""	"YCR023C"	4360	25860	60	1093	2916	3304	128	131	63	96	96	0	959	3188	3965	76	94	60	100	93	0	0	0	0	0	0	0	0	0	0	0	0	0	0	0	0	0	0	0	1.093	0.896	0.924	0.959	1.847	0.846	0.905	0.000	0.000	0.000	0.000	0.000	0.000	0.000	0.000	0.000	0.000	0.000	0.000	0.000	0.000	32	148	1848	5900	0.128	Error	Error	965	883	0	0	2788	3112	0	0	0	0
1	16	1	""	"YCL047C"	4560	25880	150	149	160	73	133	145	104	14	1	0	108	128	73	94	118	144	8	1	0	0	0	0	0	0	0	0	0	0	0	0	0	0	0	0	0	0	0	1.143	0.794	1.400	1.439	3.797	0.500	0.319	0.000	0.000	0.000	0.000	0.000	0.000	0.000	0.000	0.000	0.000	0.000	0.000	0.000	0.000	156	1064	30	61	0.193	Error	Error	16	14	0	0	27	34	0	0	-50	0
1	17	1	""	"YCLX06C"	4770	25860	60	6092	5468	1688	143	177	189	100	100	0	11943	10746	3996	110	130	83	100	100	0	0	0	0	0	0	0	0	0	0	0	0	0	0	0	0	0	0	0	0.503	0.501	0.495	0.540	1.370	0.475	0.922	0.000	0.000	0.000	0.000	0.000	0.000	0.000	0.000	0.000	0.000	0.000	0.000	0.000	0.000	32	148	17782	15961	-0.992	Error	Error	5949	11833	0	0	5325	10636	0	0	0	0
1	18	1	"PMP1"	"YCR024C-A"	4950	25860	70	1560	1573	668	139	180	202	93	90	0	3169	3104	1159	91	206	465	96	90	0	0	0	0	0	0	0	0	0	0	0	0	0	0	0	0	0	0	0	0.462	0.476	0.479	0.453	1.382	0.448	0.876	0.000	0.000	0.000	0.000	0.000	0.000	0.000	0.000	0.000	0.000	0.000	0.000	0.000	0.000	32	220	4499	4447	-1.115	Error	Error	1421	3078	0	0	1434	3013	0	0	0	0
1	19	1	""	"YCL049C"	5160	25930	70	176	216	129	148	163	79	37	15	0	162	195	154	105	120	61	50	31	0	0	0	0	0	0	0	0	0	0	0	0	0	0	0	0	0	0	0	0.491	0.756	1.142	1.562	3.893	1.303	0.145	0.000	0.000	0.000	0.000	0.000	0.000	0.000	0.000	0.000	0.000	0.000	0.000	0.000	0.000	32	236	85	158	-1.026	Error	Error	28	57	0	0	68	90	0	0	0	0
1	20	1	""	"YCLX08C"	5350	25860	70	4824	4545	1016	145	337	965	100	100	0	6445	6130	1672	92	457	1548	96	93	0	0	0	0	0	0	0	0	0	0	0	0	0	0	0	0	0	0	0	0.737	0.729	0.759	0.755	1.536	0.704	0.891	0.000	0.000	0.000	0.000	0.000	0.000	0.000	0.000	0.000	0.000	0.000	0.000	0.000	0.000	32	220	11032	10438	-0.441	Error	Error	4679	6353	0	0	4400	6038	0	0	0	0
1	21	1	""	"YCR026C"	5580	25850	60	1508	1847	1232	151	163	80	100	100	0	3722	4099	3251	101	150	165	100	100	0	0	0	0	0	0	0	0	0	0	0	0	0	0	0	0	0	0	0	0.375	0.424	0.412	0.435	1.472	0.379	0.826	0.000	0.000	0.000	0.000	0.000	0.000	0.000	0.000	0.000	0.000	0.000	0.000	0.000	0.000	32	134	4978	5694	-1.416	Error	Error	1357	3621	0	0	1696	3998	0	0	0	0
1	1	2	"LRE1"	"YCL051W"	1560	26060	60	220	245	94	135	140	61	68	37	0	168	199	95	85	94	45	78	46	0	0	0	0	0	0	0	0	0	0	0	0	0	0	0	0	0	0	0	1.024	0.965	1.123	1.219	3.046	1.804	0.158	0.000	0.000	0.000	0.000	0.000	0.000	0.000	0.000	0.000	0.000	0.000	0.000	0.000	0.000	32	170	168	224	0.034	Error	Error	85	83	0	0	110	114	0	0	0	0
1	2	2	""	"YCLX10C"	1770	26070	80	25191	23077	5987	134	143	63	100	100	0	6040	5856	1503	90	110	69	100	100	0	0	0	0	0	0	0	0	0	0	0	0	0	0	0	0	0	0	0	4.211	3.979	4.191	3.978	1.227	4.103	0.941	0.000	0.000	0.000	0.000	0.000	0.000	0.000	0.000	0.000	0.000	0.000	0.000	0.000	0.000	52	340	31007	28709	2.074	Error	Error	25057	5950	0	0	22943	5766	0	0	0	0
1	3	2	"FEN2"	"YCR028C"	1950	26080	80	18185	17634	3855	150	212	549	100	100	0	14959	14638	2687	98	329	2749	100	100	0	0	0	0	0	0	0	0	0	0	0	0	0	0	0	0	0	0	0	1.214	1.202	1.228	1.186	1.216	1.223	0.940	0.000	0.000	0.000	0.000	0.000	0.000	0.000	0.000	0.000	0.000	0.000	0.000	0.000	0.000	52	340	32896	32024	0.279	Error	Error	18035	14861	0	0	17484	14540	0	0	0	0
1	4	2	"SHR3"	"YDL212W"	2160	26070	60	525	1189	1781	123	131	64	93	81	0	503	2064	3336	84	97	51	100	100	0	0	0	0	0	0	0	0	0	0	0	0	0	0	0	0	0	0	0	0.959	0.538	0.703	0.561	2.400	0.509	0.838	0.000	0.000	0.000	0.000	0.000	0.000	0.000	0.000	0.000	0.000	0.000	0.000	0.000	0.000	32	176	821	3046	-0.060	Error	Error	402	419	0	0	1066	1980	0	0	0	0
1	5	2	"THI13"	"YDL244W"	2360	26070	100	3515	5005	5208	137	146	70	100	100	0	2819	4220	3936	91	114	95	100	100	0	0	0	0	0	0	0	0	0	0	0	0	0	0	0	0	0	0	0	1.238	1.179	1.137	1.169	1.618	1.312	0.725	0.000	0.000	0.000	0.000	0.000	0.000	0.000	0.000	0.000	0.000	0.000	0.000	0.000	0.000	80	554	6106	8997	0.308	Error	Error	3378	2728	0	0	4868	4129	0	0	0	0
1	6	2	"REG1"	"YDR028C"	2560	26070	90	1226	1281	808	134	143	76	98	94	0	2802	2738	1705	94	116	72	100	98	0	0	0	0	0	0	0	0	0	0	0	0	0	0	0	0	0	0	0	0.403	0.434	0.423	0.412	2.093	0.428	0.822	0.000	0.000	0.000	0.000	0.000	0.000	0.000	0.000	0.000	0.000	0.000	0.000	0.000	0.000	52	420	3800	3791	-1.310	Error	Error	1092	2708	0	0	1147	2644	0	0	0	0
1	7	2	""	"YDL214C"	2760	26060	50	218	239	102	134	139	65	58	33	0	272	334	195	84	115	104	83	33	0	0	0	0	0	0	0	0	0	0	0	0	0	0	0	0	0	0	0	0.447	0.420	0.379	0.342	2.823	0.332	0.293	0.000	0.000	0.000	0.000	0.000	0.000	0.000	0.000	0.000	0.000	0.000	0.000	0.000	0.000	12	104	272	355	-1.162	Error	Error	84	188	0	0	105	250	0	0	0	0
1	8	2	""	"YDL246C"	2960	26080	150	135	150	79	129	137	66	16	8	0	83	120	122	83	106	163	7	3	0	0	0	0	0	0	0	0	0	0	0	0	0	0	0	0	0	0	0	100000.000	0.568	1.143	1.176	4.024	0.566	0.090	0.000	0.000	0.000	0.000	0.000	0.000	0.000	0.000	0.000	0.000	0.000	0.000	0.000	0.000	156	1026	6	58	16.610	Error	Error	6	0	0	0	21	37	0	0	-50	0
1	9	2	"RAD28"	"YDR030C"	3140	26100	60	483	869	977	145	146	64	90	87	0	834	1963	2397	90	105	59	100	100	0	0	0	0	0	0	0	0	0	0	0	0	0	0	0	0	0	0	0	0.454	0.387	0.395	0.401	1.975	0.389	0.909	0.000	0.000	0.000	0.000	0.000	0.000	0.000	0.000	0.000	0.000	0.000	0.000	0.000	0.000	32	176	1082	2597	-1.138	Error	Error	338	744	0	0	724	1873	0	0	0	0
1	10	2	""	"YDL216C"	3350	26090	60	635	2627	4030	129	140	66	96	90	0	960	3168	4800	86	101	59	96	90	0	0	0	0	0	0	0	0	0	0	0	0	0	0	0	0	0	0	0	0.579	0.811	0.769	0.736	2.204	0.818	0.814	0.000	0.000	0.000	0.000	0.000	0.000	0.000	0.000	0.000	0.000	0.000	0.000	0.000	0.000	32	176	1380	5580	-0.788	Error	Error	506	874	0	0	2498	3082	0	0	0	0
1	11	2	"COS7"	"YDL248W"	3580	26070	70	841	3668	5934	136	153	86	100	90	0	1010	3267	5319	91	110	76	96	96	0	0	0	0	0	0	0	0	0	0	0	0	0	0	0	0	0	0	0	0.767	1.112	0.861	0.908	2.241	1.132	0.758	0.000	0.000	0.000	0.000	0.000	0.000	0.000	0.000	0.000	0.000	0.000	0.000	0.000	0.000	32	236	1624	6708	-0.382	Error	Error	705	919	0	0	3532	3176	0	0	0	0
1	12	2	""	"YDR032C"	3760	26080	60	879	1784	1880	135	146	60	93	90	0	2769	4772	5139	92	119	106	96	93	0	0	0	0	0	0	0	0	0	0	0	0	0	0	0	0	0	0	0	0.278	0.352	0.314	0.339	1.950	0.341	0.879	0.000	0.000	0.000	0.000	0.000	0.000	0.000	0.000	0.000	0.000	0.000	0.000	0.000	0.000	32	176	3421	6329	-1.847	Error	Error	744	2677	0	0	1649	4680	0	0	0	0
1	13	2	""	"YDL218W"	3950	26080	60	9693	10757	3732	131	528	1977	100	100	0	7534	8527	3209	91	594	2150	100	93	0	0	0	0	0	0	0	0	0	0	0	0	0	0	0	0	0	0	0	1.285	1.260	1.307	1.271	1.276	1.176	0.890	0.000	0.000	0.000	0.000	0.000	0.000	0.000	0.000	0.000	0.000	0.000	0.000	0.000	0.000	32	176	17005	19062	0.361	Error	Error	9562	7443	0	0	10626	8436	0	0	0	0
1	14	2	"YRB1"	"YDR002W"	4160	26080	80	7653	7435	1218	129	138	64	100	100	0	3592	3668	666	85	104	63	100	100	0	0	0	0	0	0	0	0	0	0	0	0	0	0	0	0	0	0	0	2.145	2.039	2.104	2.048	1.271	2.065	0.900	0.000	0.000	0.000	0.000	0.000	0.000	0.000	0.000	0.000	0.000	0.000	0.000	0.000	0.000	52	340	11031	10889	1.101	Error	Error	7524	3507	0	0	7306	3583	0	0	0	0
1	15	2	"LYS14"	"YDR034C"	4360	26090	70	4565	7998	7296	127	147	134	100	100	0	3965	5976	4995	90	123	152	100	100	0	0	0	0	0	0	0	0	0	0	0	0	0	0	0	0	0	0	0	1.145	1.337	1.231	1.143	1.704	1.414	0.897	0.000	0.000	0.000	0.000	0.000	0.000	0.000	0.000	0.000	0.000	0.000	0.000	0.000	0.000	32	236	8313	13757	0.196	Error	Error	4438	3875	0	0	7871	5886	0	0	0	0
1	16	2	"MRP1"	"YDR347W"	4560	26080	110	8907	8099	2604	135	149	101	100	100	0	10302	9565	3157	100	129	122	98	98	0	0	0	0	0	0	0	0	0	0	0	0	0	0	0	0	0	0	0	0.860	0.841	0.858	0.914	1.834	0.836	0.892	0.000	0.000	0.000	0.000	0.000	0.000	0.000	0.000	0.000	0.000	0.000	0.000	0.000	0.000	80	594	18974	17429	-0.218	Error	Error	8772	10202	0	0	7964	9465	0	0	0	0
1	17	2	"RGA2"	"YDR379W"	4760	26080	70	12010	11233	5011	139	147	69	100	100	0	25986	23248	10022	109	136	98	100	100	0	0	0	0	0	0	0	0	0	0	0	0	0	0	0	0	0	0	0	0.459	0.479	0.463	0.457	1.539	0.458	0.898	0.000	0.000	0.000	0.000	0.000	0.000	0.000	0.000	0.000	0.000	0.000	0.000	0.000	0.000	32	236	37748	34233	-1.124	Error	Error	11871	25877	0	0	11094	23139	0	0	0	0
1	18	2	""	"YDR411C"	4950	26100	80	12528	12256	3692	141	152	73	100	100	0	19998	20606	4257	106	131	89	100	100	0	0	0	0	0	0	0	0	0	0	0	0	0	0	0	0	0	0	0	0.623	0.591	0.595	0.573	1.281	0.603	0.907	0.000	0.000	0.000	0.000	0.000	0.000	0.000	0.000	0.000	0.000	0.000	0.000	0.000	0.000	52	340	32279	32615	-0.683	Error	Error	12387	19892	0	0	12115	20500	0	0	0	0
1	19	2	"YPS7"	"YDR349C"	5140	26090	70	548	537	164	143	155	82	96	87	0	672	833	434	106	142	109	100	100	0	0	0	0	0	0	0	0	0	0	0	0	0	0	0	0	0	0	0	0.716	0.542	0.573	0.568	1.641	0.487	0.710	0.000	0.000	0.000	0.000	0.000	0.000	0.000	0.000	0.000	0.000	0.000	0.000	0.000	0.000	32	236	971	1121	-0.483	Error	Error	405	566	0	0	394	727	0	0	0	0
1	20	2	"YRA1"	"YDR381W"	5340	26100	80	2613	2585	746	150	181	190	100	100	0	3484	3378	799	120	157	119	100	100	0	0	0	0	0	0	0	0	0	0	0	0	0	0	0	0	0	0	0	0.732	0.747	0.714	0.743	1.475	0.702	0.837	0.000	0.000	0.000	0.000	0.000	0.000	0.000	0.000	0.000	0.000	0.000	0.000	0.000	0.000	52	340	5827	5693	-0.450	Error	Error	2463	3364	0	0	2435	3258	0	0	0	0
1	21	2	""	"YDR413C"	5550	26080	70	4727	4385	1286	124	311	1066	96	87	0	8667	8664	1606	100	513	1952	100	100	0	0	0	0	0	0	0	0	0	0	0	0	0	0	0	0	0	0	0	0.537	0.498	0.521	0.472	1.494	0.527	0.830	0.000	0.000	0.000	0.000	0.000	0.000	0.000	0.000	0.000	0.000	0.000	0.000	0.000	0.000	32	236	13170	12825	-0.896	Error	Error	4603	8567	0	0	4261	8564	0	0	0	0
1	1	3	"SBE2"	"YDR351W"	1550	26290	80	8720	8154	2088	138	148	86	100	100	0	18054	16998	4629	93	121	129	100	100	0	0	0	0	0	0	0	0	0	0	0	0	0	0	0	0	0	0	0	0.478	0.474	0.475	0.487	1.369	0.448	0.925	0.000	0.000	0.000	0.000	0.000	0.000	0.000	0.000	0.000	0.000	0.000	0.000	0.000	0.000	52	320	26543	24921	-1.065	Error	Error	8582	17961	0	0	8016	16905	0	0	0	0
1	2	3	""	"YDR383C"	1750	26300	80	9304	9152	1078	133	148	86	100	100	0	8183	8299	979	97	125	98	100	100	0	0	0	0	0	0	0	0	0	0	0	0	0	0	0	0	0	0	0	1.134	1.100	1.115	1.099	1.184	1.065	0.914	0.000	0.000	0.000	0.000	0.000	0.000	0.000	0.000	0.000	0.000	0.000	0.000	0.000	0.000	52	340	17257	17221	0.182	Error	Error	9171	8086	0	0	9019	8202	0	0	0	0
1	3	3	""	"YDR415C"	1930	26290	80	6329	6252	1238	139	154	86	100	100	0	17263	17348	3717	95	145	390	100	100	0	0	0	0	0	0	0	0	0	0	0	0	0	0	0	0	0	0	0	0.361	0.354	0.368	0.357	1.223	0.338	0.931	0.000	0.000	0.000	0.000	0.000	0.000	0.000	0.000	0.000	0.000	0.000	0.000	0.000	0.000	52	340	23358	23366	-1.472	Error	Error	6190	17168	0	0	6113	17253	0	0	0	0
1	4	3	"TRR1"	"YDR353W"	2160	26280	80	5100	4980	804	136	144	70	100	100	0	9476	9565	1928	92	111	66	100	100	0	0	0	0	0	0	0	0	0	0	0	0	0	0	0	0	0	0	0	0.529	0.511	0.527	0.518	1.308	0.488	0.876	0.000	0.000	0.000	0.000	0.000	0.000	0.000	0.000	0.000	0.000	0.000	0.000	0.000	0.000	52	340	14348	14317	-0.919	Error	Error	4964	9384	0	0	4844	9473	0	0	0	0
1	5	3	"EFT2"	"YDR385W"	2360	26280	80	11652	10621	2684	139	163	269	100	100	0	22490	21180	5469	98	149	554	100	100	0	0	0	0	0	0	0	0	0	0	0	0	0	0	0	0	0	0	0	0.514	0.497	0.507	0.498	1.307	0.473	0.922	0.000	0.000	0.000	0.000	0.000	0.000	0.000	0.000	0.000	0.000	0.000	0.000	0.000	0.000	52	340	33905	31564	-0.960	Error	Error	11513	22392	0	0	10482	21082	0	0	0	0
1	6	3	""	"YDR417C"	2560	26280	80	2403	2284	524	132	158	269	100	98	0	3796	3707	858	92	141	554	98	98	0	0	0	0	0	0	0	0	0	0	0	0	0	0	0	0	0	0	0	0.613	0.595	0.612	0.647	2.100	0.573	0.863	0.000	0.000	0.000	0.000	0.000	0.000	0.000	0.000	0.000	0.000	0.000	0.000	0.000	0.000	52	340	5975	5767	-0.706	Error	Error	2271	3704	0	0	2152	3615	0	0	0	0
1	7	3	""	"YER097W"	2730	26300	70	3257	3489	1565	129	247	508	100	96	0	3562	4198	2108	88	253	691	100	96	0	0	0	0	0	0	0	0	0	0	0	0	0	0	0	0	0	0	0	0.900	0.818	0.797	0.825	1.307	0.771	0.894	0.000	0.000	0.000	0.000	0.000	0.000	0.000	0.000	0.000	0.000	0.000	0.000	0.000	0.000	32	236	6602	7470	-0.151	Error	Error	3128	3474	0	0	3360	4110	0	0	0	0
1	8	3	""	"YER128W"	2950	26290	80	5968	5771	1262	130	139	65	100	100	0	8845	8649	1688	85	120	262	100	100	0	0	0	0	0	0	0	0	0	0	0	0	0	0	0	0	0	0	0	0.666	0.659	0.688	0.654	1.304	0.634	0.906	0.000	0.000	0.000	0.000	0.000	0.000	0.000	0.000	0.000	0.000	0.000	0.000	0.000	0.000	52	340	14598	14205	-0.585	Error	Error	5838	8760	0	0	5641	8564	0	0	0	0
1	9	3	""	"YER160C"	3150	26280	50	18716	20103	9169	137	324	793	100	100	0	28027	26216	11540	99	650	2114	100	100	0	0	0	0	0	0	0	0	0	0	0	0	0	0	0	0	0	0	0	0.665	0.764	0.754	0.768	1.329	0.713	0.873	0.000	0.000	0.000	0.000	0.000	0.000	0.000	0.000	0.000	0.000	0.000	0.000	0.000	0.000	12	104	46507	46083	-0.588	Error	Error	18579	27928	0	0	19966	26117	0	0	0	0
1	10	3	"PRS2"	"YER099C"	3350	26280	90	11932	12671	5854	134	163	200	100	100	0	9867	10462	4435	96	150	394	100	100	0	0	0	0	0	0	0	0	0	0	0	0	0	0	0	0	0	0	0	1.207	1.209	1.245	1.170	1.351	1.198	0.930	0.000	0.000	0.000	0.000	0.000	0.000	0.000	0.000	0.000	0.000	0.000	0.000	0.000	0.000	52	420	21569	22903	0.272	Error	Error	11798	9771	0	0	12537	10366	0	0	0	0
1	11	3	""	"YER130C"	3550	26290	70	20872	20170	5841	144	345	1279	100	100	0	10610	10786	1990	102	325	1199	100	100	0	0	0	0	0	0	0	0	0	0	0	0	0	0	0	0	0	0	0	1.973	1.874	1.956	1.814	1.294	1.882	0.901	0.000	0.000	0.000	0.000	0.000	0.000	0.000	0.000	0.000	0.000	0.000	0.000	0.000	0.000	32	236	31236	30710	0.980	Error	Error	20728	10508	0	0	20026	10684	0	0	0	0
1	12	3	"RAD4"	"YER162C"	3750	26290	60	10390	10658	3608	134	218	519	100	100	0	28621	28690	8595	94	431	2031	100	100	0	0	0	0	0	0	0	0	0	0	0	0	0	0	0	0	0	0	0	0.360	0.368	0.366	0.360	1.329	0.359	0.927	0.000	0.000	0.000	0.000	0.000	0.000	0.000	0.000	0.000	0.000	0.000	0.000	0.000	0.000	32	176	38783	39120	-1.476	Error	Error	10256	28527	0	0	10524	28596	0	0	0	0
1	13	3	"AST2"	"YER101C"	3970	26290	90	8039	7685	1792	143	154	106	100	100	0	10490	10373	1798	99	117	74	100	100	0	0	0	0	0	0	0	0	0	0	0	0	0	0	0	0	0	0	0	0.760	0.734	0.776	0.725	1.293	0.740	0.900	0.000	0.000	0.000	0.000	0.000	0.000	0.000	0.000	0.000	0.000	0.000	0.000	0.000	0.000	52	420	18287	17816	-0.396	Error	Error	7896	10391	0	0	7542	10274	0	0	0	0
1	14	3	"PMD1"	"YER132C"	4160	26290	60	14039	13596	7167	135	144	85	100	100	0	21102	19791	8681	95	119	82	100	100	0	0	0	0	0	0	0	0	0	0	0	0	0	0	0	0	0	0	0	0.662	0.683	0.657	0.646	1.300	0.711	0.951	0.000	0.000	0.000	0.000	0.000	0.000	0.000	0.000	0.000	0.000	0.000	0.000	0.000	0.000	32	176	34911	33157	-0.595	Error	Error	13904	21007	0	0	13461	19696	0	0	0	0
1	15	3	"CHD1"	"YER164W"	4350	26290	60	8907	8330	3467	126	144	75	100	100	0	22650	22753	9583	99	163	414	100	100	0	0	0	0	0	0	0	0	0	0	0	0	0	0	0	0	0	0	0	0.389	0.362	0.358	0.356	1.487	0.343	0.903	0.000	0.000	0.000	0.000	0.000	0.000	0.000	0.000	0.000	0.000	0.000	0.000	0.000	0.000	32	176	31332	30858	-1.361	Error	Error	8781	22551	0	0	8204	22654	0	0	0	0
1	16	3	"SSA4"	"YER103W"	4560	26280	70	8003	7890	1841	142	166	159	100	100	0	18816	19189	3217	106	218	687	100	100	0	0	0	0	0	0	0	0	0	0	0	0	0	0	0	0	0	0	0	0.420	0.406	0.421	0.395	1.427	0.377	0.866	0.000	0.000	0.000	0.000	0.000	0.000	0.000	0.000	0.000	0.000	0.000	0.000	0.000	0.000	32	236	26571	26831	-1.251	Error	Error	7861	18710	0	0	7748	19083	0	0	0	0
1	17	3	""	"YER134C"	4750	26290	80	3264	3283	733	134	148	76	100	100	0	5396	5174	1323	109	145	198	100	100	0	0	0	0	0	0	0	0	0	0	0	0	0	0	0	0	0	0	0	0.592	0.622	0.597	0.630	1.406	0.563	0.860	0.000	0.000	0.000	0.000	0.000	0.000	0.000	0.000	0.000	0.000	0.000	0.000	0.000	0.000	52	340	8417	8214	-0.756	Error	Error	3130	5287	0	0	3149	5065	0	0	0	0
1	18	3	""	"YER166W"	4970	26290	70	407	389	135	155	166	98	84	56	0	524	568	275	118	164	137	87	68	0	0	0	0	0	0	0	0	0	0	0	0	0	0	0	0	0	0	0	0.621	0.520	0.500	0.529	2.196	0.482	0.530	0.000	0.000	0.000	0.000	0.000	0.000	0.000	0.000	0.000	0.000	0.000	0.000	0.000	0.000	32	236	658	684	-0.688	Error	Error	252	406	0	0	234	450	0	0	0	0
1	19	3	"AMS1"	"YGL156W"	5160	26290	60	5284	6489	4425	167	201	181	100	100	0	9754	11718	8265	143	267	628	100	96	0	0	0	0	0	0	0	0	0	0	0	0	0	0	0	0	0	0	0	0.532	0.546	0.588	0.537	1.961	0.498	0.842	0.000	0.000	0.000	0.000	0.000	0.000	0.000	0.000	0.000	0.000	0.000	0.000	0.000	0.000	32	176	14728	17897	-0.909	Error	Error	5117	9611	0	0	6322	11575	0	0	0	0
1	20	3	""	"YGL188C"	5360	26290	60	704	652	299	143	183	206	81	59	0	1312	1290	545	117	177	212	100	93	0	0	0	0	0	0	0	0	0	0	0	0	0	0	0	0	0	0	0	0.469	0.434	0.469	0.417	1.630	0.527	0.736	0.000	0.000	0.000	0.000	0.000	0.000	0.000	0.000	0.000	0.000	0.000	0.000	0.000	0.000	32	176	1756	1682	-1.091	Error	Error	561	1195	0	0	509	1173	0	0	0	0
1	21	3	""	"YGL220W"	5560	26280	70	3522	3371	1297	137	211	406	96	96	0	8886	8518	2069	112	356	1394	100	100	0	0	0	0	0	0	0	0	0	0	0	0	0	0	0	0	0	0	0	0.386	0.385	0.372	0.353	1.446	0.396	0.866	0.000	0.000	0.000	0.000	0.000	0.000	0.000	0.000	0.000	0.000	0.000	0.000	0.000	0.000	32	236	12159	11640	-1.374	Error	Error	3385	8774	0	0	3234	8406	0	0	0	0
1	1	4	"RCK1"	"YGL158W"	1560	26490	80	10939	9756	2760	126	135	66	100	100	0	15955	15370	4420	95	111	74	100	98	0	0	0	0	0	0	0	0	0	0	0	0	0	0	0	0	0	0	0	0.682	0.630	0.661	0.679	1.665	0.597	0.908	0.000	0.000	0.000	0.000	0.000	0.000	0.000	0.000	0.000	0.000	0.000	0.000	0.000	0.000	52	332	26673	24905	-0.553	Error	Error	10813	15860	0	0	9630	15275	0	0	0	0
1	2	4	"CDC55"	"YGL190C"	1780	26490	70	9333	9262	4404	148	254	673	100	96	0	12430	11748	5289	111	227	649	100	100	0	0	0	0	0	0	0	0	0	0	0	0	0	0	0	0	0	0	0	0.746	0.783	0.783	0.777	1.358	0.796	0.919	0.000	0.000	0.000	0.000	0.000	0.000	0.000	0.000	0.000	0.000	0.000	0.000	0.000	0.000	32	236	21504	20751	-0.424	Error	Error	9185	12319	0	0	9114	11637	0	0	0	0
1	3	4	""	"YGL222C"	1960	26490	70	5657	5362	1077	150	209	306	100	100	0	7220	6985	1528	107	254	791	100	96	0	0	0	0	0	0	0	0	0	0	0	0	0	0	0	0	0	0	0	0.774	0.758	0.798	0.775	1.392	0.705	0.892	0.000	0.000	0.000	0.000	0.000	0.000	0.000	0.000	0.000	0.000	0.000	0.000	0.000	0.000	32	236	12620	12090	-0.369	Error	Error	5507	7113	0	0	5212	6878	0	0	0	0
1	4	4	""	"YGL160W"	2170	26490	80	7095	6419	1792	130	144	73	100	100	0	14647	13737	4096	95	113	82	98	98	0	0	0	0	0	0	0	0	0	0	0	0	0	0	0	0	0	0	0	0.479	0.461	0.477	0.493	1.772	0.445	0.911	0.000	0.000	0.000	0.000	0.000	0.000	0.000	0.000	0.000	0.000	0.000	0.000	0.000	0.000	52	340	21517	19931	-1.063	Error	Error	6965	14552	0	0	6289	13642	0	0	0	0
1	5	4	"IME4"	"YGL192W"	2360	26500	80	10422	9660	2331	136	147	78	100	100	0	15182	14669	3370	94	115	74	100	100	0	0	0	0	0	0	0	0	0	0	0	0	0	0	0	0	0	0	0	0.682	0.653	0.664	0.675	1.584	0.630	0.910	0.000	0.000	0.000	0.000	0.000	0.000	0.000	0.000	0.000	0.000	0.000	0.000	0.000	0.000	52	340	25374	24099	-0.553	Error	Error	10286	15088	0	0	9524	14575	0	0	0	0
1	6	4	""	"YGL224C"	2550	26500	80	15367	14873	2526	129	283	1284	100	100	0	8014	7727	1850	93	218	957	100	96	0	0	0	0	0	0	0	0	0	0	0	0	0	0	0	0	0	0	0	1.924	1.931	1.942	1.997	1.386	1.922	0.912	0.000	0.000	0.000	0.000	0.000	0.000	0.000	0.000	0.000	0.000	0.000	0.000	0.000	0.000	52	340	23159	22378	0.944	Error	Error	15238	7921	0	0	14744	7634	0	0	0	0
1	7	4	"SUT1"	"YGL162W"	2760	26490	70	5795	5785	1512	132	182	331	100	100	0	13558	13143	3406	87	276	1276	100	100	0	0	0	0	0	0	0	0	0	0	0	0	0	0	0	0	0	0	0	0.420	0.433	0.431	0.434	1.252	0.407	0.908	0.000	0.000	0.000	0.000	0.000	0.000	0.000	0.000	0.000	0.000	0.000	0.000	0.000	0.000	32	236	19134	18709	-1.250	Error	Error	5663	13471	0	0	5653	13056	0	0	0	0
1	8	4	"HOS2"	"YGL194C"	2950	26500	80	17688	16325	3729	125	236	862	100	100	0	8148	7446	2464	88	200	849	96	92	0	0	0	0	0	0	0	0	0	0	0	0	0	0	0	0	0	0	0	2.179	2.202	2.256	2.430	1.706	2.130	0.888	0.000	0.000	0.000	0.000	0.000	0.000	0.000	0.000	0.000	0.000	0.000	0.000	0.000	0.000	52	340	25623	23558	1.124	Error	Error	17563	8060	0	0	16200	7358	0	0	0	0
1	9	4	""	"YGL226W"	3170	26490	70	11040	9820	3329	138	159	144	100	100	0	8996	8717	2590	92	147	348	100	100	0	0	0	0	0	0	0	0	0	0	0	0	0	0	0	0	0	0	0	1.224	1.123	1.164	1.093	1.341	1.129	0.911	0.000	0.000	0.000	0.000	0.000	0.000	0.000	0.000	0.000	0.000	0.000	0.000	0.000	0.000	32	236	19806	18307	0.292	Error	Error	10902	8904	0	0	9682	8625	0	0	0	0
1	10	4	""	"YGR277C"	3360	26500	80	4867	4643	952	131	142	70	100	100	0	10223	10188	1962	94	129	179	100	100	0	0	0	0	0	0	0	0	0	0	0	0	0	0	0	0	0	0	0	0.468	0.447	0.464	0.453	1.323	0.424	0.890	0.000	0.000	0.000	0.000	0.000	0.000	0.000	0.000	0.000	0.000	0.000	0.000	0.000	0.000	52	340	14865	14606	-1.097	Error	Error	4736	10129	0	0	4512	10094	0	0	0	0
1	11	4	""	"YHL013C"	3550	26490	70	21981	20841	3977	143	1128	4403	100	100	0	6722	6661	1590	101	472	1542	96	96	0	0	0	0	0	0	0	0	0	0	0	0	0	0	0	0	0	0	0	3.298	3.155	3.208	3.272	1.405	3.154	0.923	0.000	0.000	0.000	0.000	0.000	0.000	0.000	0.000	0.000	0.000	0.000	0.000	0.000	0.000	32	236	28459	27258	1.722	Error	Error	21838	6621	0	0	20698	6560	0	0	0	0
1	12	4	""	"YHL045W"	3770	26490	80	10709	9537	2974	139	150	69	100	100	0	9685	9314	2553	95	123	115	100	100	0	0	0	0	0	0	0	0	0	0	0	0	0	0	0	0	0	0	0	1.102	1.019	1.047	1.017	1.355	1.017	0.914	0.000	0.000	0.000	0.000	0.000	0.000	0.000	0.000	0.000	0.000	0.000	0.000	0.000	0.000	52	340	20160	18617	0.140	Error	Error	10570	9590	0	0	9398	9219	0	0	0	0
1	13	4	"SCW4"	"YGR279C"	3960	26490	70	5367	5213	866	134	175	236	100	100	0	10900	10846	1265	93	247	945	100	100	0	0	0	0	0	0	0	0	0	0	0	0	0	0	0	0	0	0	0	0.484	0.472	0.505	0.468	1.258	0.440	0.859	0.000	0.000	0.000	0.000	0.000	0.000	0.000	0.000	0.000	0.000	0.000	0.000	0.000	0.000	32	236	16040	15832	-1.046	Error	Error	5233	10807	0	0	5079	10753	0	0	0	0
1	14	4	"RPS20"	"YHL015W"	4170	26490	70	4004	3788	1092	138	277	666	100	93	0	3593	3539	747	102	248	625	100	100	0	0	0	0	0	0	0	0	0	0	0	0	0	0	0	0	0	0	0	1.107	1.062	0.993	1.027	1.376	1.161	0.827	0.000	0.000	0.000	0.000	0.000	0.000	0.000	0.000	0.000	0.000	0.000	0.000	0.000	0.000	32	236	7357	7087	0.147	Error	Error	3866	3491	0	0	3650	3437	0	0	0	0
1	15	4	""	"YHL047C"	4380	26480	70	21224	21234	5899	143	472	1998	100	100	0	20794	20094	6006	107	309	1263	100	100	0	0	0	0	0	0	0	0	0	0	0	0	0	0	0	0	0	0	0	1.019	1.055	1.018	1.075	1.321	1.035	0.902	0.000	0.000	0.000	0.000	0.000	0.000	0.000	0.000	0.000	0.000	0.000	0.000	0.000	0.000	32	236	41768	41078	0.027	Error	Error	21081	20687	0	0	21091	19987	0	0	0	0
1	16	4	"YOR1"	"YGR281W"	4560	26490	70	13509	12805	7072	152	351	1150	96	96	0	10981	11171	6688	102	387	1418	93	87	0	0	0	0	0	0	0	0	0	0	0	0	0	0	0	0	0	0	0	1.228	1.143	1.072	1.293	2.315	1.021	0.872	0.000	0.000	0.000	0.000	0.000	0.000	0.000	0.000	0.000	0.000	0.000	0.000	0.000	0.000	32	236	24236	23722	0.296	Error	Error	13357	10879	0	0	12653	11069	0	0	0	0
1	17	4	""	"YHL017W"	4770	26490	80	24641	23494	6603	135	152	76	100	100	0	9921	9163	2421	105	124	75	98	98	0	0	0	0	0	0	0	0	0	0	0	0	0	0	0	0	0	0	0	2.497	2.579	2.676	2.725	1.661	2.698	0.912	0.000	0.000	0.000	0.000	0.000	0.000	0.000	0.000	0.000	0.000	0.000	0.000	0.000	0.000	52	340	34322	32417	1.320	Error	Error	24506	9816	0	0	23359	9058	0	0	0	0
1	18	4	""	"YHL049C"	4960	26490	90	19768	18565	3785	154	191	309	100	100	0	38874	38523	5815	124	326	1648	100	100	0	0	0	0	0	0	0	0	0	0	0	0	0	0	0	0	0	0	0	0.506	0.479	0.492	0.473	1.302	0.466	0.910	0.000	0.000	0.000	0.000	0.000	0.000	0.000	0.000	0.000	0.000	0.000	0.000	0.000	0.000	52	420	58364	56810	-0.982	Error	Error	19614	38750	0	0	18411	38399	0	0	0	0
1	19	4	""	"YGR283C"	5160	26490	90	6452	6326	892	147	169	102	100	100	0	8549	8632	1228	124	219	352	100	100	0	0	0	0	0	0	0	0	0	0	0	0	0	0	0	0	0	0	0	0.748	0.726	0.742	0.726	1.231	0.706	0.916	0.000	0.000	0.000	0.000	0.000	0.000	0.000	0.000	0.000	0.000	0.000	0.000	0.000	0.000	52	420	14730	14687	-0.418	Error	Error	6305	8425	0	0	6179	8508	0	0	0	0
1	20	4	"APM2"	"YHL019C"	5370	26490	80	8875	8847	2845	151	194	331	100	100	0	13830	13709	3178	125	222	884	98	98	0	0	0	0	0	0	0	0	0	0	0	0	0	0	0	0	0	0	0	0.637	0.640	0.649	0.644	1.510	0.634	0.833	0.000	0.000	0.000	0.000	0.000	0.000	0.000	0.000	0.000	0.000	0.000	0.000	0.000	0.000	52	340	22429	22280	-0.652	Error	Error	8724	13705	0	0	8696	13584	0	0	0	0
1	21	4	""	"YHR001W"	5570	26490	80	27270	22807	9207	145	196	347	100	98	0	4649	4444	1762	105	216	1110	94	88	0	0	0	0	0	0	0	0	0	0	0	0	0	0	0	0	0	0	0	5.969	5.223	4.897	5.185	1.495	5.513	0.733	0.000	0.000	0.000	0.000	0.000	0.000	0.000	0.000	0.000	0.000	0.000	0.000	0.000	0.000	52	340	31669	27001	2.578	Error	Error	27125	4544	0	0	22662	4339	0	0	0	0
1	1	5	""	"YIL087C"	1570	26690	90	5065	4968	1293	130	144	79	100	100	0	8054	7893	2177	94	115	83	100	100	0	0	0	0	0	0	0	0	0	0	0	0	0	0	0	0	0	0	0	0.620	0.620	0.638	0.633	1.282	0.598	0.929	0.000	0.000	0.000	0.000	0.000	0.000	0.000	0.000	0.000	0.000	0.000	0.000	0.000	0.000	52	420	12895	12637	-0.690	Error	Error	4935	7960	0	0	4838	7799	0	0	0	0
1	2	5	"RPI1"	"YIL119C"	1770	26690	90	6612	6045	2078	144	160	117	98	96	0	9809	9088	3006	93	116	75	100	98	0	0	0	0	0	0	0	0	0	0	0	0	0	0	0	0	0	0	0	0.666	0.656	0.669	0.673	1.406	0.642	0.913	0.000	0.000	0.000	0.000	0.000	0.000	0.000	0.000	0.000	0.000	0.000	0.000	0.000	0.000	52	420	16184	14896	-0.587	Error	Error	6468	9716	0	0	5901	8995	0	0	0	0
1	3	5	""	"YIL151C"	1970	26700	60	426	535	291	122	136	68	100	84	0	482	507	259	97	113	73	96	87	0	0	0	0	0	0	0	0	0	0	0	0	0	0	0	0	0	0	0	0.790	1.007	0.968	1.007	2.019	1.041	0.601	0.000	0.000	0.000	0.000	0.000	0.000	0.000	0.000	0.000	0.000	0.000	0.000	0.000	0.000	32	176	689	823	-0.341	Error	Error	304	385	0	0	413	410	0	0	0	0
1	4	5	""	"YIL089W"	2160	26700	80	6340	5964	1331	130	146	83	100	100	0	5175	5256	988	102	140	228	100	100	0	0	0	0	0	0	0	0	0	0	0	0	0	0	0	0	0	0	0	1.224	1.132	1.170	1.116	1.315	1.143	0.888	0.000	0.000	0.000	0.000	0.000	0.000	0.000	0.000	0.000	0.000	0.000	0.000	0.000	0.000	52	340	11283	10988	0.292	Error	Error	6210	5073	0	0	5834	5154	0	0	0	0
1	5	5	""	"YIL121W"	2360	26690	70	19603	19500	2803	138	240	624	100	100	0	8792	8403	1469	92	209	620	100	100	0	0	0	0	0	0	0	0	0	0	0	0	0	0	0	0	0	0	0	2.237	2.330	2.433	2.342	1.246	2.331	0.908	0.000	0.000	0.000	0.000	0.000	0.000	0.000	0.000	0.000	0.000	0.000	0.000	0.000	0.000	32	236	28165	27673	1.162	Error	Error	19465	8700	0	0	19362	8311	0	0	0	0
1	6	5	"RRD1"	"YIL153W"	2570	26690	70	6239	6079	638	131	149	103	100	100	0	9309	9196	1667	95	136	223	100	100	0	0	0	0	0	0	0	0	0	0	0	0	0	0	0	0	0	0	0	0.663	0.654	0.666	0.664	1.245	0.616	0.917	0.000	0.000	0.000	0.000	0.000	0.000	0.000	0.000	0.000	0.000	0.000	0.000	0.000	0.000	32	236	15322	15049	-0.593	Error	Error	6108	9214	0	0	5948	9101	0	0	0	0
1	7	5	""	"YIL091C"	2770	26700	70	22520	21513	3603	140	160	133	100	100	0	16770	17179	2301	90	120	211	100	100	0	0	0	0	0	0	0	0	0	0	0	0	0	0	0	0	0	0	0	1.342	1.251	1.299	1.242	1.241	1.257	0.921	0.000	0.000	0.000	0.000	0.000	0.000	0.000	0.000	0.000	0.000	0.000	0.000	0.000	0.000	32	236	39060	38462	0.424	Error	Error	22380	16680	0	0	21373	17089	0	0	0	0
1	8	5	"SIM1"	"YIL123W"	2960	26690	70	5670	5629	939	131	267	793	100	100	0	13418	13781	2350	99	570	2411	100	100	0	0	0	0	0	0	0	0	0	0	0	0	0	0	0	0	0	0	0	0.416	0.402	0.408	0.402	1.274	0.378	0.910	0.000	0.000	0.000	0.000	0.000	0.000	0.000	0.000	0.000	0.000	0.000	0.000	0.000	0.000	32	236	18858	19180	-1.266	Error	Error	5539	13319	0	0	5498	13682	0	0	0	0
1	9	5	"GUT2"	"YIL155C"	3180	26690	70	14117	13296	2822	129	358	1323	100	100	0	7945	7869	1594	92	208	650	100	100	0	0	0	0	0	0	0	0	0	0	0	0	0	0	0	0	0	0	0	1.781	1.693	1.757	1.682	1.284	1.717	0.912	0.000	0.000	0.000	0.000	0.000	0.000	0.000	0.000	0.000	0.000	0.000	0.000	0.000	0.000	32	236	21841	20944	0.833	Error	Error	13988	7853	0	0	13167	7777	0	0	0	0
1	10	5	""	"YIL093C"	3370	26690	70	5114	6004	2978	139	153	91	100	100	0	7203	7902	3685	90	129	169	100	100	0	0	0	0	0	0	0	0	0	0	0	0	0	0	0	0	0	0	0	0.699	0.751	0.746	0.742	1.323	0.700	0.892	0.000	0.000	0.000	0.000	0.000	0.000	0.000	0.000	0.000	0.000	0.000	0.000	0.000	0.000	32	236	12088	13677	-0.516	Error	Error	4975	7113	0	0	5865	7812	0	0	0	0
1	11	5	"KGD1"	"YIL125W"	3580	26690	70	8711	7920	3104	127	134	65	100	100	0	19643	18979	5796	90	106	63	100	100	0	0	0	0	0	0	0	0	0	0	0	0	0	0	0	0	0	0	0	0.439	0.413	0.406	0.377	1.392	0.414	0.929	0.000	0.000	0.000	0.000	0.000	0.000	0.000	0.000	0.000	0.000	0.000	0.000	0.000	0.000	32	236	28137	26682	-1.188	Error	Error	8584	19553	0	0	7793	18889	0	0	0	0
1	12	5	""	"YIL157C"	3780	26690	70	11355	11031	2112	132	272	858	100	100	0	9948	10288	1359	97	146	299	100	100	0	0	0	0	0	0	0	0	0	0	0	0	0	0	0	0	0	0	0	1.139	1.069	1.149	1.056	1.237	1.075	0.926	0.000	0.000	0.000	0.000	0.000	0.000	0.000	0.000	0.000	0.000	0.000	0.000	0.000	0.000	32	236	21074	21090	0.188	Error	Error	11223	9851	0	0	10899	10191	0	0	0	0
1	13	5	""	"YJR026W"	3970	26690	60	4771	9332	11452	133	136	64	100	100	0	5778	16165	19501	93	116	80	100	100	0	0	0	0	0	0	0	0	0	0	0	0	0	0	0	0	0	0	0	0.816	0.572	0.653	0.547	1.781	0.568	0.901	0.000	0.000	0.000	0.000	0.000	0.000	0.000	0.000	0.000	0.000	0.000	0.000	0.000	0.000	32	176	10323	25271	-0.294	Error	Error	4638	5685	0	0	9199	16072	0	0	0	0
1	14	5	"APS2"	"YJR058C"	4180	26690	100	1353	2009	1984	132	169	219	70	66	0	3537	5813	5781	98	142	177	82	78	0	0	0	0	0	0	0	0	0	0	0	0	0	0	0	0	0	0	0	0.355	0.328	0.339	0.430	2.778	0.315	0.851	0.000	0.000	0.000	0.000	0.000	0.000	0.000	0.000	0.000	0.000	0.000	0.000	0.000	0.000	80	550	4660	7592	-1.494	Error	Error	1221	3439	0	0	1877	5715	0	0	0	0
1	15	5	"JSN1"	"YJR091C"	4380	26680	80	247	431	413	122	157	313	32	19	0	381	810	1002	86	135	541	34	23	0	0	0	0	0	0	0	0	0	0	0	0	0	0	0	0	0	0	0	0.424	0.427	0.428	0.471	3.396	2.845	0.634	0.000	0.000	0.000	0.000	0.000	0.000	0.000	0.000	0.000	0.000	0.000	0.000	0.000	0.000	52	340	420	1033	-1.239	Error	Error	125	295	0	0	309	724	0	0	0	0
1	16	5	""	"YJR028W"	4580	26690	60	1851	5649	7671	126	144	96	93	93	0	4016	9802	14009	92	119	91	100	100	0	0	0	0	0	0	0	0	0	0	0	0	0	0	0	0	0	0	0	0.440	0.569	0.479	0.472	2.554	0.526	0.831	0.000	0.000	0.000	0.000	0.000	0.000	0.000	0.000	0.000	0.000	0.000	0.000	0.000	0.000	32	176	5649	15233	-1.186	Error	Error	1725	3924	0	0	5523	9710	0	0	0	0
1	17	5	"CBF1"	"YJR060W"	4770	26690	70	567	790	691	126	132	58	96	84	0	945	1187	1024	88	112	74	100	93	0	0	0	0	0	0	0	0	0	0	0	0	0	0	0	0	0	0	0	0.515	0.604	0.547	0.570	1.831	0.613	0.801	0.000	0.000	0.000	0.000	0.000	0.000	0.000	0.000	0.000	0.000	0.000	0.000	0.000	0.000	32	236	1298	1763	-0.959	Error	Error	441	857	0	0	664	1099	0	0	0	0
1	18	5	"FIP1"	"YJR093C"	4980	26690	60	855	1820	2254	123	135	65	96	96	0	884	1567	1722	92	124	114	87	78	0	0	0	0	0	0	0	0	0	0	0	0	0	0	0	0	0	0	0	0.924	1.151	1.057	1.125	3.042	1.277	0.863	0.000	0.000	0.000	0.000	0.000	0.000	0.000	0.000	0.000	0.000	0.000	0.000	0.000	0.000	32	176	1524	3172	-0.114	Error	Error	732	792	0	0	1697	1475	0	0	0	0
1	19	5	""	"YJR030C"	5180	26690	60	621	2122	2745	123	135	64	93	90	0	838	2342	3037	93	113	71	100	96	0	0	0	0	0	0	0	0	0	0	0	0	0	0	0	0	0	0	0	0.668	0.889	0.806	0.697	2.135	0.891	0.854	0.000	0.000	0.000	0.000	0.000	0.000	0.000	0.000	0.000	0.000	0.000	0.000	0.000	0.000	32	176	1243	4248	-0.581	Error	Error	498	745	0	0	1999	2249	0	0	0	0
1	20	5	"NTA1"	"YJR062C"	5370	26690	50	1730	3440	4102	138	147	80	91	91	0	1079	3163	4220	110	142	95	100	91	0	0	0	0	0	0	0	0	0	0	0	0	0	0	0	0	0	0	0	1.643	1.082	1.341	1.255	2.526	0.946	0.868	0.000	0.000	0.000	0.000	0.000	0.000	0.000	0.000	0.000	0.000	0.000	0.000	0.000	0.000	12	104	2561	6355	0.716	Error	Error	1592	969	0	0	3302	3053	0	0	0	0
1	21	5	"RPL43B"	"YJR094W-A"	5580	26690	60	2640	6615	8489	135	151	90	100	96	0	1885	5383	6640	104	143	150	100	96	0	0	0	0	0	0	0	0	0	0	0	0	0	0	0	0	0	0	0	1.407	1.228	0.977	1.034	1.925	1.280	0.867	0.000	0.000	0.000	0.000	0.000	0.000	0.000	0.000	0.000	0.000	0.000	0.000	0.000	0.000	32	176	4286	11759	0.492	Error	Error	2505	1781	0	0	6480	5279	0	0	0	0
1	1	6	"CPR7"	"YJR032W"	1580	26890	70	1594	2899	3045	135	148	78	96	93	0	2431	4013	4165	90	109	65	100	100	0	0	0	0	0	0	0	0	0	0	0	0	0	0	0	0	0	0	0	0.623	0.705	0.661	0.580	2.248	0.707	0.895	0.000	0.000	0.000	0.000	0.000	0.000	0.000	0.000	0.000	0.000	0.000	0.000	0.000	0.000	32	236	3800	6687	-0.682	Error	Error	1459	2341	0	0	2764	3923	0	0	0	0
1	2	6	"CCT5"	"YJR064W"	1770	26890	60	2025	5585	7044	135	152	102	96	93	0	2413	6449	8174	90	132	183	96	87	0	0	0	0	0	0	0	0	0	0	0	0	0	0	0	0	0	0	0	0.814	0.857	0.872	0.842	1.502	0.847	0.846	0.000	0.000	0.000	0.000	0.000	0.000	0.000	0.000	0.000	0.000	0.000	0.000	0.000	0.000	32	176	4213	11809	-0.298	Error	Error	1890	2323	0	0	5450	6359	0	0	0	0
1	3	6	""	"YJR096W"	1980	26890	80	2084	3276	3087	140	154	81	98	96	0	3311	6018	5732	104	128	77	98	98	0	0	0	0	0	0	0	0	0	0	0	0	0	0	0	0	0	0	0	0.606	0.530	0.546	0.570	2.344	0.518	0.920	0.000	0.000	0.000	0.000	0.000	0.000	0.000	0.000	0.000	0.000	0.000	0.000	0.000	0.000	52	340	5151	9050	-0.722	Error	Error	1944	3207	0	0	3136	5914	0	0	0	0
1	4	6	""	"YKR021W"	2180	26890	80	1731	3911	4906	139	147	69	96	96	0	2057	4966	6161	111	140	93	98	96	0	0	0	0	0	0	0	0	0	0	0	0	0	0	0	0	0	0	0	0.818	0.777	0.728	0.725	1.992	0.779	0.890	0.000	0.000	0.000	0.000	0.000	0.000	0.000	0.000	0.000	0.000	0.000	0.000	0.000	0.000	52	340	3538	8627	-0.290	Error	Error	1592	1946	0	0	3772	4855	0	0	0	0
1	5	6	"YSR3"	"YKR053C"	2360	26890	60	1545	4031	5429	147	161	87	96	96	0	1150	3009	3806	97	132	99	100	84	0	0	0	0	0	0	0	0	0	0	0	0	0	0	0	0	0	0	0	1.328	1.334	1.362	1.290	1.713	1.448	0.828	0.000	0.000	0.000	0.000	0.000	0.000	0.000	0.000	0.000	0.000	0.000	0.000	0.000	0.000	32	176	2451	6796	0.409	Error	Error	1398	1053	0	0	3884	2912	0	0	0	0
1	6	6	"MRPL20"	"YKR085C"	2590	26890	60	1409	3117	3550	148	167	107	96	90	0	1682	4340	4848	96	116	70	100	100	0	0	0	0	0	0	0	0	0	0	0	0	0	0	0	0	0	0	0	0.795	0.700	0.722	0.708	1.560	0.713	0.938	0.000	0.000	0.000	0.000	0.000	0.000	0.000	0.000	0.000	0.000	0.000	0.000	0.000	0.000	32	176	2847	7213	-0.331	Error	Error	1261	1586	0	0	2969	4244	0	0	0	0
1	7	6	""	"YKR023W"	2770	26900	80	21456	18968	7012	133	142	61	100	100	0	10581	9858	3329	90	109	77	100	100	0	0	0	0	0	0	0	0	0	0	0	0	0	0	0	0	0	0	0	2.033	1.928	1.902	1.913	1.416	1.968	0.930	0.000	0.000	0.000	0.000	0.000	0.000	0.000	0.000	0.000	0.000	0.000	0.000	0.000	0.000	52	340	31814	28603	1.023	Error	Error	21323	10491	0	0	18835	9768	0	0	0	0
1	8	6	"RHO4"	"YKR055W"	2990	26890	60	915	1428	1373	127	137	62	100	90	0	1139	1599	1318	89	109	78	100	96	0	0	0	0	0	0	0	0	0	0	0	0	0	0	0	0	0	0	0	0.750	0.862	0.728	0.725	1.868	0.959	0.860	0.000	0.000	0.000	0.000	0.000	0.000	0.000	0.000	0.000	0.000	0.000	0.000	0.000	0.000	32	176	1838	2811	-0.414	Error	Error	788	1050	0	0	1301	1510	0	0	0	0
1	9	6	""	"YKR087C"	3180	26890	80	6084	10285	10025	133	149	92	100	98	0	4835	7352	6920	95	142	417	96	96	0	0	0	0	0	0	0	0	0	0	0	0	0	0	0	0	0	0	0	1.255	1.399	1.333	1.418	1.803	1.441	0.924	0.000	0.000	0.000	0.000	0.000	0.000	0.000	0.000	0.000	0.000	0.000	0.000	0.000	0.000	52	340	10691	17409	0.328	Error	Error	5951	4740	0	0	10152	7257	0	0	0	0
1	10	6	"RPC37"	"YKR025W"	3370	26890	90	4091	5390	4549	138	161	106	100	96	0	6597	7933	6175	98	140	164	92	90	0	0	0	0	0	0	0	0	0	0	0	0	0	0	0	0	0	0	0	0.608	0.670	0.690	0.796	2.256	0.661	0.842	0.000	0.000	0.000	0.000	0.000	0.000	0.000	0.000	0.000	0.000	0.000	0.000	0.000	0.000	52	420	10452	13087	-0.717	Error	Error	3953	6499	0	0	5252	7835	0	0	0	0
1	11	6	"RPS21A"	"YKR057W"	3580	26880	70	2427	3090	1978	134	157	112	100	100	0	6784	8344	5291	95	123	95	100	100	0	0	0	0	0	0	0	0	0	0	0	0	0	0	0	0	0	0	0	0.343	0.358	0.369	0.362	1.496	0.343	0.872	0.000	0.000	0.000	0.000	0.000	0.000	0.000	0.000	0.000	0.000	0.000	0.000	0.000	0.000	32	236	8982	11205	-1.545	Error	Error	2293	6689	0	0	2956	8249	0	0	0	0
1	12	6	""	"YKR089C"	3770	26890	60	545	1474	2158	131	148	115	87	71	0	502	1991	3646	94	132	136	93	68	0	0	0	0	0	0	0	0	0	0	0	0	0	0	0	0	0	0	0	1.015	0.708	0.744	0.861	2.160	0.593	0.864	0.000	0.000	0.000	0.000	0.000	0.000	0.000	0.000	0.000	0.000	0.000	0.000	0.000	0.000	32	176	822	3240	0.021	Error	Error	414	408	0	0	1343	1897	0	0	0	0
1	13	6	""	"YKR027W"	3970	26890	80	5615	6087	3013	128	132	61	100	100	0	13363	14618	7380	97	116	83	100	100	0	0	0	0	0	0	0	0	0	0	0	0	0	0	0	0	0	0	0	0.414	0.410	0.403	0.428	1.422	0.393	0.895	0.000	0.000	0.000	0.000	0.000	0.000	0.000	0.000	0.000	0.000	0.000	0.000	0.000	0.000	52	340	18753	20480	-1.274	Error	Error	5487	13266	0	0	5959	14521	0	0	0	0
1	14	6	"TIF1"	"YKR059W"	4190	26880	70	933	2148	2483	131	144	81	96	93	0	2544	5771	6797	92	123	151	100	96	0	0	0	0	0	0	0	0	0	0	0	0	0	0	0	0	0	0	0	0.327	0.355	0.331	0.344	1.833	0.343	0.869	0.000	0.000	0.000	0.000	0.000	0.000	0.000	0.000	0.000	0.000	0.000	0.000	0.000	0.000	32	236	3254	7696	-1.612	Error	Error	802	2452	0	0	2017	5679	0	0	0	0
1	15	6	"SRL3"	"YKR091W"	4370	26890	60	626	1384	1507	123	139	67	93	93	0	958	2942	3924	93	119	87	96	90	0	0	0	0	0	0	0	0	0	0	0	0	0	0	0	0	0	0	0	0.582	0.443	0.516	0.565	2.054	0.375	0.828	0.000	0.000	0.000	0.000	0.000	0.000	0.000	0.000	0.000	0.000	0.000	0.000	0.000	0.000	32	176	1368	4110	-0.782	Error	Error	503	865	0	0	1261	2849	0	0	0	0
1	16	6	""	"YLR232W"	4580	26880	80	1437	1314	457	134	142	71	98	98	0	3377	3223	1037	98	136	208	96	96	0	0	0	0	0	0	0	0	0	0	0	0	0	0	0	0	0	0	0	0.397	0.378	0.378	0.342	1.798	0.370	0.850	0.000	0.000	0.000	0.000	0.000	0.000	0.000	0.000	0.000	0.000	0.000	0.000	0.000	0.000	52	340	4582	4305	-1.331	Error	Error	1303	3279	0	0	1180	3125	0	0	0	0
1	17	6	"RPS28B"	"YLR264W"	4780	26880	70	3412	3131	1197	139	151	80	100	100	0	6209	6073	1929	107	162	246	100	100	0	0	0	0	0	0	0	0	0	0	0	0	0	0	0	0	0	0	0	0.536	0.502	0.496	0.467	1.358	0.519	0.901	0.000	0.000	0.000	0.000	0.000	0.000	0.000	0.000	0.000	0.000	0.000	0.000	0.000	0.000	32	236	9375	8958	-0.899	Error	Error	3273	6102	0	0	2992	5966	0	0	0	0
1	18	6	"ATP14"	"YLR295C"	4970	26890	70	1952	1920	706	133	184	331	96	90	0	8235	8278	3252	114	413	1574	100	93	0	0	0	0	0	0	0	0	0	0	0	0	0	0	0	0	0	0	0	0.224	0.219	0.210	0.216	1.387	0.202	0.872	0.000	0.000	0.000	0.000	0.000	0.000	0.000	0.000	0.000	0.000	0.000	0.000	0.000	0.000	32	236	9940	9951	-2.159	Error	Error	1819	8121	0	0	1787	8164	0	0	0	0
1	19	6	"TOP3"	"YLR234W"	5170	26890	60	2936	2832	507	129	246	488	100	100	0	12836	12280	3196	118	741	2614	100	93	0	0	0	0	0	0	0	0	0	0	0	0	0	0	0	0	0	0	0	0.221	0.222	0.232	0.228	1.418	0.206	0.885	0.000	0.000	0.000	0.000	0.000	0.000	0.000	0.000	0.000	0.000	0.000	0.000	0.000	0.000	32	176	15525	14865	-2.180	Error	Error	2807	12718	0	0	2703	12162	0	0	0	0
1	20	6	""	"YLR266C"	5370	26890	60	2292	3236	2516	141	191	207	100	96	0	4071	6133	4590	124	255	497	100	100	0	0	0	0	0	0	0	0	0	0	0	0	0	0	0	0	0	0	0	0.545	0.515	0.419	0.478	1.798	0.495	0.802	0.000	0.000	0.000	0.000	0.000	0.000	0.000	0.000	0.000	0.000	0.000	0.000	0.000	0.000	32	176	6098	9104	-0.876	Error	Error	2151	3947	0	0	3095	6009	0	0	0	0
1	21	6	""	"YLR297W"	5580	26880	70	2004	1749	704	145	182	214	96	87	0	8286	7282	2269	107	357	1252	100	96	0	0	0	0	0	0	0	0	0	0	0	0	0	0	0	0	0	0	0	0.227	0.224	0.232	0.198	1.651	0.222	0.826	0.000	0.000	0.000	0.000	0.000	0.000	0.000	0.000	0.000	0.000	0.000	0.000	0.000	0.000	32	236	10038	8779	-2.137	Error	Error	1859	8179	0	0	1604	7175	0	0	0	0
1	1	7	""	"YLR236C"	1580	27100	80	555	534	163	129	139	64	98	90	0	2688	2599	674	89	114	108	100	100	0	0	0	0	0	0	0	0	0	0	0	0	0	0	0	0	0	0	0	0.164	0.161	0.151	0.151	1.686	0.150	0.655	0.000	0.000	0.000	0.000	0.000	0.000	0.000	0.000	0.000	0.000	0.000	0.000	0.000	0.000	52	340	3025	2915	-2.609	Error	Error	426	2599	0	0	405	2510	0	0	0	0
1	2	7	"SEC22"	"YLR268W"	1780	27100	80	4683	4455	1225	126	138	69	100	100	0	8267	7876	2080	90	105	58	100	100	0	0	0	0	0	0	0	0	0	0	0	0	0	0	0	0	0	0	0	0.557	0.556	0.571	0.565	1.371	0.556	0.896	0.000	0.000	0.000	0.000	0.000	0.000	0.000	0.000	0.000	0.000	0.000	0.000	0.000	0.000	52	340	12734	12115	-0.843	Error	Error	4557	8177	0	0	4329	7786	0	0	0	0
1	3	7	"ECM38"	"YLR299W"	1970	27090	70	4790	4823	847	139	186	201	100	100	0	22566	22835	4147	127	441	1789	100	100	0	0	0	0	0	0	0	0	0	0	0	0	0	0	0	0	0	0	0	0.207	0.206	0.209	0.206	1.307	0.182	0.857	0.000	0.000	0.000	0.000	0.000	0.000	0.000	0.000	0.000	0.000	0.000	0.000	0.000	0.000	32	236	27090	27392	-2.270	Error	Error	4651	22439	0	0	4684	22708	0	0	0	0
1	4	7	""	"YLR238W"	2180	27100	100	8631	8488	2908	149	175	164	100	100	0	14163	13122	3905	127	180	217	100	100	0	0	0	0	0	0	0	0	0	0	0	0	0	0	0	0	0	0	0	0.604	0.642	0.624	0.639	1.549	0.629	0.890	0.000	0.000	0.000	0.000	0.000	0.000	0.000	0.000	0.000	0.000	0.000	0.000	0.000	0.000	80	550	22518	21334	-0.727	Error	Error	8482	14036	0	0	8339	12995	0	0	0	0
1	5	7	""	"YLR270W"	2380	27100	80	8510	8134	1876	146	158	89	100	100	0	8332	8605	1905	106	146	156	100	100	0	0	0	0	0	0	0	0	0	0	0	0	0	0	0	0	0	0	0	1.017	0.940	0.937	0.936	1.274	0.911	0.909	0.000	0.000	0.000	0.000	0.000	0.000	0.000	0.000	0.000	0.000	0.000	0.000	0.000	0.000	52	340	16590	16487	0.024	Error	Error	8364	8226	0	0	7988	8499	0	0	0	0
1	6	7	""	"YLR301W"	2570	27100	80	3916	3654	1077	132	145	78	100	100	0	7133	6979	1555	94	121	107	100	100	0	0	0	0	0	0	0	0	0	0	0	0	0	0	0	0	0	0	0	0.538	0.512	0.517	0.491	1.356	0.486	0.885	0.000	0.000	0.000	0.000	0.000	0.000	0.000	0.000	0.000	0.000	0.000	0.000	0.000	0.000	52	340	10823	10407	-0.895	Error	Error	3784	7039	0	0	3522	6885	0	0	0	0
1	7	7	"MPT1"	"YMR005W"	2800	27100	70	7214	15697	19661	139	154	96	100	96	3	997	3051	3436	96	116	122	96	93	0	0	0	0	0	0	0	0	0	0	0	0	0	0	0	0	0	0	0	7.852	5.265	4.169	3.987	1.789	5.858	0.898	0.000	0.000	0.000	0.000	0.000	0.000	0.000	0.000	0.000	0.000	0.000	0.000	0.000	0.000	32	236	7976	18513	2.973	Error	Error	7075	901	0	0	15558	2955	0	0	0	0
1	8	7	"MIH1"	"YMR036C"	2970	27090	50	3537	4669	4337	140	160	93	100	100	0	1569	3198	3278	108	137	110	100	100	0	0	0	0	0	0	0	0	0	0	0	0	0	0	0	0	0	0	0	2.325	1.466	1.506	1.562	1.792	1.147	0.830	0.000	0.000	0.000	0.000	0.000	0.000	0.000	0.000	0.000	0.000	0.000	0.000	0.000	0.000	12	104	4858	7619	1.217	Error	Error	3397	1461	0	0	4529	3090	0	0	0	0
1	9	7	""	"YMR067C"	3180	27090	60	2066	4251	4470	129	141	70	100	96	0	1278	2532	2865	91	111	68	100	96	0	0	0	0	0	0	0	0	0	0	0	0	0	0	0	0	0	0	0	1.632	1.689	1.719	1.770	1.615	1.649	0.899	0.000	0.000	0.000	0.000	0.000	0.000	0.000	0.000	0.000	0.000	0.000	0.000	0.000	0.000	32	176	3124	6563	0.707	Error	Error	1937	1187	0	0	4122	2441	0	0	0	0
1	10	7	""	"YMR007W"	3380	27100	100	5147	5199	2136	130	138	69	98	97	0	3524	3348	1250	90	117	130	97	97	0	0	0	0	0	0	0	0	0	0	0	0	0	0	0	0	0	0	0	1.461	1.556	1.565	1.562	1.536	1.614	0.918	0.000	0.000	0.000	0.000	0.000	0.000	0.000	0.000	0.000	0.000	0.000	0.000	0.000	0.000	80	556	8451	8327	0.547	Error	Error	5017	3434	0	0	5069	3258	0	0	0	0
1	11	7	"LYS7"	"YMR038C"	3590	27100	80	2024	1950	547	129	138	70	100	98	0	11339	10805	2656	85	104	87	98	98	0	0	0	0	0	0	0	0	0	0	0	0	0	0	0	0	0	0	0	0.168	0.170	0.178	0.177	1.538	0.167	0.903	0.000	0.000	0.000	0.000	0.000	0.000	0.000	0.000	0.000	0.000	0.000	0.000	0.000	0.000	52	340	13149	12541	-2.570	Error	Error	1895	11254	0	0	1821	10720	0	0	0	0
1	12	7	""	"YMR069W"	3770	27100	60	922	1019	402	125	171	209	100	87	0	2869	2999	762	94	231	585	100	100	0	0	0	0	0	0	0	0	0	0	0	0	0	0	0	0	0	0	0	0.287	0.308	0.287	0.285	1.482	0.320	0.831	0.000	0.000	0.000	0.000	0.000	0.000	0.000	0.000	0.000	0.000	0.000	0.000	0.000	0.000	32	176	3572	3799	-1.800	Error	Error	797	2775	0	0	894	2905	0	0	0	0
1	13	7	""	"YMR009W"	4000	27100	70	4736	4492	1183	131	263	654	100	96	0	7396	7381	1491	97	267	911	100	100	0	0	0	0	0	0	0	0	0	0	0	0	0	0	0	0	0	0	0	0.631	0.599	0.586	0.584	1.216	0.601	0.928	0.000	0.000	0.000	0.000	0.000	0.000	0.000	0.000	0.000	0.000	0.000	0.000	0.000	0.000	32	236	11904	11645	-0.664	Error	Error	4605	7299	0	0	4361	7284	0	0	0	0
1	14	7	""	"YMR040W"	4170	27100	60	1093	1195	757	132	190	295	84	62	0	3149	4009	2910	91	313	1096	87	65	0	0	0	0	0	0	0	0	0	0	0	0	0	0	0	0	0	0	0	0.314	0.271	0.277	0.256	1.818	0.238	0.790	0.000	0.000	0.000	0.000	0.000	0.000	0.000	0.000	0.000	0.000	0.000	0.000	0.000	0.000	32	176	4019	4981	-1.670	Error	Error	961	3058	0	0	1063	3918	0	0	0	0
1	15	7	""	"YMR071C"	4400	27100	70	7929	7924	2560	126	303	1009	100	93	0	10689	10514	2868	95	221	732	100	100	0	0	0	0	0	0	0	0	0	0	0	0	0	0	0	0	0	0	0	0.737	0.748	0.769	0.726	1.304	0.774	0.912	0.000	0.000	0.000	0.000	0.000	0.000	0.000	0.000	0.000	0.000	0.000	0.000	0.000	0.000	32	236	18397	18217	-0.441	Error	Error	7803	10594	0	0	7798	10419	0	0	0	0
1	16	7	"HXT2"	"YMR011W"	4590	27090	80	11660	11517	2810	138	144	65	100	100	0	12120	12169	2619	102	126	85	100	100	0	0	0	0	0	0	0	0	0	0	0	0	0	0	0	0	0	0	0	0.959	0.943	0.965	0.937	1.400	0.959	0.866	0.000	0.000	0.000	0.000	0.000	0.000	0.000	0.000	0.000	0.000	0.000	0.000	0.000	0.000	52	340	23540	23446	-0.061	Error	Error	11522	12018	0	0	11379	12067	0	0	0	0
1	17	7	"ARG80"	"YMR042W"	4790	27100	90	1475	1500	351	135	145	80	100	98	0	5341	5571	944	105	137	102	100	100	0	0	0	0	0	0	0	0	0	0	0	0	0	0	0	0	0	0	0	0.256	0.250	0.261	0.241	1.448	0.249	0.824	0.000	0.000	0.000	0.000	0.000	0.000	0.000	0.000	0.000	0.000	0.000	0.000	0.000	0.000	52	420	6576	6831	-1.966	Error	Error	1340	5236	0	0	1365	5466	0	0	0	0
1	18	7	""	"YMR073C"	4980	27090	90	2617	2403	791	124	129	60	100	100	0	4833	4553	1197	107	134	109	100	100	0	0	0	0	0	0	0	0	0	0	0	0	0	0	0	0	0	0	0	0.528	0.513	0.538	0.501	1.787	0.511	0.838	0.000	0.000	0.000	0.000	0.000	0.000	0.000	0.000	0.000	0.000	0.000	0.000	0.000	0.000	52	420	7219	6725	-0.923	Error	Error	2493	4726	0	0	2279	4446	0	0	0	0
1	19	7	""	"YNL047C"	5190	27090	80	10480	9365	3236	146	154	75	100	100	0	13492	12991	3832	119	161	135	98	98	0	0	0	0	0	0	0	0	0	0	0	0	0	0	0	0	0	0	0	0.773	0.716	0.739	0.741	1.779	0.701	0.876	0.000	0.000	0.000	0.000	0.000	0.000	0.000	0.000	0.000	0.000	0.000	0.000	0.000	0.000	52	340	23707	22091	-0.372	Error	Error	10334	13373	0	0	9219	12872	0	0	0	0
1	20	7	""	"YNL080C"	5400	27090	90	9050	8783	2187	175	348	1041	100	100	0	6486	6329	1394	142	357	1081	100	100	0	0	0	0	0	0	0	0	0	0	0	0	0	0	0	0	0	0	0	1.399	1.391	1.423	1.379	1.382	1.259	0.770	0.000	0.000	0.000	0.000	0.000	0.000	0.000	0.000	0.000	0.000	0.000	0.000	0.000	0.000	52	420	15219	14795	0.484	Error	Error	8875	6344	0	0	8608	6187	0	0	0	0
1	21	7	"DBP2"	"YNL112W"	5590	27100	70	10539	10241	4202	158	174	100	100	100	0	16012	15128	4428	125	172	185	100	100	0	0	0	0	0	0	0	0	0	0	0	0	0	0	0	0	0	0	0	0.653	0.672	0.622	0.622	1.458	0.678	0.871	0.000	0.000	0.000	0.000	0.000	0.000	0.000	0.000	0.000	0.000	0.000	0.000	0.000	0.000	32	236	26268	25086	-0.614	Error	Error	10381	15887	0	0	10083	15003	0	0	0	0
1	1	8	"SFB2"	"YNL049C"	1590	27290	70	2007	2782	1909	156	198	252	100	93	0	2841	4007	3341	107	142	141	100	100	0	0	0	0	0	0	0	0	0	0	0	0	0	0	0	0	0	0	0	0.677	0.673	0.704	0.702	1.515	0.598	0.783	0.000	0.000	0.000	0.000	0.000	0.000	0.000	0.000	0.000	0.000	0.000	0.000	0.000	0.000	32	236	4585	6526	-0.563	Error	Error	1851	2734	0	0	2626	3900	0	0	0	0
1	2	8	"PMS1"	"YNL082W"	1790	27290	70	24560	22552	10470	152	197	207	100	100	0	16781	15042	5503	109	159	235	100	100	0	0	0	0	0	0	0	0	0	0	0	0	0	0	0	0	0	0	0	1.464	1.500	1.458	1.353	1.476	1.570	0.903	0.000	0.000	0.000	0.000	0.000	0.000	0.000	0.000	0.000	0.000	0.000	0.000	0.000	0.000	32	236	41080	37333	0.550	Error	Error	24408	16672	0	0	22400	14933	0	0	0	0
1	3	8	""	"YNL114C"	1990	27290	70	3591	3427	1408	143	172	204	96	96	0	10704	10263	3134	109	153	241	100	100	0	0	0	0	0	0	0	0	0	0	0	0	0	0	0	0	0	0	0	0.325	0.323	0.336	0.276	1.851	0.331	0.909	0.000	0.000	0.000	0.000	0.000	0.000	0.000	0.000	0.000	0.000	0.000	0.000	0.000	0.000	32	236	14043	13438	-1.620	Error	Error	3448	10595	0	0	3284	10154	0	0	0	0
1	4	8	""	"YNL051W"	2170	27290	70	10535	10256	1860	140	560	1973	100	100	0	7057	7023	1417	105	454	1425	100	93	0	0	0	0	0	0	0	0	0	0	0	0	0	0	0	0	0	0	0	1.495	1.462	1.509	1.478	1.414	1.486	0.862	0.000	0.000	0.000	0.000	0.000	0.000	0.000	0.000	0.000	0.000	0.000	0.000	0.000	0.000	32	236	17347	17034	0.580	Error	Error	10395	6952	0	0	10116	6918	0	0	0	0
1	5	8	"END3"	"YNL084C"	2380	27300	80	10606	9392	3057	135	145	65	98	98	0	6506	6082	2061	96	120	89	96	96	0	0	0	0	0	0	0	0	0	0	0	0	0	0	0	0	0	0	0	1.634	1.546	1.640	1.570	1.514	1.540	0.873	0.000	0.000	0.000	0.000	0.000	0.000	0.000	0.000	0.000	0.000	0.000	0.000	0.000	0.000	52	340	16881	15243	0.708	Error	Error	10471	6410	0	0	9257	5986	0	0	0	0
1	6	8	""	"YNL116W"	2590	27300	100	16771	15431	5553	135	142	77	98	98	0	14135	13108	5095	93	122	106	97	96	0	0	0	0	0	0	0	0	0	0	0	0	0	0	0	0	0	0	0	1.185	1.175	1.147	1.230	1.863	1.166	0.884	0.000	0.000	0.000	0.000	0.000	0.000	0.000	0.000	0.000	0.000	0.000	0.000	0.000	0.000	80	535	30678	28311	0.245	Error	Error	16636	14042	0	0	15296	13015	0	0	0	0
1	7	8	"MSG5"	"YNL053W"	2790	27300	100	4988	4783	1100	134	141	70	100	100	0	13260	13338	2936	95	119	89	100	100	0	0	0	0	0	0	0	0	0	0	0	0	0	0	0	0	0	0	0	0.369	0.351	0.371	0.356	1.465	0.340	0.867	0.000	0.000	0.000	0.000	0.000	0.000	0.000	0.000	0.000	0.000	0.000	0.000	0.000	0.000	80	519	18019	17892	-1.439	Error	Error	4854	13165	0	0	4649	13243	0	0	0	0
1	8	8	""	"YNL086W"	2970	27310	90	5578	6287	3390	126	144	158	100	100	0	6682	7997	4231	88	143	396	100	100	0	0	0	0	0	0	0	0	0	0	0	0	0	0	0	0	0	0	0	0.827	0.779	0.804	0.767	1.508	0.717	0.836	0.000	0.000	0.000	0.000	0.000	0.000	0.000	0.000	0.000	0.000	0.000	0.000	0.000	0.000	52	407	12046	14070	-0.274	Error	Error	5452	6594	0	0	6161	7909	0	0	0	0
1	9	8	"DCP2"	"YNL118C"	3170	27300	60	11776	11511	2924	129	224	567	100	100	0	14264	13810	3436	89	316	1337	100	100	0	0	0	0	0	0	0	0	0	0	0	0	0	0	0	0	0	0	0	0.822	0.830	0.858	0.831	1.204	0.788	0.930	0.000	0.000	0.000	0.000	0.000	0.000	0.000	0.000	0.000	0.000	0.000	0.000	0.000	0.000	32	176	25822	25103	-0.283	Error	Error	11647	14175	0	0	11382	13721	0	0	0	0
1	10	8	"CMK2"	"YOL016C"	3390	27290	70	438	1847	2886	130	143	79	84	65	0	466	1844	2935	86	108	113	84	65	0	0	0	0	0	0	0	0	0	0	0	0	0	0	0	0	0	0	0	0.811	0.977	0.990	0.904	2.836	0.982	0.850	0.000	0.000	0.000	0.000	0.000	0.000	0.000	0.000	0.000	0.000	0.000	0.000	0.000	0.000	32	236	688	3475	-0.303	Error	Error	308	380	0	0	1717	1758	0	0	0	0
1	11	8	""	"YOL048C"	3590	27300	80	5502	5983	3475	134	141	72	100	98	0	4283	4729	2636	81	100	70	100	98	0	0	0	0	0	0	0	0	0	0	0	0	0	0	0	0	0	0	0	1.277	1.258	1.270	1.248	1.466	1.292	0.927	0.000	0.000	0.000	0.000	0.000	0.000	0.000	0.000	0.000	0.000	0.000	0.000	0.000	0.000	52	340	9570	10497	0.353	Error	Error	5368	4202	0	0	5849	4648	0	0	0	0
1	12	8	""	"YOL080C"	3770	27300	70	8085	8344	3985	149	426	1376	100	90	0	8693	7794	3835	95	451	1578	93	78	0	0	0	0	0	0	0	0	0	0	0	0	0	0	0	0	0	0	0	0.923	1.064	1.130	1.124	1.493	0.993	0.927	0.000	0.000	0.000	0.000	0.000	0.000	0.000	0.000	0.000	0.000	0.000	0.000	0.000	0.000	32	236	16534	15894	-0.116	Error	Error	7936	8598	0	0	8195	7699	0	0	0	0
1	13	8	"TLG2"	"YOL018C"	3990	27300	80	14621	15058	8984	120	133	66	100	98	0	11682	12179	6868	90	114	104	98	98	0	0	0	0	0	0	0	0	0	0	0	0	0	0	0	0	0	0	0	1.251	1.236	1.217	1.234	1.405	1.264	0.960	0.000	0.000	0.000	0.000	0.000	0.000	0.000	0.000	0.000	0.000	0.000	0.000	0.000	0.000	52	340	26093	27027	0.323	Error	Error	14501	11592	0	0	14938	12089	0	0	0	0
1	14	8	""	"YOL050C"	4190	27300	80	1414	1274	377	122	129	55	100	100	0	2050	2021	493	93	110	62	100	100	0	0	0	0	0	0	0	0	0	0	0	0	0	0	0	0	0	0	0	0.660	0.598	0.590	0.578	1.524	0.613	0.847	0.000	0.000	0.000	0.000	0.000	0.000	0.000	0.000	0.000	0.000	0.000	0.000	0.000	0.000	52	340	3249	3080	-0.599	Error	Error	1292	1957	0	0	1152	1928	0	0	0	0
1	15	8	""	"YOL082W"	4400	27290	70	3026	3038	899	126	182	276	100	100	0	13287	12877	2456	104	304	1009	100	100	0	0	0	0	0	0	0	0	0	0	0	0	0	0	0	0	0	0	0	0.220	0.228	0.206	0.221	1.254	0.207	0.870	0.000	0.000	0.000	0.000	0.000	0.000	0.000	0.000	0.000	0.000	0.000	0.000	0.000	0.000	32	236	16083	15685	-2.185	Error	Error	2900	13183	0	0	2912	12773	0	0	0	0
1	16	8	"TAT2"	"YOL020W"	4580	27300	70	6235	5989	1279	119	228	697	100	100	0	18841	19113	3338	114	594	2786	100	100	0	0	0	0	0	0	0	0	0	0	0	0	0	0	0	0	0	0	0	0.327	0.309	0.317	0.306	1.339	0.292	0.861	0.000	0.000	0.000	0.000	0.000	0.000	0.000	0.000	0.000	0.000	0.000	0.000	0.000	0.000	32	236	24843	24869	-1.614	Error	Error	6116	18727	0	0	5870	18999	0	0	0	0
1	17	8	"SPE2"	"YOL052C"	4780	27300	70	2727	2589	769	135	153	113	100	100	0	12040	11989	1842	122	284	817	100	100	0	0	0	0	0	0	0	0	0	0	0	0	0	0	0	0	0	0	0	0.217	0.207	0.207	0.198	1.389	0.207	0.849	0.000	0.000	0.000	0.000	0.000	0.000	0.000	0.000	0.000	0.000	0.000	0.000	0.000	0.000	32	236	14510	14321	-2.201	Error	Error	2592	11918	0	0	2454	11867	0	0	0	0
1	18	8	""	"YOL084W"	5000	27300	70	4951	4538	1499	129	144	85	100	100	0	16498	16325	2742	106	137	108	100	100	0	0	0	0	0	0	0	0	0	0	0	0	0	0	0	0	0	0	0	0.294	0.272	0.283	0.251	1.482	0.273	0.898	0.000	0.000	0.000	0.000	0.000	0.000	0.000	0.000	0.000	0.000	0.000	0.000	0.000	0.000	32	236	21214	20628	-1.765	Error	Error	4822	16392	0	0	4409	16219	0	0	0	0
1	19	8	""	"YOL022C"	5190	27300	100	9158	8353	2930	140	152	79	100	100	0	7992	7396	2371	108	141	174	98	96	0	0	0	0	0	0	0	0	0	0	0	0	0	0	0	0	0	0	0	1.144	1.127	1.171	1.170	1.702	1.161	0.876	0.000	0.000	0.000	0.000	0.000	0.000	0.000	0.000	0.000	0.000	0.000	0.000	0.000	0.000	80	542	16902	15501	0.194	Error	Error	9018	7884	0	0	8213	7288	0	0	0	0
1	20	8	""	"YOL053W"	5390	27300	100	8561	7711	3485	167	204	221	95	91	0	12547	11287	4960	132	190	289	92	90	0	0	0	0	0	0	0	0	0	0	0	0	0	0	0	0	0	0	0	0.676	0.676	0.670	0.720	1.853	0.662	0.864	0.000	0.000	0.000	0.000	0.000	0.000	0.000	0.000	0.000	0.000	0.000	0.000	0.000	0.000	80	546	20809	18699	-0.565	Error	Error	8394	12415	0	0	7544	11155	0	0	0	0
1	21	8	"ADH1"	"YOL086C"	5590	27300	70	2217	2272	777	144	158	88	100	100	0	12554	12555	2339	133	248	610	100	100	0	0	0	0	0	0	0	0	0	0	0	0	0	0	0	0	0	0	0	0.167	0.171	0.165	0.161	1.600	0.156	0.792	0.000	0.000	0.000	0.000	0.000	0.000	0.000	0.000	0.000	0.000	0.000	0.000	0.000	0.000	32	236	14494	14550	-2.583	Error	Error	2073	12421	0	0	2128	12422	0	0	0	0
1	1	9	"RPL33B"	"YOR234C"	1580	27510	80	10464	9780	2460	136	148	70	100	100	0	7126	6922	1488	96	114	76	100	100	0	0	0	0	0	0	0	0	0	0	0	0	0	0	0	0	0	0	0	1.469	1.413	1.457	1.397	1.386	1.394	0.907	0.000	0.000	0.000	0.000	0.000	0.000	0.000	0.000	0.000	0.000	0.000	0.000	0.000	0.000	52	340	17358	16470	0.555	Error	Error	10328	7030	0	0	9644	6826	0	0	0	0
1	2	9	"PNT1"	"YOR266W"	1790	27510	70	949	929	427	136	164	151	96	84	0	822	925	531	99	133	160	93	87	0	0	0	0	0	0	0	0	0	0	0	0	0	0	0	0	0	0	0	1.124	0.960	0.856	0.997	1.989	0.898	0.698	0.000	0.000	0.000	0.000	0.000	0.000	0.000	0.000	0.000	0.000	0.000	0.000	0.000	0.000	32	236	1536	1619	0.169	Error	Error	813	723	0	0	793	826	0	0	0	0
1	3	9	""	"YOR298W"	1990	27510	80	11167	10569	5487	143	165	98	100	100	0	10340	9286	3759	104	151	277	94	94	0	0	0	0	0	0	0	0	0	0	0	0	0	0	0	0	0	0	0	1.077	1.135	1.126	1.175	1.670	1.208	0.908	0.000	0.000	0.000	0.000	0.000	0.000	0.000	0.000	0.000	0.000	0.000	0.000	0.000	0.000	52	340	21260	19608	0.107	Error	Error	11024	10236	0	0	10426	9182	0	0	0	0
1	4	9	"DFR1"	"YOR236W"	2170	27510	60	5927	5504	1520	148	313	870	100	96	0	9305	9111	1750	107	524	1774	100	100	0	0	0	0	0	0	0	0	0	0	0	0	0	0	0	0	0	0	0	0.628	0.595	0.599	0.577	1.215	0.597	0.915	0.000	0.000	0.000	0.000	0.000	0.000	0.000	0.000	0.000	0.000	0.000	0.000	0.000	0.000	32	176	14977	14360	-0.671	Error	Error	5779	9198	0	0	5356	9004	0	0	0	0
1	5	9	""	"YOR268C"	2380	27500	70	3313	3114	1038	133	182	300	100	96	0	5417	5257	1621	95	236	763	100	100	0	0	0	0	0	0	0	0	0	0	0	0	0	0	0	0	0	0	0	0.598	0.577	0.560	0.562	1.293	0.557	0.904	0.000	0.000	0.000	0.000	0.000	0.000	0.000	0.000	0.000	0.000	0.000	0.000	0.000	0.000	32	236	8502	8143	-0.743	Error	Error	3180	5322	0	0	2981	5162	0	0	0	0
1	6	9	""	"YOR300W"	2600	27500	80	1461	1404	573	124	133	70	100	98	0	3809	3625	1333	92	113	78	100	100	0	0	0	0	0	0	0	0	0	0	0	0	0	0	0	0	0	0	0	0.360	0.362	0.365	0.346	1.432	0.357	0.886	0.000	0.000	0.000	0.000	0.000	0.000	0.000	0.000	0.000	0.000	0.000	0.000	0.000	0.000	52	322	5054	4813	-1.475	Error	Error	1337	3717	0	0	1280	3533	0	0	0	0
1	7	9	""	"YOR238W"	2770	27500	90	5760	5429	2047	126	156	195	100	100	0	9118	8743	2448	96	199	713	100	100	0	0	0	0	0	0	0	0	0	0	0	0	0	0	0	0	0	0	0	0.624	0.613	0.638	0.572	1.499	0.619	0.903	0.000	0.000	0.000	0.000	0.000	0.000	0.000	0.000	0.000	0.000	0.000	0.000	0.000	0.000	52	406	14656	13950	-0.679	Error	Error	5634	9022	0	0	5303	8647	0	0	0	0
1	8	9	"VPH1"	"YOR270C"	2980	27500	70	10995	11587	4638	136	314	1164	100	100	0	13865	13544	5263	97	398	1974	100	96	0	0	0	0	0	0	0	0	0	0	0	0	0	0	0	0	0	0	0	0.789	0.852	0.806	0.852	1.612	0.842	0.852	0.000	0.000	0.000	0.000	0.000	0.000	0.000	0.000	0.000	0.000	0.000	0.000	0.000	0.000	32	236	24627	24898	-0.342	Error	Error	10859	13768	0	0	11451	13447	0	0	0	0
1	9	9	""	"YOR302W"	3200	27510	50	198	209	77	123	138	80	50	16	0	338	581	544	81	103	95	100	83	0	0	0	0	0	0	0	0	0	0	0	0	0	0	0	0	0	0	0	0.292	0.172	0.224	0.195	3.951	0.091	0.095	0.000	0.000	0.000	0.000	0.000	0.000	0.000	0.000	0.000	0.000	0.000	0.000	0.000	0.000	12	104	332	586	-1.777	Error	Error	75	257	0	0	86	500	0	0	0	0
1	10	9	""	"YOR240W"	3390	27510	80	6813	6505	1747	117	130	61	100	100	0	10072	9633	2477	83	106	79	100	100	0	0	0	0	0	0	0	0	0	0	0	0	0	0	0	0	0	0	0	0.670	0.669	0.684	0.689	1.406	0.651	0.904	0.000	0.000	0.000	0.000	0.000	0.000	0.000	0.000	0.000	0.000	0.000	0.000	0.000	0.000	52	316	16685	15938	-0.577	Error	Error	6696	9989	0	0	6388	9550	0	0	0	0
1	11	9	"YTM1"	"YOR272W"	3580	27510	70	12234	12246	1507	135	397	1583	100	100	0	11774	12238	1979	106	463	1814	100	100	0	0	0	0	0	0	0	0	0	0	0	0	0	0	0	0	0	0	0	1.037	0.998	1.041	1.002	1.237	1.033	0.901	0.000	0.000	0.000	0.000	0.000	0.000	0.000	0.000	0.000	0.000	0.000	0.000	0.000	0.000	32	230	23767	24243	0.052	Error	Error	12099	11668	0	0	12111	12132	0	0	0	0
1	12	9	""	"YOR304C-A"	3810	27500	70	8161	8020	2973	140	382	1175	100	96	0	4677	4506	1476	100	220	591	100	100	0	0	0	0	0	0	0	0	0	0	0	0	0	0	0	0	0	0	0	1.752	1.788	1.716	1.746	1.327	1.852	0.889	0.000	0.000	0.000	0.000	0.000	0.000	0.000	0.000	0.000	0.000	0.000	0.000	0.000	0.000	32	236	12598	12286	0.809	Error	Error	8021	4577	0	0	7880	4406	0	0	0	0
1	13	9	"GRE1"	"YPL223C"	4000	27500	70	4824	4449	1344	138	253	619	100	96	0	9586	9342	1977	110	314	1056	100	100	0	0	0	0	0	0	0	0	0	0	0	0	0	0	0	0	0	0	0	0.495	0.467	0.484	0.447	1.380	0.425	0.873	0.000	0.000	0.000	0.000	0.000	0.000	0.000	0.000	0.000	0.000	0.000	0.000	0.000	0.000	32	236	14162	13543	-1.016	Error	Error	4686	9476	0	0	4311	9232	0	0	0	0
1	14	9	"BBP1"	"YPL255W"	4190	27500	70	7564	7591	2579	123	156	244	100	100	0	17064	17022	4940	88	123	190	100	100	0	0	0	0	0	0	0	0	0	0	0	0	0	0	0	0	0	0	0	0.438	0.441	0.461	0.429	1.327	0.434	0.887	0.000	0.000	0.000	0.000	0.000	0.000	0.000	0.000	0.000	0.000	0.000	0.000	0.000	0.000	32	236	24417	24402	-1.190	Error	Error	7441	16976	0	0	7468	16934	0	0	0	0
1	15	9	""	"YPR004C"	4380	27500	70	11144	10720	3241	146	233	451	100	100	0	6949	6853	1520	103	226	588	100	100	0	0	0	0	0	0	0	0	0	0	0	0	0	0	0	0	0	0	0	1.606	1.567	1.545	1.513	1.365	1.606	0.858	0.000	0.000	0.000	0.000	0.000	0.000	0.000	0.000	0.000	0.000	0.000	0.000	0.000	0.000	32	236	17844	17324	0.684	Error	Error	10998	6846	0	0	10574	6750	0	0	0	0
1	16	9	""	"YPL225W"	4600	27500	70	9078	8479	3108	126	214	547	100	96	0	4775	4896	1679	90	128	211	100	100	0	0	0	0	0	0	0	0	0	0	0	0	0	0	0	0	0	0	0	1.911	1.738	1.746	1.666	1.375	1.827	0.898	0.000	0.000	0.000	0.000	0.000	0.000	0.000	0.000	0.000	0.000	0.000	0.000	0.000	0.000	32	236	13637	13159	0.934	Error	Error	8952	4685	0	0	8353	4806	0	0	0	0
1	17	9	""	"YPL257W"	4790	27500	70	8292	7860	2754	133	146	88	100	100	0	6728	6631	1579	96	119	78	100	100	0	0	0	0	0	0	0	0	0	0	0	0	0	0	0	0	0	0	0	1.230	1.182	1.162	1.111	1.368	1.226	0.884	0.000	0.000	0.000	0.000	0.000	0.000	0.000	0.000	0.000	0.000	0.000	0.000	0.000	0.000	32	236	14791	14262	0.299	Error	Error	8159	6632	0	0	7727	6535	0	0	0	0
1	18	9	"ICL2"	"YPR006C"	4980	27500	70	19271	17445	5617	145	302	1103	100	100	0	14881	14674	3256	104	317	1243	100	96	0	0	0	0	0	0	0	0	0	0	0	0	0	0	0	0	0	0	0	1.294	1.187	1.244	1.153	1.536	1.238	0.854	0.000	0.000	0.000	0.000	0.000	0.000	0.000	0.000	0.000	0.000	0.000	0.000	0.000	0.000	32	236	33903	31870	0.372	Error	Error	19126	14777	0	0	17300	14570	0	0	0	0
1	19	9	"ALG5"	"YPL227C"	5200	27500	70	12085	10979	3799	128	245	719	100	100	0	8282	7973	1773	104	170	315	100	100	0	0	0	0	0	0	0	0	0	0	0	0	0	0	0	0	0	0	0	1.462	1.379	1.392	1.279	1.375	1.463	0.892	0.000	0.000	0.000	0.000	0.000	0.000	0.000	0.000	0.000	0.000	0.000	0.000	0.000	0.000	32	236	20135	18720	0.548	Error	Error	11957	8178	0	0	10851	7869	0	0	0	0
1	20	9	"APM1"	"YPL259C"	5390	27500	70	15741	15047	3990	168	220	295	100	100	0	12603	12626	2452	139	210	276	100	100	0	0	0	0	0	0	0	0	0	0	0	0	0	0	0	0	0	0	0	1.249	1.192	1.257	1.174	1.367	1.161	0.888	0.000	0.000	0.000	0.000	0.000	0.000	0.000	0.000	0.000	0.000	0.000	0.000	0.000	0.000	32	236	28037	27366	0.321	Error	Error	15573	12464	0	0	14879	12487	0	0	0	0
1	21	9	""	"YPR008W"	5580	27500	70	8033	10214	5533	155	378	1498	100	93	0	7362	8142	4402	138	416	1623	93	87	0	0	0	0	0	0	0	0	0	0	0	0	0	0	0	0	0	0	0	1.091	1.257	1.333	1.320	1.815	1.248	0.844	0.000	0.000	0.000	0.000	0.000	0.000	0.000	0.000	0.000	0.000	0.000	0.000	0.000	0.000	32	236	15102	18063	0.125	Error	Error	7878	7224	0	0	10059	8004	0	0	0	0
1	1	10	""	"YPL229W"	1600	27710	100	7784	7281	2597	136	152	107	100	100	0	12300	11618	3956	97	126	118	100	98	0	0	0	0	0	0	0	0	0	0	0	0	0	0	0	0	0	0	0	0.627	0.620	0.626	0.633	1.636	0.615	0.924	0.000	0.000	0.000	0.000	0.000	0.000	0.000	0.000	0.000	0.000	0.000	0.000	0.000	0.000	80	555	19851	18666	-0.674	Error	Error	7648	12203	0	0	7145	11521	0	0	0	0
1	2	10	""	"YPL261C"	1800	27710	70	1692	1820	730	145	171	144	100	96	0	2498	2950	1369	88	128	149	100	100	0	0	0	0	0	0	0	0	0	0	0	0	0	0	0	0	0	0	0	0.642	0.585	0.611	0.579	1.589	0.540	0.834	0.000	0.000	0.000	0.000	0.000	0.000	0.000	0.000	0.000	0.000	0.000	0.000	0.000	0.000	32	236	3957	4537	-0.640	Error	Error	1547	2410	0	0	1675	2862	0	0	0	0
1	3	10	"RPA135"	"YPR010C"	1980	27700	100	11143	12626	8447	137	154	103	100	100	0	8028	10301	6767	89	127	248	100	100	0	0	0	0	0	0	0	0	0	0	0	0	0	0	0	0	0	0	0	1.386	1.223	1.242	1.183	1.544	1.248	0.898	0.000	0.000	0.000	0.000	0.000	0.000	0.000	0.000	0.000	0.000	0.000	0.000	0.000	0.000	80	487	18945	22701	0.471	Error	Error	11006	7939	0	0	12489	10212	0	0	0	0
1	4	10	"SEC7"	"YDR170C"	2170	27690	150	142	154	81	140	188	406	0	0	0	90	114	80	92	198	831	0	0	0	0	0	0	0	0	0	0	0	0	0	0	0	0	0	0	0	0	0	-1.000	0.636	1.559	1.295	4.129	1.628	0.192	0.000	0.000	0.000	0.000	0.000	0.000	0.000	0.000	0.000	0.000	0.000	0.000	0.000	0.000	156	870	0	36	Error	Error	Error	2	-2	0	0	14	22	0	0	-50	0
1	5	10	"YRF1-1"	"YDR545W"	2370	27690	150	136	151	77	134	159	177	4	0	0	95	118	74	92	151	441	0	0	0	0	0	0	0	0	0	0	0	0	0	0	0	0	0	0	0	0	0	0.667	0.654	1.500	1.631	3.446	1.545	0.085	0.000	0.000	0.000	0.000	0.000	0.000	0.000	0.000	0.000	0.000	0.000	0.000	0.000	0.000	156	837	5	43	-0.585	Error	Error	2	3	0	0	17	26	0	0	-50	0
1	6	10	"SWI4"	"YER111C"	2570	27690	150	129	141	86	127	148	268	0	0	0	90	109	70	89	117	214	2	0	0	0	0	0	0	0	0	0	0	0	0	0	0	0	0	0	0	0	0	2.000	0.700	1.378	1.414	3.396	1.790	0.073	0.000	0.000	0.000	0.000	0.000	0.000	0.000	0.000	0.000	0.000	0.000	0.000	0.000	0.000	156	906	3	34	1.000	Error	Error	2	1	0	0	14	20	0	0	-50	0
1	7	10	"ESP1"	"YGR098C"	2770	27700	70	158	173	84	130	179	531	0	0	0	103	144	105	82	127	374	3	0	0	0	0	0	0	0	0	0	0	0	0	0	0	0	0	0	0	0	0	1.333	0.694	1.111	0.899	4.262	1.415	0.922	0.000	0.000	0.000	0.000	0.000	0.000	0.000	0.000	0.000	0.000	0.000	0.000	0.000	0.000	32	236	49	105	0.415	Error	Error	28	21	0	0	43	62	0	0	0	0
1	8	10	"RIM101"	"YHL027W"	2970	27690	150	142	161	123	127	184	600	0	0	0	86	107	73	85	184	1025	0	0	0	0	0	0	0	0	0	0	0	0	0	0	0	0	0	0	0	0	0	15.000	1.545	1.675	1.636	4.391	2.172	0.200	0.000	0.000	0.000	0.000	0.000	0.000	0.000	0.000	0.000	0.000	0.000	0.000	0.000	0.000	156	919	16	56	3.907	Error	Error	15	1	0	0	34	22	0	0	-50	0
1	9	10	"MIP6"	"YHR015W"	3170	27690	150	136	145	65	122	145	302	0	0	0	90	116	101	82	116	530	1	0	0	0	0	0	0	0	0	0	0	0	0	0	0	0	0	0	0	0	0	1.750	0.676	1.600	1.209	3.998	0.968	0.062	0.000	0.000	0.000	0.000	0.000	0.000	0.000	0.000	0.000	0.000	0.000	0.000	0.000	0.000	156	870	22	57	0.807	Error	Error	14	8	0	0	23	34	0	0	-50	0
1	10	10	"VTH1"	"YIL173W"	3380	27690	150	128	137	80	121	135	75	17	2	0	90	119	109	83	97	58	20	12	0	0	0	0	0	0	0	0	0	0	0	0	0	0	0	0	0	0	0	1.000	0.444	1.486	1.378	4.372	1.122	0.044	0.000	0.000	0.000	0.000	0.000	0.000	0.000	0.000	0.000	0.000	0.000	0.000	0.000	0.000	156	824	14	52	0.000	Error	Error	7	7	0	0	16	36	0	0	-50	0
1	11	10	""	"YJR029W"	3580	27690	150	118	130	71	123	204	847	0	0	0	81	103	66	89	197	971	0	0	0	0	0	0	0	0	0	0	0	0	0	0	0	0	0	0	0	0	0	0.625	0.500	1.128	1.279	3.700	2.221	0.022	0.000	0.000	0.000	0.000	0.000	0.000	0.000	0.000	0.000	0.000	0.000	0.000	0.000	0.000	156	818	-13	21	-0.678	Error	Error	-5	-8	0	0	7	14	0	0	-50	0
1	12	10	""	"YLL034C"	3780	27690	150	120	128	61	130	211	657	0	0	0	78	100	69	89	154	481	0	0	0	0	0	0	0	0	0	0	0	0	0	0	0	0	0	0	0	0	0	0.909	-0.182	1.069	1.181	3.373	1.322	0.028	0.000	0.000	0.000	0.000	0.000	0.000	0.000	0.000	0.000	0.000	0.000	0.000	0.000	0.000	156	848	-21	9	-0.138	Error	Error	-10	-11	0	0	-2	11	0	0	-50	0
1	13	10	"ESC1"	"YMR219W"	3980	27690	150	125	147	79	124	161	335	1	0	0	86	117	108	88	153	556	1	0	0	0	0	0	0	0	0	0	0	0	0	0	0	0	0	0	0	0	0	-0.500	0.793	1.091	1.051	4.395	0.560	0.085	0.000	0.000	0.000	0.000	0.000	0.000	0.000	0.000	0.000	0.000	0.000	0.000	0.000	0.000	156	831	-1	52	Error	Error	Error	1	-2	0	0	23	29	0	0	-50	0
1	14	10	"YKU70"	"YMR284W"	4180	27690	150	113	123	56	122	137	141	2	0	0	82	103	71	82	106	119	8	2	0	0	0	0	0	0	0	0	0	0	0	0	0	0	0	0	0	0	0	100000.000	0.048	1.600	1.699	3.991	0.865	0.031	0.000	0.000	0.000	0.000	0.000	0.000	0.000	0.000	0.000	0.000	0.000	0.000	0.000	0.000	156	834	-9	22	16.610	Error	Error	-9	0	0	0	1	21	0	0	-50	0
1	15	10	"POL1"	"YNL102W"	4380	27690	150	113	119	54	124	147	232	0	0	0	89	101	52	85	124	302	0	0	0	0	0	0	0	0	0	0	0	0	0	0	0	0	0	0	0	0	0	-2.750	-0.312	1.265	1.295	3.430	0.782	0.174	0.000	0.000	0.000	0.000	0.000	0.000	0.000	0.000	0.000	0.000	0.000	0.000	0.000	0.000	156	931	-7	11	Error	Error	Error	-11	4	0	0	-5	16	0	0	-50	0
1	16	10	""	"YMRWdelta20"	4590	27710	70	2655	2460	1068	123	129	62	100	100	0	4591	3977	1580	83	99	57	100	100	0	0	0	0	0	0	0	0	0	0	0	0	0	0	0	0	0	0	0	0.562	0.600	0.593	0.585	1.204	0.606	0.940	0.000	0.000	0.000	0.000	0.000	0.000	0.000	0.000	0.000	0.000	0.000	0.000	0.000	0.000	32	236	7040	6231	-0.832	Error	Error	2532	4508	0	0	2337	3894	0	0	0	0
1	17	10	""	"IntYNL112W"	4790	27700	90	480	955	1136	127	132	63	92	80	0	669	1598	1895	81	106	143	92	78	0	0	0	0	0	0	0	0	0	0	0	0	0	0	0	0	0	0	0	0.600	0.546	0.516	0.493	2.316	0.544	0.787	0.000	0.000	0.000	0.000	0.000	0.000	0.000	0.000	0.000	0.000	0.000	0.000	0.000	0.000	52	396	941	2345	-0.736	Error	Error	353	588	0	0	828	1517	0	0	0	0
1	18	10	""	"CEN14"	4980	27690	150	148	232	300	134	179	540	7	3	0	108	149	122	93	168	619	0	0	0	0	0	0	0	0	0	0	0	0	0	0	0	0	0	0	0	0	0	0.933	1.750	1.904	1.636	4.099	2.422	0.226	0.000	0.000	0.000	0.000	0.000	0.000	0.000	0.000	0.000	0.000	0.000	0.000	0.000	0.000	156	1011	29	154	-0.100	Error	Error	14	15	0	0	98	56	0	0	-50	0
1	19	10	""	"YORCdelta11"	5200	27690	70	1819	1848	910	129	142	73	100	100	0	3633	3545	1635	97	125	106	100	100	0	0	0	0	0	0	0	0	0	0	0	0	0	0	0	0	0	0	0	0.478	0.499	0.477	0.482	1.467	0.471	0.823	0.000	0.000	0.000	0.000	0.000	0.000	0.000	0.000	0.000	0.000	0.000	0.000	0.000	0.000	32	236	5226	5167	-1.065	Error	Error	1690	3536	0	0	1719	3448	0	0	0	0
1	20	10	""	"YORWdelta16"	5400	27700	70	1697	2385	2011	133	139	62	100	90	0	1427	1926	1611	97	127	91	96	96	0	0	0	0	0	0	0	0	0	0	0	0	0	0	0	0	0	0	0	1.176	1.231	1.217	1.044	1.930	3.275	0.568	0.000	0.000	0.000	0.000	0.000	0.000	0.000	0.000	0.000	0.000	0.000	0.000	0.000	0.000	32	236	2894	4081	0.234	Error	Error	1564	1330	0	0	2252	1829	0	0	0	0
1	21	10	""	"YOR298C-A"	5590	27710	80	1123	1081	430	133	142	62	98	94	0	1900	1857	676	106	123	75	98	98	0	0	0	0	0	0	0	0	0	0	0	0	0	0	0	0	0	0	0	0.552	0.541	0.537	0.508	1.473	0.543	0.863	0.000	0.000	0.000	0.000	0.000	0.000	0.000	0.000	0.000	0.000	0.000	0.000	0.000	0.000	52	340	2784	2699	-0.858	Error	Error	990	1794	0	0	948	1751	0	0	0	0
1	1	11	""	"YPLCdelta10"	1580	27910	70	1407	2661	2426	139	150	73	96	96	0	1518	2216	1746	99	117	69	100	100	0	0	0	0	0	0	0	0	0	0	0	0	0	0	0	0	0	0	0	0.894	1.191	1.096	0.996	1.753	1.307	0.903	0.000	0.000	0.000	0.000	0.000	0.000	0.000	0.000	0.000	0.000	0.000	0.000	0.000	0.000	32	236	2687	4639	-0.162	Error	Error	1268	1419	0	0	2522	2117	0	0	0	0
1	2	11	""	"YPRCdelta13"	1780	27910	80	4455	5097	3532	133	147	68	100	100	0	2794	3121	1941	89	107	69	100	100	0	0	0	0	0	0	0	0	0	0	0	0	0	0	0	0	0	0	0	1.598	1.637	1.611	1.575	1.600	1.718	0.873	0.000	0.000	0.000	0.000	0.000	0.000	0.000	0.000	0.000	0.000	0.000	0.000	0.000	0.000	52	340	7027	7996	0.676	Error	Error	4322	2705	0	0	4964	3032	0	0	0	0
1	3	11	""	"SNR51"	1990	27910	70	739	826	564	128	139	83	90	81	0	867	1227	838	88	103	54	100	100	0	0	0	0	0	0	0	0	0	0	0	0	0	0	0	0	0	0	0	0.784	0.613	0.587	0.538	1.962	0.624	0.826	0.000	0.000	0.000	0.000	0.000	0.000	0.000	0.000	0.000	0.000	0.000	0.000	0.000	0.000	32	236	1390	1837	-0.350	Error	Error	611	779	0	0	698	1139	0	0	0	0
1	4	11	""	"iYAL068C-0"	2190	27910	70	473	567	354	142	152	78	93	78	0	506	723	545	85	106	71	96	78	0	0	0	0	0	0	0	0	0	0	0	0	0	0	0	0	0	0	0	0.786	0.666	0.703	0.770	2.186	0.647	0.745	0.000	0.000	0.000	0.000	0.000	0.000	0.000	0.000	0.000	0.000	0.000	0.000	0.000	0.000	32	236	752	1063	-0.347	Error	Error	331	421	0	0	425	638	0	0	0	0
1	5	11	""	"iYAL067C"	2380	27910	90	2691	2973	1814	132	145	86	100	100	0	6886	7652	4347	92	112	74	100	100	0	0	0	0	0	0	0	0	0	0	0	0	0	0	0	0	0	0	0	0.377	0.376	0.343	0.364	1.431	0.369	0.897	0.000	0.000	0.000	0.000	0.000	0.000	0.000	0.000	0.000	0.000	0.000	0.000	0.000	0.000	52	420	9353	10401	-1.409	Error	Error	2559	6794	0	0	2841	7560	0	0	0	0
1	6	11	""	"iYAL064C-A-0"	2580	27910	80	3206	7015	7770	135	144	68	100	100	0	3185	6375	6359	86	104	70	100	100	0	0	0	0	0	0	0	0	0	0	0	0	0	0	0	0	0	0	0	0.991	1.094	1.001	1.003	1.588	1.178	0.924	0.000	0.000	0.000	0.000	0.000	0.000	0.000	0.000	0.000	0.000	0.000	0.000	0.000	0.000	52	340	6170	13169	-0.013	Error	Error	3071	3099	0	0	6880	6289	0	0	0	0
1	7	11	""	"iYBR065C"	2790	27910	80	2694	2741	1622	125	137	77	100	98	0	5529	5136	2310	86	99	53	100	100	0	0	0	0	0	0	0	0	0	0	0	0	0	0	0	0	0	0	0	0.472	0.518	0.483	0.461	1.470	0.549	0.910	0.000	0.000	0.000	0.000	0.000	0.000	0.000	0.000	0.000	0.000	0.000	0.000	0.000	0.000	52	340	8012	7666	-1.083	Error	Error	2569	5443	0	0	2616	5050	0	0	0	0
1	8	11	""	"iYBR069C"	2990	27900	80	847	1710	1824	130	138	66	98	88	0	2068	3535	3358	83	97	57	100	98	0	0	0	0	0	0	0	0	0	0	0	0	0	0	0	0	0	0	0	0.361	0.458	0.392	0.362	1.698	0.493	0.908	0.000	0.000	0.000	0.000	0.000	0.000	0.000	0.000	0.000	0.000	0.000	0.000	0.000	0.000	52	340	2702	5032	-1.469	Error	Error	717	1985	0	0	1580	3452	0	0	0	0
1	9	11	""	"iYBR073W"	3190	27910	80	732	1370	1378	125	131	66	92	84	0	1170	2129	2222	80	97	59	100	96	0	0	0	0	0	0	0	0	0	0	0	0	0	0	0	0	0	0	0	0.557	0.608	0.584	0.537	1.783	0.605	0.908	0.000	0.000	0.000	0.000	0.000	0.000	0.000	0.000	0.000	0.000	0.000	0.000	0.000	0.000	52	340	1697	3294	-0.845	Error	Error	607	1090	0	0	1245	2049	0	0	0	0
1	10	11	""	"iYBR085W-1"	3390	27900	60	2367	3749	3210	130	148	94	100	100	0	4074	5423	3984	85	119	144	100	100	0	0	0	0	0	0	0	0	0	0	0	0	0	0	0	0	0	0	0	0.561	0.678	0.616	0.612	1.509	0.726	0.888	0.000	0.000	0.000	0.000	0.000	0.000	0.000	0.000	0.000	0.000	0.000	0.000	0.000	0.000	32	176	6226	8957	-0.834	Error	Error	2237	3989	0	0	3619	5338	0	0	0	0
1	11	11	""	"iYBR089W"	3590	27910	80	3999	6199	5102	123	136	68	100	100	0	7689	9337	6136	84	104	90	100	100	0	0	0	0	0	0	0	0	0	0	0	0	0	0	0	0	0	0	0	0.510	0.657	0.691	0.586	1.728	0.712	0.899	0.000	0.000	0.000	0.000	0.000	0.000	0.000	0.000	0.000	0.000	0.000	0.000	0.000	0.000	52	340	11481	15329	-0.972	Error	Error	3876	7605	0	0	6076	9253	0	0	0	0
1	12	11	""	"iYBR093C"	3790	27900	70	2368	2178	1128	130	136	64	100	96	0	6131	5454	2836	93	116	97	100	100	0	0	0	0	0	0	0	0	0	0	0	0	0	0	0	0	0	0	0	0.371	0.382	0.339	0.352	1.576	0.373	0.899	0.000	0.000	0.000	0.000	0.000	0.000	0.000	0.000	0.000	0.000	0.000	0.000	0.000	0.000	32	236	8276	7409	-1.432	Error	Error	2238	6038	0	0	2048	5361	0	0	0	0
1	13	11	""	"iYBR111C"	3980	27910	80	5185	7189	4936	122	139	85	100	100	0	5686	7281	4537	105	142	138	100	100	0	0	0	0	0	0	0	0	0	0	0	0	0	0	0	0	0	0	0	0.907	0.985	0.984	0.946	1.392	1.006	0.881	0.000	0.000	0.000	0.000	0.000	0.000	0.000	0.000	0.000	0.000	0.000	0.000	0.000	0.000	52	340	10644	14243	-0.141	Error	Error	5063	5581	0	0	7067	7176	0	0	0	0
1	14	11	""	"iYBR117C"	4180	27910	90	3528	4859	3575	126	137	81	100	100	0	9283	10680	6617	96	139	155	100	100	0	0	0	0	0	0	0	0	0	0	0	0	0	0	0	0	0	0	0	0.370	0.447	0.434	0.427	1.388	0.469	0.933	0.000	0.000	0.000	0.000	0.000	0.000	0.000	0.000	0.000	0.000	0.000	0.000	0.000	0.000	52	420	12589	15317	-1.433	Error	Error	3402	9187	0	0	4733	10584	0	0	0	0
1	15	11	""	"iYBR121C"	4390	27900	90	4905	5089	3062	124	131	60	100	100	0	7480	7726	4158	86	106	76	100	100	0	0	0	0	0	0	0	0	0	0	0	0	0	0	0	0	0	0	0	0.647	0.650	0.642	0.616	1.436	0.668	0.933	0.000	0.000	0.000	0.000	0.000	0.000	0.000	0.000	0.000	0.000	0.000	0.000	0.000	0.000	52	414	12175	12605	-0.629	Error	Error	4781	7394	0	0	4965	7640	0	0	0	0
1	16	11	""	"iYBR139W"	4590	27900	70	2533	3402	2768	122	130	58	100	96	0	1349	1511	1046	85	106	75	100	96	0	0	0	0	0	0	0	0	0	0	0	0	0	0	0	0	0	0	0	1.907	2.300	2.025	1.954	2.020	2.582	0.869	0.000	0.000	0.000	0.000	0.000	0.000	0.000	0.000	0.000	0.000	0.000	0.000	0.000	0.000	32	236	3675	4706	0.932	Error	Error	2411	1264	0	0	3280	1426	0	0	0	0
1	17	11	""	"iYBR143C"	4790	27900	80	2011	3536	3340	134	144	89	98	96	0	5715	7388	6560	89	105	65	100	100	0	0	0	0	0	0	0	0	0	0	0	0	0	0	0	0	0	0	0	0.334	0.466	0.424	0.442	1.589	0.480	0.938	0.000	0.000	0.000	0.000	0.000	0.000	0.000	0.000	0.000	0.000	0.000	0.000	0.000	0.000	52	340	7503	10701	-1.584	Error	Error	1877	5626	0	0	3402	7299	0	0	0	0
1	18	11	""	"iYBR147W"	4990	27910	80	2259	2404	1407	132	139	62	98	98	0	4376	4491	2521	93	115	136	98	98	0	0	0	0	0	0	0	0	0	0	0	0	0	0	0	0	0	0	0	0.497	0.517	0.495	0.499	1.482	0.517	0.918	0.000	0.000	0.000	0.000	0.000	0.000	0.000	0.000	0.000	0.000	0.000	0.000	0.000	0.000	52	340	6410	6670	-1.010	Error	Error	2127	4283	0	0	2272	4398	0	0	0	0
1	19	11	""	"iYDL240W"	5180	27900	70	2569	6013	6027	140	165	107	100	100	0	1230	2316	2214	100	136	152	96	81	0	0	0	0	0	0	0	0	0	0	0	0	0	0	0	0	0	0	0	2.150	2.650	2.573	2.546	1.581	2.695	0.921	0.000	0.000	0.000	0.000	0.000	0.000	0.000	0.000	0.000	0.000	0.000	0.000	0.000	0.000	32	236	3559	8089	1.104	Error	Error	2429	1130	0	0	5873	2216	0	0	0	0
1	20	11	""	"iYDL236W"	5390	27910	60	544	652	437	131	144	68	81	75	0	816	768	459	96	123	87	90	87	0	0	0	0	0	0	0	0	0	0	0	0	0	0	0	0	0	0	0	0.574	0.775	0.799	0.635	2.666	0.849	0.772	0.000	0.000	0.000	0.000	0.000	0.000	0.000	0.000	0.000	0.000	0.000	0.000	0.000	0.000	32	176	1133	1193	-0.802	Error	Error	413	720	0	0	521	672	0	0	0	0
1	21	11	""	"iYDL232W"	5600	27900	70	2949	2829	1886	131	144	68	100	100	0	2703	3137	2181	95	117	75	100	100	0	0	0	0	0	0	0	0	0	0	0	0	0	0	0	0	0	0	0	1.081	0.887	0.870	0.878	1.519	0.878	0.937	0.000	0.000	0.000	0.000	0.000	0.000	0.000	0.000	0.000	0.000	0.000	0.000	0.000	0.000	32	236	5426	5740	0.112	Error	Error	2818	2608	0	0	2698	3042	0	0	0	0
1	1	12	""	"iYDL216C"	1600	28120	80	1443	1619	947	137	144	68	98	98	0	2980	2945	1521	97	113	78	98	98	0	0	0	0	0	0	0	0	0	0	0	0	0	0	0	0	0	0	0	0.453	0.520	0.522	0.510	1.524	0.532	0.887	0.000	0.000	0.000	0.000	0.000	0.000	0.000	0.000	0.000	0.000	0.000	0.000	0.000	0.000	52	340	4189	4330	-1.142	Error	Error	1306	2883	0	0	1482	2848	0	0	0	0
1	2	12	""	"iYDL212W"	1790	28110	90	1264	1681	1356	137	146	71	98	96	0	2215	3113	2409	92	108	63	100	100	0	0	0	0	0	0	0	0	0	0	0	0	0	0	0	0	0	0	0	0.531	0.511	0.474	0.456	1.705	0.523	0.910	0.000	0.000	0.000	0.000	0.000	0.000	0.000	0.000	0.000	0.000	0.000	0.000	0.000	0.000	52	420	3250	4565	-0.914	Error	Error	1127	2123	0	0	1544	3021	0	0	0	0
1	3	12	""	"itG(GCC)D1"	1990	28100	90	7667	7529	4044	132	146	80	100	100	0	9624	8304	3967	92	107	65	100	100	0	0	0	0	0	0	0	0	0	0	0	0	0	0	0	0	0	0	0	0.790	0.901	0.917	0.882	1.669	0.895	0.909	0.000	0.000	0.000	0.000	0.000	0.000	0.000	0.000	0.000	0.000	0.000	0.000	0.000	0.000	52	420	17067	15609	-0.339	Error	Error	7535	9532	0	0	7397	8212	0	0	0	0
1	4	12	""	"iYDL195W"	2190	28110	80	1106	1981	1785	134	142	67	100	100	0	2098	3891	3378	90	106	63	100	100	0	0	0	0	0	0	0	0	0	0	0	0	0	0	0	0	0	0	0	0.484	0.486	0.449	0.428	1.670	0.498	0.931	0.000	0.000	0.000	0.000	0.000	0.000	0.000	0.000	0.000	0.000	0.000	0.000	0.000	0.000	52	340	2980	5648	-1.047	Error	Error	972	2008	0	0	1847	3801	0	0	0	0
1	5	12	""	"iYDL191W"	2390	28110	80	4087	5472	4439	133	141	68	100	100	0	1780	2473	1827	95	112	68	100	98	0	0	0	0	0	0	0	0	0	0	0	0	0	0	0	0	0	0	0	2.347	2.245	2.228	2.159	1.656	2.401	0.913	0.000	0.000	0.000	0.000	0.000	0.000	0.000	0.000	0.000	0.000	0.000	0.000	0.000	0.000	52	340	5639	7717	1.231	Error	Error	3954	1685	0	0	5339	2378	0	0	0	0
1	6	12	""	"iYDL186W"	2600	28110	90	1595	2053	1445	135	141	69	100	100	0	5904	5685	3022	88	107	81	100	100	0	0	0	0	0	0	0	0	0	0	0	0	0	0	0	0	0	0	0	0.251	0.343	0.309	0.294	1.700	0.367	0.882	0.000	0.000	0.000	0.000	0.000	0.000	0.000	0.000	0.000	0.000	0.000	0.000	0.000	0.000	52	420	7276	7515	-1.994	Error	Error	1460	5816	0	0	1918	5597	0	0	0	0
1	7	12	""	"iYDL170W"	2790	28110	90	824	1479	1201	128	143	79	98	94	0	1586	2641	2102	87	104	77	100	100	0	0	0	0	0	0	0	0	0	0	0	0	0	0	0	0	0	0	0	0.464	0.529	0.454	0.463	1.608	0.538	0.910	0.000	0.000	0.000	0.000	0.000	0.000	0.000	0.000	0.000	0.000	0.000	0.000	0.000	0.000	52	420	2195	3905	-1.107	Error	Error	696	1499	0	0	1351	2554	0	0	0	0
1	8	12	""	"iYDL166C"	2990	28110	80	434	837	786	130	142	75	88	76	0	763	1548	1479	84	96	54	96	96	0	0	0	0	0	0	0	0	0	0	0	0	0	0	0	0	0	0	0	0.448	0.483	0.515	0.419	2.480	0.495	0.882	0.000	0.000	0.000	0.000	0.000	0.000	0.000	0.000	0.000	0.000	0.000	0.000	0.000	0.000	52	340	983	2171	-1.159	Error	Error	304	679	0	0	707	1464	0	0	0	0
1	9	12	""	"iYDL160C"	3200	28110	80	1401	2565	2704	123	134	67	98	92	0	3758	7381	7297	82	104	67	100	100	0	0	0	0	0	0	0	0	0	0	0	0	0	0	0	0	0	0	0	0.348	0.335	0.309	0.317	2.021	0.334	0.858	0.000	0.000	0.000	0.000	0.000	0.000	0.000	0.000	0.000	0.000	0.000	0.000	0.000	0.000	52	340	4954	9741	-1.524	Error	Error	1278	3676	0	0	2442	7299	0	0	0	0
1	10	12	""	"iYDR141C"	3390	28120	80	1462	1644	1059	123	132	70	98	98	0	4042	4992	3357	88	105	70	98	98	0	0	0	0	0	0	0	0	0	0	0	0	0	0	0	0	0	0	0	0.339	0.310	0.314	0.302	1.427	0.299	0.927	0.000	0.000	0.000	0.000	0.000	0.000	0.000	0.000	0.000	0.000	0.000	0.000	0.000	0.000	52	340	5293	6425	-1.562	Error	Error	1339	3954	0	0	1521	4904	0	0	0	0
1	11	12	""	"iYDR145W"	3580	28100	50	1827	1725	1081	135	151	80	91	91	0	1806	1505	976	110	145	119	100	91	0	0	0	0	0	0	0	0	0	0	0	0	0	0	0	0	0	0	0	0.998	1.140	1.079	1.047	1.773	1.078	0.859	0.000	0.000	0.000	0.000	0.000	0.000	0.000	0.000	0.000	0.000	0.000	0.000	0.000	0.000	12	104	3388	2985	-0.003	Error	Error	1692	1696	0	0	1590	1395	0	0	0	0
1	12	12	""	"iYDR150W"	3790	28110	80	6221	6095	3286	122	137	92	100	100	0	3687	3856	1946	85	107	86	100	100	0	0	0	0	0	0	0	0	0	0	0	0	0	0	0	0	0	0	0	1.693	1.584	1.448	1.523	1.364	1.639	0.922	0.000	0.000	0.000	0.000	0.000	0.000	0.000	0.000	0.000	0.000	0.000	0.000	0.000	0.000	52	340	9701	9744	0.760	Error	Error	6099	3602	0	0	5973	3771	0	0	0	0
1	13	12	""	"iYDR169C-0"	3990	28110	100	1147	2727	3178	123	142	111	97	88	0	2201	4533	4804	92	138	199	92	91	0	0	0	0	0	0	0	0	0	0	0	0	0	0	0	0	0	0	0	0.486	0.586	0.570	0.567	1.805	0.616	0.879	0.000	0.000	0.000	0.000	0.000	0.000	0.000	0.000	0.000	0.000	0.000	0.000	0.000	0.000	80	534	3133	7045	-1.042	Error	Error	1024	2109	0	0	2604	4441	0	0	0	0
1	14	12	""	"iYDR170W-A-0"	4190	28100	70	12993	18407	16121	134	145	74	100	100	0	30483	34108	24120	100	141	255	100	100	28	0	0	0	0	0	0	0	0	0	0	0	0	0	0	0	0	0	0	0.423	0.537	0.512	0.486	1.537	0.571	0.871	0.000	0.000	0.000	0.000	0.000	0.000	0.000	0.000	0.000	0.000	0.000	0.000	0.000	0.000	32	236	43242	52281	-1.240	Error	Error	12859	30383	0	0	18273	34008	0	0	0	0
1	15	12	""	"iYDR173C"	4390	28100	70	3275	3512	2186	122	144	141	96	93	0	5304	5888	3186	87	125	277	100	100	0	0	0	0	0	0	0	0	0	0	0	0	0	0	0	0	0	0	0	0.604	0.584	0.566	0.516	1.610	0.603	0.925	0.000	0.000	0.000	0.000	0.000	0.000	0.000	0.000	0.000	0.000	0.000	0.000	0.000	0.000	32	236	8370	9191	-0.726	Error	Error	3153	5217	0	0	3390	5801	0	0	0	0
1	16	12	""	"iYDR189W"	4600	28110	70	1414	2252	1671	132	142	69	100	100	0	913	1132	744	85	114	152	96	78	0	0	0	0	0	0	0	0	0	0	0	0	0	0	0	0	0	0	0	1.548	2.025	1.921	1.805	1.496	2.273	0.896	0.000	0.000	0.000	0.000	0.000	0.000	0.000	0.000	0.000	0.000	0.000	0.000	0.000	0.000	32	236	2110	3167	0.631	Error	Error	1282	828	0	0	2120	1047	0	0	0	0
1	17	12	""	"iYDR194C"	4800	28110	70	2099	1986	1299	127	139	64	100	100	0	4631	5709	3488	84	104	72	100	100	0	0	0	0	0	0	0	0	0	0	0	0	0	0	0	0	0	0	0	0.434	0.330	0.293	0.283	1.647	0.331	0.895	0.000	0.000	0.000	0.000	0.000	0.000	0.000	0.000	0.000	0.000	0.000	0.000	0.000	0.000	32	236	6519	7484	-1.205	Error	Error	1972	4547	0	0	1859	5625	0	0	0	0
1	18	12	""	"iYDR198C"	4990	28100	70	2540	2870	1838	127	139	72	100	100	0	3478	3720	2437	91	121	118	100	100	0	0	0	0	0	0	0	0	0	0	0	0	0	0	0	0	0	0	0	0.712	0.756	0.709	0.732	1.449	0.746	0.929	0.000	0.000	0.000	0.000	0.000	0.000	0.000	0.000	0.000	0.000	0.000	0.000	0.000	0.000	32	236	5800	6372	-0.489	Error	Error	2413	3387	0	0	2743	3629	0	0	0	0
1	19	12	""	"iYDR214W"	5190	28120	90	454	2273	9574	134	143	64	82	71	0	578	1379	4258	88	110	66	98	92	0	0	0	0	0	0	0	0	0	0	0	0	0	0	0	0	0	0	0	0.653	1.657	0.570	0.522	1.929	2.198	0.768	0.000	0.000	0.000	0.000	0.000	0.000	0.000	0.000	0.000	0.000	0.000	0.000	0.000	0.000	52	406	810	3430	-0.615	Error	Error	320	490	0	0	2139	1291	0	0	0	0
1	20	12	""	"iYDR218C"	5400	28100	80	1696	2992	2687	139	152	77	100	98	0	2997	4307	3444	100	121	84	98	96	0	0	0	0	0	0	0	0	0	0	0	0	0	0	0	0	0	0	0	0.537	0.678	0.608	0.631	1.791	0.719	0.915	0.000	0.000	0.000	0.000	0.000	0.000	0.000	0.000	0.000	0.000	0.000	0.000	0.000	0.000	52	340	4454	7060	-0.896	Error	Error	1557	2897	0	0	2853	4207	0	0	0	0
1	21	12	""	"iYDR223W"	5600	28110	80	1211	1581	1296	143	149	71	96	84	0	2836	3798	2722	108	137	125	100	98	0	0	0	0	0	0	0	0	0	0	0	0	0	0	0	0	0	0	0	0.391	0.390	0.341	0.296	1.862	0.419	0.922	0.000	0.000	0.000	0.000	0.000	0.000	0.000	0.000	0.000	0.000	0.000	0.000	0.000	0.000	52	340	3796	5128	-1.353	Error	Error	1068	2728	0	0	1438	3690	0	0	0	0
1	1	13	""	"iYDR532C"	1590	28310	90	239	274	174	127	135	64	67	40	0	211	231	101	91	106	69	75	44	0	0	0	0	0	0	0	0	0	0	0	0	0	0	0	0	0	0	0	0.933	1.050	0.902	0.918	2.540	1.605	0.227	0.000	0.000	0.000	0.000	0.000	0.000	0.000	0.000	0.000	0.000	0.000	0.000	0.000	0.000	52	414	232	287	-0.100	Error	Error	112	120	0	0	147	140	0	0	0	0
1	2	13	""	"iYDR535C"	1780	28310	80	1624	1690	500	130	199	730	98	51	0	5044	4932	1257	85	131	525	98	96	0	0	0	0	0	0	0	0	0	0	0	0	0	0	0	0	0	0	0	0.301	0.322	0.332	0.326	1.422	0.327	0.471	0.000	0.000	0.000	0.000	0.000	0.000	0.000	0.000	0.000	0.000	0.000	0.000	0.000	0.000	52	340	6453	6407	-1.731	Error	Error	1494	4959	0	0	1560	4847	0	0	0	0
1	3	13	""	"iYDR539W-1"	2010	28310	50	282	318	168	141	155	81	66	33	0	239	291	146	100	137	116	58	41	0	0	0	0	0	0	0	0	0	0	0	0	0	0	0	0	0	0	0	1.014	0.927	0.935	1.017	3.684	0.528	0.249	0.000	0.000	0.000	0.000	0.000	0.000	0.000	0.000	0.000	0.000	0.000	0.000	0.000	0.000	12	104	280	368	0.021	Error	Error	141	139	0	0	177	191	0	0	0	0
1	4	13	""	"iYEL073C-4"	2200	28310	70	379	424	209	141	159	113	68	53	0	1015	1146	652	94	150	289	93	78	0	0	0	0	0	0	0	0	0	0	0	0	0	0	0	0	0	0	0	0.258	0.269	0.285	0.242	2.145	0.223	0.606	0.000	0.000	0.000	0.000	0.000	0.000	0.000	0.000	0.000	0.000	0.000	0.000	0.000	0.000	32	236	1159	1335	-1.952	Error	Error	238	921	0	0	283	1052	0	0	0	0
1	5	13	""	"iYEL071W-1"	2410	28300	70	3472	3659	1570	139	290	696	100	93	0	5297	5321	1895	98	287	948	100	96	0	0	0	0	0	0	0	0	0	0	0	0	0	0	0	0	0	0	0	0.641	0.674	0.663	0.653	1.394	0.674	0.887	0.000	0.000	0.000	0.000	0.000	0.000	0.000	0.000	0.000	0.000	0.000	0.000	0.000	0.000	32	236	8532	8743	-0.641	Error	Error	3333	5199	0	0	3520	5223	0	0	0	0
1	6	13	""	"iYEL068C"	2600	28300	70	4441	4727	2225	143	237	581	100	93	0	3351	3805	1937	93	156	301	100	100	0	0	0	0	0	0	0	0	0	0	0	0	0	0	0	0	0	0	0	1.319	1.235	1.286	1.248	1.485	1.201	0.848	0.000	0.000	0.000	0.000	0.000	0.000	0.000	0.000	0.000	0.000	0.000	0.000	0.000	0.000	32	236	7556	8296	0.400	Error	Error	4298	3258	0	0	4584	3712	0	0	0	0
1	7	13	""	"iYEL051W"	2770	28310	70	2527	2548	868	145	207	338	100	100	0	3962	3806	1254	101	232	636	100	96	0	0	0	0	0	0	0	0	0	0	0	0	0	0	0	0	0	0	0	0.617	0.649	0.643	0.650	1.375	0.626	0.812	0.000	0.000	0.000	0.000	0.000	0.000	0.000	0.000	0.000	0.000	0.000	0.000	0.000	0.000	32	236	6243	6108	-0.697	Error	Error	2382	3861	0	0	2403	3705	0	0	0	0
1	8	13	""	"itG(GCC)E"	2990	28310	60	614	678	437	129	145	101	90	68	0	619	964	849	89	121	173	100	62	0	0	0	0	0	0	0	0	0	0	0	0	0	0	0	0	0	0	0	0.915	0.627	0.581	0.671	2.079	0.629	0.660	0.000	0.000	0.000	0.000	0.000	0.000	0.000	0.000	0.000	0.000	0.000	0.000	0.000	0.000	32	176	1015	1424	-0.128	Error	Error	485	530	0	0	549	875	0	0	0	0
1	9	13	""	"iYEL047C"	3190	28310	80	1495	1518	515	128	136	71	98	98	0	3288	3150	824	85	106	72	100	100	0	0	0	0	0	0	0	0	0	0	0	0	0	0	0	0	0	0	0	0.427	0.454	0.452	0.436	1.447	0.445	0.839	0.000	0.000	0.000	0.000	0.000	0.000	0.000	0.000	0.000	0.000	0.000	0.000	0.000	0.000	52	340	4570	4455	-1.228	Error	Error	1367	3203	0	0	1390	3065	0	0	0	0
1	10	13	""	"iYEL029C"	3390	28310	90	5580	5611	1481	131	145	115	100	100	0	7375	7289	1302	95	119	105	100	100	0	0	0	0	0	0	0	0	0	0	0	0	0	0	0	0	0	0	0	0.748	0.762	0.741	0.737	1.292	0.766	0.908	0.000	0.000	0.000	0.000	0.000	0.000	0.000	0.000	0.000	0.000	0.000	0.000	0.000	0.000	52	420	12729	12674	-0.418	Error	Error	5449	7280	0	0	5480	7194	0	0	0	0
1	11	13	""	"iYEL027W"	3600	28300	70	5744	5995	2233	130	193	433	100	100	0	5273	5437	1820	94	132	217	100	100	0	0	0	0	0	0	0	0	0	0	0	0	0	0	0	0	0	0	0	1.084	1.098	1.075	1.082	1.291	1.069	0.887	0.000	0.000	0.000	0.000	0.000	0.000	0.000	0.000	0.000	0.000	0.000	0.000	0.000	0.000	32	236	10793	11208	0.116	Error	Error	5614	5179	0	0	5865	5343	0	0	0	0
1	12	13	""	"iYEL023C"	3790	28310	80	3912	4051	1183	120	129	59	100	100	0	6362	6258	1383	88	107	75	100	100	0	0	0	0	0	0	0	0	0	0	0	0	0	0	0	0	0	0	0	0.604	0.637	0.618	0.629	1.297	0.634	0.908	0.000	0.000	0.000	0.000	0.000	0.000	0.000	0.000	0.000	0.000	0.000	0.000	0.000	0.000	52	340	10066	10101	-0.726	Error	Error	3792	6274	0	0	3931	6170	0	0	0	0
1	13	13	""	"iYFL031W"	3990	28300	90	1685	1988	1388	119	128	62	100	98	0	3597	4882	2979	90	108	78	100	98	0	0	0	0	0	0	0	0	0	0	0	0	0	0	0	0	0	0	0	0.447	0.390	0.385	0.347	1.607	0.405	0.918	0.000	0.000	0.000	0.000	0.000	0.000	0.000	0.000	0.000	0.000	0.000	0.000	0.000	0.000	52	414	5073	6661	-1.163	Error	Error	1566	3507	0	0	1869	4792	0	0	0	0
1	14	13	""	"iYFL027C"	4190	28300	90	4602	4477	1899	129	134	62	100	100	0	6830	6244	1971	90	115	86	100	100	0	0	0	0	0	0	0	0	0	0	0	0	0	0	0	0	0	0	0	0.664	0.707	0.705	0.678	1.428	0.729	0.908	0.000	0.000	0.000	0.000	0.000	0.000	0.000	0.000	0.000	0.000	0.000	0.000	0.000	0.000	52	406	11213	10502	-0.592	Error	Error	4473	6740	0	0	4348	6154	0	0	0	0
1	15	13	""	"iYFL023W"	4390	28290	80	2202	2863	1828	127	132	62	100	100	0	2017	2131	1108	80	101	83	100	100	0	0	0	0	0	0	0	0	0	0	0	0	0	0	0	0	0	0	0	1.071	1.334	1.243	1.254	1.420	1.471	0.878	0.000	0.000	0.000	0.000	0.000	0.000	0.000	0.000	0.000	0.000	0.000	0.000	0.000	0.000	52	340	4012	4787	0.099	Error	Error	2075	1937	0	0	2736	2051	0	0	0	0
1	16	13	""	"iYFL009W"	4590	28280	50	1507	1491	721	121	128	55	100	100	0	2217	2200	1177	90	109	63	100	100	0	0	0	0	0	0	0	0	0	0	0	0	0	0	0	0	0	0	0	0.652	0.649	0.651	0.692	1.288	0.631	0.905	0.000	0.000	0.000	0.000	0.000	0.000	0.000	0.000	0.000	0.000	0.000	0.000	0.000	0.000	12	104	3513	3480	-0.618	Error	Error	1386	2127	0	0	1370	2110	0	0	0	0
1	17	13	""	"iYFL005W"	4790	28290	80	8853	9212	4823	127	136	68	100	100	0	5834	5112	2712	83	101	61	100	100	0	0	0	0	0	0	0	0	0	0	0	0	0	0	0	0	0	0	0	1.517	1.807	1.869	1.916	1.511	1.830	0.930	0.000	0.000	0.000	0.000	0.000	0.000	0.000	0.000	0.000	0.000	0.000	0.000	0.000	0.000	52	340	14477	14114	0.602	Error	Error	8726	5751	0	0	9085	5029	0	0	0	0
1	18	13	""	"iYFLWdelta5"	5000	28290	80	6797	7863	5975	125	136	66	100	100	0	2664	2786	1869	86	113	99	100	98	0	0	0	0	0	0	0	0	0	0	0	0	0	0	0	0	0	0	0	2.588	2.866	2.759	2.656	1.507	3.082	0.933	0.000	0.000	0.000	0.000	0.000	0.000	0.000	0.000	0.000	0.000	0.000	0.000	0.000	0.000	52	340	9250	10438	1.372	Error	Error	6672	2578	0	0	7738	2700	0	0	0	0
1	19	13	""	"iYFR009W"	5190	28290	80	4383	4665	2721	131	138	61	100	100	0	3018	3237	1767	94	126	110	100	100	0	0	0	0	0	0	0	0	0	0	0	0	0	0	0	0	0	0	0	1.454	1.443	1.472	1.415	1.530	1.497	0.917	0.000	0.000	0.000	0.000	0.000	0.000	0.000	0.000	0.000	0.000	0.000	0.000	0.000	0.000	52	334	7176	7677	0.540	Error	Error	4252	2924	0	0	4534	3143	0	0	0	0
1	20	13	""	"iYFR012W"	5390	28290	90	17437	17894	12651	133	145	89	100	100	0	8438	8541	5537	97	124	172	100	100	0	0	0	0	0	0	0	0	0	0	0	0	0	0	0	0	0	0	0	2.075	2.103	2.062	1.942	1.627	2.212	0.942	0.000	0.000	0.000	0.000	0.000	0.000	0.000	0.000	0.000	0.000	0.000	0.000	0.000	0.000	52	420	25645	26205	1.053	Error	Error	17304	8341	0	0	17761	8444	0	0	0	0
1	21	13	""	"iYFR016C"	5600	28290	90	1311	1179	584	132	145	71	100	98	0	3225	3025	1339	109	143	196	98	98	0	0	0	0	0	0	0	0	0	0	0	0	0	0	0	0	0	0	0	0.378	0.359	0.376	0.339	1.724	0.355	0.855	0.000	0.000	0.000	0.000	0.000	0.000	0.000	0.000	0.000	0.000	0.000	0.000	0.000	0.000	52	414	4295	3963	-1.402	Error	Error	1179	3116	0	0	1047	2916	0	0	0	0
1	1	14	""	"iYFR027W"	1600	28490	80	3327	4024	2781	127	136	64	100	100	0	6825	6988	3883	91	104	57	100	100	0	0	0	0	0	0	0	0	0	0	0	0	0	0	0	0	0	0	0	0.475	0.565	0.564	0.529	1.509	0.601	0.910	0.000	0.000	0.000	0.000	0.000	0.000	0.000	0.000	0.000	0.000	0.000	0.000	0.000	0.000	52	340	9934	10794	-1.073	Error	Error	3200	6734	0	0	3897	6897	0	0	0	0
1	2	14	""	"iYFR030W"	1780	28500	90	2202	2574	1669	134	150	91	100	100	0	1112	1313	756	89	111	106	100	96	0	0	0	0	0	0	0	0	0	0	0	0	0	0	0	0	0	0	0	2.022	1.993	1.910	1.895	1.526	2.116	0.911	0.000	0.000	0.000	0.000	0.000	0.000	0.000	0.000	0.000	0.000	0.000	0.000	0.000	0.000	52	414	3091	3664	1.015	Error	Error	2068	1023	0	0	2440	1224	0	0	0	0
1	3	14	""	"iYFR032C-A"	1990	28500	80	2140	2252	1255	129	139	64	100	100	0	6036	6039	2457	94	117	108	100	100	0	0	0	0	0	0	0	0	0	0	0	0	0	0	0	0	0	0	0	0.338	0.357	0.322	0.328	1.530	0.371	0.872	0.000	0.000	0.000	0.000	0.000	0.000	0.000	0.000	0.000	0.000	0.000	0.000	0.000	0.000	52	340	7953	8068	-1.563	Error	Error	2011	5942	0	0	2123	5945	0	0	0	0
1	4	14	""	"iYGL002W"	2200	28500	70	8604	8874	2877	144	181	240	100	100	0	2755	2736	741	93	118	107	100	100	0	0	0	0	0	0	0	0	0	0	0	0	0	0	0	0	0	0	0	3.178	3.303	3.235	3.219	1.288	3.515	0.907	0.000	0.000	0.000	0.000	0.000	0.000	0.000	0.000	0.000	0.000	0.000	0.000	0.000	0.000	32	236	11122	11373	1.668	Error	Error	8460	2662	0	0	8730	2643	0	0	0	0
1	5	14	""	"iYGR002C"	2380	28500	80	5864	5336	1902	139	153	76	100	100	0	1815	1802	579	103	131	99	100	100	0	0	0	0	0	0	0	0	0	0	0	0	0	0	0	0	0	0	0	3.344	3.059	3.192	2.990	1.442	3.091	0.851	0.000	0.000	0.000	0.000	0.000	0.000	0.000	0.000	0.000	0.000	0.000	0.000	0.000	0.000	52	340	7437	6896	1.742	Error	Error	5725	1712	0	0	5197	1699	0	0	0	0
1	6	14	""	"iYGR006W"	2590	28500	80	16054	14354	4570	157	178	100	100	100	0	6691	6569	1717	111	144	105	98	98	0	0	0	0	0	0	0	0	0	0	0	0	0	0	0	0	0	0	0	2.416	2.198	2.219	2.096	1.500	2.349	0.845	0.000	0.000	0.000	0.000	0.000	0.000	0.000	0.000	0.000	0.000	0.000	0.000	0.000	0.000	52	340	22477	20655	1.273	Error	Error	15897	6580	0	0	14197	6458	0	0	0	0
1	7	14	""	"iYGR026W"	2790	28500	80	4676	4297	1563	158	168	77	100	100	0	3649	3583	946	105	133	113	100	100	0	0	0	0	0	0	0	0	0	0	0	0	0	0	0	0	0	0	0	1.275	1.190	1.212	1.132	1.440	1.241	0.867	0.000	0.000	0.000	0.000	0.000	0.000	0.000	0.000	0.000	0.000	0.000	0.000	0.000	0.000	52	334	8062	7617	0.350	Error	Error	4518	3544	0	0	4139	3478	0	0	0	0
1	8	14	""	"iYGR028W"	2990	28500	70	7372	6836	3084	135	149	73	100	100	0	7130	7156	2747	94	131	144	100	100	0	0	0	0	0	0	0	0	0	0	0	0	0	0	0	0	0	0	0	1.029	0.949	0.881	0.907	1.417	0.970	0.899	0.000	0.000	0.000	0.000	0.000	0.000	0.000	0.000	0.000	0.000	0.000	0.000	0.000	0.000	32	236	14273	13763	0.041	Error	Error	7237	7036	0	0	6701	7062	0	0	0	0
1	9	14	""	"iYGR030C"	3200	28500	90	1112	1460	987	136	149	74	100	100	0	3257	3643	1979	92	109	61	100	100	0	0	0	0	0	0	0	0	0	0	0	0	0	0	0	0	0	0	0	0.308	0.373	0.341	0.326	1.586	0.400	0.880	0.000	0.000	0.000	0.000	0.000	0.000	0.000	0.000	0.000	0.000	0.000	0.000	0.000	0.000	52	420	4141	4875	-1.697	Error	Error	976	3165	0	0	1324	3551	0	0	0	0
1	10	14	""	"iYGR043C-0"	3390	28510	70	954	1112	802	128	143	72	100	96	0	1671	2404	1703	99	132	110	100	100	0	0	0	0	0	0	0	0	0	0	0	0	0	0	0	0	0	0	0	0.525	0.427	0.429	0.391	1.543	0.430	0.893	0.000	0.000	0.000	0.000	0.000	0.000	0.000	0.000	0.000	0.000	0.000	0.000	0.000	0.000	32	236	2398	3289	-0.928	Error	Error	826	1572	0	0	984	2305	0	0	0	0
1	11	14	""	"iYGR047C"	3600	28490	90	2126	2140	960	131	141	70	100	100	0	5011	4841	1597	92	113	81	100	100	0	0	0	0	0	0	0	0	0	0	0	0	0	0	0	0	0	0	0	0.406	0.423	0.436	0.399	1.550	0.413	0.841	0.000	0.000	0.000	0.000	0.000	0.000	0.000	0.000	0.000	0.000	0.000	0.000	0.000	0.000	52	420	6914	6758	-1.302	Error	Error	1995	4919	0	0	2009	4749	0	0	0	0
1	12	14	""	"iYGR051C"	3790	28500	90	825	912	602	128	139	67	92	88	0	1390	1581	940	94	111	71	100	100	0	0	0	0	0	0	0	0	0	0	0	0	0	0	0	0	0	0	0	0.538	0.527	0.505	0.430	2.000	0.549	0.868	0.000	0.000	0.000	0.000	0.000	0.000	0.000	0.000	0.000	0.000	0.000	0.000	0.000	0.000	52	420	1993	2271	-0.895	Error	Error	697	1296	0	0	784	1487	0	0	0	0
1	13	14	""	"iYGR067C"	3990	28500	60	667	971	687	127	137	65	90	90	0	1428	1965	1480	93	111	67	100	96	0	0	0	0	0	0	0	0	0	0	0	0	0	0	0	0	0	0	0	0.404	0.451	0.439	0.439	1.693	0.425	0.802	0.000	0.000	0.000	0.000	0.000	0.000	0.000	0.000	0.000	0.000	0.000	0.000	0.000	0.000	32	176	1875	2716	-1.306	Error	Error	540	1335	0	0	844	1872	0	0	0	0
1	14	14	""	"iYGR072W"	4190	28500	150	147	189	165	126	133	63	28	16	0	111	162	158	91	110	80	26	11	0	0	0	0	0	0	0	0	0	0	0	0	0	0	0	0	0	0	0	1.050	0.887	1.188	1.209	3.804	0.881	0.309	0.000	0.000	0.000	0.000	0.000	0.000	0.000	0.000	0.000	0.000	0.000	0.000	0.000	0.000	156	978	41	134	0.070	Error	Error	21	20	0	0	63	71	0	0	-50	0
1	15	14	""	"iYGR078C"	4400	28500	80	1362	1573	1037	122	134	65	100	98	0	3511	3232	1737	93	108	68	100	100	0	0	0	0	0	0	0	0	0	0	0	0	0	0	0	0	0	0	0	0.363	0.462	0.434	0.422	1.621	0.484	0.869	0.000	0.000	0.000	0.000	0.000	0.000	0.000	0.000	0.000	0.000	0.000	0.000	0.000	0.000	52	340	4658	4590	-1.463	Error	Error	1240	3418	0	0	1451	3139	0	0	0	0
1	16	14	""	"iYHR009C"	4600	28490	90	1794	2114	1425	131	144	73	100	100	0	4978	6119	3785	87	115	90	100	100	0	0	0	0	0	0	0	0	0	0	0	0	0	0	0	0	0	0	0	0.340	0.329	0.307	0.303	1.457	0.330	0.907	0.000	0.000	0.000	0.000	0.000	0.000	0.000	0.000	0.000	0.000	0.000	0.000	0.000	0.000	52	420	6554	8015	-1.556	Error	Error	1663	4891	0	0	1983	6032	0	0	0	0
1	17	14	""	"iYHR013C"	4790	28500	90	4596	5858	4648	128	138	66	100	100	0	3768	4062	2972	92	119	85	98	98	0	0	0	0	0	0	0	0	0	0	0	0	0	0	0	0	0	0	0	1.215	1.443	1.441	1.430	1.734	1.515	0.920	0.000	0.000	0.000	0.000	0.000	0.000	0.000	0.000	0.000	0.000	0.000	0.000	0.000	0.000	52	420	8144	9700	0.281	Error	Error	4468	3676	0	0	5730	3970	0	0	0	0
1	18	14	""	"iYHRWdelta7"	5010	28500	70	1155	1181	657	135	160	114	100	87	0	1451	1433	673	95	139	159	100	96	0	0	0	0	0	0	0	0	0	0	0	0	0	0	0	0	0	0	0	0.752	0.782	0.839	0.703	1.666	0.807	0.837	0.000	0.000	0.000	0.000	0.000	0.000	0.000	0.000	0.000	0.000	0.000	0.000	0.000	0.000	32	236	2376	2384	-0.411	Error	Error	1020	1356	0	0	1046	1338	0	0	0	0
1	19	14	""	"iYHR027C"	5190	28510	80	789	1035	783	127	140	67	96	88	0	2229	2777	1863	91	112	73	98	98	0	0	0	0	0	0	0	0	0	0	0	0	0	0	0	0	0	0	0	0.310	0.338	0.305	0.291	1.900	0.354	0.872	0.000	0.000	0.000	0.000	0.000	0.000	0.000	0.000	0.000	0.000	0.000	0.000	0.000	0.000	52	340	2800	3594	-1.691	Error	Error	662	2138	0	0	908	2686	0	0	0	0
1	20	14	""	"iYHR031C"	5390	28500	80	819	1056	684	131	137	67	96	92	0	1955	1955	1221	93	110	68	98	96	0	0	0	0	0	0	0	0	0	0	0	0	0	0	0	0	0	0	0	0.369	0.497	0.492	0.492	1.711	0.497	0.842	0.000	0.000	0.000	0.000	0.000	0.000	0.000	0.000	0.000	0.000	0.000	0.000	0.000	0.000	52	340	2550	2787	-1.436	Error	Error	688	1862	0	0	925	1862	0	0	0	0
1	21	14	""	"iYHR035W"	5600	28500	80	1035	1751	1586	126	133	62	96	96	0	1755	3058	2790	105	132	101	98	98	0	0	0	0	0	0	0	0	0	0	0	0	0	0	0	0	0	0	0	0.551	0.550	0.525	0.519	1.719	0.551	0.928	0.000	0.000	0.000	0.000	0.000	0.000	0.000	0.000	0.000	0.000	0.000	0.000	0.000	0.000	52	340	2559	4578	-0.860	Error	Error	909	1650	0	0	1625	2953	0	0	0	0
1	1	15	""	"iYHR048W"	1590	28710	80	847	1058	675	131	145	80	98	94	0	2492	2541	1430	94	114	76	100	100	0	0	0	0	0	0	0	0	0	0	0	0	0	0	0	0	0	0	0	0.299	0.379	0.399	0.353	1.625	0.385	0.854	0.000	0.000	0.000	0.000	0.000	0.000	0.000	0.000	0.000	0.000	0.000	0.000	0.000	0.000	52	340	3114	3374	-1.744	Error	Error	716	2398	0	0	927	2447	0	0	0	0
1	2	15	""	"iYHR052W"	1790	28710	90	3443	9572	10659	131	142	74	98	98	0	2934	7294	7756	97	114	72	100	100	0	0	0	0	0	0	0	0	0	0	0	0	0	0	0	0	0	0	0	1.167	1.312	1.216	1.190	1.834	1.360	0.935	0.000	0.000	0.000	0.000	0.000	0.000	0.000	0.000	0.000	0.000	0.000	0.000	0.000	0.000	52	420	6149	16638	0.223	Error	Error	3312	2837	0	0	9441	7197	0	0	0	0
1	3	15	""	"iYHR056C"	1990	28700	90	4514	5002	2890	125	138	71	100	100	0	9080	8414	3858	101	116	70	100	100	0	0	0	0	0	0	0	0	0	0	0	0	0	0	0	0	0	0	0	0.489	0.587	0.567	0.551	1.685	0.592	0.824	0.000	0.000	0.000	0.000	0.000	0.000	0.000	0.000	0.000	0.000	0.000	0.000	0.000	0.000	52	420	13368	13190	-1.033	Error	Error	4389	8979	0	0	4877	8313	0	0	0	0
1	4	15	""	"itF(GAA)H1"	2190	28710	100	5928	5717	1619	126	138	79	100	100	0	12010	11588	2598	98	117	69	100	100	0	0	0	0	0	0	0	0	0	0	0	0	0	0	0	0	0	0	0	0.487	0.487	0.488	0.475	1.380	0.482	0.914	0.000	0.000	0.000	0.000	0.000	0.000	0.000	0.000	0.000	0.000	0.000	0.000	0.000	0.000	80	542	17714	17081	-1.038	Error	Error	5802	11912	0	0	5591	11490	0	0	0	0
1	5	15	""	"iYHR075C"	2390	28700	90	12793	12598	2124	134	155	122	100	100	0	9585	9867	1586	110	138	144	100	100	0	0	0	0	0	0	0	0	0	0	0	0	0	0	0	0	0	0	0	1.336	1.277	1.413	1.272	1.341	1.315	0.877	0.000	0.000	0.000	0.000	0.000	0.000	0.000	0.000	0.000	0.000	0.000	0.000	0.000	0.000	52	420	22134	22221	0.418	Error	Error	12659	9475	0	0	12464	9757	0	0	0	0
1	6	15	""	"iYHR079C"	2590	28710	80	5524	5380	1820	161	177	83	100	100	0	7417	7337	1518	129	154	101	100	100	0	0	0	0	0	0	0	0	0	0	0	0	0	0	0	0	0	0	0	0.736	0.724	0.774	0.687	1.436	0.719	0.855	0.000	0.000	0.000	0.000	0.000	0.000	0.000	0.000	0.000	0.000	0.000	0.000	0.000	0.000	52	334	12651	12427	-0.442	Error	Error	5363	7288	0	0	5219	7208	0	0	0	0
1	7	15	""	"iYIL013C"	2790	28700	150	170	174	82	150	165	83	19	7	0	122	158	141	111	145	123	12	3	0	0	0	0	0	0	0	0	0	0	0	0	0	0	0	0	0	0	0	1.818	0.511	1.153	1.169	3.631	0.248	0.056	0.000	0.000	0.000	0.000	0.000	0.000	0.000	0.000	0.000	0.000	0.000	0.000	0.000	0.000	156	953	31	71	0.862	Error	Error	20	11	0	0	24	47	0	0	-100	0
1	8	15	""	"iYIL009C-A"	2990	28700	90	3182	2974	1110	145	161	87	100	100	0	2193	1981	692	102	141	125	100	96	0	0	0	0	0	0	0	0	0	0	0	0	0	0	0	0	0	0	0	1.452	1.506	1.499	1.518	1.556	1.533	0.868	0.000	0.000	0.000	0.000	0.000	0.000	0.000	0.000	0.000	0.000	0.000	0.000	0.000	0.000	52	406	5128	4708	0.538	Error	Error	3037	2091	0	0	2829	1879	0	0	0	0
1	9	15	""	"iYIL009W"	3180	28700	90	13150	12039	3699	132	150	85	100	100	0	5882	5472	1781	99	125	94	100	100	0	0	0	0	0	0	0	0	0	0	0	0	0	0	0	0	0	0	0	2.251	2.216	2.242	2.329	1.556	2.229	0.904	0.000	0.000	0.000	0.000	0.000	0.000	0.000	0.000	0.000	0.000	0.000	0.000	0.000	0.000	52	420	18801	17280	1.171	Error	Error	13018	5783	0	0	11907	5373	0	0	0	0
1	10	15	""	"itE(UUC)I"	3380	28700	80	1403	1457	708	123	137	66	100	100	0	1501	1440	647	92	117	89	98	98	0	0	0	0	0	0	0	0	0	0	0	0	0	0	0	0	0	0	0	0.908	0.990	0.920	0.961	1.440	0.996	0.860	0.000	0.000	0.000	0.000	0.000	0.000	0.000	0.000	0.000	0.000	0.000	0.000	0.000	0.000	52	340	2689	2682	-0.139	Error	Error	1280	1409	0	0	1334	1348	0	0	0	0
1	11	15	""	"iYIR010W"	3600	28690	70	983	1945	1711	136	145	74	96	93	0	737	1162	984	98	116	72	96	90	0	0	0	0	0	0	0	0	0	0	0	0	0	0	0	0	0	0	0	1.326	1.700	1.710	1.489	2.466	1.810	0.833	0.000	0.000	0.000	0.000	0.000	0.000	0.000	0.000	0.000	0.000	0.000	0.000	0.000	0.000	32	236	1486	2873	0.407	Error	Error	847	639	0	0	1809	1064	0	0	0	0
1	12	15	""	"iYIR014W"	3790	28700	80	1225	1272	568	122	135	66	100	100	0	3026	2859	1078	87	111	73	100	100	0	0	0	0	0	0	0	0	0	0	0	0	0	0	0	0	0	0	0	0.375	0.415	0.418	0.394	1.528	0.409	0.860	0.000	0.000	0.000	0.000	0.000	0.000	0.000	0.000	0.000	0.000	0.000	0.000	0.000	0.000	52	340	4042	3922	-1.414	Error	Error	1103	2939	0	0	1150	2772	0	0	0	0
1	13	15	""	"iYIR026C"	3990	28690	60	3026	2902	1234	132	142	85	100	100	0	3518	3431	1428	93	137	182	100	100	0	0	0	0	0	0	0	0	0	0	0	0	0	0	0	0	0	0	0	0.845	0.830	0.881	0.826	1.391	0.815	0.921	0.000	0.000	0.000	0.000	0.000	0.000	0.000	0.000	0.000	0.000	0.000	0.000	0.000	0.000	32	176	6319	6108	-0.243	Error	Error	2894	3425	0	0	2770	3338	0	0	0	0
1	14	15	""	"iYIR030C"	4190	28700	80	1993	2162	1013	134	161	267	98	98	0	3169	3041	1105	95	259	2536	61	1	0	0	0	0	0	0	0	0	0	0	0	0	0	0	0	0	0	0	0	0.605	0.688	0.681	0.660	1.575	0.175	0.291	0.000	0.000	0.000	0.000	0.000	0.000	0.000	0.000	0.000	0.000	0.000	0.000	0.000	0.000	52	334	4933	4974	-0.726	Error	Error	1859	3074	0	0	2028	2946	0	0	0	0
1	15	15	""	"iYIR034C"	4400	28700	80	2353	2061	850	125	136	70	98	98	0	2653	2489	807	92	111	68	98	98	0	0	0	0	0	0	0	0	0	0	0	0	0	0	0	0	0	0	0	0.870	0.808	0.825	0.761	1.433	0.830	0.877	0.000	0.000	0.000	0.000	0.000	0.000	0.000	0.000	0.000	0.000	0.000	0.000	0.000	0.000	52	340	4789	4333	-0.201	Error	Error	2228	2561	0	0	1936	2397	0	0	0	0
1	16	15	""	"iYJL223C-0"	4590	28690	90	12036	12068	2611	139	148	75	100	100	0	14833	14972	2871	92	130	152	100	100	0	0	0	0	0	0	0	0	0	0	0	0	0	0	0	0	0	0	0	0.807	0.802	0.824	0.809	1.329	0.785	0.909	0.000	0.000	0.000	0.000	0.000	0.000	0.000	0.000	0.000	0.000	0.000	0.000	0.000	0.000	52	420	26638	26809	-0.309	Error	Error	11897	14741	0	0	11929	14880	0	0	0	0
1	17	15	""	"iYJL219W"	4800	28690	90	5422	5280	1331	135	144	66	100	100	0	6070	5956	1108	96	125	85	100	100	0	0	0	0	0	0	0	0	0	0	0	0	0	0	0	0	0	0	0	0.885	0.878	0.865	0.867	1.308	0.861	0.906	0.000	0.000	0.000	0.000	0.000	0.000	0.000	0.000	0.000	0.000	0.000	0.000	0.000	0.000	52	420	11261	11005	-0.176	Error	Error	5287	5974	0	0	5145	5860	0	0	0	0
1	18	15	""	"iYJL215C"	5010	28690	70	1459	1442	775	130	149	114	96	90	0	2581	2564	1254	101	146	317	96	93	0	0	0	0	0	0	0	0	0	0	0	0	0	0	0	0	0	0	0	0.536	0.533	0.541	0.484	1.622	0.528	0.862	0.000	0.000	0.000	0.000	0.000	0.000	0.000	0.000	0.000	0.000	0.000	0.000	0.000	0.000	32	236	3809	3775	-0.900	Error	Error	1329	2480	0	0	1312	2463	0	0	0	0
1	19	15	""	"iYJR093C"	5200	28700	80	3499	3397	1299	131	142	64	100	100	0	3060	3039	969	98	120	80	100	100	0	0	0	0	0	0	0	0	0	0	0	0	0	0	0	0	0	0	0	1.137	1.111	1.100	1.060	1.543	1.154	0.896	0.000	0.000	0.000	0.000	0.000	0.000	0.000	0.000	0.000	0.000	0.000	0.000	0.000	0.000	52	340	6330	6207	0.185	Error	Error	3368	2962	0	0	3266	2941	0	0	0	0
1	20	15	""	"iYJR095W"	5400	28700	80	2330	2133	604	132	137	60	100	100	0	4091	3892	1211	91	113	74	98	96	0	0	0	0	0	0	0	0	0	0	0	0	0	0	0	0	0	0	0	0.549	0.526	0.544	0.579	1.908	0.493	0.868	0.000	0.000	0.000	0.000	0.000	0.000	0.000	0.000	0.000	0.000	0.000	0.000	0.000	0.000	52	340	6198	5802	-0.864	Error	Error	2198	4000	0	0	2001	3801	0	0	0	0
1	21	15	""	"iYJR099W"	5600	28710	70	540	720	414	135	141	69	100	96	0	981	1163	729	111	149	129	100	87	0	0	0	0	0	0	0	0	0	0	0	0	0	0	0	0	0	0	0	0.466	0.556	0.580	0.569	1.604	0.527	0.789	0.000	0.000	0.000	0.000	0.000	0.000	0.000	0.000	0.000	0.000	0.000	0.000	0.000	0.000	32	236	1275	1637	-1.103	Error	Error	405	870	0	0	585	1052	0	0	0	0
1	1	16	""	"iYJR115W"	1590	28900	80	2067	2140	760	125	136	69	100	100	0	6817	6570	1719	91	112	96	100	100	0	0	0	0	0	0	0	0	0	0	0	0	0	0	0	0	0	0	0	0.289	0.311	0.323	0.297	1.339	0.298	0.886	0.000	0.000	0.000	0.000	0.000	0.000	0.000	0.000	0.000	0.000	0.000	0.000	0.000	0.000	52	332	8668	8494	-1.792	Error	Error	1942	6726	0	0	2015	6479	0	0	0	0
1	2	16	""	"iYJR119C"	1780	28900	70	1095	1143	480	144	162	113	100	96	0	3105	3022	1274	105	193	410	100	96	0	0	0	0	0	0	0	0	0	0	0	0	0	0	0	0	0	0	0	0.317	0.342	0.330	0.335	1.480	0.308	0.826	0.000	0.000	0.000	0.000	0.000	0.000	0.000	0.000	0.000	0.000	0.000	0.000	0.000	0.000	32	236	3951	3916	-1.657	Error	Error	951	3000	0	0	999	2917	0	0	0	0
1	3	16	""	"iYJR123W"	1990	28900	70	6340	6695	2811	131	159	148	100	100	0	2665	2736	1049	95	124	137	100	100	0	0	0	0	0	0	0	0	0	0	0	0	0	0	0	0	0	0	0	2.416	2.485	2.418	2.472	1.519	2.514	0.827	0.000	0.000	0.000	0.000	0.000	0.000	0.000	0.000	0.000	0.000	0.000	0.000	0.000	0.000	32	236	8779	9205	1.273	Error	Error	6209	2570	0	0	6564	2641	0	0	0	0
1	4	16	""	"iYJR140C"	2190	28910	80	1302	1249	372	131	145	85	100	100	0	2827	2730	767	100	119	78	100	100	0	0	0	0	0	0	0	0	0	0	0	0	0	0	0	0	0	0	0	0.429	0.425	0.413	0.418	1.347	0.399	0.836	0.000	0.000	0.000	0.000	0.000	0.000	0.000	0.000	0.000	0.000	0.000	0.000	0.000	0.000	52	340	3898	3748	-1.220	Error	Error	1171	2727	0	0	1118	2630	0	0	0	0
1	5	16	""	"iYJR144W"	2380	28910	80	2517	2497	781	141	173	190	100	100	0	3926	3739	1158	126	162	137	100	100	0	0	0	0	0	0	0	0	0	0	0	0	0	0	0	0	0	0	0	0.625	0.652	0.663	0.650	1.447	0.597	0.857	0.000	0.000	0.000	0.000	0.000	0.000	0.000	0.000	0.000	0.000	0.000	0.000	0.000	0.000	52	340	6176	5969	-0.677	Error	Error	2376	3800	0	0	2356	3613	0	0	0	0
1	6	16	""	"iYJR149W"	2590	28900	80	5225	4995	1434	152	178	133	100	100	0	4942	5087	959	136	178	162	100	100	0	0	0	0	0	0	0	0	0	0	0	0	0	0	0	0	0	0	0	1.056	0.978	1.038	0.943	1.395	0.970	0.851	0.000	0.000	0.000	0.000	0.000	0.000	0.000	0.000	0.000	0.000	0.000	0.000	0.000	0.000	52	340	9879	9794	0.078	Error	Error	5073	4806	0	0	4843	4951	0	0	0	0
1	7	16	""	"iYJR159W"	2790	28910	80	6923	6853	1357	141	157	79	100	100	0	11833	12011	2015	116	145	109	100	100	0	0	0	0	0	0	0	0	0	0	0	0	0	0	0	0	0	0	0	0.579	0.564	0.568	0.558	1.281	0.542	0.903	0.000	0.000	0.000	0.000	0.000	0.000	0.000	0.000	0.000	0.000	0.000	0.000	0.000	0.000	52	340	18499	18607	-0.789	Error	Error	6782	11717	0	0	6712	11895	0	0	0	0
1	8	16	""	"iYKL225W"	2980	28900	90	26314	26198	4040	153	174	135	100	100	0	26617	26864	3068	109	198	583	100	100	0	0	0	0	0	0	0	0	0	0	0	0	0	0	0	0	0	0	0	0.987	0.973	0.963	0.968	1.194	0.964	0.925	0.000	0.000	0.000	0.000	0.000	0.000	0.000	0.000	0.000	0.000	0.000	0.000	0.000	0.000	52	420	52669	52800	-0.019	Error	Error	26161	26508	0	0	26045	26755	0	0	0	0
1	9	16	""	"iYKL221W-0"	3190	28900	90	3607	3710	906	128	139	80	100	100	0	4639	4588	789	88	118	108	100	100	0	0	0	0	0	0	0	0	0	0	0	0	0	0	0	0	0	0	0	0.764	0.796	0.782	0.784	1.285	0.768	0.895	0.000	0.000	0.000	0.000	0.000	0.000	0.000	0.000	0.000	0.000	0.000	0.000	0.000	0.000	52	420	8030	8082	-0.388	Error	Error	3479	4551	0	0	3582	4500	0	0	0	0
1	10	16	""	"iYKR062W"	3390	28910	80	637	869	532	127	138	74	94	90	0	1246	1483	831	88	121	158	100	98	0	0	0	0	0	0	0	0	0	0	0	0	0	0	0	0	0	0	0	0.440	0.532	0.541	0.458	1.942	0.537	0.724	0.000	0.000	0.000	0.000	0.000	0.000	0.000	0.000	0.000	0.000	0.000	0.000	0.000	0.000	52	340	1668	2137	-1.183	Error	Error	510	1158	0	0	742	1395	0	0	0	0
1	11	16	""	"iYKR066C"	3590	28910	100	1939	1904	765	130	143	71	97	96	0	4982	4735	1512	96	115	75	97	97	0	0	0	0	0	0	0	0	0	0	0	0	0	0	0	0	0	0	0	0.370	0.382	0.373	0.361	1.590	0.373	0.826	0.000	0.000	0.000	0.000	0.000	0.000	0.000	0.000	0.000	0.000	0.000	0.000	0.000	0.000	80	534	6695	6413	-1.433	Error	Error	1809	4886	0	0	1774	4639	0	0	0	0
1	12	16	""	"iYKR070W"	3790	28900	90	4589	4360	1764	122	138	79	100	100	0	2975	2893	886	97	120	88	100	100	0	0	0	0	0	0	0	0	0	0	0	0	0	0	0	0	0	0	0	1.552	1.516	1.456	1.424	1.392	1.618	0.892	0.000	0.000	0.000	0.000	0.000	0.000	0.000	0.000	0.000	0.000	0.000	0.000	0.000	0.000	52	420	7345	7034	0.634	Error	Error	4467	2878	0	0	4238	2796	0	0	0	0
1	13	16	""	"iYKR084C"	3980	28910	80	2026	1946	664	127	140	73	100	100	0	4031	4028	1270	99	126	93	100	100	0	0	0	0	0	0	0	0	0	0	0	0	0	0	0	0	0	0	0	0.483	0.463	0.459	0.452	1.366	0.447	0.864	0.000	0.000	0.000	0.000	0.000	0.000	0.000	0.000	0.000	0.000	0.000	0.000	0.000	0.000	52	340	5831	5748	-1.050	Error	Error	1899	3932	0	0	1819	3929	0	0	0	0
1	14	16	""	"iYKR088C"	4190	28900	90	1431	1509	677	126	154	234	98	94	0	2631	2751	1241	96	232	2261	51	5	0	0	0	0	0	0	0	0	0	0	0	0	0	0	0	0	0	0	0	0.515	0.521	0.512	0.526	1.408	0.507	0.892	0.000	0.000	0.000	0.000	0.000	0.000	0.000	0.000	0.000	0.000	0.000	0.000	0.000	0.000	52	420	3840	4038	-0.958	Error	Error	1305	2535	0	0	1383	2655	0	0	0	0
1	15	16	""	"iYKR092C-0"	4390	28910	100	1440	1375	583	125	135	67	96	95	0	5857	5843	1559	88	111	77	98	97	0	0	0	0	0	0	0	0	0	0	0	0	0	0	0	0	0	0	0	0.228	0.217	0.203	0.207	1.934	0.217	0.800	0.000	0.000	0.000	0.000	0.000	0.000	0.000	0.000	0.000	0.000	0.000	0.000	0.000	0.000	80	550	7084	7005	-2.133	Error	Error	1315	5769	0	0	1250	5755	0	0	0	0
1	16	16	""	"iYKR103W"	4590	28900	70	1384	1298	591	115	125	57	100	100	0	2902	3085	1603	95	131	196	100	100	0	0	0	0	0	0	0	0	0	0	0	0	0	0	0	0	0	0	0	0.452	0.396	0.410	0.388	1.435	0.371	0.868	0.000	0.000	0.000	0.000	0.000	0.000	0.000	0.000	0.000	0.000	0.000	0.000	0.000	0.000	32	236	4076	4173	-1.145	Error	Error	1269	2807	0	0	1183	2990	0	0	0	0
1	17	16	""	"iYKR106W-1"	4780	28900	90	6160	5961	1176	126	153	235	100	100	0	7567	7700	1101	95	165	553	100	100	0	0	0	0	0	0	0	0	0	0	0	0	0	0	0	0	0	0	0	0.808	0.767	0.773	0.759	1.277	0.739	0.897	0.000	0.000	0.000	0.000	0.000	0.000	0.000	0.000	0.000	0.000	0.000	0.000	0.000	0.000	52	420	13506	13440	-0.308	Error	Error	6034	7472	0	0	5835	7605	0	0	0	0
1	18	16	""	"iYLL066C-1"	5000	28900	90	45844	45315	17444	146	158	87	100	100	21	60540	52395	15666	111	145	113	100	100	26	0	0	0	0	0	0	0	0	0	0	0	0	0	0	0	0	0	0	0.756	0.864	0.901	0.874	1.610	0.893	0.911	0.000	0.000	0.000	0.000	0.000	0.000	0.000	0.000	0.000	0.000	0.000	0.000	0.000	0.000	52	420	106127	97453	-0.403	Error	Error	45698	60429	0	0	45169	52284	0	0	0	0
1	19	16	""	"iYLL050C"	5190	28900	90	1412	1451	522	132	143	70	100	100	0	2631	2544	829	105	129	85	100	100	0	0	0	0	0	0	0	0	0	0	0	0	0	0	0	0	0	0	0	0.507	0.541	0.522	0.522	1.340	0.516	0.875	0.000	0.000	0.000	0.000	0.000	0.000	0.000	0.000	0.000	0.000	0.000	0.000	0.000	0.000	52	420	3806	3758	-0.981	Error	Error	1280	2526	0	0	1319	2439	0	0	0	0
1	20	16	""	"iYLL044W"	5400	28900	90	5310	5397	1079	131	141	70	100	100	0	7176	7100	925	90	110	73	100	100	0	0	0	0	0	0	0	0	0	0	0	0	0	0	0	0	0	0	0	0.731	0.751	0.743	0.743	1.245	0.729	0.905	0.000	0.000	0.000	0.000	0.000	0.000	0.000	0.000	0.000	0.000	0.000	0.000	0.000	0.000	52	420	12265	12276	-0.452	Error	Error	5179	7086	0	0	5266	7010	0	0	0	0
1	21	16	""	"iYLL040C"	5600	28900	90	1062	1144	413	132	145	86	100	100	0	2692	2773	741	107	129	91	100	100	0	0	0	0	0	0	0	0	0	0	0	0	0	0	0	0	0	0	0	0.360	0.380	0.373	0.362	1.456	0.369	0.827	0.000	0.000	0.000	0.000	0.000	0.000	0.000	0.000	0.000	0.000	0.000	0.000	0.000	0.000	52	420	3515	3678	-1.475	Error	Error	930	2585	0	0	1012	2666	0	0	0	0
1	1	17	""	"iYLR267W"	1590	29100	90	1993	2988	2458	129	141	74	98	96	0	3332	5407	4269	86	106	86	100	100	0	0	0	0	0	0	0	0	0	0	0	0	0	0	0	0	0	0	0	0.574	0.537	0.521	0.493	1.748	0.544	0.925	0.000	0.000	0.000	0.000	0.000	0.000	0.000	0.000	0.000	0.000	0.000	0.000	0.000	0.000	52	420	5110	8180	-0.800	Error	Error	1864	3246	0	0	2859	5321	0	0	0	0
1	2	17	""	"itV(AAC)L"	1790	29100	90	641	1338	1343	133	142	77	92	80	0	734	1384	1276	92	113	90	98	92	0	0	0	0	0	0	0	0	0	0	0	0	0	0	0	0	0	0	0	0.791	0.933	0.867	0.747	1.901	0.997	0.912	0.000	0.000	0.000	0.000	0.000	0.000	0.000	0.000	0.000	0.000	0.000	0.000	0.000	0.000	52	420	1150	2497	-0.338	Error	Error	508	642	0	0	1205	1292	0	0	0	0
1	3	17	""	"iYLR275W"	1990	29100	80	1561	2515	2201	138	143	67	100	98	0	930	1205	886	97	116	73	98	94	0	0	0	0	0	0	0	0	0	0	0	0	0	0	0	0	0	0	0	1.708	2.145	2.014	1.898	1.614	2.396	0.910	0.000	0.000	0.000	0.000	0.000	0.000	0.000	0.000	0.000	0.000	0.000	0.000	0.000	0.000	52	340	2256	3485	0.773	Error	Error	1423	833	0	0	2377	1108	0	0	0	0
1	4	17	""	"iYLR293C"	2190	29110	80	509	701	439	130	142	61	96	84	0	3792	3838	2210	96	118	71	98	98	0	0	0	0	0	0	0	0	0	0	0	0	0	0	0	0	0	0	0	0.103	0.153	0.150	0.142	2.076	0.153	0.812	0.000	0.000	0.000	0.000	0.000	0.000	0.000	0.000	0.000	0.000	0.000	0.000	0.000	0.000	52	340	4075	4313	-3.286	Error	Error	379	3696	0	0	571	3742	0	0	0	0
1	5	17	""	"iYLR298C"	2380	29100	80	2054	2210	792	137	163	197	100	100	0	8248	8210	1956	103	148	184	100	100	0	0	0	0	0	0	0	0	0	0	0	0	0	0	0	0	0	0	0	0.235	0.256	0.258	0.245	1.517	0.212	0.706	0.000	0.000	0.000	0.000	0.000	0.000	0.000	0.000	0.000	0.000	0.000	0.000	0.000	0.000	52	340	10062	10180	-2.087	Error	Error	1917	8145	0	0	2073	8107	0	0	0	0
1	6	17	""	"iYLRCdelta18"	2600	29100	70	1104	1020	417	140	166	102	100	93	0	1439	1380	381	112	144	106	100	100	0	0	0	0	0	0	0	0	0	0	0	0	0	0	0	0	0	0	0	0.726	0.694	0.696	0.625	1.531	0.712	0.823	0.000	0.000	0.000	0.000	0.000	0.000	0.000	0.000	0.000	0.000	0.000	0.000	0.000	0.000	32	236	2291	2148	-0.461	Error	Error	964	1327	0	0	880	1268	0	0	0	0
1	7	17	""	"iYLR318W"	2790	29100	70	858	1250	915	146	157	77	87	84	0	1355	1292	689	102	124	82	100	100	0	0	0	0	0	0	0	0	0	0	0	0	0	0	0	0	0	0	0	0.568	0.928	0.858	0.567	2.785	1.066	0.848	0.000	0.000	0.000	0.000	0.000	0.000	0.000	0.000	0.000	0.000	0.000	0.000	0.000	0.000	32	236	1965	2294	-0.815	Error	Error	712	1253	0	0	1104	1190	0	0	0	0
1	8	17	""	"iYLR323C"	2990	29110	80	1947	1819	678	125	138	70	98	98	0	5308	5677	1906	99	128	114	100	100	0	0	0	0	0	0	0	0	0	0	0	0	0	0	0	0	0	0	0	0.350	0.304	0.311	0.289	1.473	0.295	0.835	0.000	0.000	0.000	0.000	0.000	0.000	0.000	0.000	0.000	0.000	0.000	0.000	0.000	0.000	52	340	7031	7272	-1.515	Error	Error	1822	5209	0	0	1694	5578	0	0	0	0
1	9	17	""	"iYLR327C"	3200	29100	80	1111	1448	921	132	144	75	100	98	0	7657	8984	4599	88	111	73	100	100	0	0	0	0	0	0	0	0	0	0	0	0	0	0	0	0	0	0	0	0.129	0.148	0.135	0.131	1.538	0.157	0.891	0.000	0.000	0.000	0.000	0.000	0.000	0.000	0.000	0.000	0.000	0.000	0.000	0.000	0.000	52	340	8548	10212	-2.951	Error	Error	979	7569	0	0	1316	8896	0	0	0	0
1	10	17	""	"iYLR338W"	3390	29100	90	565	778	556	134	147	85	92	78	0	2037	3002	2371	91	116	89	100	100	0	0	0	0	0	0	0	0	0	0	0	0	0	0	0	0	0	0	0	0.221	0.221	0.215	0.205	1.703	0.213	0.840	0.000	0.000	0.000	0.000	0.000	0.000	0.000	0.000	0.000	0.000	0.000	0.000	0.000	0.000	52	420	2377	3555	-2.175	Error	Error	431	1946	0	0	644	2911	0	0	0	0
1	11	17	""	"iYLR343W"	3590	29100	90	3087	3905	2490	129	141	88	100	100	0	3426	3989	2197	84	102	70	100	100	0	0	0	0	0	0	0	0	0	0	0	0	0	0	0	0	0	0	0	0.885	0.967	0.939	0.890	1.632	1.012	0.890	0.000	0.000	0.000	0.000	0.000	0.000	0.000	0.000	0.000	0.000	0.000	0.000	0.000	0.000	52	414	6300	7681	-0.176	Error	Error	2958	3342	0	0	3776	3905	0	0	0	0
1	12	17	""	"iYLR345W"	3790	29100	90	5502	5988	3730	125	142	82	100	100	0	3419	3559	1995	90	108	62	100	100	0	0	0	0	0	0	0	0	0	0	0	0	0	0	0	0	0	0	0	1.615	1.690	1.676	1.600	1.493	1.796	0.906	0.000	0.000	0.000	0.000	0.000	0.000	0.000	0.000	0.000	0.000	0.000	0.000	0.000	0.000	52	420	8706	9332	0.692	Error	Error	5377	3329	0	0	5863	3469	0	0	0	0
1	13	17	""	"iYMR044W"	4000	29090	70	11401	11617	8552	137	170	189	100	100	0	6734	6520	4128	93	116	85	100	100	0	0	0	0	0	0	0	0	0	0	0	0	0	0	0	0	0	0	0	1.696	1.786	1.664	1.586	1.439	1.925	0.934	0.000	0.000	0.000	0.000	0.000	0.000	0.000	0.000	0.000	0.000	0.000	0.000	0.000	0.000	32	236	17905	17907	0.762	Error	Error	11264	6641	0	0	11480	6427	0	0	0	0
1	14	17	""	"iYMR048W"	4190	29100	70	3849	4694	2681	140	154	83	100	100	0	4408	5127	2871	93	120	105	100	100	0	0	0	0	0	0	0	0	0	0	0	0	0	0	0	0	0	0	0	0.860	0.905	0.880	0.876	1.569	0.908	0.913	0.000	0.000	0.000	0.000	0.000	0.000	0.000	0.000	0.000	0.000	0.000	0.000	0.000	0.000	32	236	8024	9588	-0.218	Error	Error	3709	4315	0	0	4554	5034	0	0	0	0
1	15	17	""	"iYMRCdelta10"	4400	29100	60	844	955	570	140	151	92	96	84	0	775	956	507	98	125	108	100	100	0	0	0	0	0	0	0	0	0	0	0	0	0	0	0	0	0	0	0	1.040	0.950	0.791	0.829	1.741	1.034	0.758	0.000	0.000	0.000	0.000	0.000	0.000	0.000	0.000	0.000	0.000	0.000	0.000	0.000	0.000	32	176	1381	1673	0.056	Error	Error	704	677	0	0	815	858	0	0	0	0
1	16	17	""	"iYMR067C"	4600	29090	70	4653	4539	2387	136	146	79	100	100	0	6227	6136	2719	95	112	78	100	100	0	0	0	0	0	0	0	0	0	0	0	0	0	0	0	0	0	0	0	0.737	0.729	0.708	0.665	1.652	0.748	0.918	0.000	0.000	0.000	0.000	0.000	0.000	0.000	0.000	0.000	0.000	0.000	0.000	0.000	0.000	32	236	10649	10444	-0.441	Error	Error	4517	6132	0	0	4403	6041	0	0	0	0
1	17	17	""	"iYMR071C"	4790	29110	90	2135	3222	2354	126	138	65	100	100	0	2723	3641	2311	84	102	60	100	100	0	0	0	0	0	0	0	0	0	0	0	0	0	0	0	0	0	0	0	0.761	0.870	0.836	0.808	1.552	0.923	0.918	0.000	0.000	0.000	0.000	0.000	0.000	0.000	0.000	0.000	0.000	0.000	0.000	0.000	0.000	52	420	4648	6653	-0.394	Error	Error	2009	2639	0	0	3096	3557	0	0	0	0
1	18	17	""	"iYMR075C-A"	4990	29100	110	2121	4959	5391	132	142	70	98	97	0	1332	2201	2276	89	107	65	95	92	0	0	0	0	0	0	0	0	0	0	0	0	0	0	0	0	0	0	0	1.600	2.286	2.262	2.170	1.914	2.435	0.885	0.000	0.000	0.000	0.000	0.000	0.000	0.000	0.000	0.000	0.000	0.000	0.000	0.000	0.000	80	622	3232	6939	0.678	Error	Error	1989	1243	0	0	4827	2112	0	0	0	0
1	19	17	""	"iYMR090W"	5190	29100	70	2477	2468	1336	127	141	76	100	100	0	2877	2490	1322	98	114	81	100	96	0	0	0	0	0	0	0	0	0	0	0	0	0	0	0	0	0	0	0	0.846	0.979	1.041	1.020	1.654	0.986	0.903	0.000	0.000	0.000	0.000	0.000	0.000	0.000	0.000	0.000	0.000	0.000	0.000	0.000	0.000	32	236	5129	4733	-0.242	Error	Error	2350	2779	0	0	2341	2392	0	0	0	0
1	20	17	""	"iYMR095C"	5400	29090	70	3814	4170	2744	121	132	64	96	96	0	3676	3690	2180	85	98	56	100	100	0	0	0	0	0	0	0	0	0	0	0	0	0	0	0	0	0	0	0	1.028	1.123	1.099	1.028	2.008	1.179	0.886	0.000	0.000	0.000	0.000	0.000	0.000	0.000	0.000	0.000	0.000	0.000	0.000	0.000	0.000	32	236	7284	7654	0.040	Error	Error	3693	3591	0	0	4049	3605	0	0	0	0
1	21	17	""	"iYMRCdelta13"	5600	29100	60	830	1132	892	129	149	105	90	84	0	965	1184	896	102	133	104	93	81	0	0	0	0	0	0	0	0	0	0	0	0	0	0	0	0	0	0	0	0.812	0.927	0.926	0.918	1.979	0.965	0.901	0.000	0.000	0.000	0.000	0.000	0.000	0.000	0.000	0.000	0.000	0.000	0.000	0.000	0.000	32	176	1564	2085	-0.300	Error	Error	701	863	0	0	1003	1082	0	0	0	0
1	1	18	""	"iYMR111C"	1590	29310	90	2728	2890	1408	130	150	84	100	100	0	5976	5548	2567	89	106	61	100	100	0	0	0	0	0	0	0	0	0	0	0	0	0	0	0	0	0	0	0	0.441	0.506	0.508	0.499	1.274	0.497	0.931	0.000	0.000	0.000	0.000	0.000	0.000	0.000	0.000	0.000	0.000	0.000	0.000	0.000	0.000	52	420	8485	8219	-1.180	Error	Error	2598	5887	0	0	2760	5459	0	0	0	0
1	2	18	""	"iYMR115W"	1790	29310	50	326	315	114	133	143	66	83	58	0	424	459	181	87	107	128	91	66	0	0	0	0	0	0	0	0	0	0	0	0	0	0	0	0	0	0	0	0.573	0.489	0.534	0.505	2.105	0.491	0.321	0.000	0.000	0.000	0.000	0.000	0.000	0.000	0.000	0.000	0.000	0.000	0.000	0.000	0.000	12	104	530	554	-0.804	Error	Error	193	337	0	0	182	372	0	0	0	0
1	3	18	""	"iYMRWdelta16"	1980	29310	80	1339	1861	1571	131	143	73	98	98	0	1419	2305	1994	87	109	75	100	100	0	0	0	0	0	0	0	0	0	0	0	0	0	0	0	0	0	0	0	0.907	0.780	0.721	0.737	1.612	0.750	0.840	0.000	0.000	0.000	0.000	0.000	0.000	0.000	0.000	0.000	0.000	0.000	0.000	0.000	0.000	52	340	2540	3948	-0.141	Error	Error	1208	1332	0	0	1730	2218	0	0	0	0
1	4	18	""	"iYNL258C"	2190	29310	90	2127	2073	770	134	144	68	100	100	0	3102	2882	913	93	118	80	100	100	0	0	0	0	0	0	0	0	0	0	0	0	0	0	0	0	0	0	0	0.662	0.695	0.681	0.676	1.299	0.692	0.898	0.000	0.000	0.000	0.000	0.000	0.000	0.000	0.000	0.000	0.000	0.000	0.000	0.000	0.000	52	420	5002	4728	-0.594	Error	Error	1993	3009	0	0	1939	2789	0	0	0	0
1	5	18	""	"iYNL254C"	2380	29300	90	5473	5005	2872	130	137	59	100	100	0	9970	8908	4658	96	118	75	100	100	0	0	0	0	0	0	0	0	0	0	0	0	0	0	0	0	0	0	0	0.541	0.553	0.557	0.520	1.431	0.542	0.905	0.000	0.000	0.000	0.000	0.000	0.000	0.000	0.000	0.000	0.000	0.000	0.000	0.000	0.000	52	420	15217	13687	-0.886	Error	Error	5343	9874	0	0	4875	8812	0	0	0	0
1	6	18	""	"iYNL249C"	2590	29300	90	966	1449	1107	128	141	74	100	100	0	2485	3020	1751	89	116	104	100	98	0	0	0	0	0	0	0	0	0	0	0	0	0	0	0	0	0	0	0	0.350	0.451	0.428	0.390	1.717	0.493	0.866	0.000	0.000	0.000	0.000	0.000	0.000	0.000	0.000	0.000	0.000	0.000	0.000	0.000	0.000	52	420	3234	4252	-1.516	Error	Error	838	2396	0	0	1321	2931	0	0	0	0
1	7	18	""	"iYNL231C"	2790	29310	100	632	936	686	138	149	76	97	92	0	1264	1448	800	98	123	97	98	98	0	0	0	0	0	0	0	0	0	0	0	0	0	0	0	0	0	0	0	0.424	0.591	0.518	0.484	1.959	0.662	0.805	0.000	0.000	0.000	0.000	0.000	0.000	0.000	0.000	0.000	0.000	0.000	0.000	0.000	0.000	80	535	1660	2148	-1.239	Error	Error	494	1166	0	0	798	1350	0	0	0	0
1	8	18	""	"iYNL225C"	2980	29320	90	582	1208	1115	138	156	100	94	82	0	2146	3536	2901	96	127	109	98	98	0	0	0	0	0	0	0	0	0	0	0	0	0	0	0	0	0	0	0	0.217	0.311	0.280	0.256	2.198	0.324	0.825	0.000	0.000	0.000	0.000	0.000	0.000	0.000	0.000	0.000	0.000	0.000	0.000	0.000	0.000	52	414	2494	4510	-2.207	Error	Error	444	2050	0	0	1070	3440	0	0	0	0
1	9	18	""	"iYNL221C"	3190	29300	90	3231	3783	2502	131	140	70	100	100	0	8436	9381	4999	86	108	78	100	100	0	0	0	0	0	0	0	0	0	0	0	0	0	0	0	0	0	0	0	0.371	0.393	0.375	0.343	1.495	0.412	0.930	0.000	0.000	0.000	0.000	0.000	0.000	0.000	0.000	0.000	0.000	0.000	0.000	0.000	0.000	52	420	11450	12947	-1.430	Error	Error	3100	8350	0	0	3652	9295	0	0	0	0
1	10	18	""	"iYNL202W"	3390	29310	80	570	1290	1381	137	150	73	90	75	0	568	1056	1009	96	121	85	92	86	0	0	0	0	0	0	0	0	0	0	0	0	0	0	0	0	0	0	0	0.917	1.201	1.166	1.003	2.123	1.350	0.799	0.000	0.000	0.000	0.000	0.000	0.000	0.000	0.000	0.000	0.000	0.000	0.000	0.000	0.000	52	340	905	2113	-0.124	Error	Error	433	472	0	0	1153	960	0	0	0	0
1	11	18	""	"iYNL197C"	3600	29300	90	1611	2090	1505	127	139	69	98	98	0	5390	7158	4806	88	110	77	100	100	0	0	0	0	0	0	0	0	0	0	0	0	0	0	0	0	0	0	0	0.280	0.278	0.260	0.252	1.515	0.280	0.915	0.000	0.000	0.000	0.000	0.000	0.000	0.000	0.000	0.000	0.000	0.000	0.000	0.000	0.000	52	414	6786	9033	-1.837	Error	Error	1484	5302	0	0	1963	7070	0	0	0	0
1	12	18	""	"iYNL193W"	3790	29310	100	911	1004	478	130	143	69	97	97	0	4989	4915	2294	89	108	69	98	98	0	0	0	0	0	0	0	0	0	0	0	0	0	0	0	0	0	0	0	0.159	0.181	0.176	0.176	1.749	0.174	0.843	0.000	0.000	0.000	0.000	0.000	0.000	0.000	0.000	0.000	0.000	0.000	0.000	0.000	0.000	80	535	5681	5700	-2.649	Error	Error	781	4900	0	0	874	4826	0	0	0	0
1	13	18	""	"iYNL176C"	3990	29320	90	1422	1899	1277	127	139	73	100	98	0	6075	6890	4316	89	106	69	100	100	0	0	0	0	0	0	0	0	0	0	0	0	0	0	0	0	0	0	0	0.216	0.261	0.252	0.244	1.426	0.259	0.903	0.000	0.000	0.000	0.000	0.000	0.000	0.000	0.000	0.000	0.000	0.000	0.000	0.000	0.000	52	420	7281	8573	-2.209	Error	Error	1295	5986	0	0	1772	6801	0	0	0	0
1	14	18	""	"iYNL168C"	4200	29300	90	2809	3452	3152	135	150	83	100	100	0	4023	4700	2770	87	108	81	100	100	0	0	0	0	0	0	0	0	0	0	0	0	0	0	0	0	0	0	0	0.679	0.719	0.626	0.638	1.459	0.836	0.754	0.000	0.000	0.000	0.000	0.000	0.000	0.000	0.000	0.000	0.000	0.000	0.000	0.000	0.000	52	414	6610	7930	-0.558	Error	Error	2674	3936	0	0	3317	4613	0	0	0	0
1	15	18	""	"iYNL164C"	4390	29310	100	821	1459	1582	132	144	79	97	95	0	1459	2737	2940	85	102	64	100	97	0	0	0	0	0	0	0	0	0	0	0	0	0	0	0	0	0	0	0	0.501	0.500	0.506	0.500	1.966	0.513	0.927	0.000	0.000	0.000	0.000	0.000	0.000	0.000	0.000	0.000	0.000	0.000	0.000	0.000	0.000	80	522	2063	3979	-0.996	Error	Error	689	1374	0	0	1327	2652	0	0	0	0
1	16	18	""	"iYOL113W"	4590	29290	100	1413	1447	587	125	135	69	100	98	0	2194	2019	801	81	95	56	97	97	0	0	0	0	0	0	0	0	0	0	0	0	0	0	0	0	0	0	0	0.610	0.682	0.675	0.693	1.784	0.671	0.857	0.000	0.000	0.000	0.000	0.000	0.000	0.000	0.000	0.000	0.000	0.000	0.000	0.000	0.000	80	548	3401	3260	-0.714	Error	Error	1288	2113	0	0	1322	1938	0	0	0	0
1	17	18	""	"iYOL109W"	4790	29290	70	497	538	296	134	138	60	93	84	0	576	709	392	85	100	53	100	93	0	0	0	0	0	0	0	0	0	0	0	0	0	0	0	0	0	0	0	0.739	0.647	0.648	0.551	2.403	0.652	0.728	0.000	0.000	0.000	0.000	0.000	0.000	0.000	0.000	0.000	0.000	0.000	0.000	0.000	0.000	32	236	854	1028	-0.436	Error	Error	363	491	0	0	404	624	0	0	0	0
1	18	18	""	"iYOLCdelta3"	5010	29300	70	1391	1914	1482	132	142	70	96	93	0	1179	1817	1395	87	106	63	100	100	0	0	0	0	0	0	0	0	0	0	0	0	0	0	0	0	0	0	0	1.153	1.030	0.943	1.025	1.794	1.056	0.911	0.000	0.000	0.000	0.000	0.000	0.000	0.000	0.000	0.000	0.000	0.000	0.000	0.000	0.000	32	236	2351	3512	0.205	Error	Error	1259	1092	0	0	1782	1730	0	0	0	0
1	19	18	""	"iYOL092W"	5200	29290	90	499	797	693	129	138	61	88	76	0	1081	1315	1006	92	109	68	100	96	0	0	0	0	0	0	0	0	0	0	0	0	0	0	0	0	0	0	0	0.374	0.546	0.535	0.438	2.317	0.598	0.869	0.000	0.000	0.000	0.000	0.000	0.000	0.000	0.000	0.000	0.000	0.000	0.000	0.000	0.000	52	420	1359	1891	-1.418	Error	Error	370	989	0	0	668	1223	0	0	0	0
1	20	18	""	"iYOL088C"	5400	29290	90	859	1491	1330	129	139	69	98	96	0	1599	2536	2148	95	113	75	98	96	0	0	0	0	0	0	0	0	0	0	0	0	0	0	0	0	0	0	0	0.485	0.558	0.536	0.514	1.828	0.575	0.910	0.000	0.000	0.000	0.000	0.000	0.000	0.000	0.000	0.000	0.000	0.000	0.000	0.000	0.000	52	420	2234	3803	-1.043	Error	Error	730	1504	0	0	1362	2441	0	0	0	0
1	21	18	""	"iYOL084W"	5600	29290	90	835	1287	935	130	142	68	100	96	0	2250	3018	2086	100	120	82	100	100	0	0	0	0	0	0	0	0	0	0	0	0	0	0	0	0	0	0	0	0.328	0.397	0.368	0.371	1.615	0.404	0.909	0.000	0.000	0.000	0.000	0.000	0.000	0.000	0.000	0.000	0.000	0.000	0.000	0.000	0.000	52	420	2855	4075	-1.609	Error	Error	705	2150	0	0	1157	2918	0	0	0	0
1	1	19	""	"iYOL067C"	1590	29510	90	1269	1275	397	135	147	75	100	100	0	3127	2887	973	87	107	70	100	100	0	0	0	0	0	0	0	0	0	0	0	0	0	0	0	0	0	0	0	0.373	0.407	0.403	0.419	1.411	0.379	0.855	0.000	0.000	0.000	0.000	0.000	0.000	0.000	0.000	0.000	0.000	0.000	0.000	0.000	0.000	52	420	4174	3940	-1.423	Error	Error	1134	3040	0	0	1140	2800	0	0	0	0
1	2	19	""	"iYOL063C"	1800	29510	90	930	1164	744	141	155	87	98	94	0	2409	2849	1477	95	108	63	100	100	0	0	0	0	0	0	0	0	0	0	0	0	0	0	0	0	0	0	0	0.341	0.371	0.353	0.311	1.805	0.399	0.781	0.000	0.000	0.000	0.000	0.000	0.000	0.000	0.000	0.000	0.000	0.000	0.000	0.000	0.000	52	420	3103	3777	-1.552	Error	Error	789	2314	0	0	1023	2754	0	0	0	0
1	3	19	""	"iYOL059W"	2000	29500	90	2716	3230	2118	134	155	193	100	96	0	9329	9691	5071	95	118	94	100	100	0	0	0	0	0	0	0	0	0	0	0	0	0	0	0	0	0	0	0	0.280	0.323	0.315	0.290	1.552	0.336	0.913	0.000	0.000	0.000	0.000	0.000	0.000	0.000	0.000	0.000	0.000	0.000	0.000	0.000	0.000	52	414	11816	12692	-1.838	Error	Error	2582	9234	0	0	3096	9596	0	0	0	0
1	4	19	""	"iYOL045W"	2180	29510	80	4183	4066	1405	132	149	81	100	100	0	2488	2546	861	90	125	131	100	100	0	0	0	0	0	0	0	0	0	0	0	0	0	0	0	0	0	0	0	1.689	1.602	1.635	1.604	1.358	1.550	0.902	0.000	0.000	0.000	0.000	0.000	0.000	0.000	0.000	0.000	0.000	0.000	0.000	0.000	0.000	52	340	6449	6390	0.756	Error	Error	4051	2398	0	0	3934	2456	0	0	0	0
1	5	19	""	"iYOL041C"	2390	29510	80	1274	1760	1174	137	152	105	100	98	0	2532	2823	1723	97	118	76	100	100	0	0	0	0	0	0	0	0	0	0	0	0	0	0	0	0	0	0	0	0.467	0.595	0.595	0.564	1.752	0.615	0.898	0.000	0.000	0.000	0.000	0.000	0.000	0.000	0.000	0.000	0.000	0.000	0.000	0.000	0.000	52	340	3572	4349	-1.099	Error	Error	1137	2435	0	0	1623	2726	0	0	0	0
1	6	19	""	"iYOL035C"	2590	29510	90	1523	1943	1146	134	152	105	100	100	0	3757	3812	2063	91	108	64	98	98	0	0	0	0	0	0	0	0	0	0	0	0	0	0	0	0	0	0	0	0.379	0.486	0.488	0.490	1.709	0.484	0.875	0.000	0.000	0.000	0.000	0.000	0.000	0.000	0.000	0.000	0.000	0.000	0.000	0.000	0.000	52	420	5055	5530	-1.400	Error	Error	1389	3666	0	0	1809	3721	0	0	0	0
1	7	19	""	"iYOR260W"	2800	29510	80	1555	2052	1328	132	145	83	100	100	0	1745	2451	1739	96	114	69	100	100	0	0	0	0	0	0	0	0	0	0	0	0	0	0	0	0	0	0	0	0.863	0.815	0.851	0.844	1.474	0.787	0.889	0.000	0.000	0.000	0.000	0.000	0.000	0.000	0.000	0.000	0.000	0.000	0.000	0.000	0.000	52	340	3072	4275	-0.213	Error	Error	1423	1649	0	0	1920	2355	0	0	0	0
1	8	19	""	"iYOR265W"	2980	29510	90	3986	4214	1896	132	143	69	100	100	0	3924	3784	1517	93	112	84	100	100	0	0	0	0	0	0	0	0	0	0	0	0	0	0	0	0	0	0	0	1.006	1.106	1.121	1.063	1.466	1.128	0.890	0.000	0.000	0.000	0.000	0.000	0.000	0.000	0.000	0.000	0.000	0.000	0.000	0.000	0.000	52	414	7685	7773	0.009	Error	Error	3854	3831	0	0	4082	3691	0	0	0	0
1	9	19	""	"iYOR269W"	3180	29510	80	1482	2385	1786	136	146	67	100	100	0	1692	1973	1288	97	111	68	100	100	0	0	0	0	0	0	0	0	0	0	0	0	0	0	0	0	0	0	0	0.844	1.199	1.180	1.120	1.706	1.277	0.873	0.000	0.000	0.000	0.000	0.000	0.000	0.000	0.000	0.000	0.000	0.000	0.000	0.000	0.000	52	340	2941	4125	-0.245	Error	Error	1346	1595	0	0	2249	1876	0	0	0	0
1	10	19	""	"iYOR287C"	3400	29510	80	2399	2728	1619	135	144	67	100	96	0	3633	4163	2221	86	105	63	100	100	0	0	0	0	0	0	0	0	0	0	0	0	0	0	0	0	0	0	0	0.638	0.636	0.624	0.577	1.607	0.661	0.923	0.000	0.000	0.000	0.000	0.000	0.000	0.000	0.000	0.000	0.000	0.000	0.000	0.000	0.000	52	340	5811	6670	-0.648	Error	Error	2264	3547	0	0	2593	4077	0	0	0	0
1	11	19	""	"iYOR290C"	3590	29500	90	983	1588	1304	135	149	75	96	94	0	3409	5318	4242	91	111	66	100	100	0	0	0	0	0	0	0	0	0	0	0	0	0	0	0	0	0	0	0	0.256	0.278	0.255	0.255	1.964	0.273	0.875	0.000	0.000	0.000	0.000	0.000	0.000	0.000	0.000	0.000	0.000	0.000	0.000	0.000	0.000	52	420	4166	6680	-1.968	Error	Error	848	3318	0	0	1453	5227	0	0	0	0
1	12	19	""	"iYOR294W"	3790	29510	80	1567	2345	1704	135	146	71	100	98	0	3794	5022	3406	89	106	70	100	100	0	0	0	0	0	0	0	0	0	0	0	0	0	0	0	0	0	0	0	0.387	0.448	0.422	0.417	1.572	0.457	0.925	0.000	0.000	0.000	0.000	0.000	0.000	0.000	0.000	0.000	0.000	0.000	0.000	0.000	0.000	52	340	5137	7143	-1.371	Error	Error	1432	3705	0	0	2210	4933	0	0	0	0
1	13	19	""	"iYOR311C"	3990	29510	80	733	1060	726	136	141	68	100	90	0	2099	2834	1966	88	102	52	100	100	0	0	0	0	0	0	0	0	0	0	0	0	0	0	0	0	0	0	0	0.297	0.336	0.349	0.316	1.660	0.334	0.898	0.000	0.000	0.000	0.000	0.000	0.000	0.000	0.000	0.000	0.000	0.000	0.000	0.000	0.000	52	340	2608	3670	-1.752	Error	Error	597	2011	0	0	924	2746	0	0	0	0
1	14	19	""	"iYOR315W"	4200	29510	90	1098	2068	1957	135	145	68	100	100	0	1791	2664	2284	87	106	76	100	100	0	0	0	0	0	0	0	0	0	0	0	0	0	0	0	0	0	0	0	0.565	0.750	0.756	0.678	1.620	0.801	0.926	0.000	0.000	0.000	0.000	0.000	0.000	0.000	0.000	0.000	0.000	0.000	0.000	0.000	0.000	52	420	2667	4510	-0.823	Error	Error	963	1704	0	0	1933	2577	0	0	0	0
1	15	19	""	"iYOR318C"	4400	29500	90	4117	3744	1154	129	144	101	100	100	0	5191	5001	1289	83	100	61	100	100	0	0	0	0	0	0	0	0	0	0	0	0	0	0	0	0	0	0	0	0.781	0.735	0.738	0.718	1.402	0.746	0.866	0.000	0.000	0.000	0.000	0.000	0.000	0.000	0.000	0.000	0.000	0.000	0.000	0.000	0.000	52	414	9096	8533	-0.357	Error	Error	3988	5108	0	0	3615	4918	0	0	0	0
1	16	19	""	"iYOR337W"	4600	29510	80	1103	1300	811	124	132	64	100	100	0	1828	2044	1150	83	97	55	100	100	0	0	0	0	0	0	0	0	0	0	0	0	0	0	0	0	0	0	0	0.561	0.600	0.623	0.555	1.533	0.623	0.908	0.000	0.000	0.000	0.000	0.000	0.000	0.000	0.000	0.000	0.000	0.000	0.000	0.000	0.000	52	340	2724	3137	-0.834	Error	Error	979	1745	0	0	1176	1961	0	0	0	0
1	17	19	""	"iYOR341W"	4820	29510	80	1889	4368	4931	132	139	66	100	100	0	1610	3447	3423	89	102	59	100	100	0	0	0	0	0	0	0	0	0	0	0	0	0	0	0	0	0	0	0	1.155	1.261	0.999	1.060	1.561	1.387	0.928	0.000	0.000	0.000	0.000	0.000	0.000	0.000	0.000	0.000	0.000	0.000	0.000	0.000	0.000	52	340	3278	7594	0.208	Error	Error	1757	1521	0	0	4236	3358	0	0	0	0
1	18	19	""	"iYORWdelta24"	5020	29510	80	1456	1675	905	132	137	65	96	96	0	1393	1411	555	97	117	67	100	100	0	0	0	0	0	0	0	0	0	0	0	0	0	0	0	0	0	0	0	1.022	1.174	1.042	1.027	1.805	1.293	0.820	0.000	0.000	0.000	0.000	0.000	0.000	0.000	0.000	0.000	0.000	0.000	0.000	0.000	0.000	52	340	2620	2857	0.031	Error	Error	1324	1296	0	0	1543	1314	0	0	0	0
1	19	19	""	"iYPL030W"	5200	29510	80	1133	1538	1074	127	138	65	98	98	0	2527	3024	1664	102	128	87	98	98	0	0	0	0	0	0	0	0	0	0	0	0	0	0	0	0	0	0	0	0.415	0.483	0.437	0.413	1.653	0.518	0.869	0.000	0.000	0.000	0.000	0.000	0.000	0.000	0.000	0.000	0.000	0.000	0.000	0.000	0.000	52	340	3431	4333	-1.269	Error	Error	1006	2425	0	0	1411	2922	0	0	0	0
1	20	19	""	"iYPL026C"	5400	29500	80	946	1111	735	124	135	64	98	96	0	2320	2973	1995	93	111	63	100	100	0	0	0	0	0	0	0	0	0	0	0	0	0	0	0	0	0	0	0	0.369	0.343	0.334	0.321	1.586	0.342	0.923	0.000	0.000	0.000	0.000	0.000	0.000	0.000	0.000	0.000	0.000	0.000	0.000	0.000	0.000	52	340	3049	3867	-1.438	Error	Error	822	2227	0	0	987	2880	0	0	0	0
1	21	19	""	"iYPL022W"	5600	29500	80	2517	6543	7043	134	142	65	100	100	0	1625	3534	3371	97	112	61	92	92	0	0	0	0	0	0	0	0	0	0	0	0	0	0	0	0	0	0	0	1.560	1.865	1.464	1.756	2.301	2.048	0.915	0.000	0.000	0.000	0.000	0.000	0.000	0.000	0.000	0.000	0.000	0.000	0.000	0.000	0.000	52	340	3911	9846	0.641	Error	Error	2383	1528	0	0	6409	3437	0	0	0	0
1	1	20	""	"iYPL005W"	1590	29710	80	5782	8677	7151	134	151	88	100	100	0	1150	1484	1037	89	108	67	100	96	0	0	0	0	0	0	0	0	0	0	0	0	0	0	0	0	0	0	0	5.323	6.124	6.076	5.820	1.535	6.686	0.932	0.000	0.000	0.000	0.000	0.000	0.000	0.000	0.000	0.000	0.000	0.000	0.000	0.000	0.000	52	332	6709	9938	2.412	Error	Error	5648	1061	0	0	8543	1395	0	0	0	0
1	2	20	""	"iYPL001W"	1790	29700	60	1093	1681	1320	132	147	74	100	93	0	365	422	266	86	106	73	78	68	0	0	0	0	0	0	0	0	0	0	0	0	0	0	0	0	0	0	0	3.444	4.610	4.420	4.060	1.952	5.328	0.776	0.000	0.000	0.000	0.000	0.000	0.000	0.000	0.000	0.000	0.000	0.000	0.000	0.000	0.000	32	176	1240	1885	1.784	Error	Error	961	279	0	0	1549	336	0	0	0	0
1	3	20	""	"itF(GAA)P1"	2000	29700	80	2251	4349	4172	148	175	246	96	92	0	1119	1750	1352	92	112	77	96	94	0	0	0	0	0	0	0	0	0	0	0	0	0	0	0	0	0	0	0	2.048	2.534	2.377	2.103	1.789	2.916	0.911	0.000	0.000	0.000	0.000	0.000	0.000	0.000	0.000	0.000	0.000	0.000	0.000	0.000	0.000	52	340	3130	5859	1.034	Error	Error	2103	1027	0	0	4201	1658	0	0	0	0
1	4	20	""	"iYPR013C-1"	2180	29710	70	2957	2713	1305	134	148	71	96	96	0	10565	8512	4356	93	134	183	100	100	0	0	0	0	0	0	0	0	0	0	0	0	0	0	0	0	0	0	0	0.270	0.306	0.307	0.301	1.463	0.278	0.910	0.000	0.000	0.000	0.000	0.000	0.000	0.000	0.000	0.000	0.000	0.000	0.000	0.000	0.000	32	236	13295	10998	-1.891	Error	Error	2823	10472	0	0	2579	8419	0	0	0	0
1	5	20	""	"iYPR016C"	2400	29710	60	430	728	538	131	147	78	87	75	0	1125	1466	1165	96	114	78	100	100	0	0	0	0	0	0	0	0	0	0	0	0	0	0	0	0	0	0	0	0.291	0.436	0.415	0.407	1.898	0.423	0.823	0.000	0.000	0.000	0.000	0.000	0.000	0.000	0.000	0.000	0.000	0.000	0.000	0.000	0.000	32	176	1328	1967	-1.783	Error	Error	299	1029	0	0	597	1370	0	0	0	0
1	6	20	""	"iYPR020W"	2600	29700	90	2057	3165	2674	130	144	76	100	100	0	866	1097	728	91	105	62	100	96	0	0	0	0	0	0	0	0	0	0	0	0	0	0	0	0	0	0	0	2.486	3.017	2.755	2.666	1.610	3.475	0.874	0.000	0.000	0.000	0.000	0.000	0.000	0.000	0.000	0.000	0.000	0.000	0.000	0.000	0.000	52	420	2702	4041	1.314	Error	Error	1927	775	0	0	3035	1006	0	0	0	0
1	7	20	""	"iYPR035W"	2800	29710	80	382	411	217	139	149	69	90	73	0	1352	1640	1193	90	104	59	100	100	0	0	0	0	0	0	0	0	0	0	0	0	0	0	0	0	0	0	0	0.193	0.175	0.184	0.170	1.755	0.156	0.671	0.000	0.000	0.000	0.000	0.000	0.000	0.000	0.000	0.000	0.000	0.000	0.000	0.000	0.000	52	340	1505	1822	-2.377	Error	Error	243	1262	0	0	272	1550	0	0	0	0
1	8	20	""	"iYPR042C"	2990	29720	80	3171	3050	1414	139	148	84	98	98	0	7258	6517	2557	89	104	61	100	98	0	0	0	0	0	0	0	0	0	0	0	0	0	0	0	0	0	0	0	0.423	0.453	0.468	0.448	1.613	0.459	0.904	0.000	0.000	0.000	0.000	0.000	0.000	0.000	0.000	0.000	0.000	0.000	0.000	0.000	0.000	52	340	10201	9339	-1.242	Error	Error	3032	7169	0	0	2911	6428	0	0	0	0
1	9	20	""	"iYPR047W"	3190	29710	80	1985	2068	985	131	145	85	96	96	0	3751	3733	1508	94	112	69	98	98	0	0	0	0	0	0	0	0	0	0	0	0	0	0	0	0	0	0	0	0.507	0.532	0.533	0.495	1.425	0.536	0.904	0.000	0.000	0.000	0.000	0.000	0.000	0.000	0.000	0.000	0.000	0.000	0.000	0.000	0.000	52	340	5511	5576	-0.980	Error	Error	1854	3657	0	0	1937	3639	0	0	0	0
1	10	20	""	"iYCL001W-A"	3390	29700	70	22308	20976	9563	144	171	173	100	100	0	3058	2918	917	82	102	73	100	100	0	0	0	0	0	0	0	0	0	0	0	0	0	0	0	0	0	0	0	7.448	7.346	7.863	6.855	1.490	7.939	0.792	0.000	0.000	0.000	0.000	0.000	0.000	0.000	0.000	0.000	0.000	0.000	0.000	0.000	0.000	32	236	25140	23668	2.897	Error	Error	22164	2976	0	0	20832	2836	0	0	0	0
1	11	20	""	"iYCL007C"	3590	29710	80	612	1250	1245	134	143	66	94	86	0	525	887	764	90	104	75	94	84	0	0	0	0	0	0	0	0	0	0	0	0	0	0	0	0	0	0	0	1.099	1.400	1.377	1.433	2.299	1.593	0.840	0.000	0.000	0.000	0.000	0.000	0.000	0.000	0.000	0.000	0.000	0.000	0.000	0.000	0.000	52	340	913	1913	0.136	Error	Error	478	435	0	0	1116	797	0	0	0	0
1	12	20	""	"iYCL012W"	3790	29700	70	14921	17751	12716	130	148	86	100	100	0	2982	3042	1982	89	107	66	96	96	0	0	0	0	0	0	0	0	0	0	0	0	0	0	0	0	0	0	0	5.113	5.967	5.805	5.619	1.428	6.351	0.936	0.000	0.000	0.000	0.000	0.000	0.000	0.000	0.000	0.000	0.000	0.000	0.000	0.000	0.000	32	236	17684	20574	2.354	Error	Error	14791	2893	0	0	17621	2953	0	0	0	0
1	13	20	""	"iYCR011C"	3990	29710	60	618	892	611	130	151	85	90	84	0	1396	1765	1312	80	97	55	100	100	0	0	0	0	0	0	0	0	0	0	0	0	0	0	0	0	0	0	0	0.371	0.452	0.484	0.471	1.630	0.433	0.842	0.000	0.000	0.000	0.000	0.000	0.000	0.000	0.000	0.000	0.000	0.000	0.000	0.000	0.000	32	176	1804	2447	-1.431	Error	Error	488	1316	0	0	762	1685	0	0	0	0
1	14	20	""	"iYCRCdelta6-A"	4200	29710	60	860	1112	798	139	147	71	100	90	0	1074	1113	725	93	104	56	100	90	0	0	0	0	0	0	0	0	0	0	0	0	0	0	0	0	0	0	0	0.735	0.954	0.896	0.955	2.055	1.016	0.830	0.000	0.000	0.000	0.000	0.000	0.000	0.000	0.000	0.000	0.000	0.000	0.000	0.000	0.000	32	176	1702	1993	-0.444	Error	Error	721	981	0	0	973	1020	0	0	0	0
1	15	20	""	"iYHR210C-A"	4390	29710	80	6311	5794	2914	132	146	100	100	100	0	10106	8441	4138	85	102	67	100	100	0	0	0	0	0	0	0	0	0	0	0	0	0	0	0	0	0	0	0	0.617	0.678	0.697	0.696	1.510	0.671	0.919	0.000	0.000	0.000	0.000	0.000	0.000	0.000	0.000	0.000	0.000	0.000	0.000	0.000	0.000	52	340	16200	14018	-0.698	Error	Error	6179	10021	0	0	5662	8356	0	0	0	0
1	16	20	""	"iYHRCdelta14-C"	4600	29700	70	5548	6479	5338	132	139	65	96	96	0	5966	6377	4820	87	103	66	100	96	0	0	0	0	0	0	0	0	0	0	0	0	0	0	0	0	0	0	0	0.921	1.009	0.927	0.923	1.643	1.051	0.900	0.000	0.000	0.000	0.000	0.000	0.000	0.000	0.000	0.000	0.000	0.000	0.000	0.000	0.000	32	236	11295	12637	-0.118	Error	Error	5416	5879	0	0	6347	6290	0	0	0	0
1	17	20	""	"iYHRCdelta16-B"	4800	29700	80	3506	4238	2792	128	139	71	100	96	0	8834	10581	7109	84	100	61	100	98	0	0	0	0	0	0	0	0	0	0	0	0	0	0	0	0	0	0	0	0.386	0.392	0.380	0.410	2.009	0.381	0.928	0.000	0.000	0.000	0.000	0.000	0.000	0.000	0.000	0.000	0.000	0.000	0.000	0.000	0.000	52	340	12128	14607	-1.373	Error	Error	3378	8750	0	0	4110	10497	0	0	0	0
1	18	20	""	"iYLR157C-A"	5000	29700	80	7422	6894	3386	132	141	67	100	100	0	21400	18380	8842	98	119	73	100	100	0	0	0	0	0	0	0	0	0	0	0	0	0	0	0	0	0	0	0	0.342	0.370	0.383	0.370	1.572	0.362	0.927	0.000	0.000	0.000	0.000	0.000	0.000	0.000	0.000	0.000	0.000	0.000	0.000	0.000	0.000	52	340	28592	25044	-1.547	Error	Error	7290	21302	0	0	6762	18282	0	0	0	0
1	19	20	""	"tE(UUC)C"	5190	29710	60	322	325	133	131	136	65	87	56	0	468	469	206	102	120	71	93	84	0	0	0	0	0	0	0	0	0	0	0	0	0	0	0	0	0	0	0	0.522	0.529	0.597	0.496	1.913	0.510	0.540	0.000	0.000	0.000	0.000	0.000	0.000	0.000	0.000	0.000	0.000	0.000	0.000	0.000	0.000	32	176	557	561	-0.938	Error	Error	191	366	0	0	194	367	0	0	0	0
1	20	20	""	"tQ(UUG)L"	5400	29700	70	1632	1546	928	127	142	74	100	96	0	2339	2378	1455	98	115	91	100	100	0	0	0	0	0	0	0	0	0	0	0	0	0	0	0	0	0	0	0	0.672	0.622	0.553	0.615	1.568	0.611	0.862	0.000	0.000	0.000	0.000	0.000	0.000	0.000	0.000	0.000	0.000	0.000	0.000	0.000	0.000	32	236	3746	3699	-0.574	Error	Error	1505	2241	0	0	1419	2280	0	0	0	0
1	21	20	""	"YHRCTy1-1B"	5600	29700	80	14033	27150	24914	143	151	82	100	100	15	24762	31926	25314	99	125	101	100	100	21	0	0	0	0	0	0	0	0	0	0	0	0	0	0	0	0	0	0	0.563	0.849	0.828	0.749	1.967	0.908	0.856	0.000	0.000	0.000	0.000	0.000	0.000	0.000	0.000	0.000	0.000	0.000	0.000	0.000	0.000	52	340	38553	58834	-0.828	Error	Error	13890	24663	0	0	27007	31827	0	0	0	0
2	1	1	"VPS8"	"YAL002W"	6010	25830	90	31189	33339	15444	134	150	95	100	100	0	7664	7200	3056	79	97	66	100	100	0	0	0	0	0	0	0	0	0	0	0	0	0	0	0	0	0	0	0	4.094	4.663	4.790	4.569	1.482	4.897	0.893	0.000	0.000	0.000	0.000	0.000	0.000	0.000	0.000	0.000	0.000	0.000	0.000	0.000	0.000	52	376	38640	40326	2.034	Error	Error	31055	7585	0	0	33205	7121	0	0	0	0
2	2	1	"MTW1"	"YAL034W-A"	6210	25840	80	26738	23871	9805	133	143	70	100	100	0	6232	5946	2223	73	91	55	96	96	0	0	0	0	0	0	0	0	0	0	0	0	0	0	0	0	0	0	0	4.320	4.042	4.057	3.986	1.310	4.338	0.885	0.000	0.000	0.000	0.000	0.000	0.000	0.000	0.000	0.000	0.000	0.000	0.000	0.000	0.000	52	340	32764	29611	2.111	Error	Error	26605	6159	0	0	23738	5873	0	0	0	0
2	3	1	""	"YAL065C-A"	6400	25840	80	14635	12366	6157	120	136	75	100	100	0	10379	9615	4459	73	95	70	98	98	0	0	0	0	0	0	0	0	0	0	0	0	0	0	0	0	0	0	0	1.408	1.283	1.261	1.290	2.397	1.323	0.903	0.000	0.000	0.000	0.000	0.000	0.000	0.000	0.000	0.000	0.000	0.000	0.000	0.000	0.000	52	340	24821	21788	0.494	Error	Error	14515	10306	0	0	12246	9542	0	0	0	0
2	4	1	""	"YAL004W"	6590	25840	70	8054	7760	3884	121	129	62	100	100	0	9775	9955	4928	80	101	66	100	100	0	0	0	0	0	0	0	0	0	0	0	0	0	0	0	0	0	0	0	0.818	0.774	0.769	0.761	1.509	0.755	0.872	0.000	0.000	0.000	0.000	0.000	0.000	0.000	0.000	0.000	0.000	0.000	0.000	0.000	0.000	32	236	17628	17514	-0.289	Error	Error	7933	9695	0	0	7639	9875	0	0	0	0
2	5	1	"FUN12"	"YAL035W"	6790	25840	60	8922	10274	6255	134	143	66	100	100	0	7974	7889	4900	91	111	72	100	100	0	0	0	0	0	0	0	0	0	0	0	0	0	0	0	0	0	0	0	1.115	1.300	1.418	1.447	2.007	1.316	0.846	0.000	0.000	0.000	0.000	0.000	0.000	0.000	0.000	0.000	0.000	0.000	0.000	0.000	0.000	32	176	16671	17938	0.157	Error	Error	8788	7883	0	0	10140	7798	0	0	0	0
2	6	1	"SEO1"	"YAL067C"	6990	25840	70	3470	3958	2212	145	157	69	100	100	0	4535	6101	4624	104	134	104	100	100	0	0	0	0	0	0	0	0	0	0	0	0	0	0	0	0	0	0	0	0.750	0.636	0.719	0.716	1.958	0.515	0.756	0.000	0.000	0.000	0.000	0.000	0.000	0.000	0.000	0.000	0.000	0.000	0.000	0.000	0.000	32	236	7756	9810	-0.414	Error	Error	3325	4431	0	0	3813	5997	0	0	0	0
2	7	1	"ERP2"	"YAL007C"	7210	25830	90	14404	13332	3831	140	152	73	100	100	0	5975	5921	1750	83	108	78	100	100	0	0	0	0	0	0	0	0	0	0	0	0	0	0	0	0	0	0	0	2.421	2.260	2.250	2.299	1.586	2.323	0.873	0.000	0.000	0.000	0.000	0.000	0.000	0.000	0.000	0.000	0.000	0.000	0.000	0.000	0.000	52	412	20156	19030	1.276	Error	Error	14264	5892	0	0	13192	5838	0	0	0	0
2	8	1	""	"YAL037W"	7420	25830	90	4787	4704	1208	133	145	76	100	100	0	6322	6343	1108	92	122	97	100	100	0	0	0	0	0	0	0	0	0	0	0	0	0	0	0	0	0	0	0	0.747	0.731	0.778	0.715	1.366	0.747	0.875	0.000	0.000	0.000	0.000	0.000	0.000	0.000	0.000	0.000	0.000	0.000	0.000	0.000	0.000	52	412	10884	10822	-0.421	Error	Error	4654	6230	0	0	4571	6251	0	0	0	0
2	9	1	""	"YAL069W"	7630	25840	100	65535	57586	14504	191	240	203	100	100	66	64161	57589	15508	135	217	280	100	100	42	0	0	0	0	0	0	0	0	0	0	0	0	0	0	0	0	0	0	1.021	0.999	0.999	1.055	1.677	0.998	0.934	0.000	0.000	0.000	0.000	0.000	0.000	0.000	0.000	0.000	0.000	0.000	0.000	0.000	0.000	80	541	129370	114849	0.029	Error	Error	65344	64026	0	0	57395	57454	0	0	0	0
2	10	1	"SPO7"	"YAL009W"	7830	25830	100	11791	10892	3362	204	238	181	100	100	0	5663	5346	1418	152	226	292	100	97	0	0	0	0	0	0	0	0	0	0	0	0	0	0	0	0	0	0	0	2.103	2.058	2.141	2.036	1.520	2.178	0.893	0.000	0.000	0.000	0.000	0.000	0.000	0.000	0.000	0.000	0.000	0.000	0.000	0.000	0.000	80	519	17098	15882	1.072	Error	Error	11587	5511	0	0	10688	5194	0	0	0	0
2	11	1	"CYC3"	"YAL039C"	8020	25830	90	2350	2219	633	169	182	111	100	100	0	14349	13999	2140	144	192	251	100	100	0	0	0	0	0	0	0	0	0	0	0	0	0	0	0	0	0	0	0	0.154	0.148	0.160	0.141	1.563	0.144	0.826	0.000	0.000	0.000	0.000	0.000	0.000	0.000	0.000	0.000	0.000	0.000	0.000	0.000	0.000	52	406	16386	15905	-2.703	Error	Error	2181	14205	0	0	2050	13855	0	0	0	0
2	12	1	""	"YAR002W"	8230	25830	100	43277	39962	13274	196	236	146	100	100	1	7715	7173	2564	150	201	159	98	98	0	0	0	0	0	0	0	0	0	0	0	0	0	0	0	0	0	0	0	5.695	5.662	5.604	5.845	1.592	5.841	0.910	0.000	0.000	0.000	0.000	0.000	0.000	0.000	0.000	0.000	0.000	0.000	0.000	0.000	0.000	80	546	50646	46789	2.510	Error	Error	43081	7565	0	0	39766	7023	0	0	0	0
2	13	1	"CNS1"	"YBR155W"	8430	25840	90	13980	13402	5489	182	210	127	100	100	0	11659	10946	3361	145	195	166	100	100	0	0	0	0	0	0	0	0	0	0	0	0	0	0	0	0	0	0	0	1.198	1.224	1.253	1.156	1.533	1.290	0.889	0.000	0.000	0.000	0.000	0.000	0.000	0.000	0.000	0.000	0.000	0.000	0.000	0.000	0.000	52	420	25312	24021	0.261	Error	Error	13798	11514	0	0	13220	10801	0	0	0	0
2	14	1	"PCH2"	"YBR186W"	8620	25840	90	786	2111	3260	171	191	97	94	84	0	1364	3406	5054	124	176	147	92	90	0	0	0	0	0	0	0	0	0	0	0	0	0	0	0	0	0	0	0	0.496	0.591	0.493	0.509	2.433	0.608	0.838	0.000	0.000	0.000	0.000	0.000	0.000	0.000	0.000	0.000	0.000	0.000	0.000	0.000	0.000	52	420	1855	5222	-1.012	Error	Error	615	1240	0	0	1940	3282	0	0	0	0
2	15	1	"PYC2"	"YBR218C"	8830	25830	100	749	977	754	181	193	97	95	90	0	1236	1645	1722	124	171	167	96	91	0	0	0	0	0	0	0	0	0	0	0	0	0	0	0	0	0	0	0	0.511	0.523	0.558	0.547	1.950	0.436	0.760	0.000	0.000	0.000	0.000	0.000	0.000	0.000	0.000	0.000	0.000	0.000	0.000	0.000	0.000	80	546	1680	2317	-0.969	Error	Error	568	1112	0	0	796	1521	0	0	0	0
2	16	1	"ICS2"	"YBR157C"	9030	25830	80	1808	1687	528	180	199	97	100	100	0	4992	4847	905	154	200	152	100	100	0	0	0	0	0	0	0	0	0	0	0	0	0	0	0	0	0	0	0	0.337	0.321	0.324	0.300	1.480	0.322	0.815	0.000	0.000	0.000	0.000	0.000	0.000	0.000	0.000	0.000	0.000	0.000	0.000	0.000	0.000	52	332	6466	6200	-1.571	Error	Error	1628	4838	0	0	1507	4693	0	0	0	0
2	17	1	"NTC20"	"YBR188C"	9230	25830	80	4751	4183	1885	168	184	89	98	96	0	7804	7753	3416	155	202	162	98	98	0	0	0	0	0	0	0	0	0	0	0	0	0	0	0	0	0	0	0	0.599	0.528	0.504	0.538	1.783	0.514	0.883	0.000	0.000	0.000	0.000	0.000	0.000	0.000	0.000	0.000	0.000	0.000	0.000	0.000	0.000	52	332	12232	11613	-0.739	Error	Error	4583	7649	0	0	4015	7598	0	0	0	0
2	18	1	""	"YBR220C"	9430	25830	90	4713	4424	2279	167	187	115	100	100	0	11860	10812	5983	152	205	189	100	98	0	0	0	0	0	0	0	0	0	0	0	0	0	0	0	0	0	0	0	0.388	0.399	0.415	0.422	1.594	0.380	0.904	0.000	0.000	0.000	0.000	0.000	0.000	0.000	0.000	0.000	0.000	0.000	0.000	0.000	0.000	52	412	16254	14917	-1.365	Error	Error	4546	11708	0	0	4257	10660	0	0	0	0
2	19	1	""	"YBR159W"	9630	25830	90	3835	3556	1074	183	195	101	100	100	0	7509	7100	1850	147	192	147	100	100	0	0	0	0	0	0	0	0	0	0	0	0	0	0	0	0	0	0	0	0.496	0.485	0.486	0.476	1.554	0.470	0.879	0.000	0.000	0.000	0.000	0.000	0.000	0.000	0.000	0.000	0.000	0.000	0.000	0.000	0.000	52	412	11014	10326	-1.011	Error	Error	3652	7362	0	0	3373	6953	0	0	0	0
2	20	1	""	"YBR190W"	9830	25840	80	1339	1342	603	156	178	130	98	94	0	3148	2927	1341	149	196	233	100	98	0	0	0	0	0	0	0	0	0	0	0	0	0	0	0	0	0	0	0	0.394	0.427	0.423	0.407	1.813	0.414	0.860	0.000	0.000	0.000	0.000	0.000	0.000	0.000	0.000	0.000	0.000	0.000	0.000	0.000	0.000	52	340	4182	3964	-1.342	Error	Error	1183	2999	0	0	1186	2778	0	0	0	0
2	21	1	"FAT2"	"YBR222C"	10040	25830	70	1713	1930	1098	145	158	70	100	93	0	6688	6914	3873	125	155	113	100	100	0	0	0	0	0	0	0	0	0	0	0	0	0	0	0	0	0	0	0	0.239	0.263	0.261	0.235	1.710	0.254	0.875	0.000	0.000	0.000	0.000	0.000	0.000	0.000	0.000	0.000	0.000	0.000	0.000	0.000	0.000	32	230	8131	8574	-2.065	Error	Error	1568	6563	0	0	1785	6789	0	0	0	0
2	1	2	""	"YBR161W"	6030	26040	90	20225	19137	3900	114	123	54	100	100	0	9386	9179	1438	74	83	43	100	100	0	0	0	0	0	0	0	0	0	0	0	0	0	0	0	0	0	0	0	2.160	2.089	2.156	2.057	1.334	2.135	0.909	0.000	0.000	0.000	0.000	0.000	0.000	0.000	0.000	0.000	0.000	0.000	0.000	0.000	0.000	52	412	29423	28128	1.111	Error	Error	20111	9312	0	0	19023	9105	0	0	0	0
2	2	2	"RIM2"	"YBR192W"	6230	26040	90	14007	13506	2919	114	124	67	100	100	0	7252	7289	1297	70	78	37	100	100	0	0	0	0	0	0	0	0	0	0	0	0	0	0	0	0	0	0	0	1.934	1.855	1.910	1.825	1.270	1.844	0.923	0.000	0.000	0.000	0.000	0.000	0.000	0.000	0.000	0.000	0.000	0.000	0.000	0.000	0.000	52	420	21075	20611	0.952	Error	Error	13893	7182	0	0	13392	7219	0	0	0	0
2	3	2	""	"YBR224W"	6420	26040	90	4888	4650	1318	111	125	71	100	100	0	6821	6568	2033	73	83	43	100	100	0	0	0	0	0	0	0	0	0	0	0	0	0	0	0	0	0	0	0	0.708	0.699	0.710	0.715	1.376	0.665	0.920	0.000	0.000	0.000	0.000	0.000	0.000	0.000	0.000	0.000	0.000	0.000	0.000	0.000	0.000	52	407	11525	11034	-0.498	Error	Error	4777	6748	0	0	4539	6495	0	0	0	0
2	4	2	"GPM2"	"YDL021W"	6630	26040	90	9428	12272	8402	132	137	64	100	100	0	4374	4725	2970	89	107	68	100	100	0	0	0	0	0	0	0	0	0	0	0	0	0	0	0	0	0	0	0	2.169	2.619	2.641	2.531	1.505	2.775	0.923	0.000	0.000	0.000	0.000	0.000	0.000	0.000	0.000	0.000	0.000	0.000	0.000	0.000	0.000	52	406	13581	16776	1.117	Error	Error	9296	4285	0	0	12140	4636	0	0	0	0
2	5	2	""	"YDL053C"	6840	26040	90	3028	2951	1163	142	153	79	100	100	0	5332	4985	1735	103	134	148	100	100	0	0	0	0	0	0	0	0	0	0	0	0	0	0	0	0	0	0	0	0.552	0.575	0.605	0.559	1.305	0.569	0.897	0.000	0.000	0.000	0.000	0.000	0.000	0.000	0.000	0.000	0.000	0.000	0.000	0.000	0.000	52	420	8115	7691	-0.857	Error	Error	2886	5229	0	0	2809	4882	0	0	0	0
2	6	2	""	"YDL085W"	7040	26040	90	3922	4635	3628	137	155	77	100	100	0	7102	10621	8483	95	124	89	100	100	0	0	0	0	0	0	0	0	0	0	0	0	0	0	0	0	0	0	0	0.540	0.427	0.414	0.425	1.410	0.417	0.936	0.000	0.000	0.000	0.000	0.000	0.000	0.000	0.000	0.000	0.000	0.000	0.000	0.000	0.000	52	420	10792	15024	-0.889	Error	Error	3785	7007	0	0	4498	10526	0	0	0	0
2	7	2	""	"YDL023C"	7240	26050	80	2001	2123	1251	133	145	71	96	94	0	5008	6380	3973	90	118	89	94	92	0	0	0	0	0	0	0	0	0	0	0	0	0	0	0	0	0	0	0	0.380	0.316	0.324	0.319	1.947	0.302	0.904	0.000	0.000	0.000	0.000	0.000	0.000	0.000	0.000	0.000	0.000	0.000	0.000	0.000	0.000	52	340	6786	8280	-1.397	Error	Error	1868	4918	0	0	1990	6290	0	0	0	0
2	8	2	"PSA1"	"YDL055C"	7440	26050	80	3903	4532	3482	142	157	90	100	100	0	2292	2392	1425	91	123	112	100	100	0	0	0	0	0	0	0	0	0	0	0	0	0	0	0	0	0	0	0	1.709	1.908	1.762	1.679	1.545	2.182	0.896	0.000	0.000	0.000	0.000	0.000	0.000	0.000	0.000	0.000	0.000	0.000	0.000	0.000	0.000	52	340	5962	6691	0.773	Error	Error	3761	2201	0	0	4390	2301	0	0	0	0
2	9	2	"LUC7"	"YDL087C"	7640	26040	90	5255	5160	1862	192	206	121	100	100	0	11392	10739	3475	116	165	176	100	100	0	0	0	0	0	0	0	0	0	0	0	0	0	0	0	0	0	0	0	0.449	0.468	0.476	0.459	1.316	0.465	0.922	0.000	0.000	0.000	0.000	0.000	0.000	0.000	0.000	0.000	0.000	0.000	0.000	0.000	0.000	52	420	16339	15591	-1.155	Error	Error	5063	11276	0	0	4968	10623	0	0	0	0
2	10	2	""	"YDL025C"	7840	26040	100	5805	6400	2791	171	186	100	100	100	0	8612	10501	6087	138	177	162	100	100	0	0	0	0	0	0	0	0	0	0	0	0	0	0	0	0	0	0	0	0.665	0.601	0.623	0.633	1.665	0.544	0.881	0.000	0.000	0.000	0.000	0.000	0.000	0.000	0.000	0.000	0.000	0.000	0.000	0.000	0.000	80	542	14108	16592	-0.589	Error	Error	5634	8474	0	0	6229	10363	0	0	0	0
2	11	2	""	"YDL057W"	8050	26040	80	2415	4412	4701	148	156	70	100	100	0	2843	4994	5391	105	128	83	100	98	0	0	0	0	0	0	0	0	0	0	0	0	0	0	0	0	0	0	0	0.828	0.872	0.865	0.875	1.930	0.869	0.926	0.000	0.000	0.000	0.000	0.000	0.000	0.000	0.000	0.000	0.000	0.000	0.000	0.000	0.000	52	340	5005	9153	-0.272	Error	Error	2267	2738	0	0	4264	4889	0	0	0	0
2	12	2	""	"YDL089W"	8240	26040	80	1157	1806	1485	163	175	104	100	94	0	1152	1615	1540	122	158	125	94	86	0	0	0	0	0	0	0	0	0	0	0	0	0	0	0	0	0	0	0	0.965	1.100	1.244	1.251	1.833	1.029	0.904	0.000	0.000	0.000	0.000	0.000	0.000	0.000	0.000	0.000	0.000	0.000	0.000	0.000	0.000	52	340	2024	3136	-0.051	Error	Error	994	1030	0	0	1643	1493	0	0	0	0
2	13	2	""	"YDL027C"	8440	26030	90	6192	5800	1570	157	176	87	100	100	0	10141	9729	2360	131	167	181	100	100	0	0	0	0	0	0	0	0	0	0	0	0	0	0	0	0	0	0	0	0.603	0.588	0.590	0.590	1.618	0.575	0.861	0.000	0.000	0.000	0.000	0.000	0.000	0.000	0.000	0.000	0.000	0.000	0.000	0.000	0.000	52	420	16045	15241	-0.730	Error	Error	6035	10010	0	0	5643	9598	0	0	0	0
2	14	2	"RAD59"	"YDL059C"	8640	26040	90	4420	4273	1206	174	455	3814	69	0	0	5687	5469	1428	120	212	991	98	96	0	0	0	0	0	0	0	0	0	0	0	0	0	0	0	0	0	0	0	0.763	0.766	0.776	0.758	1.501	0.763	0.893	0.000	0.000	0.000	0.000	0.000	0.000	0.000	0.000	0.000	0.000	0.000	0.000	0.000	0.000	52	415	9813	9448	-0.391	Error	Error	4246	5567	0	0	4099	5349	0	0	0	0
2	15	2	""	"YDL091C"	8850	26040	90	13265	12381	6508	187	202	94	100	100	0	10331	10126	3441	144	187	134	100	100	0	0	0	0	0	0	0	0	0	0	0	0	0	0	0	0	0	0	0	1.284	1.222	1.236	1.046	1.776	1.376	0.824	0.000	0.000	0.000	0.000	0.000	0.000	0.000	0.000	0.000	0.000	0.000	0.000	0.000	0.000	52	414	23265	22176	0.360	Error	Error	13078	10187	0	0	12194	9982	0	0	0	0
2	16	2	"RPA14"	"YDR156W"	9040	26040	100	442	461	206	182	199	93	80	71	0	1902	2055	1227	159	203	166	93	91	0	0	0	0	0	0	0	0	0	0	0	0	0	0	0	0	0	0	0	0.149	0.147	0.145	0.147	2.283	0.131	0.553	0.000	0.000	0.000	0.000	0.000	0.000	0.000	0.000	0.000	0.000	0.000	0.000	0.000	0.000	80	546	2003	2175	-2.745	Error	Error	260	1743	0	0	279	1896	0	0	0	0
2	17	2	""	"YDR187C"	9250	26040	70	462	951	1098	166	180	81	75	62	0	1142	2581	3251	138	167	125	100	90	0	0	0	0	0	0	0	0	0	0	0	0	0	0	0	0	0	0	0	0.295	0.321	0.319	0.283	2.594	0.313	0.864	0.000	0.000	0.000	0.000	0.000	0.000	0.000	0.000	0.000	0.000	0.000	0.000	0.000	0.000	32	236	1300	3228	-1.762	Error	Error	296	1004	0	0	785	2443	0	0	0	0
2	18	2	""	"YDR219C"	9430	26040	60	755	2177	2894	168	187	93	93	75	0	598	2207	2917	146	184	146	90	65	0	0	0	0	0	0	0	0	0	0	0	0	0	0	0	0	0	0	0	1.299	0.975	0.814	0.894	2.942	0.988	0.875	0.000	0.000	0.000	0.000	0.000	0.000	0.000	0.000	0.000	0.000	0.000	0.000	0.000	0.000	32	176	1039	4070	0.377	Error	Error	587	452	0	0	2009	2061	0	0	0	0
2	19	2	"HOM2"	"YDR158W"	9640	26050	80	9622	14821	13895	199	219	110	100	100	0	15032	21516	17981	176	264	632	96	92	0	0	0	0	0	0	0	0	0	0	0	0	0	0	0	0	0	0	0	0.634	0.685	0.740	0.726	1.843	0.712	0.859	0.000	0.000	0.000	0.000	0.000	0.000	0.000	0.000	0.000	0.000	0.000	0.000	0.000	0.000	52	340	24279	35962	-0.657	Error	Error	9423	14856	0	0	14622	21340	0	0	0	0
2	20	2	"SLY1"	"YDR189W"	9840	26040	90	6065	7279	5503	179	201	132	100	100	0	4354	5829	4083	166	224	242	100	100	0	0	0	0	0	0	0	0	0	0	0	0	0	0	0	0	0	0	0	1.405	1.254	1.272	1.222	1.524	1.304	0.934	0.000	0.000	0.000	0.000	0.000	0.000	0.000	0.000	0.000	0.000	0.000	0.000	0.000	0.000	52	420	10074	12763	0.491	Error	Error	5886	4188	0	0	7100	5663	0	0	0	0
2	21	2	""	"YDR221W"	10040	26040	60	719	2270	3039	147	159	71	96	93	0	1917	4397	5586	118	148	100	100	100	0	0	0	0	0	0	0	0	0	0	0	0	0	0	0	0	0	0	0	0.318	0.496	0.441	0.396	2.149	0.506	0.850	0.000	0.000	0.000	0.000	0.000	0.000	0.000	0.000	0.000	0.000	0.000	0.000	0.000	0.000	32	176	2371	6402	-1.653	Error	Error	572	1799	0	0	2123	4279	0	0	0	0
2	1	3	"SSY1"	"YDR160W"	6040	26250	90	10676	12193	8031	123	128	58	100	100	0	13218	13573	7243	76	87	44	100	100	0	0	0	0	0	0	0	0	0	0	0	0	0	0	0	0	0	0	0	0.803	0.894	0.918	0.820	1.673	0.956	0.878	0.000	0.000	0.000	0.000	0.000	0.000	0.000	0.000	0.000	0.000	0.000	0.000	0.000	0.000	52	420	23695	25567	-0.317	Error	Error	10553	13142	0	0	12070	13497	0	0	0	0
2	2	3	"HST4"	"YDR191W"	6240	26240	80	4952	8344	8795	117	124	58	98	96	0	4674	6202	6132	71	80	38	100	100	0	0	0	0	0	0	0	0	0	0	0	0	0	0	0	0	0	0	0	1.050	1.342	1.247	1.235	1.559	1.414	0.923	0.000	0.000	0.000	0.000	0.000	0.000	0.000	0.000	0.000	0.000	0.000	0.000	0.000	0.000	52	334	9438	14358	0.071	Error	Error	4835	4603	0	0	8227	6131	0	0	0	0
2	3	3	""	"YDR223W"	6440	26240	150	145	183	154	122	136	72	27	12	0	92	150	178	79	93	58	28	17	0	0	0	0	0	0	0	0	0	0	0	0	0	0	0	0	0	0	0	1.769	0.859	1.265	1.249	4.530	0.996	0.306	0.000	0.000	0.000	0.000	0.000	0.000	0.000	0.000	0.000	0.000	0.000	0.000	0.000	0.000	156	882	36	132	0.823	Error	Error	23	13	0	0	61	71	0	0	-50	0
2	4	3	"NBP2"	"YDR162C"	6640	26240	150	149	169	93	135	146	68	25	13	0	111	161	150	97	120	82	25	16	0	0	0	0	0	0	0	0	0	0	0	0	0	0	0	0	0	0	0	1.000	0.531	1.273	1.258	3.701	0.423	0.170	0.000	0.000	0.000	0.000	0.000	0.000	0.000	0.000	0.000	0.000	0.000	0.000	0.000	0.000	156	838	28	98	0.000	Error	Error	14	14	0	0	34	64	0	0	-50	0
2	5	3	""	"YDR193W"	6830	26250	80	1667	2022	1707	134	146	72	94	90	0	2845	3787	3256	108	135	92	90	90	0	0	0	0	0	0	0	0	0	0	0	0	0	0	0	0	0	0	0	0.560	0.513	0.486	0.519	2.389	0.488	0.873	0.000	0.000	0.000	0.000	0.000	0.000	0.000	0.000	0.000	0.000	0.000	0.000	0.000	0.000	52	312	4270	5567	-0.836	Error	Error	1533	2737	0	0	1888	3679	0	0	0	0
2	6	3	"HTA1"	"YDR225W"	7030	26250	80	8964	8586	4526	139	146	67	100	100	0	5443	4935	1974	90	116	94	98	98	0	0	0	0	0	0	0	0	0	0	0	0	0	0	0	0	0	0	0	1.649	1.743	1.691	1.562	1.687	1.928	0.879	0.000	0.000	0.000	0.000	0.000	0.000	0.000	0.000	0.000	0.000	0.000	0.000	0.000	0.000	52	340	14178	13292	0.721	Error	Error	8825	5353	0	0	8447	4845	0	0	0	0
2	7	3	""	"YDR539W"	7240	26240	70	503	1880	2730	133	150	157	87	62	0	738	2448	3558	75	102	84	100	90	0	0	0	0	0	0	0	0	0	0	0	0	0	0	0	0	0	0	0	0.558	0.736	0.581	0.627	1.900	0.723	0.701	0.000	0.000	0.000	0.000	0.000	0.000	0.000	0.000	0.000	0.000	0.000	0.000	0.000	0.000	32	236	1033	4120	-0.841	Error	Error	370	663	0	0	1747	2373	0	0	0	0
2	8	3	""	"YEL025C"	7450	26250	80	1884	4432	5621	144	155	81	100	94	0	2258	4813	5596	84	106	75	100	100	0	0	0	0	0	0	0	0	0	0	0	0	0	0	0	0	0	0	0	0.800	0.907	0.823	0.697	2.204	0.969	0.878	0.000	0.000	0.000	0.000	0.000	0.000	0.000	0.000	0.000	0.000	0.000	0.000	0.000	0.000	52	340	3914	9017	-0.321	Error	Error	1740	2174	0	0	4288	4729	0	0	0	0
2	9	3	""	"YEL057C"	7640	26250	80	2805	3651	2569	156	172	89	100	98	0	4494	5897	3891	100	130	116	94	94	0	0	0	0	0	0	0	0	0	0	0	0	0	0	0	0	0	0	0	0.603	0.603	0.619	0.634	2.136	0.612	0.907	0.000	0.000	0.000	0.000	0.000	0.000	0.000	0.000	0.000	0.000	0.000	0.000	0.000	0.000	52	340	7043	9292	-0.730	Error	Error	2649	4394	0	0	3495	5797	0	0	0	0
2	10	3	""	"YDR541C"	7840	26250	110	425	1341	2255	164	223	325	46	28	0	569	1713	2930	133	200	278	58	47	0	0	0	0	0	0	0	0	0	0	0	0	0	0	0	0	0	0	0	0.599	0.745	0.687	0.664	2.308	0.774	0.866	0.000	0.000	0.000	0.000	0.000	0.000	0.000	0.000	0.000	0.000	0.000	0.000	0.000	0.000	80	592	697	2757	-0.740	Error	Error	261	436	0	0	1177	1580	0	0	0	0
2	11	3	"CUP5"	"YEL027W"	8040	26250	80	4425	4543	2850	144	172	151	100	98	0	4943	5551	3095	97	136	127	98	98	0	0	0	0	0	0	0	0	0	0	0	0	0	0	0	0	0	0	0	0.883	0.807	0.801	0.773	1.954	0.836	0.922	0.000	0.000	0.000	0.000	0.000	0.000	0.000	0.000	0.000	0.000	0.000	0.000	0.000	0.000	52	340	9127	9853	-0.179	Error	Error	4281	4846	0	0	4399	5454	0	0	0	0
2	12	3	"SOM1"	"YEL059C-A"	8250	26250	80	1885	1748	898	141	152	87	98	94	0	4268	3939	1692	102	135	113	98	96	0	0	0	0	0	0	0	0	0	0	0	0	0	0	0	0	0	0	0	0.419	0.419	0.408	0.384	1.780	0.433	0.798	0.000	0.000	0.000	0.000	0.000	0.000	0.000	0.000	0.000	0.000	0.000	0.000	0.000	0.000	52	340	5910	5444	-1.256	Error	Error	1744	4166	0	0	1607	3837	0	0	0	0
2	13	3	""	"YDR543C"	8440	26230	50	517	640	401	147	163	84	75	75	0	455	839	726	113	141	118	100	75	0	0	0	0	0	0	0	0	0	0	0	0	0	0	0	0	0	0	0	1.082	0.679	0.781	0.576	3.109	0.535	0.633	0.000	0.000	0.000	0.000	0.000	0.000	0.000	0.000	0.000	0.000	0.000	0.000	0.000	0.000	12	104	712	1219	0.114	Error	Error	370	342	0	0	493	726	0	0	0	0
2	14	3	""	"YEL029C"	8660	26230	110	6472	19918	24801	174	914	6105	51	40	13	3799	9308	12560	119	518	3819	50	36	0	0	0	0	0	0	0	0	0	0	0	0	0	0	0	0	0	0	0	1.711	2.149	1.370	1.729	2.517	2.186	0.688	0.000	0.000	0.000	0.000	0.000	0.000	0.000	0.000	0.000	0.000	0.000	0.000	0.000	0.000	80	611	9978	28933	0.775	Error	Error	6298	3680	0	0	19744	9189	0	0	-100	0
2	15	3	"PRB1"	"YEL060C"	8840	26250	70	351	413	180	181	197	99	71	43	0	647	900	859	140	183	166	75	62	0	0	0	0	0	0	0	0	0	0	0	0	0	0	0	0	0	0	0	0.335	0.305	0.415	0.416	2.123	0.210	0.454	0.000	0.000	0.000	0.000	0.000	0.000	0.000	0.000	0.000	0.000	0.000	0.000	0.000	0.000	32	236	677	992	-1.576	Error	Error	170	507	0	0	232	760	0	0	0	0
2	16	3	"YRF1-1"	"YDR545W"	9050	26250	80	894	1545	1737	164	178	78	86	80	0	1434	2773	3079	128	153	98	90	90	0	0	0	0	0	0	0	0	0	0	0	0	0	0	0	0	0	0	0	0.559	0.522	0.489	0.458	1.896	0.495	0.729	0.000	0.000	0.000	0.000	0.000	0.000	0.000	0.000	0.000	0.000	0.000	0.000	0.000	0.000	52	340	2036	4026	-0.839	Error	Error	730	1306	0	0	1381	2645	0	0	0	0
2	17	3	"SPF1"	"YEL031W"	9250	26250	80	272	273	112	155	172	84	51	34	0	304	375	276	136	172	119	59	34	0	0	0	0	0	0	0	0	0	0	0	0	0	0	0	0	0	0	0	0.696	0.494	0.770	0.695	3.338	0.304	0.252	0.000	0.000	0.000	0.000	0.000	0.000	0.000	0.000	0.000	0.000	0.000	0.000	0.000	0.000	52	340	285	357	-0.522	Error	Error	117	168	0	0	118	239	0	0	0	0
2	18	3	"NPR2"	"YEL062W"	9450	26250	80	2738	4746	4655	195	213	103	100	100	0	2935	4553	4478	163	208	156	96	94	0	0	0	0	0	0	0	0	0	0	0	0	0	0	0	0	0	0	0	0.917	1.037	1.102	1.055	1.826	1.046	0.851	0.000	0.000	0.000	0.000	0.000	0.000	0.000	0.000	0.000	0.000	0.000	0.000	0.000	0.000	52	340	5315	8941	-0.124	Error	Error	2543	2772	0	0	4551	4390	0	0	0	0
2	19	3	"PES4"	"YFR023W"	9650	26240	80	15483	17336	11722	185	204	110	100	100	0	6778	7722	4892	159	208	175	98	98	0	0	0	0	0	0	0	0	0	0	0	0	0	0	0	0	0	0	0	2.311	2.268	2.382	2.253	1.651	2.387	0.919	0.000	0.000	0.000	0.000	0.000	0.000	0.000	0.000	0.000	0.000	0.000	0.000	0.000	0.000	52	340	21917	24714	1.209	Error	Error	15298	6619	0	0	17151	7563	0	0	0	0
2	20	3	"HXK1"	"YFR053C"	9850	26250	80	4819	5699	3793	161	173	82	98	98	0	10637	10999	6800	157	187	121	96	92	0	0	0	0	0	0	0	0	0	0	0	0	0	0	0	0	0	0	0	0.444	0.511	0.518	0.546	2.287	0.511	0.909	0.000	0.000	0.000	0.000	0.000	0.000	0.000	0.000	0.000	0.000	0.000	0.000	0.000	0.000	52	340	15138	16380	-1.170	Error	Error	4658	10480	0	0	5538	10842	0	0	0	0
2	21	3	"SCW11"	"YGL028C"	10050	26240	90	8139	9229	5887	146	159	75	100	100	0	8717	10081	5703	132	163	138	100	100	0	0	0	0	0	0	0	0	0	0	0	0	0	0	0	0	0	0	0	0.931	0.913	0.931	0.849	1.734	0.946	0.885	0.000	0.000	0.000	0.000	0.000	0.000	0.000	0.000	0.000	0.000	0.000	0.000	0.000	0.000	52	385	16578	19032	-0.103	Error	Error	7993	8585	0	0	9083	9949	0	0	0	0
2	1	4	""	"YFR024C-A"	6040	26450	70	597	1458	2145	148	160	94	87	71	0	771	1437	1683	91	130	237	96	62	0	0	0	0	0	0	0	0	0	0	0	0	0	0	0	0	0	0	0	0.660	0.973	0.639	0.557	3.634	1.174	0.707	0.000	0.000	0.000	0.000	0.000	0.000	0.000	0.000	0.000	0.000	0.000	0.000	0.000	0.000	32	230	1129	2656	-0.599	Error	Error	449	680	0	0	1310	1346	0	0	0	0
2	2	4	""	"YFR055W"	6250	26450	90	7877	7686	3087	126	135	60	100	100	0	13542	12765	3975	79	96	55	100	100	0	0	0	0	0	0	0	0	0	0	0	0	0	0	0	0	0	0	0	0.576	0.596	0.611	0.559	1.663	0.600	0.864	0.000	0.000	0.000	0.000	0.000	0.000	0.000	0.000	0.000	0.000	0.000	0.000	0.000	0.000	52	420	21214	20246	-0.797	Error	Error	7751	13463	0	0	7560	12686	0	0	0	0
2	3	4	"RPL30"	"YGL030W"	6450	26450	80	3174	4502	3044	129	136	68	98	98	0	3276	3990	2386	72	85	48	100	98	0	0	0	0	0	0	0	0	0	0	0	0	0	0	0	0	0	0	0	0.950	1.116	1.146	1.071	1.642	1.184	0.896	0.000	0.000	0.000	0.000	0.000	0.000	0.000	0.000	0.000	0.000	0.000	0.000	0.000	0.000	52	340	6249	8291	-0.073	Error	Error	3045	3204	0	0	4373	3918	0	0	0	0
2	4	4	""	"YFR026C"	6640	26440	90	4766	4163	1368	134	141	62	100	100	0	6044	5719	2341	85	110	78	100	100	0	0	0	0	0	0	0	0	0	0	0	0	0	0	0	0	0	0	0	0.777	0.715	0.749	0.761	1.701	0.648	0.834	0.000	0.000	0.000	0.000	0.000	0.000	0.000	0.000	0.000	0.000	0.000	0.000	0.000	0.000	52	392	10591	9663	-0.363	Error	Error	4632	5959	0	0	4029	5634	0	0	0	0
2	5	4	""	"YFR057W"	6840	26440	150	152	177	103	144	155	77	19	10	0	122	162	137	103	129	87	25	11	0	0	0	0	0	0	0	0	0	0	0	0	0	0	0	0	0	0	0	0.421	0.559	1.069	1.020	4.540	0.537	0.105	0.000	0.000	0.000	0.000	0.000	0.000	0.000	0.000	0.000	0.000	0.000	0.000	0.000	0.000	156	947	27	92	-1.248	Error	Error	8	19	0	0	33	59	0	0	-50	0
2	6	4	"AGA2"	"YGL032C"	7040	26450	90	4174	4124	1343	144	154	74	100	100	0	4652	4465	1225	88	117	88	100	100	0	0	0	0	0	0	0	0	0	0	0	0	0	0	0	0	0	0	0	0.883	0.909	0.885	0.888	1.436	0.922	0.898	0.000	0.000	0.000	0.000	0.000	0.000	0.000	0.000	0.000	0.000	0.000	0.000	0.000	0.000	52	406	8594	8357	-0.180	Error	Error	4030	4564	0	0	3980	4377	0	0	0	0
2	7	4	"CDC14"	"YFR028C"	7250	26450	80	7623	7223	2545	138	147	70	98	98	0	9852	9761	3010	83	109	89	98	98	0	0	0	0	0	0	0	0	0	0	0	0	0	0	0	0	0	0	0	0.766	0.732	0.778	0.718	1.396	0.731	0.896	0.000	0.000	0.000	0.000	0.000	0.000	0.000	0.000	0.000	0.000	0.000	0.000	0.000	0.000	52	340	17254	16763	-0.384	Error	Error	7485	9769	0	0	7085	9678	0	0	0	0
2	8	4	"ERP6"	"YGL002W"	7450	26440	90	17323	16259	5157	138	154	77	100	100	0	3090	3148	794	79	102	78	100	100	0	0	0	0	0	0	0	0	0	0	0	0	0	0	0	0	0	0	0	5.707	5.253	5.462	5.089	1.363	5.578	0.882	0.000	0.000	0.000	0.000	0.000	0.000	0.000	0.000	0.000	0.000	0.000	0.000	0.000	0.000	52	420	20196	19190	2.513	Error	Error	17185	3011	0	0	16121	3069	0	0	0	0
2	9	4	""	"YGL034C"	7660	26460	80	448	510	289	135	146	63	92	82	0	893	1002	673	105	126	87	94	90	0	0	0	0	0	0	0	0	0	0	0	0	0	0	0	0	0	0	0	0.397	0.418	0.422	0.385	2.346	0.383	0.707	0.000	0.000	0.000	0.000	0.000	0.000	0.000	0.000	0.000	0.000	0.000	0.000	0.000	0.000	52	316	1101	1272	-1.332	Error	Error	313	788	0	0	375	897	0	0	0	0
2	10	4	"RPL11B"	"YGR085C"	7850	26440	80	5227	4927	1850	150	165	87	100	100	0	8248	8008	2068	106	158	212	100	100	0	0	0	0	0	0	0	0	0	0	0	0	0	0	0	0	0	0	0	0.624	0.605	0.625	0.568	1.496	0.595	0.871	0.000	0.000	0.000	0.000	0.000	0.000	0.000	0.000	0.000	0.000	0.000	0.000	0.000	0.000	52	340	13219	12679	-0.681	Error	Error	5077	8142	0	0	4777	7902	0	0	0	0
2	11	4	""	"YGR117C"	8050	26440	80	13105	12201	5938	129	144	69	100	100	0	8638	7634	2923	91	120	89	100	98	0	0	0	0	0	0	0	0	0	0	0	0	0	0	0	0	0	0	0	1.518	1.600	1.719	1.485	2.007	1.708	0.878	0.000	0.000	0.000	0.000	0.000	0.000	0.000	0.000	0.000	0.000	0.000	0.000	0.000	0.000	52	340	21523	19615	0.602	Error	Error	12976	8547	0	0	12072	7543	0	0	0	0
2	12	4	""	"YGR149W"	8240	26450	80	9896	9742	4653	135	153	85	100	100	0	10739	9724	4136	107	128	92	98	98	0	0	0	0	0	0	0	0	0	0	0	0	0	0	0	0	0	0	0	0.918	0.999	1.038	0.990	2.257	1.015	0.852	0.000	0.000	0.000	0.000	0.000	0.000	0.000	0.000	0.000	0.000	0.000	0.000	0.000	0.000	52	340	20393	19224	-0.123	Error	Error	9761	10632	0	0	9607	9617	0	0	0	0
2	13	4	"PDC6"	"YGR087C"	8460	26450	80	2971	3024	1088	137	151	75	100	100	0	11156	10557	3223	94	114	72	98	98	0	0	0	0	0	0	0	0	0	0	0	0	0	0	0	0	0	0	0	0.256	0.276	0.273	0.269	1.544	0.267	0.858	0.000	0.000	0.000	0.000	0.000	0.000	0.000	0.000	0.000	0.000	0.000	0.000	0.000	0.000	52	340	13896	13350	-1.965	Error	Error	2834	11062	0	0	2887	10463	0	0	0	0
2	14	4	"NUP57"	"YGR119C"	8650	26440	90	9606	8984	2864	162	174	85	100	100	0	10898	10724	1954	100	133	88	100	100	0	0	0	0	0	0	0	0	0	0	0	0	0	0	0	0	0	0	0	0.875	0.830	0.853	0.781	1.560	0.855	0.864	0.000	0.000	0.000	0.000	0.000	0.000	0.000	0.000	0.000	0.000	0.000	0.000	0.000	0.000	52	420	20242	19446	-0.193	Error	Error	9444	10798	0	0	8822	10624	0	0	0	0
2	15	4	""	"YGR151C"	8850	26440	80	3438	3059	1132	180	193	93	100	100	0	3720	3616	1301	131	162	128	100	100	0	0	0	0	0	0	0	0	0	0	0	0	0	0	0	0	0	0	0	0.908	0.826	0.827	0.788	1.523	0.802	0.898	0.000	0.000	0.000	0.000	0.000	0.000	0.000	0.000	0.000	0.000	0.000	0.000	0.000	0.000	52	340	6847	6364	-0.140	Error	Error	3258	3589	0	0	2879	3485	0	0	0	0
2	16	4	""	"YGR089W"	9050	26450	70	3710	5341	4515	156	175	86	100	100	0	8818	12404	8206	127	153	99	100	100	0	0	0	0	0	0	0	0	0	0	0	0	0	0	0	0	0	0	0	0.409	0.422	0.383	0.343	1.768	0.455	0.893	0.000	0.000	0.000	0.000	0.000	0.000	0.000	0.000	0.000	0.000	0.000	0.000	0.000	0.000	32	236	12245	17462	-1.290	Error	Error	3554	8691	0	0	5185	12277	0	0	0	0
2	17	4	"MEP1"	"YGR121C"	9240	26440	70	7339	6956	2762	169	194	210	100	100	0	16316	15838	5952	152	335	1045	100	100	0	0	0	0	0	0	0	0	0	0	0	0	0	0	0	0	0	0	0	0.444	0.433	0.435	0.421	1.368	0.410	0.917	0.000	0.000	0.000	0.000	0.000	0.000	0.000	0.000	0.000	0.000	0.000	0.000	0.000	0.000	32	236	23334	22473	-1.173	Error	Error	7170	16164	0	0	6787	15686	0	0	0	0
2	18	4	""	"YGR153W"	9450	26440	70	5799	5324	1949	200	252	291	100	100	0	11875	10820	3535	177	352	830	100	100	0	0	0	0	0	0	0	0	0	0	0	0	0	0	0	0	0	0	0	0.479	0.481	0.478	0.471	1.327	0.453	0.894	0.000	0.000	0.000	0.000	0.000	0.000	0.000	0.000	0.000	0.000	0.000	0.000	0.000	0.000	32	236	17297	15767	-1.063	Error	Error	5599	11698	0	0	5124	10643	0	0	0	0
2	19	4	"PRP31"	"YGR091W"	9650	26440	80	5811	5209	1727	151	167	85	100	100	0	7169	7096	2019	113	148	106	100	100	0	0	0	0	0	0	0	0	0	0	0	0	0	0	0	0	0	0	0	0.802	0.724	0.741	0.713	1.407	0.706	0.880	0.000	0.000	0.000	0.000	0.000	0.000	0.000	0.000	0.000	0.000	0.000	0.000	0.000	0.000	52	340	12716	12041	-0.318	Error	Error	5660	7056	0	0	5058	6983	0	0	0	0
2	20	4	"PPT1"	"YGR123C"	9860	26440	80	4137	3777	1516	151	177	220	98	96	0	10320	9662	2811	115	185	728	96	94	0	0	0	0	0	0	0	0	0	0	0	0	0	0	0	0	0	0	0	0.391	0.380	0.394	0.377	1.604	0.394	0.835	0.000	0.000	0.000	0.000	0.000	0.000	0.000	0.000	0.000	0.000	0.000	0.000	0.000	0.000	52	328	14191	13173	-1.356	Error	Error	3986	10205	0	0	3626	9547	0	0	0	0
2	21	4	"CYS4"	"YGR155W"	10040	26410	120	3167	2846	1204	144	437	923	85	80	0	8556	7526	3233	125	818	2184	87	84	0	0	0	0	0	0	0	0	0	0	0	0	0	0	0	0	0	0	0	0.359	0.365	0.384	0.388	2.047	0.368	0.902	0.000	0.000	0.000	0.000	0.000	0.000	0.000	0.000	0.000	0.000	0.000	0.000	0.000	0.000	120	690	11454	10103	-1.480	Error	Error	3023	8431	0	0	2702	7401	0	0	0	0
2	1	5	"SET1"	"YHR119W"	6050	26650	70	1733	6988	9991	128	145	85	96	90	0	899	2355	3019	92	110	72	100	93	0	0	0	0	0	0	0	0	0	0	0	0	0	0	0	0	0	0	0	1.989	3.031	2.684	2.175	2.254	3.379	0.898	0.000	0.000	0.000	0.000	0.000	0.000	0.000	0.000	0.000	0.000	0.000	0.000	0.000	0.000	32	236	2412	9123	0.992	Error	Error	1605	807	0	0	6860	2263	0	0	0	0
2	2	5	""	"YHR149C"	6260	26660	60	1409	3448	4509	128	133	68	100	96	0	1089	2510	2991	79	96	58	100	96	0	0	0	0	0	0	0	0	0	0	0	0	0	0	0	0	0	0	0	1.268	1.366	1.101	1.200	2.192	1.519	0.828	0.000	0.000	0.000	0.000	0.000	0.000	0.000	0.000	0.000	0.000	0.000	0.000	0.000	0.000	32	176	2291	5751	0.343	Error	Error	1281	1010	0	0	3320	2431	0	0	0	0
2	3	5	""	"YHR181W"	6460	26660	70	1395	2367	2245	128	135	63	100	96	0	2000	2475	2128	78	88	49	100	100	0	0	0	0	0	0	0	0	0	0	0	0	0	0	0	0	0	0	0	0.659	0.934	0.896	0.828	2.007	0.997	0.837	0.000	0.000	0.000	0.000	0.000	0.000	0.000	0.000	0.000	0.000	0.000	0.000	0.000	0.000	32	236	3189	4636	-0.601	Error	Error	1267	1922	0	0	2239	2397	0	0	0	0
2	4	5	""	"YHR121W"	6650	26650	50	2589	2799	2175	139	146	63	100	100	0	3494	5565	5196	99	133	102	100	100	0	0	0	0	0	0	0	0	0	0	0	0	0	0	0	0	0	0	0	0.722	0.487	0.518	0.538	2.079	0.419	0.891	0.000	0.000	0.000	0.000	0.000	0.000	0.000	0.000	0.000	0.000	0.000	0.000	0.000	0.000	12	104	5845	8126	-0.471	Error	Error	2450	3395	0	0	2660	5466	0	0	0	0
2	5	5	""	"YHR151C"	6860	26660	70	736	1506	1648	153	169	83	87	81	0	1901	2760	2616	107	135	97	100	100	0	0	0	0	0	0	0	0	0	0	0	0	0	0	0	0	0	0	0	0.325	0.510	0.450	0.376	2.048	0.554	0.827	0.000	0.000	0.000	0.000	0.000	0.000	0.000	0.000	0.000	0.000	0.000	0.000	0.000	0.000	32	236	2377	4006	-1.622	Error	Error	583	1794	0	0	1353	2653	0	0	0	0
2	6	5	"GND1"	"YHR183W"	7070	26660	60	886	1662	1790	153	162	79	93	84	0	656	1135	1117	96	121	90	96	87	0	0	0	0	0	0	0	0	0	0	0	0	0	0	0	0	0	0	0	1.309	1.452	1.235	1.237	2.354	1.614	0.839	0.000	0.000	0.000	0.000	0.000	0.000	0.000	0.000	0.000	0.000	0.000	0.000	0.000	0.000	32	176	1293	2548	0.388	Error	Error	733	560	0	0	1509	1039	0	0	0	0
2	7	5	"EPT1"	"YHR123W"	7260	26660	70	669	2762	4172	133	144	66	96	93	0	952	3422	4797	81	101	64	100	100	0	0	0	0	0	0	0	0	0	0	0	0	0	0	0	0	0	0	0	0.615	0.787	0.643	0.655	2.238	0.831	0.788	0.000	0.000	0.000	0.000	0.000	0.000	0.000	0.000	0.000	0.000	0.000	0.000	0.000	0.000	32	236	1407	5970	-0.700	Error	Error	536	871	0	0	2629	3341	0	0	0	0
2	8	5	"SPO16"	"YHR153C"	7460	26660	70	1109	3700	4848	122	130	67	100	100	0	1158	3588	4220	75	98	63	100	100	0	0	0	0	0	0	0	0	0	0	0	0	0	0	0	0	0	0	0	0.911	1.019	1.079	0.910	1.744	1.117	0.842	0.000	0.000	0.000	0.000	0.000	0.000	0.000	0.000	0.000	0.000	0.000	0.000	0.000	0.000	32	236	2070	7091	-0.134	Error	Error	987	1083	0	0	3578	3513	0	0	0	0
2	9	5	"ADY1"	"YHR185C"	7650	26640	150	150	234	368	139	147	75	23	13	0	110	225	445	94	118	79	26	14	0	0	0	0	0	0	0	0	0	0	0	0	0	0	0	0	0	0	0	0.688	0.725	1.095	1.125	3.674	0.759	0.499	0.000	0.000	0.000	0.000	0.000	0.000	0.000	0.000	0.000	0.000	0.000	0.000	0.000	0.000	156	1000	27	226	-0.541	Error	Error	11	16	0	0	95	131	0	0	-50	0
2	10	5	""	"YHR125W"	7870	26650	80	5082	4529	2418	142	153	69	100	98	0	14287	14804	6150	103	126	76	98	98	0	0	0	0	0	0	0	0	0	0	0	0	0	0	0	0	0	0	0	0.348	0.298	0.306	0.289	2.145	0.302	0.874	0.000	0.000	0.000	0.000	0.000	0.000	0.000	0.000	0.000	0.000	0.000	0.000	0.000	0.000	52	340	19124	19088	-1.522	Error	Error	4940	14184	0	0	4387	14701	0	0	0	0
2	11	5	""	"YHR155W"	8060	26650	80	1187	1994	2314	130	136	64	96	96	0	2482	3778	4348	89	109	65	92	92	0	0	0	0	0	0	0	0	0	0	0	0	0	0	0	0	0	0	0	0.442	0.505	0.504	0.526	2.733	0.488	0.786	0.000	0.000	0.000	0.000	0.000	0.000	0.000	0.000	0.000	0.000	0.000	0.000	0.000	0.000	52	340	3450	5553	-1.179	Error	Error	1057	2393	0	0	1864	3689	0	0	0	0
2	12	5	"IKI1"	"YHR187W"	8240	26640	50	329	386	203	155	185	172	50	16	0	673	757	410	104	186	436	58	25	0	0	0	0	0	0	0	0	0	0	0	0	0	0	0	0	0	0	0	0.306	0.354	0.304	0.290	2.134	0.227	0.314	0.000	0.000	0.000	0.000	0.000	0.000	0.000	0.000	0.000	0.000	0.000	0.000	0.000	0.000	12	104	743	884	-1.709	Error	Error	174	569	0	0	231	653	0	0	0	0
2	13	5	"YHC3"	"YJL059W"	8450	26640	70	12400	14896	11998	139	163	102	100	100	0	2351	4715	4333	103	131	93	100	100	0	0	0	0	0	0	0	0	0	0	0	0	0	0	0	0	0	0	0	5.454	3.200	3.324	3.705	2.004	3.048	0.922	0.000	0.000	0.000	0.000	0.000	0.000	0.000	0.000	0.000	0.000	0.000	0.000	0.000	0.000	32	236	14509	19369	2.447	Error	Error	12261	2248	0	0	14757	4612	0	0	0	0
2	14	5	""	"YJL091C"	8650	26650	70	2112	2637	1987	159	180	105	100	96	0	1478	2015	1590	104	130	88	100	93	0	0	0	0	0	0	0	0	0	0	0	0	0	0	0	0	0	0	0	1.421	1.297	1.405	1.330	1.790	1.358	0.865	0.000	0.000	0.000	0.000	0.000	0.000	0.000	0.000	0.000	0.000	0.000	0.000	0.000	0.000	32	236	3327	4389	0.507	Error	Error	1953	1374	0	0	2478	1911	0	0	0	0
2	15	5	""	"YJL123C"	8860	26640	80	6472	6178	2491	180	199	102	100	100	0	15905	14568	5431	127	156	100	100	100	0	0	0	0	0	0	0	0	0	0	0	0	0	0	0	0	0	0	0	0.399	0.415	0.397	0.417	1.647	0.402	0.898	0.000	0.000	0.000	0.000	0.000	0.000	0.000	0.000	0.000	0.000	0.000	0.000	0.000	0.000	52	340	22070	20439	-1.326	Error	Error	6292	15778	0	0	5998	14441	0	0	0	0
2	16	5	"NUP82"	"YJL061W"	9060	26640	70	6258	7025	5099	158	170	86	100	100	0	9322	9937	7125	119	160	130	100	100	0	0	0	0	0	0	0	0	0	0	0	0	0	0	0	0	0	0	0	0.663	0.699	0.671	0.643	1.727	0.697	0.945	0.000	0.000	0.000	0.000	0.000	0.000	0.000	0.000	0.000	0.000	0.000	0.000	0.000	0.000	32	236	15303	16685	-0.593	Error	Error	6100	9203	0	0	6867	9818	0	0	0	0
2	17	5	"TOK1"	"YJL093C"	9260	26640	80	8213	7492	2585	163	180	93	100	100	0	14225	13454	3835	135	174	129	100	100	0	0	0	0	0	0	0	0	0	0	0	0	0	0	0	0	0	0	0	0.571	0.550	0.574	0.531	1.499	0.547	0.891	0.000	0.000	0.000	0.000	0.000	0.000	0.000	0.000	0.000	0.000	0.000	0.000	0.000	0.000	52	334	22140	20648	-0.808	Error	Error	8050	14090	0	0	7329	13319	0	0	0	0
2	18	5	"GCD14"	"YJL125C"	9460	26650	100	6456	6215	1759	193	215	111	100	100	0	8480	8255	1986	143	184	131	100	100	0	0	0	0	0	0	0	0	0	0	0	0	0	0	0	0	0	0	0	0.751	0.742	0.746	0.727	1.437	0.745	0.886	0.000	0.000	0.000	0.000	0.000	0.000	0.000	0.000	0.000	0.000	0.000	0.000	0.000	0.000	80	550	14600	14134	-0.413	Error	Error	6263	8337	0	0	6022	8112	0	0	0	0
2	19	5	"MRPL8"	"YJL063C"	9670	26650	80	1043	995	431	168	181	81	98	94	0	6158	5980	1652	116	146	94	100	100	0	0	0	0	0	0	0	0	0	0	0	0	0	0	0	0	0	0	0	0.145	0.141	0.145	0.123	1.691	0.142	0.779	0.000	0.000	0.000	0.000	0.000	0.000	0.000	0.000	0.000	0.000	0.000	0.000	0.000	0.000	52	340	6917	6691	-2.788	Error	Error	875	6042	0	0	827	5864	0	0	0	0
2	20	5	"BCK1"	"YJL095W"	9870	26640	70	13230	14151	8330	153	160	73	100	100	0	11379	12838	5668	119	146	91	100	100	0	0	0	0	0	0	0	0	0	0	0	0	0	0	0	0	0	0	0	1.161	1.101	1.103	0.961	1.564	1.214	0.926	0.000	0.000	0.000	0.000	0.000	0.000	0.000	0.000	0.000	0.000	0.000	0.000	0.000	0.000	32	236	24337	26717	0.216	Error	Error	13077	11260	0	0	13998	12719	0	0	0	0
2	21	5	"SPT10"	"YJL127C"	10060	26640	80	557	627	332	146	152	64	90	86	0	1074	1250	695	101	126	81	100	98	0	0	0	0	0	0	0	0	0	0	0	0	0	0	0	0	0	0	0	0.422	0.419	0.452	0.397	2.090	0.399	0.735	0.000	0.000	0.000	0.000	0.000	0.000	0.000	0.000	0.000	0.000	0.000	0.000	0.000	0.000	52	340	1384	1630	-1.243	Error	Error	411	973	0	0	481	1149	0	0	0	0
2	1	6	""	"YJL065C"	6050	26840	70	2116	2122	745	123	161	170	100	100	0	8436	8362	2157	90	143	295	100	100	0	0	0	0	0	0	0	0	0	0	0	0	0	0	0	0	0	0	0	0.239	0.242	0.238	0.229	1.403	0.228	0.848	0.000	0.000	0.000	0.000	0.000	0.000	0.000	0.000	0.000	0.000	0.000	0.000	0.000	0.000	32	236	10339	10271	-2.066	Error	Error	1993	8346	0	0	1999	8272	0	0	0	0
2	2	6	""	"YJL097W"	6260	26850	80	2879	3446	2243	127	153	212	100	100	0	3852	4824	3083	82	119	214	100	100	0	0	0	0	0	0	0	0	0	0	0	0	0	0	0	0	0	0	0	0.730	0.700	0.712	0.694	1.603	0.700	0.922	0.000	0.000	0.000	0.000	0.000	0.000	0.000	0.000	0.000	0.000	0.000	0.000	0.000	0.000	52	340	6522	8061	-0.454	Error	Error	2752	3770	0	0	3319	4742	0	0	0	0
2	3	6	"TRK1"	"YJL129C"	6460	26850	80	2969	5251	5213	125	136	70	100	100	0	5692	10155	9868	76	96	79	100	100	0	0	0	0	0	0	0	0	0	0	0	0	0	0	0	0	0	0	0	0.506	0.509	0.487	0.486	1.776	0.508	0.931	0.000	0.000	0.000	0.000	0.000	0.000	0.000	0.000	0.000	0.000	0.000	0.000	0.000	0.000	52	340	8460	15205	-0.982	Error	Error	2844	5616	0	0	5126	10079	0	0	0	0
2	4	6	"OAR1"	"YKL055C"	6670	26850	80	1696	1990	1373	135	148	73	94	92	0	4999	4873	2840	83	107	87	98	98	0	0	0	0	0	0	0	0	0	0	0	0	0	0	0	0	0	0	0	0.318	0.387	0.356	0.340	1.604	0.402	0.886	0.000	0.000	0.000	0.000	0.000	0.000	0.000	0.000	0.000	0.000	0.000	0.000	0.000	0.000	52	340	6477	6645	-1.655	Error	Error	1561	4916	0	0	1855	4790	0	0	0	0
2	5	6	"CYT2"	"YKL087C"	6860	26840	70	5527	5604	3992	161	166	73	100	100	0	6337	7312	4484	121	150	101	100	100	0	0	0	0	0	0	0	0	0	0	0	0	0	0	0	0	0	0	0	0.863	0.757	0.758	0.674	1.569	0.796	0.900	0.000	0.000	0.000	0.000	0.000	0.000	0.000	0.000	0.000	0.000	0.000	0.000	0.000	0.000	32	236	11582	12634	-0.212	Error	Error	5366	6216	0	0	5443	7191	0	0	0	0
2	6	6	""	"YKL118W"	7070	26850	80	2305	2234	888	146	158	73	100	100	0	2215	2073	658	97	118	71	100	100	0	0	0	0	0	0	0	0	0	0	0	0	0	0	0	0	0	0	0	1.019	1.057	1.070	1.000	1.502	1.179	0.826	0.000	0.000	0.000	0.000	0.000	0.000	0.000	0.000	0.000	0.000	0.000	0.000	0.000	0.000	52	340	4277	4064	0.028	Error	Error	2159	2118	0	0	2088	1976	0	0	0	0
2	7	6	"NUP120"	"YKL057C"	7260	26850	70	701	2650	4716	140	151	69	93	84	0	562	2139	3666	91	107	66	100	93	0	0	0	0	0	0	0	0	0	0	0	0	0	0	0	0	0	0	0	1.191	1.226	1.023	0.899	2.211	1.293	0.894	0.000	0.000	0.000	0.000	0.000	0.000	0.000	0.000	0.000	0.000	0.000	0.000	0.000	0.000	32	236	1032	4558	0.252	Error	Error	561	471	0	0	2510	2048	0	0	0	0
2	8	6	"MIF2"	"YKL089W"	7470	26850	70	7328	6946	4263	121	135	63	100	100	0	18693	16974	7201	71	93	74	100	100	0	0	0	0	0	0	0	0	0	0	0	0	0	0	0	0	0	0	0	0.387	0.404	0.358	0.342	1.579	0.430	0.904	0.000	0.000	0.000	0.000	0.000	0.000	0.000	0.000	0.000	0.000	0.000	0.000	0.000	0.000	32	236	25829	23728	-1.370	Error	Error	7207	18622	0	0	6825	16903	0	0	0	0
2	9	6	"OAC1"	"YKL120W"	7650	26840	50	3816	5019	4764	169	186	103	91	91	0	2243	4362	3950	119	158	115	100	100	0	0	0	0	0	0	0	0	0	0	0	0	0	0	0	0	0	0	0	1.717	1.143	1.076	0.843	2.516	1.031	0.823	0.000	0.000	0.000	0.000	0.000	0.000	0.000	0.000	0.000	0.000	0.000	0.000	0.000	0.000	12	104	5771	9093	0.780	Error	Error	3647	2124	0	0	4850	4243	0	0	0	0
2	10	6	""	"YKL059C"	7860	26850	80	1325	4757	6239	156	166	96	100	98	0	2483	7087	8475	122	154	144	94	94	0	0	0	0	0	0	0	0	0	0	0	0	0	0	0	0	0	0	0	0.495	0.661	0.613	0.630	2.376	0.702	0.915	0.000	0.000	0.000	0.000	0.000	0.000	0.000	0.000	0.000	0.000	0.000	0.000	0.000	0.000	52	340	3530	11566	-1.014	Error	Error	1169	2361	0	0	4601	6965	0	0	0	0
2	11	6	""	"YKL091C"	8060	26850	70	1169	2829	3257	134	151	89	96	81	0	2274	5482	6472	101	133	121	100	96	0	0	0	0	0	0	0	0	0	0	0	0	0	0	0	0	0	0	0	0.476	0.501	0.384	0.441	2.013	0.482	0.876	0.000	0.000	0.000	0.000	0.000	0.000	0.000	0.000	0.000	0.000	0.000	0.000	0.000	0.000	32	236	3208	8076	-1.070	Error	Error	1035	2173	0	0	2695	5381	0	0	0	0
2	12	6	"SRP21"	"YKL122C"	8270	26850	80	1234	2790	3024	139	158	91	100	94	0	1395	2459	2280	98	133	120	100	96	0	0	0	0	0	0	0	0	0	0	0	0	0	0	0	0	0	0	0	0.844	1.123	1.061	0.951	1.720	1.253	0.926	0.000	0.000	0.000	0.000	0.000	0.000	0.000	0.000	0.000	0.000	0.000	0.000	0.000	0.000	52	340	2392	5012	-0.244	Error	Error	1095	1297	0	0	2651	2361	0	0	0	0
2	13	6	""	"YKL061W"	8450	26850	90	6236	5845	2707	135	151	82	100	100	0	2011	1801	862	95	128	129	98	96	0	0	0	0	0	0	0	0	0	0	0	0	0	0	0	0	0	0	0	3.184	3.347	3.389	3.473	1.745	3.447	0.885	0.000	0.000	0.000	0.000	0.000	0.000	0.000	0.000	0.000	0.000	0.000	0.000	0.000	0.000	52	414	8017	7416	1.671	Error	Error	6101	1916	0	0	5710	1706	0	0	0	0
2	14	6	"MBR1"	"YKL093W"	8660	26850	80	14001	13986	3617	147	158	82	100	100	0	6417	6311	1673	102	125	82	100	100	0	0	0	0	0	0	0	0	0	0	0	0	0	0	0	0	0	0	0	2.194	2.229	2.227	2.295	1.502	2.347	0.859	0.000	0.000	0.000	0.000	0.000	0.000	0.000	0.000	0.000	0.000	0.000	0.000	0.000	0.000	52	340	20169	20048	1.133	Error	Error	13854	6315	0	0	13839	6209	0	0	0	0
2	15	6	"SSH4"	"YKL124W"	8860	26860	100	11738	10858	3676	169	188	151	100	100	0	12776	11343	4278	123	168	215	98	97	0	0	0	0	0	0	0	0	0	0	0	0	0	0	0	0	0	0	0	0.914	0.953	0.941	1.002	1.676	0.932	0.907	0.000	0.000	0.000	0.000	0.000	0.000	0.000	0.000	0.000	0.000	0.000	0.000	0.000	0.000	80	541	24222	21909	-0.129	Error	Error	11569	12653	0	0	10689	11220	0	0	0	0
2	16	6	""	"YLR040C"	9080	26860	90	4065	4077	2328	140	152	72	98	96	0	4193	4415	2686	118	149	101	96	96	0	0	0	0	0	0	0	0	0	0	0	0	0	0	0	0	0	0	0	0.963	0.916	0.997	0.989	2.058	0.873	0.846	0.000	0.000	0.000	0.000	0.000	0.000	0.000	0.000	0.000	0.000	0.000	0.000	0.000	0.000	52	373	8000	8234	-0.054	Error	Error	3925	4075	0	0	3937	4297	0	0	0	0
2	17	6	""	"YLR072W"	9250	26840	150	183	284	355	167	192	106	27	10	0	177	366	628	133	168	125	33	14	0	0	0	0	0	0	0	0	0	0	0	0	0	0	0	0	0	0	0	0.364	0.502	0.725	0.677	3.158	0.524	0.560	0.000	0.000	0.000	0.000	0.000	0.000	0.000	0.000	0.000	0.000	0.000	0.000	0.000	0.000	156	963	60	350	-1.459	Error	Error	16	44	0	0	117	233	0	0	-50	0
2	18	6	""	"YLR104W"	9470	26840	60	4928	5532	3991	179	203	96	96	96	0	3228	4302	2894	142	163	102	100	100	0	0	0	0	0	0	0	0	0	0	0	0	0	0	0	0	0	0	0	1.539	1.287	1.243	1.190	1.609	1.345	0.924	0.000	0.000	0.000	0.000	0.000	0.000	0.000	0.000	0.000	0.000	0.000	0.000	0.000	0.000	32	176	7835	9513	0.622	Error	Error	4749	3086	0	0	5353	4160	0	0	0	0
2	19	6	""	"YLR042C"	9660	26840	70	12719	11752	3854	154	190	217	100	100	0	8597	7979	1958	116	155	209	100	100	0	0	0	0	0	0	0	0	0	0	0	0	0	0	0	0	0	0	0	1.482	1.475	1.479	1.397	1.451	1.502	0.882	0.000	0.000	0.000	0.000	0.000	0.000	0.000	0.000	0.000	0.000	0.000	0.000	0.000	0.000	32	236	21046	19461	0.567	Error	Error	12565	8481	0	0	11598	7863	0	0	0	0
2	20	6	""	"YLR074C"	9860	26840	60	1477	2485	2174	144	152	63	100	100	0	2760	4369	3765	99	127	81	100	100	0	0	0	0	0	0	0	0	0	0	0	0	0	0	0	0	0	0	0	0.501	0.548	0.496	0.532	1.732	0.552	0.927	0.000	0.000	0.000	0.000	0.000	0.000	0.000	0.000	0.000	0.000	0.000	0.000	0.000	0.000	32	176	3994	6611	-0.997	Error	Error	1333	2661	0	0	2341	4270	0	0	0	0
2	21	6	""	"YLR106C"	10060	26840	70	3464	4751	3578	148	150	66	100	100	0	4030	5379	4152	102	129	93	100	100	0	0	0	0	0	0	0	0	0	0	0	0	0	0	0	0	0	0	0	0.844	0.872	0.941	0.881	1.715	0.848	0.908	0.000	0.000	0.000	0.000	0.000	0.000	0.000	0.000	0.000	0.000	0.000	0.000	0.000	0.000	32	236	7244	9880	-0.244	Error	Error	3316	3928	0	0	4603	5277	0	0	0	0
2	1	7	"PDC1"	"YLR044C"	6070	27050	80	1013	2041	2331	123	132	64	100	98	0	1829	3471	4046	90	108	80	94	92	0	0	0	0	0	0	0	0	0	0	0	0	0	0	0	0	0	0	0	0.512	0.567	0.493	0.635	2.860	0.558	0.907	0.000	0.000	0.000	0.000	0.000	0.000	0.000	0.000	0.000	0.000	0.000	0.000	0.000	0.000	52	340	2629	5299	-0.966	Error	Error	890	1739	0	0	1918	3381	0	0	0	0
2	2	7	""	"YLR076C"	6260	27050	70	1831	1898	830	135	165	266	96	96	0	4307	4298	1017	95	175	429	100	100	0	0	0	0	0	0	0	0	0	0	0	0	0	0	0	0	0	0	0	0.403	0.419	0.400	0.377	1.605	0.388	0.775	0.000	0.000	0.000	0.000	0.000	0.000	0.000	0.000	0.000	0.000	0.000	0.000	0.000	0.000	32	236	5908	5966	-1.312	Error	Error	1696	4212	0	0	1763	4203	0	0	0	0
2	3	7	""	"YLR108C"	6470	27050	60	1129	2124	2575	128	147	135	93	81	0	2579	4243	4521	74	103	146	100	100	0	0	0	0	0	0	0	0	0	0	0	0	0	0	0	0	0	0	0	0.400	0.479	0.454	0.409	1.845	0.510	0.831	0.000	0.000	0.000	0.000	0.000	0.000	0.000	0.000	0.000	0.000	0.000	0.000	0.000	0.000	32	176	3506	6165	-1.323	Error	Error	1001	2505	0	0	1996	4169	0	0	0	0
2	4	7	""	"YLR046C"	6660	27050	70	1267	2263	2544	147	158	91	87	87	0	2962	5246	5446	84	119	124	100	96	0	0	0	0	0	0	0	0	0	0	0	0	0	0	0	0	0	0	0	0.389	0.410	0.394	0.338	2.403	0.426	0.883	0.000	0.000	0.000	0.000	0.000	0.000	0.000	0.000	0.000	0.000	0.000	0.000	0.000	0.000	32	236	3998	7278	-1.362	Error	Error	1120	2878	0	0	2116	5162	0	0	0	0
2	5	7	"BOS1"	"YLR078C"	6870	27050	90	6687	6179	2189	152	164	79	100	100	0	4786	4742	1261	109	138	101	100	100	0	0	0	0	0	0	0	0	0	0	0	0	0	0	0	0	0	0	0	1.397	1.301	1.320	1.263	1.402	1.384	0.871	0.000	0.000	0.000	0.000	0.000	0.000	0.000	0.000	0.000	0.000	0.000	0.000	0.000	0.000	52	420	11212	10660	0.483	Error	Error	6535	4677	0	0	6027	4633	0	0	0	0
2	6	7	""	"YLR110C"	7070	27060	80	1320	1215	530	144	151	70	100	98	0	4320	3991	1354	92	123	87	100	100	0	0	0	0	0	0	0	0	0	0	0	0	0	0	0	0	0	0	0	0.278	0.275	0.271	0.251	1.881	0.267	0.776	0.000	0.000	0.000	0.000	0.000	0.000	0.000	0.000	0.000	0.000	0.000	0.000	0.000	0.000	52	340	5404	4970	-1.846	Error	Error	1176	4228	0	0	1071	3899	0	0	0	0
2	7	7	""	"YLR423C"	7280	27050	80	9698	11298	6998	127	138	64	100	100	0	5635	6335	3703	79	104	79	100	100	0	0	0	0	0	0	0	0	0	0	0	0	0	0	0	0	0	0	0	1.723	1.786	1.764	1.808	1.748	1.867	0.909	0.000	0.000	0.000	0.000	0.000	0.000	0.000	0.000	0.000	0.000	0.000	0.000	0.000	0.000	52	340	15127	17427	0.785	Error	Error	9571	5556	0	0	11171	6256	0	0	0	0
2	8	7	""	"YLR455W"	7470	27050	80	3017	4536	3540	124	138	71	100	100	0	4089	4933	3440	69	90	65	100	100	0	0	0	0	0	0	0	0	0	0	0	0	0	0	0	0	0	0	0	0.720	0.907	0.890	0.861	1.803	0.951	0.899	0.000	0.000	0.000	0.000	0.000	0.000	0.000	0.000	0.000	0.000	0.000	0.000	0.000	0.000	52	311	6913	9276	-0.475	Error	Error	2893	4020	0	0	4412	4864	0	0	0	0
2	9	7	"PSP2"	"YML017W"	7650	27050	150	171	185	97	149	167	96	19	7	0	121	163	151	107	143	121	19	7	0	0	0	0	0	0	0	0	0	0	0	0	0	0	0	0	0	0	0	1.571	0.643	0.876	0.898	3.930	0.573	0.147	0.000	0.000	0.000	0.000	0.000	0.000	0.000	0.000	0.000	0.000	0.000	0.000	0.000	0.000	156	1013	36	92	0.652	Error	Error	22	14	0	0	36	56	0	0	-50	0
2	10	7	"TUS1"	"YLR425W"	7870	27040	70	1783	2722	2362	148	174	204	100	90	0	4415	6704	6477	122	221	577	96	93	0	0	0	0	0	0	0	0	0	0	0	0	0	0	0	0	0	0	0	0.381	0.391	0.413	0.399	1.626	0.357	0.879	0.000	0.000	0.000	0.000	0.000	0.000	0.000	0.000	0.000	0.000	0.000	0.000	0.000	0.000	32	236	5928	9156	-1.393	Error	Error	1635	4293	0	0	2574	6582	0	0	0	0
2	11	7	"NBP1"	"YLR457C"	8070	27050	80	4958	6841	5724	142	165	108	100	100	0	4986	7102	5608	109	132	82	100	100	0	0	0	0	0	0	0	0	0	0	0	0	0	0	0	0	0	0	0	0.987	0.958	0.930	0.864	1.699	0.985	0.907	0.000	0.000	0.000	0.000	0.000	0.000	0.000	0.000	0.000	0.000	0.000	0.000	0.000	0.000	52	340	9693	13692	-0.018	Error	Error	4816	4877	0	0	6699	6993	0	0	0	0
2	12	7	"OST6"	"YML019W"	8270	27050	80	8442	8623	4016	159	177	103	100	100	0	6904	6170	2440	125	163	161	100	100	0	0	0	0	0	0	0	0	0	0	0	0	0	0	0	0	0	0	0	1.222	1.400	1.463	1.388	1.635	1.481	0.869	0.000	0.000	0.000	0.000	0.000	0.000	0.000	0.000	0.000	0.000	0.000	0.000	0.000	0.000	52	340	15062	14509	0.289	Error	Error	8283	6779	0	0	8464	6045	0	0	0	0
2	13	7	""	"YLR427W"	8470	27050	80	5182	4848	2356	158	170	86	100	100	0	13762	12038	5291	120	162	156	100	100	0	0	0	0	0	0	0	0	0	0	0	0	0	0	0	0	0	0	0	0.368	0.394	0.395	0.380	1.837	0.385	0.869	0.000	0.000	0.000	0.000	0.000	0.000	0.000	0.000	0.000	0.000	0.000	0.000	0.000	0.000	52	340	18666	16608	-1.441	Error	Error	5024	13642	0	0	4690	11918	0	0	0	0
2	14	7	"CDC91"	"YLR459W"	8670	27050	80	7834	8879	4440	162	183	100	100	100	0	8123	6841	3338	126	168	137	100	98	0	0	0	0	0	0	0	0	0	0	0	0	0	0	0	0	0	0	0	0.959	1.298	1.447	1.431	1.988	1.322	0.869	0.000	0.000	0.000	0.000	0.000	0.000	0.000	0.000	0.000	0.000	0.000	0.000	0.000	0.000	52	340	15669	15432	-0.060	Error	Error	7672	7997	0	0	8717	6715	0	0	0	0
2	15	7	"UNG1"	"YML021C"	8870	27050	90	5402	5244	2224	147	161	77	100	100	0	10426	9827	2637	115	138	86	100	100	0	0	0	0	0	0	0	0	0	0	0	0	0	0	0	0	0	0	0	0.510	0.525	0.557	0.481	1.889	0.526	0.806	0.000	0.000	0.000	0.000	0.000	0.000	0.000	0.000	0.000	0.000	0.000	0.000	0.000	0.000	52	414	15566	14809	-0.972	Error	Error	5255	10311	0	0	5097	9712	0	0	0	0
2	16	7	"CRN1"	"YLR429W"	9080	27060	80	6208	5838	1483	144	155	70	100	100	0	14918	14839	3129	109	136	90	100	100	0	0	0	0	0	0	0	0	0	0	0	0	0	0	0	0	0	0	0	0.409	0.387	0.372	0.382	1.418	0.374	0.860	0.000	0.000	0.000	0.000	0.000	0.000	0.000	0.000	0.000	0.000	0.000	0.000	0.000	0.000	52	340	20873	20424	-1.288	Error	Error	6064	14809	0	0	5694	14730	0	0	0	0
2	17	7	"PAU4"	"YLR461W"	9260	27050	80	16929	16071	3545	164	183	97	100	100	0	13258	12254	3379	109	143	107	100	100	0	0	0	0	0	0	0	0	0	0	0	0	0	0	0	0	0	0	0	1.275	1.310	1.360	1.380	1.550	1.296	0.885	0.000	0.000	0.000	0.000	0.000	0.000	0.000	0.000	0.000	0.000	0.000	0.000	0.000	0.000	52	340	29914	28052	0.350	Error	Error	16765	13149	0	0	15907	12145	0	0	0	0
2	18	7	""	"YML023C"	9470	27050	80	7732	6943	2500	146	157	71	100	100	0	10455	9552	2649	120	147	118	100	100	0	0	0	0	0	0	0	0	0	0	0	0	0	0	0	0	0	0	0	0.734	0.721	0.745	0.695	1.572	0.732	0.870	0.000	0.000	0.000	0.000	0.000	0.000	0.000	0.000	0.000	0.000	0.000	0.000	0.000	0.000	52	340	17921	16229	-0.446	Error	Error	7586	10335	0	0	6797	9432	0	0	0	0
2	19	7	""	"YMR187C"	9670	27050	70	2291	5673	6792	144	154	70	100	100	0	2535	4219	4077	103	138	137	100	100	0	0	0	0	0	0	0	0	0	0	0	0	0	0	0	0	0	0	0	0.883	1.343	1.078	1.108	1.890	1.567	0.899	0.000	0.000	0.000	0.000	0.000	0.000	0.000	0.000	0.000	0.000	0.000	0.000	0.000	0.000	32	236	4579	9645	-0.180	Error	Error	2147	2432	0	0	5529	4116	0	0	0	0
2	20	7	"TRS130"	"YMR218C"	9870	27040	50	907	1239	996	134	145	64	91	83	0	1199	1445	1126	91	119	91	91	83	0	0	0	0	0	0	0	0	0	0	0	0	0	0	0	0	0	0	0	0.698	0.816	0.976	0.928	3.416	0.832	0.725	0.000	0.000	0.000	0.000	0.000	0.000	0.000	0.000	0.000	0.000	0.000	0.000	0.000	0.000	12	104	1881	2459	-0.519	Error	Error	773	1108	0	0	1105	1354	0	0	0	0
2	21	7	""	"YMR251W"	10070	27040	50	790	881	536	120	136	74	100	91	0	1362	1338	689	78	99	69	100	100	0	0	0	0	0	0	0	0	0	0	0	0	0	0	0	0	0	0	0	0.522	0.604	0.531	0.547	1.697	0.651	0.847	0.000	0.000	0.000	0.000	0.000	0.000	0.000	0.000	0.000	0.000	0.000	0.000	0.000	0.000	12	104	1954	2021	-0.938	Error	Error	670	1284	0	0	761	1260	0	0	0	0
2	1	8	"GCV2"	"YMR189W"	6070	27260	60	446	1134	1236	137	149	71	96	87	0	811	1193	1115	93	121	93	96	90	0	0	0	0	0	0	0	0	0	0	0	0	0	0	0	0	0	0	0	0.430	0.906	0.756	0.665	2.962	1.033	0.775	0.000	0.000	0.000	0.000	0.000	0.000	0.000	0.000	0.000	0.000	0.000	0.000	0.000	0.000	32	176	1027	2097	-1.216	Error	Error	309	718	0	0	997	1100	0	0	0	0
2	2	8	"ERG8"	"YMR220W"	6270	27260	60	7447	12205	12758	140	149	73	100	100	0	5506	8616	7665	90	122	88	100	100	0	0	0	0	0	0	0	0	0	0	0	0	0	0	0	0	0	0	0	1.349	1.415	1.153	1.040	2.087	1.583	0.910	0.000	0.000	0.000	0.000	0.000	0.000	0.000	0.000	0.000	0.000	0.000	0.000	0.000	0.000	32	176	12723	20591	0.432	Error	Error	7307	5416	0	0	12065	8526	0	0	0	0
2	3	8	""	"YMR252C"	6470	27250	80	3001	4814	4511	137	149	75	98	96	0	2793	4217	3675	92	114	81	90	88	0	0	0	0	0	0	0	0	0	0	0	0	0	0	0	0	0	0	0	1.060	1.134	1.001	1.200	2.605	1.196	0.893	0.000	0.000	0.000	0.000	0.000	0.000	0.000	0.000	0.000	0.000	0.000	0.000	0.000	0.000	52	340	5565	8802	0.085	Error	Error	2864	2701	0	0	4677	4125	0	0	0	0
2	4	8	""	"YMR191W"	6670	27250	70	473	567	475	131	142	70	84	71	0	652	954	767	81	111	112	100	81	0	0	0	0	0	0	0	0	0	0	0	0	0	0	0	0	0	0	0	0.599	0.499	0.447	0.440	1.883	0.528	0.742	0.000	0.000	0.000	0.000	0.000	0.000	0.000	0.000	0.000	0.000	0.000	0.000	0.000	0.000	32	236	913	1309	-0.739	Error	Error	342	571	0	0	436	873	0	0	0	0
2	5	8	""	"YMR222C"	6870	27250	70	511	1091	1021	146	157	90	93	87	0	692	1228	1299	94	124	94	100	87	0	0	0	0	0	0	0	0	0	0	0	0	0	0	0	0	0	0	0	0.610	0.833	0.787	0.863	2.227	0.767	0.618	0.000	0.000	0.000	0.000	0.000	0.000	0.000	0.000	0.000	0.000	0.000	0.000	0.000	0.000	32	236	963	2079	-0.712	Error	Error	365	598	0	0	945	1134	0	0	0	0
2	6	8	""	"YMR254C"	7080	27250	70	4640	4627	2968	142	164	92	100	100	0	3727	3753	2177	95	123	92	100	100	0	0	0	0	0	0	0	0	0	0	0	0	0	0	0	0	0	0	0	1.238	1.226	1.234	1.075	1.681	1.262	0.917	0.000	0.000	0.000	0.000	0.000	0.000	0.000	0.000	0.000	0.000	0.000	0.000	0.000	0.000	32	236	8130	8143	0.309	Error	Error	4498	3632	0	0	4485	3658	0	0	0	0
2	7	8	""	"YMR193C-A"	7270	27260	70	1194	1766	1531	132	145	75	100	93	0	2339	3705	3332	78	110	144	100	96	0	0	0	0	0	0	0	0	0	0	0	0	0	0	0	0	0	0	0	0.470	0.451	0.460	0.443	1.798	0.427	0.866	0.000	0.000	0.000	0.000	0.000	0.000	0.000	0.000	0.000	0.000	0.000	0.000	0.000	0.000	32	231	3323	5261	-1.090	Error	Error	1062	2261	0	0	1634	3627	0	0	0	0
2	8	8	"MRE11"	"YMR224C"	7450	27250	150	156	194	148	135	153	94	27	10	0	101	160	204	84	116	109	20	10	0	0	0	0	0	0	0	0	0	0	0	0	0	0	0	0	0	0	0	1.235	0.776	1.173	1.154	3.625	0.698	0.314	0.000	0.000	0.000	0.000	0.000	0.000	0.000	0.000	0.000	0.000	0.000	0.000	0.000	0.000	156	980	38	135	0.305	Error	Error	21	17	0	0	59	76	0	0	-50	0
2	9	8	"COX7"	"YMR256C"	7680	27250	70	1917	1844	1211	172	194	127	93	87	0	1634	1592	814	136	172	132	100	90	0	0	0	0	0	0	0	0	0	0	0	0	0	0	0	0	0	0	0	1.165	1.148	1.229	0.927	2.223	1.284	0.847	0.000	0.000	0.000	0.000	0.000	0.000	0.000	0.000	0.000	0.000	0.000	0.000	0.000	0.000	32	236	3243	3128	0.220	Error	Error	1745	1498	0	0	1672	1456	0	0	0	0
2	10	8	"NAR1"	"YNL240C"	7860	27250	70	1360	1313	278	143	154	68	100	100	0	5130	5315	907	119	144	96	100	100	0	0	0	0	0	0	0	0	0	0	0	0	0	0	0	0	0	0	0	0.243	0.225	0.256	0.222	1.468	0.214	0.757	0.000	0.000	0.000	0.000	0.000	0.000	0.000	0.000	0.000	0.000	0.000	0.000	0.000	0.000	32	236	6228	6366	-2.042	Error	Error	1217	5011	0	0	1170	5196	0	0	0	0
2	11	8	"SEC2"	"YNL272C"	8070	27250	80	10671	10707	5111	144	158	84	100	100	0	9467	8030	3271	115	135	101	100	100	0	0	0	0	0	0	0	0	0	0	0	0	0	0	0	0	0	0	0	1.126	1.335	1.338	1.351	1.840	1.417	0.843	0.000	0.000	0.000	0.000	0.000	0.000	0.000	0.000	0.000	0.000	0.000	0.000	0.000	0.000	52	340	19879	18478	0.171	Error	Error	10527	9352	0	0	10563	7915	0	0	0	0
2	12	8	"YPT11"	"YNL304W"	8270	27250	80	6730	6236	2227	149	162	78	100	100	0	10482	9167	3869	121	148	100	100	100	0	0	0	0	0	0	0	0	0	0	0	0	0	0	0	0	0	0	0	0.635	0.673	0.703	0.768	1.970	0.632	0.865	0.000	0.000	0.000	0.000	0.000	0.000	0.000	0.000	0.000	0.000	0.000	0.000	0.000	0.000	52	340	16942	15133	-0.655	Error	Error	6581	10361	0	0	6087	9046	0	0	0	0
2	13	8	""	"YNL242W"	8460	27250	70	16126	16533	7600	136	155	93	100	100	0	11848	12762	4853	94	129	116	100	100	0	0	0	0	0	0	0	0	0	0	0	0	0	0	0	0	0	0	0	1.360	1.294	1.262	1.229	1.629	1.322	0.857	0.000	0.000	0.000	0.000	0.000	0.000	0.000	0.000	0.000	0.000	0.000	0.000	0.000	0.000	32	236	27744	29065	0.444	Error	Error	15990	11754	0	0	16397	12668	0	0	0	0
2	14	8	""	"YNL274C"	8680	27250	90	11237	10895	2873	142	155	77	100	100	0	7221	6920	1549	117	142	104	100	100	0	0	0	0	0	0	0	0	0	0	0	0	0	0	0	0	0	0	0	1.562	1.581	1.562	1.519	1.423	1.697	0.870	0.000	0.000	0.000	0.000	0.000	0.000	0.000	0.000	0.000	0.000	0.000	0.000	0.000	0.000	52	420	18199	17556	0.643	Error	Error	11095	7104	0	0	10753	6803	0	0	0	0
2	15	8	""	"YNL306W"	8870	27250	90	2018	1987	509	133	140	64	100	100	0	5069	5170	960	106	126	85	100	100	0	0	0	0	0	0	0	0	0	0	0	0	0	0	0	0	0	0	0	0.380	0.366	0.375	0.357	1.339	0.365	0.864	0.000	0.000	0.000	0.000	0.000	0.000	0.000	0.000	0.000	0.000	0.000	0.000	0.000	0.000	52	420	6848	6918	-1.397	Error	Error	1885	4963	0	0	1854	5064	0	0	0	0
2	16	8	"SUI1"	"YNL244C"	9070	27250	80	1262	1227	535	143	156	73	98	96	0	2328	2178	695	105	128	85	100	100	0	0	0	0	0	0	0	0	0	0	0	0	0	0	0	0	0	0	0	0.503	0.523	0.525	0.486	1.720	0.547	0.827	0.000	0.000	0.000	0.000	0.000	0.000	0.000	0.000	0.000	0.000	0.000	0.000	0.000	0.000	52	340	3342	3157	-0.990	Error	Error	1119	2223	0	0	1084	2073	0	0	0	0
2	17	8	""	"YNL276C"	9280	27250	90	2006	2274	1813	162	176	82	92	90	0	3359	3590	2767	117	148	104	96	92	0	0	0	0	0	0	0	0	0	0	0	0	0	0	0	0	0	0	0	0.569	0.608	0.598	0.555	2.288	0.617	0.897	0.000	0.000	0.000	0.000	0.000	0.000	0.000	0.000	0.000	0.000	0.000	0.000	0.000	0.000	52	420	5086	5585	-0.814	Error	Error	1844	3242	0	0	2112	3473	0	0	0	0
2	18	8	"KRI1"	"YNL308C"	9480	27250	80	6791	7852	5132	155	170	85	100	100	0	7623	8447	5330	123	148	98	98	98	0	0	0	0	0	0	0	0	0	0	0	0	0	0	0	0	0	0	0	0.885	0.925	0.899	0.987	3.022	0.932	0.861	0.000	0.000	0.000	0.000	0.000	0.000	0.000	0.000	0.000	0.000	0.000	0.000	0.000	0.000	52	340	14136	16021	-0.177	Error	Error	6636	7500	0	0	7697	8324	0	0	0	0
2	19	8	""	"YNL246W"	9670	27250	90	3681	3592	795	147	156	77	100	100	0	5620	5589	1203	110	140	101	100	100	0	0	0	0	0	0	0	0	0	0	0	0	0	0	0	0	0	0	0	0.641	0.629	0.649	0.630	1.408	0.607	0.879	0.000	0.000	0.000	0.000	0.000	0.000	0.000	0.000	0.000	0.000	0.000	0.000	0.000	0.000	52	420	9044	8924	-0.641	Error	Error	3534	5510	0	0	3445	5479	0	0	0	0
2	20	8	""	"YNL278W"	9880	27250	80	5384	5774	2850	132	139	63	100	100	0	18923	18213	8310	95	116	80	100	100	0	0	0	0	0	0	0	0	0	0	0	0	0	0	0	0	0	0	0	0.279	0.311	0.324	0.334	2.061	0.302	0.870	0.000	0.000	0.000	0.000	0.000	0.000	0.000	0.000	0.000	0.000	0.000	0.000	0.000	0.000	52	340	24080	23760	-1.842	Error	Error	5252	18828	0	0	5642	18118	0	0	0	0
2	21	8	""	"YNL310C"	10070	27250	80	4031	3860	979	122	129	64	100	100	0	4993	4373	1789	81	95	53	100	98	0	0	0	0	0	0	0	0	0	0	0	0	0	0	0	0	0	0	0	0.796	0.871	0.932	1.013	1.840	0.798	0.863	0.000	0.000	0.000	0.000	0.000	0.000	0.000	0.000	0.000	0.000	0.000	0.000	0.000	0.000	52	340	8821	8030	-0.330	Error	Error	3909	4912	0	0	3738	4292	0	0	0	0
2	1	9	""	"YOR042W"	6060	27450	70	9450	9347	1783	134	148	76	100	100	0	17741	17860	2306	97	146	184	100	100	0	0	0	0	0	0	0	0	0	0	0	0	0	0	0	0	0	0	0	0.528	0.519	0.519	0.513	1.305	0.493	0.866	0.000	0.000	0.000	0.000	0.000	0.000	0.000	0.000	0.000	0.000	0.000	0.000	0.000	0.000	32	236	26960	26976	-0.921	Error	Error	9316	17644	0	0	9213	17763	0	0	0	0
2	2	9	"CDC21"	"YOR074C"	6270	27470	110	10532	9431	4809	140	164	125	100	100	0	10079	9256	3290	103	146	173	98	98	0	0	0	0	0	0	0	0	0	0	0	0	0	0	0	0	0	0	0	1.042	1.015	1.104	0.922	2.073	1.106	0.824	0.000	0.000	0.000	0.000	0.000	0.000	0.000	0.000	0.000	0.000	0.000	0.000	0.000	0.000	80	611	20368	18444	0.059	Error	Error	10392	9976	0	0	9291	9153	0	0	0	0
2	3	9	"VAM3"	"YOR106W"	6470	27460	80	3109	3114	1312	138	148	70	100	100	0	12139	11038	4296	86	117	94	98	96	0	0	0	0	0	0	0	0	0	0	0	0	0	0	0	0	0	0	0	0.246	0.272	0.283	0.300	2.271	0.253	0.815	0.000	0.000	0.000	0.000	0.000	0.000	0.000	0.000	0.000	0.000	0.000	0.000	0.000	0.000	52	340	15024	13928	-2.020	Error	Error	2971	12053	0	0	2976	10952	0	0	0	0
2	4	9	""	"YOR044W"	6660	27450	70	5517	5489	1666	140	164	132	100	100	0	3752	3596	959	98	135	125	100	100	0	0	0	0	0	0	0	0	0	0	0	0	0	0	0	0	0	0	0	1.472	1.529	1.584	1.508	1.545	1.571	0.839	0.000	0.000	0.000	0.000	0.000	0.000	0.000	0.000	0.000	0.000	0.000	0.000	0.000	0.000	32	236	9031	8847	0.557	Error	Error	5377	3654	0	0	5349	3498	0	0	0	0
2	5	9	""	"YOR076C"	6870	27460	90	12441	11620	3983	144	150	69	100	100	0	9060	8508	2319	95	120	81	100	100	0	0	0	0	0	0	0	0	0	0	0	0	0	0	0	0	0	0	0	1.372	1.364	1.405	1.326	1.347	1.396	0.884	0.000	0.000	0.000	0.000	0.000	0.000	0.000	0.000	0.000	0.000	0.000	0.000	0.000	0.000	52	420	21262	19889	0.456	Error	Error	12297	8965	0	0	11476	8413	0	0	0	0
2	6	9	""	"YOR108W"	7070	27450	70	5932	6476	3752	137	159	93	100	100	0	11091	11362	6333	103	139	170	100	100	0	0	0	0	0	0	0	0	0	0	0	0	0	0	0	0	0	0	0	0.527	0.563	0.566	0.569	1.563	0.530	0.884	0.000	0.000	0.000	0.000	0.000	0.000	0.000	0.000	0.000	0.000	0.000	0.000	0.000	0.000	32	236	16783	17598	-0.923	Error	Error	5795	10988	0	0	6339	11259	0	0	0	0
2	7	9	"DBP5"	"YOR046C"	7270	27460	90	15956	15269	4143	125	142	77	100	100	0	8336	8257	1577	82	109	86	100	100	0	0	0	0	0	0	0	0	0	0	0	0	0	0	0	0	0	0	0	1.918	1.852	1.952	1.798	1.395	1.992	0.873	0.000	0.000	0.000	0.000	0.000	0.000	0.000	0.000	0.000	0.000	0.000	0.000	0.000	0.000	52	420	24085	23319	0.940	Error	Error	15831	8254	0	0	15144	8175	0	0	0	0
2	8	9	""	"YOR078W"	7470	27460	80	4290	4324	1808	126	138	71	100	100	0	6275	5995	2176	85	111	84	96	96	0	0	0	0	0	0	0	0	0	0	0	0	0	0	0	0	0	0	0	0.673	0.710	0.631	0.685	1.692	0.713	0.816	0.000	0.000	0.000	0.000	0.000	0.000	0.000	0.000	0.000	0.000	0.000	0.000	0.000	0.000	52	340	10354	10108	-0.572	Error	Error	4164	6190	0	0	4198	5910	0	0	0	0
2	9	9	""	"YOR110W"	7670	27460	110	200	241	136	158	173	91	31	18	0	249	321	267	128	172	146	45	22	0	0	0	0	0	0	0	0	0	0	0	0	0	0	0	0	0	0	0	0.347	0.430	0.448	0.398	3.083	0.439	0.303	0.000	0.000	0.000	0.000	0.000	0.000	0.000	0.000	0.000	0.000	0.000	0.000	0.000	0.000	80	567	163	276	-1.527	Error	Error	42	121	0	0	83	193	0	0	0	0
2	10	9	"RAT1"	"YOR048C"	7860	27450	150	145	161	95	158	185	141	7	2	0	144	180	141	131	194	229	7	2	0	0	0	0	0	0	0	0	0	0	0	0	0	0	0	0	0	0	0	-1.000	0.061	1.078	0.988	3.939	0.482	0.366	0.000	0.000	0.000	0.000	0.000	0.000	0.000	0.000	0.000	0.000	0.000	0.000	0.000	0.000	156	878	0	52	Error	Error	Error	-13	13	0	0	3	49	0	0	-50	0
2	11	9	""	"YOR080W"	8060	27450	70	14002	12566	4912	155	187	290	100	100	0	11895	10956	4373	119	199	624	96	90	0	0	0	0	0	0	0	0	0	0	0	0	0	0	0	0	0	0	0	1.176	1.145	1.125	1.300	2.588	1.106	0.822	0.000	0.000	0.000	0.000	0.000	0.000	0.000	0.000	0.000	0.000	0.000	0.000	0.000	0.000	32	236	25623	23248	0.234	Error	Error	13847	11776	0	0	12411	10837	0	0	0	0
2	12	9	""	"YOR112W"	8280	27450	80	9923	9682	3951	136	145	68	100	100	0	12392	11531	4338	108	137	105	100	98	0	0	0	0	0	0	0	0	0	0	0	0	0	0	0	0	0	0	0	0.797	0.836	0.828	0.902	1.793	0.834	0.875	0.000	0.000	0.000	0.000	0.000	0.000	0.000	0.000	0.000	0.000	0.000	0.000	0.000	0.000	52	340	22071	20969	-0.328	Error	Error	9787	12284	0	0	9546	11423	0	0	0	0
2	13	9	"PHO85"	"YPL031C"	8470	27450	80	2913	2716	941	131	137	57	100	100	0	7871	7404	2125	100	128	87	98	98	0	0	0	0	0	0	0	0	0	0	0	0	0	0	0	0	0	0	0	0.358	0.354	0.369	0.364	1.926	0.345	0.850	0.000	0.000	0.000	0.000	0.000	0.000	0.000	0.000	0.000	0.000	0.000	0.000	0.000	0.000	52	340	10553	9889	-1.482	Error	Error	2782	7771	0	0	2585	7304	0	0	0	0
2	14	9	""	"YPL063W"	8670	27450	60	2644	2932	1671	150	156	68	100	100	0	6875	6689	3319	128	150	95	100	100	0	0	0	0	0	0	0	0	0	0	0	0	0	0	0	0	0	0	0	0.370	0.424	0.456	0.396	1.678	0.418	0.850	0.000	0.000	0.000	0.000	0.000	0.000	0.000	0.000	0.000	0.000	0.000	0.000	0.000	0.000	32	176	9241	9343	-1.436	Error	Error	2494	6747	0	0	2782	6561	0	0	0	0
2	15	9	""	"YPL095C"	8870	27450	70	5203	7474	5442	146	163	123	100	100	0	10400	9609	5442	125	167	144	100	100	0	0	0	0	0	0	0	0	0	0	0	0	0	0	0	0	0	0	0	0.492	0.773	0.818	0.720	1.696	0.829	0.858	0.000	0.000	0.000	0.000	0.000	0.000	0.000	0.000	0.000	0.000	0.000	0.000	0.000	0.000	32	236	15332	16812	-1.023	Error	Error	5057	10275	0	0	7328	9484	0	0	0	0
2	16	9	""	"YPL033C"	9070	27460	100	6215	6092	3659	144	159	82	96	96	0	2907	2476	1519	109	135	104	87	83	0	0	0	0	0	0	0	0	0	0	0	0	0	0	0	0	0	0	0	2.170	2.513	2.440	2.993	2.490	2.603	0.865	0.000	0.000	0.000	0.000	0.000	0.000	0.000	0.000	0.000	0.000	0.000	0.000	0.000	0.000	80	543	8869	8315	1.118	Error	Error	6071	2798	0	0	5948	2367	0	0	0	0
2	17	9	"VPS28"	"YPL065W"	9260	27450	80	7850	6949	2549	149	156	70	100	100	0	9320	8862	2979	116	139	89	100	100	0	0	0	0	0	0	0	0	0	0	0	0	0	0	0	0	0	0	0	0.837	0.777	0.827	0.798	1.867	0.761	0.835	0.000	0.000	0.000	0.000	0.000	0.000	0.000	0.000	0.000	0.000	0.000	0.000	0.000	0.000	52	340	16905	15546	-0.257	Error	Error	7701	9204	0	0	6800	8746	0	0	0	0
2	18	9	"MSY1"	"YPL097W"	9470	27450	80	9965	10872	5038	139	151	70	100	100	0	16487	13353	6574	102	126	79	100	96	0	0	0	0	0	0	0	0	0	0	0	0	0	0	0	0	0	0	0	0.600	0.810	0.823	0.987	2.441	0.784	0.840	0.000	0.000	0.000	0.000	0.000	0.000	0.000	0.000	0.000	0.000	0.000	0.000	0.000	0.000	52	340	26211	23984	-0.738	Error	Error	9826	16385	0	0	10733	13251	0	0	0	0
2	19	9	""	"YPL035C"	9680	27460	70	2640	4011	3630	142	158	84	100	100	0	1919	2769	2414	95	115	64	100	96	0	0	0	0	0	0	0	0	0	0	0	0	0	0	0	0	0	0	0	1.370	1.447	1.333	1.334	1.692	1.564	0.833	0.000	0.000	0.000	0.000	0.000	0.000	0.000	0.000	0.000	0.000	0.000	0.000	0.000	0.000	32	236	4322	6543	0.454	Error	Error	2498	1824	0	0	3869	2674	0	0	0	0
2	20	9	""	"YPL067C"	9870	27450	70	1070	1062	298	140	149	74	100	96	0	5025	5026	597	99	129	103	100	100	0	0	0	0	0	0	0	0	0	0	0	0	0	0	0	0	0	0	0	0.189	0.187	0.186	0.176	1.533	0.171	0.743	0.000	0.000	0.000	0.000	0.000	0.000	0.000	0.000	0.000	0.000	0.000	0.000	0.000	0.000	32	236	5856	5849	-2.405	Error	Error	930	4926	0	0	922	4927	0	0	0	0
2	21	9	""	"YPL099C"	10080	27450	80	5679	5425	2667	119	131	67	100	100	0	5844	5527	2295	85	95	53	98	98	0	0	0	0	0	0	0	0	0	0	0	0	0	0	0	0	0	0	0	0.965	0.975	0.961	0.990	1.966	1.015	0.876	0.000	0.000	0.000	0.000	0.000	0.000	0.000	0.000	0.000	0.000	0.000	0.000	0.000	0.000	52	340	11319	10748	-0.051	Error	Error	5560	5759	0	0	5306	5442	0	0	0	0
2	1	10	"EGD1"	"YPL037C"	6080	27650	70	2923	2700	827	127	133	63	100	100	0	4498	4365	887	83	109	110	100	100	0	0	0	0	0	0	0	0	0	0	0	0	0	0	0	0	0	0	0	0.633	0.601	0.595	0.572	1.433	0.582	0.845	0.000	0.000	0.000	0.000	0.000	0.000	0.000	0.000	0.000	0.000	0.000	0.000	0.000	0.000	32	236	7211	6855	-0.659	Error	Error	2796	4415	0	0	2573	4282	0	0	0	0
2	2	10	"BTS1"	"YPL069C"	6270	27660	110	7614	7251	5615	141	170	134	95	87	0	5552	4416	3302	101	163	223	76	72	0	0	0	0	0	0	0	0	0	0	0	0	0	0	0	0	0	0	0	1.371	1.648	1.613	1.633	2.543	1.728	0.876	0.000	0.000	0.000	0.000	0.000	0.000	0.000	0.000	0.000	0.000	0.000	0.000	0.000	0.000	80	586	12924	11425	0.455	Error	Error	7473	5451	0	0	7110	4315	0	0	0	0
2	3	10	""	"YPL101W"	6470	27650	80	6799	5784	2384	135	141	62	100	98	0	12541	11146	4432	91	123	145	98	98	0	0	0	0	0	0	0	0	0	0	0	0	0	0	0	0	0	0	0	0.535	0.511	0.529	0.537	1.772	0.499	0.892	0.000	0.000	0.000	0.000	0.000	0.000	0.000	0.000	0.000	0.000	0.000	0.000	0.000	0.000	52	340	19114	16704	-0.902	Error	Error	6664	12450	0	0	5649	11055	0	0	0	0
2	4	10	"RPS23B"	"YPR132W"	6670	27660	80	7173	7331	3336	127	137	64	100	100	0	7160	6905	2257	87	108	71	98	98	0	0	0	0	0	0	0	0	0	0	0	0	0	0	0	0	0	0	0	0.996	1.057	0.966	0.950	1.664	1.145	0.784	0.000	0.000	0.000	0.000	0.000	0.000	0.000	0.000	0.000	0.000	0.000	0.000	0.000	0.000	52	340	14119	14022	-0.006	Error	Error	7046	7073	0	0	7204	6818	0	0	0	0
2	5	10	"KIM3"	"YPR164W"	6870	27660	50	240	242	87	147	154	67	66	25	0	263	237	67	80	106	80	91	58	0	0	0	0	0	0	0	0	0	0	0	0	0	0	0	0	0	0	0	0.508	0.605	0.569	0.538	2.223	0.488	0.240	0.000	0.000	0.000	0.000	0.000	0.000	0.000	0.000	0.000	0.000	0.000	0.000	0.000	0.000	12	104	276	252	-0.977	Error	Error	93	183	0	0	95	157	0	0	0	0
2	6	10	""	"YPR196W"	7070	27660	110	5007	5009	3183	128	144	100	90	90	0	10080	8699	5098	89	110	73	91	90	0	0	0	0	0	0	0	0	0	0	0	0	0	0	0	0	0	0	0	0.488	0.567	0.554	0.580	2.761	0.569	0.872	0.000	0.000	0.000	0.000	0.000	0.000	0.000	0.000	0.000	0.000	0.000	0.000	0.000	0.000	80	638	14870	13491	-1.034	Error	Error	4879	9991	0	0	4881	8610	0	0	0	0
2	7	10	"MSS18"	"YPR134W"	7270	27660	80	2394	2700	2056	121	131	64	100	96	0	5053	5883	3672	77	96	64	92	92	0	0	0	0	0	0	0	0	0	0	0	0	0	0	0	0	0	0	0	0.457	0.444	0.392	0.358	2.322	0.460	0.839	0.000	0.000	0.000	0.000	0.000	0.000	0.000	0.000	0.000	0.000	0.000	0.000	0.000	0.000	52	340	7249	8385	-1.130	Error	Error	2273	4976	0	0	2579	5806	0	0	0	0
2	8	10	"MRP2"	"YPR166C"	7480	27660	70	955	1184	1018	144	155	84	90	84	0	902	1374	1118	103	138	115	96	93	0	0	0	0	0	0	0	0	0	0	0	0	0	0	0	0	0	0	0	1.015	0.818	0.843	0.734	2.092	0.886	0.805	0.000	0.000	0.000	0.000	0.000	0.000	0.000	0.000	0.000	0.000	0.000	0.000	0.000	0.000	32	236	1610	2311	0.022	Error	Error	811	799	0	0	1040	1271	0	0	0	0
2	9	10	"SGE1"	"YPR198W"	7660	27650	70	10281	14834	9170	150	164	86	100	100	0	10963	10708	6037	126	169	176	100	100	0	0	0	0	0	0	0	0	0	0	0	0	0	0	0	0	0	0	0	0.935	1.388	1.537	1.473	1.687	1.383	0.859	0.000	0.000	0.000	0.000	0.000	0.000	0.000	0.000	0.000	0.000	0.000	0.000	0.000	0.000	32	236	20968	25266	-0.097	Error	Error	10131	10837	0	0	14684	10582	0	0	0	0
2	10	10	""	"YPR136C"	7890	27630	130	249	333	269	142	168	138	41	21	0	206	352	438	117	174	231	33	16	0	0	0	0	0	0	0	0	0	0	0	0	0	0	0	0	0	0	0	1.202	0.813	0.906	0.927	3.539	0.481	0.357	0.000	0.000	0.000	0.000	0.000	0.000	0.000	0.000	0.000	0.000	0.000	0.000	0.000	0.000	120	760	196	426	0.266	Error	Error	107	89	0	0	191	235	0	0	0	0
2	11	10	"NUT2"	"YPR168W"	8060	27650	50	181	234	172	134	154	93	25	25	0	300	398	370	115	140	101	58	41	0	0	0	0	0	0	0	0	0	0	0	0	0	0	0	0	0	0	0	0.254	0.353	0.469	0.534	2.117	0.275	0.348	0.000	0.000	0.000	0.000	0.000	0.000	0.000	0.000	0.000	0.000	0.000	0.000	0.000	0.000	12	104	232	383	-1.977	Error	Error	47	185	0	0	100	283	0	0	0	0
2	12	10	"ARR2"	"YPR200C"	8270	27650	70	1268	1543	1177	139	150	68	96	96	0	1837	2956	2464	115	143	104	100	100	0	0	0	0	0	0	0	0	0	0	0	0	0	0	0	0	0	0	0	0.656	0.494	0.418	0.422	2.434	0.446	0.832	0.000	0.000	0.000	0.000	0.000	0.000	0.000	0.000	0.000	0.000	0.000	0.000	0.000	0.000	32	236	2851	4245	-0.609	Error	Error	1129	1722	0	0	1404	2841	0	0	0	0
2	13	10	"MEP3"	"YPR138C"	8460	27650	70	5275	5245	2982	142	150	70	100	100	0	11415	13062	6975	107	156	305	100	100	0	0	0	0	0	0	0	0	0	0	0	0	0	0	0	0	0	0	0	0.454	0.394	0.373	0.365	1.590	0.374	0.848	0.000	0.000	0.000	0.000	0.000	0.000	0.000	0.000	0.000	0.000	0.000	0.000	0.000	0.000	32	236	16441	18058	-1.139	Error	Error	5133	11308	0	0	5103	12955	0	0	0	0
2	14	10	""	"YPR170C"	8680	27650	70	1483	1888	1385	138	150	68	96	96	0	1885	2504	1878	109	129	74	96	93	0	0	0	0	0	0	0	0	0	0	0	0	0	0	0	0	0	0	0	0.757	0.731	0.676	0.694	1.893	0.714	0.796	0.000	0.000	0.000	0.000	0.000	0.000	0.000	0.000	0.000	0.000	0.000	0.000	0.000	0.000	32	236	3121	4145	-0.401	Error	Error	1345	1776	0	0	1750	2395	0	0	0	0
2	15	10	""	"YPR202W"	8870	27650	80	10097	13197	10782	149	154	63	100	100	0	20595	22881	15862	113	138	101	98	98	0	0	0	0	0	0	0	0	0	0	0	0	0	0	0	0	0	0	0	0.486	0.573	0.494	0.579	2.255	0.590	0.828	0.000	0.000	0.000	0.000	0.000	0.000	0.000	0.000	0.000	0.000	0.000	0.000	0.000	0.000	52	340	30430	35816	-1.042	Error	Error	9948	20482	0	0	13048	22768	0	0	0	0
2	16	10	""	"IntYBR048W"	9060	27650	70	6604	6505	3107	143	168	138	100	100	0	5400	4671	2174	112	155	248	100	93	0	0	0	0	0	0	0	0	0	0	0	0	0	0	0	0	0	0	0	1.222	1.395	1.380	1.464	1.515	1.400	0.893	0.000	0.000	0.000	0.000	0.000	0.000	0.000	0.000	0.000	0.000	0.000	0.000	0.000	0.000	32	236	11749	10921	0.289	Error	Error	6461	5288	0	0	6362	4559	0	0	0	0
2	17	10	""	"LSR1"	9260	27650	70	1683	1668	941	145	151	68	96	93	0	8671	8582	3321	109	133	76	100	100	0	0	0	0	0	0	0	0	0	0	0	0	0	0	0	0	0	0	0	0.180	0.180	0.180	0.141	2.197	0.186	0.856	0.000	0.000	0.000	0.000	0.000	0.000	0.000	0.000	0.000	0.000	0.000	0.000	0.000	0.000	32	236	10100	9996	-2.477	Error	Error	1538	8562	0	0	1523	8473	0	0	0	0
2	18	10	""	"YCLWTy5-1C"	9460	27650	70	3407	4028	2273	163	170	76	100	100	0	9636	8693	3361	116	145	96	100	100	0	0	0	0	0	0	0	0	0	0	0	0	0	0	0	0	0	0	0	0.341	0.451	0.443	0.399	1.807	0.459	0.817	0.000	0.000	0.000	0.000	0.000	0.000	0.000	0.000	0.000	0.000	0.000	0.000	0.000	0.000	32	236	12764	12442	-1.553	Error	Error	3244	9520	0	0	3865	8577	0	0	0	0
2	19	10	""	"IntYCR097W-A2"	9660	27650	150	167	237	284	147	159	84	26	12	0	123	224	325	97	126	95	25	16	0	0	0	0	0	0	0	0	0	0	0	0	0	0	0	0	0	0	0	0.769	0.709	1.423	1.290	3.801	0.860	0.508	0.000	0.000	0.000	0.000	0.000	0.000	0.000	0.000	0.000	0.000	0.000	0.000	0.000	0.000	156	935	46	217	-0.379	Error	Error	20	26	0	0	90	127	0	0	-50	0
2	20	10	""	"IntYDL191W"	9870	27650	150	121	139	65	142	154	84	9	0	0	108	133	86	94	116	77	19	8	0	0	0	0	0	0	0	0	0	0	0	0	0	0	0	0	0	0	0	-1.500	-0.077	1.405	1.465	3.947	0.692	0.117	0.000	0.000	0.000	0.000	0.000	0.000	0.000	0.000	0.000	0.000	0.000	0.000	0.000	0.000	156	975	-7	36	Error	Error	Error	-21	14	0	0	-3	39	0	0	-50	0
2	21	10	""	"CEN4"	10100	27650	60	658	681	392	135	149	78	90	84	0	269	291	114	85	99	50	87	81	0	0	0	0	0	0	0	0	0	0	0	0	0	0	0	0	0	0	0	2.842	2.650	2.996	2.502	1.828	3.434	0.653	0.000	0.000	0.000	0.000	0.000	0.000	0.000	0.000	0.000	0.000	0.000	0.000	0.000	0.000	32	160	707	752	1.507	Error	Error	523	184	0	0	546	206	0	0	0	0
2	1	11	""	"YDRWdelta31"	6070	27860	70	187	195	78	138	147	77	34	9	0	292	294	119	102	132	100	78	46	0	0	0	0	0	0	0	0	0	0	0	0	0	0	0	0	0	0	0	0.258	0.297	0.379	0.366	3.034	0.358	0.141	0.000	0.000	0.000	0.000	0.000	0.000	0.000	0.000	0.000	0.000	0.000	0.000	0.000	0.000	32	236	239	249	-1.955	Error	Error	49	190	0	0	57	192	0	0	0	0
2	2	11	""	"YELCtau1"	6270	27860	90	1462	2674	2876	135	155	98	100	96	0	1417	2267	2046	96	148	174	100	92	0	0	0	0	0	0	0	0	0	0	0	0	0	0	0	0	0	0	0	1.005	1.170	1.113	1.002	1.763	1.321	0.915	0.000	0.000	0.000	0.000	0.000	0.000	0.000	0.000	0.000	0.000	0.000	0.000	0.000	0.000	52	420	2648	4710	0.007	Error	Error	1327	1321	0	0	2539	2171	0	0	0	0
2	3	11	""	"YER039C-A"	6470	27860	80	1019	1471	1250	138	151	209	94	73	0	4012	4647	2902	84	110	80	100	100	0	0	0	0	0	0	0	0	0	0	0	0	0	0	0	0	0	0	0	0.224	0.292	0.286	0.238	2.410	0.323	0.760	0.000	0.000	0.000	0.000	0.000	0.000	0.000	0.000	0.000	0.000	0.000	0.000	0.000	0.000	52	340	4809	5896	-2.157	Error	Error	881	3928	0	0	1333	4563	0	0	0	0
2	4	11	""	"YFLWtau1"	6660	27860	80	6161	8689	6101	120	145	211	100	100	0	1905	2391	1388	82	103	64	100	100	0	0	0	0	0	0	0	0	0	0	0	0	0	0	0	0	0	0	0	3.314	3.711	3.753	3.522	1.537	4.144	0.900	0.000	0.000	0.000	0.000	0.000	0.000	0.000	0.000	0.000	0.000	0.000	0.000	0.000	0.000	52	340	7864	10878	1.728	Error	Error	6041	1823	0	0	8569	2309	0	0	0	0
2	5	11	""	"YFRCdelta9"	6870	27850	70	1077	1845	1655	127	143	67	100	96	0	1606	2425	1938	85	114	75	100	100	0	0	0	0	0	0	0	0	0	0	0	0	0	0	0	0	0	0	0	0.625	0.734	0.718	0.644	1.901	0.785	0.879	0.000	0.000	0.000	0.000	0.000	0.000	0.000	0.000	0.000	0.000	0.000	0.000	0.000	0.000	32	236	2471	4058	-0.679	Error	Error	950	1521	0	0	1718	2340	0	0	0	0
2	6	11	""	"YGLWtau2"	7070	27860	70	506	1282	1541	129	136	62	84	78	0	768	1664	1926	82	99	57	100	93	0	0	0	0	0	0	0	0	0	0	0	0	0	0	0	0	0	0	0	0.550	0.729	0.603	0.644	2.177	0.763	0.865	0.000	0.000	0.000	0.000	0.000	0.000	0.000	0.000	0.000	0.000	0.000	0.000	0.000	0.000	32	236	1063	2735	-0.864	Error	Error	377	686	0	0	1153	1582	0	0	0	0
2	7	11	""	"iYAR061W"	7280	27870	90	3597	5357	4814	129	138	66	100	100	0	5610	6191	3420	74	97	71	100	98	0	0	0	0	0	0	0	0	0	0	0	0	0	0	0	0	0	0	0	0.626	0.855	0.728	0.694	2.322	1.035	0.750	0.000	0.000	0.000	0.000	0.000	0.000	0.000	0.000	0.000	0.000	0.000	0.000	0.000	0.000	52	420	9004	11345	-0.675	Error	Error	3468	5536	0	0	5228	6117	0	0	0	0
2	8	11	""	"iYAR068W"	7470	27860	80	1918	2918	2861	130	1130	7188	11	0	0	4063	6154	5000	85	485	2921	63	32	0	0	0	0	0	0	0	0	0	0	0	0	0	0	0	0	0	0	0	0.449	0.459	0.376	0.379	1.825	0.493	0.856	0.000	0.000	0.000	0.000	0.000	0.000	0.000	0.000	0.000	0.000	0.000	0.000	0.000	0.000	52	340	5766	8857	-1.154	Error	Error	1788	3978	0	0	2788	6069	0	0	0	0
2	9	11	""	"iYBL111C"	7670	27860	80	5808	12306	14553	141	147	69	100	100	0	9691	18824	19898	104	127	83	100	100	3	0	0	0	0	0	0	0	0	0	0	0	0	0	0	0	0	0	0	0.591	0.650	0.626	0.600	1.835	0.680	0.884	0.000	0.000	0.000	0.000	0.000	0.000	0.000	0.000	0.000	0.000	0.000	0.000	0.000	0.000	52	340	15254	30885	-0.758	Error	Error	5667	9587	0	0	12165	18720	0	0	0	0
2	10	11	""	"iYBL098W"	7860	27860	70	1783	2459	2027	139	148	62	100	96	0	3048	4113	2220	102	136	114	100	100	0	0	0	0	0	0	0	0	0	0	0	0	0	0	0	0	0	0	0	0.558	0.578	0.460	0.408	2.333	0.660	0.804	0.000	0.000	0.000	0.000	0.000	0.000	0.000	0.000	0.000	0.000	0.000	0.000	0.000	0.000	32	236	4590	6331	-0.842	Error	Error	1644	2946	0	0	2320	4011	0	0	0	0
2	11	11	""	"iYBL092W"	8070	27860	70	912	1690	1629	146	153	66	100	100	0	1627	2381	1962	102	129	91	100	100	0	0	0	0	0	0	0	0	0	0	0	0	0	0	0	0	0	0	0	0.502	0.677	0.595	0.567	1.980	0.737	0.816	0.000	0.000	0.000	0.000	0.000	0.000	0.000	0.000	0.000	0.000	0.000	0.000	0.000	0.000	32	236	2291	3823	-0.993	Error	Error	766	1525	0	0	1544	2279	0	0	0	0
2	12	11	""	"iYBL089W"	8280	27870	80	814	1500	1798	139	142	65	96	94	0	1210	2393	2886	102	126	84	100	100	0	0	0	0	0	0	0	0	0	0	0	0	0	0	0	0	0	0	0	0.609	0.594	0.589	0.567	1.989	0.578	0.765	0.000	0.000	0.000	0.000	0.000	0.000	0.000	0.000	0.000	0.000	0.000	0.000	0.000	0.000	52	340	1783	3652	-0.715	Error	Error	675	1108	0	0	1361	2291	0	0	0	0
2	13	11	""	"iYBL071C"	8480	27860	80	246	490	634	127	138	69	55	44	0	726	1380	1561	92	112	72	90	88	0	0	0	0	0	0	0	0	0	0	0	0	0	0	0	0	0	0	0	0.188	0.282	0.282	0.271	2.674	0.339	0.792	0.000	0.000	0.000	0.000	0.000	0.000	0.000	0.000	0.000	0.000	0.000	0.000	0.000	0.000	52	340	753	1651	-2.414	Error	Error	119	634	0	0	363	1288	0	0	0	0
2	14	11	""	"iYBL065W"	8670	27860	70	197	331	271	129	146	104	43	34	0	372	825	871	86	161	471	40	31	0	0	0	0	0	0	0	0	0	0	0	0	0	0	0	0	0	0	0	0.238	0.273	0.278	0.293	2.792	0.244	0.680	0.000	0.000	0.000	0.000	0.000	0.000	0.000	0.000	0.000	0.000	0.000	0.000	0.000	0.000	32	236	354	941	-2.072	Error	Error	68	286	0	0	202	739	0	0	0	0
2	15	11	""	"iYBL060W"	8880	27860	80	1113	1958	1868	140	146	63	100	100	0	2902	4287	3403	92	110	67	100	100	0	0	0	0	0	0	0	0	0	0	0	0	0	0	0	0	0	0	0	0.346	0.433	0.395	0.380	1.643	0.466	0.846	0.000	0.000	0.000	0.000	0.000	0.000	0.000	0.000	0.000	0.000	0.000	0.000	0.000	0.000	52	340	3783	6013	-1.530	Error	Error	973	2810	0	0	1818	4195	0	0	0	0
2	16	11	""	"iYBL042C"	9080	27860	80	1816	2466	1822	146	153	70	100	100	0	5387	5785	3671	103	128	79	100	100	0	0	0	0	0	0	0	0	0	0	0	0	0	0	0	0	0	0	0	0.316	0.408	0.385	0.385	1.889	0.422	0.865	0.000	0.000	0.000	0.000	0.000	0.000	0.000	0.000	0.000	0.000	0.000	0.000	0.000	0.000	52	340	6954	8002	-1.662	Error	Error	1670	5284	0	0	2320	5682	0	0	0	0
2	17	11	""	"iYBL038W"	9280	27860	80	1188	1955	1793	148	156	68	98	96	0	2178	3935	3194	101	120	70	100	100	0	0	0	0	0	0	0	0	0	0	0	0	0	0	0	0	0	0	0	0.501	0.471	0.404	0.413	1.847	0.501	0.899	0.000	0.000	0.000	0.000	0.000	0.000	0.000	0.000	0.000	0.000	0.000	0.000	0.000	0.000	52	340	3117	5641	-0.998	Error	Error	1040	2077	0	0	1807	3834	0	0	0	0
2	18	11	""	"iYBL034C"	9480	27860	80	645	820	625	162	173	86	86	80	0	2107	2685	1859	107	133	97	100	100	0	0	0	0	0	0	0	0	0	0	0	0	0	0	0	0	0	0	0	0.242	0.255	0.242	0.210	2.419	0.262	0.767	0.000	0.000	0.000	0.000	0.000	0.000	0.000	0.000	0.000	0.000	0.000	0.000	0.000	0.000	52	340	2483	3236	-2.050	Error	Error	483	2000	0	0	658	2578	0	0	0	0
2	19	11	""	"iYBR265W"	9680	27860	90	1156	1576	1092	138	152	81	96	90	0	1836	2372	1345	90	120	102	100	100	0	0	0	0	0	0	0	0	0	0	0	0	0	0	0	0	0	0	0	0.583	0.630	0.674	0.545	2.233	0.662	0.837	0.000	0.000	0.000	0.000	0.000	0.000	0.000	0.000	0.000	0.000	0.000	0.000	0.000	0.000	52	415	2764	3720	-0.778	Error	Error	1018	1746	0	0	1438	2282	0	0	0	0
2	20	11	""	"iYBR270C"	9880	27860	80	2667	4181	3998	140	150	76	98	98	0	3742	5387	4306	100	123	130	100	98	0	0	0	0	0	0	0	0	0	0	0	0	0	0	0	0	0	0	0	0.694	0.764	0.653	0.615	2.095	0.837	0.899	0.000	0.000	0.000	0.000	0.000	0.000	0.000	0.000	0.000	0.000	0.000	0.000	0.000	0.000	52	340	6169	9328	-0.527	Error	Error	2527	3642	0	0	4041	5287	0	0	0	0
2	21	11	""	"iYBR274W"	10090	27860	80	1343	2322	2549	135	148	68	98	94	0	797	1161	957	92	113	126	90	86	0	0	0	0	0	0	0	0	0	0	0	0	0	0	0	0	0	0	0	1.713	2.046	1.844	1.644	2.075	2.545	0.843	0.000	0.000	0.000	0.000	0.000	0.000	0.000	0.000	0.000	0.000	0.000	0.000	0.000	0.000	52	332	1913	3256	0.777	Error	Error	1208	705	0	0	2187	1069	0	0	0	0
2	1	12	""	"iYBR291C"	6090	28060	90	1198	2130	2143	132	143	64	98	98	0	1170	1775	1443	101	134	142	98	84	0	0	0	0	0	0	0	0	0	0	0	0	0	0	0	0	0	0	0	0.997	1.194	0.978	0.994	1.884	1.365	0.823	0.000	0.000	0.000	0.000	0.000	0.000	0.000	0.000	0.000	0.000	0.000	0.000	0.000	0.000	52	420	2135	3672	-0.004	Error	Error	1066	1069	0	0	1998	1674	0	0	0	0
2	2	12	""	"iYBR294W"	6280	28060	70	2236	3003	1994	137	150	93	100	100	0	5385	5305	2755	95	137	166	100	100	0	0	0	0	0	0	0	0	0	0	0	0	0	0	0	0	0	0	0	0.397	0.550	0.518	0.508	1.463	0.533	0.801	0.000	0.000	0.000	0.000	0.000	0.000	0.000	0.000	0.000	0.000	0.000	0.000	0.000	0.000	32	236	7389	8076	-1.334	Error	Error	2099	5290	0	0	2866	5210	0	0	0	0
2	3	12	""	"iYBR297W"	6480	28070	100	2682	3352	2211	124	137	67	100	100	0	2435	2821	1606	85	105	68	100	100	0	0	0	0	0	0	0	0	0	0	0	0	0	0	0	0	0	0	0	1.089	1.180	1.210	1.159	1.753	1.275	0.826	0.000	0.000	0.000	0.000	0.000	0.000	0.000	0.000	0.000	0.000	0.000	0.000	0.000	0.000	80	534	4908	5964	0.122	Error	Error	2558	2350	0	0	3228	2736	0	0	0	0
2	4	12	""	"iYCL061C"	6670	28060	80	2801	3647	2521	125	132	63	100	100	0	14380	12594	6018	85	108	76	100	100	0	0	0	0	0	0	0	0	0	0	0	0	0	0	0	0	0	0	0	0.187	0.282	0.259	0.264	2.247	0.274	0.706	0.000	0.000	0.000	0.000	0.000	0.000	0.000	0.000	0.000	0.000	0.000	0.000	0.000	0.000	52	340	16971	16031	-2.417	Error	Error	2676	14295	0	0	3522	12509	0	0	0	0
2	5	12	""	"iYCL055W-0"	6880	28070	100	1173	1765	1715	126	136	65	97	97	0	2341	3503	2769	80	103	76	98	98	0	0	0	0	0	0	0	0	0	0	0	0	0	0	0	0	0	0	0	0.463	0.479	0.540	0.499	2.479	0.506	0.748	0.000	0.000	0.000	0.000	0.000	0.000	0.000	0.000	0.000	0.000	0.000	0.000	0.000	0.000	80	542	3308	5062	-1.111	Error	Error	1047	2261	0	0	1639	3423	0	0	0	0
2	6	12	""	"iYCL051W"	7070	28060	70	2325	4229	4314	126	135	71	100	100	0	3119	3406	1809	80	107	79	100	100	0	0	0	0	0	0	0	0	0	0	0	0	0	0	0	0	0	0	0	0.724	1.234	0.929	0.842	2.749	1.764	0.724	0.000	0.000	0.000	0.000	0.000	0.000	0.000	0.000	0.000	0.000	0.000	0.000	0.000	0.000	32	236	5238	7429	-0.467	Error	Error	2199	3039	0	0	4103	3326	0	0	0	0
2	7	12	""	"iYCL029C"	7270	28060	80	1513	1501	760	115	124	56	100	100	0	3978	4134	1509	74	91	57	100	100	0	0	0	0	0	0	0	0	0	0	0	0	0	0	0	0	0	0	0	0.358	0.341	0.335	0.297	1.959	0.335	0.763	0.000	0.000	0.000	0.000	0.000	0.000	0.000	0.000	0.000	0.000	0.000	0.000	0.000	0.000	52	340	5302	5446	-1.482	Error	Error	1398	3904	0	0	1386	4060	0	0	0	0
2	8	12	""	"iYCL025C"	7480	28070	100	956	1147	732	122	929	6215	0	0	0	3025	3672	1996	78	421	3188	41	11	0	0	0	0	0	0	0	0	0	0	0	0	0	0	0	0	0	0	0	0.283	0.285	0.313	0.255	1.826	1.550	0.538	0.000	0.000	0.000	0.000	0.000	0.000	0.000	0.000	0.000	0.000	0.000	0.000	0.000	0.000	80	546	3781	4619	-1.821	Error	Error	834	2947	0	0	1025	3594	0	0	0	0
2	9	12	""	"iYCRCdelta6-0"	7690	28070	80	1594	2277	2112	135	144	75	98	94	0	2115	2803	2131	100	121	101	100	98	0	0	0	0	0	0	0	0	0	0	0	0	0	0	0	0	0	0	0	0.724	0.792	0.769	0.644	2.289	0.879	0.823	0.000	0.000	0.000	0.000	0.000	0.000	0.000	0.000	0.000	0.000	0.000	0.000	0.000	0.000	52	340	3474	4845	-0.466	Error	Error	1459	2015	0	0	2142	2703	0	0	0	0
2	10	12	""	"iYDL043C"	7880	28060	80	1125	1077	648	124	132	64	90	88	0	1663	1815	779	98	119	77	100	100	0	0	0	0	0	0	0	0	0	0	0	0	0	0	0	0	0	0	0	0.640	0.555	0.491	0.425	2.450	0.590	0.796	0.000	0.000	0.000	0.000	0.000	0.000	0.000	0.000	0.000	0.000	0.000	0.000	0.000	0.000	52	340	2566	2670	-0.645	Error	Error	1001	1565	0	0	953	1717	0	0	0	0
2	11	12	""	"iYDL037C-0"	8080	28060	80	1564	2571	2221	130	138	62	100	100	0	1754	2658	1987	107	134	109	100	100	0	0	0	0	0	0	0	0	0	0	0	0	0	0	0	0	0	0	0	0.871	0.957	0.861	0.849	1.605	1.035	0.889	0.000	0.000	0.000	0.000	0.000	0.000	0.000	0.000	0.000	0.000	0.000	0.000	0.000	0.000	52	340	3081	4992	-0.200	Error	Error	1434	1647	0	0	2441	2551	0	0	0	0
2	12	12	""	"iYDL032W"	8280	28060	90	780	731	404	139	148	66	86	86	0	2256	2517	1404	123	151	109	100	100	0	0	0	0	0	0	0	0	0	0	0	0	0	0	0	0	0	0	0	0.301	0.247	0.259	0.211	2.216	0.247	0.820	0.000	0.000	0.000	0.000	0.000	0.000	0.000	0.000	0.000	0.000	0.000	0.000	0.000	0.000	52	420	2774	2986	-1.734	Error	Error	641	2133	0	0	592	2394	0	0	0	0
2	13	12	""	"iYDL014W"	8480	28060	80	1219	1578	1189	129	138	65	100	94	0	3026	3959	2455	92	118	91	100	100	0	0	0	0	0	0	0	0	0	0	0	0	0	0	0	0	0	0	0	0.372	0.375	0.384	0.309	2.219	0.389	0.820	0.000	0.000	0.000	0.000	0.000	0.000	0.000	0.000	0.000	0.000	0.000	0.000	0.000	0.000	52	340	4024	5316	-1.429	Error	Error	1090	2934	0	0	1449	3867	0	0	0	0
2	14	12	""	"iYDL008W"	8680	28060	80	2057	2740	2164	125	138	66	98	92	0	1586	2237	1801	86	103	62	100	100	0	0	0	0	0	0	0	0	0	0	0	0	0	0	0	0	0	0	0	1.288	1.216	1.166	1.090	1.830	1.228	0.869	0.000	0.000	0.000	0.000	0.000	0.000	0.000	0.000	0.000	0.000	0.000	0.000	0.000	0.000	52	340	3432	4766	0.365	Error	Error	1932	1500	0	0	2615	2151	0	0	0	0
2	15	12	""	"iYDLWtau1"	8880	28060	80	940	1262	966	136	144	66	94	88	0	1013	1266	895	93	116	82	100	94	0	0	0	0	0	0	0	0	0	0	0	0	0	0	0	0	0	0	0	0.874	0.960	0.933	0.850	2.264	1.010	0.777	0.000	0.000	0.000	0.000	0.000	0.000	0.000	0.000	0.000	0.000	0.000	0.000	0.000	0.000	52	340	1724	2299	-0.194	Error	Error	804	920	0	0	1126	1173	0	0	0	0
2	16	12	""	"iYDR008C"	9080	28060	90	2490	2879	1680	145	159	90	100	100	0	5029	5571	2341	104	135	127	100	100	0	0	0	0	0	0	0	0	0	0	0	0	0	0	0	0	0	0	0	0.476	0.500	0.509	0.456	1.743	0.522	0.794	0.000	0.000	0.000	0.000	0.000	0.000	0.000	0.000	0.000	0.000	0.000	0.000	0.000	0.000	52	420	7270	8201	-1.071	Error	Error	2345	4925	0	0	2734	5467	0	0	0	0
2	17	12	""	"iYDR013W"	9280	28060	70	1051	2422	2587	136	143	64	100	93	0	1050	1567	1422	94	116	70	100	96	0	0	0	0	0	0	0	0	0	0	0	0	0	0	0	0	0	0	0	0.957	1.552	1.120	1.074	2.119	1.781	0.841	0.000	0.000	0.000	0.000	0.000	0.000	0.000	0.000	0.000	0.000	0.000	0.000	0.000	0.000	32	236	1871	3759	-0.063	Error	Error	915	956	0	0	2286	1473	0	0	0	0
2	18	12	""	"iYDR016C"	9480	28060	90	5711	7345	5388	142	156	79	100	100	0	2504	3201	1764	103	124	85	100	98	0	0	0	0	0	0	0	0	0	0	0	0	0	0	0	0	0	0	0	2.319	2.325	2.459	1.959	2.438	2.770	0.791	0.000	0.000	0.000	0.000	0.000	0.000	0.000	0.000	0.000	0.000	0.000	0.000	0.000	0.000	52	420	7970	10301	1.214	Error	Error	5569	2401	0	0	7203	3098	0	0	0	0
2	19	12	""	"iYDR032C-0"	9690	28060	90	624	660	338	137	144	70	92	80	0	4155	3970	1230	96	120	85	100	100	0	0	0	0	0	0	0	0	0	0	0	0	0	0	0	0	0	0	0	0.120	0.135	0.141	0.113	2.082	0.136	0.691	0.000	0.000	0.000	0.000	0.000	0.000	0.000	0.000	0.000	0.000	0.000	0.000	0.000	0.000	52	420	4546	4397	-3.059	Error	Error	487	4059	0	0	523	3874	0	0	0	0
2	20	12	""	"iYDR034C"	9880	28060	80	6757	6114	2431	134	144	65	100	100	0	8735	8738	1706	100	124	88	100	100	0	0	0	0	0	0	0	0	0	0	0	0	0	0	0	0	0	0	0	0.767	0.692	0.718	0.636	1.588	0.723	0.821	0.000	0.000	0.000	0.000	0.000	0.000	0.000	0.000	0.000	0.000	0.000	0.000	0.000	0.000	52	340	15258	14618	-0.383	Error	Error	6623	8635	0	0	5980	8638	0	0	0	0
2	21	12	""	"iYDR034C-A"	10080	28060	90	6814	8715	6677	141	149	70	100	100	0	7245	7669	4512	98	118	80	100	98	0	0	0	0	0	0	0	0	0	0	0	0	0	0	0	0	0	0	0	0.934	1.132	1.036	0.943	2.536	1.251	0.769	0.000	0.000	0.000	0.000	0.000	0.000	0.000	0.000	0.000	0.000	0.000	0.000	0.000	0.000	52	420	13820	16145	-0.099	Error	Error	6673	7147	0	0	8574	7571	0	0	0	0
2	1	13	""	"iYDR335W"	6080	28260	80	2934	2881	1630	124	136	66	100	100	0	2270	2202	1233	102	119	64	98	98	0	0	0	0	0	0	0	0	0	0	0	0	0	0	0	0	0	0	0	1.296	1.313	1.258	1.245	1.914	1.352	0.814	0.000	0.000	0.000	0.000	0.000	0.000	0.000	0.000	0.000	0.000	0.000	0.000	0.000	0.000	52	340	4978	4857	0.374	Error	Error	2810	2168	0	0	2757	2100	0	0	0	0
2	2	13	""	"iYDR339C"	6270	28270	50	189	206	86	128	141	67	41	16	0	228	307	242	111	125	73	66	33	0	0	0	0	0	0	0	0	0	0	0	0	0	0	0	0	0	0	0	0.521	0.398	0.521	0.484	2.961	0.271	0.159	0.000	0.000	0.000	0.000	0.000	0.000	0.000	0.000	0.000	0.000	0.000	0.000	0.000	0.000	12	104	178	274	-0.940	Error	Error	61	117	0	0	78	196	0	0	0	0
2	3	13	""	"iYDR342C-1"	6470	28260	80	2766	2650	1043	125	134	63	100	100	0	5423	5341	1805	86	102	63	100	100	0	0	0	0	0	0	0	0	0	0	0	0	0	0	0	0	0	0	0	0.495	0.480	0.474	0.461	1.691	0.469	0.794	0.000	0.000	0.000	0.000	0.000	0.000	0.000	0.000	0.000	0.000	0.000	0.000	0.000	0.000	52	340	7978	7780	-1.015	Error	Error	2641	5337	0	0	2525	5255	0	0	0	0
2	4	13	""	"iYDR354W"	6670	28260	80	730	882	652	127	135	62	92	80	0	1428	1607	1072	80	99	60	100	100	0	0	0	0	0	0	0	0	0	0	0	0	0	0	0	0	0	0	0	0.447	0.494	0.458	0.401	2.609	0.508	0.763	0.000	0.000	0.000	0.000	0.000	0.000	0.000	0.000	0.000	0.000	0.000	0.000	0.000	0.000	52	340	1951	2282	-1.161	Error	Error	603	1348	0	0	755	1527	0	0	0	0
2	5	13	""	"iYDR360W"	6880	28260	80	1673	1795	1086	119	123	54	100	100	0	3458	3774	1951	78	95	56	100	100	0	0	0	0	0	0	0	0	0	0	0	0	0	0	0	0	0	0	0	0.460	0.453	0.465	0.410	1.833	0.458	0.848	0.000	0.000	0.000	0.000	0.000	0.000	0.000	0.000	0.000	0.000	0.000	0.000	0.000	0.000	52	340	4934	5372	-1.121	Error	Error	1554	3380	0	0	1676	3696	0	0	0	0
2	6	13	""	"itK(CUU)D1"	7070	28260	80	2755	2586	1417	126	133	62	100	98	0	2324	2416	1189	79	98	64	98	98	0	0	0	0	0	0	0	0	0	0	0	0	0	0	0	0	0	0	0	1.171	1.053	0.986	0.932	1.909	1.100	0.843	0.000	0.000	0.000	0.000	0.000	0.000	0.000	0.000	0.000	0.000	0.000	0.000	0.000	0.000	52	340	4874	4797	0.228	Error	Error	2629	2245	0	0	2460	2337	0	0	0	0
2	7	13	""	"iYDR379W"	7270	28270	100	3156	3185	1988	122	131	61	95	92	0	7122	6446	3018	76	92	57	93	93	0	0	0	0	0	0	0	0	0	0	0	0	0	0	0	0	0	0	0	0.431	0.481	0.462	0.457	2.528	0.480	0.724	0.000	0.000	0.000	0.000	0.000	0.000	0.000	0.000	0.000	0.000	0.000	0.000	0.000	0.000	80	540	10080	9433	-1.216	Error	Error	3034	7046	0	0	3063	6370	0	0	0	0
2	8	13	""	"iYDR383C"	7480	28260	80	1564	1486	710	119	126	63	98	96	0	2234	2127	819	73	92	66	100	100	0	0	0	0	0	0	0	0	0	0	0	0	0	0	0	0	0	0	0	0.669	0.666	0.612	0.587	1.803	0.667	0.800	0.000	0.000	0.000	0.000	0.000	0.000	0.000	0.000	0.000	0.000	0.000	0.000	0.000	0.000	52	340	3606	3421	-0.581	Error	Error	1445	2161	0	0	1367	2054	0	0	0	0
2	9	13	""	"iYDR387C"	7680	28260	80	1292	1377	736	124	136	69	100	100	0	2281	2324	761	95	122	161	100	100	0	0	0	0	0	0	0	0	0	0	0	0	0	0	0	0	0	0	0	0.534	0.562	0.549	0.481	1.877	0.585	0.745	0.000	0.000	0.000	0.000	0.000	0.000	0.000	0.000	0.000	0.000	0.000	0.000	0.000	0.000	52	340	3354	3482	-0.904	Error	Error	1168	2186	0	0	1253	2229	0	0	0	0
2	10	13	""	"iYDR404C"	7880	28260	90	1004	1057	673	133	138	64	96	88	0	3088	3069	2024	101	135	167	98	94	0	0	0	0	0	0	0	0	0	0	0	0	0	0	0	0	0	0	0	0.292	0.311	0.283	0.299	1.946	0.288	0.760	0.000	0.000	0.000	0.000	0.000	0.000	0.000	0.000	0.000	0.000	0.000	0.000	0.000	0.000	52	420	3858	3892	-1.778	Error	Error	871	2987	0	0	924	2968	0	0	0	0
2	11	13	""	"iYDR408C"	8080	28260	80	1293	1449	882	135	145	64	96	90	0	4537	4943	2071	103	122	81	98	98	0	0	0	0	0	0	0	0	0	0	0	0	0	0	0	0	0	0	0	0.261	0.271	0.231	0.213	1.965	0.286	0.812	0.000	0.000	0.000	0.000	0.000	0.000	0.000	0.000	0.000	0.000	0.000	0.000	0.000	0.000	52	340	5592	6154	-1.937	Error	Error	1158	4434	0	0	1314	4840	0	0	0	0
2	12	13	""	"iYDR413C"	8280	28260	80	938	1089	733	150	159	74	90	86	0	1703	1888	1354	108	132	84	100	98	0	0	0	0	0	0	0	0	0	0	0	0	0	0	0	0	0	0	0	0.494	0.528	0.508	0.495	2.605	0.492	0.742	0.000	0.000	0.000	0.000	0.000	0.000	0.000	0.000	0.000	0.000	0.000	0.000	0.000	0.000	52	340	2383	2719	-1.017	Error	Error	788	1595	0	0	939	1780	0	0	0	0
2	13	13	""	"itS(UGA)E-0"	8480	28260	80	1273	2100	1955	148	152	63	100	100	0	4589	5969	4270	107	127	78	100	100	0	0	0	0	0	0	0	0	0	0	0	0	0	0	0	0	0	0	0	0.251	0.333	0.298	0.275	2.048	0.364	0.837	0.000	0.000	0.000	0.000	0.000	0.000	0.000	0.000	0.000	0.000	0.000	0.000	0.000	0.000	52	340	5607	7814	-1.994	Error	Error	1125	4482	0	0	1952	5862	0	0	0	0
2	14	13	""	"iYER068W"	8670	28260	80	1374	1682	1290	147	155	72	98	98	0	4638	4688	2641	111	134	94	100	98	0	0	0	0	0	0	0	0	0	0	0	0	0	0	0	0	0	0	0	0.271	0.335	0.340	0.311	2.076	0.357	0.795	0.000	0.000	0.000	0.000	0.000	0.000	0.000	0.000	0.000	0.000	0.000	0.000	0.000	0.000	52	334	5754	6112	-1.883	Error	Error	1227	4527	0	0	1535	4577	0	0	0	0
2	15	13	""	"iYER072W"	8860	28260	70	1168	1379	741	158	163	72	100	96	0	4539	4438	1489	119	151	134	100	100	0	0	0	0	0	0	0	0	0	0	0	0	0	0	0	0	0	0	0	0.229	0.283	0.272	0.244	2.218	0.263	0.656	0.000	0.000	0.000	0.000	0.000	0.000	0.000	0.000	0.000	0.000	0.000	0.000	0.000	0.000	32	236	5430	5540	-2.130	Error	Error	1010	4420	0	0	1221	4319	0	0	0	0
2	16	13	""	"iYER087W"	9080	28260	90	2347	3547	3320	155	166	78	100	100	0	2635	3368	2299	115	145	127	100	100	0	0	0	0	0	0	0	0	0	0	0	0	0	0	0	0	0	0	0	0.870	1.043	1.058	0.847	2.034	1.247	0.829	0.000	0.000	0.000	0.000	0.000	0.000	0.000	0.000	0.000	0.000	0.000	0.000	0.000	0.000	52	420	4712	6645	-0.201	Error	Error	2192	2520	0	0	3392	3253	0	0	0	0
2	17	13	""	"iYER090W"	9270	28260	90	2874	2923	1846	148	160	77	100	100	0	2582	2652	1574	110	140	93	98	96	0	0	0	0	0	0	0	0	0	0	0	0	0	0	0	0	0	0	0	1.103	1.092	0.985	1.093	1.794	1.134	0.850	0.000	0.000	0.000	0.000	0.000	0.000	0.000	0.000	0.000	0.000	0.000	0.000	0.000	0.000	52	420	5198	5317	0.141	Error	Error	2726	2472	0	0	2775	2542	0	0	0	0
2	18	13	""	"iYER093C"	9470	28250	70	595	777	550	150	163	82	87	75	0	2552	3020	1925	115	151	115	100	100	0	0	0	0	0	0	0	0	0	0	0	0	0	0	0	0	0	0	0	0.183	0.216	0.198	0.177	1.956	0.221	0.799	0.000	0.000	0.000	0.000	0.000	0.000	0.000	0.000	0.000	0.000	0.000	0.000	0.000	0.000	32	236	2882	3532	-2.453	Error	Error	445	2437	0	0	627	2905	0	0	0	0
2	19	13	""	"iYER106W"	9680	28250	90	2213	3248	2970	134	140	64	98	98	0	2458	4206	3654	94	113	69	100	100	0	0	0	0	0	0	0	0	0	0	0	0	0	0	0	0	0	0	0	0.879	0.757	0.816	0.651	2.150	0.778	0.914	0.000	0.000	0.000	0.000	0.000	0.000	0.000	0.000	0.000	0.000	0.000	0.000	0.000	0.000	52	420	4443	7226	-0.185	Error	Error	2079	2364	0	0	3114	4112	0	0	0	0
2	20	13	""	"iYER110C"	9880	28260	80	657	1459	1569	144	153	66	100	92	0	1584	2981	3083	94	119	76	100	100	0	0	0	0	0	0	0	0	0	0	0	0	0	0	0	0	0	0	0	0.344	0.455	0.415	0.383	2.027	0.456	0.797	0.000	0.000	0.000	0.000	0.000	0.000	0.000	0.000	0.000	0.000	0.000	0.000	0.000	0.000	52	340	2003	4202	-1.538	Error	Error	513	1490	0	0	1315	2887	0	0	0	0
2	21	13	""	"iYER114C"	10080	28250	90	924	1346	1097	136	144	65	96	94	0	4181	4409	2796	94	115	85	98	98	0	0	0	0	0	0	0	0	0	0	0	0	0	0	0	0	0	0	0	0.193	0.280	0.245	0.228	1.804	0.304	0.856	0.000	0.000	0.000	0.000	0.000	0.000	0.000	0.000	0.000	0.000	0.000	0.000	0.000	0.000	52	420	4875	5525	-2.375	Error	Error	788	4087	0	0	1210	4315	0	0	0	0
2	1	14	""	"iYER131W"	6080	28460	90	2486	3311	2281	129	139	69	100	100	0	4536	4699	2477	102	120	76	100	100	0	0	0	0	0	0	0	0	0	0	0	0	0	0	0	0	0	0	0	0.532	0.692	0.653	0.624	1.696	0.747	0.868	0.000	0.000	0.000	0.000	0.000	0.000	0.000	0.000	0.000	0.000	0.000	0.000	0.000	0.000	52	420	6791	7779	-0.912	Error	Error	2357	4434	0	0	3182	4597	0	0	0	0
2	2	14	""	"iYERCdelta14"	6280	28460	70	896	1349	1059	136	143	72	96	93	0	5153	6111	2219	110	128	80	100	100	0	0	0	0	0	0	0	0	0	0	0	0	0	0	0	0	0	0	0	0.151	0.202	0.161	0.131	2.491	0.228	0.729	0.000	0.000	0.000	0.000	0.000	0.000	0.000	0.000	0.000	0.000	0.000	0.000	0.000	0.000	32	236	5803	7214	-2.730	Error	Error	760	5043	0	0	1213	6001	0	0	0	0
2	3	14	""	"itK(CUU)E2"	6470	28460	70	1415	2500	2169	127	133	64	100	100	0	2589	3327	2192	92	109	69	100	100	0	0	0	0	0	0	0	0	0	0	0	0	0	0	0	0	0	0	0	0.516	0.734	0.569	0.585	1.868	0.823	0.819	0.000	0.000	0.000	0.000	0.000	0.000	0.000	0.000	0.000	0.000	0.000	0.000	0.000	0.000	32	236	3785	5608	-0.955	Error	Error	1288	2497	0	0	2373	3235	0	0	0	0
2	4	14	""	"iYGL186C"	6680	28470	80	752	1025	787	120	124	59	98	92	0	3796	4081	3124	76	95	62	94	94	0	0	0	0	0	0	0	0	0	0	0	0	0	0	0	0	0	0	0	0.170	0.226	0.218	0.212	1.846	0.223	0.862	0.000	0.000	0.000	0.000	0.000	0.000	0.000	0.000	0.000	0.000	0.000	0.000	0.000	0.000	52	335	4352	4910	-2.557	Error	Error	632	3720	0	0	905	4005	0	0	0	0
2	5	14	""	"iYGL182C"	6850	28450	90	1121	1541	990	121	128	59	100	100	0	4353	5216	2712	80	99	69	100	100	0	0	0	0	0	0	0	0	0	0	0	0	0	0	0	0	0	0	0	0.234	0.276	0.255	0.255	1.635	0.280	0.849	0.000	0.000	0.000	0.000	0.000	0.000	0.000	0.000	0.000	0.000	0.000	0.000	0.000	0.000	52	408	5273	6556	-2.095	Error	Error	1000	4273	0	0	1420	5136	0	0	0	0
2	6	14	""	"iYGL179C-1"	7080	28450	70	643	1061	1025	120	126	58	90	84	0	1495	2548	2407	83	98	52	100	100	0	0	0	0	0	0	0	0	0	0	0	0	0	0	0	0	0	0	0	0.370	0.382	0.357	0.323	2.154	0.381	0.837	0.000	0.000	0.000	0.000	0.000	0.000	0.000	0.000	0.000	0.000	0.000	0.000	0.000	0.000	32	236	1935	3406	-1.433	Error	Error	523	1412	0	0	941	2465	0	0	0	0
2	7	14	""	"iYGL163C-1"	7270	28460	80	905	1954	2012	125	136	66	100	96	0	3790	6719	5859	76	90	51	100	98	0	0	0	0	0	0	0	0	0	0	0	0	0	0	0	0	0	0	0	0.210	0.275	0.239	0.247	2.166	0.293	0.863	0.000	0.000	0.000	0.000	0.000	0.000	0.000	0.000	0.000	0.000	0.000	0.000	0.000	0.000	52	340	4494	8472	-2.251	Error	Error	780	3714	0	0	1829	6643	0	0	0	0
2	8	14	""	"iYGL159W"	7470	28470	100	2633	2827	1675	119	126	58	100	100	0	3132	3249	1787	73	92	61	97	97	0	0	0	0	0	0	0	0	0	0	0	0	0	0	0	0	0	0	0	0.822	0.853	0.809	0.805	1.582	0.865	0.845	0.000	0.000	0.000	0.000	0.000	0.000	0.000	0.000	0.000	0.000	0.000	0.000	0.000	0.000	80	548	5573	5884	-0.283	Error	Error	2514	3059	0	0	2708	3176	0	0	0	0
2	9	14	""	"iYGL157W"	7680	28460	90	1466	1805	1232	123	133	62	98	96	0	3736	4507	2585	91	112	76	100	100	0	0	0	0	0	0	0	0	0	0	0	0	0	0	0	0	0	0	0	0.368	0.381	0.403	0.330	1.951	0.385	0.828	0.000	0.000	0.000	0.000	0.000	0.000	0.000	0.000	0.000	0.000	0.000	0.000	0.000	0.000	52	420	4988	6098	-1.440	Error	Error	1343	3645	0	0	1682	4416	0	0	0	0
2	10	14	""	"iYGL139W"	7870	28460	80	791	1289	1149	137	142	63	94	92	0	2341	2863	2042	98	129	122	100	100	0	0	0	0	0	0	0	0	0	0	0	0	0	0	0	0	0	0	0	0.292	0.417	0.417	0.333	2.660	0.452	0.811	0.000	0.000	0.000	0.000	0.000	0.000	0.000	0.000	0.000	0.000	0.000	0.000	0.000	0.000	52	340	2897	3917	-1.778	Error	Error	654	2243	0	0	1152	2765	0	0	0	0
2	11	14	""	"iYGL135W"	8070	28460	70	1624	2385	1945	129	138	68	100	100	0	5997	5549	2676	103	131	86	100	100	0	0	0	0	0	0	0	0	0	0	0	0	0	0	0	0	0	0	0	0.254	0.414	0.387	0.317	2.477	0.447	0.735	0.000	0.000	0.000	0.000	0.000	0.000	0.000	0.000	0.000	0.000	0.000	0.000	0.000	0.000	32	236	7389	7702	-1.979	Error	Error	1495	5894	0	0	2256	5446	0	0	0	0
2	12	14	""	"iYGL130W"	8280	28450	60	1336	2809	2781	154	166	83	100	100	0	2859	3737	2804	112	146	105	100	100	0	0	0	0	0	0	0	0	0	0	0	0	0	0	0	0	0	0	0	0.430	0.732	0.503	0.612	1.986	0.842	0.779	0.000	0.000	0.000	0.000	0.000	0.000	0.000	0.000	0.000	0.000	0.000	0.000	0.000	0.000	32	176	3929	6280	-1.217	Error	Error	1182	2747	0	0	2655	3625	0	0	0	0
2	13	14	""	"iYGL114W"	8480	28460	80	1114	1386	1050	144	162	107	96	90	0	1333	1796	1419	110	162	239	92	86	0	0	0	0	0	0	0	0	0	0	0	0	0	0	0	0	0	0	0	0.793	0.737	0.744	0.755	1.555	0.708	0.854	0.000	0.000	0.000	0.000	0.000	0.000	0.000	0.000	0.000	0.000	0.000	0.000	0.000	0.000	52	326	2193	2928	-0.334	Error	Error	970	1223	0	0	1242	1686	0	0	0	0
2	14	14	""	"iYGL110C"	8670	28460	150	146	164	113	149	165	91	12	3	0	133	182	190	118	152	149	14	6	0	0	0	0	0	0	0	0	0	0	0	0	0	0	0	0	0	0	0	-0.200	0.234	0.813	0.743	4.104	0.402	0.362	0.000	0.000	0.000	0.000	0.000	0.000	0.000	0.000	0.000	0.000	0.000	0.000	0.000	0.000	156	960	12	79	Error	Error	Error	-3	15	0	0	15	64	0	0	-50	0
2	15	14	""	"iYGL105W"	8870	28460	70	1067	2005	1999	165	181	89	93	87	0	1429	2220	1819	118	149	93	100	96	0	0	0	0	0	0	0	0	0	0	0	0	0	0	0	0	0	0	0	0.688	0.875	0.749	0.595	2.212	0.988	0.881	0.000	0.000	0.000	0.000	0.000	0.000	0.000	0.000	0.000	0.000	0.000	0.000	0.000	0.000	32	236	2213	3942	-0.539	Error	Error	902	1311	0	0	1840	2102	0	0	0	0
2	16	14	""	"iYGR177C"	9080	28450	70	970	2203	2245	157	168	78	96	93	0	1700	3191	2780	121	149	101	100	100	0	0	0	0	0	0	0	0	0	0	0	0	0	0	0	0	0	0	0	0.515	0.666	0.624	0.465	2.247	0.738	0.943	0.000	0.000	0.000	0.000	0.000	0.000	0.000	0.000	0.000	0.000	0.000	0.000	0.000	0.000	32	236	2392	5116	-0.958	Error	Error	813	1579	0	0	2046	3070	0	0	0	0
2	17	14	""	"itL(CAA)G3"	9270	28450	70	6517	6176	2605	139	157	148	100	100	0	10736	9801	2540	111	149	223	100	100	0	0	0	0	0	0	0	0	0	0	0	0	0	0	0	0	0	0	0	0.600	0.623	0.647	0.577	1.511	0.639	0.830	0.000	0.000	0.000	0.000	0.000	0.000	0.000	0.000	0.000	0.000	0.000	0.000	0.000	0.000	32	236	17003	15727	-0.736	Error	Error	6378	10625	0	0	6037	9690	0	0	0	0
2	18	14	""	"iYGR185C"	9480	28450	60	763	1329	1170	138	146	65	93	93	0	1923	2827	2179	115	136	94	100	96	0	0	0	0	0	0	0	0	0	0	0	0	0	0	0	0	0	0	0	0.346	0.439	0.386	0.387	1.844	0.469	0.874	0.000	0.000	0.000	0.000	0.000	0.000	0.000	0.000	0.000	0.000	0.000	0.000	0.000	0.000	32	176	2433	3903	-1.532	Error	Error	625	1808	0	0	1191	2712	0	0	0	0
2	19	14	""	"iYGR199W"	9670	28450	70	1043	2087	2199	138	150	74	100	90	0	678	1232	1111	106	129	92	100	90	0	0	0	0	0	0	0	0	0	0	0	0	0	0	0	0	0	0	0	1.582	1.731	1.510	1.379	2.430	1.964	0.845	0.000	0.000	0.000	0.000	0.000	0.000	0.000	0.000	0.000	0.000	0.000	0.000	0.000	0.000	32	236	1477	3075	0.662	Error	Error	905	572	0	0	1949	1126	0	0	0	0
2	20	14	""	"iYGR203W"	9880	28450	70	412	497	314	138	149	71	84	75	0	1969	2296	1110	94	124	108	100	100	0	0	0	0	0	0	0	0	0	0	0	0	0	0	0	0	0	0	0	0.146	0.163	0.156	0.136	1.950	0.172	0.723	0.000	0.000	0.000	0.000	0.000	0.000	0.000	0.000	0.000	0.000	0.000	0.000	0.000	0.000	32	236	2149	2561	-2.775	Error	Error	274	1875	0	0	359	2202	0	0	0	0
2	21	14	""	"iYGR207C"	10090	28460	70	487	996	1077	150	153	61	87	75	0	1224	1675	1012	106	125	80	100	100	0	0	0	0	0	0	0	0	0	0	0	0	0	0	0	0	0	0	0	0.301	0.539	0.317	0.346	2.123	0.735	0.752	0.000	0.000	0.000	0.000	0.000	0.000	0.000	0.000	0.000	0.000	0.000	0.000	0.000	0.000	32	236	1455	2415	-1.730	Error	Error	337	1118	0	0	846	1569	0	0	0	0
2	1	15	""	"iYGR221C"	6080	28660	80	1173	2086	1937	135	139	62	100	96	0	2303	3202	2450	98	114	68	100	100	0	0	0	0	0	0	0	0	0	0	0	0	0	0	0	0	0	0	0	0.471	0.629	0.590	0.537	1.809	0.694	0.885	0.000	0.000	0.000	0.000	0.000	0.000	0.000	0.000	0.000	0.000	0.000	0.000	0.000	0.000	52	340	3243	5055	-1.087	Error	Error	1038	2205	0	0	1951	3104	0	0	0	0
2	2	15	""	"iYGR224W"	6270	28660	80	985	1553	1276	132	141	64	100	96	0	3318	3802	2515	103	127	93	100	98	0	0	0	0	0	0	0	0	0	0	0	0	0	0	0	0	0	0	0	0.265	0.384	0.384	0.348	2.004	0.416	0.866	0.000	0.000	0.000	0.000	0.000	0.000	0.000	0.000	0.000	0.000	0.000	0.000	0.000	0.000	52	340	4068	5120	-1.914	Error	Error	853	3215	0	0	1421	3699	0	0	0	0
2	3	15	""	"iYGR230W"	6480	28660	60	1757	2404	2117	118	133	61	100	100	0	2639	3512	2711	91	106	60	100	100	0	0	0	0	0	0	0	0	0	0	0	0	0	0	0	0	0	0	0	0.643	0.668	0.578	0.572	1.627	0.710	0.915	0.000	0.000	0.000	0.000	0.000	0.000	0.000	0.000	0.000	0.000	0.000	0.000	0.000	0.000	32	176	4187	5707	-0.637	Error	Error	1639	2548	0	0	2286	3421	0	0	0	0
2	4	15	""	"iYGR247W"	6680	28670	80	578	594	308	118	125	57	96	84	0	1737	1599	572	73	90	54	100	100	0	0	0	0	0	0	0	0	0	0	0	0	0	0	0	0	0	0	0	0.276	0.312	0.283	0.260	1.786	0.319	0.736	0.000	0.000	0.000	0.000	0.000	0.000	0.000	0.000	0.000	0.000	0.000	0.000	0.000	0.000	52	340	2124	2002	-1.855	Error	Error	460	1664	0	0	476	1526	0	0	0	0
2	5	15	""	"iYGR250C-0"	6890	28660	80	446	1378	1885	118	130	69	94	78	0	1430	3523	4328	76	95	66	98	98	0	0	0	0	0	0	0	0	0	0	0	0	0	0	0	0	0	0	0	0.242	0.366	0.281	0.303	2.150	0.398	0.897	0.000	0.000	0.000	0.000	0.000	0.000	0.000	0.000	0.000	0.000	0.000	0.000	0.000	0.000	52	340	1682	4707	-2.045	Error	Error	328	1354	0	0	1260	3447	0	0	0	0
2	6	15	""	"iYGR253C-0"	7080	28660	70	788	1193	1088	124	133	67	96	84	0	2768	3946	2914	86	113	99	100	100	0	0	0	0	0	0	0	0	0	0	0	0	0	0	0	0	0	0	0	0.248	0.277	0.221	0.209	2.094	0.304	0.870	0.000	0.000	0.000	0.000	0.000	0.000	0.000	0.000	0.000	0.000	0.000	0.000	0.000	0.000	32	236	3346	4929	-2.014	Error	Error	664	2682	0	0	1069	3860	0	0	0	0
2	7	15	""	"iYHR186C"	7280	28660	90	2244	2996	2283	125	135	77	100	100	0	4623	5044	2472	76	92	56	100	100	0	0	0	0	0	0	0	0	0	0	0	0	0	0	0	0	0	0	0	0.466	0.578	0.521	0.456	2.074	0.651	0.793	0.000	0.000	0.000	0.000	0.000	0.000	0.000	0.000	0.000	0.000	0.000	0.000	0.000	0.000	52	420	6666	7839	-1.102	Error	Error	2119	4547	0	0	2871	4968	0	0	0	0
2	8	15	""	"iYHR191C"	7480	28670	80	978	1316	945	115	126	58	100	100	0	2783	3225	1682	69	83	53	100	100	0	0	0	0	0	0	0	0	0	0	0	0	0	0	0	0	0	0	0	0.318	0.381	0.372	0.316	1.991	0.409	0.823	0.000	0.000	0.000	0.000	0.000	0.000	0.000	0.000	0.000	0.000	0.000	0.000	0.000	0.000	52	340	3577	4357	-1.653	Error	Error	863	2714	0	0	1201	3156	0	0	0	0
2	9	15	""	"iYHR196W"	7670	28660	80	1046	1541	1323	123	130	59	96	96	0	860	1183	888	81	97	63	100	98	0	0	0	0	0	0	0	0	0	0	0	0	0	0	0	0	0	0	0	1.185	1.287	1.281	1.121	1.792	1.427	0.858	0.000	0.000	0.000	0.000	0.000	0.000	0.000	0.000	0.000	0.000	0.000	0.000	0.000	0.000	52	340	1702	2520	0.245	Error	Error	923	779	0	0	1418	1102	0	0	0	0
2	10	15	""	"iYHRCdelta16-0"	7880	28670	90	4073	7476	8146	142	152	69	100	100	0	12392	19076	16556	103	126	81	100	100	0	0	0	0	0	0	0	0	0	0	0	0	0	0	0	0	0	0	0	0.320	0.387	0.324	0.311	1.758	0.428	0.916	0.000	0.000	0.000	0.000	0.000	0.000	0.000	0.000	0.000	0.000	0.000	0.000	0.000	0.000	52	420	16220	26307	-1.644	Error	Error	3931	12289	0	0	7334	18973	0	0	0	0
2	11	15	""	"iYIL174W-1"	8070	28660	70	1456	2018	1803	148	162	78	100	93	0	4151	5463	3606	116	144	111	100	100	0	0	0	0	0	0	0	0	0	0	0	0	0	0	0	0	0	0	0	0.324	0.350	0.286	0.257	2.148	0.381	0.818	0.000	0.000	0.000	0.000	0.000	0.000	0.000	0.000	0.000	0.000	0.000	0.000	0.000	0.000	32	236	5343	7217	-1.625	Error	Error	1308	4035	0	0	1870	5347	0	0	0	0
2	12	15	""	"iYIL170W-1"	8280	28670	80	888	1054	803	156	163	82	98	96	0	5841	6324	3471	107	141	137	100	100	0	0	0	0	0	0	0	0	0	0	0	0	0	0	0	0	0	0	0	0.128	0.144	0.124	0.125	1.779	0.158	0.784	0.000	0.000	0.000	0.000	0.000	0.000	0.000	0.000	0.000	0.000	0.000	0.000	0.000	0.000	52	340	6466	7115	-2.970	Error	Error	732	5734	0	0	898	6217	0	0	0	0
2	13	15	""	"iYIL153W"	8480	28660	80	733	1158	1206	150	156	62	94	86	0	1120	1528	1306	111	135	91	100	100	0	0	0	0	0	0	0	0	0	0	0	0	0	0	0	0	0	0	0	0.578	0.711	0.674	0.519	2.675	0.816	0.839	0.000	0.000	0.000	0.000	0.000	0.000	0.000	0.000	0.000	0.000	0.000	0.000	0.000	0.000	52	340	1592	2425	-0.791	Error	Error	583	1009	0	0	1008	1417	0	0	0	0
2	14	15	""	"iYIL149C"	8670	28670	80	2322	2683	2148	157	171	83	98	94	0	6631	6446	4026	124	150	94	98	98	0	0	0	0	0	0	0	0	0	0	0	0	0	0	0	0	0	0	0	0.333	0.400	0.335	0.374	2.582	0.417	0.791	0.000	0.000	0.000	0.000	0.000	0.000	0.000	0.000	0.000	0.000	0.000	0.000	0.000	0.000	52	340	8672	8848	-1.588	Error	Error	2165	6507	0	0	2526	6322	0	0	0	0
2	15	15	""	"iYIL145C"	8890	28660	80	2174	2685	2106	169	190	100	96	94	0	6068	6810	4083	124	158	115	100	100	0	0	0	0	0	0	0	0	0	0	0	0	0	0	0	0	0	0	0	0.337	0.376	0.364	0.323	2.367	0.391	0.782	0.000	0.000	0.000	0.000	0.000	0.000	0.000	0.000	0.000	0.000	0.000	0.000	0.000	0.000	52	340	7949	9202	-1.568	Error	Error	2005	5944	0	0	2516	6686	0	0	0	0
2	16	15	""	"iYIL129C"	9080	28650	80	1042	1558	1423	132	147	78	92	84	0	3493	5898	5244	118	154	146	98	94	0	0	0	0	0	0	0	0	0	0	0	0	0	0	0	0	0	0	0	0.270	0.247	0.214	0.214	2.164	0.244	0.871	0.000	0.000	0.000	0.000	0.000	0.000	0.000	0.000	0.000	0.000	0.000	0.000	0.000	0.000	52	340	4285	7206	-1.891	Error	Error	910	3375	0	0	1426	5780	0	0	0	0
2	17	15	""	"iYIL125W"	9280	28660	80	589	892	740	137	147	72	94	82	0	1466	2020	1609	108	127	77	100	94	0	0	0	0	0	0	0	0	0	0	0	0	0	0	0	0	0	0	0	0.333	0.395	0.404	0.350	2.313	0.399	0.802	0.000	0.000	0.000	0.000	0.000	0.000	0.000	0.000	0.000	0.000	0.000	0.000	0.000	0.000	52	340	1810	2667	-1.587	Error	Error	452	1358	0	0	755	1912	0	0	0	0
2	18	15	""	"iYIL121W"	9480	28660	80	2211	3034	2183	139	151	78	100	100	0	2836	3341	2106	119	146	106	100	98	0	0	0	0	0	0	0	0	0	0	0	0	0	0	0	0	0	0	0	0.763	0.899	0.911	0.899	1.836	0.949	0.845	0.000	0.000	0.000	0.000	0.000	0.000	0.000	0.000	0.000	0.000	0.000	0.000	0.000	0.000	52	340	4789	6117	-0.391	Error	Error	2072	2717	0	0	2895	3222	0	0	0	0
2	19	15	""	"itR(ACG)J"	9680	28660	100	990	1475	1415	133	144	68	93	86	0	1280	1849	1682	114	142	98	86	86	0	0	0	0	0	0	0	0	0	0	0	0	0	0	0	0	0	0	0	0.735	0.773	0.803	0.738	2.583	0.803	0.880	0.000	0.000	0.000	0.000	0.000	0.000	0.000	0.000	0.000	0.000	0.000	0.000	0.000	0.000	80	548	2023	3077	-0.444	Error	Error	857	1166	0	0	1342	1735	0	0	0	0
2	20	15	""	"iYJL098W"	9880	28660	80	712	758	383	139	149	71	94	90	0	1149	1198	533	100	132	104	100	98	0	0	0	0	0	0	0	0	0	0	0	0	0	0	0	0	0	0	0	0.546	0.564	0.617	0.512	2.214	0.589	0.745	0.000	0.000	0.000	0.000	0.000	0.000	0.000	0.000	0.000	0.000	0.000	0.000	0.000	0.000	52	340	1622	1717	-0.872	Error	Error	573	1049	0	0	619	1098	0	0	0	0
2	21	15	""	"iYJL093C"	10080	28660	80	1754	2194	1903	152	162	88	98	86	0	3989	5152	4425	116	146	131	96	96	0	0	0	0	0	0	0	0	0	0	0	0	0	0	0	0	0	0	0	0.414	0.405	0.437	0.396	1.946	0.396	0.849	0.000	0.000	0.000	0.000	0.000	0.000	0.000	0.000	0.000	0.000	0.000	0.000	0.000	0.000	52	340	5475	7078	-1.274	Error	Error	1602	3873	0	0	2042	5036	0	0	0	0
2	1	16	""	"iYJL074C"	6080	28860	90	1917	2028	1266	127	137	61	100	98	0	4405	4437	1870	102	121	72	100	100	0	0	0	0	0	0	0	0	0	0	0	0	0	0	0	0	0	0	0	0.416	0.439	0.404	0.356	1.774	0.468	0.841	0.000	0.000	0.000	0.000	0.000	0.000	0.000	0.000	0.000	0.000	0.000	0.000	0.000	0.000	52	420	6093	6236	-1.265	Error	Error	1790	4303	0	0	1901	4335	0	0	0	0
2	2	16	""	"iYJL070C"	6270	28860	90	1030	1236	744	127	134	61	98	94	0	1913	1916	921	98	120	83	98	98	0	0	0	0	0	0	0	0	0	0	0	0	0	0	0	0	0	0	0	0.498	0.610	0.609	0.560	2.368	0.650	0.801	0.000	0.000	0.000	0.000	0.000	0.000	0.000	0.000	0.000	0.000	0.000	0.000	0.000	0.000	52	420	2718	2927	-1.007	Error	Error	903	1815	0	0	1109	1818	0	0	0	0
2	3	16	""	"iYJL064W"	6470	28870	80	436	530	334	125	133	66	94	82	0	1750	1900	1057	81	103	67	100	100	0	0	0	0	0	0	0	0	0	0	0	0	0	0	0	0	0	0	0	0.186	0.223	0.198	0.205	1.956	0.221	0.683	0.000	0.000	0.000	0.000	0.000	0.000	0.000	0.000	0.000	0.000	0.000	0.000	0.000	0.000	52	340	1980	2224	-2.424	Error	Error	311	1669	0	0	405	1819	0	0	0	0
2	4	16	""	"iSNR60"	6680	28860	90	1141	1260	797	118	126	65	98	96	0	1961	2115	1149	77	90	52	100	100	0	0	0	0	0	0	0	0	0	0	0	0	0	0	0	0	0	0	0	0.543	0.560	0.561	0.523	1.560	0.579	0.873	0.000	0.000	0.000	0.000	0.000	0.000	0.000	0.000	0.000	0.000	0.000	0.000	0.000	0.000	52	414	2907	3180	-0.881	Error	Error	1023	1884	0	0	1142	2038	0	0	0	0
2	5	16	""	"iYJLCdelta5"	6870	28870	100	1106	1824	1698	123	134	70	98	96	0	1740	2007	1535	79	96	59	97	96	0	0	0	0	0	0	0	0	0	0	0	0	0	0	0	0	0	0	0	0.592	0.882	0.858	0.879	2.164	0.992	0.815	0.000	0.000	0.000	0.000	0.000	0.000	0.000	0.000	0.000	0.000	0.000	0.000	0.000	0.000	80	533	2644	3629	-0.757	Error	Error	983	1661	0	0	1701	1928	0	0	0	0
2	6	16	""	"iYJL043W"	7080	28870	90	469	660	526	127	134	73	96	80	0	1246	1553	1168	81	102	210	98	88	0	0	0	0	0	0	0	0	0	0	0	0	0	0	0	0	0	0	0	0.294	0.362	0.344	0.321	1.794	0.381	0.791	0.000	0.000	0.000	0.000	0.000	0.000	0.000	0.000	0.000	0.000	0.000	0.000	0.000	0.000	52	420	1507	2005	-1.768	Error	Error	342	1165	0	0	533	1472	0	0	0	0
2	7	16	""	"iYJL029C"	7290	28870	90	393	429	234	118	134	111	82	59	0	1053	1098	442	80	94	55	100	100	0	0	0	0	0	0	0	0	0	0	0	0	0	0	0	0	0	0	0	0.283	0.306	0.280	0.264	2.010	0.344	0.473	0.000	0.000	0.000	0.000	0.000	0.000	0.000	0.000	0.000	0.000	0.000	0.000	0.000	0.000	52	414	1248	1329	-1.823	Error	Error	275	973	0	0	311	1018	0	0	0	0
2	8	16	""	"iYJL026W"	7470	28870	90	432	529	411	114	124	55	90	78	0	692	853	572	70	88	63	98	92	0	0	0	0	0	0	0	0	0	0	0	0	0	0	0	0	0	0	0	0.511	0.530	0.515	0.489	2.246	0.573	0.706	0.000	0.000	0.000	0.000	0.000	0.000	0.000	0.000	0.000	0.000	0.000	0.000	0.000	0.000	52	414	940	1198	-0.968	Error	Error	318	622	0	0	415	783	0	0	0	0
2	9	16	""	"iYJL022W"	7670	28860	90	2875	3472	1838	128	135	63	100	100	0	4760	4701	1862	91	109	75	100	100	0	0	0	0	0	0	0	0	0	0	0	0	0	0	0	0	0	0	0	0.588	0.725	0.703	0.689	1.689	0.785	0.829	0.000	0.000	0.000	0.000	0.000	0.000	0.000	0.000	0.000	0.000	0.000	0.000	0.000	0.000	52	420	7416	7954	-0.765	Error	Error	2747	4669	0	0	3344	4610	0	0	0	0
2	10	16	""	"iYKL121W"	7870	28860	80	1796	2679	2496	142	151	68	100	100	0	3500	4386	3576	99	123	87	100	100	0	0	0	0	0	0	0	0	0	0	0	0	0	0	0	0	0	0	0	0.486	0.592	0.569	0.587	1.631	0.631	0.907	0.000	0.000	0.000	0.000	0.000	0.000	0.000	0.000	0.000	0.000	0.000	0.000	0.000	0.000	52	340	5055	6824	-1.040	Error	Error	1654	3401	0	0	2537	4287	0	0	0	0
2	11	16	""	"iYKL117W"	8080	28860	90	4049	5080	4110	145	451	3099	53	28	0	2333	2827	1696	106	244	1400	76	42	0	0	0	0	0	0	0	0	0	0	0	0	0	0	0	0	0	0	0	1.753	1.814	1.655	1.632	1.712	2.455	0.693	0.000	0.000	0.000	0.000	0.000	0.000	0.000	0.000	0.000	0.000	0.000	0.000	0.000	0.000	52	420	6131	7656	0.810	Error	Error	3904	2227	0	0	4935	2721	0	0	0	0
2	12	16	""	"iYKL111C"	8270	28860	50	1494	1663	1289	154	162	66	100	100	0	1693	1536	890	114	126	61	100	100	0	0	0	0	0	0	0	0	0	0	0	0	0	0	0	0	0	0	0	0.849	1.061	0.779	0.849	2.100	1.165	0.643	0.000	0.000	0.000	0.000	0.000	0.000	0.000	0.000	0.000	0.000	0.000	0.000	0.000	0.000	12	104	2919	2931	-0.237	Error	Error	1340	1579	0	0	1509	1422	0	0	0	0
2	13	16	""	"iYKL097W-A-0"	8480	28870	80	769	1051	1002	136	149	67	90	82	0	1499	3051	2599	113	142	100	100	100	0	0	0	0	0	0	0	0	0	0	0	0	0	0	0	0	0	0	0	0.457	0.311	0.318	0.267	1.947	0.333	0.865	0.000	0.000	0.000	0.000	0.000	0.000	0.000	0.000	0.000	0.000	0.000	0.000	0.000	0.000	52	340	2019	3853	-1.131	Error	Error	633	1386	0	0	915	2938	0	0	0	0
2	14	16	""	"iYKL094W"	8680	28860	90	5267	6415	4237	149	162	83	100	100	0	4805	4877	2212	115	146	109	100	100	0	0	0	0	0	0	0	0	0	0	0	0	0	0	0	0	0	0	0	1.091	1.316	1.207	1.187	1.701	1.511	0.846	0.000	0.000	0.000	0.000	0.000	0.000	0.000	0.000	0.000	0.000	0.000	0.000	0.000	0.000	52	420	9808	11028	0.126	Error	Error	5118	4690	0	0	6266	4762	0	0	0	0
2	15	16	""	"iYKL090W"	8880	28860	80	464	598	416	145	151	72	90	67	0	1621	1745	994	109	136	89	98	98	0	0	0	0	0	0	0	0	0	0	0	0	0	0	0	0	0	0	0	0.211	0.277	0.274	0.248	1.797	0.312	0.775	0.000	0.000	0.000	0.000	0.000	0.000	0.000	0.000	0.000	0.000	0.000	0.000	0.000	0.000	52	340	1831	2089	-2.245	Error	Error	319	1512	0	0	453	1636	0	0	0	0
2	16	16	""	"iYKL072W"	9080	28860	70	357	756	730	139	152	74	84	62	0	446	801	632	109	135	95	93	68	0	0	0	0	0	0	0	0	0	0	0	0	0	0	0	0	0	0	0	0.647	0.892	0.786	0.710	2.655	1.034	0.737	0.000	0.000	0.000	0.000	0.000	0.000	0.000	0.000	0.000	0.000	0.000	0.000	0.000	0.000	32	236	555	1309	-0.628	Error	Error	218	337	0	0	617	692	0	0	0	0
2	17	16	""	"iYKL071W"	9280	28860	90	969	1296	1090	142	161	89	94	88	0	2404	2813	1873	115	141	122	100	98	0	0	0	0	0	0	0	0	0	0	0	0	0	0	0	0	0	0	0	0.361	0.428	0.391	0.373	2.011	0.460	0.800	0.000	0.000	0.000	0.000	0.000	0.000	0.000	0.000	0.000	0.000	0.000	0.000	0.000	0.000	52	420	3116	3852	-1.469	Error	Error	827	2289	0	0	1154	2698	0	0	0	0
2	18	16	""	"itV(AAC)K1-1"	9480	28860	90	510	910	835	142	152	75	88	82	0	2856	4180	3569	116	145	99	100	100	0	0	0	0	0	0	0	0	0	0	0	0	0	0	0	0	0	0	0	0.134	0.189	0.193	0.171	2.089	0.196	0.823	0.000	0.000	0.000	0.000	0.000	0.000	0.000	0.000	0.000	0.000	0.000	0.000	0.000	0.000	52	420	3108	4832	-2.896	Error	Error	368	2740	0	0	768	4064	0	0	0	0
2	19	16	""	"iYKL056C"	9690	28870	80	334	502	394	136	142	65	76	63	0	788	1268	1250	110	131	86	98	96	0	0	0	0	0	0	0	0	0	0	0	0	0	0	0	0	0	0	0	0.292	0.316	0.297	0.259	2.194	0.288	0.782	0.000	0.000	0.000	0.000	0.000	0.000	0.000	0.000	0.000	0.000	0.000	0.000	0.000	0.000	52	340	876	1524	-1.776	Error	Error	198	678	0	0	366	1158	0	0	0	0
2	20	16	""	"iYKL052C"	9880	28860	90	1133	1332	778	136	147	73	100	98	0	5128	5686	3087	96	141	176	100	100	0	0	0	0	0	0	0	0	0	0	0	0	0	0	0	0	0	0	0	0.198	0.214	0.210	0.205	1.869	0.206	0.831	0.000	0.000	0.000	0.000	0.000	0.000	0.000	0.000	0.000	0.000	0.000	0.000	0.000	0.000	52	420	6029	6786	-2.335	Error	Error	997	5032	0	0	1196	5590	0	0	0	0
2	21	16	""	"iYKL048C"	10090	28860	90	1297	1342	638	150	170	149	100	90	0	2531	2628	959	113	151	135	100	100	0	0	0	0	0	0	0	0	0	0	0	0	0	0	0	0	0	0	0	0.474	0.474	0.455	0.427	1.742	0.467	0.747	0.000	0.000	0.000	0.000	0.000	0.000	0.000	0.000	0.000	0.000	0.000	0.000	0.000	0.000	52	420	3565	3707	-1.076	Error	Error	1147	2418	0	0	1192	2515	0	0	0	0
2	1	17	""	"iYLR069C"	6070	29060	80	1095	1441	1110	130	141	70	94	92	0	1943	2116	1305	99	122	79	100	98	0	0	0	0	0	0	0	0	0	0	0	0	0	0	0	0	0	0	0	0.523	0.650	0.655	0.529	2.771	0.715	0.802	0.000	0.000	0.000	0.000	0.000	0.000	0.000	0.000	0.000	0.000	0.000	0.000	0.000	0.000	52	320	2809	3328	-0.934	Error	Error	965	1844	0	0	1311	2017	0	0	0	0
2	2	17	""	"iYLR073C"	6280	29070	80	1237	1327	667	123	137	77	98	98	0	2929	2825	1173	90	105	66	100	100	0	0	0	0	0	0	0	0	0	0	0	0	0	0	0	0	0	0	0	0.392	0.440	0.411	0.408	1.632	0.442	0.826	0.000	0.000	0.000	0.000	0.000	0.000	0.000	0.000	0.000	0.000	0.000	0.000	0.000	0.000	52	340	3953	3939	-1.350	Error	Error	1114	2839	0	0	1204	2735	0	0	0	0
2	3	17	""	"iYLR078C"	6480	29060	90	2226	2531	1710	121	129	62	100	100	0	2376	2797	1604	87	105	93	98	98	0	0	0	0	0	0	0	0	0	0	0	0	0	0	0	0	0	0	0	0.920	0.889	0.788	0.804	1.849	0.928	0.858	0.000	0.000	0.000	0.000	0.000	0.000	0.000	0.000	0.000	0.000	0.000	0.000	0.000	0.000	52	420	4394	5120	-0.121	Error	Error	2105	2289	0	0	2410	2710	0	0	0	0
2	4	17	""	"iYLR094C"	6680	29060	80	1651	1792	996	117	124	59	98	98	0	6705	5904	2910	79	90	51	100	100	0	0	0	0	0	0	0	0	0	0	0	0	0	0	0	0	0	0	0	0.232	0.288	0.284	0.276	1.608	0.284	0.876	0.000	0.000	0.000	0.000	0.000	0.000	0.000	0.000	0.000	0.000	0.000	0.000	0.000	0.000	52	340	8160	7500	-2.111	Error	Error	1534	6626	0	0	1675	5825	0	0	0	0
2	5	17	""	"iYLR098C"	6870	29060	80	1195	1609	1105	122	127	60	100	100	0	2079	2333	1236	73	86	45	100	100	0	0	0	0	0	0	0	0	0	0	0	0	0	0	0	0	0	0	0	0.535	0.658	0.554	0.591	1.755	0.712	0.834	0.000	0.000	0.000	0.000	0.000	0.000	0.000	0.000	0.000	0.000	0.000	0.000	0.000	0.000	52	340	3079	3747	-0.903	Error	Error	1073	2006	0	0	1487	2260	0	0	0	0
2	6	17	""	"iYLR104W"	7080	29060	60	458	1156	1280	132	131	56	100	84	0	401	923	952	75	91	60	100	87	0	0	0	0	0	0	0	0	0	0	0	0	0	0	0	0	0	0	0	1.000	1.208	1.085	1.041	1.827	1.329	0.871	0.000	0.000	0.000	0.000	0.000	0.000	0.000	0.000	0.000	0.000	0.000	0.000	0.000	0.000	32	176	652	1872	0.000	Error	Error	326	326	0	0	1024	848	0	0	0	0
2	7	17	""	"iYLR117C"	7280	29070	90	2825	3605	2758	118	128	91	98	98	0	4377	5175	3645	70	87	111	100	100	0	0	0	0	0	0	0	0	0	0	0	0	0	0	0	0	0	0	0	0.629	0.683	0.629	0.614	1.960	0.698	0.876	0.000	0.000	0.000	0.000	0.000	0.000	0.000	0.000	0.000	0.000	0.000	0.000	0.000	0.000	52	420	7014	8592	-0.670	Error	Error	2707	4307	0	0	3487	5105	0	0	0	0
2	8	17	""	"iYLR121C"	7480	29070	80	779	993	683	111	117	54	98	94	0	2532	2804	1529	68	80	45	100	100	0	0	0	0	0	0	0	0	0	0	0	0	0	0	0	0	0	0	0	0.271	0.322	0.328	0.282	1.836	0.340	0.826	0.000	0.000	0.000	0.000	0.000	0.000	0.000	0.000	0.000	0.000	0.000	0.000	0.000	0.000	52	340	3132	3618	-1.883	Error	Error	668	2464	0	0	882	2736	0	0	0	0
2	9	17	""	"iYLR125W"	7670	29060	70	4593	6561	4762	136	157	116	100	100	0	3561	4244	2477	90	116	128	100	96	0	0	0	0	0	0	0	0	0	0	0	0	0	0	0	0	0	0	0	1.284	1.547	1.451	1.468	1.835	1.688	0.906	0.000	0.000	0.000	0.000	0.000	0.000	0.000	0.000	0.000	0.000	0.000	0.000	0.000	0.000	32	236	7928	10579	0.361	Error	Error	4457	3471	0	0	6425	4154	0	0	0	0
2	10	17	""	"itD(GUC)L1"	7880	29070	90	476	554	417	137	148	71	86	76	0	623	769	517	96	118	83	100	98	0	0	0	0	0	0	0	0	0	0	0	0	0	0	0	0	0	0	0	0.643	0.620	0.534	0.523	2.231	0.709	0.706	0.000	0.000	0.000	0.000	0.000	0.000	0.000	0.000	0.000	0.000	0.000	0.000	0.000	0.000	52	420	866	1090	-0.637	Error	Error	339	527	0	0	417	673	0	0	0	0
2	11	17	""	"iYLR147C"	8080	29060	80	985	1231	947	145	150	66	98	88	0	1652	2014	1434	99	125	79	100	100	0	0	0	0	0	0	0	0	0	0	0	0	0	0	0	0	0	0	0	0.541	0.567	0.507	0.506	1.935	0.578	0.817	0.000	0.000	0.000	0.000	0.000	0.000	0.000	0.000	0.000	0.000	0.000	0.000	0.000	0.000	52	340	2393	3001	-0.887	Error	Error	840	1553	0	0	1086	1915	0	0	0	0
2	12	17	""	"iYLR151C"	8280	29060	80	1623	2011	1449	143	148	69	98	96	0	1319	1480	886	110	136	92	100	100	0	0	0	0	0	0	0	0	0	0	0	0	0	0	0	0	0	0	0	1.224	1.364	1.348	1.174	1.707	1.538	0.863	0.000	0.000	0.000	0.000	0.000	0.000	0.000	0.000	0.000	0.000	0.000	0.000	0.000	0.000	52	340	2689	3238	0.292	Error	Error	1480	1209	0	0	1868	1370	0	0	0	0
2	13	17	""	"iYLR459W"	8480	29070	60	1088	2000	1756	135	157	84	100	96	0	1374	1851	1464	104	127	71	100	100	0	0	0	0	0	0	0	0	0	0	0	0	0	0	0	0	0	0	0	0.750	1.068	1.048	1.012	2.176	1.159	0.804	0.000	0.000	0.000	0.000	0.000	0.000	0.000	0.000	0.000	0.000	0.000	0.000	0.000	0.000	32	176	2223	3612	-0.414	Error	Error	953	1270	0	0	1865	1747	0	0	0	0
2	14	17	""	"iYLR461W-1"	8680	29060	70	9429	12501	10994	147	163	90	100	100	0	12094	17503	13920	112	146	114	100	100	0	0	0	0	0	0	0	0	0	0	0	0	0	0	0	0	0	0	0	0.775	0.710	0.690	0.636	1.944	0.733	0.888	0.000	0.000	0.000	0.000	0.000	0.000	0.000	0.000	0.000	0.000	0.000	0.000	0.000	0.000	32	236	21264	29745	-0.368	Error	Error	9282	11982	0	0	12354	17391	0	0	0	0
2	15	17	""	"iYML132W-0"	8880	29070	90	22463	31177	26722	146	157	70	100	100	25	28310	29862	26136	116	141	100	100	100	25	0	0	0	0	0	0	0	0	0	0	0	0	0	0	0	0	0	0	0.792	1.043	1.000	1.159	2.213	1.031	0.866	0.000	0.000	0.000	0.000	0.000	0.000	0.000	0.000	0.000	0.000	0.000	0.000	0.000	0.000	52	420	50511	60777	-0.337	Error	Error	22317	28194	0	0	31031	29746	0	0	0	0
2	16	17	""	"iYML117W-A"	9080	29070	90	1172	1395	1054	140	150	75	100	98	0	2909	3273	1850	105	131	87	100	100	0	0	0	0	0	0	0	0	0	0	0	0	0	0	0	0	0	0	0	0.368	0.396	0.410	0.344	2.430	0.422	0.785	0.000	0.000	0.000	0.000	0.000	0.000	0.000	0.000	0.000	0.000	0.000	0.000	0.000	0.000	52	420	3836	4423	-1.442	Error	Error	1032	2804	0	0	1255	3168	0	0	0	0
2	17	17	""	"iYML113W"	9280	29070	70	1286	2267	2181	143	167	104	100	96	0	2222	3520	3238	106	140	133	100	100	0	0	0	0	0	0	0	0	0	0	0	0	0	0	0	0	0	0	0	0.540	0.622	0.583	0.603	2.252	0.632	0.890	0.000	0.000	0.000	0.000	0.000	0.000	0.000	0.000	0.000	0.000	0.000	0.000	0.000	0.000	32	236	3259	5538	-0.889	Error	Error	1143	2116	0	0	2124	3414	0	0	0	0
2	18	17	""	"iYML109W"	9480	29070	90	412	631	621	129	141	67	90	75	0	545	813	646	101	127	100	98	90	0	0	0	0	0	0	0	0	0	0	0	0	0	0	0	0	0	0	0	0.637	0.705	0.576	0.600	2.051	0.798	0.738	0.000	0.000	0.000	0.000	0.000	0.000	0.000	0.000	0.000	0.000	0.000	0.000	0.000	0.000	52	420	727	1214	-0.650	Error	Error	283	444	0	0	502	712	0	0	0	0
2	19	17	""	"iYML089C"	9690	29060	80	430	574	459	135	159	333	46	21	0	2253	2942	2195	102	141	257	96	96	0	0	0	0	0	0	0	0	0	0	0	0	0	0	0	0	0	0	0	0.137	0.155	0.138	0.134	2.444	0.164	0.248	0.000	0.000	0.000	0.000	0.000	0.000	0.000	0.000	0.000	0.000	0.000	0.000	0.000	0.000	52	340	2446	3279	-2.866	Error	Error	295	2151	0	0	439	2840	0	0	0	0
2	20	17	""	"iYML085C"	9890	29070	80	263	415	373	132	149	79	65	44	0	805	1017	738	93	129	132	98	86	0	0	0	0	0	0	0	0	0	0	0	0	0	0	0	0	0	0	0	0.184	0.306	0.284	0.225	2.883	0.366	0.693	0.000	0.000	0.000	0.000	0.000	0.000	0.000	0.000	0.000	0.000	0.000	0.000	0.000	0.000	52	340	843	1207	-2.442	Error	Error	131	712	0	0	283	924	0	0	0	0
2	21	17	""	"iYML081W"	10090	29060	70	1954	2737	2302	158	169	77	100	100	0	2642	2881	1310	113	156	150	100	100	0	0	0	0	0	0	0	0	0	0	0	0	0	0	0	0	0	0	0	0.710	0.932	0.742	0.672	1.979	1.188	0.802	0.000	0.000	0.000	0.000	0.000	0.000	0.000	0.000	0.000	0.000	0.000	0.000	0.000	0.000	32	236	4325	5347	-0.494	Error	Error	1796	2529	0	0	2579	2768	0	0	0	0
2	1	18	""	"iYML068W"	6090	29270	80	623	931	862	123	135	69	88	78	0	1120	1525	1264	95	113	99	96	92	0	0	0	0	0	0	0	0	0	0	0	0	0	0	0	0	0	0	0	0.488	0.565	0.517	0.438	2.403	0.611	0.862	0.000	0.000	0.000	0.000	0.000	0.000	0.000	0.000	0.000	0.000	0.000	0.000	0.000	0.000	52	340	1525	2238	-1.036	Error	Error	500	1025	0	0	808	1430	0	0	0	0
2	2	18	""	"iYML064C"	6280	29280	80	1352	2598	2446	129	141	69	100	100	0	2388	3533	2890	89	103	70	100	98	0	0	0	0	0	0	0	0	0	0	0	0	0	0	0	0	0	0	0	0.532	0.717	0.701	0.695	1.857	0.772	0.894	0.000	0.000	0.000	0.000	0.000	0.000	0.000	0.000	0.000	0.000	0.000	0.000	0.000	0.000	52	340	3522	5913	-0.911	Error	Error	1223	2299	0	0	2469	3444	0	0	0	0
2	3	18	""	"iYML060W"	6480	29260	90	1314	1596	1087	129	136	68	98	98	0	1934	2027	1125	83	103	90	100	100	0	0	0	0	0	0	0	0	0	0	0	0	0	0	0	0	0	0	0	0.640	0.755	0.677	0.635	2.052	0.813	0.823	0.000	0.000	0.000	0.000	0.000	0.000	0.000	0.000	0.000	0.000	0.000	0.000	0.000	0.000	52	420	3036	3411	-0.643	Error	Error	1185	1851	0	0	1467	1944	0	0	0	0
2	4	18	""	"iYMR222C"	6690	29270	90	1584	2063	1477	123	129	59	100	100	0	2560	2838	1643	73	85	44	100	100	0	0	0	0	0	0	0	0	0	0	0	0	0	0	0	0	0	0	0	0.587	0.702	0.643	0.619	1.640	0.775	0.832	0.000	0.000	0.000	0.000	0.000	0.000	0.000	0.000	0.000	0.000	0.000	0.000	0.000	0.000	52	420	3948	4705	-0.767	Error	Error	1461	2487	0	0	1940	2765	0	0	0	0
2	5	18	""	"iYMR226C"	6880	29270	80	642	1072	1148	116	122	55	94	92	0	1026	1750	1803	75	87	47	100	100	0	0	0	0	0	0	0	0	0	0	0	0	0	0	0	0	0	0	0	0.553	0.571	0.554	0.541	1.918	0.600	0.914	0.000	0.000	0.000	0.000	0.000	0.000	0.000	0.000	0.000	0.000	0.000	0.000	0.000	0.000	52	340	1477	2631	-0.854	Error	Error	526	951	0	0	956	1675	0	0	0	0
2	6	18	""	"iYMR230W"	7080	29270	80	457	731	713	119	122	57	88	82	0	1206	2406	2544	72	83	44	100	100	0	0	0	0	0	0	0	0	0	0	0	0	0	0	0	0	0	0	0	0.298	0.262	0.283	0.247	1.909	0.259	0.880	0.000	0.000	0.000	0.000	0.000	0.000	0.000	0.000	0.000	0.000	0.000	0.000	0.000	0.000	52	340	1472	2946	-1.746	Error	Error	338	1134	0	0	612	2334	0	0	0	0
2	7	18	""	"iYMR245W"	7290	29280	90	1079	1632	1532	121	127	63	94	94	0	3456	4700	3593	73	92	67	100	100	0	0	0	0	0	0	0	0	0	0	0	0	0	0	0	0	0	0	0	0.283	0.327	0.291	0.241	2.093	0.357	0.900	0.000	0.000	0.000	0.000	0.000	0.000	0.000	0.000	0.000	0.000	0.000	0.000	0.000	0.000	52	420	4341	6138	-1.820	Error	Error	958	3383	0	0	1511	4627	0	0	0	0
2	8	18	""	"iYMRWdelta19-0"	7480	29270	80	959	1787	2281	116	125	60	100	94	0	1609	3442	4039	65	81	63	100	98	0	0	0	0	0	0	0	0	0	0	0	0	0	0	0	0	0	0	0	0.546	0.495	0.441	0.445	2.106	0.530	0.918	0.000	0.000	0.000	0.000	0.000	0.000	0.000	0.000	0.000	0.000	0.000	0.000	0.000	0.000	52	340	2387	5048	-0.873	Error	Error	843	1544	0	0	1671	3377	0	0	0	0
2	9	18	""	"iYMR251W-A"	7670	29270	90	911	1301	1067	125	134	66	94	92	0	1155	1841	1332	89	112	78	100	100	0	0	0	0	0	0	0	0	0	0	0	0	0	0	0	0	0	0	0	0.737	0.671	0.626	0.562	1.968	0.710	0.872	0.000	0.000	0.000	0.000	0.000	0.000	0.000	0.000	0.000	0.000	0.000	0.000	0.000	0.000	52	420	1852	2928	-0.440	Error	Error	786	1066	0	0	1176	1752	0	0	0	0
2	10	18	""	"iYMR267W"	7880	29270	90	2717	3155	2183	131	140	71	100	100	0	1750	2041	1202	95	115	80	100	100	0	0	0	0	0	0	0	0	0	0	0	0	0	0	0	0	0	0	0	1.563	1.554	1.515	1.319	1.750	1.687	0.905	0.000	0.000	0.000	0.000	0.000	0.000	0.000	0.000	0.000	0.000	0.000	0.000	0.000	0.000	52	420	4241	4970	0.644	Error	Error	2586	1655	0	0	3024	1946	0	0	0	0
2	11	18	""	"iYMR271C"	8080	29270	80	823	1630	2022	136	147	77	98	90	0	2256	3523	3266	102	131	93	98	96	0	0	0	0	0	0	0	0	0	0	0	0	0	0	0	0	0	0	0	0.319	0.437	0.385	0.373	2.297	0.512	0.800	0.000	0.000	0.000	0.000	0.000	0.000	0.000	0.000	0.000	0.000	0.000	0.000	0.000	0.000	52	340	2841	4915	-1.649	Error	Error	687	2154	0	0	1494	3421	0	0	0	0
2	12	18	""	"iYMR273C"	8280	29270	80	1058	1450	1223	133	144	77	98	96	0	2852	4225	3276	110	136	87	100	100	0	0	0	0	0	0	0	0	0	0	0	0	0	0	0	0	0	0	0	0.337	0.320	0.287	0.306	1.759	0.319	0.810	0.000	0.000	0.000	0.000	0.000	0.000	0.000	0.000	0.000	0.000	0.000	0.000	0.000	0.000	52	340	3667	5432	-1.568	Error	Error	925	2742	0	0	1317	4115	0	0	0	0
2	13	18	""	"iYMR288W"	8480	29280	80	1359	1523	981	144	153	70	96	90	0	1296	1751	1230	117	147	125	96	86	0	0	0	0	0	0	0	0	0	0	0	0	0	0	0	0	0	0	0	1.031	0.844	0.878	0.804	2.208	0.810	0.848	0.000	0.000	0.000	0.000	0.000	0.000	0.000	0.000	0.000	0.000	0.000	0.000	0.000	0.000	52	340	2394	3013	0.043	Error	Error	1215	1179	0	0	1379	1634	0	0	0	0
2	14	18	""	"iYMR292W"	8700	29270	60	384	822	981	145	153	60	75	56	0	335	579	538	112	149	168	59	37	0	0	0	0	0	0	0	0	0	0	0	0	0	0	0	0	0	0	0	1.072	1.450	1.440	1.157	2.706	1.816	0.770	0.000	0.000	0.000	0.000	0.000	0.000	0.000	0.000	0.000	0.000	0.000	0.000	0.000	0.000	32	176	462	1144	0.100	Error	Error	239	223	0	0	677	467	0	0	0	0
2	15	18	""	"iYMR296C"	8880	29270	90	478	910	1050	141	157	72	86	82	0	1960	2889	2759	114	141	98	100	100	0	0	0	0	0	0	0	0	0	0	0	0	0	0	0	0	0	0	0	0.183	0.277	0.258	0.207	2.389	0.314	0.821	0.000	0.000	0.000	0.000	0.000	0.000	0.000	0.000	0.000	0.000	0.000	0.000	0.000	0.000	52	420	2183	3544	-2.454	Error	Error	337	1846	0	0	769	2775	0	0	0	0
2	16	18	""	"iYNL048W"	9090	29270	80	188	224	152	149	158	69	36	23	0	553	1052	1591	107	132	95	96	82	0	0	0	0	0	0	0	0	0	0	0	0	0	0	0	0	0	0	0	0.087	0.079	0.121	0.159	2.594	0.078	0.467	0.000	0.000	0.000	0.000	0.000	0.000	0.000	0.000	0.000	0.000	0.000	0.000	0.000	0.000	52	340	485	1020	-3.515	Error	Error	39	446	0	0	75	945	0	0	0	0
2	17	18	""	"iYNL043C"	9280	29270	100	563	744	561	136	145	67	96	86	0	1658	2202	1911	105	133	98	100	100	0	0	0	0	0	0	0	0	0	0	0	0	0	0	0	0	0	0	0	0.275	0.290	0.287	0.282	1.964	0.272	0.835	0.000	0.000	0.000	0.000	0.000	0.000	0.000	0.000	0.000	0.000	0.000	0.000	0.000	0.000	80	546	1980	2705	-1.863	Error	Error	427	1553	0	0	608	2097	0	0	0	0
2	18	18	""	"iYNL040W"	9490	29260	70	310	527	512	153	163	71	59	50	0	215	287	208	114	143	114	43	18	0	0	0	0	0	0	0	0	0	0	0	0	0	0	0	0	0	0	0	1.554	2.162	2.000	1.641	3.199	2.378	0.346	0.000	0.000	0.000	0.000	0.000	0.000	0.000	0.000	0.000	0.000	0.000	0.000	0.000	0.000	32	236	258	547	0.636	Error	Error	157	101	0	0	374	173	0	0	0	0
2	19	18	""	"iYNL027W"	9680	29270	100	1719	3215	4959	145	153	70	100	100	0	568	925	1045	103	129	101	91	87	0	0	0	0	0	0	0	0	0	0	0	0	0	0	0	0	0	0	0	3.385	3.735	3.519	3.229	2.296	4.941	0.798	0.000	0.000	0.000	0.000	0.000	0.000	0.000	0.000	0.000	0.000	0.000	0.000	0.000	0.000	80	542	2039	3892	1.759	Error	Error	1574	465	0	0	3070	822	0	0	0	0
2	20	18	""	"iYNL024C"	9880	29270	100	1058	1333	1165	140	149	72	98	98	0	888	1171	910	94	126	114	97	92	0	0	0	0	0	0	0	0	0	0	0	0	0	0	0	0	0	0	0	1.156	1.108	1.053	1.052	2.305	1.233	0.797	0.000	0.000	0.000	0.000	0.000	0.000	0.000	0.000	0.000	0.000	0.000	0.000	0.000	0.000	80	534	1712	2270	0.209	Error	Error	918	794	0	0	1193	1077	0	0	0	0
2	21	18	""	"iYNL020C"	10090	29290	90	233	574	812	169	189	100	48	34	0	259	439	486	112	152	119	55	34	0	0	0	0	0	0	0	0	0	0	0	0	0	0	0	0	0	0	0	0.435	1.239	0.994	1.050	2.756	1.658	0.654	0.000	0.000	0.000	0.000	0.000	0.000	0.000	0.000	0.000	0.000	0.000	0.000	0.000	0.000	52	407	211	732	-1.200	Error	Error	64	147	0	0	405	327	0	0	0	0
2	1	19	""	"iYNL003C"	6080	29480	100	734	1294	1550	126	138	65	96	93	0	1640	2758	3038	89	108	91	97	97	0	0	0	0	0	0	0	0	0	0	0	0	0	0	0	0	0	0	0	0.392	0.438	0.440	0.433	2.370	0.467	0.892	0.000	0.000	0.000	0.000	0.000	0.000	0.000	0.000	0.000	0.000	0.000	0.000	0.000	0.000	80	516	2159	3837	-1.351	Error	Error	608	1551	0	0	1168	2669	0	0	0	0
2	2	19	""	"iYNR001C"	6280	29480	100	958	1635	1630	130	143	73	100	97	0	2886	4296	3934	87	109	107	97	97	0	0	0	0	0	0	0	0	0	0	0	0	0	0	0	0	0	0	0	0.296	0.358	0.345	0.356	2.233	0.355	0.786	0.000	0.000	0.000	0.000	0.000	0.000	0.000	0.000	0.000	0.000	0.000	0.000	0.000	0.000	80	520	3627	5714	-1.757	Error	Error	828	2799	0	0	1505	4209	0	0	0	0
2	3	19	""	"iYNR002C"	6490	29470	100	313	562	621	124	132	63	82	67	0	628	1184	1421	82	95	54	95	91	0	0	0	0	0	0	0	0	0	0	0	0	0	0	0	0	0	0	0	0.346	0.397	0.365	0.368	2.415	0.408	0.870	0.000	0.000	0.000	0.000	0.000	0.000	0.000	0.000	0.000	0.000	0.000	0.000	0.000	0.000	80	526	735	1540	-1.531	Error	Error	189	546	0	0	438	1102	0	0	0	0
2	4	19	""	"iYNR018W"	6680	29470	100	1783	2228	1532	115	125	59	100	100	0	3072	3697	2203	78	92	50	100	100	0	0	0	0	0	0	0	0	0	0	0	0	0	0	0	0	0	0	0	0.557	0.584	0.605	0.541	2.021	0.598	0.833	0.000	0.000	0.000	0.000	0.000	0.000	0.000	0.000	0.000	0.000	0.000	0.000	0.000	0.000	80	512	4662	5732	-0.844	Error	Error	1668	2994	0	0	2113	3619	0	0	0	0
2	5	19	""	"iYNR022C"	6880	29470	100	561	816	668	115	124	57	98	96	0	1121	1587	1446	76	91	54	97	97	0	0	0	0	0	0	0	0	0	0	0	0	0	0	0	0	0	0	0	0.427	0.464	0.471	0.493	2.314	0.439	0.846	0.000	0.000	0.000	0.000	0.000	0.000	0.000	0.000	0.000	0.000	0.000	0.000	0.000	0.000	80	528	1491	2212	-1.228	Error	Error	446	1045	0	0	701	1511	0	0	0	0
2	6	19	""	"iYNR027W"	7080	29470	90	248	377	321	113	122	55	82	63	0	463	890	1061	76	89	50	100	92	0	0	0	0	0	0	0	0	0	0	0	0	0	0	0	0	0	0	0	0.349	0.324	0.343	0.370	2.375	0.290	0.814	0.000	0.000	0.000	0.000	0.000	0.000	0.000	0.000	0.000	0.000	0.000	0.000	0.000	0.000	52	420	522	1078	-1.519	Error	Error	135	387	0	0	264	814	0	0	0	0
2	7	19	""	"iYOR064C"	7290	29460	70	669	1361	1340	122	129	58	96	93	0	2593	3888	3271	71	88	75	100	100	0	0	0	0	0	0	0	0	0	0	0	0	0	0	0	0	0	0	0	0.217	0.325	0.244	0.256	2.029	0.353	0.878	0.000	0.000	0.000	0.000	0.000	0.000	0.000	0.000	0.000	0.000	0.000	0.000	0.000	0.000	32	236	3069	5056	-2.205	Error	Error	547	2522	0	0	1239	3817	0	0	0	0
2	8	19	""	"iYOR068C"	7480	29470	80	2965	4996	4505	116	126	62	100	100	0	2772	3953	3285	70	80	49	96	94	0	0	0	0	0	0	0	0	0	0	0	0	0	0	0	0	0	0	0	1.054	1.257	1.168	1.418	2.252	1.333	0.895	0.000	0.000	0.000	0.000	0.000	0.000	0.000	0.000	0.000	0.000	0.000	0.000	0.000	0.000	52	340	5551	8763	0.076	Error	Error	2849	2702	0	0	4880	3883	0	0	0	0
2	9	19	""	"iYOR071C"	7690	29470	80	382	597	556	126	132	57	82	65	0	832	1313	1147	93	111	73	98	94	0	0	0	0	0	0	0	0	0	0	0	0	0	0	0	0	0	0	0	0.346	0.386	0.396	0.336	2.210	0.420	0.849	0.000	0.000	0.000	0.000	0.000	0.000	0.000	0.000	0.000	0.000	0.000	0.000	0.000	0.000	52	340	995	1691	-1.529	Error	Error	256	739	0	0	471	1220	0	0	0	0
2	10	19	""	"iYOR086C"	7880	29460	80	1320	1786	1188	129	141	79	98	98	0	5528	5539	3007	101	133	137	98	98	0	0	0	0	0	0	0	0	0	0	0	0	0	0	0	0	0	0	0	0.219	0.305	0.308	0.295	1.812	0.305	0.779	0.000	0.000	0.000	0.000	0.000	0.000	0.000	0.000	0.000	0.000	0.000	0.000	0.000	0.000	52	340	6618	7095	-2.188	Error	Error	1191	5427	0	0	1657	5438	0	0	0	0
2	11	19	""	"iYOR090C"	8090	29460	80	751	1243	1402	136	149	108	84	80	0	3126	4271	3508	112	141	127	98	96	0	0	0	0	0	0	0	0	0	0	0	0	0	0	0	0	0	0	0	0.204	0.266	0.196	0.191	1.998	0.311	0.796	0.000	0.000	0.000	0.000	0.000	0.000	0.000	0.000	0.000	0.000	0.000	0.000	0.000	0.000	52	340	3629	5266	-2.293	Error	Error	615	3014	0	0	1107	4159	0	0	0	0
2	12	19	""	"iYOR094W"	8290	29460	90	1035	1357	1055	130	142	65	98	98	0	2115	2314	1346	110	135	89	98	98	0	0	0	0	0	0	0	0	0	0	0	0	0	0	0	0	0	0	0	0.451	0.557	0.504	0.488	2.087	0.609	0.803	0.000	0.000	0.000	0.000	0.000	0.000	0.000	0.000	0.000	0.000	0.000	0.000	0.000	0.000	52	420	2910	3431	-1.148	Error	Error	905	2005	0	0	1227	2204	0	0	0	0
2	13	19	""	"iYOR112W"	8490	29470	80	1390	2032	1888	147	162	81	96	92	0	3013	3448	2472	109	145	102	98	96	0	0	0	0	0	0	0	0	0	0	0	0	0	0	0	0	0	0	0	0.428	0.565	0.499	0.440	2.486	0.633	0.830	0.000	0.000	0.000	0.000	0.000	0.000	0.000	0.000	0.000	0.000	0.000	0.000	0.000	0.000	52	340	4147	5224	-1.224	Error	Error	1243	2904	0	0	1885	3339	0	0	0	0
2	14	19	""	"iYOR116C"	8690	29460	80	1496	2286	2241	143	152	66	98	96	0	4429	5585	4758	113	148	103	100	100	0	0	0	0	0	0	0	0	0	0	0	0	0	0	0	0	0	0	0	0.313	0.392	0.367	0.349	1.771	0.416	0.890	0.000	0.000	0.000	0.000	0.000	0.000	0.000	0.000	0.000	0.000	0.000	0.000	0.000	0.000	52	340	5669	7615	-1.674	Error	Error	1353	4316	0	0	2143	5472	0	0	0	0
2	15	19	""	"iYOR121C"	8890	29470	90	831	1148	926	141	149	67	100	90	0	1474	1699	909	113	149	186	96	90	0	0	0	0	0	0	0	0	0	0	0	0	0	0	0	0	0	0	0	0.507	0.635	0.568	0.505	2.479	0.735	0.732	0.000	0.000	0.000	0.000	0.000	0.000	0.000	0.000	0.000	0.000	0.000	0.000	0.000	0.000	52	420	2051	2593	-0.980	Error	Error	690	1361	0	0	1007	1586	0	0	0	0
2	16	19	""	"iYOR138C"	9090	29460	80	498	713	594	142	151	65	90	78	0	2062	2460	1615	106	147	196	100	94	0	0	0	0	0	0	0	0	0	0	0	0	0	0	0	0	0	0	0	0.182	0.243	0.195	0.192	2.027	0.268	0.766	0.000	0.000	0.000	0.000	0.000	0.000	0.000	0.000	0.000	0.000	0.000	0.000	0.000	0.000	52	340	2312	2925	-2.458	Error	Error	356	1956	0	0	571	2354	0	0	0	0
2	17	19	""	"itG(CCC)O"	9310	29480	50	329	550	471	123	136	63	91	75	0	489	844	666	102	130	97	100	75	0	0	0	0	0	0	0	0	0	0	0	0	0	0	0	0	0	0	0	0.532	0.575	0.509	0.496	2.198	0.608	0.787	0.000	0.000	0.000	0.000	0.000	0.000	0.000	0.000	0.000	0.000	0.000	0.000	0.000	0.000	12	104	593	1169	-0.910	Error	Error	206	387	0	0	427	742	0	0	0	0
2	18	19	""	"iYOR146W"	9510	29470	80	642	943	922	157	167	78	88	82	0	1432	2152	1778	123	159	152	98	96	0	0	0	0	0	0	0	0	0	0	0	0	0	0	0	0	0	0	0	0.371	0.387	0.367	0.354	2.279	0.431	0.802	0.000	0.000	0.000	0.000	0.000	0.000	0.000	0.000	0.000	0.000	0.000	0.000	0.000	0.000	52	340	1794	2815	-1.432	Error	Error	485	1309	0	0	786	2029	0	0	0	0
2	19	19	""	"iYPL228W"	9690	29470	70	797	1214	1092	145	160	90	84	68	0	581	895	767	103	124	74	96	81	0	0	0	0	0	0	0	0	0	0	0	0	0	0	0	0	0	0	0	1.364	1.350	1.498	1.500	2.086	1.449	0.770	0.000	0.000	0.000	0.000	0.000	0.000	0.000	0.000	0.000	0.000	0.000	0.000	0.000	0.000	32	236	1130	1861	0.448	Error	Error	652	478	0	0	1069	792	0	0	0	0
2	20	19	""	"iYPL224C"	9890	29470	90	3403	3116	1613	154	184	115	100	100	0	5067	4798	1285	97	137	115	100	100	0	0	0	0	0	0	0	0	0	0	0	0	0	0	0	0	0	0	0	0.654	0.630	0.625	0.519	1.862	0.680	0.802	0.000	0.000	0.000	0.000	0.000	0.000	0.000	0.000	0.000	0.000	0.000	0.000	0.000	0.000	52	414	8219	7663	-0.613	Error	Error	3249	4970	0	0	2962	4701	0	0	0	0
2	21	19	""	"iYPL220W"	10080	29470	100	1177	1198	788	159	186	110	93	78	0	1832	1843	1212	103	141	119	87	86	0	0	0	0	0	0	0	0	0	0	0	0	0	0	0	0	0	0	0	0.589	0.597	0.570	0.628	3.205	0.589	0.803	0.000	0.000	0.000	0.000	0.000	0.000	0.000	0.000	0.000	0.000	0.000	0.000	0.000	0.000	80	518	2747	2779	-0.764	Error	Error	1018	1729	0	0	1039	1740	0	0	0	0
2	1	20	""	"iYPL203W"	6080	29660	90	6201	5553	2464	129	141	78	100	100	0	4200	3944	1181	82	105	91	100	100	0	0	0	0	0	0	0	0	0	0	0	0	0	0	0	0	0	0	0	1.475	1.404	1.395	1.307	1.595	1.556	0.874	0.000	0.000	0.000	0.000	0.000	0.000	0.000	0.000	0.000	0.000	0.000	0.000	0.000	0.000	52	398	10190	9286	0.560	Error	Error	6072	4118	0	0	5424	3862	0	0	0	0
2	2	20	""	"iYPL199C"	6280	29670	90	948	1132	675	121	132	65	98	94	0	2706	2601	1133	76	91	51	100	100	0	0	0	0	0	0	0	0	0	0	0	0	0	0	0	0	0	0	0	0.314	0.400	0.371	0.340	1.862	0.384	0.796	0.000	0.000	0.000	0.000	0.000	0.000	0.000	0.000	0.000	0.000	0.000	0.000	0.000	0.000	52	414	3457	3536	-1.669	Error	Error	827	2630	0	0	1011	2525	0	0	0	0
2	3	20	""	"iYPL195W"	6480	29670	90	2339	2402	1535	113	126	65	100	98	0	2422	2639	1579	75	82	40	98	98	0	0	0	0	0	0	0	0	0	0	0	0	0	0	0	0	0	0	0	0.948	0.893	0.826	0.773	1.892	0.895	0.831	0.000	0.000	0.000	0.000	0.000	0.000	0.000	0.000	0.000	0.000	0.000	0.000	0.000	0.000	52	420	4573	4853	-0.076	Error	Error	2226	2347	0	0	2289	2564	0	0	0	0
2	4	20	""	"itE(UUC)P"	6680	29670	80	482	590	487	117	126	57	86	75	0	458	710	601	73	84	49	100	98	0	0	0	0	0	0	0	0	0	0	0	0	0	0	0	0	0	0	0	0.948	0.743	0.697	0.646	2.037	0.755	0.722	0.000	0.000	0.000	0.000	0.000	0.000	0.000	0.000	0.000	0.000	0.000	0.000	0.000	0.000	52	340	750	1110	-0.077	Error	Error	365	385	0	0	473	637	0	0	0	0
2	5	20	""	"iYPL177C-0"	6890	29670	80	2054	2196	1198	112	120	55	100	100	0	5988	6099	2338	79	95	59	100	100	0	0	0	0	0	0	0	0	0	0	0	0	0	0	0	0	0	0	0	0.329	0.346	0.328	0.309	1.603	0.354	0.869	0.000	0.000	0.000	0.000	0.000	0.000	0.000	0.000	0.000	0.000	0.000	0.000	0.000	0.000	52	340	7851	8104	-1.605	Error	Error	1942	5909	0	0	2084	6020	0	0	0	0
2	6	20	""	"iYPL174C"	7080	29660	90	2930	2705	1290	119	130	68	100	100	0	3698	3574	1393	77	96	66	100	100	0	0	0	0	0	0	0	0	0	0	0	0	0	0	0	0	0	0	0	0.776	0.739	0.657	0.700	1.812	0.779	0.822	0.000	0.000	0.000	0.000	0.000	0.000	0.000	0.000	0.000	0.000	0.000	0.000	0.000	0.000	52	420	6432	6083	-0.365	Error	Error	2811	3621	0	0	2586	3497	0	0	0	0
2	7	20	""	"iYPL157W"	7280	29670	90	2337	2386	1630	121	130	59	96	96	0	2282	2396	1162	75	91	54	100	100	0	0	0	0	0	0	0	0	0	0	0	0	0	0	0	0	0	0	0	1.004	0.976	1.007	0.757	2.205	1.097	0.849	0.000	0.000	0.000	0.000	0.000	0.000	0.000	0.000	0.000	0.000	0.000	0.000	0.000	0.000	52	420	4423	4586	0.006	Error	Error	2216	2207	0	0	2265	2321	0	0	0	0
2	8	20	""	"iYPL153C"	7480	29680	90	1504	1991	1464	116	125	61	98	94	0	3879	4332	3178	70	86	56	100	100	0	0	0	0	0	0	0	0	0	0	0	0	0	0	0	0	0	0	0	0.364	0.440	0.442	0.406	1.888	0.425	0.878	0.000	0.000	0.000	0.000	0.000	0.000	0.000	0.000	0.000	0.000	0.000	0.000	0.000	0.000	52	420	5197	6137	-1.456	Error	Error	1388	3809	0	0	1875	4262	0	0	0	0
2	9	20	""	"iYPL149W"	7680	29670	80	747	916	776	130	138	61	98	86	0	720	1027	862	90	115	89	98	90	0	0	0	0	0	0	0	0	0	0	0	0	0	0	0	0	0	0	0	0.979	0.839	0.792	0.799	1.848	0.864	0.842	0.000	0.000	0.000	0.000	0.000	0.000	0.000	0.000	0.000	0.000	0.000	0.000	0.000	0.000	52	340	1247	1723	-0.030	Error	Error	617	630	0	0	786	937	0	0	0	0
2	10	20	""	"itG(GCC)P2"	7880	29670	90	2435	2484	1111	135	147	70	100	100	0	4925	4913	1943	106	136	101	100	100	0	0	0	0	0	0	0	0	0	0	0	0	0	0	0	0	0	0	0	0.477	0.489	0.479	0.478	1.447	0.465	0.816	0.000	0.000	0.000	0.000	0.000	0.000	0.000	0.000	0.000	0.000	0.000	0.000	0.000	0.000	52	420	7119	7156	-1.067	Error	Error	2300	4819	0	0	2349	4807	0	0	0	0
2	11	20	""	"iYPR163C"	8090	29670	90	1818	1830	703	135	147	70	100	100	0	6051	5882	1989	99	124	87	100	100	0	0	0	0	0	0	0	0	0	0	0	0	0	0	0	0	0	0	0	0.283	0.293	0.318	0.285	1.600	0.274	0.768	0.000	0.000	0.000	0.000	0.000	0.000	0.000	0.000	0.000	0.000	0.000	0.000	0.000	0.000	52	420	7635	7478	-1.822	Error	Error	1683	5952	0	0	1695	5783	0	0	0	0
2	12	20	""	"iYPR167C"	8280	29670	90	1467	2305	1999	142	156	75	100	98	0	3564	4742	3402	107	135	99	100	100	0	0	0	0	0	0	0	0	0	0	0	0	0	0	0	0	0	0	0	0.383	0.467	0.450	0.411	1.954	0.491	0.829	0.000	0.000	0.000	0.000	0.000	0.000	0.000	0.000	0.000	0.000	0.000	0.000	0.000	0.000	52	420	4782	6798	-1.384	Error	Error	1325	3457	0	0	2163	4635	0	0	0	0
2	13	20	""	"iYPR183W"	8490	29660	80	970	1237	830	143	155	73	92	90	0	5057	5231	2740	108	136	102	98	96	0	0	0	0	0	0	0	0	0	0	0	0	0	0	0	0	0	0	0	0.167	0.214	0.186	0.184	2.015	0.220	0.810	0.000	0.000	0.000	0.000	0.000	0.000	0.000	0.000	0.000	0.000	0.000	0.000	0.000	0.000	52	340	5776	6217	-2.581	Error	Error	827	4949	0	0	1094	5123	0	0	0	0
2	14	20	""	"iYPR187W"	8690	29670	80	397	782	892	137	144	61	86	76	0	731	1340	1497	106	123	73	98	88	0	0	0	0	0	0	0	0	0	0	0	0	0	0	0	0	0	0	0	0.416	0.523	0.535	0.464	2.493	0.549	0.838	0.000	0.000	0.000	0.000	0.000	0.000	0.000	0.000	0.000	0.000	0.000	0.000	0.000	0.000	52	340	885	1879	-1.265	Error	Error	260	625	0	0	645	1234	0	0	0	0
2	15	20	""	"iYPR191W"	8890	29670	80	4801	5440	3877	142	151	69	100	100	0	11246	11506	5908	99	132	139	100	100	0	0	0	0	0	0	0	0	0	0	0	0	0	0	0	0	0	0	0	0.418	0.464	0.413	0.419	1.701	0.496	0.838	0.000	0.000	0.000	0.000	0.000	0.000	0.000	0.000	0.000	0.000	0.000	0.000	0.000	0.000	52	340	15806	16705	-1.259	Error	Error	4659	11147	0	0	5298	11407	0	0	0	0
2	16	20	""	"YALCdelta2"	9090	29670	90	533	1004	1081	136	145	68	92	82	0	743	1097	976	102	127	118	98	96	0	0	0	0	0	0	0	0	0	0	0	0	0	0	0	0	0	0	0	0.619	0.872	0.687	0.591	2.762	1.022	0.801	0.000	0.000	0.000	0.000	0.000	0.000	0.000	0.000	0.000	0.000	0.000	0.000	0.000	0.000	52	420	1038	1863	-0.691	Error	Error	397	641	0	0	868	995	0	0	0	0
2	17	20	""	"YBLWTy2-1B"	9290	29670	80	11482	18849	19815	147	157	73	100	100	5	24808	29277	20842	111	138	95	100	100	7	0	0	0	0	0	0	0	0	0	0	0	0	0	0	0	0	0	0	0.459	0.641	0.480	0.494	2.247	0.761	0.820	0.000	0.000	0.000	0.000	0.000	0.000	0.000	0.000	0.000	0.000	0.000	0.000	0.000	0.000	52	340	36032	47868	-1.124	Error	Error	11335	24697	0	0	18702	29166	0	0	0	0
2	18	20	""	"YBLWdelta10"	9480	29660	80	2047	9193	15447	148	163	78	100	100	0	1976	7413	10500	106	131	96	98	98	0	0	0	0	0	0	0	0	0	0	0	0	0	0	0	0	0	0	0	1.016	1.238	1.069	1.036	2.353	1.449	0.864	0.000	0.000	0.000	0.000	0.000	0.000	0.000	0.000	0.000	0.000	0.000	0.000	0.000	0.000	52	340	3769	16352	0.022	Error	Error	1899	1870	0	0	9045	7307	0	0	0	0
2	19	20	""	"YFRWdelta10"	9690	29660	90	1173	1508	1190	135	143	68	98	96	0	2053	2195	1245	90	109	72	100	100	0	0	0	0	0	0	0	0	0	0	0	0	0	0	0	0	0	0	0	0.529	0.652	0.581	0.529	2.039	0.738	0.808	0.000	0.000	0.000	0.000	0.000	0.000	0.000	0.000	0.000	0.000	0.000	0.000	0.000	0.000	52	420	3001	3478	-0.919	Error	Error	1038	1963	0	0	1373	2105	0	0	0	0
2	20	20	""	"YGRCTy1-2A"	9890	29670	100	18020	24440	22494	143	169	110	100	97	12	14408	22827	20711	96	134	108	96	93	0	0	0	0	0	0	0	0	0	0	0	0	0	0	0	0	0	0	0	1.249	1.069	1.052	1.117	2.065	1.082	0.891	0.000	0.000	0.000	0.000	0.000	0.000	0.000	0.000	0.000	0.000	0.000	0.000	0.000	0.000	80	542	32189	47028	0.321	Error	Error	17877	14312	0	0	24297	22731	0	0	0	0
2	21	20	""	"YHLComega1"	10090	29670	90	1096	1707	1640	138	153	81	100	100	0	1000	1482	1225	97	127	99	100	100	0	0	0	0	0	0	0	0	0	0	0	0	0	0	0	0	0	0	0	1.061	1.133	1.184	1.043	1.680	1.263	0.858	0.000	0.000	0.000	0.000	0.000	0.000	0.000	0.000	0.000	0.000	0.000	0.000	0.000	0.000	52	420	1861	2954	0.085	Error	Error	958	903	0	0	1569	1385	0	0	0	0
3	1	1	"PET112"	"YBL080C"	10420	25870	110	4099	4563	2356	147	159	74	100	100	0	5528	6548	3903	118	146	97	98	98	0	0	0	0	0	0	0	0	0	0	0	0	0	0	0	0	0	0	0	0.730	0.687	0.671	0.723	1.761	0.641	0.840	0.000	0.000	0.000	0.000	0.000	0.000	0.000	0.000	0.000	0.000	0.000	0.000	0.000	0.000	80	611	9362	10846	-0.453	Error	Error	3952	5410	0	0	4416	6430	0	0	0	0
3	2	1	""	"YBL111C"	10630	25850	80	614	1984	3335	152	160	70	82	80	0	1155	4247	6806	122	160	141	88	80	0	0	0	0	0	0	0	0	0	0	0	0	0	0	0	0	0	0	0	0.447	0.444	0.444	0.483	2.848	0.455	0.839	0.000	0.000	0.000	0.000	0.000	0.000	0.000	0.000	0.000	0.000	0.000	0.000	0.000	0.000	52	320	1495	5957	-1.161	Error	Error	462	1033	0	0	1832	4125	0	0	0	0
3	3	1	""	"YBR028C"	10830	25860	80	667	1686	2293	162	169	83	96	88	0	997	2439	3350	139	180	131	94	88	0	0	0	0	0	0	0	0	0	0	0	0	0	0	0	0	0	0	0	0.589	0.663	0.614	0.645	2.213	0.663	0.876	0.000	0.000	0.000	0.000	0.000	0.000	0.000	0.000	0.000	0.000	0.000	0.000	0.000	0.000	52	332	1363	3824	-0.765	Error	Error	505	858	0	0	1524	2300	0	0	0	0
3	4	1	"RHK1"	"YBL082C"	11020	25860	70	1188	2561	2847	176	195	145	93	81	0	1716	5629	7326	143	201	156	100	96	0	0	0	0	0	0	0	0	0	0	0	0	0	0	0	0	0	0	0	0.643	0.435	0.427	0.447	2.429	0.384	0.869	0.000	0.000	0.000	0.000	0.000	0.000	0.000	0.000	0.000	0.000	0.000	0.000	0.000	0.000	32	230	2585	7871	-0.636	Error	Error	1012	1573	0	0	2385	5486	0	0	0	0
3	5	1	""	"YBL113C"	11230	25860	60	6870	13575	14452	168	177	75	100	100	0	7433	16618	18031	130	172	124	100	100	0	0	0	0	0	0	0	0	0	0	0	0	0	0	0	0	0	0	0	0.918	0.813	0.838	0.811	2.234	0.794	0.870	0.000	0.000	0.000	0.000	0.000	0.000	0.000	0.000	0.000	0.000	0.000	0.000	0.000	0.000	32	170	14005	29895	-0.124	Error	Error	6702	7303	0	0	13407	16488	0	0	0	0
3	6	1	""	"YBR030W"	11440	25870	150	167	471	1066	162	175	81	27	16	0	140	654	1767	126	161	120	28	19	0	0	0	0	0	0	0	0	0	0	0	0	0	0	0	0	0	0	0	0.357	0.585	0.928	0.751	3.485	0.583	0.861	0.000	0.000	0.000	0.000	0.000	0.000	0.000	0.000	0.000	0.000	0.000	0.000	0.000	0.000	156	1066	19	837	-1.485	Error	Error	5	14	0	0	309	528	0	0	-50	0
3	7	1	"CDC27"	"YBL084C"	11620	25860	70	1219	3184	4095	157	167	80	100	96	0	1024	3099	4361	109	144	96	96	96	0	0	0	0	0	0	0	0	0	0	0	0	0	0	0	0	0	0	0	1.161	1.012	1.121	1.082	2.293	0.958	0.849	0.000	0.000	0.000	0.000	0.000	0.000	0.000	0.000	0.000	0.000	0.000	0.000	0.000	0.000	32	225	1977	6017	0.215	Error	Error	1062	915	0	0	3027	2990	0	0	0	0
3	8	1	"RER2"	"YBR002C"	11830	25860	80	5704	9428	9477	158	171	79	100	98	0	1472	3341	3379	117	145	92	96	92	0	0	0	0	0	0	0	0	0	0	0	0	0	0	0	0	0	0	0	4.093	2.875	2.773	2.611	2.171	2.924	0.928	0.000	0.000	0.000	0.000	0.000	0.000	0.000	0.000	0.000	0.000	0.000	0.000	0.000	0.000	52	332	6901	12494	2.033	Error	Error	5546	1355	0	0	9270	3224	0	0	0	0
3	9	1	""	"YBR032W"	12030	25860	80	4036	3762	1678	150	161	75	100	100	0	3585	3372	1664	105	147	114	96	94	0	0	0	0	0	0	0	0	0	0	0	0	0	0	0	0	0	0	0	1.117	1.106	1.181	1.231	2.263	1.093	0.875	0.000	0.000	0.000	0.000	0.000	0.000	0.000	0.000	0.000	0.000	0.000	0.000	0.000	0.000	52	332	7366	6879	0.159	Error	Error	3886	3480	0	0	3612	3267	0	0	0	0
3	10	1	""	"YBL086C"	12230	25860	50	737	1307	1239	131	162	144	91	83	0	1884	3843	4445	88	118	87	100	100	0	0	0	0	0	0	0	0	0	0	0	0	0	0	0	0	0	0	0	0.337	0.313	0.435	0.432	2.343	0.228	0.565	0.000	0.000	0.000	0.000	0.000	0.000	0.000	0.000	0.000	0.000	0.000	0.000	0.000	0.000	12	98	2402	4931	-1.567	Error	Error	606	1796	0	0	1176	3755	0	0	0	0
3	11	1	""	"YBR004C"	12430	25860	80	1374	4277	6108	152	160	74	98	98	0	462	1033	1307	95	119	88	90	80	0	0	0	0	0	0	0	0	0	0	0	0	0	0	0	0	0	0	0	3.330	4.398	3.884	3.794	2.442	5.020	0.830	0.000	0.000	0.000	0.000	0.000	0.000	0.000	0.000	0.000	0.000	0.000	0.000	0.000	0.000	52	332	1589	5063	1.735	Error	Error	1222	367	0	0	4125	938	0	0	0	0
3	12	1	"HMT1"	"YBR034C"	12640	25860	80	5479	6802	5419	151	166	84	98	94	0	4641	6579	4945	105	138	99	98	98	0	0	0	0	0	0	0	0	0	0	0	0	0	0	0	0	0	0	0	1.175	1.027	1.053	0.868	2.187	1.059	0.925	0.000	0.000	0.000	0.000	0.000	0.000	0.000	0.000	0.000	0.000	0.000	0.000	0.000	0.000	52	332	9864	13125	0.232	Error	Error	5328	4536	0	0	6651	6474	0	0	0	0
3	13	1	""	"YCL044C"	12840	25860	50	265	263	89	139	146	68	66	33	0	268	299	165	81	110	82	83	66	0	0	0	0	0	0	0	0	0	0	0	0	0	0	0	0	0	0	0	0.674	0.569	0.723	0.589	2.680	0.529	0.203	0.000	0.000	0.000	0.000	0.000	0.000	0.000	0.000	0.000	0.000	0.000	0.000	0.000	0.000	12	98	313	342	-0.570	Error	Error	126	187	0	0	124	218	0	0	0	0
3	14	1	""	"YCLX03C"	13030	25870	70	9250	8317	3643	141	145	84	100	100	0	5898	5380	1913	82	103	69	100	100	0	0	0	0	0	0	0	0	0	0	0	0	0	0	0	0	0	0	0	1.566	1.543	1.542	1.502	1.515	1.600	0.864	0.000	0.000	0.000	0.000	0.000	0.000	0.000	0.000	0.000	0.000	0.000	0.000	0.000	0.000	32	236	14925	13474	0.647	Error	Error	9109	5816	0	0	8176	5298	0	0	0	0
3	15	1	""	"YCR022C"	13230	25860	80	5535	5410	3068	136	149	70	100	100	0	8077	7329	3635	83	107	77	98	98	0	0	0	0	0	0	0	0	0	0	0	0	0	0	0	0	0	0	0	0.675	0.728	0.738	0.687	2.376	0.745	0.865	0.000	0.000	0.000	0.000	0.000	0.000	0.000	0.000	0.000	0.000	0.000	0.000	0.000	0.000	52	332	13393	12520	-0.566	Error	Error	5399	7994	0	0	5274	7246	0	0	0	0
3	16	1	""	"YCL046W"	13440	25870	150	133	145	72	133	142	68	17	6	0	91	124	93	83	110	88	21	6	0	0	0	0	0	0	0	0	0	0	0	0	0	0	0	0	0	0	0	0.000	0.293	1.066	1.287	4.076	0.404	0.055	0.000	0.000	0.000	0.000	0.000	0.000	0.000	0.000	0.000	0.000	0.000	0.000	0.000	0.000	156	1061	8	53	Error	Error	Error	0	8	0	0	12	41	0	0	-50	0
3	17	1	""	"YCLX05C"	13640	25860	80	4081	3529	1456	129	134	63	100	98	0	8049	7580	2370	84	104	83	100	100	0	0	0	0	0	0	0	0	0	0	0	0	0	0	0	0	0	0	0	0.496	0.454	0.475	0.397	2.258	0.449	0.840	0.000	0.000	0.000	0.000	0.000	0.000	0.000	0.000	0.000	0.000	0.000	0.000	0.000	0.000	52	326	11917	10896	-1.011	Error	Error	3952	7965	0	0	3400	7496	0	0	0	0
3	18	1	""	"YCR024C"	13840	25860	80	3172	4053	3220	137	142	70	96	92	0	5158	6167	5075	87	112	75	98	96	0	0	0	0	0	0	0	0	0	0	0	0	0	0	0	0	0	0	0	0.599	0.644	0.617	0.608	2.352	0.627	0.909	0.000	0.000	0.000	0.000	0.000	0.000	0.000	0.000	0.000	0.000	0.000	0.000	0.000	0.000	52	332	8106	9996	-0.741	Error	Error	3035	5071	0	0	3916	6080	0	0	0	0
3	19	1	""	"YCL048W"	14050	25870	150	152	166	98	140	151	75	22	3	0	101	121	73	92	117	81	14	4	0	0	0	0	0	0	0	0	0	0	0	0	0	0	0	0	0	0	0	1.333	0.897	1.636	1.518	4.030	1.091	0.066	0.000	0.000	0.000	0.000	0.000	0.000	0.000	0.000	0.000	0.000	0.000	0.000	0.000	0.000	156	1040	21	55	0.415	Error	Error	12	9	0	0	26	29	0	0	-50	0
3	20	1	""	"YCLX07W"	14240	25860	80	5653	4770	2655	140	148	68	100	98	0	5985	5237	2615	100	126	88	100	100	0	0	0	0	0	0	0	0	0	0	0	0	0	0	0	0	0	0	0	0.937	0.901	0.909	0.790	1.921	0.926	0.896	0.000	0.000	0.000	0.000	0.000	0.000	0.000	0.000	0.000	0.000	0.000	0.000	0.000	0.000	52	318	11398	9767	-0.094	Error	Error	5513	5885	0	0	4630	5137	0	0	0	0
3	21	1	""	"YCR025C"	14440	25860	80	1594	1461	605	127	145	81	100	98	0	5639	4976	2047	98	128	125	98	98	0	0	0	0	0	0	0	0	0	0	0	0	0	0	0	0	0	0	0	0.265	0.273	0.270	0.279	2.123	0.255	0.815	0.000	0.000	0.000	0.000	0.000	0.000	0.000	0.000	0.000	0.000	0.000	0.000	0.000	0.000	52	332	7008	6212	-1.917	Error	Error	1467	5541	0	0	1334	4878	0	0	0	0
3	1	2	"APA1"	"YCL050C"	10440	26080	70	183	190	68	138	143	61	40	15	0	290	289	139	101	132	84	71	53	0	0	0	0	0	0	0	0	0	0	0	0	0	0	0	0	0	0	0	0.238	0.277	0.383	0.306	5.929	0.244	0.087	0.000	0.000	0.000	0.000	0.000	0.000	0.000	0.000	0.000	0.000	0.000	0.000	0.000	0.000	32	230	234	240	-2.070	Error	Error	45	189	0	0	52	188	0	0	0	0
3	2	2	""	"YCLX09W"	10640	26070	80	4523	4233	1930	133	142	61	100	100	0	9888	8186	3546	111	139	100	100	100	0	0	0	0	0	0	0	0	0	0	0	0	0	0	0	0	0	0	0	0.449	0.508	0.510	0.495	1.999	0.498	0.884	0.000	0.000	0.000	0.000	0.000	0.000	0.000	0.000	0.000	0.000	0.000	0.000	0.000	0.000	52	340	14167	12175	-1.155	Error	Error	4390	9777	0	0	4100	8075	0	0	0	0
3	3	2	"RSG1"	"YCR027C"	10840	26060	80	4653	3975	1791	151	158	76	100	98	0	5856	5565	1831	116	151	115	98	96	0	0	0	0	0	0	0	0	0	0	0	0	0	0	0	0	0	0	0	0.784	0.702	0.697	0.663	2.210	0.744	0.844	0.000	0.000	0.000	0.000	0.000	0.000	0.000	0.000	0.000	0.000	0.000	0.000	0.000	0.000	52	334	10242	9273	-0.350	Error	Error	4502	5740	0	0	3824	5449	0	0	0	0
3	4	2	""	"YDL211C"	11040	26070	150	172	226	310	152	166	80	26	11	0	139	262	519	121	159	125	24	10	0	0	0	0	0	0	0	0	0	0	0	0	0	0	0	0	0	0	0	1.111	0.525	1.063	0.950	3.723	0.468	0.381	0.000	0.000	0.000	0.000	0.000	0.000	0.000	0.000	0.000	0.000	0.000	0.000	0.000	0.000	156	925	38	215	0.152	Error	Error	20	18	0	0	74	141	0	0	-50	0
3	5	2	"AAD4"	"YDL243C"	11240	26070	150	162	178	95	159	177	141	7	2	0	125	182	170	130	173	181	12	5	0	0	0	0	0	0	0	0	0	0	0	0	0	0	0	0	0	0	0	-0.600	0.365	0.833	0.839	3.967	0.448	0.077	0.000	0.000	0.000	0.000	0.000	0.000	0.000	0.000	0.000	0.000	0.000	0.000	0.000	0.000	156	927	-2	71	Error	Error	Error	3	-5	0	0	19	52	0	0	-50	0
3	6	2	"LUV1"	"YDR027C"	11450	26070	70	2856	3117	2481	152	161	76	93	93	0	2855	3951	3017	128	164	123	96	93	0	0	0	0	0	0	0	0	0	0	0	0	0	0	0	0	0	0	0	0.992	0.776	0.800	0.669	2.612	0.783	0.851	0.000	0.000	0.000	0.000	0.000	0.000	0.000	0.000	0.000	0.000	0.000	0.000	0.000	0.000	32	236	5431	6788	-0.012	Error	Error	2704	2727	0	0	2965	3823	0	0	0	0
3	7	2	""	"YDL213C"	11650	26070	60	339	1100	1575	152	187	153	62	34	0	733	2480	3663	117	155	133	93	84	0	0	0	0	0	0	0	0	0	0	0	0	0	0	0	0	0	0	0	0.304	0.401	0.337	0.353	2.679	0.399	0.833	0.000	0.000	0.000	0.000	0.000	0.000	0.000	0.000	0.000	0.000	0.000	0.000	0.000	0.000	32	176	803	3311	-1.720	Error	Error	187	616	0	0	948	2363	0	0	0	0
3	8	2	"HXT15"	"YDL245C"	11840	26070	70	12395	24298	20477	150	157	66	100	100	0	15860	21147	16082	104	138	100	100	100	0	0	0	0	0	0	0	0	0	0	0	0	0	0	0	0	0	0	0	0.777	1.148	1.191	1.132	2.423	1.214	0.924	0.000	0.000	0.000	0.000	0.000	0.000	0.000	0.000	0.000	0.000	0.000	0.000	0.000	0.000	32	236	28001	45191	-0.364	Error	Error	12245	15756	0	0	24148	21043	0	0	0	0
3	9	2	""	"YDR029W"	12040	26070	50	1961	1879	647	139	151	67	100	100	0	3450	2926	1352	84	128	128	100	100	0	0	0	0	0	0	0	0	0	0	0	0	0	0	0	0	0	0	0	0.541	0.612	0.604	0.710	1.747	0.525	0.821	0.000	0.000	0.000	0.000	0.000	0.000	0.000	0.000	0.000	0.000	0.000	0.000	0.000	0.000	12	104	5188	4582	-0.886	Error	Error	1822	3366	0	0	1740	2842	0	0	0	0
3	10	2	"GDH2"	"YDL215C"	12230	26060	50	460	1354	2363	156	166	80	75	66	0	539	1817	4093	105	153	179	100	58	0	0	0	0	0	0	0	0	0	0	0	0	0	0	0	0	0	0	0	0.700	0.700	0.826	0.721	1.962	0.304	0.781	0.000	0.000	0.000	0.000	0.000	0.000	0.000	0.000	0.000	0.000	0.000	0.000	0.000	0.000	12	104	738	2910	-0.514	Error	Error	304	434	0	0	1198	1712	0	0	0	0
3	11	2	""	"YDL247W"	12450	26070	50	4413	5049	3663	155	160	68	100	100	0	5165	6181	3917	106	126	75	100	100	0	0	0	0	0	0	0	0	0	0	0	0	0	0	0	0	0	0	0	0.842	0.806	0.712	0.764	2.018	0.826	0.727	0.000	0.000	0.000	0.000	0.000	0.000	0.000	0.000	0.000	0.000	0.000	0.000	0.000	0.000	12	104	9317	10969	-0.249	Error	Error	4258	5059	0	0	4894	6075	0	0	0	0
3	12	2	""	"YDR031W"	12640	26070	70	1856	2332	1567	145	156	66	100	100	0	4280	5326	3444	107	129	78	100	100	0	0	0	0	0	0	0	0	0	0	0	0	0	0	0	0	0	0	0	0.410	0.419	0.430	0.394	1.849	0.411	0.881	0.000	0.000	0.000	0.000	0.000	0.000	0.000	0.000	0.000	0.000	0.000	0.000	0.000	0.000	32	236	5884	7406	-1.286	Error	Error	1711	4173	0	0	2187	5219	0	0	0	0
3	13	2	"TIM22"	"YDL217C"	12850	26070	70	969	3356	5224	134	142	71	96	96	0	782	2445	3675	84	113	90	96	93	0	0	0	0	0	0	0	0	0	0	0	0	0	0	0	0	0	0	0	1.196	1.365	1.272	1.167	2.440	1.460	0.814	0.000	0.000	0.000	0.000	0.000	0.000	0.000	0.000	0.000	0.000	0.000	0.000	0.000	0.000	32	236	1533	5583	0.259	Error	Error	835	698	0	0	3222	2361	0	0	0	0
3	14	2	"NTH1"	"YDR001C"	13040	26060	50	657	709	394	142	155	69	100	100	0	291	304	150	75	95	54	91	66	0	0	0	0	0	0	0	0	0	0	0	0	0	0	0	0	0	0	0	2.384	2.476	2.298	2.557	1.980	2.348	0.543	0.000	0.000	0.000	0.000	0.000	0.000	0.000	0.000	0.000	0.000	0.000	0.000	0.000	0.000	12	104	731	796	1.254	Error	Error	515	216	0	0	567	229	0	0	0	0
3	15	2	"MRH1"	"YDR033W"	13240	26070	60	548	1155	2008	131	143	75	78	65	0	579	1560	2402	82	116	91	93	78	0	0	0	0	0	0	0	0	0	0	0	0	0	0	0	0	0	0	0	0.839	0.693	0.555	0.541	2.831	0.792	0.814	0.000	0.000	0.000	0.000	0.000	0.000	0.000	0.000	0.000	0.000	0.000	0.000	0.000	0.000	32	176	914	2502	-0.253	Error	Error	417	497	0	0	1024	1478	0	0	0	0
3	16	2	""	"YDR346C"	13450	26070	60	931	1416	1469	131	138	65	100	93	0	1389	2295	2469	80	115	96	96	93	0	0	0	0	0	0	0	0	0	0	0	0	0	0	0	0	0	0	0	0.611	0.580	0.552	0.598	2.013	0.546	0.737	0.000	0.000	0.000	0.000	0.000	0.000	0.000	0.000	0.000	0.000	0.000	0.000	0.000	0.000	32	176	2109	3500	-0.710	Error	Error	800	1309	0	0	1285	2215	0	0	0	0
3	17	2	"LSM6"	"YDR378C"	13650	26060	80	1323	1276	552	127	135	63	98	94	0	4715	4387	1372	82	102	68	100	100	0	0	0	0	0	0	0	0	0	0	0	0	0	0	0	0	0	0	0	0.258	0.267	0.246	0.243	1.623	0.255	0.787	0.000	0.000	0.000	0.000	0.000	0.000	0.000	0.000	0.000	0.000	0.000	0.000	0.000	0.000	52	340	5829	5454	-1.954	Error	Error	1196	4633	0	0	1149	4305	0	0	0	0
3	18	2	"STE14"	"YDR410C"	13840	26070	80	9800	8511	3248	136	147	75	100	100	0	7151	6713	2183	89	107	63	100	100	0	0	0	0	0	0	0	0	0	0	0	0	0	0	0	0	0	0	0	1.368	1.264	1.311	1.248	1.875	1.312	0.859	0.000	0.000	0.000	0.000	0.000	0.000	0.000	0.000	0.000	0.000	0.000	0.000	0.000	0.000	52	340	16726	14999	0.453	Error	Error	9664	7062	0	0	8375	6624	0	0	0	0
3	19	2	""	"YDR348C"	14040	26060	60	343	370	167	140	150	75	84	62	0	297	325	187	91	114	89	78	59	0	0	0	0	0	0	0	0	0	0	0	0	0	0	0	0	0	0	0	0.985	0.983	1.135	1.114	2.254	1.251	0.469	0.000	0.000	0.000	0.000	0.000	0.000	0.000	0.000	0.000	0.000	0.000	0.000	0.000	0.000	32	176	409	464	-0.021	Error	Error	203	206	0	0	230	234	0	0	0	0
3	20	2	""	"YDR380W"	14250	26070	80	5722	5925	4060	133	148	67	100	96	0	8867	9718	5976	97	118	76	100	100	0	0	0	0	0	0	0	0	0	0	0	0	0	0	0	0	0	0	0	0.637	0.602	0.608	0.487	1.982	0.617	0.909	0.000	0.000	0.000	0.000	0.000	0.000	0.000	0.000	0.000	0.000	0.000	0.000	0.000	0.000	52	340	14359	15413	-0.650	Error	Error	5589	8770	0	0	5792	9621	0	0	0	0
3	21	2	""	"YDR412W"	14450	26070	80	7191	5960	3744	144	153	73	96	94	0	10283	9796	5395	101	128	123	100	100	0	0	0	0	0	0	0	0	0	0	0	0	0	0	0	0	0	0	0	0.692	0.600	0.596	0.476	2.124	0.618	0.923	0.000	0.000	0.000	0.000	0.000	0.000	0.000	0.000	0.000	0.000	0.000	0.000	0.000	0.000	52	340	17229	15511	-0.531	Error	Error	7047	10182	0	0	5816	9695	0	0	0	0
3	1	3	"TCM10"	"YDR350C"	10450	26270	80	4308	3923	1185	129	140	67	98	98	0	7958	7452	2290	87	121	193	98	98	0	0	0	0	0	0	0	0	0	0	0	0	0	0	0	0	0	0	0	0.531	0.515	0.525	0.518	1.617	0.508	0.904	0.000	0.000	0.000	0.000	0.000	0.000	0.000	0.000	0.000	0.000	0.000	0.000	0.000	0.000	52	340	12050	11159	-0.913	Error	Error	4179	7871	0	0	3794	7365	0	0	0	0
3	2	3	"RPP2B"	"YDR382W"	10640	26270	80	1991	1906	673	133	139	62	100	100	0	2073	2134	428	97	118	78	100	100	0	0	0	0	0	0	0	0	0	0	0	0	0	0	0	0	0	0	0	0.940	0.870	0.892	0.804	1.503	0.923	0.840	0.000	0.000	0.000	0.000	0.000	0.000	0.000	0.000	0.000	0.000	0.000	0.000	0.000	0.000	52	340	3834	3810	-0.089	Error	Error	1858	1976	0	0	1773	2037	0	0	0	0
3	3	3	"ERD1"	"YDR414C"	10850	26270	80	5637	5046	1890	136	148	73	100	100	0	11454	10961	3238	94	123	79	100	98	0	0	0	0	0	0	0	0	0	0	0	0	0	0	0	0	0	0	0	0.484	0.452	0.460	0.460	2.013	0.446	0.873	0.000	0.000	0.000	0.000	0.000	0.000	0.000	0.000	0.000	0.000	0.000	0.000	0.000	0.000	52	340	16861	15777	-1.046	Error	Error	5501	11360	0	0	4910	10867	0	0	0	0
3	4	3	""	"YDR352W"	11040	26270	70	4883	6423	5058	136	148	63	100	100	0	4012	5398	3732	98	126	87	100	100	0	0	0	0	0	0	0	0	0	0	0	0	0	0	0	0	0	0	0	1.213	1.186	1.057	1.079	1.525	1.242	0.918	0.000	0.000	0.000	0.000	0.000	0.000	0.000	0.000	0.000	0.000	0.000	0.000	0.000	0.000	32	236	8661	11587	0.278	Error	Error	4747	3914	0	0	6287	5300	0	0	0	0
3	5	3	""	"YDR384C"	11240	26280	80	5832	5268	2101	159	191	212	100	98	0	11344	9728	3572	141	205	294	100	100	0	0	0	0	0	0	0	0	0	0	0	0	0	0	0	0	0	0	0	0.506	0.533	0.531	0.515	1.374	0.512	0.894	0.000	0.000	0.000	0.000	0.000	0.000	0.000	0.000	0.000	0.000	0.000	0.000	0.000	0.000	52	340	16876	14696	-0.982	Error	Error	5673	11203	0	0	5109	9587	0	0	0	0
3	6	3	"SYF1"	"YDR416W"	11440	26270	70	5857	5904	3413	165	185	97	100	100	0	15478	14722	7240	127	171	139	100	100	0	0	0	0	0	0	0	0	0	0	0	0	0	0	0	0	0	0	0	0.371	0.393	0.396	0.341	1.750	0.400	0.892	0.000	0.000	0.000	0.000	0.000	0.000	0.000	0.000	0.000	0.000	0.000	0.000	0.000	0.000	32	236	21043	20334	-1.431	Error	Error	5692	15351	0	0	5739	14595	0	0	0	0
3	7	3	"SHC1"	"YER096W"	11640	26270	80	5877	5628	3276	152	161	76	100	100	0	8506	7818	3489	130	160	104	98	96	0	0	0	0	0	0	0	0	0	0	0	0	0	0	0	0	0	0	0	0.684	0.712	0.708	0.680	2.590	0.745	0.782	0.000	0.000	0.000	0.000	0.000	0.000	0.000	0.000	0.000	0.000	0.000	0.000	0.000	0.000	52	340	14101	13164	-0.549	Error	Error	5725	8376	0	0	5476	7688	0	0	0	0
3	8	3	"LCP5"	"YER127W"	11840	26270	80	7109	6178	2519	155	268	957	94	88	0	7471	6877	2630	131	271	749	98	94	0	0	0	0	0	0	0	0	0	0	0	0	0	0	0	0	0	0	0	0.947	0.893	0.875	0.876	2.014	0.902	0.881	0.000	0.000	0.000	0.000	0.000	0.000	0.000	0.000	0.000	0.000	0.000	0.000	0.000	0.000	52	340	14294	12769	-0.078	Error	Error	6954	7340	0	0	6023	6746	0	0	0	0
3	9	3	"BUR6"	"YER159C"	12040	26270	80	2248	2194	657	145	353	2602	21	0	0	4916	4968	1069	119	453	4000	86	0	0	0	0	0	0	0	0	0	0	0	0	0	0	0	0	0	0	0	0	0.438	0.423	0.426	0.409	1.418	0.414	0.872	0.000	0.000	0.000	0.000	0.000	0.000	0.000	0.000	0.000	0.000	0.000	0.000	0.000	0.000	52	340	6900	6898	-1.190	Error	Error	2103	4797	0	0	2049	4849	0	0	0	0
3	10	3	"UBP9"	"YER098W"	12230	26270	70	10696	10411	4717	135	143	70	100	100	0	12460	13990	7262	99	142	264	100	100	0	0	0	0	0	0	0	0	0	0	0	0	0	0	0	0	0	0	0	0.854	0.740	0.760	0.746	1.611	0.694	0.865	0.000	0.000	0.000	0.000	0.000	0.000	0.000	0.000	0.000	0.000	0.000	0.000	0.000	0.000	32	236	22922	24167	-0.227	Error	Error	10561	12361	0	0	10276	13891	0	0	0	0
3	11	3	"PAK1"	"YER129W"	12440	26280	70	14367	14651	9960	158	172	93	100	100	0	11153	11227	6707	100	136	102	100	100	0	0	0	0	0	0	0	0	0	0	0	0	0	0	0	0	0	0	0	1.286	1.303	1.224	1.095	1.689	1.397	0.910	0.000	0.000	0.000	0.000	0.000	0.000	0.000	0.000	0.000	0.000	0.000	0.000	0.000	0.000	32	236	25262	25620	0.362	Error	Error	14209	11053	0	0	14493	11127	0	0	0	0
3	12	3	"SPT2"	"YER161C"	12640	26270	80	9874	8997	3506	150	159	77	100	98	0	16553	14389	6763	105	138	103	96	96	0	0	0	0	0	0	0	0	0	0	0	0	0	0	0	0	0	0	0	0.591	0.619	0.642	0.788	2.754	0.572	0.843	0.000	0.000	0.000	0.000	0.000	0.000	0.000	0.000	0.000	0.000	0.000	0.000	0.000	0.000	52	340	26172	23131	-0.758	Error	Error	9724	16448	0	0	8847	14284	0	0	0	0
3	13	3	"UBC6"	"YER100W"	12840	26270	80	8831	8148	2397	131	138	62	100	100	0	8322	7915	2516	84	111	85	100	98	0	0	0	0	0	0	0	0	0	0	0	0	0	0	0	0	0	0	0	1.056	1.024	1.015	1.074	1.652	0.996	0.872	0.000	0.000	0.000	0.000	0.000	0.000	0.000	0.000	0.000	0.000	0.000	0.000	0.000	0.000	52	340	16938	15848	0.079	Error	Error	8700	8238	0	0	8017	7831	0	0	0	0
3	14	3	"RPS26B"	"YER131W"	13040	26270	90	6269	5730	3106	134	150	79	98	98	0	8078	7083	4310	79	103	81	92	92	0	0	0	0	0	0	0	0	0	0	0	0	0	0	0	0	0	0	0	0.767	0.799	0.766	1.024	3.018	0.759	0.869	0.000	0.000	0.000	0.000	0.000	0.000	0.000	0.000	0.000	0.000	0.000	0.000	0.000	0.000	52	420	14134	12600	-0.383	Error	Error	6135	7999	0	0	5596	7004	0	0	0	0
3	15	3	""	"YER163C"	13250	26270	80	2600	2395	1021	134	150	76	98	98	0	9822	9048	3240	87	118	90	98	98	0	0	0	0	0	0	0	0	0	0	0	0	0	0	0	0	0	0	0	0.253	0.252	0.251	0.246	2.299	0.240	0.801	0.000	0.000	0.000	0.000	0.000	0.000	0.000	0.000	0.000	0.000	0.000	0.000	0.000	0.000	52	340	12201	11222	-1.981	Error	Error	2466	9735	0	0	2261	8961	0	0	0	0
3	16	3	"RPS8B"	"YER102W"	13450	26270	80	3221	3029	798	136	147	68	100	100	0	7292	7183	1436	109	141	102	100	100	0	0	0	0	0	0	0	0	0	0	0	0	0	0	0	0	0	0	0	0.429	0.409	0.413	0.399	1.432	0.392	0.857	0.000	0.000	0.000	0.000	0.000	0.000	0.000	0.000	0.000	0.000	0.000	0.000	0.000	0.000	52	340	10268	9967	-1.219	Error	Error	3085	7183	0	0	2893	7074	0	0	0	0
3	17	3	"GLC7"	"YER133W"	13650	26270	80	5568	5273	2674	159	172	106	100	100	0	10773	9692	5092	116	191	323	92	90	0	0	0	0	0	0	0	0	0	0	0	0	0	0	0	0	0	0	0	0.508	0.534	0.529	0.640	2.568	0.517	0.900	0.000	0.000	0.000	0.000	0.000	0.000	0.000	0.000	0.000	0.000	0.000	0.000	0.000	0.000	52	340	16066	14690	-0.978	Error	Error	5409	10657	0	0	5114	9576	0	0	0	0
3	18	3	"PAB1"	"YER165W"	13840	26270	70	4283	3889	1206	152	169	100	100	100	0	13029	10412	5208	117	174	210	100	100	0	0	0	0	0	0	0	0	0	0	0	0	0	0	0	0	0	0	0	0.320	0.363	0.360	0.438	1.849	0.303	0.867	0.000	0.000	0.000	0.000	0.000	0.000	0.000	0.000	0.000	0.000	0.000	0.000	0.000	0.000	32	236	17043	14032	-1.644	Error	Error	4131	12912	0	0	3737	10295	0	0	0	0
3	19	3	"CDC43"	"YGL155W"	14040	26270	70	12353	11713	3835	140	151	74	100	100	0	12849	12682	4349	99	145	158	100	100	0	0	0	0	0	0	0	0	0	0	0	0	0	0	0	0	0	0	0	0.958	0.920	0.928	0.960	1.620	0.906	0.901	0.000	0.000	0.000	0.000	0.000	0.000	0.000	0.000	0.000	0.000	0.000	0.000	0.000	0.000	32	236	24963	24156	-0.062	Error	Error	12213	12750	0	0	11573	12583	0	0	0	0
3	20	3	"COX4"	"YGL187C"	14250	26270	80	3428	2876	1329	139	154	79	98	98	0	6810	6199	2026	97	128	112	98	98	0	0	0	0	0	0	0	0	0	0	0	0	0	0	0	0	0	0	0	0.490	0.449	0.459	0.386	1.628	0.465	0.888	0.000	0.000	0.000	0.000	0.000	0.000	0.000	0.000	0.000	0.000	0.000	0.000	0.000	0.000	52	340	10002	8839	-1.029	Error	Error	3289	6713	0	0	2737	6102	0	0	0	0
3	21	3	""	"YGL219C"	14450	26280	90	5101	4920	2753	136	175	506	94	90	0	11302	11524	4967	105	149	145	100	96	0	0	0	0	0	0	0	0	0	0	0	0	0	0	0	0	0	0	0	0.443	0.419	0.434	0.379	2.288	0.430	0.839	0.000	0.000	0.000	0.000	0.000	0.000	0.000	0.000	0.000	0.000	0.000	0.000	0.000	0.000	52	420	16162	16203	-1.173	Error	Error	4965	11197	0	0	4784	11419	0	0	0	0
3	1	4	""	"YGL157W"	10450	26480	80	6129	5281	2180	131	142	66	100	100	0	8529	7945	2089	85	109	67	100	100	0	0	0	0	0	0	0	0	0	0	0	0	0	0	0	0	0	0	0	0.710	0.655	0.682	0.578	1.646	0.681	0.882	0.000	0.000	0.000	0.000	0.000	0.000	0.000	0.000	0.000	0.000	0.000	0.000	0.000	0.000	52	326	14442	13010	-0.493	Error	Error	5998	8444	0	0	5150	7860	0	0	0	0
3	2	4	"RPS26A"	"YGL189C"	10640	26480	70	6240	6040	1418	135	145	67	100	100	0	6819	6429	1631	98	125	102	100	100	0	0	0	0	0	0	0	0	0	0	0	0	0	0	0	0	0	0	0	0.908	0.933	0.910	0.936	1.358	0.874	0.869	0.000	0.000	0.000	0.000	0.000	0.000	0.000	0.000	0.000	0.000	0.000	0.000	0.000	0.000	32	236	12826	12236	-0.139	Error	Error	6105	6721	0	0	5905	6331	0	0	0	0
3	3	4	"NIF3"	"YGL221C"	10850	26480	80	5199	4833	1256	146	153	72	100	100	0	9375	9067	2837	95	128	101	98	98	0	0	0	0	0	0	0	0	0	0	0	0	0	0	0	0	0	0	0	0.545	0.522	0.523	0.582	2.106	0.486	0.871	0.000	0.000	0.000	0.000	0.000	0.000	0.000	0.000	0.000	0.000	0.000	0.000	0.000	0.000	52	340	14333	13659	-0.877	Error	Error	5053	9280	0	0	4687	8972	0	0	0	0
3	4	4	""	"YGL159W"	11050	26480	80	5704	5480	2387	151	162	81	100	100	0	9041	8513	3370	110	139	97	100	98	0	0	0	0	0	0	0	0	0	0	0	0	0	0	0	0	0	0	0	0.622	0.634	0.614	0.634	1.774	0.630	0.870	0.000	0.000	0.000	0.000	0.000	0.000	0.000	0.000	0.000	0.000	0.000	0.000	0.000	0.000	52	340	14484	13732	-0.686	Error	Error	5553	8931	0	0	5329	8403	0	0	0	0
3	5	4	"COX13"	"YGL191W"	11250	26480	80	2726	2400	1014	164	182	101	100	100	0	3531	3453	938	122	164	140	100	100	0	0	0	0	0	0	0	0	0	0	0	0	0	0	0	0	0	0	0	0.752	0.671	0.677	0.593	1.895	0.700	0.802	0.000	0.000	0.000	0.000	0.000	0.000	0.000	0.000	0.000	0.000	0.000	0.000	0.000	0.000	52	340	5971	5567	-0.412	Error	Error	2562	3409	0	0	2236	3331	0	0	0	0
3	6	4	""	"YGL223C"	11450	26480	80	14479	11893	5541	150	166	86	100	100	0	13756	12586	4207	107	144	143	100	100	0	0	0	0	0	0	0	0	0	0	0	0	0	0	0	0	0	0	0	1.050	0.941	1.020	0.817	2.042	0.998	0.851	0.000	0.000	0.000	0.000	0.000	0.000	0.000	0.000	0.000	0.000	0.000	0.000	0.000	0.000	52	340	27978	24222	0.070	Error	Error	14329	13649	0	0	11743	12479	0	0	0	0
3	7	4	""	"YGL161C"	11650	26480	80	5471	4909	1743	143	154	75	100	100	0	11265	10586	3087	104	137	106	100	100	0	0	0	0	0	0	0	0	0	0	0	0	0	0	0	0	0	0	0	0.477	0.455	0.460	0.440	1.404	0.453	0.906	0.000	0.000	0.000	0.000	0.000	0.000	0.000	0.000	0.000	0.000	0.000	0.000	0.000	0.000	52	340	16489	15248	-1.067	Error	Error	5328	11161	0	0	4766	10482	0	0	0	0
3	8	4	""	"YGL193C"	11850	26480	80	6246	5378	3072	142	152	75	100	100	0	5030	4491	2328	103	131	97	100	100	0	0	0	0	0	0	0	0	0	0	0	0	0	0	0	0	0	0	0	1.239	1.193	1.147	1.089	2.150	1.273	0.832	0.000	0.000	0.000	0.000	0.000	0.000	0.000	0.000	0.000	0.000	0.000	0.000	0.000	0.000	52	340	11031	9624	0.309	Error	Error	6104	4927	0	0	5236	4388	0	0	0	0
3	9	4	"GOG5"	"YGL225W"	12060	26480	90	13085	11144	4840	135	300	2343	90	84	0	8866	8437	2355	97	434	3844	96	69	0	0	0	0	0	0	0	0	0	0	0	0	0	0	0	0	0	0	0	1.477	1.320	1.392	1.132	1.746	1.457	0.867	0.000	0.000	0.000	0.000	0.000	0.000	0.000	0.000	0.000	0.000	0.000	0.000	0.000	0.000	52	420	21719	19349	0.562	Error	Error	12950	8769	0	0	11009	8340	0	0	0	0
3	10	4	"RNH70"	"YGR276C"	12250	26480	80	5497	5017	2865	128	138	72	98	98	0	10890	9180	4507	89	115	87	100	100	0	0	0	0	0	0	0	0	0	0	0	0	0	0	0	0	0	0	0	0.497	0.538	0.528	0.472	1.982	0.537	0.849	0.000	0.000	0.000	0.000	0.000	0.000	0.000	0.000	0.000	0.000	0.000	0.000	0.000	0.000	52	340	16170	13980	-1.008	Error	Error	5369	10801	0	0	4889	9091	0	0	0	0
3	11	4	""	"YHL012W"	12460	26470	80	25854	19762	10707	139	151	76	100	100	0	7133	6062	2801	95	120	85	94	92	0	0	0	0	0	0	0	0	0	0	0	0	0	0	0	0	0	0	0	3.654	3.289	3.248	3.031	1.967	3.623	0.875	0.000	0.000	0.000	0.000	0.000	0.000	0.000	0.000	0.000	0.000	0.000	0.000	0.000	0.000	52	340	32753	25590	1.869	Error	Error	25715	7038	0	0	19623	5967	0	0	0	0
3	12	4	""	"YHL044W"	12660	26480	80	5526	4774	1822	141	147	69	100	100	0	6384	6601	1500	99	127	87	100	100	0	0	0	0	0	0	0	0	0	0	0	0	0	0	0	0	0	0	0	0.857	0.713	0.764	0.639	1.633	0.755	0.851	0.000	0.000	0.000	0.000	0.000	0.000	0.000	0.000	0.000	0.000	0.000	0.000	0.000	0.000	52	340	11670	11135	-0.223	Error	Error	5385	6285	0	0	4633	6502	0	0	0	0
3	13	4	""	"YGR278W"	12850	26480	70	8695	8115	1994	127	138	69	100	100	0	10638	10579	1597	93	122	86	100	100	0	0	0	0	0	0	0	0	0	0	0	0	0	0	0	0	0	0	0	0.813	0.762	0.799	0.729	1.483	0.729	0.847	0.000	0.000	0.000	0.000	0.000	0.000	0.000	0.000	0.000	0.000	0.000	0.000	0.000	0.000	32	236	19113	18474	-0.300	Error	Error	8568	10545	0	0	7988	10486	0	0	0	0
3	14	4	"YLF2"	"YHL014C"	13060	26480	80	16811	13806	6814	125	141	80	100	100	0	6586	6402	1738	76	102	131	100	100	0	0	0	0	0	0	0	0	0	0	0	0	0	0	0	0	0	0	0	2.563	2.163	2.283	1.774	1.950	2.557	0.822	0.000	0.000	0.000	0.000	0.000	0.000	0.000	0.000	0.000	0.000	0.000	0.000	0.000	0.000	52	340	23196	20007	1.358	Error	Error	16686	6510	0	0	13681	6326	0	0	0	0
3	15	4	""	"YHL046C"	13250	26480	80	16138	15072	6508	132	148	91	100	100	0	15618	14279	6355	83	122	170	98	96	0	0	0	0	0	0	0	0	0	0	0	0	0	0	0	0	0	0	0	1.030	1.052	1.113	1.168	2.053	1.049	0.888	0.000	0.000	0.000	0.000	0.000	0.000	0.000	0.000	0.000	0.000	0.000	0.000	0.000	0.000	52	340	31541	29136	0.043	Error	Error	16006	15535	0	0	14940	14196	0	0	0	0
3	16	4	""	"YGR280C"	13450	26480	80	3073	2768	919	140	152	72	100	100	0	9252	8979	2921	104	137	105	100	98	0	0	0	0	0	0	0	0	0	0	0	0	0	0	0	0	0	0	0	0.321	0.296	0.297	0.317	2.128	0.275	0.828	0.000	0.000	0.000	0.000	0.000	0.000	0.000	0.000	0.000	0.000	0.000	0.000	0.000	0.000	52	340	12081	11503	-1.641	Error	Error	2933	9148	0	0	2628	8875	0	0	0	0
3	17	4	"DUR3"	"YHL016C"	13650	26480	80	20284	17982	9693	164	178	104	100	100	0	9667	7904	4021	119	162	178	96	94	0	0	0	0	0	0	0	0	0	0	0	0	0	0	0	0	0	0	0	2.107	2.289	2.294	2.286	2.200	2.434	0.879	0.000	0.000	0.000	0.000	0.000	0.000	0.000	0.000	0.000	0.000	0.000	0.000	0.000	0.000	52	340	29668	25603	1.075	Error	Error	20120	9548	0	0	17818	7785	0	0	0	0
3	18	4	"COS8"	"YHL048W"	13860	26480	80	13446	11383	7075	137	151	71	100	98	0	14991	13026	5887	96	130	97	98	98	0	0	0	0	0	0	0	0	0	0	0	0	0	0	0	0	0	0	0	0.894	0.870	0.895	0.731	2.713	0.954	0.856	0.000	0.000	0.000	0.000	0.000	0.000	0.000	0.000	0.000	0.000	0.000	0.000	0.000	0.000	52	340	28204	24176	-0.162	Error	Error	13309	14895	0	0	11246	12930	0	0	0	0
3	19	4	"BGL2"	"YGR282C"	14050	26470	80	6110	5893	1620	141	155	107	100	100	0	6128	5790	1842	96	131	212	98	98	0	0	0	0	0	0	0	0	0	0	0	0	0	0	0	0	0	0	0	0.990	1.010	0.997	1.101	1.930	0.961	0.809	0.000	0.000	0.000	0.000	0.000	0.000	0.000	0.000	0.000	0.000	0.000	0.000	0.000	0.000	52	340	12001	11446	-0.015	Error	Error	5969	6032	0	0	5752	5694	0	0	0	0
3	20	4	""	"YHL018W"	14260	26470	80	6190	5624	2227	139	153	85	100	100	0	4838	4382	1597	93	126	92	100	100	0	0	0	0	0	0	0	0	0	0	0	0	0	0	0	0	0	0	0	1.275	1.279	1.286	1.247	1.699	1.306	0.901	0.000	0.000	0.000	0.000	0.000	0.000	0.000	0.000	0.000	0.000	0.000	0.000	0.000	0.000	52	334	10796	9774	0.351	Error	Error	6051	4745	0	0	5485	4289	0	0	0	0
3	21	4	""	"YHL050C"	14460	26480	80	22761	28471	19815	133	138	58	100	100	1	36657	37576	21712	89	109	76	100	98	13	0	0	0	0	0	0	0	0	0	0	0	0	0	0	0	0	0	0	0.619	0.756	0.777	0.783	2.267	0.795	0.867	0.000	0.000	0.000	0.000	0.000	0.000	0.000	0.000	0.000	0.000	0.000	0.000	0.000	0.000	52	340	59196	65825	-0.692	Error	Error	22628	36568	0	0	28338	37487	0	0	0	0
3	1	5	""	"YIL086C"	10450	26670	150	150	154	77	139	150	69	20	7	0	97	120	82	93	122	118	10	3	0	0	0	0	0	0	0	0	0	0	0	0	0	0	0	0	0	0	0	2.750	0.556	1.253	1.437	4.509	0.200	0.037	0.000	0.000	0.000	0.000	0.000	0.000	0.000	0.000	0.000	0.000	0.000	0.000	0.000	0.000	156	1081	15	42	1.459	Error	Error	11	4	0	0	15	27	0	0	-50	0
3	2	5	"RHO3"	"YIL118W"	10660	26680	80	3426	3568	1879	143	155	67	98	98	0	4837	5320	2798	103	121	82	100	100	0	0	0	0	0	0	0	0	0	0	0	0	0	0	0	0	0	0	0	0.693	0.657	0.640	0.617	1.780	0.637	0.866	0.000	0.000	0.000	0.000	0.000	0.000	0.000	0.000	0.000	0.000	0.000	0.000	0.000	0.000	52	340	8017	8642	-0.528	Error	Error	3283	4734	0	0	3425	5217	0	0	0	0
3	3	5	"DNA43"	"YIL150C"	10850	26680	70	9491	9458	2690	151	157	68	100	100	0	11663	12048	3600	99	127	85	100	100	0	0	0	0	0	0	0	0	0	0	0	0	0	0	0	0	0	0	0	0.808	0.779	0.808	0.783	1.431	0.737	0.885	0.000	0.000	0.000	0.000	0.000	0.000	0.000	0.000	0.000	0.000	0.000	0.000	0.000	0.000	32	236	20904	21256	-0.308	Error	Error	9340	11564	0	0	9307	11949	0	0	0	0
3	4	5	""	"YIL088C"	11050	26680	70	13603	12872	2553	146	153	66	100	100	0	10898	10708	1827	111	136	89	100	100	0	0	0	0	0	0	0	0	0	0	0	0	0	0	0	0	0	0	0	1.248	1.201	1.201	1.189	1.224	1.129	0.898	0.000	0.000	0.000	0.000	0.000	0.000	0.000	0.000	0.000	0.000	0.000	0.000	0.000	0.000	32	236	24244	23323	0.319	Error	Error	13457	10787	0	0	12726	10597	0	0	0	0
3	5	5	""	"YIL120W"	11250	26680	70	11506	10787	2768	190	208	102	100	100	0	11574	11851	2191	135	171	119	100	100	0	0	0	0	0	0	0	0	0	0	0	0	0	0	0	0	0	0	0	0.989	0.904	0.985	0.874	1.531	0.900	0.820	0.000	0.000	0.000	0.000	0.000	0.000	0.000	0.000	0.000	0.000	0.000	0.000	0.000	0.000	32	236	22755	22313	-0.016	Error	Error	11316	11439	0	0	10597	11716	0	0	0	0
3	6	5	""	"YIL152W"	11460	26680	80	11393	11976	6432	147	157	72	100	100	0	4973	5127	3052	103	134	106	94	94	0	0	0	0	0	0	0	0	0	0	0	0	0	0	0	0	0	0	0	2.309	2.354	2.315	2.689	2.217	2.381	0.880	0.000	0.000	0.000	0.000	0.000	0.000	0.000	0.000	0.000	0.000	0.000	0.000	0.000	0.000	52	340	16116	16853	1.207	Error	Error	11246	4870	0	0	11829	5024	0	0	0	0
3	7	5	""	"YIL090W"	11650	26680	70	10835	10361	6477	146	160	76	100	100	0	8737	8527	6403	90	128	118	96	93	0	0	0	0	0	0	0	0	0	0	0	0	0	0	0	0	0	0	0	1.236	1.211	1.204	1.632	2.580	1.131	0.870	0.000	0.000	0.000	0.000	0.000	0.000	0.000	0.000	0.000	0.000	0.000	0.000	0.000	0.000	32	236	19336	18652	0.306	Error	Error	10689	8647	0	0	10215	8437	0	0	0	0
3	8	5	""	"YIL122W"	11850	26680	70	20223	18015	6958	137	144	67	100	100	0	10704	9325	3938	93	114	77	100	100	0	0	0	0	0	0	0	0	0	0	0	0	0	0	0	0	0	0	0	1.893	1.937	1.924	1.948	1.642	1.881	0.902	0.000	0.000	0.000	0.000	0.000	0.000	0.000	0.000	0.000	0.000	0.000	0.000	0.000	0.000	32	236	30697	27110	0.921	Error	Error	20086	10611	0	0	17878	9232	0	0	0	0
3	9	5	"IMP2'"	"YIL154C"	12060	26680	70	678	665	184	131	140	64	100	100	0	3052	3048	485	93	119	82	100	100	0	0	0	0	0	0	0	0	0	0	0	0	0	0	0	0	0	0	0	0.185	0.181	0.176	0.171	1.471	0.174	0.773	0.000	0.000	0.000	0.000	0.000	0.000	0.000	0.000	0.000	0.000	0.000	0.000	0.000	0.000	32	236	3506	3489	-2.435	Error	Error	547	2959	0	0	534	2955	0	0	0	0
3	10	5	""	"YIL092W"	12260	26680	80	15801	13473	8527	133	146	81	100	98	0	12404	10825	6700	94	124	100	92	86	0	0	0	0	0	0	0	0	0	0	0	0	0	0	0	0	0	0	0	1.273	1.243	1.271	1.562	3.108	1.248	0.883	0.000	0.000	0.000	0.000	0.000	0.000	0.000	0.000	0.000	0.000	0.000	0.000	0.000	0.000	52	340	27978	24071	0.348	Error	Error	15668	12310	0	0	13340	10731	0	0	0	0
3	11	5	"AYR1"	"YIL124W"	12460	26680	80	4132	3663	1537	126	133	60	100	98	0	7277	7143	1646	85	136	423	100	98	0	0	0	0	0	0	0	0	0	0	0	0	0	0	0	0	0	0	0	0.557	0.501	0.544	0.419	1.952	0.520	0.788	0.000	0.000	0.000	0.000	0.000	0.000	0.000	0.000	0.000	0.000	0.000	0.000	0.000	0.000	52	340	11198	10595	-0.844	Error	Error	4006	7192	0	0	3537	7058	0	0	0	0
3	12	5	"UBP7"	"YIL156W"	12660	26680	80	7515	10805	10128	135	147	83	98	96	0	4890	7277	6526	90	117	85	94	94	0	0	0	0	0	0	0	0	0	0	0	0	0	0	0	0	0	0	0	1.538	1.485	1.398	1.223	2.327	1.553	0.907	0.000	0.000	0.000	0.000	0.000	0.000	0.000	0.000	0.000	0.000	0.000	0.000	0.000	0.000	52	340	12180	17857	0.621	Error	Error	7380	4800	0	0	10670	7187	0	0	0	0
3	13	5	"BNA1"	"YJR025C"	12860	26680	70	2636	2861	1797	133	151	90	96	96	0	7122	6914	4189	93	119	80	100	100	0	0	0	0	0	0	0	0	0	0	0	0	0	0	0	0	0	0	0	0.356	0.400	0.373	0.396	1.734	0.385	0.856	0.000	0.000	0.000	0.000	0.000	0.000	0.000	0.000	0.000	0.000	0.000	0.000	0.000	0.000	32	236	9532	9549	-1.490	Error	Error	2503	7029	0	0	2728	6821	0	0	0	0
3	14	5	"CDC8"	"YJR057W"	13060	26680	80	2092	2762	1908	129	144	127	98	96	0	6183	8257	6000	79	105	79	98	96	0	0	0	0	0	0	0	0	0	0	0	0	0	0	0	0	0	0	0	0.322	0.322	0.316	0.352	1.859	0.307	0.903	0.000	0.000	0.000	0.000	0.000	0.000	0.000	0.000	0.000	0.000	0.000	0.000	0.000	0.000	52	340	8067	10811	-1.637	Error	Error	1963	6104	0	0	2633	8178	0	0	0	0
3	15	5	"GRR1"	"YJR090C"	13260	26680	70	583	1664	2233	131	136	67	100	96	0	673	1969	2600	77	104	78	96	87	0	0	0	0	0	0	0	0	0	0	0	0	0	0	0	0	0	0	0	0.758	0.810	0.746	0.829	2.052	0.831	0.800	0.000	0.000	0.000	0.000	0.000	0.000	0.000	0.000	0.000	0.000	0.000	0.000	0.000	0.000	32	236	1048	3425	-0.399	Error	Error	452	596	0	0	1533	1892	0	0	0	0
3	16	5	""	"YJR027W"	13460	26680	70	796	3663	5979	150	162	76	96	90	0	1392	3587	5419	97	130	97	96	93	0	0	0	0	0	0	0	0	0	0	0	0	0	0	0	0	0	0	0	0.499	1.007	0.856	0.785	2.286	1.085	0.912	0.000	0.000	0.000	0.000	0.000	0.000	0.000	0.000	0.000	0.000	0.000	0.000	0.000	0.000	32	236	1941	7003	-1.003	Error	Error	646	1295	0	0	3513	3490	0	0	0	0
3	17	5	"PTK2"	"YJR059W"	13650	26680	60	373	988	1212	139	145	64	87	78	0	600	2453	3960	96	110	62	100	96	0	0	0	0	0	0	0	0	0	0	0	0	0	0	0	0	0	0	0	0.464	0.360	0.470	0.418	2.151	0.271	0.675	0.000	0.000	0.000	0.000	0.000	0.000	0.000	0.000	0.000	0.000	0.000	0.000	0.000	0.000	32	176	738	3206	-1.107	Error	Error	234	504	0	0	849	2357	0	0	0	0
3	18	5	"BUD4"	"YJR092W"	13860	26680	60	353	903	1250	144	152	75	87	65	0	425	942	1348	89	117	78	93	71	0	0	0	0	0	0	0	0	0	0	0	0	0	0	0	0	0	0	0	0.622	0.890	0.631	0.739	2.255	0.914	0.749	0.000	0.000	0.000	0.000	0.000	0.000	0.000	0.000	0.000	0.000	0.000	0.000	0.000	0.000	32	176	545	1612	-0.685	Error	Error	209	336	0	0	759	853	0	0	0	0
3	19	5	""	"YJR029W"	14060	26680	60	1019	2810	3763	133	150	79	96	93	0	1243	2368	3109	91	110	77	96	90	0	0	0	0	0	0	0	0	0	0	0	0	0	0	0	0	0	0	0	0.769	1.176	0.935	0.978	2.824	1.266	0.607	0.000	0.000	0.000	0.000	0.000	0.000	0.000	0.000	0.000	0.000	0.000	0.000	0.000	0.000	32	176	2038	4954	-0.379	Error	Error	886	1152	0	0	2677	2277	0	0	0	0
3	20	5	""	"YJR061W"	14250	26670	150	157	257	407	133	143	68	30	14	0	111	242	487	86	108	81	26	17	0	0	0	0	0	0	0	0	0	0	0	0	0	0	0	0	0	0	0	0.960	0.795	0.894	1.053	3.137	0.817	0.733	0.000	0.000	0.000	0.000	0.000	0.000	0.000	0.000	0.000	0.000	0.000	0.000	0.000	0.000	156	1005	49	280	-0.059	Error	Error	24	25	0	0	124	156	0	0	-50	0
3	21	5	"IME1"	"YJR094C"	14460	26690	60	875	2981	4625	122	133	59	93	93	0	636	2160	3207	84	102	109	90	62	0	0	0	0	0	0	0	0	0	0	0	0	0	0	0	0	0	0	0	1.364	1.377	1.325	1.482	3.185	1.497	0.766	0.000	0.000	0.000	0.000	0.000	0.000	0.000	0.000	0.000	0.000	0.000	0.000	0.000	0.000	32	176	1305	4935	0.448	Error	Error	753	552	0	0	2859	2076	0	0	0	0
3	1	6	"GEA1"	"YJR031C"	10450	26890	50	1647	2923	2666	134	138	59	100	91	0	1063	2323	2453	101	127	89	91	83	0	0	0	0	0	0	0	0	0	0	0	0	0	0	0	0	0	0	0	1.573	1.255	1.255	1.466	2.832	1.018	0.791	0.000	0.000	0.000	0.000	0.000	0.000	0.000	0.000	0.000	0.000	0.000	0.000	0.000	0.000	12	98	2475	5011	0.653	Error	Error	1513	962	0	0	2789	2222	0	0	0	0
3	2	6	"RPA12"	"YJR063W"	10660	26890	60	347	617	848	148	158	67	78	59	0	593	1901	2982	113	128	72	93	81	0	0	0	0	0	0	0	0	0	0	0	0	0	0	0	0	0	0	0	0.415	0.262	0.393	0.471	3.238	0.249	0.762	0.000	0.000	0.000	0.000	0.000	0.000	0.000	0.000	0.000	0.000	0.000	0.000	0.000	0.000	32	176	679	2257	-1.270	Error	Error	199	480	0	0	469	1788	0	0	0	0
3	3	6	"SFC1"	"YJR095W"	10860	26880	70	297	610	1035	138	153	78	65	50	0	468	1099	1946	102	134	127	78	65	0	0	0	0	0	0	0	0	0	0	0	0	0	0	0	0	0	0	0	0.434	0.473	0.484	0.444	3.126	0.444	0.583	0.000	0.000	0.000	0.000	0.000	0.000	0.000	0.000	0.000	0.000	0.000	0.000	0.000	0.000	32	236	525	1469	-1.203	Error	Error	159	366	0	0	472	997	0	0	0	0
3	4	6	""	"YKR020W"	11060	26890	70	3951	4661	3877	150	160	77	100	100	0	4218	5353	4234	110	125	75	100	100	0	0	0	0	0	0	0	0	0	0	0	0	0	0	0	0	0	0	0	0.925	0.860	0.823	0.802	1.504	0.883	0.951	0.000	0.000	0.000	0.000	0.000	0.000	0.000	0.000	0.000	0.000	0.000	0.000	0.000	0.000	32	236	7909	9754	-0.112	Error	Error	3801	4108	0	0	4511	5243	0	0	0	0
3	5	6	"MRS4"	"YKR052C"	11260	26880	60	1461	3299	4217	155	175	94	96	84	0	1013	1661	1876	101	167	401	62	53	0	0	0	0	0	0	0	0	0	0	0	0	0	0	0	0	0	0	0	1.432	2.015	1.501	1.789	2.761	2.353	0.794	0.000	0.000	0.000	0.000	0.000	0.000	0.000	0.000	0.000	0.000	0.000	0.000	0.000	0.000	32	176	2218	4704	0.518	Error	Error	1306	912	0	0	3144	1560	0	0	0	0
3	6	6	"HBS1"	"YKR084C"	11470	26880	60	1055	3006	4312	153	165	78	90	78	0	819	2497	3352	121	159	137	87	78	0	0	0	0	0	0	0	0	0	0	0	0	0	0	0	0	0	0	0	1.292	1.201	0.920	0.926	2.037	1.287	0.861	0.000	0.000	0.000	0.000	0.000	0.000	0.000	0.000	0.000	0.000	0.000	0.000	0.000	0.000	32	176	1600	5229	0.370	Error	Error	902	698	0	0	2853	2376	0	0	0	0
3	7	6	""	"YKR022C"	11660	26880	70	2811	9098	11274	141	158	86	96	96	0	2006	5067	5999	95	126	94	96	96	0	0	0	0	0	0	0	0	0	0	0	0	0	0	0	0	0	0	0	1.397	1.801	1.528	1.605	2.301	1.922	0.878	0.000	0.000	0.000	0.000	0.000	0.000	0.000	0.000	0.000	0.000	0.000	0.000	0.000	0.000	32	236	4581	13929	0.483	Error	Error	2670	1911	0	0	8957	4972	0	0	0	0
3	8	6	"DYN1"	"YKR054C"	11850	26880	150	137	176	212	135	144	68	15	8	0	97	130	128	88	110	79	17	10	0	0	0	0	0	0	0	0	0	0	0	0	0	0	0	0	0	0	0	0.222	0.976	1.213	1.125	4.391	2.029	0.196	0.000	0.000	0.000	0.000	0.000	0.000	0.000	0.000	0.000	0.000	0.000	0.000	0.000	0.000	156	1032	11	83	-2.170	Error	Error	2	9	0	0	41	42	0	0	-50	0
3	9	6	"PRP16"	"YKR086W"	12050	26880	50	6472	7326	6339	131	140	66	100	100	0	3750	4479	4629	91	105	57	100	100	0	0	0	0	0	0	0	0	0	0	0	0	0	0	0	0	0	0	0	1.733	1.640	2.155	1.962	1.613	1.431	0.816	0.000	0.000	0.000	0.000	0.000	0.000	0.000	0.000	0.000	0.000	0.000	0.000	0.000	0.000	12	104	10000	11583	0.793	Error	Error	6341	3659	0	0	7195	4388	0	0	0	0
3	10	6	"DBP7"	"YKR024C"	12260	26880	50	2192	3156	3333	129	132	64	100	100	0	1550	2191	2049	81	97	49	100	100	0	0	0	0	0	0	0	0	0	0	0	0	0	0	0	0	0	0	0	1.404	1.435	1.580	1.379	2.216	1.724	0.585	0.000	0.000	0.000	0.000	0.000	0.000	0.000	0.000	0.000	0.000	0.000	0.000	0.000	0.000	12	104	3532	5137	0.490	Error	Error	2063	1469	0	0	3027	2110	0	0	0	0
3	11	6	"RNC1"	"YKR056W"	12460	26880	60	494	1623	1998	144	151	72	87	71	0	812	3782	5038	86	111	140	93	84	0	0	0	0	0	0	0	0	0	0	0	0	0	0	0	0	0	0	0	0.482	0.400	0.424	0.419	2.434	0.384	0.907	0.000	0.000	0.000	0.000	0.000	0.000	0.000	0.000	0.000	0.000	0.000	0.000	0.000	0.000	32	176	1076	5175	-1.053	Error	Error	350	726	0	0	1479	3696	0	0	0	0
3	12	6	""	"YKR088C"	12660	26890	70	600	1519	2147	127	139	72	84	78	0	566	1395	1818	93	120	113	90	81	0	0	0	0	0	0	0	0	0	0	0	0	0	0	0	0	0	0	0	1.000	1.069	0.976	0.770	2.485	1.160	0.862	0.000	0.000	0.000	0.000	0.000	0.000	0.000	0.000	0.000	0.000	0.000	0.000	0.000	0.000	32	236	946	2694	0.000	Error	Error	473	473	0	0	1392	1302	0	0	0	0
3	13	6	"GCN3"	"YKR026C"	12860	26880	80	5843	5314	2361	129	143	89	98	98	0	7588	7009	2901	84	125	164	96	94	0	0	0	0	0	0	0	0	0	0	0	0	0	0	0	0	0	0	0	0.761	0.749	0.769	0.855	2.937	0.766	0.836	0.000	0.000	0.000	0.000	0.000	0.000	0.000	0.000	0.000	0.000	0.000	0.000	0.000	0.000	52	340	13218	12110	-0.393	Error	Error	5714	7504	0	0	5185	6925	0	0	0	0
3	14	6	"GLG1"	"YKR058W"	13060	26880	70	1608	2847	2851	125	144	113	96	93	0	4151	7321	7425	78	123	191	100	100	0	0	0	0	0	0	0	0	0	0	0	0	0	0	0	0	0	0	0	0.364	0.376	0.373	0.352	1.767	0.355	0.827	0.000	0.000	0.000	0.000	0.000	0.000	0.000	0.000	0.000	0.000	0.000	0.000	0.000	0.000	32	236	5556	9965	-1.458	Error	Error	1483	4073	0	0	2722	7243	0	0	0	0
3	15	6	""	"YKR090W"	13280	26890	90	754	1337	1556	129	141	73	96	92	0	1380	3243	4151	78	104	81	100	100	0	0	0	0	0	0	0	0	0	0	0	0	0	0	0	0	0	0	0	0.480	0.382	0.368	0.362	1.958	0.338	0.756	0.000	0.000	0.000	0.000	0.000	0.000	0.000	0.000	0.000	0.000	0.000	0.000	0.000	0.000	52	414	1927	4373	-1.059	Error	Error	625	1302	0	0	1208	3165	0	0	0	0
3	16	6	""	"YLR231C"	13460	26880	80	5239	5057	2384	141	153	85	98	98	0	9250	8105	4372	86	115	107	94	94	0	0	0	0	0	0	0	0	0	0	0	0	0	0	0	0	0	0	0	0.556	0.613	0.593	0.624	1.775	0.573	0.894	0.000	0.000	0.000	0.000	0.000	0.000	0.000	0.000	0.000	0.000	0.000	0.000	0.000	0.000	52	340	14262	12935	-0.846	Error	Error	5098	9164	0	0	4916	8019	0	0	0	0
3	17	6	"RED1"	"YLR263W"	13660	26880	80	2293	3457	3248	127	142	72	100	100	0	3096	4782	4637	87	109	71	96	94	0	0	0	0	0	0	0	0	0	0	0	0	0	0	0	0	0	0	0	0.720	0.709	0.757	0.775	3.129	0.691	0.886	0.000	0.000	0.000	0.000	0.000	0.000	0.000	0.000	0.000	0.000	0.000	0.000	0.000	0.000	52	340	5175	8025	-0.474	Error	Error	2166	3009	0	0	3330	4695	0	0	0	0
3	18	6	""	"YLR294C"	13870	26880	80	1547	1517	890	136	146	76	88	82	0	5839	5660	3193	91	111	77	100	98	0	0	0	0	0	0	0	0	0	0	0	0	0	0	0	0	0	0	0	0.245	0.248	0.259	0.213	2.599	0.244	0.828	0.000	0.000	0.000	0.000	0.000	0.000	0.000	0.000	0.000	0.000	0.000	0.000	0.000	0.000	52	340	7159	6950	-2.026	Error	Error	1411	5748	0	0	1381	5569	0	0	0	0
3	19	6	"EST1"	"YLR233C"	14060	26890	70	4828	4277	1756	137	152	73	100	100	0	8878	8213	2690	91	118	110	100	100	0	0	0	0	0	0	0	0	0	0	0	0	0	0	0	0	0	0	0	0.534	0.510	0.510	0.471	1.584	0.514	0.890	0.000	0.000	0.000	0.000	0.000	0.000	0.000	0.000	0.000	0.000	0.000	0.000	0.000	0.000	32	236	13478	12262	-0.905	Error	Error	4691	8787	0	0	4140	8122	0	0	0	0
3	20	6	""	"YLR265C"	14270	26880	80	4781	5124	3741	135	146	75	98	96	0	3486	4042	2847	95	117	84	92	92	0	0	0	0	0	0	0	0	0	0	0	0	0	0	0	0	0	0	0	1.370	1.264	1.184	1.084	1.956	1.300	0.890	0.000	0.000	0.000	0.000	0.000	0.000	0.000	0.000	0.000	0.000	0.000	0.000	0.000	0.000	52	340	8037	8936	0.454	Error	Error	4646	3391	0	0	4989	3947	0	0	0	0
3	21	6	""	"YLR296W"	14470	26880	80	607	820	1348	134	140	65	86	84	0	1971	2027	1205	82	106	82	98	94	0	0	0	0	0	0	0	0	0	0	0	0	0	0	0	0	0	0	0	0.250	0.353	0.259	0.264	2.385	0.568	0.333	0.000	0.000	0.000	0.000	0.000	0.000	0.000	0.000	0.000	0.000	0.000	0.000	0.000	0.000	52	340	2362	2631	-1.998	Error	Error	473	1889	0	0	686	1945	0	0	0	0
3	1	7	""	"YLR235C"	10470	27090	80	2817	2428	979	132	144	72	100	100	0	4222	3890	1214	85	103	61	100	100	0	0	0	0	0	0	0	0	0	0	0	0	0	0	0	0	0	0	0	0.649	0.603	0.606	0.557	1.611	0.610	0.864	0.000	0.000	0.000	0.000	0.000	0.000	0.000	0.000	0.000	0.000	0.000	0.000	0.000	0.000	52	340	6822	6101	-0.624	Error	Error	2685	4137	0	0	2296	3805	0	0	0	0
3	2	7	"BOP2"	"YLR267W"	10660	27090	80	5991	5732	3557	146	151	63	100	98	0	9773	9231	5392	89	107	77	96	96	0	0	0	0	0	0	0	0	0	0	0	0	0	0	0	0	0	0	0	0.604	0.611	0.605	0.650	2.675	0.609	0.879	0.000	0.000	0.000	0.000	0.000	0.000	0.000	0.000	0.000	0.000	0.000	0.000	0.000	0.000	52	340	15529	14728	-0.728	Error	Error	5845	9684	0	0	5586	9142	0	0	0	0
3	3	7	"YHC1"	"YLR298C"	10860	27080	70	2278	2091	608	120	129	57	100	100	0	6408	6031	1411	84	99	56	100	100	0	0	0	0	0	0	0	0	0	0	0	0	0	0	0	0	0	0	0	0.341	0.331	0.341	0.324	1.358	0.310	0.855	0.000	0.000	0.000	0.000	0.000	0.000	0.000	0.000	0.000	0.000	0.000	0.000	0.000	0.000	32	236	8482	7918	-1.551	Error	Error	2158	6324	0	0	1971	5947	0	0	0	0
3	4	7	"THI7"	"YLR237W"	11060	27090	80	5765	5159	2197	140	150	70	100	100	0	11869	10769	4971	89	112	78	98	96	0	0	0	0	0	0	0	0	0	0	0	0	0	0	0	0	0	0	0	0.478	0.470	0.452	0.502	2.178	0.447	0.888	0.000	0.000	0.000	0.000	0.000	0.000	0.000	0.000	0.000	0.000	0.000	0.000	0.000	0.000	52	340	17405	15699	-1.066	Error	Error	5625	11780	0	0	5019	10680	0	0	0	0
3	5	7	""	"YLR269C"	11270	27090	80	3564	3059	1374	137	155	129	100	100	0	3663	3645	1211	89	129	407	100	98	0	0	0	0	0	0	0	0	0	0	0	0	0	0	0	0	0	0	0	0.959	0.822	0.811	0.728	1.721	0.885	0.826	0.000	0.000	0.000	0.000	0.000	0.000	0.000	0.000	0.000	0.000	0.000	0.000	0.000	0.000	52	340	7001	6478	-0.061	Error	Error	3427	3574	0	0	2922	3556	0	0	0	0
3	6	7	"EXG1"	"YLR300W"	11460	27090	80	4198	4010	1188	141	148	69	100	100	0	10538	9938	2980	95	118	93	100	100	0	0	0	0	0	0	0	0	0	0	0	0	0	0	0	0	0	0	0	0.388	0.393	0.407	0.409	1.746	0.367	0.856	0.000	0.000	0.000	0.000	0.000	0.000	0.000	0.000	0.000	0.000	0.000	0.000	0.000	0.000	52	340	14500	13712	-1.364	Error	Error	4057	10443	0	0	3869	9843	0	0	0	0
3	7	7	"MVP1"	"YMR004W"	11670	27090	60	2758	5577	6612	129	142	67	93	93	0	1197	2318	2475	88	112	91	93	90	0	0	0	0	0	0	0	0	0	0	0	0	0	0	0	0	0	0	0	2.371	2.443	1.953	2.109	1.979	2.680	0.915	0.000	0.000	0.000	0.000	0.000	0.000	0.000	0.000	0.000	0.000	0.000	0.000	0.000	0.000	32	176	3738	7678	1.245	Error	Error	2629	1109	0	0	5448	2230	0	0	0	0
3	8	7	"IMP2"	"YMR035W"	11860	27090	80	1426	4596	6740	138	147	62	94	92	0	811	2202	3217	89	110	69	82	71	0	0	0	0	0	0	0	0	0	0	0	0	0	0	0	0	0	0	0	1.784	2.110	2.125	2.586	2.988	2.242	0.819	0.000	0.000	0.000	0.000	0.000	0.000	0.000	0.000	0.000	0.000	0.000	0.000	0.000	0.000	52	340	2010	6571	0.835	Error	Error	1288	722	0	0	4458	2113	0	0	0	0
3	9	7	"SOV1"	"YMR066W"	12060	27080	50	2084	3414	4498	134	152	92	100	91	0	766	2402	3578	98	125	109	91	91	0	0	0	0	0	0	0	0	0	0	0	0	0	0	0	0	0	0	0	2.919	1.424	1.047	1.177	2.728	1.356	0.748	0.000	0.000	0.000	0.000	0.000	0.000	0.000	0.000	0.000	0.000	0.000	0.000	0.000	0.000	12	104	2618	5584	1.546	Error	Error	1950	668	0	0	3280	2304	0	0	0	0
3	10	7	"PLB2"	"YMR006C"	12270	27090	60	2330	10234	17604	122	128	54	100	96	3	782	1816	2584	78	93	54	100	96	0	0	0	0	0	0	0	0	0	0	0	0	0	0	0	0	0	0	0	3.136	5.818	3.313	3.541	2.138	6.960	0.892	0.000	0.000	0.000	0.000	0.000	0.000	0.000	0.000	0.000	0.000	0.000	0.000	0.000	0.000	32	176	2912	11850	1.649	Error	Error	2208	704	0	0	10112	1738	0	0	0	0
3	11	7	"MSN2"	"YMR037C"	12460	27090	60	662	1712	3251	135	143	64	93	87	0	914	2962	5361	87	117	159	93	84	0	0	0	0	0	0	0	0	0	0	0	0	0	0	0	0	0	0	0	0.637	0.549	0.495	0.544	2.588	0.572	0.848	0.000	0.000	0.000	0.000	0.000	0.000	0.000	0.000	0.000	0.000	0.000	0.000	0.000	0.000	32	176	1354	4452	-0.650	Error	Error	527	827	0	0	1577	2875	0	0	0	0
3	12	7	""	"YMR068W"	12670	27090	60	666	1250	1589	137	142	71	90	81	0	1373	3292	4237	90	119	98	100	100	0	0	0	0	0	0	0	0	0	0	0	0	0	0	0	0	0	0	0	0.412	0.348	0.379	0.316	2.376	0.352	0.891	0.000	0.000	0.000	0.000	0.000	0.000	0.000	0.000	0.000	0.000	0.000	0.000	0.000	0.000	32	176	1812	4315	-1.278	Error	Error	529	1283	0	0	1113	3202	0	0	0	0
3	13	7	"PLB1"	"YMR008C"	12870	27090	70	14464	12710	6827	127	145	78	100	100	0	14141	13441	6584	90	109	63	100	100	0	0	0	0	0	0	0	0	0	0	0	0	0	0	0	0	0	0	0	1.020	0.942	0.952	0.829	1.801	0.980	0.905	0.000	0.000	0.000	0.000	0.000	0.000	0.000	0.000	0.000	0.000	0.000	0.000	0.000	0.000	32	236	28388	25934	0.029	Error	Error	14337	14051	0	0	12583	13351	0	0	0	0
3	14	7	"SUB1"	"YMR039C"	13070	27090	70	3972	3631	1334	124	137	116	100	100	0	15203	14353	3504	69	86	73	100	100	0	0	0	0	0	0	0	0	0	0	0	0	0	0	0	0	0	0	0	0.254	0.246	0.250	0.225	1.418	0.249	0.882	0.000	0.000	0.000	0.000	0.000	0.000	0.000	0.000	0.000	0.000	0.000	0.000	0.000	0.000	32	236	18982	17791	-1.976	Error	Error	3848	15134	0	0	3507	14284	0	0	0	0
3	15	7	"MOT3"	"YMR070W"	13260	27090	70	4970	4482	1938	121	132	62	100	100	0	11687	11281	4879	76	90	54	100	100	0	0	0	0	0	0	0	0	0	0	0	0	0	0	0	0	0	0	0	0.418	0.389	0.377	0.364	1.761	0.370	0.883	0.000	0.000	0.000	0.000	0.000	0.000	0.000	0.000	0.000	0.000	0.000	0.000	0.000	0.000	32	236	16460	15566	-1.260	Error	Error	4849	11611	0	0	4361	11205	0	0	0	0
3	16	7	""	"YMR010W"	13470	27080	80	7346	6774	2146	136	145	67	100	100	0	6578	6307	1925	81	104	77	98	98	0	0	0	0	0	0	0	0	0	0	0	0	0	0	0	0	0	0	0	1.110	1.066	1.080	1.145	2.123	1.062	0.843	0.000	0.000	0.000	0.000	0.000	0.000	0.000	0.000	0.000	0.000	0.000	0.000	0.000	0.000	52	340	13707	12864	0.150	Error	Error	7210	6497	0	0	6638	6226	0	0	0	0
3	17	7	""	"YMR041C"	13660	27080	80	2751	2645	906	130	137	62	100	100	0	6156	5684	2069	81	102	69	98	98	0	0	0	0	0	0	0	0	0	0	0	0	0	0	0	0	0	0	0	0.431	0.449	0.458	0.516	2.487	0.419	0.848	0.000	0.000	0.000	0.000	0.000	0.000	0.000	0.000	0.000	0.000	0.000	0.000	0.000	0.000	52	340	8696	8118	-1.213	Error	Error	2621	6075	0	0	2515	5603	0	0	0	0
3	18	7	"ABF2"	"YMR072W"	13870	27080	80	4826	4101	2072	124	141	99	98	96	0	4487	4090	1746	80	99	63	100	100	0	0	0	0	0	0	0	0	0	0	0	0	0	0	0	0	0	0	0	1.067	0.992	0.965	0.908	1.684	1.034	0.870	0.000	0.000	0.000	0.000	0.000	0.000	0.000	0.000	0.000	0.000	0.000	0.000	0.000	0.000	52	340	9109	7987	0.093	Error	Error	4702	4407	0	0	3977	4010	0	0	0	0
3	19	7	""	"YNL046W"	14070	27080	70	6092	5730	1575	129	139	60	100	100	0	12861	12700	2116	94	117	74	100	100	0	0	0	0	0	0	0	0	0	0	0	0	0	0	0	0	0	0	0	0.467	0.444	0.449	0.427	1.363	0.433	0.872	0.000	0.000	0.000	0.000	0.000	0.000	0.000	0.000	0.000	0.000	0.000	0.000	0.000	0.000	32	236	18730	18207	-1.098	Error	Error	5963	12767	0	0	5601	12606	0	0	0	0
3	20	7	"TPM1"	"YNL079C"	14270	27080	80	4920	4660	1283	138	146	63	100	100	0	7920	7294	2407	86	105	68	98	98	0	0	0	0	0	0	0	0	0	0	0	0	0	0	0	0	0	0	0	0.610	0.627	0.655	0.736	2.488	0.593	0.859	0.000	0.000	0.000	0.000	0.000	0.000	0.000	0.000	0.000	0.000	0.000	0.000	0.000	0.000	52	340	12616	11730	-0.712	Error	Error	4782	7834	0	0	4522	7208	0	0	0	0
3	21	7	"CYB5"	"YNL111C"	14470	27080	70	6255	5981	1886	138	145	63	100	100	0	4572	4779	1742	83	104	62	100	100	0	0	0	0	0	0	0	0	0	0	0	0	0	0	0	0	0	0	0	1.363	1.244	1.285	1.234	1.624	1.161	0.830	0.000	0.000	0.000	0.000	0.000	0.000	0.000	0.000	0.000	0.000	0.000	0.000	0.000	0.000	32	236	10606	10539	0.446	Error	Error	6117	4489	0	0	5843	4696	0	0	0	0
3	1	8	"ALG11"	"YNL048W"	10470	27290	80	15639	12687	6218	128	177	534	96	92	0	10056	8624	3265	81	143	588	96	96	0	0	0	0	0	0	0	0	0	0	0	0	0	0	0	0	0	0	0	1.555	1.470	1.515	1.309	2.346	1.574	0.920	0.000	0.000	0.000	0.000	0.000	0.000	0.000	0.000	0.000	0.000	0.000	0.000	0.000	0.000	52	340	25486	21102	0.637	Error	Error	15511	9975	0	0	12559	8543	0	0	0	0
3	2	8	""	"YNL081C"	10660	27290	70	11541	10607	3210	123	128	55	100	100	0	4944	4644	1400	77	89	45	100	100	0	0	0	0	0	0	0	0	0	0	0	0	0	0	0	0	0	0	0	2.346	2.296	2.224	2.259	1.342	2.319	0.888	0.000	0.000	0.000	0.000	0.000	0.000	0.000	0.000	0.000	0.000	0.000	0.000	0.000	0.000	32	236	16285	15051	1.230	Error	Error	11418	4867	0	0	10484	4567	0	0	0	0
3	3	8	"RPC19"	"YNL113W"	10870	27290	80	3722	3050	1419	130	138	76	100	100	0	7006	6311	2915	80	103	186	98	98	0	0	0	0	0	0	0	0	0	0	0	0	0	0	0	0	0	0	0	0.519	0.469	0.460	0.476	1.847	0.454	0.879	0.000	0.000	0.000	0.000	0.000	0.000	0.000	0.000	0.000	0.000	0.000	0.000	0.000	0.000	52	340	10518	9151	-0.947	Error	Error	3592	6926	0	0	2920	6231	0	0	0	0
3	4	8	""	"YNL050C"	11070	27290	80	9931	9383	2254	136	140	64	100	100	0	3642	3681	884	77	93	59	100	100	0	0	0	0	0	0	0	0	0	0	0	0	0	0	0	0	0	0	0	2.748	2.566	2.541	2.544	1.349	2.702	0.857	0.000	0.000	0.000	0.000	0.000	0.000	0.000	0.000	0.000	0.000	0.000	0.000	0.000	0.000	52	340	13360	12851	1.458	Error	Error	9795	3565	0	0	9247	3604	0	0	0	0
3	5	8	""	"YNL083W"	11270	27290	80	12638	10386	6700	134	140	60	100	100	0	10231	9128	5153	84	99	58	96	94	0	0	0	0	0	0	0	0	0	0	0	0	0	0	0	0	0	0	0	1.232	1.134	1.158	1.012	1.935	1.198	0.888	0.000	0.000	0.000	0.000	0.000	0.000	0.000	0.000	0.000	0.000	0.000	0.000	0.000	0.000	52	340	22651	19296	0.301	Error	Error	12504	10147	0	0	10252	9044	0	0	0	0
3	6	8	""	"YNL115C"	11480	27290	80	16500	13601	6616	137	144	63	100	100	0	10867	9828	3627	86	110	89	100	100	0	0	0	0	0	0	0	0	0	0	0	0	0	0	0	0	0	0	0	1.518	1.382	1.406	1.159	1.974	1.492	0.886	0.000	0.000	0.000	0.000	0.000	0.000	0.000	0.000	0.000	0.000	0.000	0.000	0.000	0.000	52	340	27144	23206	0.602	Error	Error	16363	10781	0	0	13464	9742	0	0	0	0
3	7	8	"COX5A"	"YNL052W"	11670	27290	80	2601	2491	540	130	137	62	100	100	0	3041	3124	698	90	110	71	100	100	0	0	0	0	0	0	0	0	0	0	0	0	0	0	0	0	0	0	0	0.837	0.778	0.776	0.778	1.374	0.763	0.894	0.000	0.000	0.000	0.000	0.000	0.000	0.000	0.000	0.000	0.000	0.000	0.000	0.000	0.000	52	340	5422	5395	-0.256	Error	Error	2471	2951	0	0	2361	3034	0	0	0	0
3	8	8	"MKT1"	"YNL085W"	11860	27290	70	21638	20355	6523	140	153	75	100	100	0	12808	11167	4200	77	109	88	100	100	0	0	0	0	0	0	0	0	0	0	0	0	0	0	0	0	0	0	0	1.689	1.823	1.811	1.902	1.608	1.768	0.904	0.000	0.000	0.000	0.000	0.000	0.000	0.000	0.000	0.000	0.000	0.000	0.000	0.000	0.000	32	236	34229	31305	0.756	Error	Error	21498	12731	0	0	20215	11090	0	0	0	0
3	9	8	"MLS1"	"YNL117W"	12060	27290	70	5780	5461	1094	132	140	63	100	100	0	9592	9604	1803	89	119	101	100	100	0	0	0	0	0	0	0	0	0	0	0	0	0	0	0	0	0	0	0	0.594	0.560	0.580	0.555	1.277	0.509	0.874	0.000	0.000	0.000	0.000	0.000	0.000	0.000	0.000	0.000	0.000	0.000	0.000	0.000	0.000	32	236	15151	14844	-0.751	Error	Error	5648	9503	0	0	5329	9515	0	0	0	0
3	10	8	""	"YOL015W"	12260	27290	70	2973	3630	2521	123	135	61	100	100	0	1886	2328	1906	86	108	76	100	93	0	0	0	0	0	0	0	0	0	0	0	0	0	0	0	0	0	0	0	1.583	1.564	1.449	1.688	1.886	1.485	0.758	0.000	0.000	0.000	0.000	0.000	0.000	0.000	0.000	0.000	0.000	0.000	0.000	0.000	0.000	32	236	4650	5749	0.663	Error	Error	2850	1800	0	0	3507	2242	0	0	0	0
3	11	8	""	"YOL047C"	12470	27290	80	5295	4454	2227	129	137	62	100	100	0	7084	6136	3204	97	117	74	100	98	0	0	0	0	0	0	0	0	0	0	0	0	0	0	0	0	0	0	0	0.739	0.716	0.683	0.773	2.085	0.685	0.802	0.000	0.000	0.000	0.000	0.000	0.000	0.000	0.000	0.000	0.000	0.000	0.000	0.000	0.000	52	340	12153	10364	-0.436	Error	Error	5166	6987	0	0	4325	6039	0	0	0	0
3	12	8	""	"YOL079W"	12670	27300	60	310	368	210	139	146	64	78	68	0	443	502	278	101	125	73	96	81	0	0	0	0	0	0	0	0	0	0	0	0	0	0	0	0	0	0	0	0.500	0.571	0.429	0.443	2.477	0.626	0.508	0.000	0.000	0.000	0.000	0.000	0.000	0.000	0.000	0.000	0.000	0.000	0.000	0.000	0.000	32	176	513	630	-1.000	Error	Error	171	342	0	0	229	401	0	0	0	0
3	13	8	""	"YOL017W"	12870	27290	80	13413	13871	6460	135	159	108	100	100	0	10675	9671	4164	91	126	123	98	96	0	0	0	0	0	0	0	0	0	0	0	0	0	0	0	0	0	0	0	1.255	1.434	1.442	1.459	2.028	1.503	0.859	0.000	0.000	0.000	0.000	0.000	0.000	0.000	0.000	0.000	0.000	0.000	0.000	0.000	0.000	52	340	23862	23316	0.327	Error	Error	13278	10584	0	0	13736	9580	0	0	0	0
3	14	8	"GSH2"	"YOL049W"	13070	27290	60	665	889	750	119	125	60	93	93	0	737	1078	953	74	86	49	93	90	0	0	0	0	0	0	0	0	0	0	0	0	0	0	0	0	0	0	0	0.824	0.767	0.724	0.855	2.755	0.743	0.738	0.000	0.000	0.000	0.000	0.000	0.000	0.000	0.000	0.000	0.000	0.000	0.000	0.000	0.000	32	176	1209	1774	-0.280	Error	Error	546	663	0	0	770	1004	0	0	0	0
3	15	8	"IRA2"	"YOL081W"	13260	27280	150	131	145	72	123	130	63	21	8	0	85	110	74	74	89	69	24	8	0	0	0	0	0	0	0	0	0	0	0	0	0	0	0	0	0	0	0	0.727	0.611	1.305	1.367	3.481	0.462	0.053	0.000	0.000	0.000	0.000	0.000	0.000	0.000	0.000	0.000	0.000	0.000	0.000	0.000	0.000	156	993	19	58	-0.459	Error	Error	8	11	0	0	22	36	0	0	-50	0
3	16	8	""	"YOL019W"	13470	27290	80	21118	19063	9930	120	126	60	100	100	0	13431	10994	5441	72	89	57	98	98	0	0	0	0	0	0	0	0	0	0	0	0	0	0	0	0	0	0	0	1.572	1.734	1.738	1.875	2.544	1.811	0.892	0.000	0.000	0.000	0.000	0.000	0.000	0.000	0.000	0.000	0.000	0.000	0.000	0.000	0.000	52	340	34357	29865	0.652	Error	Error	20998	13359	0	0	18943	10922	0	0	0	0
3	17	8	"GAL11"	"YOL051W"	13670	27290	70	8713	8279	4360	127	143	73	100	100	0	13126	12524	6713	85	101	62	100	100	0	0	0	0	0	0	0	0	0	0	0	0	0	0	0	0	0	0	0	0.658	0.655	0.650	0.651	1.755	0.642	0.918	0.000	0.000	0.000	0.000	0.000	0.000	0.000	0.000	0.000	0.000	0.000	0.000	0.000	0.000	32	236	21627	20591	-0.603	Error	Error	8586	13041	0	0	8152	12439	0	0	0	0
3	18	8	""	"YOL083W"	13870	27290	90	4366	4209	1058	134	140	66	100	100	0	8389	8307	2215	84	109	80	100	100	0	0	0	0	0	0	0	0	0	0	0	0	0	0	0	0	0	0	0	0.510	0.496	0.521	0.493	1.575	0.473	0.858	0.000	0.000	0.000	0.000	0.000	0.000	0.000	0.000	0.000	0.000	0.000	0.000	0.000	0.000	52	420	12537	12298	-0.973	Error	Error	4232	8305	0	0	4075	8223	0	0	0	0
3	19	8	"DIS3"	"YOL021C"	14070	27290	80	11027	10266	5466	136	147	77	100	100	0	17691	14445	6846	86	114	88	100	98	0	0	0	0	0	0	0	0	0	0	0	0	0	0	0	0	0	0	0	0.619	0.705	0.764	0.705	2.490	0.712	0.870	0.000	0.000	0.000	0.000	0.000	0.000	0.000	0.000	0.000	0.000	0.000	0.000	0.000	0.000	52	340	28496	24489	-0.693	Error	Error	10891	17605	0	0	10130	14359	0	0	0	0
3	20	8	""	"YOL053C-A"	14270	27290	70	2899	2624	934	126	134	61	100	96	0	2723	2575	833	83	95	57	100	100	0	0	0	0	0	0	0	0	0	0	0	0	0	0	0	0	0	0	0	1.050	1.002	1.038	0.939	1.634	1.015	0.868	0.000	0.000	0.000	0.000	0.000	0.000	0.000	0.000	0.000	0.000	0.000	0.000	0.000	0.000	32	236	5413	4990	0.071	Error	Error	2773	2640	0	0	2498	2492	0	0	0	0
3	21	8	""	"YOL085C"	14480	27290	80	555	1221	1966	136	146	65	92	84	0	2771	2558	1053	81	96	60	98	98	0	0	0	0	0	0	0	0	0	0	0	0	0	0	0	0	0	0	0	0.156	0.438	0.176	0.206	2.749	0.837	0.274	0.000	0.000	0.000	0.000	0.000	0.000	0.000	0.000	0.000	0.000	0.000	0.000	0.000	0.000	52	332	3109	3562	-2.683	Error	Error	419	2690	0	0	1085	2477	0	0	0	0
3	1	9	"KIN4"	"YOR233W"	10460	27490	70	18198	19243	10691	129	138	75	100	100	0	8271	8493	5274	78	100	112	100	96	0	0	0	0	0	0	0	0	0	0	0	0	0	0	0	0	0	0	0	2.205	2.271	2.298	2.712	2.108	2.147	0.795	0.000	0.000	0.000	0.000	0.000	0.000	0.000	0.000	0.000	0.000	0.000	0.000	0.000	0.000	32	236	26262	27529	1.141	Error	Error	18069	8193	0	0	19114	8415	0	0	0	0
3	2	9	"RBL2"	"YOR265W"	10670	27490	70	7778	6948	2502	121	130	63	100	100	0	4819	4491	2001	71	83	45	100	100	0	0	0	0	0	0	0	0	0	0	0	0	0	0	0	0	0	0	0	1.613	1.545	1.479	1.615	1.879	1.508	0.832	0.000	0.000	0.000	0.000	0.000	0.000	0.000	0.000	0.000	0.000	0.000	0.000	0.000	0.000	32	236	12405	11247	0.689	Error	Error	7657	4748	0	0	6827	4420	0	0	0	0
3	3	9	"TIM18"	"YOR297C"	10870	27490	80	7273	6751	3173	122	136	118	98	98	0	4019	3339	1867	74	88	90	90	90	0	0	0	0	0	0	0	0	0	0	0	0	0	0	0	0	0	0	0	1.813	2.030	1.954	2.577	2.471	1.987	0.908	0.000	0.000	0.000	0.000	0.000	0.000	0.000	0.000	0.000	0.000	0.000	0.000	0.000	0.000	52	340	11096	9894	0.858	Error	Error	7151	3945	0	0	6629	3265	0	0	0	0
3	4	9	"SNR17A"	"YOR235W"	11070	27490	80	1727	1802	1011	127	130	60	98	96	0	2873	3034	1494	70	87	74	98	98	0	0	0	0	0	0	0	0	0	0	0	0	0	0	0	0	0	0	0	0.571	0.565	0.551	0.508	1.861	0.575	0.842	0.000	0.000	0.000	0.000	0.000	0.000	0.000	0.000	0.000	0.000	0.000	0.000	0.000	0.000	52	340	4403	4639	-0.809	Error	Error	1600	2803	0	0	1675	2964	0	0	0	0
3	5	9	""	"YOR267C"	11260	27490	70	22687	21424	10301	136	153	77	100	100	0	19122	17889	8362	89	127	149	100	100	0	0	0	0	0	0	0	0	0	0	0	0	0	0	0	0	0	0	0	1.185	1.196	1.177	1.189	1.775	1.195	0.904	0.000	0.000	0.000	0.000	0.000	0.000	0.000	0.000	0.000	0.000	0.000	0.000	0.000	0.000	32	236	41584	39088	0.245	Error	Error	22551	19033	0	0	21288	17800	0	0	0	0
3	6	9	"BUD7"	"YOR299W"	11470	27490	80	5199	5199	2739	140	148	65	100	100	0	13177	12820	7594	93	115	75	100	100	0	0	0	0	0	0	0	0	0	0	0	0	0	0	0	0	0	0	0	0.387	0.398	0.396	0.463	2.282	0.364	0.857	0.000	0.000	0.000	0.000	0.000	0.000	0.000	0.000	0.000	0.000	0.000	0.000	0.000	0.000	52	340	18143	17786	-1.371	Error	Error	5059	13084	0	0	5059	12727	0	0	0	0
3	7	9	"HES1"	"YOR237W"	11670	27490	80	8347	7943	3216	136	148	70	100	100	0	7738	7802	2422	89	116	86	100	100	0	0	0	0	0	0	0	0	0	0	0	0	0	0	0	0	0	0	0	1.073	1.012	0.990	0.926	1.609	1.070	0.876	0.000	0.000	0.000	0.000	0.000	0.000	0.000	0.000	0.000	0.000	0.000	0.000	0.000	0.000	52	326	15860	15520	0.102	Error	Error	8211	7649	0	0	7807	7713	0	0	0	0
3	8	9	"PAC1"	"YOR269W"	11870	27490	80	21548	20238	7632	135	145	66	100	100	0	10899	9546	3999	85	102	65	98	96	0	0	0	0	0	0	0	0	0	0	0	0	0	0	0	0	0	0	0	1.980	2.125	2.068	2.443	2.041	2.141	0.902	0.000	0.000	0.000	0.000	0.000	0.000	0.000	0.000	0.000	0.000	0.000	0.000	0.000	0.000	52	326	32227	29564	0.986	Error	Error	21413	10814	0	0	20103	9461	0	0	0	0
3	9	9	"RAX1"	"YOR301W"	12080	27490	70	4260	4193	833	135	144	65	100	100	0	14087	13989	1700	96	120	93	100	100	0	0	0	0	0	0	0	0	0	0	0	0	0	0	0	0	0	0	0	0.295	0.292	0.296	0.285	1.342	0.267	0.830	0.000	0.000	0.000	0.000	0.000	0.000	0.000	0.000	0.000	0.000	0.000	0.000	0.000	0.000	32	236	18116	17951	-1.762	Error	Error	4125	13991	0	0	4058	13893	0	0	0	0
3	10	9	""	"YOR239W"	12270	27490	80	4402	4847	2024	122	132	62	100	100	0	7697	6920	2987	87	107	62	100	100	0	0	0	0	0	0	0	0	0	0	0	0	0	0	0	0	0	0	0	0.562	0.691	0.665	0.723	1.734	0.671	0.877	0.000	0.000	0.000	0.000	0.000	0.000	0.000	0.000	0.000	0.000	0.000	0.000	0.000	0.000	52	326	11890	11558	-0.830	Error	Error	4280	7610	0	0	4725	6833	0	0	0	0
3	11	9	""	"YOR271C"	12470	27490	70	5340	4951	1389	124	138	67	100	100	0	13877	13371	4281	97	132	169	100	100	0	0	0	0	0	0	0	0	0	0	0	0	0	0	0	0	0	0	0	0.379	0.364	0.368	0.369	1.332	0.333	0.885	0.000	0.000	0.000	0.000	0.000	0.000	0.000	0.000	0.000	0.000	0.000	0.000	0.000	0.000	32	236	18996	18101	-1.402	Error	Error	5216	13780	0	0	4827	13274	0	0	0	0
3	12	9	"CPA1"	"YOR303W"	12680	27490	80	3157	3058	1326	134	139	60	100	98	0	10303	9492	3546	89	111	75	100	100	0	0	0	0	0	0	0	0	0	0	0	0	0	0	0	0	0	0	0	0.296	0.311	0.321	0.310	1.846	0.301	0.863	0.000	0.000	0.000	0.000	0.000	0.000	0.000	0.000	0.000	0.000	0.000	0.000	0.000	0.000	52	327	13237	12327	-1.756	Error	Error	3023	10214	0	0	2924	9403	0	0	0	0
3	13	9	""	"YPL222W"	12870	27490	70	2168	2567	1719	139	178	298	100	87	0	5198	6232	4105	100	169	387	100	100	0	0	0	0	0	0	0	0	0	0	0	0	0	0	0	0	0	0	0	0.398	0.396	0.350	0.393	1.773	0.379	0.770	0.000	0.000	0.000	0.000	0.000	0.000	0.000	0.000	0.000	0.000	0.000	0.000	0.000	0.000	32	236	7127	8560	-1.329	Error	Error	2029	5098	0	0	2428	6132	0	0	0	0
3	14	9	"HFI1"	"YPL254W"	13080	27490	80	7888	7734	5287	129	140	70	100	98	0	5486	5404	3020	79	96	67	96	94	0	0	0	0	0	0	0	0	0	0	0	0	0	0	0	0	0	0	0	1.435	1.428	1.388	1.282	2.195	1.578	0.826	0.000	0.000	0.000	0.000	0.000	0.000	0.000	0.000	0.000	0.000	0.000	0.000	0.000	0.000	52	327	13166	12930	0.521	Error	Error	7759	5407	0	0	7605	5325	0	0	0	0
3	15	9	""	"YPR003C"	13270	27490	80	10784	11671	10765	121	129	62	100	98	0	3360	3840	3571	72	87	55	88	84	0	0	0	0	0	0	0	0	0	0	0	0	0	0	0	0	0	0	0	3.243	3.065	3.208	3.462	2.264	3.215	0.873	0.000	0.000	0.000	0.000	0.000	0.000	0.000	0.000	0.000	0.000	0.000	0.000	0.000	0.000	52	326	13951	15318	1.697	Error	Error	10663	3288	0	0	11550	3768	0	0	0	0
3	16	9	"MMT2"	"YPL224C"	13470	27490	80	16373	13029	6687	123	129	57	100	100	0	10545	9760	3890	74	90	50	100	100	0	0	0	0	0	0	0	0	0	0	0	0	0	0	0	0	0	0	0	1.552	1.332	1.385	1.248	2.201	1.447	0.844	0.000	0.000	0.000	0.000	0.000	0.000	0.000	0.000	0.000	0.000	0.000	0.000	0.000	0.000	52	340	26721	22592	0.634	Error	Error	16250	10471	0	0	12906	9686	0	0	0	0
3	17	9	"CLN2"	"YPL256C"	13670	27490	80	9896	10414	6491	127	137	81	100	100	0	8519	8660	6061	77	93	64	98	96	0	0	0	0	0	0	0	0	0	0	0	0	0	0	0	0	0	0	0	1.157	1.199	1.221	1.460	2.549	1.159	0.853	0.000	0.000	0.000	0.000	0.000	0.000	0.000	0.000	0.000	0.000	0.000	0.000	0.000	0.000	52	340	18211	18870	0.211	Error	Error	9769	8442	0	0	10287	8583	0	0	0	0
3	18	9	"HAL1"	"YPR005C"	13870	27490	80	10120	9887	5088	137	141	66	100	100	0	9095	8010	4160	82	104	84	98	96	0	0	0	0	0	0	0	0	0	0	0	0	0	0	0	0	0	0	0	1.108	1.230	1.246	1.290	2.119	1.251	0.862	0.000	0.000	0.000	0.000	0.000	0.000	0.000	0.000	0.000	0.000	0.000	0.000	0.000	0.000	52	340	18996	17678	0.147	Error	Error	9983	9013	0	0	9750	7928	0	0	0	0
3	19	9	""	"YPL226W"	14080	27490	70	6009	7065	5832	142	153	75	96	96	0	6053	6448	4779	90	112	86	100	100	0	0	0	0	0	0	0	0	0	0	0	0	0	0	0	0	0	0	0	0.984	1.089	0.941	0.954	2.130	1.180	0.710	0.000	0.000	0.000	0.000	0.000	0.000	0.000	0.000	0.000	0.000	0.000	0.000	0.000	0.000	32	236	11830	13281	-0.023	Error	Error	5867	5963	0	0	6923	6358	0	0	0	0
3	20	9	"THI21"	"YPL258C"	14280	27490	70	5683	5222	2705	133	152	101	100	100	0	11543	10867	4017	88	101	57	100	100	0	0	0	0	0	0	0	0	0	0	0	0	0	0	0	0	0	0	0	0.485	0.472	0.459	0.393	1.757	0.518	0.865	0.000	0.000	0.000	0.000	0.000	0.000	0.000	0.000	0.000	0.000	0.000	0.000	0.000	0.000	32	236	17005	15868	-1.045	Error	Error	5550	11455	0	0	5089	10779	0	0	0	0
3	21	9	"SPO69"	"YPR007C"	14480	27480	80	15297	13606	7401	128	134	61	98	98	0	9773	8213	4182	81	95	52	96	92	0	0	0	0	0	0	0	0	0	0	0	0	0	0	0	0	0	0	0	1.565	1.657	1.829	1.700	2.476	1.768	0.821	0.000	0.000	0.000	0.000	0.000	0.000	0.000	0.000	0.000	0.000	0.000	0.000	0.000	0.000	52	332	24861	21610	0.646	Error	Error	15169	9692	0	0	13478	8132	0	0	0	0
3	1	10	"CET1"	"YPL228W"	10480	27700	70	17906	17189	8583	118	144	233	100	100	0	11737	10908	4244	81	95	51	100	100	0	0	0	0	0	0	0	0	0	0	0	0	0	0	0	0	0	0	0	1.526	1.577	1.609	1.429	1.584	1.736	0.896	0.000	0.000	0.000	0.000	0.000	0.000	0.000	0.000	0.000	0.000	0.000	0.000	0.000	0.000	32	236	29444	27898	0.610	Error	Error	17788	11656	0	0	17071	10827	0	0	0	0
3	2	10	""	"YPL260W"	10670	27690	80	14260	13450	8129	121	126	57	100	98	0	10006	8881	4698	76	85	39	98	98	0	0	0	0	0	0	0	0	0	0	0	0	0	0	0	0	0	0	0	1.424	1.514	1.441	1.417	2.525	1.616	0.891	0.000	0.000	0.000	0.000	0.000	0.000	0.000	0.000	0.000	0.000	0.000	0.000	0.000	0.000	52	340	24069	22134	0.510	Error	Error	14139	9930	0	0	13329	8805	0	0	0	0
3	3	10	""	"YPR009W"	10880	27690	90	10382	9916	2670	130	144	116	100	100	0	2881	2825	652	78	101	110	100	100	0	0	0	0	0	0	0	0	0	0	0	0	0	0	0	0	0	0	0	3.658	3.562	3.887	3.507	1.347	3.733	0.904	0.000	0.000	0.000	0.000	0.000	0.000	0.000	0.000	0.000	0.000	0.000	0.000	0.000	0.000	52	399	13055	12533	1.871	Error	Error	10252	2803	0	0	9786	2747	0	0	0	0
3	4	10	"LTE1"	"YAL024C"	11040	27670	90	8885	9306	3826	130	182	455	98	98	0	2512	2715	1134	83	131	268	96	96	0	0	0	0	0	0	0	0	0	0	0	0	0	0	0	0	0	0	0	3.604	3.486	3.401	3.523	1.390	3.612	0.893	0.000	0.000	0.000	0.000	0.000	0.000	0.000	0.000	0.000	0.000	0.000	0.000	0.000	0.000	52	395	11184	11808	1.850	Error	Error	8755	2429	0	0	9176	2632	0	0	0	0
3	5	10	"PEP1"	"YBL017C"	11260	27680	150	162	176	95	141	170	282	2	0	0	103	151	143	98	139	190	12	3	0	0	0	0	0	0	0	0	0	0	0	0	0	0	0	0	0	0	0	4.200	0.660	1.062	1.054	3.806	0.378	0.193	0.000	0.000	0.000	0.000	0.000	0.000	0.000	0.000	0.000	0.000	0.000	0.000	0.000	0.000	156	1033	26	88	2.070	Error	Error	21	5	0	0	35	53	0	0	-50	0
3	6	10	"ENA2"	"YDR039C"	11470	27700	70	220	222	93	150	165	86	40	18	0	216	263	210	110	142	109	50	25	0	0	0	0	0	0	0	0	0	0	0	0	0	0	0	0	0	0	0	0.660	0.471	0.926	0.746	4.071	0.265	0.093	0.000	0.000	0.000	0.000	0.000	0.000	0.000	0.000	0.000	0.000	0.000	0.000	0.000	0.000	32	236	176	225	-0.599	Error	Error	70	106	0	0	72	153	0	0	0	0
3	7	10	""	"YFL019C"	11660	27680	150	147	162	79	137	149	73	18	7	0	85	113	80	90	115	85	15	4	0	0	0	0	0	0	0	0	0	0	0	0	0	0	0	0	0	0	0	-2.000	1.087	1.441	1.339	3.987	0.989	0.088	0.000	0.000	0.000	0.000	0.000	0.000	0.000	0.000	0.000	0.000	0.000	0.000	0.000	0.000	156	880	5	48	Error	Error	Error	10	-5	0	0	25	23	0	0	-50	0
3	8	10	""	"YGL066W"	11860	27680	150	135	152	70	138	145	66	19	8	0	92	118	79	86	107	70	21	8	0	0	0	0	0	0	0	0	0	0	0	0	0	0	0	0	0	0	0	-0.500	0.438	1.268	1.127	4.305	0.862	0.054	0.000	0.000	0.000	0.000	0.000	0.000	0.000	0.000	0.000	0.000	0.000	0.000	0.000	0.000	156	771	3	46	Error	Error	Error	-3	6	0	0	14	32	0	0	-50	0
3	9	10	"MNT2"	"YGL257C"	12060	27680	150	158	175	82	141	147	69	27	12	0	108	138	97	87	113	140	12	3	0	0	0	0	0	0	0	0	0	0	0	0	0	0	0	0	0	0	0	0.810	0.667	0.917	0.954	4.726	0.262	0.155	0.000	0.000	0.000	0.000	0.000	0.000	0.000	0.000	0.000	0.000	0.000	0.000	0.000	0.000	156	736	38	85	-0.305	Error	Error	17	21	0	0	34	51	0	0	-50	0
3	10	10	""	"YHR032W"	12260	27680	150	136	163	124	134	145	71	21	7	0	83	107	66	88	113	137	5	1	0	0	0	0	0	0	0	0	0	0	0	0	0	0	0	0	0	0	0	-0.400	1.526	1.202	1.083	4.011	0.281	0.110	0.000	0.000	0.000	0.000	0.000	0.000	0.000	0.000	0.000	0.000	0.000	0.000	0.000	0.000	156	774	-3	48	Error	Error	Error	2	-5	0	0	29	19	0	0	-50	0
3	11	10	""	"YHR036W"	12460	27680	150	133	155	84	132	141	71	24	5	0	92	116	78	85	114	179	3	1	0	0	0	0	0	0	0	0	0	0	0	0	0	0	0	0	0	0	0	0.143	0.742	1.310	1.216	3.681	0.173	0.028	0.000	0.000	0.000	0.000	0.000	0.000	0.000	0.000	0.000	0.000	0.000	0.000	0.000	0.000	156	839	8	54	-2.807	Error	Error	1	7	0	0	23	31	0	0	-50	0
3	12	10	""	"YHR045W"	12660	27680	150	134	147	84	133	144	74	17	3	0	89	108	89	84	112	165	4	1	0	0	0	0	0	0	0	0	0	0	0	0	0	0	0	0	0	0	0	0.200	0.583	1.723	1.528	3.678	0.721	0.116	0.000	0.000	0.000	0.000	0.000	0.000	0.000	0.000	0.000	0.000	0.000	0.000	0.000	0.000	156	821	6	38	-2.322	Error	Error	1	5	0	0	14	24	0	0	-50	0
3	13	10	"STT4"	"YLR305C"	12860	27680	150	138	150	73	137	159	180	3	0	0	96	117	71	91	129	220	3	0	0	0	0	0	0	0	0	0	0	0	0	0	0	0	0	0	0	0	0	0.200	0.500	1.323	1.127	4.490	0.686	0.033	0.000	0.000	0.000	0.000	0.000	0.000	0.000	0.000	0.000	0.000	0.000	0.000	0.000	0.000	156	836	6	39	-2.322	Error	Error	1	5	0	0	13	26	0	0	-50	0
3	14	10	""	"YLR422W"	13060	27680	150	134	144	64	130	146	93	11	0	0	79	103	72	87	113	107	10	3	0	0	0	0	0	0	0	0	0	0	0	0	0	0	0	0	0	0	0	-0.500	0.875	1.065	0.940	4.242	1.769	0.152	0.000	0.000	0.000	0.000	0.000	0.000	0.000	0.000	0.000	0.000	0.000	0.000	0.000	0.000	156	800	-4	30	Error	Error	Error	4	-8	0	0	14	16	0	0	-50	0
3	15	10	""	"YML072C"	13260	27680	150	129	138	68	123	132	65	17	5	0	83	113	89	77	94	62	23	9	0	0	0	0	0	0	0	0	0	0	0	0	0	0	0	0	0	0	0	1.000	0.417	1.240	1.172	4.332	0.801	0.074	0.000	0.000	0.000	0.000	0.000	0.000	0.000	0.000	0.000	0.000	0.000	0.000	0.000	0.000	156	894	12	51	0.000	Error	Error	6	6	0	0	15	36	0	0	-50	0
3	16	10	""	"SNR54"	13470	27690	60	328	663	685	125	133	65	84	59	0	205	537	627	78	93	57	78	65	0	0	0	0	0	0	0	0	0	0	0	0	0	0	0	0	0	0	0	1.598	1.172	0.991	1.393	2.702	1.136	0.794	0.000	0.000	0.000	0.000	0.000	0.000	0.000	0.000	0.000	0.000	0.000	0.000	0.000	0.000	32	176	330	997	0.677	Error	Error	203	127	0	0	538	459	0	0	0	0
3	17	10	""	"YMR046W-A"	13660	27690	70	3936	10218	12645	121	132	61	100	100	0	1859	8346	10706	72	88	59	100	100	0	0	0	0	0	0	0	0	0	0	0	0	0	0	0	0	0	0	0	2.135	1.220	1.322	1.219	2.059	1.210	0.874	0.000	0.000	0.000	0.000	0.000	0.000	0.000	0.000	0.000	0.000	0.000	0.000	0.000	0.000	32	236	5602	18371	1.094	Error	Error	3815	1787	0	0	10097	8274	0	0	0	0
3	18	10	""	"YMRWdelta16"	13860	27690	70	592	1185	1047	130	137	63	90	87	0	868	1952	1953	77	94	61	100	93	0	0	0	0	0	0	0	0	0	0	0	0	0	0	0	0	0	0	0	0.584	0.563	0.568	0.622	1.985	0.529	0.871	0.000	0.000	0.000	0.000	0.000	0.000	0.000	0.000	0.000	0.000	0.000	0.000	0.000	0.000	32	236	1253	2930	-0.776	Error	Error	462	791	0	0	1055	1875	0	0	0	0
3	19	10	""	"YNRCdelta9"	14070	27690	70	1401	2364	2078	127	135	62	96	93	0	907	1683	1519	78	99	74	100	96	0	0	0	0	0	0	0	0	0	0	0	0	0	0	0	0	0	0	0	1.537	1.394	1.338	1.297	2.147	1.417	0.857	0.000	0.000	0.000	0.000	0.000	0.000	0.000	0.000	0.000	0.000	0.000	0.000	0.000	0.000	32	236	2103	3842	0.620	Error	Error	1274	829	0	0	2237	1605	0	0	0	0
3	20	10	""	"SNR50"	14280	27690	60	520	772	595	125	139	81	96	78	0	790	1343	1253	83	100	60	96	90	0	0	0	0	0	0	0	0	0	0	0	0	0	0	0	0	0	0	0	0.559	0.513	0.480	0.557	1.737	0.483	0.893	0.000	0.000	0.000	0.000	0.000	0.000	0.000	0.000	0.000	0.000	0.000	0.000	0.000	0.000	32	176	1102	1907	-0.840	Error	Error	395	707	0	0	647	1260	0	0	0	0
3	21	10	""	"tR(ACG)O"	14470	27690	70	714	656	271	126	137	61	93	87	0	954	867	356	86	95	50	100	100	0	0	0	0	0	0	0	0	0	0	0	0	0	0	0	0	0	0	0	0.677	0.679	0.717	0.606	2.006	0.676	0.751	0.000	0.000	0.000	0.000	0.000	0.000	0.000	0.000	0.000	0.000	0.000	0.000	0.000	0.000	32	236	1456	1311	-0.562	Error	Error	588	868	0	0	530	781	0	0	0	0
3	1	11	""	"YPLCdelta1"	10470	27890	80	784	1029	838	119	127	59	94	88	0	969	1473	1157	82	107	178	98	76	0	0	0	0	0	0	0	0	0	0	0	0	0	0	0	0	0	0	0	0.750	0.654	0.623	0.598	1.827	0.673	0.862	0.000	0.000	0.000	0.000	0.000	0.000	0.000	0.000	0.000	0.000	0.000	0.000	0.000	0.000	52	340	1552	2301	-0.416	Error	Error	665	887	0	0	910	1391	0	0	0	0
3	2	11	""	"YPL183W-A"	10660	27890	90	1527	1473	495	126	134	60	100	100	0	2590	2495	781	80	99	70	100	100	0	0	0	0	0	0	0	0	0	0	0	0	0	0	0	0	0	0	0	0.558	0.558	0.546	0.543	1.622	0.526	0.842	0.000	0.000	0.000	0.000	0.000	0.000	0.000	0.000	0.000	0.000	0.000	0.000	0.000	0.000	52	420	3911	3762	-0.841	Error	Error	1401	2510	0	0	1347	2415	0	0	0	0
3	3	11	""	"IntYPL143W"	10870	27890	80	1841	4021	4285	136	147	67	98	96	0	1542	2803	2814	94	126	208	96	82	0	0	0	0	0	0	0	0	0	0	0	0	0	0	0	0	0	0	0	1.177	1.434	1.441	1.302	2.046	1.508	0.931	0.000	0.000	0.000	0.000	0.000	0.000	0.000	0.000	0.000	0.000	0.000	0.000	0.000	0.000	52	340	3153	6594	0.236	Error	Error	1705	1448	0	0	3885	2709	0	0	0	0
3	4	11	""	"tC(GCA)P2"	11060	27900	70	1343	1403	835	137	145	67	93	90	0	1019	992	508	92	122	105	93	90	0	0	0	0	0	0	0	0	0	0	0	0	0	0	0	0	0	0	0	1.301	1.407	1.369	1.279	2.519	1.529	0.854	0.000	0.000	0.000	0.000	0.000	0.000	0.000	0.000	0.000	0.000	0.000	0.000	0.000	0.000	32	236	2133	2166	0.380	Error	Error	1206	927	0	0	1266	900	0	0	0	0
3	5	11	""	"tN(GUU)P"	11270	27900	80	6716	11603	13426	160	172	82	98	98	1	10428	15498	15472	119	160	133	100	100	0	0	0	0	0	0	0	0	0	0	0	0	0	0	0	0	0	0	0	0.636	0.744	0.725	0.596	2.254	0.807	0.884	0.000	0.000	0.000	0.000	0.000	0.000	0.000	0.000	0.000	0.000	0.000	0.000	0.000	0.000	52	340	16865	26822	-0.653	Error	Error	6556	10309	0	0	11443	15379	0	0	0	0
3	6	11	""	"tI(AAU)P2"	11470	27890	80	3072	3621	2327	163	180	88	98	96	0	3749	4596	2769	119	161	129	98	98	0	0	0	0	0	0	0	0	0	0	0	0	0	0	0	0	0	0	0	0.801	0.772	0.831	0.731	2.347	0.788	0.892	0.000	0.000	0.000	0.000	0.000	0.000	0.000	0.000	0.000	0.000	0.000	0.000	0.000	0.000	52	340	6539	7935	-0.319	Error	Error	2909	3630	0	0	3458	4477	0	0	0	0
3	7	11	""	"itL(UAA)B2"	11670	27890	80	803	899	536	140	150	66	96	86	0	1136	1088	611	89	113	77	100	90	0	0	0	0	0	0	0	0	0	0	0	0	0	0	0	0	0	0	0	0.633	0.760	0.791	0.738	1.822	0.797	0.816	0.000	0.000	0.000	0.000	0.000	0.000	0.000	0.000	0.000	0.000	0.000	0.000	0.000	0.000	52	340	1710	1758	-0.659	Error	Error	663	1047	0	0	759	999	0	0	0	0
3	8	11	""	"iYBR057C"	11860	27890	90	5063	6363	4732	143	159	74	100	100	0	3900	6145	5085	102	132	90	100	98	0	0	0	0	0	0	0	0	0	0	0	0	0	0	0	0	0	0	0	1.295	1.029	1.145	1.160	1.847	0.976	0.835	0.000	0.000	0.000	0.000	0.000	0.000	0.000	0.000	0.000	0.000	0.000	0.000	0.000	0.000	52	400	8718	12263	0.373	Error	Error	4920	3798	0	0	6220	6043	0	0	0	0
3	9	11	""	"iYBR060C-1"	12060	27880	150	158	170	93	151	162	76	17	7	0	111	155	155	97	129	155	12	3	0	0	0	0	0	0	0	0	0	0	0	0	0	0	0	0	0	0	0	0.500	0.328	1.222	1.211	3.747	0.386	0.104	0.000	0.000	0.000	0.000	0.000	0.000	0.000	0.000	0.000	0.000	0.000	0.000	0.000	0.000	156	881	21	77	-1.000	Error	Error	7	14	0	0	19	58	0	0	-50	0
3	10	11	""	"iYBR077C"	12270	27890	80	374	698	845	139	150	71	78	67	0	1220	2399	3319	97	124	136	96	90	0	0	0	0	0	0	0	0	0	0	0	0	0	0	0	0	0	0	0	0.209	0.243	0.218	0.227	2.114	0.242	0.899	0.000	0.000	0.000	0.000	0.000	0.000	0.000	0.000	0.000	0.000	0.000	0.000	0.000	0.000	52	340	1358	2861	-2.257	Error	Error	235	1123	0	0	559	2302	0	0	0	0
3	11	11	""	"iYBR081C"	12460	27890	70	657	1133	1082	139	143	63	87	78	0	1225	2792	2926	96	119	114	96	93	0	0	0	0	0	0	0	0	0	0	0	0	0	0	0	0	0	0	0	0.459	0.369	0.359	0.334	2.007	0.356	0.894	0.000	0.000	0.000	0.000	0.000	0.000	0.000	0.000	0.000	0.000	0.000	0.000	0.000	0.000	32	236	1647	3690	-1.124	Error	Error	518	1129	0	0	994	2696	0	0	0	0
3	12	11	""	"iYBR083W"	12670	27890	70	3508	4871	3369	135	144	64	100	100	0	6222	7471	5135	91	119	95	100	100	0	0	0	0	0	0	0	0	0	0	0	0	0	0	0	0	0	0	0	0.550	0.642	0.591	0.612	1.517	0.636	0.921	0.000	0.000	0.000	0.000	0.000	0.000	0.000	0.000	0.000	0.000	0.000	0.000	0.000	0.000	32	236	9504	12116	-0.862	Error	Error	3373	6131	0	0	4736	7380	0	0	0	0
3	13	11	""	"iYBR097W"	12880	27890	70	1456	1527	786	142	151	73	100	100	0	1413	1483	804	100	126	91	100	96	0	0	0	0	0	0	0	0	0	0	0	0	0	0	0	0	0	0	0	1.001	1.001	0.908	0.997	1.743	1.001	0.855	0.000	0.000	0.000	0.000	0.000	0.000	0.000	0.000	0.000	0.000	0.000	0.000	0.000	0.000	32	236	2627	2768	0.001	Error	Error	1314	1313	0	0	1385	1383	0	0	0	0
3	14	11	""	"iYBR103W"	13070	27890	80	1835	2313	1947	137	148	70	96	88	0	1925	2518	1971	106	130	89	96	92	0	0	0	0	0	0	0	0	0	0	0	0	0	0	0	0	0	0	0	0.933	0.902	0.848	0.788	2.724	0.943	0.895	0.000	0.000	0.000	0.000	0.000	0.000	0.000	0.000	0.000	0.000	0.000	0.000	0.000	0.000	52	340	3517	4588	-0.099	Error	Error	1698	1819	0	0	2176	2412	0	0	0	0
3	15	11	""	"iYBR107C"	13280	27890	80	660	1252	1206	122	129	63	92	88	0	3001	3935	3152	77	95	63	100	100	0	0	0	0	0	0	0	0	0	0	0	0	0	0	0	0	0	0	0	0.184	0.293	0.242	0.232	2.009	0.320	0.865	0.000	0.000	0.000	0.000	0.000	0.000	0.000	0.000	0.000	0.000	0.000	0.000	0.000	0.000	52	340	3462	4988	-2.442	Error	Error	538	2924	0	0	1130	3858	0	0	0	0
3	16	11	""	"iYBR126C"	13480	27890	80	440	834	1001	120	129	64	92	78	0	530	1166	1658	73	91	59	100	88	0	0	0	0	0	0	0	0	0	0	0	0	0	0	0	0	0	0	0	0.700	0.653	0.694	0.695	2.126	0.597	0.855	0.000	0.000	0.000	0.000	0.000	0.000	0.000	0.000	0.000	0.000	0.000	0.000	0.000	0.000	52	340	777	1807	-0.514	Error	Error	320	457	0	0	714	1093	0	0	0	0
3	17	11	""	"iYBR130C"	13680	27890	60	3337	3001	1503	132	138	61	100	100	0	4243	4352	2064	78	90	51	100	100	0	0	0	0	0	0	0	0	0	0	0	0	0	0	0	0	0	0	0	0.770	0.671	0.655	0.621	1.564	0.672	0.900	0.000	0.000	0.000	0.000	0.000	0.000	0.000	0.000	0.000	0.000	0.000	0.000	0.000	0.000	32	176	7370	7143	-0.378	Error	Error	3205	4165	0	0	2869	4274	0	0	0	0
3	18	11	""	"iYBR135W"	13880	27890	80	781	1503	1510	128	136	61	96	86	0	2342	3197	2903	72	85	62	100	100	0	0	0	0	0	0	0	0	0	0	0	0	0	0	0	0	0	0	0	0.288	0.440	0.415	0.361	2.038	0.470	0.901	0.000	0.000	0.000	0.000	0.000	0.000	0.000	0.000	0.000	0.000	0.000	0.000	0.000	0.000	52	340	2923	4500	-1.798	Error	Error	653	2270	0	0	1375	3125	0	0	0	0
3	19	11	""	"iYDL248W-0"	14080	27890	80	639	3020	4511	130	143	93	94	78	0	721	2529	3808	77	91	52	98	94	0	0	0	0	0	0	0	0	0	0	0	0	0	0	0	0	0	0	0	0.790	1.179	1.185	1.063	2.113	1.195	0.892	0.000	0.000	0.000	0.000	0.000	0.000	0.000	0.000	0.000	0.000	0.000	0.000	0.000	0.000	52	340	1153	5342	-0.339	Error	Error	509	644	0	0	2890	2452	0	0	0	0
3	20	11	""	"iYDL246C-1"	14280	27890	80	2357	5118	5752	136	148	90	94	88	0	2272	5100	5687	80	99	58	100	100	0	0	0	0	0	0	0	0	0	0	0	0	0	0	0	0	0	0	0	1.013	0.992	0.896	0.816	2.081	1.006	0.906	0.000	0.000	0.000	0.000	0.000	0.000	0.000	0.000	0.000	0.000	0.000	0.000	0.000	0.000	52	340	4413	10002	0.019	Error	Error	2221	2192	0	0	4982	5020	0	0	0	0
3	21	11	""	"iYDL243C"	14480	27890	80	1749	2736	2165	129	137	59	100	98	0	2417	4298	3531	78	91	56	98	98	0	0	0	0	0	0	0	0	0	0	0	0	0	0	0	0	0	0	0	0.693	0.618	0.630	0.633	1.909	0.601	0.895	0.000	0.000	0.000	0.000	0.000	0.000	0.000	0.000	0.000	0.000	0.000	0.000	0.000	0.000	52	340	3959	6827	-0.530	Error	Error	1620	2339	0	0	2607	4220	0	0	0	0
3	1	12	""	"iYDL227C-0"	10480	28100	80	1108	4040	5677	133	145	71	96	90	0	860	2853	3932	97	143	263	69	57	0	0	0	0	0	0	0	0	0	0	0	0	0	0	0	0	0	0	0	1.278	1.418	1.310	1.310	2.400	1.469	0.891	0.000	0.000	0.000	0.000	0.000	0.000	0.000	0.000	0.000	0.000	0.000	0.000	0.000	0.000	52	340	1738	6663	0.354	Error	Error	975	763	0	0	3907	2756	0	0	0	0
3	2	12	""	"iYDL225W"	10680	28100	80	3288	6947	7651	139	149	64	100	100	0	1039	2065	2043	100	122	90	100	94	0	0	0	0	0	0	0	0	0	0	0	0	0	0	0	0	0	0	0	3.354	3.465	3.338	3.059	1.971	3.856	0.882	0.000	0.000	0.000	0.000	0.000	0.000	0.000	0.000	0.000	0.000	0.000	0.000	0.000	0.000	52	340	4088	8773	1.746	Error	Error	3149	939	0	0	6808	1965	0	0	0	0
3	3	12	""	"iYDL220C"	10880	28100	80	940	1904	1873	147	154	68	98	96	0	1303	2430	2420	105	131	104	98	98	0	0	0	0	0	0	0	0	0	0	0	0	0	0	0	0	0	0	0	0.662	0.756	0.752	0.661	2.053	0.757	0.908	0.000	0.000	0.000	0.000	0.000	0.000	0.000	0.000	0.000	0.000	0.000	0.000	0.000	0.000	52	340	1991	4082	-0.595	Error	Error	793	1198	0	0	1757	2325	0	0	0	0
3	4	12	""	"iYDL207W"	11080	28100	80	2353	2306	1236	153	160	75	100	96	0	3108	3147	1554	104	144	135	100	100	0	0	0	0	0	0	0	0	0	0	0	0	0	0	0	0	0	0	0	0.732	0.708	0.698	0.667	1.587	0.723	0.876	0.000	0.000	0.000	0.000	0.000	0.000	0.000	0.000	0.000	0.000	0.000	0.000	0.000	0.000	52	340	5204	5196	-0.449	Error	Error	2200	3004	0	0	2153	3043	0	0	0	0
3	5	12	""	"iYDL203C"	11290	28100	100	619	1503	1982	183	221	169	75	58	0	1086	2343	3072	156	266	371	75	60	0	0	0	0	0	0	0	0	0	0	0	0	0	0	0	0	0	0	0	0.469	0.604	0.589	0.582	2.294	0.612	0.866	0.000	0.000	0.000	0.000	0.000	0.000	0.000	0.000	0.000	0.000	0.000	0.000	0.000	0.000	80	505	1366	3507	-1.093	Error	Error	436	930	0	0	1320	2187	0	0	0	0
3	6	12	""	"iYDL199C"	11480	28100	80	644	934	760	170	191	122	86	67	0	1069	1865	1647	116	175	182	94	90	0	0	0	0	0	0	0	0	0	0	0	0	0	0	0	0	0	0	0	0.497	0.437	0.425	0.409	1.983	0.435	0.874	0.000	0.000	0.000	0.000	0.000	0.000	0.000	0.000	0.000	0.000	0.000	0.000	0.000	0.000	52	340	1427	2513	-1.008	Error	Error	474	953	0	0	764	1749	0	0	0	0
3	7	12	""	"iYDL183C-1"	11680	28100	80	1522	2366	2187	146	155	72	100	98	0	4409	7686	6325	97	129	109	100	100	0	0	0	0	0	0	0	0	0	0	0	0	0	0	0	0	0	0	0	0.319	0.293	0.251	0.240	1.807	0.305	0.905	0.000	0.000	0.000	0.000	0.000	0.000	0.000	0.000	0.000	0.000	0.000	0.000	0.000	0.000	52	340	5688	9809	-1.648	Error	Error	1376	4312	0	0	2220	7589	0	0	0	0
3	8	12	""	"iYDL179W"	11870	28100	90	1595	2325	2199	148	163	76	98	92	0	1852	3257	3169	108	149	146	96	90	0	0	0	0	0	0	0	0	0	0	0	0	0	0	0	0	0	0	0	0.830	0.691	0.672	0.642	2.497	0.675	0.864	0.000	0.000	0.000	0.000	0.000	0.000	0.000	0.000	0.000	0.000	0.000	0.000	0.000	0.000	52	420	3191	5326	-0.269	Error	Error	1447	1744	0	0	2177	3149	0	0	0	0
3	9	12	""	"iYDL175C"	12100	28110	80	3648	3868	3230	157	172	81	92	88	0	2491	2841	2105	111	142	105	84	82	0	0	0	0	0	0	0	0	0	0	0	0	0	0	0	0	0	0	0	1.467	1.359	1.424	1.153	2.043	1.469	0.913	0.000	0.000	0.000	0.000	0.000	0.000	0.000	0.000	0.000	0.000	0.000	0.000	0.000	0.000	52	340	5871	6441	0.553	Error	Error	3491	2380	0	0	3711	2730	0	0	0	0
3	10	12	""	"iYDR127W"	12280	28100	80	344	952	1192	151	160	70	73	55	0	606	1354	1651	97	129	104	92	78	0	0	0	0	0	0	0	0	0	0	0	0	0	0	0	0	0	0	0	0.379	0.637	0.503	0.508	3.034	0.662	0.736	0.000	0.000	0.000	0.000	0.000	0.000	0.000	0.000	0.000	0.000	0.000	0.000	0.000	0.000	52	340	702	2058	-1.399	Error	Error	193	509	0	0	801	1257	0	0	0	0
3	11	12	""	"iYDR131C"	12480	28090	80	672	1418	1452	146	153	72	94	84	0	1267	2411	2376	100	135	122	98	92	0	0	0	0	0	0	0	0	0	0	0	0	0	0	0	0	0	0	0	0.451	0.550	0.550	0.456	2.098	0.569	0.880	0.000	0.000	0.000	0.000	0.000	0.000	0.000	0.000	0.000	0.000	0.000	0.000	0.000	0.000	52	340	1693	3583	-1.150	Error	Error	526	1167	0	0	1272	2311	0	0	0	0
3	12	12	""	"iYDR137W"	12680	28100	80	379	585	505	137	146	69	82	67	0	812	1671	1724	100	127	99	96	94	0	0	0	0	0	0	0	0	0	0	0	0	0	0	0	0	0	0	0	0.340	0.285	0.292	0.279	2.034	0.267	0.803	0.000	0.000	0.000	0.000	0.000	0.000	0.000	0.000	0.000	0.000	0.000	0.000	0.000	0.000	52	340	954	2019	-1.557	Error	Error	242	712	0	0	448	1571	0	0	0	0
3	13	12	""	"iYDR155C"	12880	28100	80	303	427	320	136	151	75	63	55	0	1480	2556	2419	95	130	117	98	98	0	0	0	0	0	0	0	0	0	0	0	0	0	0	0	0	0	0	0	0.121	0.118	0.134	0.105	2.198	0.116	0.787	0.000	0.000	0.000	0.000	0.000	0.000	0.000	0.000	0.000	0.000	0.000	0.000	0.000	0.000	52	340	1552	2752	-3.052	Error	Error	167	1385	0	0	291	2461	0	0	0	0
3	14	12	""	"iYDR161W"	13080	28090	80	4189	5084	3708	139	145	64	100	100	0	1892	2800	2502	102	126	86	100	98	0	0	0	0	0	0	0	0	0	0	0	0	0	0	0	0	0	0	0	2.263	1.833	1.761	1.807	1.937	1.729	0.845	0.000	0.000	0.000	0.000	0.000	0.000	0.000	0.000	0.000	0.000	0.000	0.000	0.000	0.000	52	340	5840	7643	1.178	Error	Error	4050	1790	0	0	4945	2698	0	0	0	0
3	15	12	""	"iYDR165W"	13280	28100	70	862	1597	1463	121	129	54	100	93	0	628	1230	1025	83	102	68	96	96	0	0	0	0	0	0	0	0	0	0	0	0	0	0	0	0	0	0	0	1.360	1.287	1.265	1.165	1.733	1.381	0.911	0.000	0.000	0.000	0.000	0.000	0.000	0.000	0.000	0.000	0.000	0.000	0.000	0.000	0.000	32	236	1286	2623	0.443	Error	Error	741	545	0	0	1476	1147	0	0	0	0
3	16	12	""	"iYDR177W"	13480	28090	70	2366	2840	2067	117	124	55	100	100	0	4555	6409	4962	70	85	46	100	100	0	0	0	0	0	0	0	0	0	0	0	0	0	0	0	0	0	0	0	0.501	0.430	0.414	0.400	1.798	0.411	0.906	0.000	0.000	0.000	0.000	0.000	0.000	0.000	0.000	0.000	0.000	0.000	0.000	0.000	0.000	32	236	6734	9062	-0.996	Error	Error	2249	4485	0	0	2723	6339	0	0	0	0
3	17	12	""	"iYDR180W"	13680	28100	60	1523	2736	2600	118	126	58	100	100	0	870	1623	1430	76	87	42	100	96	0	0	0	0	0	0	0	0	0	0	0	0	0	0	0	0	0	0	0	1.770	1.692	1.326	1.536	2.419	1.841	0.864	0.000	0.000	0.000	0.000	0.000	0.000	0.000	0.000	0.000	0.000	0.000	0.000	0.000	0.000	32	176	2199	4165	0.823	Error	Error	1405	794	0	0	2618	1547	0	0	0	0
3	18	12	""	"iYDR184C"	13880	28090	70	2589	3290	2928	117	127	61	100	96	0	1741	3315	2901	70	83	47	100	100	0	0	0	0	0	0	0	0	0	0	0	0	0	0	0	0	0	0	0	1.479	0.978	0.938	0.847	1.942	0.996	0.903	0.000	0.000	0.000	0.000	0.000	0.000	0.000	0.000	0.000	0.000	0.000	0.000	0.000	0.000	32	236	4143	6418	0.565	Error	Error	2472	1671	0	0	3173	3245	0	0	0	0
3	19	12	""	"iYDR204W"	14080	28090	70	1013	1679	1308	119	129	60	100	93	0	3412	4362	3745	72	84	41	100	100	0	0	0	0	0	0	0	0	0	0	0	0	0	0	0	0	0	0	0	0.268	0.364	0.376	0.377	1.840	0.336	0.901	0.000	0.000	0.000	0.000	0.000	0.000	0.000	0.000	0.000	0.000	0.000	0.000	0.000	0.000	32	236	4234	5850	-1.902	Error	Error	894	3340	0	0	1560	4290	0	0	0	0
3	20	12	""	"iYDR208W"	14280	28100	80	600	1020	964	138	144	68	90	78	0	988	1835	1899	83	103	80	96	92	0	0	0	0	0	0	0	0	0	0	0	0	0	0	0	0	0	0	0	0.510	0.503	0.475	0.476	2.704	0.480	0.831	0.000	0.000	0.000	0.000	0.000	0.000	0.000	0.000	0.000	0.000	0.000	0.000	0.000	0.000	52	340	1367	2634	-0.970	Error	Error	462	905	0	0	882	1752	0	0	0	0
3	21	12	""	"itI(UAU)D"	14480	28090	80	596	936	781	131	138	60	98	90	0	983	1673	1543	81	100	65	100	92	0	0	0	0	0	0	0	0	0	0	0	0	0	0	0	0	0	0	0	0.516	0.506	0.570	0.548	2.220	0.483	0.837	0.000	0.000	0.000	0.000	0.000	0.000	0.000	0.000	0.000	0.000	0.000	0.000	0.000	0.000	52	340	1367	2397	-0.956	Error	Error	465	902	0	0	805	1592	0	0	0	0
3	1	13	""	"iYDR521W"	10480	28290	80	2554	2437	1402	134	145	70	98	98	0	2270	2495	1500	102	146	253	94	92	0	0	0	0	0	0	0	0	0	0	0	0	0	0	0	0	0	0	0	1.116	0.962	0.845	0.871	2.052	0.950	0.824	0.000	0.000	0.000	0.000	0.000	0.000	0.000	0.000	0.000	0.000	0.000	0.000	0.000	0.000	52	340	4588	4696	0.159	Error	Error	2420	2168	0	0	2303	2393	0	0	0	0
3	2	13	""	"iYDR525W"	10670	28300	80	703	734	391	138	147	59	96	90	0	1698	1631	705	92	121	95	98	98	0	0	0	0	0	0	0	0	0	0	0	0	0	0	0	0	0	0	0	0.352	0.387	0.325	0.342	1.913	0.394	0.737	0.000	0.000	0.000	0.000	0.000	0.000	0.000	0.000	0.000	0.000	0.000	0.000	0.000	0.000	52	340	2171	2135	-1.507	Error	Error	565	1606	0	0	596	1539	0	0	0	0
3	3	13	""	"iYDR528W"	10870	28300	80	2387	2658	1784	130	141	63	100	100	0	1545	1686	1174	100	129	98	98	92	0	0	0	0	0	0	0	0	0	0	0	0	0	0	0	0	0	0	0	1.562	1.594	1.447	1.639	1.883	1.624	0.838	0.000	0.000	0.000	0.000	0.000	0.000	0.000	0.000	0.000	0.000	0.000	0.000	0.000	0.000	52	340	3702	4114	0.643	Error	Error	2257	1445	0	0	2528	1586	0	0	0	0
3	4	13	""	"iYDR541C-0"	11070	28300	80	2189	2959	2228	147	157	82	100	100	0	2917	3854	2996	104	146	171	96	94	0	0	0	0	0	0	0	0	0	0	0	0	0	0	0	0	0	0	0	0.726	0.750	0.730	0.849	2.428	0.732	0.859	0.000	0.000	0.000	0.000	0.000	0.000	0.000	0.000	0.000	0.000	0.000	0.000	0.000	0.000	52	340	4855	6562	-0.462	Error	Error	2042	2813	0	0	2812	3750	0	0	0	0
3	5	13	""	"iYDR544C"	11290	28290	130	5565	12059	13476	154	186	148	81	71	0	4091	18631	20973	124	214	317	77	66	0	0	0	0	0	0	0	0	0	0	0	0	0	0	0	0	0	0	0	1.364	0.643	0.612	0.698	2.633	0.630	0.906	0.000	0.000	0.000	0.000	0.000	0.000	0.000	0.000	0.000	0.000	0.000	0.000	0.000	0.000	120	728	9378	30412	0.448	Error	Error	5411	3967	0	0	11905	18507	0	0	0	0
3	6	13	""	"iYEL073C-0"	11470	28290	90	3448	3549	1889	159	173	108	98	98	0	4760	4816	2608	105	150	176	96	96	0	0	0	0	0	0	0	0	0	0	0	0	0	0	0	0	0	0	0	0.707	0.720	0.714	0.818	2.494	0.703	0.880	0.000	0.000	0.000	0.000	0.000	0.000	0.000	0.000	0.000	0.000	0.000	0.000	0.000	0.000	52	396	7944	8101	-0.501	Error	Error	3289	4655	0	0	3390	4711	0	0	0	0
3	7	13	""	"iYEL063C"	11670	28290	80	2700	2727	1401	146	151	71	100	100	0	5613	5466	3400	99	135	118	94	92	0	0	0	0	0	0	0	0	0	0	0	0	0	0	0	0	0	0	0	0.463	0.481	0.495	0.620	2.944	0.429	0.820	0.000	0.000	0.000	0.000	0.000	0.000	0.000	0.000	0.000	0.000	0.000	0.000	0.000	0.000	52	340	8068	7948	-1.110	Error	Error	2554	5514	0	0	2581	5367	0	0	0	0
3	8	13	""	"iYEL059W"	11870	28300	80	856	858	429	154	164	75	94	88	0	3555	3353	1886	102	143	149	94	94	0	0	0	0	0	0	0	0	0	0	0	0	0	0	0	0	0	0	0	0.203	0.217	0.220	0.219	2.102	0.206	0.815	0.000	0.000	0.000	0.000	0.000	0.000	0.000	0.000	0.000	0.000	0.000	0.000	0.000	0.000	52	340	4155	3955	-2.298	Error	Error	702	3453	0	0	704	3251	0	0	0	0
3	9	13	""	"iYEL055C"	12080	28300	80	4899	4596	2057	159	169	80	100	100	0	4805	4888	1695	110	146	132	100	100	0	0	0	0	0	0	0	0	0	0	0	0	0	0	0	0	0	0	0	1.010	0.929	0.921	0.862	1.486	1.012	0.847	0.000	0.000	0.000	0.000	0.000	0.000	0.000	0.000	0.000	0.000	0.000	0.000	0.000	0.000	52	340	9435	9215	0.014	Error	Error	4740	4695	0	0	4437	4778	0	0	0	0
3	10	13	""	"iYEL042W"	12270	28300	80	3380	3366	1472	151	163	75	100	100	0	6469	5913	1897	102	124	82	100	100	0	0	0	0	0	0	0	0	0	0	0	0	0	0	0	0	0	0	0	0.507	0.553	0.566	0.514	1.551	0.561	0.842	0.000	0.000	0.000	0.000	0.000	0.000	0.000	0.000	0.000	0.000	0.000	0.000	0.000	0.000	52	340	9596	9026	-0.980	Error	Error	3229	6367	0	0	3215	5811	0	0	0	0
3	11	13	""	"iYEL038W"	12480	28290	80	412	491	270	132	141	71	90	78	0	780	885	501	91	128	117	94	90	0	0	0	0	0	0	0	0	0	0	0	0	0	0	0	0	0	0	0	0.406	0.452	0.459	0.456	2.540	0.446	0.692	0.000	0.000	0.000	0.000	0.000	0.000	0.000	0.000	0.000	0.000	0.000	0.000	0.000	0.000	52	340	969	1153	-1.299	Error	Error	280	689	0	0	359	794	0	0	0	0
3	12	13	""	"itS(AGA)E"	12680	28290	70	986	932	398	145	149	68	100	96	0	3165	3101	1615	101	131	97	100	100	0	0	0	0	0	0	0	0	0	0	0	0	0	0	0	0	0	0	0	0.274	0.262	0.273	0.272	1.664	0.244	0.796	0.000	0.000	0.000	0.000	0.000	0.000	0.000	0.000	0.000	0.000	0.000	0.000	0.000	0.000	32	236	3905	3787	-1.865	Error	Error	841	3064	0	0	787	3000	0	0	0	0
3	13	13	""	"iYFL044C"	12870	28290	80	767	727	265	137	150	72	100	94	0	2041	1893	557	95	130	118	100	100	0	0	0	0	0	0	0	0	0	0	0	0	0	0	0	0	0	0	0	0.324	0.328	0.327	0.300	1.591	0.323	0.800	0.000	0.000	0.000	0.000	0.000	0.000	0.000	0.000	0.000	0.000	0.000	0.000	0.000	0.000	52	340	2576	2388	-1.627	Error	Error	630	1946	0	0	590	1798	0	0	0	0
3	14	13	""	"iYFL039C"	13060	28290	80	1418	1945	1270	135	146	69	100	100	0	5751	7147	4804	107	138	106	100	100	0	0	0	0	0	0	0	0	0	0	0	0	0	0	0	0	0	0	0	0.227	0.257	0.267	0.259	1.615	0.248	0.906	0.000	0.000	0.000	0.000	0.000	0.000	0.000	0.000	0.000	0.000	0.000	0.000	0.000	0.000	52	340	6927	8850	-2.137	Error	Error	1283	5644	0	0	1810	7040	0	0	0	0
3	15	13	""	"iYFL035C-A"	13260	28290	80	1348	1876	1356	121	133	57	98	98	0	1998	2134	1409	94	115	76	94	94	0	0	0	0	0	0	0	0	0	0	0	0	0	0	0	0	0	0	0	0.644	0.860	0.871	0.798	2.725	0.892	0.856	0.000	0.000	0.000	0.000	0.000	0.000	0.000	0.000	0.000	0.000	0.000	0.000	0.000	0.000	52	340	3131	3795	-0.634	Error	Error	1227	1904	0	0	1755	2040	0	0	0	0
3	16	13	""	"iYFL020C"	13460	28280	70	8328	8300	5508	124	196	368	100	100	0	6507	6173	3985	79	145	344	96	90	0	0	0	0	0	0	0	0	0	0	0	0	0	0	0	0	0	0	0	1.276	1.342	1.462	1.365	1.880	1.329	0.887	0.000	0.000	0.000	0.000	0.000	0.000	0.000	0.000	0.000	0.000	0.000	0.000	0.000	0.000	32	236	14632	14270	0.352	Error	Error	8204	6428	0	0	8176	6094	0	0	0	0
3	17	13	""	"iYFL017C"	13670	28290	70	1042	1120	723	124	135	64	93	87	0	1505	1997	1354	80	95	60	100	96	0	0	0	0	0	0	0	0	0	0	0	0	0	0	0	0	0	0	0	0.644	0.520	0.451	0.442	1.987	0.499	0.833	0.000	0.000	0.000	0.000	0.000	0.000	0.000	0.000	0.000	0.000	0.000	0.000	0.000	0.000	32	236	2343	2913	-0.634	Error	Error	918	1425	0	0	996	1917	0	0	0	0
3	18	13	""	"iYFL013W-A"	13860	28290	90	2563	2514	1134	114	120	54	100	100	0	3199	3062	1322	69	80	42	96	96	0	0	0	0	0	0	0	0	0	0	0	0	0	0	0	0	0	0	0	0.782	0.802	0.823	0.919	2.547	0.797	0.875	0.000	0.000	0.000	0.000	0.000	0.000	0.000	0.000	0.000	0.000	0.000	0.000	0.000	0.000	52	420	5579	5393	-0.354	Error	Error	2449	3130	0	0	2400	2993	0	0	0	0
3	19	13	""	"iYFR001W"	14070	28290	70	6908	9198	5935	117	124	67	100	100	0	2089	2313	1312	70	82	64	100	100	0	0	0	0	0	0	0	0	0	0	0	0	0	0	0	0	0	0	0	3.364	4.049	4.180	4.009	1.690	4.480	0.846	0.000	0.000	0.000	0.000	0.000	0.000	0.000	0.000	0.000	0.000	0.000	0.000	0.000	0.000	32	236	8810	11324	1.750	Error	Error	6791	2019	0	0	9081	2243	0	0	0	0
3	20	13	""	"iYFR005C"	14270	28290	80	5426	6734	3954	125	135	62	100	100	0	1641	1791	801	79	94	75	100	100	0	0	0	0	0	0	0	0	0	0	0	0	0	0	0	0	0	0	0	3.394	3.860	3.944	3.594	1.588	4.467	0.828	0.000	0.000	0.000	0.000	0.000	0.000	0.000	0.000	0.000	0.000	0.000	0.000	0.000	0.000	52	340	6863	8321	1.763	Error	Error	5301	1562	0	0	6609	1712	0	0	0	0
3	21	13	""	"iYFR007W"	14470	28290	80	3103	3238	1680	129	139	66	100	100	0	2427	2385	1119	88	108	74	98	98	0	0	0	0	0	0	0	0	0	0	0	0	0	0	0	0	0	0	0	1.271	1.354	1.367	1.287	1.934	1.410	0.841	0.000	0.000	0.000	0.000	0.000	0.000	0.000	0.000	0.000	0.000	0.000	0.000	0.000	0.000	52	340	5313	5406	0.347	Error	Error	2974	2339	0	0	3109	2297	0	0	0	0
3	1	14	""	"iYFR019W"	10470	28490	80	1094	1662	1448	142	151	64	98	92	0	1212	1671	1328	96	123	92	96	92	0	0	0	0	0	0	0	0	0	0	0	0	0	0	0	0	0	0	0	0.853	0.965	0.896	0.795	2.373	1.032	0.858	0.000	0.000	0.000	0.000	0.000	0.000	0.000	0.000	0.000	0.000	0.000	0.000	0.000	0.000	52	340	2068	3095	-0.229	Error	Error	952	1116	0	0	1520	1575	0	0	0	0
3	2	14	""	"iYFR021W"	10680	28490	80	3564	3503	1849	141	157	121	100	96	0	4711	4060	1774	94	131	143	100	100	0	0	0	0	0	0	0	0	0	0	0	0	0	0	0	0	0	0	0	0.741	0.848	0.863	0.756	1.652	0.887	0.890	0.000	0.000	0.000	0.000	0.000	0.000	0.000	0.000	0.000	0.000	0.000	0.000	0.000	0.000	52	340	8040	7328	-0.432	Error	Error	3423	4617	0	0	3362	3966	0	0	0	0
3	3	14	""	"iYFR025C"	10870	28500	60	668	741	473	135	138	63	93	87	0	617	767	383	99	124	102	100	96	0	0	0	0	0	0	0	0	0	0	0	0	0	0	0	0	0	0	0	1.029	0.907	0.752	0.739	2.184	1.041	0.754	0.000	0.000	0.000	0.000	0.000	0.000	0.000	0.000	0.000	0.000	0.000	0.000	0.000	0.000	32	176	1051	1274	0.041	Error	Error	533	518	0	0	606	668	0	0	0	0
3	4	14	""	"iYGL013C"	11080	28490	90	4604	4636	1660	142	159	94	100	100	0	5102	4900	1309	109	146	129	100	100	0	0	0	0	0	0	0	0	0	0	0	0	0	0	0	0	0	0	0	0.894	0.938	0.932	0.898	1.451	0.960	0.827	0.000	0.000	0.000	0.000	0.000	0.000	0.000	0.000	0.000	0.000	0.000	0.000	0.000	0.000	52	420	9455	9285	-0.162	Error	Error	4462	4993	0	0	4494	4791	0	0	0	0
3	5	14	""	"iYGL009C"	11270	28490	80	2638	3623	2952	134	146	63	98	98	0	3820	5151	4061	106	131	83	98	98	0	0	0	0	0	0	0	0	0	0	0	0	0	0	0	0	0	0	0	0.674	0.692	0.627	0.628	1.694	0.695	0.906	0.000	0.000	0.000	0.000	0.000	0.000	0.000	0.000	0.000	0.000	0.000	0.000	0.000	0.000	52	340	6218	8534	-0.569	Error	Error	2504	3714	0	0	3489	5045	0	0	0	0
3	6	14	""	"iYGL006W"	11470	28490	80	7648	8023	3580	137	152	71	100	100	0	1394	1281	576	92	113	68	94	92	0	0	0	0	0	0	0	0	0	0	0	0	0	0	0	0	0	0	0	5.769	6.632	6.559	6.692	1.754	6.991	0.847	0.000	0.000	0.000	0.000	0.000	0.000	0.000	0.000	0.000	0.000	0.000	0.000	0.000	0.000	52	340	8813	9075	2.528	Error	Error	7511	1302	0	0	7886	1189	0	0	0	0
3	7	14	""	"iYGR011W"	11670	28500	80	2797	3168	2318	130	142	63	100	100	0	2740	3535	2364	90	147	462	96	84	0	0	0	0	0	0	0	0	0	0	0	0	0	0	0	0	0	0	0	1.006	0.882	0.867	0.823	1.871	0.912	0.854	0.000	0.000	0.000	0.000	0.000	0.000	0.000	0.000	0.000	0.000	0.000	0.000	0.000	0.000	52	340	5317	6483	0.009	Error	Error	2667	2650	0	0	3038	3445	0	0	0	0
3	8	14	""	"iYGR015C"	11870	28490	80	4446	4429	2769	150	158	78	100	100	0	2217	2315	1359	97	120	76	98	98	0	0	0	0	0	0	0	0	0	0	0	0	0	0	0	0	0	0	0	2.026	1.929	1.919	1.876	2.068	2.037	0.892	0.000	0.000	0.000	0.000	0.000	0.000	0.000	0.000	0.000	0.000	0.000	0.000	0.000	0.000	52	340	6416	6497	1.019	Error	Error	4296	2120	0	0	4279	2218	0	0	0	0
3	9	14	""	"iYGR020C"	12060	28490	70	6837	6259	1921	145	151	66	100	100	0	5665	5281	1142	102	125	80	100	100	0	0	0	0	0	0	0	0	0	0	0	0	0	0	0	0	0	0	0	1.203	1.181	1.273	1.132	1.462	1.181	0.873	0.000	0.000	0.000	0.000	0.000	0.000	0.000	0.000	0.000	0.000	0.000	0.000	0.000	0.000	32	236	12255	11293	0.267	Error	Error	6692	5563	0	0	6114	5179	0	0	0	0
3	10	14	""	"iYGR034W"	12270	28490	80	3330	5235	4721	141	148	70	100	100	0	1909	2491	1908	88	112	80	100	100	0	0	0	0	0	0	0	0	0	0	0	0	0	0	0	0	0	0	0	1.751	2.120	1.813	1.729	1.849	2.393	0.884	0.000	0.000	0.000	0.000	0.000	0.000	0.000	0.000	0.000	0.000	0.000	0.000	0.000	0.000	52	340	5010	7497	0.808	Error	Error	3189	1821	0	0	5094	2403	0	0	0	0
3	11	14	""	"iYGR038W"	12480	28490	60	2130	3515	3441	139	140	62	100	96	0	1381	2550	2223	84	101	59	100	100	0	0	0	0	0	0	0	0	0	0	0	0	0	0	0	0	0	0	0	1.535	1.369	1.302	1.186	2.259	1.507	0.886	0.000	0.000	0.000	0.000	0.000	0.000	0.000	0.000	0.000	0.000	0.000	0.000	0.000	0.000	32	176	3288	5842	0.618	Error	Error	1991	1297	0	0	3376	2466	0	0	0	0
3	12	14	""	"iYGR039W"	12670	28500	70	855	1012	607	124	138	71	100	90	0	2036	2294	1488	90	115	108	96	93	0	0	0	0	0	0	0	0	0	0	0	0	0	0	0	0	0	0	0	0.376	0.403	0.380	0.424	1.961	0.389	0.883	0.000	0.000	0.000	0.000	0.000	0.000	0.000	0.000	0.000	0.000	0.000	0.000	0.000	0.000	32	236	2677	3092	-1.413	Error	Error	731	1946	0	0	888	2204	0	0	0	0
3	13	14	""	"iYGR055W"	12880	28490	90	1288	1674	1167	135	151	75	100	98	0	3120	4089	2527	98	129	102	100	100	0	0	0	0	0	0	0	0	0	0	0	0	0	0	0	0	0	0	0	0.382	0.386	0.365	0.340	1.546	0.396	0.902	0.000	0.000	0.000	0.000	0.000	0.000	0.000	0.000	0.000	0.000	0.000	0.000	0.000	0.000	52	420	4175	5530	-1.390	Error	Error	1153	3022	0	0	1539	3991	0	0	0	0
3	14	14	""	"iYGR059W"	13080	28490	80	1102	1437	1038	133	144	65	100	94	0	2351	2916	1912	98	133	108	100	94	0	0	0	0	0	0	0	0	0	0	0	0	0	0	0	0	0	0	0	0.430	0.463	0.438	0.448	1.626	0.474	0.864	0.000	0.000	0.000	0.000	0.000	0.000	0.000	0.000	0.000	0.000	0.000	0.000	0.000	0.000	52	340	3222	4122	-1.217	Error	Error	969	2253	0	0	1304	2818	0	0	0	0
3	15	14	""	"iYGR062C"	13280	28490	80	637	989	826	131	137	62	90	86	0	1832	1972	1627	99	120	73	96	94	0	0	0	0	0	0	0	0	0	0	0	0	0	0	0	0	0	0	0	0.292	0.458	0.432	0.424	2.058	0.463	0.854	0.000	0.000	0.000	0.000	0.000	0.000	0.000	0.000	0.000	0.000	0.000	0.000	0.000	0.000	52	340	2239	2731	-1.776	Error	Error	506	1733	0	0	858	1873	0	0	0	0
3	16	14	""	"iYHR001W"	13470	28490	80	7272	9464	6878	129	148	109	100	100	0	2012	2003	1220	81	107	86	96	90	0	0	0	0	0	0	0	0	0	0	0	0	0	0	0	0	0	0	0	3.699	4.857	5.069	4.987	1.842	5.591	0.844	0.000	0.000	0.000	0.000	0.000	0.000	0.000	0.000	0.000	0.000	0.000	0.000	0.000	0.000	52	340	9074	11257	1.887	Error	Error	7143	1931	0	0	9335	1922	0	0	0	0
3	17	14	""	"iYHR004C"	13680	28500	80	4810	4658	2640	123	132	63	100	100	0	2339	2315	962	86	104	67	100	100	0	0	0	0	0	0	0	0	0	0	0	0	0	0	0	0	0	0	0	2.080	2.035	2.075	1.764	1.824	2.341	0.841	0.000	0.000	0.000	0.000	0.000	0.000	0.000	0.000	0.000	0.000	0.000	0.000	0.000	0.000	52	340	6940	6764	1.057	Error	Error	4687	2253	0	0	4535	2229	0	0	0	0
3	18	14	""	"iYHRCdelta4"	13870	28490	90	9583	9487	3733	116	128	68	100	100	0	7240	6738	2314	76	94	78	100	100	0	0	0	0	0	0	0	0	0	0	0	0	0	0	0	0	0	0	0	1.321	1.407	1.478	1.438	1.771	1.468	0.863	0.000	0.000	0.000	0.000	0.000	0.000	0.000	0.000	0.000	0.000	0.000	0.000	0.000	0.000	52	420	16631	16033	0.402	Error	Error	9467	7164	0	0	9371	6662	0	0	0	0
3	19	14	""	"iYHR017W"	14070	28490	80	851	1454	1397	108	113	56	96	94	0	554	1019	939	70	85	75	96	84	0	0	0	0	0	0	0	0	0	0	0	0	0	0	0	0	0	0	0	1.535	1.418	1.367	1.286	2.122	1.491	0.897	0.000	0.000	0.000	0.000	0.000	0.000	0.000	0.000	0.000	0.000	0.000	0.000	0.000	0.000	52	340	1227	2295	0.618	Error	Error	743	484	0	0	1346	949	0	0	0	0
3	20	14	""	"iYHRCsigma2"	14280	28490	80	329	967	1405	116	152	342	30	23	0	315	1137	1673	78	165	1300	19	17	0	0	0	0	0	0	0	0	0	0	0	0	0	0	0	0	0	0	0	0.899	0.804	0.812	0.752	3.361	0.361	0.481	0.000	0.000	0.000	0.000	0.000	0.000	0.000	0.000	0.000	0.000	0.000	0.000	0.000	0.000	52	340	450	1910	-0.154	Error	Error	213	237	0	0	851	1059	0	0	0	0
3	21	14	""	"iYHR023W"	14480	28480	80	1757	3815	3966	127	135	58	100	100	0	1086	2024	2090	88	106	70	94	90	0	0	0	0	0	0	0	0	0	0	0	0	0	0	0	0	0	0	0	1.633	1.905	1.788	2.014	2.430	1.977	0.877	0.000	0.000	0.000	0.000	0.000	0.000	0.000	0.000	0.000	0.000	0.000	0.000	0.000	0.000	52	340	2628	5624	0.708	Error	Error	1630	998	0	0	3688	1936	0	0	0	0
3	1	15	""	"iYHR039C"	10480	28690	80	1039	1307	935	146	153	69	98	90	0	1177	1424	913	110	145	115	98	92	0	0	0	0	0	0	0	0	0	0	0	0	0	0	0	0	0	0	0	0.837	0.884	0.925	0.738	1.789	0.932	0.848	0.000	0.000	0.000	0.000	0.000	0.000	0.000	0.000	0.000	0.000	0.000	0.000	0.000	0.000	52	340	1960	2475	-0.257	Error	Error	893	1067	0	0	1161	1314	0	0	0	0
3	2	15	""	"iYHR042W"	10670	28690	80	1005	2037	1906	136	153	122	96	84	0	1198	1860	1805	109	133	107	98	92	0	0	0	0	0	0	0	0	0	0	0	0	0	0	0	0	0	0	0	0.798	1.086	1.104	1.074	2.315	1.077	0.913	0.000	0.000	0.000	0.000	0.000	0.000	0.000	0.000	0.000	0.000	0.000	0.000	0.000	0.000	52	340	1958	3652	-0.326	Error	Error	869	1089	0	0	1901	1751	0	0	0	0
3	3	15	""	"iYHR046C"	10880	28700	90	3656	4933	3731	133	142	61	100	100	0	2595	3231	2076	101	119	68	100	100	0	0	0	0	0	0	0	0	0	0	0	0	0	0	0	0	0	0	0	1.413	1.534	1.436	1.327	1.749	1.662	0.873	0.000	0.000	0.000	0.000	0.000	0.000	0.000	0.000	0.000	0.000	0.000	0.000	0.000	0.000	52	420	6017	7930	0.498	Error	Error	3523	2494	0	0	4800	3130	0	0	0	0
3	4	15	""	"iYHR060W"	11080	28690	80	1198	1669	1224	129	141	63	98	98	0	1837	2214	1370	98	130	104	100	100	0	0	0	0	0	0	0	0	0	0	0	0	0	0	0	0	0	0	0	0.615	0.728	0.706	0.643	1.755	0.782	0.876	0.000	0.000	0.000	0.000	0.000	0.000	0.000	0.000	0.000	0.000	0.000	0.000	0.000	0.000	52	340	2808	3656	-0.702	Error	Error	1069	1739	0	0	1540	2116	0	0	0	0
3	5	15	""	"iYHR064C"	11280	28680	70	3047	2428	1535	142	160	102	100	96	0	5797	4587	2745	100	166	340	100	96	0	0	0	0	0	0	0	0	0	0	0	0	0	0	0	0	0	0	0	0.510	0.509	0.487	0.464	1.913	0.482	0.859	0.000	0.000	0.000	0.000	0.000	0.000	0.000	0.000	0.000	0.000	0.000	0.000	0.000	0.000	32	236	8602	6773	-0.972	Error	Error	2905	5697	0	0	2286	4487	0	0	0	0
3	6	15	""	"iYHR068W"	11480	28690	90	1416	2854	2833	131	143	71	98	96	0	1180	2032	1838	96	115	80	100	98	0	0	0	0	0	0	0	0	0	0	0	0	0	0	0	0	0	0	0	1.185	1.407	1.207	1.226	1.740	1.503	0.922	0.000	0.000	0.000	0.000	0.000	0.000	0.000	0.000	0.000	0.000	0.000	0.000	0.000	0.000	52	420	2369	4659	0.245	Error	Error	1285	1084	0	0	2723	1936	0	0	0	0
3	7	15	""	"iYIL023C"	11660	28690	70	1845	1769	691	125	136	60	100	100	0	6271	5579	1855	106	127	94	100	100	0	0	0	0	0	0	0	0	0	0	0	0	0	0	0	0	0	0	0	0.279	0.300	0.300	0.290	1.437	0.287	0.866	0.000	0.000	0.000	0.000	0.000	0.000	0.000	0.000	0.000	0.000	0.000	0.000	0.000	0.000	32	236	7885	7117	-1.842	Error	Error	1720	6165	0	0	1644	5473	0	0	0	0
3	8	15	""	"iYIL019W"	11870	28690	80	9041	9132	5076	125	138	64	100	100	0	6843	5362	2439	95	144	492	100	98	0	0	0	0	0	0	0	0	0	0	0	0	0	0	0	0	0	0	0	1.321	1.710	1.746	1.562	1.606	1.829	0.846	0.000	0.000	0.000	0.000	0.000	0.000	0.000	0.000	0.000	0.000	0.000	0.000	0.000	0.000	52	340	15664	14274	0.402	Error	Error	8916	6748	0	0	9007	5267	0	0	0	0
3	9	15	""	"iYIL015W"	12060	28700	60	667	771	478	116	126	61	90	87	0	437	519	338	87	99	49	93	93	0	0	0	0	0	0	0	0	0	0	0	0	0	0	0	0	0	0	0	1.574	1.516	1.607	1.550	2.271	1.550	0.795	0.000	0.000	0.000	0.000	0.000	0.000	0.000	0.000	0.000	0.000	0.000	0.000	0.000	0.000	32	176	901	1087	0.655	Error	Error	551	350	0	0	655	432	0	0	0	0
3	10	15	""	"iYIL005W"	12260	28690	70	5870	7806	6475	128	136	66	100	100	0	1394	1508	1084	84	101	74	100	100	0	0	0	0	0	0	0	0	0	0	0	0	0	0	0	0	0	0	0	4.383	5.392	5.290	4.793	1.913	6.161	0.836	0.000	0.000	0.000	0.000	0.000	0.000	0.000	0.000	0.000	0.000	0.000	0.000	0.000	0.000	32	236	7052	9102	2.132	Error	Error	5742	1310	0	0	7678	1424	0	0	0	0
3	11	15	""	"iYIL001W"	12470	28700	70	1514	1974	1488	124	134	64	100	100	0	310	376	209	87	108	81	87	65	0	0	0	0	0	0	0	0	0	0	0	0	0	0	0	0	0	0	0	6.233	6.401	6.142	6.130	2.156	7.613	0.699	0.000	0.000	0.000	0.000	0.000	0.000	0.000	0.000	0.000	0.000	0.000	0.000	0.000	0.000	32	236	1613	2139	2.640	Error	Error	1390	223	0	0	1850	289	0	0	0	0
3	12	15	""	"iYIR003W"	12660	28700	70	1975	2116	1300	115	151	344	93	78	0	590	661	417	82	120	243	71	50	0	0	0	0	0	0	0	0	0	0	0	0	0	0	0	0	0	0	0	3.661	3.456	3.296	3.809	1.923	2.930	0.744	0.000	0.000	0.000	0.000	0.000	0.000	0.000	0.000	0.000	0.000	0.000	0.000	0.000	0.000	32	236	2368	2580	1.872	Error	Error	1860	508	0	0	2001	579	0	0	0	0
3	13	15	""	"iYIR018W-0"	12870	28690	90	11897	10851	3469	133	147	72	100	100	0	8781	8517	1587	91	114	76	100	100	0	0	0	0	0	0	0	0	0	0	0	0	0	0	0	0	0	0	0	1.354	1.272	1.277	1.195	1.428	1.356	0.884	0.000	0.000	0.000	0.000	0.000	0.000	0.000	0.000	0.000	0.000	0.000	0.000	0.000	0.000	52	420	20454	19144	0.437	Error	Error	11764	8690	0	0	10718	8426	0	0	0	0
3	14	15	""	"iYIR020C"	13070	28690	80	1771	2060	1264	134	144	65	100	100	0	2757	2629	1363	96	125	104	96	96	0	0	0	0	0	0	0	0	0	0	0	0	0	0	0	0	0	0	0	0.615	0.760	0.802	0.750	2.353	0.800	0.838	0.000	0.000	0.000	0.000	0.000	0.000	0.000	0.000	0.000	0.000	0.000	0.000	0.000	0.000	52	340	4298	4459	-0.701	Error	Error	1637	2661	0	0	1926	2533	0	0	0	0
3	15	15	""	"iYIR022W"	13280	28690	80	1400	1359	809	132	142	68	100	98	0	4077	4063	2066	100	125	98	98	98	0	0	0	0	0	0	0	0	0	0	0	0	0	0	0	0	0	0	0	0.319	0.310	0.325	0.294	2.065	0.309	0.826	0.000	0.000	0.000	0.000	0.000	0.000	0.000	0.000	0.000	0.000	0.000	0.000	0.000	0.000	52	340	5245	5190	-1.649	Error	Error	1268	3977	0	0	1227	3963	0	0	0	0
3	16	15	""	"iYIR038C-0"	13470	28690	90	4207	4097	919	125	131	70	100	100	0	4448	4359	918	77	100	68	100	100	0	0	0	0	0	0	0	0	0	0	0	0	0	0	0	0	0	0	0	0.934	0.928	0.964	0.921	1.371	0.917	0.857	0.000	0.000	0.000	0.000	0.000	0.000	0.000	0.000	0.000	0.000	0.000	0.000	0.000	0.000	52	420	8453	8254	-0.099	Error	Error	4082	4371	0	0	3972	4282	0	0	0	0
3	17	15	""	"iYIRCdelta6-2"	13670	28690	90	7723	7654	3248	126	130	58	100	100	0	8761	7763	2994	81	105	74	98	98	0	0	0	0	0	0	0	0	0	0	0	0	0	0	0	0	0	0	0	0.875	0.980	1.010	1.052	2.100	0.982	0.880	0.000	0.000	0.000	0.000	0.000	0.000	0.000	0.000	0.000	0.000	0.000	0.000	0.000	0.000	52	420	16277	15210	-0.192	Error	Error	7597	8680	0	0	7528	7682	0	0	0	0
3	18	15	""	"iYIR042C"	13880	28690	80	4041	3889	1921	117	123	55	98	98	0	6737	6160	2276	75	95	76	100	100	0	0	0	0	0	0	0	0	0	0	0	0	0	0	0	0	0	0	0	0.589	0.620	0.599	0.557	1.578	0.648	0.881	0.000	0.000	0.000	0.000	0.000	0.000	0.000	0.000	0.000	0.000	0.000	0.000	0.000	0.000	52	340	10586	9857	-0.764	Error	Error	3924	6662	0	0	3772	6085	0	0	0	0
3	19	15	""	"iYJR076C"	14070	28690	80	1775	1894	907	111	120	55	100	100	0	2211	2263	1039	74	82	40	100	100	0	0	0	0	0	0	0	0	0	0	0	0	0	0	0	0	0	0	0	0.779	0.815	0.770	0.789	1.540	0.804	0.872	0.000	0.000	0.000	0.000	0.000	0.000	0.000	0.000	0.000	0.000	0.000	0.000	0.000	0.000	52	340	3801	3972	-0.361	Error	Error	1664	2137	0	0	1783	2189	0	0	0	0
3	20	15	""	"iYJR083C"	14280	28690	80	888	920	434	118	129	58	94	92	0	2477	2449	979	77	90	49	100	100	0	0	0	0	0	0	0	0	0	0	0	0	0	0	0	0	0	0	0	0.321	0.338	0.345	0.303	1.806	0.340	0.847	0.000	0.000	0.000	0.000	0.000	0.000	0.000	0.000	0.000	0.000	0.000	0.000	0.000	0.000	52	340	3170	3174	-1.640	Error	Error	770	2400	0	0	802	2372	0	0	0	0
3	21	15	""	"iYJR089W"	14480	28680	80	4385	4611	2167	136	173	304	100	98	0	2248	2296	1130	83	117	165	96	96	0	0	0	0	0	0	0	0	0	0	0	0	0	0	0	0	0	0	0	1.963	2.022	2.022	2.174	1.975	2.071	0.901	0.000	0.000	0.000	0.000	0.000	0.000	0.000	0.000	0.000	0.000	0.000	0.000	0.000	0.000	52	340	6414	6688	0.973	Error	Error	4249	2165	0	0	4475	2213	0	0	0	0
3	1	16	""	"iYJR102C"	10470	28890	80	2289	2145	626	130	140	62	100	100	0	4939	4593	1384	107	130	87	100	100	0	0	0	0	0	0	0	0	0	0	0	0	0	0	0	0	0	0	0	0.447	0.449	0.458	0.458	1.601	0.425	0.867	0.000	0.000	0.000	0.000	0.000	0.000	0.000	0.000	0.000	0.000	0.000	0.000	0.000	0.000	52	332	6991	6501	-1.162	Error	Error	2159	4832	0	0	2015	4486	0	0	0	0
3	2	16	""	"iYJR106W"	10660	28890	70	2497	2413	617	134	141	63	100	100	0	2649	2498	582	96	123	85	100	100	0	0	0	0	0	0	0	0	0	0	0	0	0	0	0	0	0	0	0	0.926	0.949	0.973	0.933	1.419	0.919	0.837	0.000	0.000	0.000	0.000	0.000	0.000	0.000	0.000	0.000	0.000	0.000	0.000	0.000	0.000	32	236	4916	4681	-0.112	Error	Error	2363	2553	0	0	2279	2402	0	0	0	0
3	3	16	""	"iYJR110W"	10870	28900	70	1551	1897	1053	138	140	59	100	100	0	2025	2272	1472	99	120	73	100	100	0	0	0	0	0	0	0	0	0	0	0	0	0	0	0	0	0	0	0	0.734	0.809	0.870	0.866	1.473	0.735	0.826	0.000	0.000	0.000	0.000	0.000	0.000	0.000	0.000	0.000	0.000	0.000	0.000	0.000	0.000	32	236	3339	3932	-0.447	Error	Error	1413	1926	0	0	1759	2173	0	0	0	0
3	4	16	""	"iYJR128W"	11070	28890	80	634	656	255	132	138	57	96	94	0	3007	2780	913	103	129	90	100	100	0	0	0	0	0	0	0	0	0	0	0	0	0	0	0	0	0	0	0	0.173	0.196	0.191	0.188	1.991	0.190	0.782	0.000	0.000	0.000	0.000	0.000	0.000	0.000	0.000	0.000	0.000	0.000	0.000	0.000	0.000	52	340	3406	3201	-2.532	Error	Error	502	2904	0	0	524	2677	0	0	0	0
3	5	16	""	"iYJR132W"	11270	28890	80	3952	3841	1570	134	143	62	100	100	0	2445	2134	946	94	117	75	94	92	0	0	0	0	0	0	0	0	0	0	0	0	0	0	0	0	0	0	0	1.624	1.817	1.840	2.053	2.253	1.839	0.872	0.000	0.000	0.000	0.000	0.000	0.000	0.000	0.000	0.000	0.000	0.000	0.000	0.000	0.000	52	340	6169	5747	0.700	Error	Error	3818	2351	0	0	3707	2040	0	0	0	0
3	6	16	""	"iYJR136C"	11470	28890	80	829	839	471	139	149	72	92	88	0	776	852	522	96	121	90	86	86	0	0	0	0	0	0	0	0	0	0	0	0	0	0	0	0	0	0	0	1.015	0.926	0.892	0.911	2.491	0.911	0.745	0.000	0.000	0.000	0.000	0.000	0.000	0.000	0.000	0.000	0.000	0.000	0.000	0.000	0.000	52	340	1370	1456	0.021	Error	Error	690	680	0	0	700	756	0	0	0	0
3	7	16	""	"iYJR151C-1"	11680	28890	80	2448	2416	661	126	138	70	100	100	0	7035	6969	1427	92	116	77	100	100	0	0	0	0	0	0	0	0	0	0	0	0	0	0	0	0	0	0	0	0.334	0.333	0.335	0.325	1.406	0.319	0.870	0.000	0.000	0.000	0.000	0.000	0.000	0.000	0.000	0.000	0.000	0.000	0.000	0.000	0.000	52	340	9265	9167	-1.580	Error	Error	2322	6943	0	0	2290	6877	0	0	0	0
3	8	16	""	"iYJR153W-1"	11870	28890	80	3318	3178	750	123	133	62	100	100	0	4845	4915	863	88	109	85	100	100	0	0	0	0	0	0	0	0	0	0	0	0	0	0	0	0	0	0	0	0.672	0.633	0.665	0.621	1.339	0.614	0.859	0.000	0.000	0.000	0.000	0.000	0.000	0.000	0.000	0.000	0.000	0.000	0.000	0.000	0.000	52	340	7952	7882	-0.574	Error	Error	3195	4757	0	0	3055	4827	0	0	0	0
3	9	16	""	"iYJR157W-0"	12070	28890	80	15598	14898	5934	130	143	66	100	100	0	7893	7314	2910	86	106	64	100	98	0	0	0	0	0	0	0	0	0	0	0	0	0	0	0	0	0	0	0	1.981	2.043	2.082	2.198	1.837	2.103	0.904	0.000	0.000	0.000	0.000	0.000	0.000	0.000	0.000	0.000	0.000	0.000	0.000	0.000	0.000	52	340	23275	21996	0.986	Error	Error	15468	7807	0	0	14768	7228	0	0	0	0
3	10	16	""	"iYKR051W"	12270	28900	90	5587	6453	3305	125	130	56	100	100	0	2077	2135	1098	85	100	59	98	98	0	0	0	0	0	0	0	0	0	0	0	0	0	0	0	0	0	0	0	2.742	3.087	3.204	3.101	1.526	3.282	0.849	0.000	0.000	0.000	0.000	0.000	0.000	0.000	0.000	0.000	0.000	0.000	0.000	0.000	0.000	52	420	7454	8378	1.455	Error	Error	5462	1992	0	0	6328	2050	0	0	0	0
3	11	16	""	"iYKR055W"	12470	28890	80	1081	1087	510	125	135	66	98	94	0	3158	3040	1215	88	108	66	100	100	0	0	0	0	0	0	0	0	0	0	0	0	0	0	0	0	0	0	0	0.311	0.326	0.315	0.289	1.917	0.314	0.805	0.000	0.000	0.000	0.000	0.000	0.000	0.000	0.000	0.000	0.000	0.000	0.000	0.000	0.000	52	340	4026	3914	-1.683	Error	Error	956	3070	0	0	962	2952	0	0	0	0
3	12	16	""	"iYKR059W"	12670	28890	80	770	823	329	128	137	61	96	94	0	1283	1250	443	85	102	62	100	100	0	0	0	0	0	0	0	0	0	0	0	0	0	0	0	0	0	0	0	0.536	0.597	0.570	0.568	1.681	0.596	0.806	0.000	0.000	0.000	0.000	0.000	0.000	0.000	0.000	0.000	0.000	0.000	0.000	0.000	0.000	52	340	1840	1860	-0.900	Error	Error	642	1198	0	0	695	1165	0	0	0	0
3	13	16	""	"itK(UUU)K"	12870	28890	80	425	439	240	127	169	405	34	3	0	1201	1460	919	84	264	1933	25	0	0	0	0	0	0	0	0	0	0	0	0	0	0	0	0	0	0	0	0	0.267	0.227	0.225	0.210	2.275	0.217	0.753	0.000	0.000	0.000	0.000	0.000	0.000	0.000	0.000	0.000	0.000	0.000	0.000	0.000	0.000	52	340	1415	1688	-1.906	Error	Error	298	1117	0	0	312	1376	0	0	0	0
3	14	16	""	"iYKR076W"	13070	28890	80	1750	1755	801	138	177	405	92	78	0	4461	4100	1664	101	279	1932	86	53	0	0	0	0	0	0	0	0	0	0	0	0	0	0	0	0	0	0	0	0.370	0.404	0.400	0.376	1.693	0.398	0.856	0.000	0.000	0.000	0.000	0.000	0.000	0.000	0.000	0.000	0.000	0.000	0.000	0.000	0.000	52	340	5972	5616	-1.435	Error	Error	1612	4360	0	0	1617	3999	0	0	0	0
3	15	16	""	"iYKR080W"	13280	28890	80	574	872	795	124	139	67	86	78	0	600	960	820	90	117	81	98	92	0	0	0	0	0	0	0	0	0	0	0	0	0	0	0	0	0	0	0	0.882	0.860	0.813	0.720	2.364	0.916	0.875	0.000	0.000	0.000	0.000	0.000	0.000	0.000	0.000	0.000	0.000	0.000	0.000	0.000	0.000	52	340	960	1618	-0.181	Error	Error	450	510	0	0	748	870	0	0	0	0
3	16	16	""	"iYKR095W"	13470	28890	80	7007	7384	3624	122	130	62	100	100	0	10068	9487	4681	78	98	71	100	100	0	0	0	0	0	0	0	0	0	0	0	0	0	0	0	0	0	0	0	0.689	0.772	0.788	0.851	1.904	0.759	0.892	0.000	0.000	0.000	0.000	0.000	0.000	0.000	0.000	0.000	0.000	0.000	0.000	0.000	0.000	52	340	16875	16671	-0.537	Error	Error	6885	9990	0	0	7262	9409	0	0	0	0
3	17	16	""	"iYKR099W"	13670	28890	80	4912	5509	3078	129	137	64	100	100	0	4571	4377	1806	84	113	88	100	100	0	0	0	0	0	0	0	0	0	0	0	0	0	0	0	0	0	0	0	1.066	1.253	1.268	1.169	1.581	1.378	0.884	0.000	0.000	0.000	0.000	0.000	0.000	0.000	0.000	0.000	0.000	0.000	0.000	0.000	0.000	52	340	9270	9673	0.092	Error	Error	4783	4487	0	0	5380	4293	0	0	0	0
3	18	16	""	"iYKR101W-2"	13870	28890	80	2567	2756	1273	119	131	71	100	100	0	7958	8073	2837	86	107	72	100	100	0	0	0	0	0	0	0	0	0	0	0	0	0	0	0	0	0	0	0	0.311	0.330	0.332	0.314	1.471	0.330	0.884	0.000	0.000	0.000	0.000	0.000	0.000	0.000	0.000	0.000	0.000	0.000	0.000	0.000	0.000	52	340	10320	10624	-1.685	Error	Error	2448	7872	0	0	2637	7987	0	0	0	0
3	19	16	""	"iYLL062C"	14080	28890	80	1555	1510	697	121	126	56	98	98	0	3352	3196	1042	76	94	57	100	100	0	0	0	0	0	0	0	0	0	0	0	0	0	0	0	0	0	0	0	0.438	0.445	0.413	0.410	1.514	0.462	0.856	0.000	0.000	0.000	0.000	0.000	0.000	0.000	0.000	0.000	0.000	0.000	0.000	0.000	0.000	52	340	4710	4509	-1.192	Error	Error	1434	3276	0	0	1389	3120	0	0	0	0
3	20	16	""	"iYLL058W"	14270	28890	90	3274	3208	1424	125	132	58	100	100	0	2844	2692	877	78	95	61	100	100	0	0	0	0	0	0	0	0	0	0	0	0	0	0	0	0	0	0	0	1.138	1.179	1.236	1.095	1.868	1.257	0.837	0.000	0.000	0.000	0.000	0.000	0.000	0.000	0.000	0.000	0.000	0.000	0.000	0.000	0.000	52	420	5915	5697	0.187	Error	Error	3149	2766	0	0	3083	2614	0	0	0	0
3	21	16	""	"iYLL055W"	14480	28890	80	11140	11405	5098	127	136	65	100	100	0	4776	4512	1147	82	97	59	100	100	0	0	0	0	0	0	0	0	0	0	0	0	0	0	0	0	0	0	0	2.346	2.546	2.527	2.324	1.626	2.950	0.821	0.000	0.000	0.000	0.000	0.000	0.000	0.000	0.000	0.000	0.000	0.000	0.000	0.000	0.000	52	340	15707	15708	1.230	Error	Error	11013	4694	0	0	11278	4430	0	0	0	0
3	1	17	""	"iYLRWdelta14"	10470	29090	80	1162	1467	923	132	143	68	100	100	0	919	1139	752	102	132	166	98	90	0	0	0	0	0	0	0	0	0	0	0	0	0	0	0	0	0	0	0	1.261	1.287	1.182	1.323	1.873	1.271	0.774	0.000	0.000	0.000	0.000	0.000	0.000	0.000	0.000	0.000	0.000	0.000	0.000	0.000	0.000	52	332	1847	2372	0.334	Error	Error	1030	817	0	0	1335	1037	0	0	0	0
3	2	17	""	"iYLR259C"	10670	29100	70	3715	3756	2384	136	146	68	100	100	0	7177	6611	3824	88	118	93	100	100	0	0	0	0	0	0	0	0	0	0	0	0	0	0	0	0	0	0	0	0.505	0.555	0.552	0.489	2.015	0.561	0.891	0.000	0.000	0.000	0.000	0.000	0.000	0.000	0.000	0.000	0.000	0.000	0.000	0.000	0.000	32	236	10668	10143	-0.986	Error	Error	3579	7089	0	0	3620	6523	0	0	0	0
3	3	17	""	"iYLR263W"	10870	29090	80	867	1187	854	133	144	68	98	94	0	1289	1827	1282	88	111	100	98	96	0	0	0	0	0	0	0	0	0	0	0	0	0	0	0	0	0	0	0	0.611	0.606	0.594	0.577	2.196	0.611	0.857	0.000	0.000	0.000	0.000	0.000	0.000	0.000	0.000	0.000	0.000	0.000	0.000	0.000	0.000	52	340	1935	2793	-0.710	Error	Error	734	1201	0	0	1054	1739	0	0	0	0
3	4	17	""	"iYLR281C"	11070	29100	60	246	292	147	138	143	63	65	43	0	423	636	420	95	127	129	87	65	0	0	0	0	0	0	0	0	0	0	0	0	0	0	0	0	0	0	0	0.329	0.285	0.318	0.299	2.692	0.283	0.599	0.000	0.000	0.000	0.000	0.000	0.000	0.000	0.000	0.000	0.000	0.000	0.000	0.000	0.000	32	176	436	695	-1.603	Error	Error	108	328	0	0	154	541	0	0	0	0
3	5	17	""	"iYLR286C"	11270	29100	80	1945	3289	3009	137	147	62	100	98	0	3419	4576	3610	94	116	75	100	100	0	0	0	0	0	0	0	0	0	0	0	0	0	0	0	0	0	0	0	0.544	0.703	0.627	0.545	2.286	0.754	0.879	0.000	0.000	0.000	0.000	0.000	0.000	0.000	0.000	0.000	0.000	0.000	0.000	0.000	0.000	52	340	5133	7634	-0.879	Error	Error	1808	3325	0	0	3152	4482	0	0	0	0
3	6	17	""	"iYLR289W"	11480	29100	80	826	1744	2150	142	154	98	88	75	0	476	994	1032	98	126	114	88	76	0	0	0	0	0	0	0	0	0	0	0	0	0	0	0	0	0	0	0	1.810	1.788	1.401	1.322	2.394	2.063	0.860	0.000	0.000	0.000	0.000	0.000	0.000	0.000	0.000	0.000	0.000	0.000	0.000	0.000	0.000	52	340	1062	2498	0.856	Error	Error	684	378	0	0	1602	896	0	0	0	0
3	7	17	""	"iYLR304C"	11670	29100	60	901	1137	834	139	141	63	96	84	0	2097	3007	2227	89	107	69	100	100	0	0	0	0	0	0	0	0	0	0	0	0	0	0	0	0	0	0	0	0.379	0.342	0.297	0.276	1.998	0.343	0.877	0.000	0.000	0.000	0.000	0.000	0.000	0.000	0.000	0.000	0.000	0.000	0.000	0.000	0.000	32	176	2770	3916	-1.398	Error	Error	762	2008	0	0	998	2918	0	0	0	0
3	8	17	""	"iYLR308W"	11880	29100	70	490	1476	1621	130	131	60	87	71	0	430	1124	1163	84	97	60	100	93	0	0	0	0	0	0	0	0	0	0	0	0	0	0	0	0	0	0	0	1.040	1.294	1.137	0.868	2.905	1.392	0.851	0.000	0.000	0.000	0.000	0.000	0.000	0.000	0.000	0.000	0.000	0.000	0.000	0.000	0.000	32	236	706	2386	0.057	Error	Error	360	346	0	0	1346	1040	0	0	0	0
3	9	17	""	"iYLR312W-A"	12070	29090	80	1167	2554	2847	125	133	61	96	92	0	1162	2393	2631	86	106	71	100	96	0	0	0	0	0	0	0	0	0	0	0	0	0	0	0	0	0	0	0	0.968	1.053	0.986	0.908	2.125	1.078	0.901	0.000	0.000	0.000	0.000	0.000	0.000	0.000	0.000	0.000	0.000	0.000	0.000	0.000	0.000	52	340	2118	4736	-0.046	Error	Error	1042	1076	0	0	2429	2307	0	0	0	0
[truncated: 4,074,160 more chars]
