# Supplementary material for: Genome-Wide Mapping of the Cohesin Complex in the Yeast Saccharomyces cerevisiae
Source: PLoS Biol. 2004 Jul 27;2(9):e259. doi: 10.1371/journal.pbio.0020259 (PMC490026; doi:10.1371/journal.pbio.0020259)
Supplement: Dataset S49 — Cy3 = genomic DNA; Cy5 = ChIP nocodazole arrest galactose Mcd1-18Myc in W303. (4.4 MB XLS). [file pbio.0020259.sd049.xls]

ATF	1.0
27	82    
"Type=GenePix Results 2"
"DateTime=2002/09/26 10:24:12"
"Settings=L:\cohesin followup\UP6_225.gps"
"GalFile=C:\Documents and Settings\jen.JEN-W2000\Desktop\UberChip6.gal"
"PixelSize=10"
"Wavelengths=635	532"
"ImageFiles=L:\cohesin followup\UP6_225_635.tif 0	L:\cohesin followup\UP6_225_532.tif 0"
"NormalizationMethod=None"
"NormalizationFactors=1	1"
"JpegImage=L:\cohesin followup\UP6_0225.jpg"
"RatioFormulations=W1/W2 (635/532)"
"Barcode="
"BackgroundSubtraction=LocalFeature"
"ImageOrigin=640, 24690"
"JpegOrigin=1240, 25320"
"Creator=GenePix Pro 4.0.1.9"
"Scanner=GenePix 4000B [87097]"
"FocusPosition=0"
"Temperature=27.52"
"LinesAveraged=1"
"Comment=Cy5=1827-22D gal NZ MycMcd1 ChIP 9-17 Cy3=total gDNA"
"PMTGain=650	570"
"ScanPower=100	100"
"LaserPower=3.37	3.63"
"LaserOnTime=15856	15868"
"ScanRegion=64,2469,1954,6174"
"Supplier="
"Block"	"Column"	"Row"	"Name"	"ID"	"X"	"Y"	"Dia."	"F635 Median"	"F635 Mean"	"F635 SD"	"B635 Median"	"B635 Mean"	"B635 SD"	"% > B635+1SD"	"% > B635+2SD"	"F635 % Sat."	"F532 Median"	"F532 Mean"	"F532 SD"	"B532 Median"	"B532 Mean"	"B532 SD"	"% > B532+1SD"	"% > B532+2SD"	"F532 % Sat."	"F3 Median"	"F3 Mean"	"F3 SD"	"B3 Median"	"B3 Mean"	"B3 SD"	"% > B3+1SD"	"% > B3+2SD"	"F3 % Sat."	"F4 Median"	"F4 Mean"	"F4 SD"	"B4 Median"	"B4 Mean"	"B4 SD"	"% > B4+1SD"	"% > B4+2SD"	"F4 % Sat."	"Ratio of Medians (635/532)"	"Ratio of Means (635/532)"	"Median of Ratios (635/532)"	"Mean of Ratios (635/532)"	"Ratios SD (635/532)"	"Rgn Ratio (635/532)"	"Rgn R� (635/532)"	"Ratio of Medians (Ratio/2)"	"Ratio of Means (Ratio/2)"	"Median of Ratios (Ratio/2)"	"Mean of Ratios (Ratio/2)"	"Ratios SD (Ratio/2)"	"Rgn Ratio (Ratio/2)"	"Rgn R� (Ratio/2)"	"Ratio of Medians (Ratio/3)"	"Ratio of Means (Ratio/3)"	"Median of Ratios (Ratio/3)"	"Mean of Ratios (Ratio/3)"	"Ratios SD (Ratio/3)"	"Rgn Ratio (Ratio/3)"	"Rgn R� (Ratio/3)"	"F Pixels"	"B Pixels"	"Sum of Medians"	"Sum of Means"	"Log Ratio (635/532)"	"Log Ratio (Ratio/2)"	"Log Ratio (Ratio/3)"	"F635 Median - B635"	"F532 Median - B532"	"F3 Median - B3"	"F4 Median - B4"	"F635 Mean - B635"	"F532 Mean - B532"	"F3 Mean - B3"	"F4 Mean - B4"	"Flags"	"Normalize"
1	1	1	""	"YBL081W"	1490	25680	110	9806	14516	10057	97	104	48	100	100	0	12067	17198	11500	122	163	148	100	100	0	0	0	0	0	0	0	0	0	0	0	0	0	0	0	0	0	0	0	0.813	0.844	0.821	0.836	1.229	0.851	0.960	0.000	0.000	0.000	0.000	0.000	0.000	0.000	0.000	0.000	0.000	0.000	0.000	0.000	0.000	80	516	21654	31495	-0.299	Error	Error	9709	11945	0	0	14419	17076	0	0	0	0
1	2	1	""	"YBL112C"	1720	25670	100	24647	25157	7600	111	121	53	100	100	0	43663	42037	12074	142	191	169	100	100	5	0	0	0	0	0	0	0	0	0	0	0	0	0	0	0	0	0	0	0.564	0.598	0.600	0.600	1.359	0.592	0.940	0.000	0.000	0.000	0.000	0.000	0.000	0.000	0.000	0.000	0.000	0.000	0.000	0.000	0.000	80	535	68057	66941	-0.827	Error	Error	24536	43521	0	0	25046	41895	0	0	0	0
1	3	1	"CDS1"	"YBR029C"	1920	25670	110	1322	2247	1642	109	118	53	100	100	0	3176	5341	4141	132	175	133	100	100	0	0	0	0	0	0	0	0	0	0	0	0	0	0	0	0	0	0	0	0.398	0.410	0.404	0.421	1.363	0.398	0.958	0.000	0.000	0.000	0.000	0.000	0.000	0.000	0.000	0.000	0.000	0.000	0.000	0.000	0.000	80	602	4257	7347	-1.327	Error	Error	1213	3044	0	0	2138	5209	0	0	0	0
1	4	1	""	"YBL083C"	2120	25670	80	326	438	336	104	109	48	98	86	0	599	837	694	118	149	96	98	88	0	0	0	0	0	0	0	0	0	0	0	0	0	0	0	0	0	0	0	0.462	0.465	0.441	0.466	1.782	0.439	0.779	0.000	0.000	0.000	0.000	0.000	0.000	0.000	0.000	0.000	0.000	0.000	0.000	0.000	0.000	52	332	703	1053	-1.115	Error	Error	222	481	0	0	334	719	0	0	0	0
1	5	1	"NTH2"	"YBR001C"	2320	25670	80	2425	6748	9975	106	114	53	100	100	0	661	1510	1879	125	155	101	94	86	0	0	0	0	0	0	0	0	0	0	0	0	0	0	0	0	0	0	0	4.326	4.796	4.823	4.601	2.268	5.629	0.827	0.000	0.000	0.000	0.000	0.000	0.000	0.000	0.000	0.000	0.000	0.000	0.000	0.000	0.000	52	332	2855	8027	2.113	Error	Error	2319	536	0	0	6642	1385	0	0	0	0
1	6	1	"RPL4A"	"YBR031W"	2530	25670	100	3289	5423	4874	110	120	55	100	100	0	3364	5432	5035	129	160	118	100	100	0	0	0	0	0	0	0	0	0	0	0	0	0	0	0	0	0	0	0	0.983	1.002	1.032	1.059	1.474	0.983	0.914	0.000	0.000	0.000	0.000	0.000	0.000	0.000	0.000	0.000	0.000	0.000	0.000	0.000	0.000	80	552	6414	10616	-0.025	Error	Error	3179	3235	0	0	5313	5303	0	0	0	0
1	7	1	"BOI1"	"YBL085W"	2740	25650	60	200	242	146	106	114	53	62	40	0	329	377	190	116	151	117	75	46	0	0	0	0	0	0	0	0	0	0	0	0	0	0	0	0	0	0	0	0.441	0.521	0.629	0.370	4.545	0.474	0.333	0.000	0.000	0.000	0.000	0.000	0.000	0.000	0.000	0.000	0.000	0.000	0.000	0.000	0.000	32	148	307	397	-1.180	Error	Error	94	213	0	0	136	261	0	0	0	0
1	8	1	"COQ1"	"YBR003W"	2940	25660	90	10432	12907	7769	127	149	143	100	100	0	7077	8373	5049	138	174	121	100	100	0	0	0	0	0	0	0	0	0	0	0	0	0	0	0	0	0	0	0	1.485	1.552	1.578	1.594	1.362	1.558	0.951	0.000	0.000	0.000	0.000	0.000	0.000	0.000	0.000	0.000	0.000	0.000	0.000	0.000	0.000	52	394	17244	21015	0.571	Error	Error	10305	6939	0	0	12780	8235	0	0	0	0
1	9	1	""	"YBR033W"	3130	25670	100	3756	7827	8790	110	127	74	98	98	0	4305	6471	7182	127	155	108	96	96	0	0	0	0	0	0	0	0	0	0	0	0	0	0	0	0	0	0	0	0.873	1.216	1.200	1.231	1.889	1.230	0.938	0.000	0.000	0.000	0.000	0.000	0.000	0.000	0.000	0.000	0.000	0.000	0.000	0.000	0.000	80	525	7824	14061	-0.196	Error	Error	3646	4178	0	0	7717	6344	0	0	0	0
1	10	1	"RPL23A"	"YBL087C"	3320	25670	90	4140	5063	2644	110	117	53	100	100	0	8825	10608	6263	124	155	123	100	100	0	0	0	0	0	0	0	0	0	0	0	0	0	0	0	0	0	0	0	0.463	0.472	0.487	0.499	1.458	0.420	0.880	0.000	0.000	0.000	0.000	0.000	0.000	0.000	0.000	0.000	0.000	0.000	0.000	0.000	0.000	52	406	12731	15437	-1.110	Error	Error	4030	8701	0	0	4953	10484	0	0	0	0
1	11	1	""	"YBR005W"	3520	25670	90	17924	17101	5581	121	136	108	100	100	0	5005	4761	1812	119	152	137	100	100	0	0	0	0	0	0	0	0	0	0	0	0	0	0	0	0	0	0	0	3.644	3.658	3.721	3.890	1.471	3.644	0.931	0.000	0.000	0.000	0.000	0.000	0.000	0.000	0.000	0.000	0.000	0.000	0.000	0.000	0.000	52	412	22689	21622	1.865	Error	Error	17803	4886	0	0	16980	4642	0	0	0	0
1	12	1	"PDX3"	"YBR035C"	3730	25670	90	7114	6742	1442	128	141	86	100	100	0	9951	9518	2109	131	158	105	100	100	0	0	0	0	0	0	0	0	0	0	0	0	0	0	0	0	0	0	0	0.711	0.705	0.692	0.707	1.153	0.694	0.936	0.000	0.000	0.000	0.000	0.000	0.000	0.000	0.000	0.000	0.000	0.000	0.000	0.000	0.000	52	412	16806	16001	-0.491	Error	Error	6986	9820	0	0	6614	9387	0	0	0	0
1	13	1	""	"YCL045C"	3930	25660	50	268	270	103	153	175	91	58	16	0	357	337	125	158	224	164	58	8	0	0	0	0	0	0	0	0	0	0	0	0	0	0	0	0	0	0	0	0.578	0.654	0.747	1.119	4.498	0.608	0.334	0.000	0.000	0.000	0.000	0.000	0.000	0.000	0.000	0.000	0.000	0.000	0.000	0.000	0.000	12	90	314	296	-0.791	Error	Error	115	199	0	0	117	179	0	0	0	0
1	14	1	""	"YCLX04W"	4130	25660	90	3903	3795	814	139	149	61	100	100	0	9717	9716	1695	161	196	124	100	100	0	0	0	0	0	0	0	0	0	0	0	0	0	0	0	0	0	0	0	0.394	0.383	0.383	0.378	1.194	0.374	0.931	0.000	0.000	0.000	0.000	0.000	0.000	0.000	0.000	0.000	0.000	0.000	0.000	0.000	0.000	52	400	13320	13211	-1.344	Error	Error	3764	9556	0	0	3656	9555	0	0	0	0
1	15	1	""	"YCR023C"	4330	25670	80	1833	3139	3647	114	122	55	100	100	0	1442	3002	3822	119	146	99	100	100	0	0	0	0	0	0	0	0	0	0	0	0	0	0	0	0	0	0	0	1.299	1.049	1.246	1.182	1.794	0.975	0.902	0.000	0.000	0.000	0.000	0.000	0.000	0.000	0.000	0.000	0.000	0.000	0.000	0.000	0.000	52	332	3042	5908	0.378	Error	Error	1719	1323	0	0	3025	2883	0	0	0	0
1	16	1	""	"YCL047C"	4540	25670	50	324	314	155	130	147	73	83	58	0	466	524	269	176	202	137	75	50	0	0	0	0	0	0	0	0	0	0	0	0	0	0	0	0	0	0	0	0.669	0.529	0.492	0.751	2.293	0.464	0.542	0.000	0.000	0.000	0.000	0.000	0.000	0.000	0.000	0.000	0.000	0.000	0.000	0.000	0.000	12	98	484	532	-0.580	Error	Error	194	290	0	0	184	348	0	0	0	0
1	17	1	""	"YCLX06C"	4750	25650	90	4953	4429	1645	140	150	75	100	100	0	9586	8496	3352	170	215	153	100	100	0	0	0	0	0	0	0	0	0	0	0	0	0	0	0	0	0	0	0	0.511	0.515	0.515	0.546	1.688	0.492	0.920	0.000	0.000	0.000	0.000	0.000	0.000	0.000	0.000	0.000	0.000	0.000	0.000	0.000	0.000	52	384	14229	12615	-0.968	Error	Error	4813	9416	0	0	4289	8326	0	0	0	0
1	18	1	"PMP1"	"YCR024C-A"	4940	25670	90	853	953	348	142	154	71	100	100	0	2324	2699	907	203	255	193	100	100	0	0	0	0	0	0	0	0	0	0	0	0	0	0	0	0	0	0	0	0.335	0.325	0.320	0.317	1.302	0.315	0.854	0.000	0.000	0.000	0.000	0.000	0.000	0.000	0.000	0.000	0.000	0.000	0.000	0.000	0.000	52	406	2832	3307	-1.577	Error	Error	711	2121	0	0	811	2496	0	0	0	0
1	19	1	""	"YCL049C"	5150	25680	150	124	137	67	116	130	66	17	5	0	205	249	220	142	192	155	26	8	0	0	0	0	0	0	0	0	0	0	0	0	0	0	0	0	0	0	0	0.127	0.196	0.400	0.410	4.087	0.241	0.273	0.000	0.000	0.000	0.000	0.000	0.000	0.000	0.000	0.000	0.000	0.000	0.000	0.000	0.000	156	1051	71	128	-2.977	Error	Error	8	63	0	0	21	107	0	0	-50	0
1	20	1	""	"YCLX08C"	5340	25670	80	4726	4433	1211	109	116	52	100	100	0	6534	5983	1664	132	162	101	100	100	0	0	0	0	0	0	0	0	0	0	0	0	0	0	0	0	0	0	0	0.721	0.739	0.753	0.751	1.259	0.733	0.929	0.000	0.000	0.000	0.000	0.000	0.000	0.000	0.000	0.000	0.000	0.000	0.000	0.000	0.000	52	318	11019	10175	-0.472	Error	Error	4617	6402	0	0	4324	5851	0	0	0	0
1	21	1	""	"YCR026C"	5540	25660	90	713	1080	944	120	128	58	98	98	0	1473	2457	2293	158	188	114	100	100	0	0	0	0	0	0	0	0	0	0	0	0	0	0	0	0	0	0	0	0.451	0.418	0.421	0.434	1.456	0.404	0.928	0.000	0.000	0.000	0.000	0.000	0.000	0.000	0.000	0.000	0.000	0.000	0.000	0.000	0.000	52	400	1908	3259	-1.149	Error	Error	593	1315	0	0	960	2299	0	0	0	0
1	1	2	"LRE1"	"YCL051W"	1570	25880	110	199	260	200	109	125	77	53	27	0	277	340	256	141	183	145	46	25	0	0	0	0	0	0	0	0	0	0	0	0	0	0	0	0	0	0	0	0.662	0.759	0.656	0.711	2.740	0.439	0.419	0.000	0.000	0.000	0.000	0.000	0.000	0.000	0.000	0.000	0.000	0.000	0.000	0.000	0.000	80	620	226	350	-0.596	Error	Error	90	136	0	0	151	199	0	0	0	0
1	2	2	""	"YCLX10C"	1760	25870	80	17820	18301	4826	124	181	453	100	100	0	5349	4969	1567	147	217	286	100	100	0	0	0	0	0	0	0	0	0	0	0	0	0	0	0	0	0	0	0	3.402	3.770	3.676	3.944	1.319	3.634	0.788	0.000	0.000	0.000	0.000	0.000	0.000	0.000	0.000	0.000	0.000	0.000	0.000	0.000	0.000	52	340	22898	22999	1.766	Error	Error	17696	5202	0	0	18177	4822	0	0	0	0
1	3	2	"FEN2"	"YCR028C"	1960	25870	90	14569	14300	2489	117	133	72	100	100	0	14648	13859	2504	139	174	131	100	100	0	0	0	0	0	0	0	0	0	0	0	0	0	0	0	0	0	0	0	0.996	1.034	1.041	1.040	1.155	1.054	0.949	0.000	0.000	0.000	0.000	0.000	0.000	0.000	0.000	0.000	0.000	0.000	0.000	0.000	0.000	52	420	28961	27903	-0.006	Error	Error	14452	14509	0	0	14183	13720	0	0	0	0
1	4	2	"SHR3"	"YDL212W"	2160	25870	70	444	1324	1797	109	117	48	100	87	0	682	2414	3534	133	162	103	90	84	0	0	0	0	0	0	0	0	0	0	0	0	0	0	0	0	0	0	0	0.610	0.533	0.623	0.656	2.693	0.494	0.871	0.000	0.000	0.000	0.000	0.000	0.000	0.000	0.000	0.000	0.000	0.000	0.000	0.000	0.000	32	236	884	3496	-0.713	Error	Error	335	549	0	0	1215	2281	0	0	0	0
1	5	2	"THI13"	"YDL244W"	2350	25870	100	2836	5665	8732	111	121	53	100	100	0	2002	4343	6382	144	180	133	97	97	0	0	0	0	0	0	0	0	0	0	0	0	0	0	0	0	0	0	0	1.467	1.323	1.301	1.432	1.870	1.386	0.864	0.000	0.000	0.000	0.000	0.000	0.000	0.000	0.000	0.000	0.000	0.000	0.000	0.000	0.000	80	541	4583	9753	0.553	Error	Error	2725	1858	0	0	5554	4199	0	0	0	0
1	6	2	"REG1"	"YDR028C"	2550	25880	80	732	1385	1271	110	123	58	96	94	0	1282	2623	2764	129	181	200	94	80	0	0	0	0	0	0	0	0	0	0	0	0	0	0	0	0	0	0	0	0.539	0.511	0.505	0.530	2.121	0.457	0.862	0.000	0.000	0.000	0.000	0.000	0.000	0.000	0.000	0.000	0.000	0.000	0.000	0.000	0.000	52	340	1775	3769	-0.890	Error	Error	622	1153	0	0	1275	2494	0	0	0	0
1	7	2	""	"YDL214C"	2750	25880	60	278	338	193	113	117	53	84	75	0	443	543	450	121	153	117	78	59	0	0	0	0	0	0	0	0	0	0	0	0	0	0	0	0	0	0	0	0.512	0.533	0.559	0.665	3.423	0.421	0.521	0.000	0.000	0.000	0.000	0.000	0.000	0.000	0.000	0.000	0.000	0.000	0.000	0.000	0.000	32	176	487	647	-0.965	Error	Error	165	322	0	0	225	422	0	0	0	0
1	8	2	""	"YDL246C"	2980	25840	70	187	216	124	124	135	65	50	28	0	220	273	202	133	165	119	40	18	0	0	0	0	0	0	0	0	0	0	0	0	0	0	0	0	0	0	0	0.724	0.657	0.682	0.674	4.019	0.346	0.284	0.000	0.000	0.000	0.000	0.000	0.000	0.000	0.000	0.000	0.000	0.000	0.000	0.000	0.000	32	236	150	232	-0.466	Error	Error	63	87	0	0	92	140	0	0	0	0
1	9	2	"RAD28"	"YDR030C"	3140	25900	60	534	893	1074	115	123	52	93	78	0	923	2038	3098	122	150	86	96	90	0	0	0	0	0	0	0	0	0	0	0	0	0	0	0	0	0	0	0	0.523	0.406	0.368	0.398	2.231	0.340	0.856	0.000	0.000	0.000	0.000	0.000	0.000	0.000	0.000	0.000	0.000	0.000	0.000	0.000	0.000	32	176	1220	2694	-0.935	Error	Error	419	801	0	0	778	1916	0	0	0	0
1	10	2	""	"YDL216C"	3340	25900	80	1356	2654	3375	120	130	62	100	96	0	1185	3216	4727	125	159	103	96	94	0	0	0	0	0	0	0	0	0	0	0	0	0	0	0	0	0	0	0	1.166	0.820	0.958	0.997	1.871	0.721	0.850	0.000	0.000	0.000	0.000	0.000	0.000	0.000	0.000	0.000	0.000	0.000	0.000	0.000	0.000	52	340	2296	5625	0.222	Error	Error	1236	1060	0	0	2534	3091	0	0	0	0
1	11	2	"COS7"	"YDL248W"	3560	25880	80	966	2446	3630	122	133	60	100	98	0	945	2140	3044	122	154	97	100	96	0	0	0	0	0	0	0	0	0	0	0	0	0	0	0	0	0	0	0	1.026	1.152	1.192	1.134	1.710	1.194	0.904	0.000	0.000	0.000	0.000	0.000	0.000	0.000	0.000	0.000	0.000	0.000	0.000	0.000	0.000	52	340	1667	4342	0.036	Error	Error	844	823	0	0	2324	2018	0	0	0	0
1	12	2	""	"YDR032C"	3740	25880	70	1408	1793	1303	134	158	119	100	100	0	3186	4608	4119	139	239	410	100	87	0	0	0	0	0	0	0	0	0	0	0	0	0	0	0	0	0	0	0	0.418	0.371	0.392	0.410	1.658	0.313	0.873	0.000	0.000	0.000	0.000	0.000	0.000	0.000	0.000	0.000	0.000	0.000	0.000	0.000	0.000	32	236	4321	6128	-1.258	Error	Error	1274	3047	0	0	1659	4469	0	0	0	0
1	13	2	""	"YDL218W"	3950	25880	80	12228	12286	4170	131	138	60	100	100	0	9826	9377	3528	136	159	89	100	98	0	0	0	0	0	0	0	0	0	0	0	0	0	0	0	0	0	0	0	1.248	1.315	1.329	1.394	1.533	1.266	0.924	0.000	0.000	0.000	0.000	0.000	0.000	0.000	0.000	0.000	0.000	0.000	0.000	0.000	0.000	52	340	21787	21396	0.320	Error	Error	12097	9690	0	0	12155	9241	0	0	0	0
1	14	2	"YRB1"	"YDR002W"	4140	25880	90	6195	6051	1485	134	144	74	100	100	0	4545	4464	1123	137	177	192	100	100	0	0	0	0	0	0	0	0	0	0	0	0	0	0	0	0	0	0	0	1.375	1.367	1.353	1.381	1.289	1.354	0.924	0.000	0.000	0.000	0.000	0.000	0.000	0.000	0.000	0.000	0.000	0.000	0.000	0.000	0.000	52	420	10469	10244	0.459	Error	Error	6061	4408	0	0	5917	4327	0	0	0	0
1	15	2	"LYS14"	"YDR034C"	4350	25880	80	3769	5740	4820	106	116	49	100	100	0	3022	4499	3874	111	136	106	100	100	0	0	0	0	0	0	0	0	0	0	0	0	0	0	0	0	0	0	0	1.258	1.284	1.348	1.403	1.594	1.271	0.917	0.000	0.000	0.000	0.000	0.000	0.000	0.000	0.000	0.000	0.000	0.000	0.000	0.000	0.000	52	340	6574	10022	0.332	Error	Error	3663	2911	0	0	5634	4388	0	0	0	0
1	16	2	"MRP1"	"YDR347W"	4550	25890	100	9115	9188	2187	123	129	55	100	100	0	9580	9413	1848	141	171	111	100	100	0	0	0	0	0	0	0	0	0	0	0	0	0	0	0	0	0	0	0	0.953	0.978	0.988	0.955	1.267	1.000	0.941	0.000	0.000	0.000	0.000	0.000	0.000	0.000	0.000	0.000	0.000	0.000	0.000	0.000	0.000	80	548	18431	18337	-0.070	Error	Error	8992	9439	0	0	9065	9272	0	0	0	0
1	17	2	"RGA2"	"YDR379W"	4750	25880	70	10808	9719	3386	129	143	75	100	100	0	20835	18797	6832	152	200	153	100	100	0	0	0	0	0	0	0	0	0	0	0	0	0	0	0	0	0	0	0	0.516	0.514	0.507	0.522	1.263	0.500	0.944	0.000	0.000	0.000	0.000	0.000	0.000	0.000	0.000	0.000	0.000	0.000	0.000	0.000	0.000	32	236	31362	28235	-0.954	Error	Error	10679	20683	0	0	9590	18645	0	0	0	0
1	18	2	""	"YDR411C"	4930	25910	90	13882	12591	3344	127	144	87	100	100	0	18025	16623	5082	140	201	159	100	100	0	0	0	0	0	0	0	0	0	0	0	0	0	0	0	0	0	0	0	0.769	0.756	0.758	0.779	1.227	0.737	0.947	0.000	0.000	0.000	0.000	0.000	0.000	0.000	0.000	0.000	0.000	0.000	0.000	0.000	0.000	52	375	31640	28947	-0.379	Error	Error	13755	17885	0	0	12464	16483	0	0	0	0
1	19	2	"YPS7"	"YDR349C"	5130	25900	80	427	490	244	122	136	65	98	88	0	740	958	565	151	201	139	96	90	0	0	0	0	0	0	0	0	0	0	0	0	0	0	0	0	0	0	0	0.518	0.456	0.474	0.459	1.699	0.399	0.719	0.000	0.000	0.000	0.000	0.000	0.000	0.000	0.000	0.000	0.000	0.000	0.000	0.000	0.000	52	340	894	1175	-0.949	Error	Error	305	589	0	0	368	807	0	0	0	0
1	20	2	"YRA1"	"YDR381W"	5330	25900	80	1861	1843	378	99	111	49	100	100	0	4120	4019	699	123	158	106	100	100	0	0	0	0	0	0	0	0	0	0	0	0	0	0	0	0	0	0	0	0.441	0.448	0.437	0.444	1.197	0.437	0.922	0.000	0.000	0.000	0.000	0.000	0.000	0.000	0.000	0.000	0.000	0.000	0.000	0.000	0.000	52	340	5759	5640	-1.182	Error	Error	1762	3997	0	0	1744	3896	0	0	0	0
1	21	2	""	"YDR413C"	5540	25880	110	4115	4014	856	120	368	2667	92	2	0	7161	6874	1697	156	332	1783	97	95	0	0	0	0	0	0	0	0	0	0	0	0	0	0	0	0	0	0	0	0.570	0.580	0.568	0.615	1.638	0.565	0.952	0.000	0.000	0.000	0.000	0.000	0.000	0.000	0.000	0.000	0.000	0.000	0.000	0.000	0.000	80	641	11000	10612	-0.810	Error	Error	3995	7005	0	0	3894	6718	0	0	0	0
1	1	3	"SBE2"	"YDR351W"	1560	26090	90	7930	7690	971	122	147	100	100	100	0	21185	21157	2870	151	202	161	100	100	0	0	0	0	0	0	0	0	0	0	0	0	0	0	0	0	0	0	0	0.371	0.360	0.364	0.361	1.126	0.347	0.963	0.000	0.000	0.000	0.000	0.000	0.000	0.000	0.000	0.000	0.000	0.000	0.000	0.000	0.000	52	420	28842	28574	-1.430	Error	Error	7808	21034	0	0	7568	21006	0	0	0	0
1	2	3	""	"YDR383C"	1750	26100	90	8773	8406	1359	115	130	80	100	100	0	12208	11585	2224	133	178	148	100	100	0	0	0	0	0	0	0	0	0	0	0	0	0	0	0	0	0	0	0	0.717	0.724	0.731	0.729	1.146	0.706	0.938	0.000	0.000	0.000	0.000	0.000	0.000	0.000	0.000	0.000	0.000	0.000	0.000	0.000	0.000	52	420	20733	19743	-0.480	Error	Error	8658	12075	0	0	8291	11452	0	0	0	0
1	3	3	""	"YDR415C"	1950	26090	90	7272	6639	1693	107	115	52	100	100	0	17971	16516	4238	122	152	93	100	100	0	0	0	0	0	0	0	0	0	0	0	0	0	0	0	0	0	0	0	0.401	0.398	0.401	0.401	1.238	0.387	0.939	0.000	0.000	0.000	0.000	0.000	0.000	0.000	0.000	0.000	0.000	0.000	0.000	0.000	0.000	52	420	25014	22926	-1.317	Error	Error	7165	17849	0	0	6532	16394	0	0	0	0
1	4	3	"TRR1"	"YDR353W"	2180	26080	90	4325	4447	952	124	196	483	100	100	0	11056	11232	2226	168	280	660	100	100	0	0	0	0	0	0	0	0	0	0	0	0	0	0	0	0	0	0	0	0.386	0.391	0.412	0.388	1.221	0.388	0.933	0.000	0.000	0.000	0.000	0.000	0.000	0.000	0.000	0.000	0.000	0.000	0.000	0.000	0.000	52	414	15089	15387	-1.374	Error	Error	4201	10888	0	0	4323	11064	0	0	0	0
1	5	3	"EFT2"	"YDR385W"	2370	26080	100	8638	7685	2915	130	141	81	100	100	0	22495	20244	8040	170	208	141	100	98	0	0	0	0	0	0	0	0	0	0	0	0	0	0	0	0	0	0	0	0.381	0.376	0.380	0.401	1.666	0.367	0.942	0.000	0.000	0.000	0.000	0.000	0.000	0.000	0.000	0.000	0.000	0.000	0.000	0.000	0.000	80	527	30833	27629	-1.392	Error	Error	8508	22325	0	0	7555	20074	0	0	0	0
1	6	3	""	"YDR417C"	2560	26080	90	2227	2186	459	125	142	91	100	100	0	4693	4680	1086	143	183	133	100	100	0	0	0	0	0	0	0	0	0	0	0	0	0	0	0	0	0	0	0	0.462	0.454	0.453	0.457	1.202	0.430	0.911	0.000	0.000	0.000	0.000	0.000	0.000	0.000	0.000	0.000	0.000	0.000	0.000	0.000	0.000	52	402	6652	6598	-1.114	Error	Error	2102	4550	0	0	2061	4537	0	0	0	0
1	7	3	""	"YER097W"	2730	26100	90	2237	2264	909	129	146	94	100	100	0	4155	4121	1714	142	198	257	98	98	0	0	0	0	0	0	0	0	0	0	0	0	0	0	0	0	0	0	0	0.525	0.537	0.534	0.563	1.708	0.510	0.914	0.000	0.000	0.000	0.000	0.000	0.000	0.000	0.000	0.000	0.000	0.000	0.000	0.000	0.000	52	408	6121	6114	-0.929	Error	Error	2108	4013	0	0	2135	3979	0	0	0	0
1	8	3	""	"YER128W"	2940	26080	90	6452	6094	1242	130	166	208	100	100	0	11238	10594	2319	151	257	723	100	100	0	0	0	0	0	0	0	0	0	0	0	0	0	0	0	0	0	0	0	0.570	0.571	0.570	0.574	1.208	0.563	0.941	0.000	0.000	0.000	0.000	0.000	0.000	0.000	0.000	0.000	0.000	0.000	0.000	0.000	0.000	52	420	17409	16407	-0.810	Error	Error	6322	11087	0	0	5964	10443	0	0	0	0
1	9	3	""	"YER160C"	3150	26090	80	7545	12734	14263	141	149	67	100	100	1	9748	16704	17344	142	176	117	100	100	1	0	0	0	0	0	0	0	0	0	0	0	0	0	0	0	0	0	0	0.771	0.760	0.758	0.773	1.601	0.781	0.901	0.000	0.000	0.000	0.000	0.000	0.000	0.000	0.000	0.000	0.000	0.000	0.000	0.000	0.000	52	340	17010	29155	-0.376	Error	Error	7404	9606	0	0	12593	16562	0	0	0	0
1	10	3	"PRS2"	"YER099C"	3350	26090	100	10423	10973	3680	131	146	70	100	100	0	10065	10446	3747	144	182	124	100	100	0	0	0	0	0	0	0	0	0	0	0	0	0	0	0	0	0	0	0	1.037	1.052	1.049	1.074	1.343	1.042	0.943	0.000	0.000	0.000	0.000	0.000	0.000	0.000	0.000	0.000	0.000	0.000	0.000	0.000	0.000	80	529	20213	21144	0.053	Error	Error	10292	9921	0	0	10842	10302	0	0	0	0
1	11	3	""	"YER130C"	3550	26090	90	16655	15635	2728	140	184	336	100	100	0	10837	10707	1477	133	220	789	100	100	0	0	0	0	0	0	0	0	0	0	0	0	0	0	0	0	0	0	0	1.543	1.465	1.469	1.455	1.141	1.488	0.922	0.000	0.000	0.000	0.000	0.000	0.000	0.000	0.000	0.000	0.000	0.000	0.000	0.000	0.000	52	420	27219	26069	0.626	Error	Error	16515	10704	0	0	15495	10574	0	0	0	0
1	12	3	"RAD4"	"YER162C"	3750	26090	90	9047	8490	2530	155	181	110	100	100	0	26414	24369	6981	140	188	152	100	100	0	0	0	0	0	0	0	0	0	0	0	0	0	0	0	0	0	0	0	0.338	0.344	0.349	0.344	1.268	0.337	0.945	0.000	0.000	0.000	0.000	0.000	0.000	0.000	0.000	0.000	0.000	0.000	0.000	0.000	0.000	52	420	35166	32564	-1.563	Error	Error	8892	26274	0	0	8335	24229	0	0	0	0
1	13	3	"AST2"	"YER101C"	3950	26090	100	7947	7724	2117	142	168	104	100	100	0	10592	10343	2514	151	198	148	100	100	0	0	0	0	0	0	0	0	0	0	0	0	0	0	0	0	0	0	0	0.748	0.744	0.769	0.731	1.232	0.754	0.937	0.000	0.000	0.000	0.000	0.000	0.000	0.000	0.000	0.000	0.000	0.000	0.000	0.000	0.000	80	542	18246	17774	-0.420	Error	Error	7805	10441	0	0	7582	10192	0	0	0	0
1	14	3	"PMD1"	"YER132C"	4150	26090	80	9900	11206	7672	125	140	80	100	100	0	10399	11996	7891	135	173	159	100	100	0	0	0	0	0	0	0	0	0	0	0	0	0	0	0	0	0	0	0	0.952	0.934	0.910	0.925	1.438	0.946	0.937	0.000	0.000	0.000	0.000	0.000	0.000	0.000	0.000	0.000	0.000	0.000	0.000	0.000	0.000	52	340	20039	22942	-0.070	Error	Error	9775	10264	0	0	11081	11861	0	0	0	0
1	15	3	"CHD1"	"YER164W"	4350	26090	80	6385	6504	3906	105	112	50	100	100	0	15289	14878	8914	108	127	75	100	100	0	0	0	0	0	0	0	0	0	0	0	0	0	0	0	0	0	0	0	0.414	0.433	0.431	0.421	1.546	0.426	0.941	0.000	0.000	0.000	0.000	0.000	0.000	0.000	0.000	0.000	0.000	0.000	0.000	0.000	0.000	52	340	21461	21169	-1.273	Error	Error	6280	15181	0	0	6399	14770	0	0	0	0
1	16	3	"SSA4"	"YER103W"	4550	26090	90	9754	9516	2048	117	122	53	100	100	0	16642	15721	3631	134	162	114	100	100	0	0	0	0	0	0	0	0	0	0	0	0	0	0	0	0	0	0	0	0.584	0.603	0.612	0.608	1.225	0.586	0.941	0.000	0.000	0.000	0.000	0.000	0.000	0.000	0.000	0.000	0.000	0.000	0.000	0.000	0.000	52	420	26145	24986	-0.777	Error	Error	9637	16508	0	0	9399	15587	0	0	0	0
1	17	3	""	"YER134C"	4760	26090	90	2536	2376	540	112	123	75	100	100	0	6113	5820	1361	118	166	200	100	100	0	0	0	0	0	0	0	0	0	0	0	0	0	0	0	0	0	0	0	0.404	0.397	0.399	0.399	1.196	0.385	0.935	0.000	0.000	0.000	0.000	0.000	0.000	0.000	0.000	0.000	0.000	0.000	0.000	0.000	0.000	52	406	8419	7966	-1.306	Error	Error	2424	5995	0	0	2264	5702	0	0	0	0
1	18	3	""	"YER166W"	4960	26080	150	166	182	94	136	159	100	23	8	0	294	345	246	163	252	254	28	11	0	0	0	0	0	0	0	0	0	0	0	0	0	0	0	0	0	0	0	0.229	0.253	0.418	0.423	3.429	0.255	0.358	0.000	0.000	0.000	0.000	0.000	0.000	0.000	0.000	0.000	0.000	0.000	0.000	0.000	0.000	156	897	161	228	-2.127	Error	Error	30	131	0	0	46	182	0	0	-50	0
1	19	3	"AMS1"	"YGL156W"	5150	26090	70	5493	6581	3604	142	161	172	100	100	0	10585	10855	6622	185	270	423	100	100	0	0	0	0	0	0	0	0	0	0	0	0	0	0	0	0	0	0	0	0.515	0.603	0.616	0.635	1.442	0.574	0.869	0.000	0.000	0.000	0.000	0.000	0.000	0.000	0.000	0.000	0.000	0.000	0.000	0.000	0.000	32	236	15751	17109	-0.959	Error	Error	5351	10400	0	0	6439	10670	0	0	0	0
1	20	3	""	"YGL188C"	5360	26080	90	448	485	144	102	111	52	100	100	0	1311	1356	399	113	145	105	100	100	0	0	0	0	0	0	0	0	0	0	0	0	0	0	0	0	0	0	0	0.289	0.308	0.311	0.304	1.349	0.307	0.805	0.000	0.000	0.000	0.000	0.000	0.000	0.000	0.000	0.000	0.000	0.000	0.000	0.000	0.000	52	416	1544	1626	-1.792	Error	Error	346	1198	0	0	383	1243	0	0	0	0
1	21	3	""	"YGL220W"	5580	26080	90	3142	2972	778	108	121	60	100	100	0	7288	7160	1949	121	163	164	100	100	0	0	0	0	0	0	0	0	0	0	0	0	0	0	0	0	0	0	0	0.423	0.407	0.420	0.408	1.215	0.387	0.932	0.000	0.000	0.000	0.000	0.000	0.000	0.000	0.000	0.000	0.000	0.000	0.000	0.000	0.000	52	412	10201	9903	-1.240	Error	Error	3034	7167	0	0	2864	7039	0	0	0	0
1	1	4	"RCK1"	"YGL158W"	1560	26290	80	16434	15540	2555	108	123	75	100	100	0	18590	18613	3225	128	189	258	100	100	0	0	0	0	0	0	0	0	0	0	0	0	0	0	0	0	0	0	0	0.884	0.835	0.822	0.837	1.159	0.819	0.945	0.000	0.000	0.000	0.000	0.000	0.000	0.000	0.000	0.000	0.000	0.000	0.000	0.000	0.000	52	332	34788	33917	-0.177	Error	Error	16326	18462	0	0	15432	18485	0	0	0	0
1	2	4	"CDC55"	"YGL190C"	1780	26290	90	6451	7070	3780	107	120	77	100	100	0	7639	8697	5039	124	166	129	98	98	0	0	0	0	0	0	0	0	0	0	0	0	0	0	0	0	0	0	0	0.844	0.812	0.817	0.888	1.639	0.788	0.938	0.000	0.000	0.000	0.000	0.000	0.000	0.000	0.000	0.000	0.000	0.000	0.000	0.000	0.000	52	420	13859	15536	-0.244	Error	Error	6344	7515	0	0	6963	8573	0	0	0	0
1	3	4	""	"YGL222C"	1970	26290	90	4641	4821	889	120	138	92	100	100	0	8097	8243	1335	159	200	160	100	100	0	0	0	0	0	0	0	0	0	0	0	0	0	0	0	0	0	0	0	0.570	0.582	0.574	0.579	1.135	0.573	0.946	0.000	0.000	0.000	0.000	0.000	0.000	0.000	0.000	0.000	0.000	0.000	0.000	0.000	0.000	52	420	12459	12785	-0.812	Error	Error	4521	7938	0	0	4701	8084	0	0	0	0
1	4	4	""	"YGL160W"	2160	26290	90	7924	7514	1576	153	176	103	100	100	0	16022	15203	3337	195	247	188	100	100	0	0	0	0	0	0	0	0	0	0	0	0	0	0	0	0	0	0	0	0.491	0.490	0.497	0.492	1.150	0.471	0.942	0.000	0.000	0.000	0.000	0.000	0.000	0.000	0.000	0.000	0.000	0.000	0.000	0.000	0.000	52	420	23598	22369	-1.026	Error	Error	7771	15827	0	0	7361	15008	0	0	0	0
1	5	4	"IME4"	"YGL192W"	2360	26300	90	10899	10680	1622	149	165	88	100	100	0	15060	14644	3311	165	232	342	100	100	0	0	0	0	0	0	0	0	0	0	0	0	0	0	0	0	0	0	0	0.722	0.727	0.719	0.748	1.273	0.693	0.953	0.000	0.000	0.000	0.000	0.000	0.000	0.000	0.000	0.000	0.000	0.000	0.000	0.000	0.000	52	420	25645	25010	-0.470	Error	Error	10750	14895	0	0	10531	14479	0	0	0	0
1	6	4	""	"YGL224C"	2570	26300	110	18672	18422	3841	157	174	98	100	100	0	8756	8784	1823	148	214	296	100	100	0	0	0	0	0	0	0	0	0	0	0	0	0	0	0	0	0	0	0	2.151	2.115	2.154	2.102	1.186	2.165	0.943	0.000	0.000	0.000	0.000	0.000	0.000	0.000	0.000	0.000	0.000	0.000	0.000	0.000	0.000	80	614	27123	26901	1.105	Error	Error	18515	8608	0	0	18265	8636	0	0	0	0
1	7	4	"SUT1"	"YGL162W"	2770	26300	90	6244	5766	1991	147	160	72	100	100	0	13357	12160	4035	148	190	157	100	100	0	0	0	0	0	0	0	0	0	0	0	0	0	0	0	0	0	0	0	0.462	0.468	0.481	0.469	1.297	0.467	0.921	0.000	0.000	0.000	0.000	0.000	0.000	0.000	0.000	0.000	0.000	0.000	0.000	0.000	0.000	52	414	19306	17631	-1.115	Error	Error	6097	13209	0	0	5619	12012	0	0	0	0
1	8	4	"HOS2"	"YGL194C"	2960	26300	100	16801	15502	4394	151	165	79	100	100	0	8733	8050	2828	152	193	148	100	98	0	0	0	0	0	0	0	0	0	0	0	0	0	0	0	0	0	0	0	1.940	1.944	1.942	2.075	1.411	1.885	0.944	0.000	0.000	0.000	0.000	0.000	0.000	0.000	0.000	0.000	0.000	0.000	0.000	0.000	0.000	80	534	25231	23249	0.956	Error	Error	16650	8581	0	0	15351	7898	0	0	0	0
1	9	4	""	"YGL226W"	3160	26300	90	9692	8996	2144	146	165	89	100	100	0	10196	9617	2646	154	204	252	100	100	0	0	0	0	0	0	0	0	0	0	0	0	0	0	0	0	0	0	0	0.951	0.935	0.918	0.952	1.264	0.892	0.938	0.000	0.000	0.000	0.000	0.000	0.000	0.000	0.000	0.000	0.000	0.000	0.000	0.000	0.000	52	420	19588	18313	-0.073	Error	Error	9546	10042	0	0	8850	9463	0	0	0	0
1	10	4	""	"YGR277C"	3350	26290	90	5647	5475	1008	143	189	324	100	100	0	11537	11781	2560	165	344	1224	100	100	0	0	0	0	0	0	0	0	0	0	0	0	0	0	0	0	0	0	0	0.484	0.459	0.451	0.462	1.205	0.441	0.930	0.000	0.000	0.000	0.000	0.000	0.000	0.000	0.000	0.000	0.000	0.000	0.000	0.000	0.000	52	420	16876	16948	-1.047	Error	Error	5504	11372	0	0	5332	11616	0	0	0	0
1	11	4	""	"YHL013C"	3560	26290	90	25972	26169	4759	218	258	176	100	100	0	9047	8769	1596	178	218	145	100	100	0	0	0	0	0	0	0	0	0	0	0	0	0	0	0	0	0	0	0	2.904	3.021	3.079	3.025	1.138	3.066	0.939	0.000	0.000	0.000	0.000	0.000	0.000	0.000	0.000	0.000	0.000	0.000	0.000	0.000	0.000	52	420	34623	34542	1.538	Error	Error	25754	8869	0	0	25951	8591	0	0	0	0
1	12	4	""	"YHL045W"	3760	26290	90	11968	11543	3334	206	235	122	100	100	0	10072	9672	2702	189	229	156	100	100	0	0	0	0	0	0	0	0	0	0	0	0	0	0	0	0	0	0	0	1.190	1.196	1.248	1.190	1.178	1.184	0.931	0.000	0.000	0.000	0.000	0.000	0.000	0.000	0.000	0.000	0.000	0.000	0.000	0.000	0.000	52	420	21645	20820	0.251	Error	Error	11762	9883	0	0	11337	9483	0	0	0	0
1	13	4	"SCW4"	"YGR279C"	3960	26290	90	4206	4097	1031	154	178	167	100	100	0	9308	9074	2330	161	210	173	100	100	0	0	0	0	0	0	0	0	0	0	0	0	0	0	0	0	0	0	0	0.443	0.442	0.442	0.440	1.208	0.427	0.920	0.000	0.000	0.000	0.000	0.000	0.000	0.000	0.000	0.000	0.000	0.000	0.000	0.000	0.000	52	420	13199	12856	-1.175	Error	Error	4052	9147	0	0	3943	8913	0	0	0	0
1	14	4	"RPS20"	"YHL015W"	4150	26290	80	5579	5760	1305	127	171	337	100	100	0	3720	3833	910	134	203	360	100	100	0	0	0	0	0	0	0	0	0	0	0	0	0	0	0	0	0	0	0	1.520	1.523	1.497	1.537	1.269	1.537	0.932	0.000	0.000	0.000	0.000	0.000	0.000	0.000	0.000	0.000	0.000	0.000	0.000	0.000	0.000	52	340	9038	9332	0.604	Error	Error	5452	3586	0	0	5633	3699	0	0	0	0
1	15	4	""	"YHL047C"	4360	26290	80	22515	21240	4669	112	121	54	100	100	0	19364	18329	3428	118	146	89	100	100	0	0	0	0	0	0	0	0	0	0	0	0	0	0	0	0	0	0	0	1.164	1.160	1.180	1.153	1.210	1.181	0.945	0.000	0.000	0.000	0.000	0.000	0.000	0.000	0.000	0.000	0.000	0.000	0.000	0.000	0.000	52	340	41649	39339	0.219	Error	Error	22403	19246	0	0	21128	18211	0	0	0	0
1	16	4	"YOR1"	"YGR281W"	4560	26290	80	9814	11002	6261	113	126	59	100	100	0	9014	10416	6762	128	170	118	100	100	0	0	0	0	0	0	0	0	0	0	0	0	0	0	0	0	0	0	0	1.092	1.058	1.097	1.120	1.383	0.990	0.913	0.000	0.000	0.000	0.000	0.000	0.000	0.000	0.000	0.000	0.000	0.000	0.000	0.000	0.000	52	340	18587	21177	0.127	Error	Error	9701	8886	0	0	10889	10288	0	0	0	0
1	17	4	""	"YHL017W"	4760	26290	80	23394	22139	4045	134	148	76	100	100	0	11522	11245	2486	140	183	124	100	100	0	0	0	0	0	0	0	0	0	0	0	0	0	0	0	0	0	0	0	2.044	1.982	2.006	2.006	1.135	1.981	0.943	0.000	0.000	0.000	0.000	0.000	0.000	0.000	0.000	0.000	0.000	0.000	0.000	0.000	0.000	52	340	34642	33110	1.031	Error	Error	23260	11382	0	0	22005	11105	0	0	0	0
1	18	4	""	"YHL049C"	4960	26290	100	17113	17704	3165	157	179	97	100	100	0	36255	36650	6493	201	299	281	100	100	0	0	0	0	0	0	0	0	0	0	0	0	0	0	0	0	0	0	0	0.470	0.481	0.469	0.482	1.134	0.471	0.943	0.000	0.000	0.000	0.000	0.000	0.000	0.000	0.000	0.000	0.000	0.000	0.000	0.000	0.000	80	516	53010	53996	-1.088	Error	Error	16956	36054	0	0	17547	36449	0	0	0	0
1	19	4	""	"YGR283C"	5160	26290	100	5777	5868	1001	132	154	87	100	100	0	8338	8377	1752	172	261	266	100	100	0	0	0	0	0	0	0	0	0	0	0	0	0	0	0	0	0	0	0	0.691	0.699	0.709	0.705	1.174	0.684	0.936	0.000	0.000	0.000	0.000	0.000	0.000	0.000	0.000	0.000	0.000	0.000	0.000	0.000	0.000	80	540	13811	13941	-0.533	Error	Error	5645	8166	0	0	5736	8205	0	0	0	0
1	20	4	"APM2"	"YHL019C"	5360	26290	80	8517	8399	1174	115	130	69	100	100	0	12839	12947	1972	141	193	151	100	100	0	0	0	0	0	0	0	0	0	0	0	0	0	0	0	0	0	0	0	0.662	0.647	0.657	0.648	1.119	0.635	0.939	0.000	0.000	0.000	0.000	0.000	0.000	0.000	0.000	0.000	0.000	0.000	0.000	0.000	0.000	52	340	21100	21090	-0.596	Error	Error	8402	12698	0	0	8284	12806	0	0	0	0
1	21	4	""	"YHR001W"	5560	26290	90	23875	22097	5402	136	179	374	100	100	0	4707	4544	1188	138	187	183	100	100	0	0	0	0	0	0	0	0	0	0	0	0	0	0	0	0	0	0	0	5.196	4.984	5.110	5.062	1.201	5.096	0.947	0.000	0.000	0.000	0.000	0.000	0.000	0.000	0.000	0.000	0.000	0.000	0.000	0.000	0.000	52	420	28308	26367	2.377	Error	Error	23739	4569	0	0	21961	4406	0	0	0	0
1	1	5	""	"YIL087C"	1580	26500	120	8536	7955	5388	127	237	680	90	81	0	9134	9145	7002	153	296	1024	84	80	0	0	0	0	0	0	0	0	0	0	0	0	0	0	0	0	0	0	0	0.936	0.871	0.910	0.991	2.037	0.820	0.917	0.000	0.000	0.000	0.000	0.000	0.000	0.000	0.000	0.000	0.000	0.000	0.000	0.000	0.000	120	693	17390	16820	-0.095	Error	Error	8409	8981	0	0	7828	8992	0	0	0	0
1	2	5	"RPI1"	"YIL119C"	1770	26490	100	5640	5053	1541	105	115	75	100	100	0	8565	7800	2589	128	164	142	100	100	0	0	0	0	0	0	0	0	0	0	0	0	0	0	0	0	0	0	0	0.656	0.645	0.645	0.661	1.359	0.630	0.957	0.000	0.000	0.000	0.000	0.000	0.000	0.000	0.000	0.000	0.000	0.000	0.000	0.000	0.000	80	518	13972	12620	-0.608	Error	Error	5535	8437	0	0	4948	7672	0	0	0	0
1	3	5	""	"YIL151C"	1980	26490	70	1142	1238	639	118	130	65	100	100	0	989	1216	867	144	166	103	100	90	0	0	0	0	0	0	0	0	0	0	0	0	0	0	0	0	0	0	0	1.212	1.045	1.147	1.256	1.739	0.877	0.735	0.000	0.000	0.000	0.000	0.000	0.000	0.000	0.000	0.000	0.000	0.000	0.000	0.000	0.000	32	236	1869	2192	0.277	Error	Error	1024	845	0	0	1120	1072	0	0	0	0
1	4	5	""	"YIL089W"	2160	26490	90	9131	8660	1640	142	206	510	100	100	0	6108	6163	1249	165	259	593	100	100	0	0	0	0	0	0	0	0	0	0	0	0	0	0	0	0	0	0	0	1.513	1.420	1.403	1.422	1.174	1.407	0.938	0.000	0.000	0.000	0.000	0.000	0.000	0.000	0.000	0.000	0.000	0.000	0.000	0.000	0.000	52	420	14932	14516	0.597	Error	Error	8989	5943	0	0	8518	5998	0	0	0	0
1	5	5	""	"YIL121W"	2370	26490	80	21575	20839	3947	155	172	82	100	100	0	9362	9166	1904	147	199	152	100	100	0	0	0	0	0	0	0	0	0	0	0	0	0	0	0	0	0	0	0	2.324	2.293	2.252	2.315	1.147	2.293	0.952	0.000	0.000	0.000	0.000	0.000	0.000	0.000	0.000	0.000	0.000	0.000	0.000	0.000	0.000	52	340	30635	29703	1.217	Error	Error	21420	9215	0	0	20684	9019	0	0	0	0
1	6	5	"RRD1"	"YIL153W"	2570	26490	90	6729	6388	1432	149	166	94	100	100	0	6437	6165	1560	141	188	147	98	98	0	0	0	0	0	0	0	0	0	0	0	0	0	0	0	0	0	0	0	1.045	1.036	1.036	1.094	1.463	1.003	0.939	0.000	0.000	0.000	0.000	0.000	0.000	0.000	0.000	0.000	0.000	0.000	0.000	0.000	0.000	52	414	12876	12263	0.064	Error	Error	6580	6296	0	0	6239	6024	0	0	0	0
1	7	5	""	"YIL091C"	2780	26490	80	19074	16322	5532	143	164	74	100	100	0	17072	15551	4814	148	176	104	100	100	0	0	0	0	0	0	0	0	0	0	0	0	0	0	0	0	0	0	0	1.119	1.050	1.065	1.049	1.414	1.085	0.953	0.000	0.000	0.000	0.000	0.000	0.000	0.000	0.000	0.000	0.000	0.000	0.000	0.000	0.000	52	340	35855	31582	0.162	Error	Error	18931	16924	0	0	16179	15403	0	0	0	0
1	8	5	"SIM1"	"YIL123W"	2960	26500	90	6692	6515	1095	143	156	77	100	100	0	13477	13686	2501	155	212	261	100	100	0	0	0	0	0	0	0	0	0	0	0	0	0	0	0	0	0	0	0	0.492	0.471	0.467	0.470	1.225	0.453	0.939	0.000	0.000	0.000	0.000	0.000	0.000	0.000	0.000	0.000	0.000	0.000	0.000	0.000	0.000	52	414	19871	19903	-1.024	Error	Error	6549	13322	0	0	6372	13531	0	0	0	0
1	9	5	"GUT2"	"YIL155C"	3170	26490	80	12439	11163	3072	140	148	61	100	100	0	6708	6326	1692	138	181	133	98	98	0	0	0	0	0	0	0	0	0	0	0	0	0	0	0	0	0	0	0	1.872	1.781	1.782	1.784	1.184	1.798	0.945	0.000	0.000	0.000	0.000	0.000	0.000	0.000	0.000	0.000	0.000	0.000	0.000	0.000	0.000	52	340	18869	17211	0.905	Error	Error	12299	6570	0	0	11023	6188	0	0	0	0
1	10	5	""	"YIL093C"	3350	26490	70	5560	5782	2481	138	408	1245	100	93	0	7409	7928	3513	165	618	1942	93	84	0	0	0	0	0	0	0	0	0	0	0	0	0	0	0	0	0	0	0	0.748	0.727	0.747	0.763	1.428	0.676	0.869	0.000	0.000	0.000	0.000	0.000	0.000	0.000	0.000	0.000	0.000	0.000	0.000	0.000	0.000	32	236	12666	13407	-0.418	Error	Error	5422	7244	0	0	5644	7763	0	0	0	0
1	11	5	"KGD1"	"YIL125W"	3580	26490	80	5300	5311	2667	168	189	106	98	98	0	14783	13607	6312	157	198	134	100	98	0	0	0	0	0	0	0	0	0	0	0	0	0	0	0	0	0	0	0	0.351	0.382	0.380	0.355	1.729	0.385	0.941	0.000	0.000	0.000	0.000	0.000	0.000	0.000	0.000	0.000	0.000	0.000	0.000	0.000	0.000	52	340	19758	18593	-1.511	Error	Error	5132	14626	0	0	5143	13450	0	0	0	0
1	12	5	""	"YIL157C"	3770	26490	80	11973	11223	3375	178	200	103	100	100	0	9876	9529	2763	165	212	153	100	100	0	0	0	0	0	0	0	0	0	0	0	0	0	0	0	0	0	0	0	1.215	1.180	1.204	1.168	1.187	1.187	0.947	0.000	0.000	0.000	0.000	0.000	0.000	0.000	0.000	0.000	0.000	0.000	0.000	0.000	0.000	52	340	21506	20409	0.280	Error	Error	11795	9711	0	0	11045	9364	0	0	0	0
1	13	5	""	"YJR026W"	3970	26490	80	7621	15316	18479	147	158	76	100	100	7	10845	20358	20636	147	194	133	96	96	5	0	0	0	0	0	0	0	0	0	0	0	0	0	0	0	0	0	0	0.699	0.751	0.728	0.710	2.013	0.822	0.848	0.000	0.000	0.000	0.000	0.000	0.000	0.000	0.000	0.000	0.000	0.000	0.000	0.000	0.000	52	340	18172	35380	-0.517	Error	Error	7474	10698	0	0	15169	20211	0	0	0	0
1	14	5	"APS2"	"YJR058C"	4190	26480	70	3093	3176	1545	128	214	391	100	96	0	8198	8215	3808	130	334	893	100	100	0	0	0	0	0	0	0	0	0	0	0	0	0	0	0	0	0	0	0	0.368	0.377	0.375	0.367	1.361	0.380	0.936	0.000	0.000	0.000	0.000	0.000	0.000	0.000	0.000	0.000	0.000	0.000	0.000	0.000	0.000	32	236	11033	11133	-1.444	Error	Error	2965	8068	0	0	3048	8085	0	0	0	0
1	15	5	"JSN1"	"YJR091C"	4370	26480	70	531	986	1011	101	106	44	100	96	0	1080	2159	2269	99	125	99	100	96	0	0	0	0	0	0	0	0	0	0	0	0	0	0	0	0	0	0	0	0.438	0.430	0.452	0.420	1.936	0.415	0.864	0.000	0.000	0.000	0.000	0.000	0.000	0.000	0.000	0.000	0.000	0.000	0.000	0.000	0.000	32	236	1411	2945	-1.190	Error	Error	430	981	0	0	885	2060	0	0	0	0
1	16	5	""	"YJR028W"	4560	26490	70	5960	14578	18610	103	364	1770	84	68	3	7722	19211	22502	112	886	4563	71	43	12	0	0	0	0	0	0	0	0	0	0	0	0	0	0	0	0	0	0	0.770	0.758	0.727	0.746	1.885	0.696	0.751	0.000	0.000	0.000	0.000	0.000	0.000	0.000	0.000	0.000	0.000	0.000	0.000	0.000	0.000	32	236	13467	33574	-0.378	Error	Error	5857	7610	0	0	14475	19099	0	0	0	0
1	17	5	"CBF1"	"YJR060W"	4780	26490	60	409	861	971	100	107	46	96	93	0	755	1495	1597	99	132	90	96	96	0	0	0	0	0	0	0	0	0	0	0	0	0	0	0	0	0	0	0	0.471	0.545	0.587	0.511	2.086	0.561	0.848	0.000	0.000	0.000	0.000	0.000	0.000	0.000	0.000	0.000	0.000	0.000	0.000	0.000	0.000	32	176	965	2157	-1.086	Error	Error	309	656	0	0	761	1396	0	0	0	0
1	18	5	"FIP1"	"YJR093C"	4960	26490	70	849	2659	4541	117	132	71	100	96	0	722	2126	3690	135	193	153	84	75	0	0	0	0	0	0	0	0	0	0	0	0	0	0	0	0	0	0	0	1.247	1.277	1.162	1.275	2.079	1.272	0.820	0.000	0.000	0.000	0.000	0.000	0.000	0.000	0.000	0.000	0.000	0.000	0.000	0.000	0.000	32	236	1319	4533	0.318	Error	Error	732	587	0	0	2542	1991	0	0	0	0
1	19	5	""	"YJR030C"	5170	26490	70	1408	2635	3100	117	136	74	100	96	0	1078	3097	3956	142	190	152	96	87	0	0	0	0	0	0	0	0	0	0	0	0	0	0	0	0	0	0	0	1.379	0.852	0.959	0.978	1.956	0.791	0.907	0.000	0.000	0.000	0.000	0.000	0.000	0.000	0.000	0.000	0.000	0.000	0.000	0.000	0.000	32	236	2227	5473	0.464	Error	Error	1291	936	0	0	2518	2955	0	0	0	0
1	20	5	"NTA1"	"YJR062C"	5390	26490	70	1602	3192	3547	110	161	219	90	87	0	2116	3149	3251	124	197	233	90	81	0	0	0	0	0	0	0	0	0	0	0	0	0	0	0	0	0	0	0	0.749	1.019	0.928	1.016	1.944	1.074	0.805	0.000	0.000	0.000	0.000	0.000	0.000	0.000	0.000	0.000	0.000	0.000	0.000	0.000	0.000	32	236	3484	6107	-0.417	Error	Error	1492	1992	0	0	3082	3025	0	0	0	0
1	21	5	"RPL43B"	"YJR094W-A"	5560	26480	70	4090	6734	6402	108	169	400	100	100	0	4073	7013	6942	114	223	583	100	84	0	0	0	0	0	0	0	0	0	0	0	0	0	0	0	0	0	0	0	1.006	0.960	0.966	1.038	1.735	0.921	0.872	0.000	0.000	0.000	0.000	0.000	0.000	0.000	0.000	0.000	0.000	0.000	0.000	0.000	0.000	32	236	7941	13525	0.008	Error	Error	3982	3959	0	0	6626	6899	0	0	0	0
1	1	6	"CPR7"	"YJR032W"	1580	26690	90	1701	3059	3388	119	128	56	100	100	0	2146	4176	4778	136	175	120	100	100	0	0	0	0	0	0	0	0	0	0	0	0	0	0	0	0	0	0	0	0.787	0.728	0.705	0.806	1.751	0.683	0.881	0.000	0.000	0.000	0.000	0.000	0.000	0.000	0.000	0.000	0.000	0.000	0.000	0.000	0.000	52	406	3592	6980	-0.345	Error	Error	1582	2010	0	0	2940	4040	0	0	0	0
1	2	6	"CCT5"	"YJR064W"	1760	26690	70	5473	7148	6349	109	283	755	93	84	0	5636	8077	7315	143	444	1291	93	78	0	0	0	0	0	0	0	0	0	0	0	0	0	0	0	0	0	0	0	0.977	0.887	0.826	0.879	1.668	0.841	0.863	0.000	0.000	0.000	0.000	0.000	0.000	0.000	0.000	0.000	0.000	0.000	0.000	0.000	0.000	32	236	10857	14973	-0.034	Error	Error	5364	5493	0	0	7039	7934	0	0	0	0
1	3	6	""	"YJR096W"	1980	26690	80	3711	5181	3829	110	124	56	100	100	0	5163	7409	5835	133	181	148	100	100	0	0	0	0	0	0	0	0	0	0	0	0	0	0	0	0	0	0	0	0.716	0.697	0.722	0.717	1.396	0.661	0.910	0.000	0.000	0.000	0.000	0.000	0.000	0.000	0.000	0.000	0.000	0.000	0.000	0.000	0.000	52	340	8631	12347	-0.482	Error	Error	3601	5030	0	0	5071	7276	0	0	0	0
1	4	6	""	"YKR021W"	2180	26690	100	2724	4304	4701	140	148	67	100	100	0	2840	4446	5114	156	204	166	98	96	0	0	0	0	0	0	0	0	0	0	0	0	0	0	0	0	0	0	0	0.963	0.971	1.038	1.099	1.551	0.934	0.924	0.000	0.000	0.000	0.000	0.000	0.000	0.000	0.000	0.000	0.000	0.000	0.000	0.000	0.000	80	537	5268	8454	-0.055	Error	Error	2584	2684	0	0	4164	4290	0	0	0	0
1	5	6	"YSR3"	"YKR053C"	2380	26700	80	1854	4328	5904	144	157	71	98	98	0	1352	3268	4359	154	194	143	96	86	0	0	0	0	0	0	0	0	0	0	0	0	0	0	0	0	0	0	0	1.427	1.344	1.492	1.479	1.617	1.393	0.864	0.000	0.000	0.000	0.000	0.000	0.000	0.000	0.000	0.000	0.000	0.000	0.000	0.000	0.000	52	340	2908	7298	0.513	Error	Error	1710	1198	0	0	4184	3114	0	0	0	0
1	6	6	"MRPL20"	"YKR085C"	2580	26690	60	1590	3069	3094	138	145	61	100	96	0	2676	4261	4527	135	161	100	100	100	0	0	0	0	0	0	0	0	0	0	0	0	0	0	0	0	0	0	0	0.571	0.710	0.697	0.703	1.609	0.687	0.933	0.000	0.000	0.000	0.000	0.000	0.000	0.000	0.000	0.000	0.000	0.000	0.000	0.000	0.000	32	176	3993	7057	-0.807	Error	Error	1452	2541	0	0	2931	4126	0	0	0	0
1	7	6	""	"YKR023W"	2780	26690	90	22408	21450	5408	146	170	107	100	100	0	11573	11164	2760	144	183	154	100	100	0	0	0	0	0	0	0	0	0	0	0	0	0	0	0	0	0	0	0	1.948	1.933	1.916	1.938	1.184	1.959	0.953	0.000	0.000	0.000	0.000	0.000	0.000	0.000	0.000	0.000	0.000	0.000	0.000	0.000	0.000	52	420	33691	32324	0.962	Error	Error	22262	11429	0	0	21304	11020	0	0	0	0
1	8	6	"RHO4"	"YKR055W"	2980	26690	80	654	1158	1361	136	147	70	100	94	0	797	1231	1219	146	176	115	96	90	0	0	0	0	0	0	0	0	0	0	0	0	0	0	0	0	0	0	0	0.796	0.942	0.885	0.910	1.849	1.064	0.866	0.000	0.000	0.000	0.000	0.000	0.000	0.000	0.000	0.000	0.000	0.000	0.000	0.000	0.000	52	340	1169	2107	-0.330	Error	Error	518	651	0	0	1022	1085	0	0	0	0
1	9	6	""	"YKR087C"	3190	26690	80	9478	13710	9982	121	127	56	100	100	0	6362	8139	5907	135	170	110	100	100	0	0	0	0	0	0	0	0	0	0	0	0	0	0	0	0	0	0	0	1.503	1.698	1.741	1.761	1.443	1.741	0.900	0.000	0.000	0.000	0.000	0.000	0.000	0.000	0.000	0.000	0.000	0.000	0.000	0.000	0.000	52	340	15584	21593	0.588	Error	Error	9357	6227	0	0	13589	8004	0	0	0	0
1	10	6	"RPC37"	"YKR025W"	3380	26680	80	5636	5692	3397	117	127	57	100	100	0	7835	8189	5324	130	161	123	98	96	0	0	0	0	0	0	0	0	0	0	0	0	0	0	0	0	0	0	0	0.716	0.692	0.713	0.807	1.798	0.644	0.921	0.000	0.000	0.000	0.000	0.000	0.000	0.000	0.000	0.000	0.000	0.000	0.000	0.000	0.000	52	340	13224	13634	-0.481	Error	Error	5519	7705	0	0	5575	8059	0	0	0	0
1	11	6	"RPS21A"	"YKR057W"	3570	26690	80	1435	1968	1189	117	129	58	100	100	0	4660	6322	4448	141	175	116	100	100	0	0	0	0	0	0	0	0	0	0	0	0	0	0	0	0	0	0	0	0.292	0.299	0.306	0.321	1.551	0.275	0.909	0.000	0.000	0.000	0.000	0.000	0.000	0.000	0.000	0.000	0.000	0.000	0.000	0.000	0.000	52	340	5837	8032	-1.778	Error	Error	1318	4519	0	0	1851	6181	0	0	0	0
1	12	6	""	"YKR089C"	3770	26690	70	1234	1976	1979	144	156	69	100	100	0	1220	2249	2730	166	205	150	100	87	0	0	0	0	0	0	0	0	0	0	0	0	0	0	0	0	0	0	0	1.034	0.880	1.043	1.019	1.568	0.736	0.825	0.000	0.000	0.000	0.000	0.000	0.000	0.000	0.000	0.000	0.000	0.000	0.000	0.000	0.000	32	236	2144	3915	0.048	Error	Error	1090	1054	0	0	1832	2083	0	0	0	0
1	13	6	""	"YKR027W"	3970	26680	90	5175	6175	3319	141	150	66	100	100	0	13608	13630	7643	162	197	132	100	100	0	0	0	0	0	0	0	0	0	0	0	0	0	0	0	0	0	0	0	0.374	0.448	0.474	0.471	1.383	0.429	0.911	0.000	0.000	0.000	0.000	0.000	0.000	0.000	0.000	0.000	0.000	0.000	0.000	0.000	0.000	52	420	18480	19502	-1.417	Error	Error	5034	13446	0	0	6034	13468	0	0	0	0
1	14	6	"TIF1"	"YKR059W"	4180	26680	80	1677	2861	2441	111	122	55	98	98	0	4268	6201	5944	132	162	117	96	96	0	0	0	0	0	0	0	0	0	0	0	0	0	0	0	0	0	0	0	0.379	0.453	0.498	0.556	2.122	0.404	0.877	0.000	0.000	0.000	0.000	0.000	0.000	0.000	0.000	0.000	0.000	0.000	0.000	0.000	0.000	52	340	5702	8819	-1.401	Error	Error	1566	4136	0	0	2750	6069	0	0	0	0
1	15	6	"SRL3"	"YKR091W"	4380	26690	70	1686	3439	3849	114	128	119	100	100	0	1909	4001	4580	111	157	121	100	96	0	0	0	0	0	0	0	0	0	0	0	0	0	0	0	0	0	0	0	0.874	0.855	0.911	0.901	1.707	0.812	0.838	0.000	0.000	0.000	0.000	0.000	0.000	0.000	0.000	0.000	0.000	0.000	0.000	0.000	0.000	32	236	3370	7215	-0.194	Error	Error	1572	1798	0	0	3325	3890	0	0	0	0
1	16	6	""	"YLR232W"	4590	26680	90	1880	1803	527	131	163	148	100	100	0	3425	3220	838	173	244	247	100	100	0	0	0	0	0	0	0	0	0	0	0	0	0	0	0	0	0	0	0	0.538	0.549	0.526	0.545	1.299	0.545	0.904	0.000	0.000	0.000	0.000	0.000	0.000	0.000	0.000	0.000	0.000	0.000	0.000	0.000	0.000	52	420	5001	4719	-0.895	Error	Error	1749	3252	0	0	1672	3047	0	0	0	0
1	17	6	"RPS28B"	"YLR264W"	4780	26680	90	4036	3638	1069	103	116	58	100	100	0	5759	5303	1497	120	185	172	100	100	0	0	0	0	0	0	0	0	0	0	0	0	0	0	0	0	0	0	0	0.697	0.682	0.678	0.689	1.329	0.676	0.938	0.000	0.000	0.000	0.000	0.000	0.000	0.000	0.000	0.000	0.000	0.000	0.000	0.000	0.000	52	420	9572	8718	-0.520	Error	Error	3933	5639	0	0	3535	5183	0	0	0	0
1	18	6	"ATP14"	"YLR295C"	4980	26690	80	2085	1975	676	111	122	61	100	100	0	7628	7177	2738	119	176	151	100	100	0	0	0	0	0	0	0	0	0	0	0	0	0	0	0	0	0	0	0	0.263	0.264	0.268	0.273	1.419	0.248	0.895	0.000	0.000	0.000	0.000	0.000	0.000	0.000	0.000	0.000	0.000	0.000	0.000	0.000	0.000	52	340	9483	8922	-1.927	Error	Error	1974	7509	0	0	1864	7058	0	0	0	0
1	19	6	"TOP3"	"YLR234W"	5190	26690	90	2227	2061	597	116	126	70	100	100	0	8156	7850	1706	127	178	141	100	100	0	0	0	0	0	0	0	0	0	0	0	0	0	0	0	0	0	0	0	0.263	0.252	0.254	0.242	1.289	0.255	0.943	0.000	0.000	0.000	0.000	0.000	0.000	0.000	0.000	0.000	0.000	0.000	0.000	0.000	0.000	52	414	10140	9668	-1.927	Error	Error	2111	8029	0	0	1945	7723	0	0	0	0
1	20	6	""	"YLR266C"	5370	26700	80	2318	2964	1994	119	132	72	100	98	0	2873	4245	3317	120	175	143	96	96	0	0	0	0	0	0	0	0	0	0	0	0	0	0	0	0	0	0	0	0.799	0.690	0.739	0.740	1.518	0.629	0.853	0.000	0.000	0.000	0.000	0.000	0.000	0.000	0.000	0.000	0.000	0.000	0.000	0.000	0.000	52	336	4952	6970	-0.324	Error	Error	2199	2753	0	0	2845	4125	0	0	0	0
1	21	6	""	"YLR297W"	5590	26680	80	1895	1684	564	95	108	55	100	100	0	6753	6143	2109	103	146	126	98	98	0	0	0	0	0	0	0	0	0	0	0	0	0	0	0	0	0	0	0	0.271	0.263	0.270	0.277	1.641	0.257	0.932	0.000	0.000	0.000	0.000	0.000	0.000	0.000	0.000	0.000	0.000	0.000	0.000	0.000	0.000	52	332	8450	7629	-1.885	Error	Error	1800	6650	0	0	1589	6040	0	0	0	0
1	1	7	""	"YLR236C"	1580	26890	90	657	749	457	113	122	54	100	100	0	2712	2703	522	141	184	138	100	100	0	0	0	0	0	0	0	0	0	0	0	0	0	0	0	0	0	0	0	0.212	0.248	0.223	0.218	1.544	0.251	0.667	0.000	0.000	0.000	0.000	0.000	0.000	0.000	0.000	0.000	0.000	0.000	0.000	0.000	0.000	52	420	3115	3198	-2.241	Error	Error	544	2571	0	0	636	2562	0	0	0	0
1	2	7	"SEC22"	"YLR268W"	1780	26900	100	6876	6737	1857	121	132	61	100	100	0	10744	9978	3458	157	195	143	100	100	0	0	0	0	0	0	0	0	0	0	0	0	0	0	0	0	0	0	0	0.638	0.674	0.661	0.739	1.579	0.632	0.937	0.000	0.000	0.000	0.000	0.000	0.000	0.000	0.000	0.000	0.000	0.000	0.000	0.000	0.000	80	541	17342	16437	-0.648	Error	Error	6755	10587	0	0	6616	9821	0	0	0	0
1	3	7	"ECM38"	"YLR299W"	1990	26890	90	5554	5570	1032	117	145	237	100	100	0	20274	19926	3393	160	209	303	100	100	0	0	0	0	0	0	0	0	0	0	0	0	0	0	0	0	0	0	0	0.270	0.276	0.280	0.274	1.170	0.271	0.932	0.000	0.000	0.000	0.000	0.000	0.000	0.000	0.000	0.000	0.000	0.000	0.000	0.000	0.000	52	414	25551	25219	-1.887	Error	Error	5437	20114	0	0	5453	19766	0	0	0	0
1	4	7	""	"YLR238W"	2180	26900	100	11676	11493	2074	154	173	97	100	100	0	16388	16236	3827	185	232	168	100	100	0	0	0	0	0	0	0	0	0	0	0	0	0	0	0	0	0	0	0	0.711	0.706	0.712	0.719	1.235	0.674	0.944	0.000	0.000	0.000	0.000	0.000	0.000	0.000	0.000	0.000	0.000	0.000	0.000	0.000	0.000	80	535	27725	27390	-0.492	Error	Error	11522	16203	0	0	11339	16051	0	0	0	0
1	5	7	""	"YLR270W"	2390	26890	90	11111	11028	2133	174	201	173	100	100	0	11360	11019	2125	184	221	157	100	100	0	0	0	0	0	0	0	0	0	0	0	0	0	0	0	0	0	0	0	0.979	1.002	0.981	1.002	1.155	1.019	0.947	0.000	0.000	0.000	0.000	0.000	0.000	0.000	0.000	0.000	0.000	0.000	0.000	0.000	0.000	52	420	22113	21689	-0.031	Error	Error	10937	11176	0	0	10854	10835	0	0	0	0
1	6	7	""	"YLR301W"	2580	26890	90	6065	5740	1313	148	168	98	100	100	0	7877	7697	1790	154	214	311	100	100	0	0	0	0	0	0	0	0	0	0	0	0	0	0	0	0	0	0	0	0.766	0.741	0.739	0.745	1.202	0.724	0.941	0.000	0.000	0.000	0.000	0.000	0.000	0.000	0.000	0.000	0.000	0.000	0.000	0.000	0.000	52	420	13640	13135	-0.384	Error	Error	5917	7723	0	0	5592	7543	0	0	0	0
1	7	7	"MPT1"	"YMR005W"	2790	26900	70	11886	22033	21262	148	188	387	100	100	0	2912	4096	3704	148	189	144	100	100	0	0	0	0	0	0	0	0	0	0	0	0	0	0	0	0	0	0	0	4.247	5.543	5.246	5.324	1.637	5.835	0.885	0.000	0.000	0.000	0.000	0.000	0.000	0.000	0.000	0.000	0.000	0.000	0.000	0.000	0.000	32	236	14502	25833	2.086	Error	Error	11738	2764	0	0	21885	3948	0	0	0	0
1	8	7	"MIH1"	"YMR036C"	2980	26900	90	1331	2529	3083	127	139	65	100	100	0	1220	2249	2584	140	179	122	100	92	0	0	0	0	0	0	0	0	0	0	0	0	0	0	0	0	0	0	0	1.115	1.139	1.012	1.114	1.736	1.186	0.885	0.000	0.000	0.000	0.000	0.000	0.000	0.000	0.000	0.000	0.000	0.000	0.000	0.000	0.000	52	420	2284	4511	0.157	Error	Error	1204	1080	0	0	2402	2109	0	0	0	0
1	9	7	""	"YMR067C"	3190	26890	80	1399	3888	5634	113	126	53	100	100	0	1124	2303	3168	130	160	99	96	88	0	0	0	0	0	0	0	0	0	0	0	0	0	0	0	0	0	0	0	1.294	1.737	1.640	1.766	1.821	1.824	0.895	0.000	0.000	0.000	0.000	0.000	0.000	0.000	0.000	0.000	0.000	0.000	0.000	0.000	0.000	52	340	2280	5948	0.372	Error	Error	1286	994	0	0	3775	2173	0	0	0	0
1	10	7	""	"YMR007W"	3380	26900	100	6374	6009	1779	118	127	58	100	100	0	3731	3476	1133	122	156	100	100	98	0	0	0	0	0	0	0	0	0	0	0	0	0	0	0	0	0	0	0	1.733	1.756	1.780	1.843	1.480	1.739	0.946	0.000	0.000	0.000	0.000	0.000	0.000	0.000	0.000	0.000	0.000	0.000	0.000	0.000	0.000	80	534	9865	9245	0.794	Error	Error	6256	3609	0	0	5891	3354	0	0	0	0
1	11	7	"LYS7"	"YMR038C"	3590	26890	90	4244	4106	949	114	121	56	100	100	0	10072	9878	1960	140	176	124	100	100	0	0	0	0	0	0	0	0	0	0	0	0	0	0	0	0	0	0	0	0.416	0.410	0.418	0.406	1.135	0.408	0.940	0.000	0.000	0.000	0.000	0.000	0.000	0.000	0.000	0.000	0.000	0.000	0.000	0.000	0.000	52	420	14062	13730	-1.266	Error	Error	4130	9932	0	0	3992	9738	0	0	0	0
1	12	7	""	"YMR069W"	3790	26900	80	817	805	238	119	126	56	100	98	0	1802	1777	425	134	168	114	100	100	0	0	0	0	0	0	0	0	0	0	0	0	0	0	0	0	0	0	0	0.418	0.418	0.419	0.404	1.348	0.412	0.857	0.000	0.000	0.000	0.000	0.000	0.000	0.000	0.000	0.000	0.000	0.000	0.000	0.000	0.000	52	340	2366	2329	-1.257	Error	Error	698	1668	0	0	686	1643	0	0	0	0
1	13	7	""	"YMR009W"	3980	26900	80	5418	4980	1199	128	139	64	100	100	0	8282	7773	1905	143	178	116	100	100	0	0	0	0	0	0	0	0	0	0	0	0	0	0	0	0	0	0	0	0.650	0.636	0.627	0.637	1.135	0.628	0.948	0.000	0.000	0.000	0.000	0.000	0.000	0.000	0.000	0.000	0.000	0.000	0.000	0.000	0.000	52	340	13429	12482	-0.622	Error	Error	5290	8139	0	0	4852	7630	0	0	0	0
1	14	7	""	"YMR040W"	4190	26900	80	1197	1356	817	115	121	50	100	100	0	3069	3486	2351	132	163	108	98	98	0	0	0	0	0	0	0	0	0	0	0	0	0	0	0	0	0	0	0	0.368	0.370	0.390	0.417	1.721	0.343	0.851	0.000	0.000	0.000	0.000	0.000	0.000	0.000	0.000	0.000	0.000	0.000	0.000	0.000	0.000	52	340	4019	4595	-1.441	Error	Error	1082	2937	0	0	1241	3354	0	0	0	0
1	15	7	""	"YMR071C"	4380	26900	80	7841	7583	2981	142	148	68	100	98	0	6952	6601	2921	176	220	152	100	98	0	0	0	0	0	0	0	0	0	0	0	0	0	0	0	0	0	0	0	1.136	1.158	1.132	1.197	1.374	1.111	0.943	0.000	0.000	0.000	0.000	0.000	0.000	0.000	0.000	0.000	0.000	0.000	0.000	0.000	0.000	52	340	14475	13866	0.184	Error	Error	7699	6776	0	0	7441	6425	0	0	0	0
1	16	7	"HXT2"	"YMR011W"	4580	26890	90	13236	13123	2277	197	227	126	100	100	0	12581	12350	2242	276	344	245	100	100	0	0	0	0	0	0	0	0	0	0	0	0	0	0	0	0	0	0	0	1.060	1.071	1.059	1.073	1.175	1.060	0.940	0.000	0.000	0.000	0.000	0.000	0.000	0.000	0.000	0.000	0.000	0.000	0.000	0.000	0.000	52	420	25344	25000	0.084	Error	Error	13039	12305	0	0	12926	12074	0	0	0	0
1	17	7	"ARG80"	"YMR042W"	4790	26890	100	1636	1627	389	119	147	103	98	98	0	6227	6209	1303	168	246	227	100	100	0	0	0	0	0	0	0	0	0	0	0	0	0	0	0	0	0	0	0	0.250	0.250	0.248	0.244	1.327	0.246	0.900	0.000	0.000	0.000	0.000	0.000	0.000	0.000	0.000	0.000	0.000	0.000	0.000	0.000	0.000	80	546	7576	7549	-1.998	Error	Error	1517	6059	0	0	1508	6041	0	0	0	0
1	18	7	""	"YMR073C"	4980	26890	90	3839	3919	1024	102	122	89	100	100	0	4276	4332	1102	121	192	271	100	100	0	0	0	0	0	0	0	0	0	0	0	0	0	0	0	0	0	0	0	0.899	0.906	0.917	0.909	1.209	0.910	0.929	0.000	0.000	0.000	0.000	0.000	0.000	0.000	0.000	0.000	0.000	0.000	0.000	0.000	0.000	52	414	7892	8028	-0.153	Error	Error	3737	4155	0	0	3817	4211	0	0	0	0
1	19	7	""	"YNL047C"	5180	26890	90	12699	12272	2107	116	132	68	100	100	0	14313	13907	2540	120	170	140	100	100	0	0	0	0	0	0	0	0	0	0	0	0	0	0	0	0	0	0	0	0.887	0.882	0.911	0.887	1.222	0.854	0.932	0.000	0.000	0.000	0.000	0.000	0.000	0.000	0.000	0.000	0.000	0.000	0.000	0.000	0.000	52	420	26776	25943	-0.174	Error	Error	12583	14193	0	0	12156	13787	0	0	0	0
1	20	7	""	"YNL080C"	5400	26890	130	7226	6261	3208	133	242	723	83	81	0	6391	5549	2905	142	255	578	80	79	0	0	0	0	0	0	0	0	0	0	0	0	0	0	0	0	0	0	0	1.135	1.133	1.119	1.194	1.904	1.137	0.927	0.000	0.000	0.000	0.000	0.000	0.000	0.000	0.000	0.000	0.000	0.000	0.000	0.000	0.000	120	775	13342	11535	0.183	Error	Error	7093	6249	0	0	6128	5407	0	0	0	0
1	21	7	"DBP2"	"YNL112W"	5590	26890	70	11929	10593	3575	129	156	175	100	100	0	13514	12117	3959	146	189	137	100	100	0	0	0	0	0	0	0	0	0	0	0	0	0	0	0	0	0	0	0	0.883	0.874	0.864	0.866	1.146	0.862	0.959	0.000	0.000	0.000	0.000	0.000	0.000	0.000	0.000	0.000	0.000	0.000	0.000	0.000	0.000	32	230	25168	22435	-0.180	Error	Error	11800	13368	0	0	10464	11971	0	0	0	0
1	1	8	"SFB2"	"YNL049C"	1600	27100	90	1923	2741	2435	109	116	57	98	96	0	1534	2891	2727	127	162	125	98	98	0	0	0	0	0	0	0	0	0	0	0	0	0	0	0	0	0	0	0	1.289	0.952	1.033	0.972	1.578	0.911	0.869	0.000	0.000	0.000	0.000	0.000	0.000	0.000	0.000	0.000	0.000	0.000	0.000	0.000	0.000	52	420	3221	5396	0.367	Error	Error	1814	1407	0	0	2632	2764	0	0	0	0
1	2	8	"PMS1"	"YNL082W"	1790	27090	80	15979	16662	8748	116	124	55	100	100	0	9424	9306	4771	134	170	116	100	98	0	0	0	0	0	0	0	0	0	0	0	0	0	0	0	0	0	0	0	1.708	1.804	1.820	1.904	1.440	1.814	0.949	0.000	0.000	0.000	0.000	0.000	0.000	0.000	0.000	0.000	0.000	0.000	0.000	0.000	0.000	52	340	25153	25718	0.772	Error	Error	15863	9290	0	0	16546	9172	0	0	0	0
1	3	8	""	"YNL114C"	1990	27090	80	5133	4763	1572	125	131	54	100	100	0	11473	10191	3611	152	186	126	100	100	0	0	0	0	0	0	0	0	0	0	0	0	0	0	0	0	0	0	0	0.442	0.462	0.473	0.475	1.273	0.443	0.934	0.000	0.000	0.000	0.000	0.000	0.000	0.000	0.000	0.000	0.000	0.000	0.000	0.000	0.000	52	340	16329	14677	-1.177	Error	Error	5008	11321	0	0	4638	10039	0	0	0	0
1	4	8	""	"YNL051W"	2190	27100	90	12916	12635	2810	150	182	253	100	100	0	8753	8385	1466	164	357	1995	100	98	0	0	0	0	0	0	0	0	0	0	0	0	0	0	0	0	0	0	0	1.486	1.519	1.517	1.493	1.165	1.393	0.656	0.000	0.000	0.000	0.000	0.000	0.000	0.000	0.000	0.000	0.000	0.000	0.000	0.000	0.000	52	420	21355	20706	0.572	Error	Error	12766	8589	0	0	12485	8221	0	0	0	0
1	5	8	"END3"	"YNL084C"	2390	27100	90	16552	15857	2818	178	193	99	100	100	0	7723	7739	1301	161	207	146	100	100	0	0	0	0	0	0	0	0	0	0	0	0	0	0	0	0	0	0	0	2.165	2.069	2.104	2.066	1.160	2.123	0.935	0.000	0.000	0.000	0.000	0.000	0.000	0.000	0.000	0.000	0.000	0.000	0.000	0.000	0.000	52	420	23936	23257	1.115	Error	Error	16374	7562	0	0	15679	7578	0	0	0	0
1	6	8	""	"YNL116W"	2610	27090	90	16824	16644	4388	166	406	1612	100	100	0	13792	13296	3095	171	308	761	100	100	0	0	0	0	0	0	0	0	0	0	0	0	0	0	0	0	0	0	0	1.223	1.255	1.299	1.237	1.345	1.298	0.935	0.000	0.000	0.000	0.000	0.000	0.000	0.000	0.000	0.000	0.000	0.000	0.000	0.000	0.000	52	420	30279	29603	0.290	Error	Error	16658	13621	0	0	16478	13125	0	0	0	0
1	7	8	"MSG5"	"YNL053W"	2800	27090	90	6175	6070	1511	151	208	433	100	100	0	14050	13983	3976	172	258	371	100	100	0	0	0	0	0	0	0	0	0	0	0	0	0	0	0	0	0	0	0	0.434	0.429	0.440	0.434	1.248	0.408	0.925	0.000	0.000	0.000	0.000	0.000	0.000	0.000	0.000	0.000	0.000	0.000	0.000	0.000	0.000	52	414	19902	19730	-1.204	Error	Error	6024	13878	0	0	5919	13811	0	0	0	0
1	8	8	""	"YNL086W"	2990	27100	100	7812	10038	6926	120	132	62	98	98	0	9110	12194	9452	140	184	134	98	98	0	0	0	0	0	0	0	0	0	0	0	0	0	0	0	0	0	0	0	0.858	0.823	0.858	0.849	1.572	0.772	0.871	0.000	0.000	0.000	0.000	0.000	0.000	0.000	0.000	0.000	0.000	0.000	0.000	0.000	0.000	80	535	16662	21972	-0.222	Error	Error	7692	8970	0	0	9918	12054	0	0	0	0
1	9	8	"DCP2"	"YNL118C"	3190	27100	80	10724	10008	3209	115	133	159	100	100	0	14609	13865	4314	132	180	221	98	98	0	0	0	0	0	0	0	0	0	0	0	0	0	0	0	0	0	0	0	0.733	0.720	0.735	0.763	1.648	0.715	0.932	0.000	0.000	0.000	0.000	0.000	0.000	0.000	0.000	0.000	0.000	0.000	0.000	0.000	0.000	52	340	25086	23626	-0.448	Error	Error	10609	14477	0	0	9893	13733	0	0	0	0
1	10	8	"CMK2"	"YOL016C"	3390	27090	90	856	1886	2605	116	136	152	92	78	0	785	1842	2683	130	178	215	88	63	0	0	0	0	0	0	0	0	0	0	0	0	0	0	0	0	0	0	0	1.130	1.034	0.989	1.003	2.035	0.983	0.812	0.000	0.000	0.000	0.000	0.000	0.000	0.000	0.000	0.000	0.000	0.000	0.000	0.000	0.000	52	414	1395	3482	0.176	Error	Error	740	655	0	0	1770	1712	0	0	0	0
1	11	8	""	"YOL048C"	3580	27100	80	6087	7842	4769	113	124	60	100	100	0	3822	4695	2973	116	171	158	100	100	0	0	0	0	0	0	0	0	0	0	0	0	0	0	0	0	0	0	0	1.612	1.688	1.720	1.693	1.404	1.675	0.886	0.000	0.000	0.000	0.000	0.000	0.000	0.000	0.000	0.000	0.000	0.000	0.000	0.000	0.000	52	340	9680	12308	0.689	Error	Error	5974	3706	0	0	7729	4579	0	0	0	0
1	12	8	""	"YOL080C"	3790	27100	80	9724	9586	3189	114	126	58	100	100	0	9367	8640	2984	133	169	120	100	100	0	0	0	0	0	0	0	0	0	0	0	0	0	0	0	0	0	0	0	1.041	1.113	1.114	1.136	1.333	1.109	0.941	0.000	0.000	0.000	0.000	0.000	0.000	0.000	0.000	0.000	0.000	0.000	0.000	0.000	0.000	52	340	18844	17979	0.058	Error	Error	9610	9234	0	0	9472	8507	0	0	0	0
1	13	8	"TLG2"	"YOL018C"	3990	27100	90	16734	18662	8968	118	130	63	100	100	0	9805	10389	4711	136	171	113	100	98	0	0	0	0	0	0	0	0	0	0	0	0	0	0	0	0	0	0	0	1.718	1.809	1.790	1.850	1.429	1.861	0.950	0.000	0.000	0.000	0.000	0.000	0.000	0.000	0.000	0.000	0.000	0.000	0.000	0.000	0.000	52	420	26285	28797	0.781	Error	Error	16616	9669	0	0	18544	10253	0	0	0	0
1	14	8	""	"YOL050C"	4190	27090	90	1807	1762	369	121	129	60	100	100	0	2400	2463	482	142	177	114	100	100	0	0	0	0	0	0	0	0	0	0	0	0	0	0	0	0	0	0	0	0.747	0.707	0.693	0.705	1.297	0.705	0.891	0.000	0.000	0.000	0.000	0.000	0.000	0.000	0.000	0.000	0.000	0.000	0.000	0.000	0.000	52	420	3944	3962	-0.421	Error	Error	1686	2258	0	0	1641	2321	0	0	0	0
1	15	8	""	"YOL082W"	4380	27100	80	4140	3923	873	134	160	152	100	100	0	12253	11499	3282	184	304	622	100	100	0	0	0	0	0	0	0	0	0	0	0	0	0	0	0	0	0	0	0	0.332	0.335	0.328	0.346	1.253	0.315	0.947	0.000	0.000	0.000	0.000	0.000	0.000	0.000	0.000	0.000	0.000	0.000	0.000	0.000	0.000	52	340	16075	15104	-1.591	Error	Error	4006	12069	0	0	3789	11315	0	0	0	0
1	16	8	"TAT2"	"YOL020W"	4590	27100	80	7953	7685	1455	145	162	80	100	100	0	17946	17732	3228	237	280	179	100	100	0	0	0	0	0	0	0	0	0	0	0	0	0	0	0	0	0	0	0	0.441	0.431	0.434	0.429	1.177	0.426	0.941	0.000	0.000	0.000	0.000	0.000	0.000	0.000	0.000	0.000	0.000	0.000	0.000	0.000	0.000	52	340	25517	25035	-1.181	Error	Error	7808	17709	0	0	7540	17495	0	0	0	0
1	17	8	"SPE2"	"YOL052C"	4780	27100	70	3697	3768	587	136	177	263	100	100	0	11376	11435	1945	237	390	721	100	100	0	0	0	0	0	0	0	0	0	0	0	0	0	0	0	0	0	0	0	0.320	0.324	0.313	0.325	1.186	0.306	0.899	0.000	0.000	0.000	0.000	0.000	0.000	0.000	0.000	0.000	0.000	0.000	0.000	0.000	0.000	32	236	14700	14830	-1.645	Error	Error	3561	11139	0	0	3632	11198	0	0	0	0
1	18	8	""	"YOL084W"	4990	27100	80	5537	5310	1441	116	132	84	100	100	0	15346	14239	3916	137	196	220	100	100	0	0	0	0	0	0	0	0	0	0	0	0	0	0	0	0	0	0	0	0.356	0.368	0.369	0.375	1.304	0.359	0.940	0.000	0.000	0.000	0.000	0.000	0.000	0.000	0.000	0.000	0.000	0.000	0.000	0.000	0.000	52	340	20630	19296	-1.488	Error	Error	5421	15209	0	0	5194	14102	0	0	0	0
1	19	8	""	"YOL022C"	5180	27100	100	11397	11093	2059	129	155	98	100	100	0	8857	8298	1997	138	201	207	100	100	0	0	0	0	0	0	0	0	0	0	0	0	0	0	0	0	0	0	0	1.292	1.344	1.326	1.377	1.300	1.313	0.936	0.000	0.000	0.000	0.000	0.000	0.000	0.000	0.000	0.000	0.000	0.000	0.000	0.000	0.000	80	532	19987	19124	0.370	Error	Error	11268	8719	0	0	10964	8160	0	0	0	0
1	20	8	""	"YOL053W"	5380	27100	100	11347	10937	2310	164	192	140	100	100	0	11132	10599	2924	199	241	165	100	98	0	0	0	0	0	0	0	0	0	0	0	0	0	0	0	0	0	0	0	1.023	1.036	1.008	1.085	1.424	0.998	0.933	0.000	0.000	0.000	0.000	0.000	0.000	0.000	0.000	0.000	0.000	0.000	0.000	0.000	0.000	80	521	22116	21173	0.033	Error	Error	11183	10933	0	0	10773	10400	0	0	0	0
1	21	8	"ADH1"	"YOL086C"	5580	27100	80	3355	3321	721	142	161	83	100	100	0	12358	12169	2097	195	240	172	100	100	0	0	0	0	0	0	0	0	0	0	0	0	0	0	0	0	0	0	0	0.264	0.265	0.257	0.263	1.198	0.262	0.912	0.000	0.000	0.000	0.000	0.000	0.000	0.000	0.000	0.000	0.000	0.000	0.000	0.000	0.000	52	340	15376	15153	-1.921	Error	Error	3213	12163	0	0	3179	11974	0	0	0	0
1	1	9	"RPL33B"	"YOR234C"	1580	27300	90	11340	10879	1951	108	139	229	100	100	0	9619	9192	1574	133	198	337	100	100	0	0	0	0	0	0	0	0	0	0	0	0	0	0	0	0	0	0	0	1.184	1.189	1.189	1.187	1.138	1.178	0.953	0.000	0.000	0.000	0.000	0.000	0.000	0.000	0.000	0.000	0.000	0.000	0.000	0.000	0.000	52	415	20718	19830	0.244	Error	Error	11232	9486	0	0	10771	9059	0	0	0	0
1	2	9	"PNT1"	"YOR266W"	1800	27310	70	3030	3141	1831	112	151	209	100	100	0	2489	2600	1469	137	184	144	100	100	0	0	0	0	0	0	0	0	0	0	0	0	0	0	0	0	0	0	0	1.241	1.230	1.295	1.256	1.666	1.358	0.814	0.000	0.000	0.000	0.000	0.000	0.000	0.000	0.000	0.000	0.000	0.000	0.000	0.000	0.000	32	236	5270	5492	0.311	Error	Error	2918	2352	0	0	3029	2463	0	0	0	0
1	3	9	""	"YOR298W"	1990	27300	90	13098	12706	3982	113	126	89	100	100	0	8495	8648	2758	135	161	109	100	100	0	0	0	0	0	0	0	0	0	0	0	0	0	0	0	0	0	0	0	1.553	1.479	1.515	1.495	1.278	1.493	0.929	0.000	0.000	0.000	0.000	0.000	0.000	0.000	0.000	0.000	0.000	0.000	0.000	0.000	0.000	52	414	21345	21106	0.635	Error	Error	12985	8360	0	0	12593	8513	0	0	0	0
1	4	9	"DFR1"	"YOR236W"	2190	27310	90	9282	8993	2181	124	134	62	100	100	0	11358	10973	2699	138	167	107	100	100	0	0	0	0	0	0	0	0	0	0	0	0	0	0	0	0	0	0	0	0.816	0.819	0.815	0.839	1.374	0.808	0.943	0.000	0.000	0.000	0.000	0.000	0.000	0.000	0.000	0.000	0.000	0.000	0.000	0.000	0.000	52	420	20378	19704	-0.293	Error	Error	9158	11220	0	0	8869	10835	0	0	0	0
1	5	9	""	"YOR268C"	2400	27300	90	2916	2592	888	140	152	71	100	100	0	5716	5263	1762	150	175	119	100	100	0	0	0	0	0	0	0	0	0	0	0	0	0	0	0	0	0	0	0	0.499	0.480	0.473	0.485	1.311	0.477	0.937	0.000	0.000	0.000	0.000	0.000	0.000	0.000	0.000	0.000	0.000	0.000	0.000	0.000	0.000	52	397	8342	7565	-1.004	Error	Error	2776	5566	0	0	2452	5113	0	0	0	0
1	6	9	""	"YOR300W"	2590	27300	70	1403	1322	454	147	163	80	100	100	0	3981	3493	1136	164	225	275	100	100	0	0	0	0	0	0	0	0	0	0	0	0	0	0	0	0	0	0	0	0.329	0.353	0.358	0.343	1.333	0.318	0.877	0.000	0.000	0.000	0.000	0.000	0.000	0.000	0.000	0.000	0.000	0.000	0.000	0.000	0.000	32	236	5073	4504	-1.604	Error	Error	1256	3817	0	0	1175	3329	0	0	0	0
1	7	9	""	"YOR238W"	2790	27300	90	6493	6226	1817	158	272	737	100	100	0	10408	9892	3180	184	290	570	100	100	0	0	0	0	0	0	0	0	0	0	0	0	0	0	0	0	0	0	0	0.620	0.625	0.622	0.635	1.215	0.611	0.944	0.000	0.000	0.000	0.000	0.000	0.000	0.000	0.000	0.000	0.000	0.000	0.000	0.000	0.000	52	396	16559	15776	-0.691	Error	Error	6335	10224	0	0	6068	9708	0	0	0	0
1	8	9	"VPH1"	"YOR270C"	2990	27310	90	9324	10398	5274	121	132	64	100	100	0	11670	12929	6851	140	175	120	100	100	0	0	0	0	0	0	0	0	0	0	0	0	0	0	0	0	0	0	0	0.798	0.804	0.851	0.829	1.480	0.762	0.862	0.000	0.000	0.000	0.000	0.000	0.000	0.000	0.000	0.000	0.000	0.000	0.000	0.000	0.000	52	420	20733	23066	-0.325	Error	Error	9203	11530	0	0	10277	12789	0	0	0	0
1	9	9	""	"YOR302W"	3190	27310	70	563	605	280	113	119	52	96	96	0	804	1145	844	123	158	126	96	93	0	0	0	0	0	0	0	0	0	0	0	0	0	0	0	0	0	0	0	0.661	0.481	0.571	0.523	1.851	0.348	0.672	0.000	0.000	0.000	0.000	0.000	0.000	0.000	0.000	0.000	0.000	0.000	0.000	0.000	0.000	32	236	1131	1514	-0.598	Error	Error	450	681	0	0	492	1022	0	0	0	0
1	10	9	""	"YOR240W"	3400	27300	90	7104	6862	1401	115	222	750	100	100	0	10792	10873	1578	138	248	711	100	100	0	0	0	0	0	0	0	0	0	0	0	0	0	0	0	0	0	0	0	0.656	0.629	0.633	0.620	1.202	0.627	0.930	0.000	0.000	0.000	0.000	0.000	0.000	0.000	0.000	0.000	0.000	0.000	0.000	0.000	0.000	52	420	17643	17482	-0.608	Error	Error	6989	10654	0	0	6747	10735	0	0	0	0
1	11	9	"YTM1"	"YOR272W"	3590	27310	90	15766	15179	2457	121	143	145	100	100	0	11563	11320	1435	117	158	123	100	100	0	0	0	0	0	0	0	0	0	0	0	0	0	0	0	0	0	0	0	1.367	1.344	1.349	1.336	1.138	1.377	0.944	0.000	0.000	0.000	0.000	0.000	0.000	0.000	0.000	0.000	0.000	0.000	0.000	0.000	0.000	52	420	27091	26261	0.451	Error	Error	15645	11446	0	0	15058	11203	0	0	0	0
1	12	9	""	"YOR304C-A"	3780	27310	80	6024	5710	2455	112	129	89	100	100	0	3623	3239	1522	120	176	198	98	90	0	0	0	0	0	0	0	0	0	0	0	0	0	0	0	0	0	0	0	1.688	1.795	1.746	1.974	1.694	1.816	0.907	0.000	0.000	0.000	0.000	0.000	0.000	0.000	0.000	0.000	0.000	0.000	0.000	0.000	0.000	52	316	9415	8717	0.755	Error	Error	5912	3503	0	0	5598	3119	0	0	0	0
1	13	9	"GRE1"	"YPL223C"	4000	27300	90	6494	6070	1595	111	134	125	100	100	0	11002	10820	2277	128	167	126	100	100	0	0	0	0	0	0	0	0	0	0	0	0	0	0	0	0	0	0	0	0.587	0.557	0.564	0.542	1.278	0.569	0.944	0.000	0.000	0.000	0.000	0.000	0.000	0.000	0.000	0.000	0.000	0.000	0.000	0.000	0.000	52	399	17257	16651	-0.769	Error	Error	6383	10874	0	0	5959	10692	0	0	0	0
1	14	9	"BBP1"	"YPL255W"	4180	27300	70	8741	9245	3919	128	301	1011	100	100	0	13609	12973	5294	147	545	2102	100	100	0	0	0	0	0	0	0	0	0	0	0	0	0	0	0	0	0	0	0	0.640	0.711	0.715	0.702	1.264	0.672	0.914	0.000	0.000	0.000	0.000	0.000	0.000	0.000	0.000	0.000	0.000	0.000	0.000	0.000	0.000	32	236	22075	21943	-0.644	Error	Error	8613	13462	0	0	9117	12826	0	0	0	0
1	15	9	""	"YPR004C"	4380	27300	90	11723	11222	2098	140	155	94	100	100	0	7940	7567	1490	177	236	238	100	100	0	0	0	0	0	0	0	0	0	0	0	0	0	0	0	0	0	0	0	1.492	1.500	1.529	1.503	1.221	1.487	0.940	0.000	0.000	0.000	0.000	0.000	0.000	0.000	0.000	0.000	0.000	0.000	0.000	0.000	0.000	52	396	19346	18472	0.577	Error	Error	11583	7763	0	0	11082	7390	0	0	0	0
1	16	9	""	"YPL225W"	4580	27310	80	8682	8227	2712	142	152	65	100	100	0	5064	4842	1666	197	231	139	100	100	0	0	0	0	0	0	0	0	0	0	0	0	0	0	0	0	0	0	0	1.755	1.741	1.740	1.733	1.247	1.754	0.932	0.000	0.000	0.000	0.000	0.000	0.000	0.000	0.000	0.000	0.000	0.000	0.000	0.000	0.000	52	340	13407	12730	0.811	Error	Error	8540	4867	0	0	8085	4645	0	0	0	0
1	17	9	""	"YPL257W"	4780	27310	80	6240	6156	2305	152	161	74	100	100	0	5123	5292	1901	206	253	184	100	100	0	0	0	0	0	0	0	0	0	0	0	0	0	0	0	0	0	0	0	1.238	1.180	1.213	1.173	1.287	1.191	0.926	0.000	0.000	0.000	0.000	0.000	0.000	0.000	0.000	0.000	0.000	0.000	0.000	0.000	0.000	52	340	11005	11090	0.308	Error	Error	6088	4917	0	0	6004	5086	0	0	0	0
1	18	9	"ICL2"	"YPR006C"	4990	27300	90	18504	16915	5612	132	142	64	100	100	0	13871	12708	4285	151	189	131	98	98	0	0	0	0	0	0	0	0	0	0	0	0	0	0	0	0	0	0	0	1.339	1.337	1.333	1.378	1.312	1.346	0.936	0.000	0.000	0.000	0.000	0.000	0.000	0.000	0.000	0.000	0.000	0.000	0.000	0.000	0.000	52	397	32092	29340	0.421	Error	Error	18372	13720	0	0	16783	12557	0	0	0	0
1	19	9	"ALG5"	"YPL227C"	5180	27300	70	14056	12847	4298	150	310	881	100	100	0	6715	6257	1967	144	285	708	100	96	0	0	0	0	0	0	0	0	0	0	0	0	0	0	0	0	0	0	0	2.116	2.077	2.092	2.053	1.209	2.065	0.925	0.000	0.000	0.000	0.000	0.000	0.000	0.000	0.000	0.000	0.000	0.000	0.000	0.000	0.000	32	236	20477	18810	1.082	Error	Error	13906	6571	0	0	12697	6113	0	0	0	0
1	20	9	"APM1"	"YPL259C"	5390	27300	90	17417	16515	3504	189	215	121	100	100	0	11024	11103	2235	232	275	181	100	100	0	0	0	0	0	0	0	0	0	0	0	0	0	0	0	0	0	0	0	1.596	1.502	1.478	1.497	1.148	1.533	0.935	0.000	0.000	0.000	0.000	0.000	0.000	0.000	0.000	0.000	0.000	0.000	0.000	0.000	0.000	52	420	28020	27197	0.675	Error	Error	17228	10792	0	0	16326	10871	0	0	0	0
1	21	9	""	"YPR008W"	5580	27300	80	10135	11463	5769	171	189	93	100	100	0	7258	8342	4430	226	277	179	100	100	0	0	0	0	0	0	0	0	0	0	0	0	0	0	0	0	0	0	0	1.417	1.391	1.417	1.429	1.520	1.369	0.843	0.000	0.000	0.000	0.000	0.000	0.000	0.000	0.000	0.000	0.000	0.000	0.000	0.000	0.000	52	340	16996	19408	0.503	Error	Error	9964	7032	0	0	11292	8116	0	0	0	0
1	1	10	""	"YPL229W"	1600	27490	110	13234	12398	3024	115	137	188	100	100	0	16511	15457	4069	141	215	392	98	98	0	0	0	0	0	0	0	0	0	0	0	0	0	0	0	0	0	0	0	0.801	0.802	0.801	0.820	1.281	0.789	0.956	0.000	0.000	0.000	0.000	0.000	0.000	0.000	0.000	0.000	0.000	0.000	0.000	0.000	0.000	80	603	29489	27599	-0.319	Error	Error	13119	16370	0	0	12283	15316	0	0	0	0
1	2	10	""	"YPL261C"	1780	27510	80	1790	1935	1032	120	133	66	100	100	0	2324	2531	1540	150	206	176	96	96	0	0	0	0	0	0	0	0	0	0	0	0	0	0	0	0	0	0	0	0.768	0.762	0.798	0.839	1.711	0.698	0.840	0.000	0.000	0.000	0.000	0.000	0.000	0.000	0.000	0.000	0.000	0.000	0.000	0.000	0.000	52	335	3844	4196	-0.381	Error	Error	1670	2174	0	0	1815	2381	0	0	0	0
1	3	10	"RPA135"	"YPR010C"	1990	27490	110	13162	14872	8467	107	116	73	100	100	0	10073	11464	6748	127	155	103	100	100	0	0	0	0	0	0	0	0	0	0	0	0	0	0	0	0	0	0	0	1.313	1.302	1.351	1.320	1.377	1.299	0.860	0.000	0.000	0.000	0.000	0.000	0.000	0.000	0.000	0.000	0.000	0.000	0.000	0.000	0.000	80	629	23001	26102	0.392	Error	Error	13055	9946	0	0	14765	11337	0	0	0	0
1	4	10	"SEC7"	"YDR170C"	2210	27480	50	260	245	153	104	131	125	58	16	0	187	260	219	108	150	126	33	16	0	0	0	0	0	0	0	0	0	0	0	0	0	0	0	0	0	0	0	1.975	0.928	1.820	2.068	3.579	0.630	0.525	0.000	0.000	0.000	0.000	0.000	0.000	0.000	0.000	0.000	0.000	0.000	0.000	0.000	0.000	12	104	235	293	0.982	Error	Error	156	79	0	0	141	152	0	0	0	0
1	5	10	"YRF1-1"	"YDR545W"	2380	27490	150	132	169	149	117	140	122	13	7	0	138	210	274	135	172	141	17	5	0	0	0	0	0	0	0	0	0	0	0	0	0	0	0	0	0	0	0	5.000	0.693	0.949	0.846	3.713	0.610	0.427	0.000	0.000	0.000	0.000	0.000	0.000	0.000	0.000	0.000	0.000	0.000	0.000	0.000	0.000	156	873	18	127	2.322	Error	Error	15	3	0	0	52	75	0	0	-50	0
1	6	10	"SWI4"	"YER111C"	2580	27490	150	126	165	149	145	163	115	11	7	0	152	223	251	167	222	209	12	5	0	0	0	0	0	0	0	0	0	0	0	0	0	0	0	0	0	0	0	1.267	0.357	0.670	0.708	3.322	0.393	0.432	0.000	0.000	0.000	0.000	0.000	0.000	0.000	0.000	0.000	0.000	0.000	0.000	0.000	0.000	156	811	-34	76	0.341	Error	Error	-19	-15	0	0	20	56	0	0	-50	0
1	7	10	"ESP1"	"YGR098C"	2780	27490	150	131	159	123	132	148	85	14	7	0	143	203	192	151	203	162	15	7	0	0	0	0	0	0	0	0	0	0	0	0	0	0	0	0	0	0	0	0.125	0.519	0.740	0.747	3.248	0.422	0.311	0.000	0.000	0.000	0.000	0.000	0.000	0.000	0.000	0.000	0.000	0.000	0.000	0.000	0.000	156	917	-9	79	-3.000	Error	Error	-1	-8	0	0	27	52	0	0	-50	0
1	8	10	"RIM101"	"YHL027W"	2990	27480	50	329	318	175	125	153	106	66	41	0	331	417	261	124	176	143	75	41	0	0	0	0	0	0	0	0	0	0	0	0	0	0	0	0	0	0	0	0.986	0.659	0.642	0.712	2.090	0.639	0.567	0.000	0.000	0.000	0.000	0.000	0.000	0.000	0.000	0.000	0.000	0.000	0.000	0.000	0.000	12	104	411	486	-0.021	Error	Error	204	207	0	0	193	293	0	0	0	0
1	9	10	"MIP6"	"YHR015W"	3180	27490	50	262	277	131	117	139	91	58	33	0	365	466	355	137	186	153	58	41	0	0	0	0	0	0	0	0	0	0	0	0	0	0	0	0	0	0	0	0.636	0.486	0.488	0.492	3.604	0.412	0.402	0.000	0.000	0.000	0.000	0.000	0.000	0.000	0.000	0.000	0.000	0.000	0.000	0.000	0.000	12	104	373	489	-0.653	Error	Error	145	228	0	0	160	329	0	0	0	0
1	10	10	"VTH1"	"YIL173W"	3380	27500	60	174	252	205	102	111	46	65	40	0	215	356	432	119	156	104	50	31	0	0	0	0	0	0	0	0	0	0	0	0	0	0	0	0	0	0	0	0.750	0.633	0.747	0.769	2.463	0.418	0.460	0.000	0.000	0.000	0.000	0.000	0.000	0.000	0.000	0.000	0.000	0.000	0.000	0.000	0.000	32	176	168	387	-0.415	Error	Error	72	96	0	0	150	237	0	0	0	0
1	11	10	""	"YJR029W"	3580	27490	50	275	354	218	127	150	104	66	41	0	425	476	303	134	189	166	66	50	0	0	0	0	0	0	0	0	0	0	0	0	0	0	0	0	0	0	0	0.509	0.664	0.513	0.750	3.445	0.595	0.439	0.000	0.000	0.000	0.000	0.000	0.000	0.000	0.000	0.000	0.000	0.000	0.000	0.000	0.000	12	104	439	569	-0.975	Error	Error	148	291	0	0	227	342	0	0	0	0
1	12	10	""	"YLL034C"	3770	27490	150	122	160	131	128	143	81	17	10	0	152	210	174	144	190	170	16	7	0	0	0	0	0	0	0	0	0	0	0	0	0	0	0	0	0	0	0	-0.750	0.485	0.921	0.750	3.527	0.420	0.241	0.000	0.000	0.000	0.000	0.000	0.000	0.000	0.000	0.000	0.000	0.000	0.000	0.000	0.000	156	890	2	98	Error	Error	Error	-6	8	0	0	32	66	0	0	-50	0
1	13	10	"ESC1"	"YMR219W"	3970	27490	150	119	160	148	128	144	95	16	8	0	135	225	284	157	202	148	15	9	0	0	0	0	0	0	0	0	0	0	0	0	0	0	0	0	0	0	0	0.409	0.471	0.720	0.617	3.010	0.357	0.412	0.000	0.000	0.000	0.000	0.000	0.000	0.000	0.000	0.000	0.000	0.000	0.000	0.000	0.000	156	786	-31	100	-1.290	Error	Error	-9	-22	0	0	32	68	0	0	-50	0
1	14	10	"YKU70"	"YMR284W"	4170	27490	150	130	172	148	133	182	512	2	0	0	154	245	277	176	305	1109	1	0	0	0	0	0	0	0	0	0	0	0	0	0	0	0	0	0	0	0	0	0.136	0.565	0.572	0.540	2.931	0.361	0.370	0.000	0.000	0.000	0.000	0.000	0.000	0.000	0.000	0.000	0.000	0.000	0.000	0.000	0.000	156	804	-25	108	-2.874	Error	Error	-3	-22	0	0	39	69	0	0	-50	0
1	15	10	"POL1"	"YNL102W"	4370	27490	150	125	168	150	135	156	273	6	1	0	142	218	237	183	245	662	3	0	0	0	0	0	0	0	0	0	0	0	0	0	0	0	0	0	0	0	0	0.244	0.943	0.618	0.606	3.259	0.420	0.333	0.000	0.000	0.000	0.000	0.000	0.000	0.000	0.000	0.000	0.000	0.000	0.000	0.000	0.000	156	895	-51	68	-2.036	Error	Error	-10	-41	0	0	33	35	0	0	-50	0
1	16	10	""	"YMRWdelta20"	4590	27510	80	2590	2535	1161	141	153	68	100	100	0	2772	2652	1132	194	231	147	100	98	0	0	0	0	0	0	0	0	0	0	0	0	0	0	0	0	0	0	0	0.950	0.974	0.964	0.982	1.311	0.992	0.914	0.000	0.000	0.000	0.000	0.000	0.000	0.000	0.000	0.000	0.000	0.000	0.000	0.000	0.000	52	340	5027	4852	-0.074	Error	Error	2449	2578	0	0	2394	2458	0	0	0	0
1	17	10	""	"IntYNL112W"	4790	27500	80	1946	3105	2620	162	176	84	100	100	0	1656	2972	2778	223	260	164	100	94	0	0	0	0	0	0	0	0	0	0	0	0	0	0	0	0	0	0	0	1.245	1.071	1.142	1.210	1.802	0.976	0.810	0.000	0.000	0.000	0.000	0.000	0.000	0.000	0.000	0.000	0.000	0.000	0.000	0.000	0.000	52	316	3217	5692	0.316	Error	Error	1784	1433	0	0	2943	2749	0	0	0	0
1	18	10	""	"CEN14"	4970	27490	150	160	207	185	148	160	75	23	15	0	194	239	169	195	234	162	17	7	0	0	0	0	0	0	0	0	0	0	0	0	0	0	0	0	0	0	0	-12.000	1.341	0.652	0.619	3.468	0.488	0.233	0.000	0.000	0.000	0.000	0.000	0.000	0.000	0.000	0.000	0.000	0.000	0.000	0.000	0.000	156	933	11	103	Error	Error	Error	12	-1	0	0	59	44	0	0	-50	0
1	19	10	""	"YORCdelta11"	5190	27500	80	1488	1699	806	136	151	73	100	100	0	2507	2750	1434	151	200	150	100	100	0	0	0	0	0	0	0	0	0	0	0	0	0	0	0	0	0	0	0	0.574	0.601	0.621	0.613	1.510	0.547	0.843	0.000	0.000	0.000	0.000	0.000	0.000	0.000	0.000	0.000	0.000	0.000	0.000	0.000	0.000	52	340	3708	4162	-0.801	Error	Error	1352	2356	0	0	1563	2599	0	0	0	0
1	20	10	""	"YORWdelta16"	5400	27500	70	1516	2006	1434	189	234	233	93	87	0	1271	1531	959	218	285	231	90	78	0	0	0	0	0	0	0	0	0	0	0	0	0	0	0	0	0	0	0	1.260	1.384	1.330	1.363	1.886	1.499	0.770	0.000	0.000	0.000	0.000	0.000	0.000	0.000	0.000	0.000	0.000	0.000	0.000	0.000	0.000	32	236	2380	3130	0.334	Error	Error	1327	1053	0	0	1817	1313	0	0	0	0
1	21	10	""	"YOR298C-A"	5580	27510	90	1726	1680	495	171	179	78	100	100	0	2089	2106	589	253	285	165	100	100	0	0	0	0	0	0	0	0	0	0	0	0	0	0	0	0	0	0	0	0.847	0.814	0.832	0.808	1.278	0.787	0.873	0.000	0.000	0.000	0.000	0.000	0.000	0.000	0.000	0.000	0.000	0.000	0.000	0.000	0.000	52	420	3391	3362	-0.240	Error	Error	1555	1836	0	0	1509	1853	0	0	0	0
1	1	11	""	"YPLCdelta10"	1590	27710	80	1210	2889	3222	102	112	52	100	100	0	1232	2382	2409	127	174	165	96	90	0	0	0	0	0	0	0	0	0	0	0	0	0	0	0	0	0	0	0	1.003	1.236	1.188	1.170	1.733	1.321	0.885	0.000	0.000	0.000	0.000	0.000	0.000	0.000	0.000	0.000	0.000	0.000	0.000	0.000	0.000	52	340	2213	5042	0.004	Error	Error	1108	1105	0	0	2787	2255	0	0	0	0
1	2	11	""	"YPRCdelta13"	1780	27700	90	5343	5351	2475	110	119	59	100	100	0	3092	2989	1380	135	168	138	100	96	0	0	0	0	0	0	0	0	0	0	0	0	0	0	0	0	0	0	0	1.770	1.836	1.934	1.928	1.454	1.855	0.912	0.000	0.000	0.000	0.000	0.000	0.000	0.000	0.000	0.000	0.000	0.000	0.000	0.000	0.000	52	420	8190	8095	0.824	Error	Error	5233	2957	0	0	5241	2854	0	0	0	0
1	3	11	""	"SNR51"	1990	27710	90	410	676	541	107	112	47	98	98	0	650	990	770	123	144	75	98	96	0	0	0	0	0	0	0	0	0	0	0	0	0	0	0	0	0	0	0	0.575	0.656	0.591	0.640	2.064	0.654	0.790	0.000	0.000	0.000	0.000	0.000	0.000	0.000	0.000	0.000	0.000	0.000	0.000	0.000	0.000	52	420	830	1436	-0.798	Error	Error	303	527	0	0	569	867	0	0	0	0
1	4	11	""	"iYAL068C-0"	2190	27710	80	1117	1649	1618	103	104	44	98	98	0	781	1454	1493	119	144	97	96	92	0	0	0	0	0	0	0	0	0	0	0	0	0	0	0	0	0	0	0	1.532	1.158	1.239	1.247	1.760	1.119	0.874	0.000	0.000	0.000	0.000	0.000	0.000	0.000	0.000	0.000	0.000	0.000	0.000	0.000	0.000	52	340	1676	2881	0.615	Error	Error	1014	662	0	0	1546	1335	0	0	0	0
1	5	11	""	"iYAL067C"	2390	27700	110	2098	2601	1716	118	150	140	97	97	0	4623	5541	3983	133	186	165	95	95	0	0	0	0	0	0	0	0	0	0	0	0	0	0	0	0	0	0	0	0.441	0.459	0.479	0.518	1.617	0.438	0.946	0.000	0.000	0.000	0.000	0.000	0.000	0.000	0.000	0.000	0.000	0.000	0.000	0.000	0.000	80	579	6470	7891	-1.181	Error	Error	1980	4490	0	0	2483	5408	0	0	0	0
1	6	11	""	"iYAL064C-A-0"	2590	27700	90	6626	12140	11622	128	146	80	100	100	0	6102	11405	11464	152	213	180	100	100	0	0	0	0	0	0	0	0	0	0	0	0	0	0	0	0	0	0	0	1.092	1.067	1.035	1.126	1.576	1.031	0.897	0.000	0.000	0.000	0.000	0.000	0.000	0.000	0.000	0.000	0.000	0.000	0.000	0.000	0.000	52	414	12448	23265	0.127	Error	Error	6498	5950	0	0	12012	11253	0	0	0	0
1	7	11	""	"iYBR065C"	2790	27700	90	3982	3767	1474	130	145	76	100	100	0	5658	5369	2205	153	198	149	100	100	0	0	0	0	0	0	0	0	0	0	0	0	0	0	0	0	0	0	0	0.700	0.697	0.699	0.708	1.299	0.648	0.898	0.000	0.000	0.000	0.000	0.000	0.000	0.000	0.000	0.000	0.000	0.000	0.000	0.000	0.000	52	414	9357	8853	-0.515	Error	Error	3852	5505	0	0	3637	5216	0	0	0	0
1	8	11	""	"iYBR069C"	2980	27700	80	1138	1992	1939	123	136	77	100	100	0	2403	3775	3457	143	180	125	100	100	0	0	0	0	0	0	0	0	0	0	0	0	0	0	0	0	0	0	0	0.449	0.515	0.518	0.515	1.527	0.529	0.922	0.000	0.000	0.000	0.000	0.000	0.000	0.000	0.000	0.000	0.000	0.000	0.000	0.000	0.000	52	340	3275	5501	-1.155	Error	Error	1015	2260	0	0	1869	3632	0	0	0	0
1	9	11	""	"iYBR073W"	3190	27700	100	804	1633	2110	116	124	55	96	93	0	1102	2092	2507	142	175	108	93	88	0	0	0	0	0	0	0	0	0	0	0	0	0	0	0	0	0	0	0	0.717	0.778	0.812	0.785	1.748	0.817	0.912	0.000	0.000	0.000	0.000	0.000	0.000	0.000	0.000	0.000	0.000	0.000	0.000	0.000	0.000	80	548	1648	3467	-0.481	Error	Error	688	960	0	0	1517	1950	0	0	0	0
1	10	11	""	"iYBR085W-1"	3390	27710	80	3230	4118	3282	114	127	62	100	100	0	3142	4638	3458	127	177	137	100	100	0	0	0	0	0	0	0	0	0	0	0	0	0	0	0	0	0	0	0	1.033	0.888	0.859	0.844	1.405	0.909	0.909	0.000	0.000	0.000	0.000	0.000	0.000	0.000	0.000	0.000	0.000	0.000	0.000	0.000	0.000	52	340	6131	8515	0.048	Error	Error	3116	3015	0	0	4004	4511	0	0	0	0
1	11	11	""	"iYBR089W"	3590	27710	110	5017	6864	5596	120	136	69	100	100	0	5902	7835	6074	151	190	148	98	98	0	0	0	0	0	0	0	0	0	0	0	0	0	0	0	0	0	0	0	0.852	0.878	0.856	0.894	1.616	0.894	0.930	0.000	0.000	0.000	0.000	0.000	0.000	0.000	0.000	0.000	0.000	0.000	0.000	0.000	0.000	80	614	10648	14428	-0.232	Error	Error	4897	5751	0	0	6744	7684	0	0	0	0
1	12	11	""	"iYBR093C"	3800	27710	90	1496	1701	1203	144	151	67	98	96	0	3806	4145	2861	167	208	135	100	100	0	0	0	0	0	0	0	0	0	0	0	0	0	0	0	0	0	0	0	0.372	0.391	0.399	0.360	1.626	0.394	0.927	0.000	0.000	0.000	0.000	0.000	0.000	0.000	0.000	0.000	0.000	0.000	0.000	0.000	0.000	52	406	4991	5535	-1.428	Error	Error	1352	3639	0	0	1557	3978	0	0	0	0
1	13	11	""	"iYBR111C"	3980	27710	100	5615	7158	4191	136	147	70	100	100	0	5364	6721	4736	175	222	161	100	100	0	0	0	0	0	0	0	0	0	0	0	0	0	0	0	0	0	0	0	1.056	1.073	1.135	1.173	1.559	0.965	0.860	0.000	0.000	0.000	0.000	0.000	0.000	0.000	0.000	0.000	0.000	0.000	0.000	0.000	0.000	80	497	10668	13568	0.078	Error	Error	5479	5189	0	0	7022	6546	0	0	0	0
1	14	11	""	"iYBR117C"	4180	27710	100	3468	4547	3349	132	143	65	100	100	0	6962	8572	6052	184	222	159	100	100	0	0	0	0	0	0	0	0	0	0	0	0	0	0	0	0	0	0	0	0.492	0.526	0.501	0.526	1.415	0.527	0.939	0.000	0.000	0.000	0.000	0.000	0.000	0.000	0.000	0.000	0.000	0.000	0.000	0.000	0.000	80	526	10114	12803	-1.023	Error	Error	3336	6778	0	0	4415	8388	0	0	0	0
1	15	11	""	"iYBR121C"	4390	27700	90	4344	4678	2069	138	154	72	100	100	0	7785	7531	3240	205	231	140	100	100	0	0	0	0	0	0	0	0	0	0	0	0	0	0	0	0	0	0	0	0.555	0.620	0.631	0.635	1.384	0.613	0.938	0.000	0.000	0.000	0.000	0.000	0.000	0.000	0.000	0.000	0.000	0.000	0.000	0.000	0.000	52	415	11786	11866	-0.850	Error	Error	4206	7580	0	0	4540	7326	0	0	0	0
1	16	11	""	"iYBR139W"	4580	27700	90	1357	1812	1217	161	172	74	100	100	0	943	1176	767	212	260	172	92	76	0	0	0	0	0	0	0	0	0	0	0	0	0	0	0	0	0	0	0	1.636	1.713	1.680	1.861	2.052	1.688	0.724	0.000	0.000	0.000	0.000	0.000	0.000	0.000	0.000	0.000	0.000	0.000	0.000	0.000	0.000	52	420	1927	2615	0.710	Error	Error	1196	731	0	0	1651	964	0	0	0	0
1	17	11	""	"iYBR143C"	4800	27710	90	2226	3073	2361	167	179	76	100	100	0	4850	6532	5160	239	280	155	100	100	0	0	0	0	0	0	0	0	0	0	0	0	0	0	0	0	0	0	0	0.447	0.462	0.473	0.471	1.501	0.450	0.933	0.000	0.000	0.000	0.000	0.000	0.000	0.000	0.000	0.000	0.000	0.000	0.000	0.000	0.000	52	414	6670	9199	-1.163	Error	Error	2059	4611	0	0	2906	6293	0	0	0	0
1	18	11	""	"iYBR147W"	4980	27700	90	3016	2982	1150	183	194	79	100	100	0	4754	4469	1641	272	317	188	100	100	0	0	0	0	0	0	0	0	0	0	0	0	0	0	0	0	0	0	0	0.632	0.667	0.655	0.659	1.316	0.660	0.916	0.000	0.000	0.000	0.000	0.000	0.000	0.000	0.000	0.000	0.000	0.000	0.000	0.000	0.000	52	408	7315	6996	-0.662	Error	Error	2833	4482	0	0	2799	4197	0	0	0	0
1	19	11	""	"iYDL240W"	5180	27700	90	2250	4329	3969	192	212	181	100	100	0	1268	2019	1680	265	324	230	92	75	0	0	0	0	0	0	0	0	0	0	0	0	0	0	0	0	0	0	0	2.052	2.359	2.458	2.658	1.811	2.415	0.881	0.000	0.000	0.000	0.000	0.000	0.000	0.000	0.000	0.000	0.000	0.000	0.000	0.000	0.000	52	420	3061	5891	1.037	Error	Error	2058	1003	0	0	4137	1754	0	0	0	0
1	20	11	""	"iYDL236W"	5400	27700	80	540	698	525	200	215	94	75	67	0	733	1037	707	299	341	211	75	51	0	0	0	0	0	0	0	0	0	0	0	0	0	0	0	0	0	0	0	0.783	0.675	0.755	0.713	2.404	0.596	0.643	0.000	0.000	0.000	0.000	0.000	0.000	0.000	0.000	0.000	0.000	0.000	0.000	0.000	0.000	52	340	774	1236	-0.352	Error	Error	340	434	0	0	498	738	0	0	0	0
1	21	11	""	"iYDL232W"	5590	27700	90	987	1511	1080	151	161	70	100	100	0	1270	1850	1353	238	275	166	100	90	0	0	0	0	0	0	0	0	0	0	0	0	0	0	0	0	0	0	0	0.810	0.844	0.857	0.889	1.621	0.801	0.855	0.000	0.000	0.000	0.000	0.000	0.000	0.000	0.000	0.000	0.000	0.000	0.000	0.000	0.000	52	420	1868	2972	-0.304	Error	Error	836	1032	0	0	1360	1612	0	0	0	0
1	1	12	""	"iYDL216C"	1600	27910	100	1172	1232	612	100	106	48	98	96	0	2196	2174	1066	124	166	143	97	95	0	0	0	0	0	0	0	0	0	0	0	0	0	0	0	0	0	0	0	0.517	0.552	0.552	0.548	1.762	0.546	0.879	0.000	0.000	0.000	0.000	0.000	0.000	0.000	0.000	0.000	0.000	0.000	0.000	0.000	0.000	80	526	3144	3182	-0.951	Error	Error	1072	2072	0	0	1132	2050	0	0	0	0
1	2	12	""	"iYDL212W"	1790	27910	100	854	1246	978	101	115	105	97	97	0	1436	2114	1662	126	169	166	97	92	0	0	0	0	0	0	0	0	0	0	0	0	0	0	0	0	0	0	0	0.575	0.576	0.557	0.622	1.783	0.562	0.882	0.000	0.000	0.000	0.000	0.000	0.000	0.000	0.000	0.000	0.000	0.000	0.000	0.000	0.000	80	519	2063	3133	-0.799	Error	Error	753	1310	0	0	1145	1988	0	0	0	0
1	3	12	""	"itG(GCC)D1"	1990	27900	90	11369	10061	4180	110	124	73	100	100	0	8333	7430	3146	138	174	170	100	100	0	0	0	0	0	0	0	0	0	0	0	0	0	0	0	0	0	0	0	1.374	1.365	1.377	1.405	1.286	1.342	0.939	0.000	0.000	0.000	0.000	0.000	0.000	0.000	0.000	0.000	0.000	0.000	0.000	0.000	0.000	52	420	19454	17243	0.458	Error	Error	11259	8195	0	0	9951	7292	0	0	0	0
1	4	12	""	"iYDL195W"	2200	27900	100	1318	1810	1425	112	120	54	97	96	0	2371	3342	2609	129	165	116	97	95	0	0	0	0	0	0	0	0	0	0	0	0	0	0	0	0	0	0	0	0.538	0.528	0.553	0.531	1.794	0.528	0.928	0.000	0.000	0.000	0.000	0.000	0.000	0.000	0.000	0.000	0.000	0.000	0.000	0.000	0.000	80	533	3448	4911	-0.895	Error	Error	1206	2242	0	0	1698	3213	0	0	0	0
1	5	12	""	"iYDL191W"	2390	27900	90	3614	4684	2828	130	145	79	100	100	0	2206	2873	1807	145	198	171	100	100	0	0	0	0	0	0	0	0	0	0	0	0	0	0	0	0	0	0	0	1.690	1.669	1.766	1.751	1.388	1.692	0.907	0.000	0.000	0.000	0.000	0.000	0.000	0.000	0.000	0.000	0.000	0.000	0.000	0.000	0.000	52	414	5545	7282	0.757	Error	Error	3484	2061	0	0	4554	2728	0	0	0	0
1	6	12	""	"iYDL186W"	2600	27910	80	1950	2368	1306	120	132	57	100	100	0	5016	5251	2668	153	197	193	100	100	0	0	0	0	0	0	0	0	0	0	0	0	0	0	0	0	0	0	0	0.376	0.441	0.448	0.427	1.332	0.447	0.947	0.000	0.000	0.000	0.000	0.000	0.000	0.000	0.000	0.000	0.000	0.000	0.000	0.000	0.000	52	340	6693	7346	-1.410	Error	Error	1830	4863	0	0	2248	5098	0	0	0	0
1	7	12	""	"iYDL170W"	2790	27910	100	1148	1446	1068	121	138	101	96	93	0	1544	1811	1326	143	199	253	88	81	0	0	0	0	0	0	0	0	0	0	0	0	0	0	0	0	0	0	0	0.733	0.794	0.786	0.844	1.694	0.794	0.918	0.000	0.000	0.000	0.000	0.000	0.000	0.000	0.000	0.000	0.000	0.000	0.000	0.000	0.000	80	532	2428	2993	-0.448	Error	Error	1027	1401	0	0	1325	1668	0	0	0	0
1	8	12	""	"iYDL166C"	3000	27910	70	1235	1841	1299	111	132	128	100	84	0	2413	2866	1761	128	193	313	93	93	0	0	0	0	0	0	0	0	0	0	0	0	0	0	0	0	0	0	0	0.492	0.632	0.649	0.553	1.673	0.663	0.901	0.000	0.000	0.000	0.000	0.000	0.000	0.000	0.000	0.000	0.000	0.000	0.000	0.000	0.000	32	236	3409	4468	-1.024	Error	Error	1124	2285	0	0	1730	2738	0	0	0	0
1	9	12	""	"iYDL160C"	3200	27900	80	1715	3139	2858	111	118	56	100	98	0	6321	9745	8446	134	173	111	100	98	0	0	0	0	0	0	0	0	0	0	0	0	0	0	0	0	0	0	0	0.259	0.315	0.301	0.307	1.774	0.316	0.919	0.000	0.000	0.000	0.000	0.000	0.000	0.000	0.000	0.000	0.000	0.000	0.000	0.000	0.000	52	340	7791	12639	-1.948	Error	Error	1604	6187	0	0	3028	9611	0	0	0	0
1	10	12	""	"iYDR141C"	3400	27910	80	2193	2314	1041	111	122	59	100	100	0	6129	6289	2573	130	167	104	100	100	0	0	0	0	0	0	0	0	0	0	0	0	0	0	0	0	0	0	0	0.347	0.358	0.348	0.349	1.287	0.360	0.941	0.000	0.000	0.000	0.000	0.000	0.000	0.000	0.000	0.000	0.000	0.000	0.000	0.000	0.000	52	340	8081	8362	-1.527	Error	Error	2082	5999	0	0	2203	6159	0	0	0	0
1	11	12	""	"iYDR145W"	3580	27900	90	736	1378	1205	113	122	60	100	98	0	787	1358	1290	134	173	113	94	78	0	0	0	0	0	0	0	0	0	0	0	0	0	0	0	0	0	0	0	0.954	1.033	1.016	1.180	1.946	0.970	0.866	0.000	0.000	0.000	0.000	0.000	0.000	0.000	0.000	0.000	0.000	0.000	0.000	0.000	0.000	52	408	1276	2489	-0.068	Error	Error	623	653	0	0	1265	1224	0	0	0	0
1	12	12	""	"iYDR150W"	3790	27900	90	6689	6167	2363	118	129	62	100	100	0	3201	3106	1300	137	176	118	100	100	0	0	0	0	0	0	0	0	0	0	0	0	0	0	0	0	0	0	0	2.145	2.037	2.089	2.084	1.270	2.021	0.924	0.000	0.000	0.000	0.000	0.000	0.000	0.000	0.000	0.000	0.000	0.000	0.000	0.000	0.000	52	420	9635	9018	1.101	Error	Error	6571	3064	0	0	6049	2969	0	0	0	0
1	13	12	""	"iYDR169C-0"	3990	27900	90	3307	5505	4803	118	129	59	100	100	0	5084	8194	6781	141	180	129	100	100	0	0	0	0	0	0	0	0	0	0	0	0	0	0	0	0	0	0	0	0.645	0.669	0.679	0.658	1.357	0.681	0.947	0.000	0.000	0.000	0.000	0.000	0.000	0.000	0.000	0.000	0.000	0.000	0.000	0.000	0.000	52	414	8132	13440	-0.632	Error	Error	3189	4943	0	0	5387	8053	0	0	0	0
1	14	12	""	"iYDR170W-A-0"	4190	27910	90	9063	17334	17915	109	119	55	100	100	0	15489	26914	24284	125	179	158	100	100	19	0	0	0	0	0	0	0	0	0	0	0	0	0	0	0	0	0	0	0.583	0.643	0.635	0.572	1.473	0.680	0.936	0.000	0.000	0.000	0.000	0.000	0.000	0.000	0.000	0.000	0.000	0.000	0.000	0.000	0.000	52	414	24318	44014	-0.779	Error	Error	8954	15364	0	0	17225	26789	0	0	0	0
1	15	12	""	"iYDR173C"	4400	27900	70	4315	4799	2669	105	118	85	100	100	0	6456	6418	3431	126	162	101	100	100	0	0	0	0	0	0	0	0	0	0	0	0	0	0	0	0	0	0	0	0.665	0.746	0.747	0.750	1.351	0.748	0.935	0.000	0.000	0.000	0.000	0.000	0.000	0.000	0.000	0.000	0.000	0.000	0.000	0.000	0.000	32	236	10540	10986	-0.588	Error	Error	4210	6330	0	0	4694	6292	0	0	0	0
1	16	12	""	"iYDR189W"	4600	27900	70	1309	1573	908	149	162	104	100	96	0	810	1021	587	179	215	127	87	81	0	0	0	0	0	0	0	0	0	0	0	0	0	0	0	0	0	0	0	1.838	1.691	1.578	1.825	1.769	1.702	0.827	0.000	0.000	0.000	0.000	0.000	0.000	0.000	0.000	0.000	0.000	0.000	0.000	0.000	0.000	32	236	1791	2266	0.878	Error	Error	1160	631	0	0	1424	842	0	0	0	0
1	17	12	""	"iYDR194C"	4790	27910	70	2752	3086	1906	116	133	97	100	100	0	5640	6121	3640	123	210	354	100	100	0	0	0	0	0	0	0	0	0	0	0	0	0	0	0	0	0	0	0	0.478	0.495	0.458	0.486	1.468	0.488	0.878	0.000	0.000	0.000	0.000	0.000	0.000	0.000	0.000	0.000	0.000	0.000	0.000	0.000	0.000	32	236	8153	8968	-1.066	Error	Error	2636	5517	0	0	2970	5998	0	0	0	0
1	18	12	""	"iYDR198C"	4990	27910	90	1126	1705	1266	117	131	67	98	98	0	1806	2445	1769	128	179	149	98	98	0	0	0	0	0	0	0	0	0	0	0	0	0	0	0	0	0	0	0	0.601	0.685	0.680	0.683	1.349	0.683	0.927	0.000	0.000	0.000	0.000	0.000	0.000	0.000	0.000	0.000	0.000	0.000	0.000	0.000	0.000	52	414	2687	3905	-0.734	Error	Error	1009	1678	0	0	1588	2317	0	0	0	0
1	19	12	""	"iYDR214W"	5210	27900	60	336	515	328	104	116	59	100	87	0	643	808	431	132	170	119	100	90	0	0	0	0	0	0	0	0	0	0	0	0	0	0	0	0	0	0	0	0.454	0.608	0.617	0.535	1.703	0.599	0.700	0.000	0.000	0.000	0.000	0.000	0.000	0.000	0.000	0.000	0.000	0.000	0.000	0.000	0.000	32	176	743	1087	-1.139	Error	Error	232	511	0	0	411	676	0	0	0	0
1	20	12	""	"iYDR218C"	5390	27910	90	2205	2849	1987	110	123	61	100	100	0	2732	4078	2938	128	173	125	100	100	0	0	0	0	0	0	0	0	0	0	0	0	0	0	0	0	0	0	0	0.805	0.693	0.745	0.700	1.507	0.673	0.915	0.000	0.000	0.000	0.000	0.000	0.000	0.000	0.000	0.000	0.000	0.000	0.000	0.000	0.000	52	407	4699	6689	-0.314	Error	Error	2095	2604	0	0	2739	3950	0	0	0	0
1	21	12	""	"iYDR223W"	5600	27890	90	974	1334	842	108	118	52	100	100	0	3346	3975	2360	156	197	151	100	100	0	0	0	0	0	0	0	0	0	0	0	0	0	0	0	0	0	0	0	0.271	0.321	0.309	0.305	1.437	0.324	0.926	0.000	0.000	0.000	0.000	0.000	0.000	0.000	0.000	0.000	0.000	0.000	0.000	0.000	0.000	52	412	4056	5045	-1.881	Error	Error	866	3190	0	0	1226	3819	0	0	0	0
1	1	13	""	"iYDR532C"	1590	28110	90	424	477	208	95	102	44	96	96	0	501	507	232	125	155	124	90	63	0	0	0	0	0	0	0	0	0	0	0	0	0	0	0	0	0	0	0	0.875	1.000	1.016	1.097	1.921	0.753	0.558	0.000	0.000	0.000	0.000	0.000	0.000	0.000	0.000	0.000	0.000	0.000	0.000	0.000	0.000	52	414	705	764	-0.193	Error	Error	329	376	0	0	382	382	0	0	0	0
1	2	13	""	"iYDR535C"	1800	28110	110	1965	1947	1010	95	112	94	98	98	0	6092	5795	2059	123	165	134	100	100	0	0	0	0	0	0	0	0	0	0	0	0	0	0	0	0	0	0	0	0.313	0.327	0.323	0.312	1.451	0.334	0.838	0.000	0.000	0.000	0.000	0.000	0.000	0.000	0.000	0.000	0.000	0.000	0.000	0.000	0.000	80	570	7839	7524	-1.674	Error	Error	1870	5969	0	0	1852	5672	0	0	0	0
1	3	13	""	"iYDR539W-1"	2000	28110	80	327	369	176	104	115	54	98	84	0	548	606	293	138	176	131	94	71	0	0	0	0	0	0	0	0	0	0	0	0	0	0	0	0	0	0	0	0.544	0.566	0.604	0.575	2.469	0.488	0.531	0.000	0.000	0.000	0.000	0.000	0.000	0.000	0.000	0.000	0.000	0.000	0.000	0.000	0.000	52	340	633	733	-0.879	Error	Error	223	410	0	0	265	468	0	0	0	0
1	4	13	""	"iYEL073C-4"	2200	28110	80	632	606	289	116	126	53	98	94	0	1301	1510	998	132	173	139	96	94	0	0	0	0	0	0	0	0	0	0	0	0	0	0	0	0	0	0	0	0.441	0.356	0.397	0.406	1.731	0.327	0.777	0.000	0.000	0.000	0.000	0.000	0.000	0.000	0.000	0.000	0.000	0.000	0.000	0.000	0.000	52	340	1685	1868	-1.180	Error	Error	516	1169	0	0	490	1378	0	0	0	0
1	5	13	""	"iYEL071W-1"	2400	28110	90	4475	4653	1656	130	141	77	100	100	0	5248	5383	2031	138	175	128	100	100	0	0	0	0	0	0	0	0	0	0	0	0	0	0	0	0	0	0	0	0.850	0.862	0.881	0.869	1.321	0.835	0.920	0.000	0.000	0.000	0.000	0.000	0.000	0.000	0.000	0.000	0.000	0.000	0.000	0.000	0.000	52	420	9455	9768	-0.234	Error	Error	4345	5110	0	0	4523	5245	0	0	0	0
1	6	13	""	"iYEL068C"	2600	28110	80	5592	5272	2174	122	138	79	100	98	0	4285	4117	1713	139	179	135	100	100	0	0	0	0	0	0	0	0	0	0	0	0	0	0	0	0	0	0	0	1.319	1.295	1.200	1.280	1.446	1.307	0.888	0.000	0.000	0.000	0.000	0.000	0.000	0.000	0.000	0.000	0.000	0.000	0.000	0.000	0.000	52	340	9616	9128	0.400	Error	Error	5470	4146	0	0	5150	3978	0	0	0	0
1	7	13	""	"iYEL051W"	2790	28110	100	2264	2506	1585	116	132	78	98	96	0	2933	3355	2331	128	181	218	90	86	0	0	0	0	0	0	0	0	0	0	0	0	0	0	0	0	0	0	0	0.766	0.741	0.727	0.852	2.074	0.699	0.884	0.000	0.000	0.000	0.000	0.000	0.000	0.000	0.000	0.000	0.000	0.000	0.000	0.000	0.000	80	519	4953	5617	-0.385	Error	Error	2148	2805	0	0	2390	3227	0	0	0	0
1	8	13	""	"itG(GCC)E"	3010	28100	70	856	1069	815	122	146	128	96	87	0	699	1022	896	144	179	148	81	78	0	0	0	0	0	0	0	0	0	0	0	0	0	0	0	0	0	0	0	1.323	1.079	1.266	1.135	2.149	1.006	0.717	0.000	0.000	0.000	0.000	0.000	0.000	0.000	0.000	0.000	0.000	0.000	0.000	0.000	0.000	32	236	1289	1825	0.403	Error	Error	734	555	0	0	947	878	0	0	0	0
1	9	13	""	"iYEL047C"	3190	28100	90	1866	1783	409	111	121	58	100	100	0	3670	3484	794	133	161	102	100	100	0	0	0	0	0	0	0	0	0	0	0	0	0	0	0	0	0	0	0	0.496	0.499	0.494	0.499	1.223	0.476	0.914	0.000	0.000	0.000	0.000	0.000	0.000	0.000	0.000	0.000	0.000	0.000	0.000	0.000	0.000	52	420	5292	5023	-1.011	Error	Error	1755	3537	0	0	1672	3351	0	0	0	0
1	10	13	""	"iYEL029C"	3380	28100	90	7799	7466	1796	119	134	81	100	100	0	8592	8564	1867	141	196	266	100	100	0	0	0	0	0	0	0	0	0	0	0	0	0	0	0	0	0	0	0	0.909	0.872	0.875	0.867	1.176	0.873	0.947	0.000	0.000	0.000	0.000	0.000	0.000	0.000	0.000	0.000	0.000	0.000	0.000	0.000	0.000	52	420	16131	15770	-0.138	Error	Error	7680	8451	0	0	7347	8423	0	0	0	0
1	11	13	""	"iYEL027W"	3600	28100	80	5300	5238	1978	125	132	66	100	100	0	4843	4782	1920	148	183	122	100	100	0	0	0	0	0	0	0	0	0	0	0	0	0	0	0	0	0	0	0	1.102	1.103	1.125	1.148	1.461	1.087	0.904	0.000	0.000	0.000	0.000	0.000	0.000	0.000	0.000	0.000	0.000	0.000	0.000	0.000	0.000	52	340	9870	9747	0.140	Error	Error	5175	4695	0	0	5113	4634	0	0	0	0
1	12	13	""	"iYEL023C"	3800	28100	90	3236	3171	637	114	126	63	100	100	0	6771	6611	1160	137	184	147	100	100	0	0	0	0	0	0	0	0	0	0	0	0	0	0	0	0	0	0	0	0.471	0.472	0.477	0.470	1.197	0.463	0.931	0.000	0.000	0.000	0.000	0.000	0.000	0.000	0.000	0.000	0.000	0.000	0.000	0.000	0.000	52	414	9756	9531	-1.087	Error	Error	3122	6634	0	0	3057	6474	0	0	0	0
1	13	13	""	"iYFL031W"	3990	28100	100	926	1475	1264	111	125	85	97	92	0	1895	3075	2522	126	179	212	98	91	0	0	0	0	0	0	0	0	0	0	0	0	0	0	0	0	0	0	0	0.461	0.463	0.456	0.448	1.454	0.471	0.929	0.000	0.000	0.000	0.000	0.000	0.000	0.000	0.000	0.000	0.000	0.000	0.000	0.000	0.000	80	520	2584	4313	-1.118	Error	Error	815	1769	0	0	1364	2949	0	0	0	0
1	14	13	""	"iYFL027C"	4190	28100	100	3349	3079	1566	117	124	54	100	100	0	4606	4430	2212	134	184	151	98	98	0	0	0	0	0	0	0	0	0	0	0	0	0	0	0	0	0	0	0	0.723	0.689	0.704	0.686	1.429	0.690	0.941	0.000	0.000	0.000	0.000	0.000	0.000	0.000	0.000	0.000	0.000	0.000	0.000	0.000	0.000	80	527	7704	7258	-0.468	Error	Error	3232	4472	0	0	2962	4296	0	0	0	0
1	15	13	""	"iYFL023W"	4390	28080	80	2513	2714	1142	116	123	60	100	100	0	1560	1692	740	131	177	145	100	98	0	0	0	0	0	0	0	0	0	0	0	0	0	0	0	0	0	0	0	1.677	1.664	1.632	1.718	1.351	1.684	0.909	0.000	0.000	0.000	0.000	0.000	0.000	0.000	0.000	0.000	0.000	0.000	0.000	0.000	0.000	52	340	3826	4159	0.746	Error	Error	2397	1429	0	0	2598	1561	0	0	0	0
1	16	13	""	"iYFL009W"	4580	28090	60	1356	1250	827	149	151	68	100	90	0	1618	1782	1158	179	226	142	96	90	0	0	0	0	0	0	0	0	0	0	0	0	0	0	0	0	0	0	0	0.839	0.687	0.694	0.639	2.075	0.682	0.823	0.000	0.000	0.000	0.000	0.000	0.000	0.000	0.000	0.000	0.000	0.000	0.000	0.000	0.000	32	176	2646	2704	-0.254	Error	Error	1207	1439	0	0	1101	1603	0	0	0	0
1	17	13	""	"iYFL005W"	4780	28090	100	5138	6321	4000	112	120	58	100	100	0	3411	4080	2716	114	157	118	98	97	0	0	0	0	0	0	0	0	0	0	0	0	0	0	0	0	0	0	0	1.524	1.566	1.581	1.675	1.546	1.547	0.938	0.000	0.000	0.000	0.000	0.000	0.000	0.000	0.000	0.000	0.000	0.000	0.000	0.000	0.000	80	543	8323	10175	0.608	Error	Error	5026	3297	0	0	6209	3966	0	0	0	0
1	18	13	""	"iYFLWdelta5"	4990	28090	80	6401	6480	4013	99	107	55	100	100	0	2028	2349	1391	99	135	106	100	100	0	0	0	0	0	0	0	0	0	0	0	0	0	0	0	0	0	0	0	3.267	2.836	2.926	2.786	1.482	3.011	0.882	0.000	0.000	0.000	0.000	0.000	0.000	0.000	0.000	0.000	0.000	0.000	0.000	0.000	0.000	52	340	8231	8631	1.708	Error	Error	6302	1929	0	0	6381	2250	0	0	0	0
1	19	13	""	"iYFR009W"	5200	28080	90	3744	4145	2525	102	115	101	100	100	0	2856	3011	1750	102	137	109	100	100	0	0	0	0	0	0	0	0	0	0	0	0	0	0	0	0	0	0	0	1.322	1.390	1.369	1.381	1.360	1.415	0.920	0.000	0.000	0.000	0.000	0.000	0.000	0.000	0.000	0.000	0.000	0.000	0.000	0.000	0.000	52	414	6396	6952	0.403	Error	Error	3642	2754	0	0	4043	2909	0	0	0	0
1	20	13	""	"iYFR012W"	5380	28080	90	16870	17046	10727	98	108	59	100	100	0	8751	8732	5420	104	137	99	100	100	0	0	0	0	0	0	0	0	0	0	0	0	0	0	0	0	0	0	0	1.940	1.964	1.999	2.063	1.533	1.993	0.952	0.000	0.000	0.000	0.000	0.000	0.000	0.000	0.000	0.000	0.000	0.000	0.000	0.000	0.000	52	401	25419	25576	0.956	Error	Error	16772	8647	0	0	16948	8628	0	0	0	0
1	21	13	""	"iYFR016C"	5580	28100	90	1159	1110	446	89	98	53	100	100	0	2561	2549	936	100	139	109	100	100	0	0	0	0	0	0	0	0	0	0	0	0	0	0	0	0	0	0	0	0.435	0.417	0.419	0.405	1.361	0.411	0.900	0.000	0.000	0.000	0.000	0.000	0.000	0.000	0.000	0.000	0.000	0.000	0.000	0.000	0.000	52	420	3531	3470	-1.202	Error	Error	1070	2461	0	0	1021	2449	0	0	0	0
1	1	14	""	"iYFR027W"	1600	28290	80	5411	6493	3807	94	104	43	100	100	0	8120	8704	5476	127	158	110	100	100	0	0	0	0	0	0	0	0	0	0	0	0	0	0	0	0	0	0	0	0.665	0.746	0.747	0.774	1.282	0.723	0.960	0.000	0.000	0.000	0.000	0.000	0.000	0.000	0.000	0.000	0.000	0.000	0.000	0.000	0.000	52	340	13310	14976	-0.588	Error	Error	5317	7993	0	0	6399	8577	0	0	0	0
1	2	14	""	"iYFR030W"	1800	28290	100	2573	2874	1391	104	121	69	98	98	0	1425	1483	721	132	180	139	98	96	0	0	0	0	0	0	0	0	0	0	0	0	0	0	0	0	0	0	0	1.910	2.050	2.063	2.063	1.437	2.140	0.864	0.000	0.000	0.000	0.000	0.000	0.000	0.000	0.000	0.000	0.000	0.000	0.000	0.000	0.000	80	503	3762	4121	0.933	Error	Error	2469	1293	0	0	2770	1351	0	0	0	0
1	3	14	""	"iYFR032C-A"	1990	28300	80	2336	2603	1053	106	115	51	100	100	0	5402	5381	2192	135	167	111	100	100	0	0	0	0	0	0	0	0	0	0	0	0	0	0	0	0	0	0	0	0.423	0.476	0.471	0.478	1.365	0.461	0.936	0.000	0.000	0.000	0.000	0.000	0.000	0.000	0.000	0.000	0.000	0.000	0.000	0.000	0.000	52	340	7497	7743	-1.240	Error	Error	2230	5267	0	0	2497	5246	0	0	0	0
1	4	14	""	"iYGL002W"	2190	28300	80	8129	8396	3610	125	135	67	100	100	0	1906	1812	734	127	167	139	100	100	0	0	0	0	0	0	0	0	0	0	0	0	0	0	0	0	0	0	0	4.499	4.909	5.087	4.922	1.285	5.112	0.928	0.000	0.000	0.000	0.000	0.000	0.000	0.000	0.000	0.000	0.000	0.000	0.000	0.000	0.000	52	340	9783	9956	2.170	Error	Error	8004	1779	0	0	8271	1685	0	0	0	0
1	5	14	""	"iYGR002C"	2380	28300	80	5262	4952	1817	139	170	126	100	100	0	1932	1754	712	131	172	130	100	98	0	0	0	0	0	0	0	0	0	0	0	0	0	0	0	0	0	0	0	2.845	2.965	3.000	3.139	1.369	2.990	0.891	0.000	0.000	0.000	0.000	0.000	0.000	0.000	0.000	0.000	0.000	0.000	0.000	0.000	0.000	52	340	6924	6436	1.508	Error	Error	5123	1801	0	0	4813	1623	0	0	0	0
1	6	14	""	"iYGR006W"	2600	28300	90	13917	13546	4165	163	188	107	100	100	0	4202	4214	1407	167	207	152	100	100	0	0	0	0	0	0	0	0	0	0	0	0	0	0	0	0	0	0	0	3.409	3.307	3.347	3.353	1.244	3.397	0.930	0.000	0.000	0.000	0.000	0.000	0.000	0.000	0.000	0.000	0.000	0.000	0.000	0.000	0.000	52	420	17789	17430	1.769	Error	Error	13754	4035	0	0	13383	4047	0	0	0	0
1	7	14	""	"iYGR026W"	2800	28300	90	4915	4366	1688	144	168	97	100	100	0	2877	2828	1060	154	206	204	100	100	0	0	0	0	0	0	0	0	0	0	0	0	0	0	0	0	0	0	0	1.752	1.579	1.595	1.574	1.298	1.600	0.910	0.000	0.000	0.000	0.000	0.000	0.000	0.000	0.000	0.000	0.000	0.000	0.000	0.000	0.000	52	400	7494	6896	0.809	Error	Error	4771	2723	0	0	4222	2674	0	0	0	0
1	8	14	""	"iYGR028W"	2990	28290	70	7129	6469	3554	150	176	132	100	100	0	5510	4997	2537	161	200	144	100	96	0	0	0	0	0	0	0	0	0	0	0	0	0	0	0	0	0	0	0	1.305	1.307	1.303	1.279	1.424	1.314	0.937	0.000	0.000	0.000	0.000	0.000	0.000	0.000	0.000	0.000	0.000	0.000	0.000	0.000	0.000	32	236	12328	11155	0.384	Error	Error	6979	5349	0	0	6319	4836	0	0	0	0
1	9	14	""	"iYGR030C"	3190	28290	90	1902	2297	1516	131	144	71	100	100	0	3781	4345	2845	143	175	110	100	98	0	0	0	0	0	0	0	0	0	0	0	0	0	0	0	0	0	0	0	0.487	0.515	0.508	0.506	1.328	0.511	0.938	0.000	0.000	0.000	0.000	0.000	0.000	0.000	0.000	0.000	0.000	0.000	0.000	0.000	0.000	52	420	5409	6368	-1.039	Error	Error	1771	3638	0	0	2166	4202	0	0	0	0
1	10	14	""	"iYGR043C-0"	3400	28300	80	1144	1853	1478	119	146	193	100	92	0	1554	2489	2021	138	191	221	100	92	0	0	0	0	0	0	0	0	0	0	0	0	0	0	0	0	0	0	0	0.724	0.738	0.697	0.724	1.383	0.732	0.913	0.000	0.000	0.000	0.000	0.000	0.000	0.000	0.000	0.000	0.000	0.000	0.000	0.000	0.000	52	340	2441	4085	-0.466	Error	Error	1025	1416	0	0	1734	2351	0	0	0	0
1	11	14	""	"iYGR047C"	3600	28290	90	3399	3024	1041	122	132	63	100	100	0	4199	4002	1298	139	183	137	100	100	0	0	0	0	0	0	0	0	0	0	0	0	0	0	0	0	0	0	0	0.807	0.751	0.752	0.741	1.322	0.723	0.913	0.000	0.000	0.000	0.000	0.000	0.000	0.000	0.000	0.000	0.000	0.000	0.000	0.000	0.000	52	420	7337	6765	-0.309	Error	Error	3277	4060	0	0	2902	3863	0	0	0	0
1	12	14	""	"iYGR051C"	3790	28300	80	531	658	365	113	122	58	94	92	0	1306	1407	696	134	171	127	100	98	0	0	0	0	0	0	0	0	0	0	0	0	0	0	0	0	0	0	0	0.357	0.428	0.408	0.387	1.624	0.434	0.856	0.000	0.000	0.000	0.000	0.000	0.000	0.000	0.000	0.000	0.000	0.000	0.000	0.000	0.000	52	340	1590	1818	-1.487	Error	Error	418	1172	0	0	545	1273	0	0	0	0
1	13	14	""	"iYGR067C"	4000	28300	80	430	809	796	103	111	90	92	75	0	787	1522	1444	112	158	236	98	73	0	0	0	0	0	0	0	0	0	0	0	0	0	0	0	0	0	0	0	0.484	0.501	0.438	0.421	1.842	0.508	0.892	0.000	0.000	0.000	0.000	0.000	0.000	0.000	0.000	0.000	0.000	0.000	0.000	0.000	0.000	52	340	1002	2116	-1.046	Error	Error	327	675	0	0	706	1410	0	0	0	0
1	14	14	""	"iYGR072W"	4200	28300	60	270	352	218	110	117	51	68	56	0	488	502	248	128	164	109	78	75	0	0	0	0	0	0	0	0	0	0	0	0	0	0	0	0	0	0	0	0.444	0.647	0.705	0.529	2.822	0.614	0.569	0.000	0.000	0.000	0.000	0.000	0.000	0.000	0.000	0.000	0.000	0.000	0.000	0.000	0.000	32	176	520	616	-1.170	Error	Error	160	360	0	0	242	374	0	0	0	0
1	15	14	""	"iYGR078C"	4390	28300	80	1885	1785	792	110	123	61	100	100	0	3311	2987	1383	124	166	125	100	100	0	0	0	0	0	0	0	0	0	0	0	0	0	0	0	0	0	0	0	0.557	0.585	0.589	0.603	1.410	0.564	0.920	0.000	0.000	0.000	0.000	0.000	0.000	0.000	0.000	0.000	0.000	0.000	0.000	0.000	0.000	52	340	4962	4538	-0.844	Error	Error	1775	3187	0	0	1675	2863	0	0	0	0
1	16	14	""	"iYHR009C"	4590	28280	90	1741	1826	844	118	143	87	100	100	0	5504	5558	2759	140	191	165	100	98	0	0	0	0	0	0	0	0	0	0	0	0	0	0	0	0	0	0	0	0.303	0.315	0.325	0.327	1.377	0.304	0.895	0.000	0.000	0.000	0.000	0.000	0.000	0.000	0.000	0.000	0.000	0.000	0.000	0.000	0.000	52	420	6987	7126	-1.725	Error	Error	1623	5364	0	0	1708	5418	0	0	0	0
1	17	14	""	"iYHR013C"	4790	28300	100	2831	4041	3036	110	118	57	98	98	0	1700	2384	1815	114	158	128	92	90	0	0	0	0	0	0	0	0	0	0	0	0	0	0	0	0	0	0	0	1.716	1.732	1.743	1.970	2.090	1.742	0.926	0.000	0.000	0.000	0.000	0.000	0.000	0.000	0.000	0.000	0.000	0.000	0.000	0.000	0.000	80	513	4307	6201	0.779	Error	Error	2721	1586	0	0	3931	2270	0	0	0	0
1	18	14	""	"iYHRWdelta7"	4980	28300	80	677	824	385	97	106	51	100	100	0	978	1196	630	94	135	111	100	98	0	0	0	0	0	0	0	0	0	0	0	0	0	0	0	0	0	0	0	0.656	0.660	0.706	0.690	1.447	0.627	0.823	0.000	0.000	0.000	0.000	0.000	0.000	0.000	0.000	0.000	0.000	0.000	0.000	0.000	0.000	52	340	1464	1829	-0.608	Error	Error	580	884	0	0	727	1102	0	0	0	0
1	19	14	""	"iYHR027C"	5190	28300	100	987	1278	872	94	103	48	96	95	0	1848	2191	1470	96	134	113	95	92	0	0	0	0	0	0	0	0	0	0	0	0	0	0	0	0	0	0	0	0.510	0.565	0.563	0.549	1.905	0.559	0.882	0.000	0.000	0.000	0.000	0.000	0.000	0.000	0.000	0.000	0.000	0.000	0.000	0.000	0.000	80	533	2645	3279	-0.972	Error	Error	893	1752	0	0	1184	2095	0	0	0	0
1	20	14	""	"iYHR031C"	5380	28310	80	658	791	462	87	94	39	98	96	0	1788	1812	1010	99	129	97	98	96	0	0	0	0	0	0	0	0	0	0	0	0	0	0	0	0	0	0	0	0.338	0.411	0.407	0.384	1.720	0.407	0.890	0.000	0.000	0.000	0.000	0.000	0.000	0.000	0.000	0.000	0.000	0.000	0.000	0.000	0.000	52	340	2260	2417	-1.565	Error	Error	571	1689	0	0	704	1713	0	0	0	0
1	21	14	""	"iYHR035W"	5590	28290	90	1618	2141	1439	88	97	43	100	100	0	2309	3163	2304	106	141	111	100	100	0	0	0	0	0	0	0	0	0	0	0	0	0	0	0	0	0	0	0	0.695	0.672	0.661	0.709	1.486	0.636	0.916	0.000	0.000	0.000	0.000	0.000	0.000	0.000	0.000	0.000	0.000	0.000	0.000	0.000	0.000	52	420	3733	5110	-0.526	Error	Error	1530	2203	0	0	2053	3057	0	0	0	0
1	1	15	""	"iYHR048W"	1600	28500	90	1152	1219	562	92	99	47	100	100	0	3190	3529	1719	123	156	120	100	100	0	0	0	0	0	0	0	0	0	0	0	0	0	0	0	0	0	0	0	0.346	0.331	0.319	0.335	1.317	0.316	0.899	0.000	0.000	0.000	0.000	0.000	0.000	0.000	0.000	0.000	0.000	0.000	0.000	0.000	0.000	52	420	4127	4533	-1.533	Error	Error	1060	3067	0	0	1127	3406	0	0	0	0
1	2	15	""	"iYHR052W"	1800	28500	100	2582	6529	7863	106	123	73	100	98	0	2064	4279	4514	136	183	151	98	98	0	0	0	0	0	0	0	0	0	0	0	0	0	0	0	0	0	0	0	1.284	1.550	1.404	1.430	1.630	1.715	0.908	0.000	0.000	0.000	0.000	0.000	0.000	0.000	0.000	0.000	0.000	0.000	0.000	0.000	0.000	80	528	4404	10566	0.361	Error	Error	2476	1928	0	0	6423	4143	0	0	0	0
1	3	15	""	"iYHR056C"	1990	28500	90	5894	5827	2612	107	121	89	100	100	0	8585	8448	4180	132	185	257	100	100	0	0	0	0	0	0	0	0	0	0	0	0	0	0	0	0	0	0	0	0.685	0.688	0.721	0.706	1.344	0.651	0.916	0.000	0.000	0.000	0.000	0.000	0.000	0.000	0.000	0.000	0.000	0.000	0.000	0.000	0.000	52	414	14240	14036	-0.547	Error	Error	5787	8453	0	0	5720	8316	0	0	0	0
1	4	15	""	"itF(GAA)H1"	2190	28510	110	6771	6402	1430	125	146	97	100	100	0	13053	12470	3087	151	206	234	100	100	0	0	0	0	0	0	0	0	0	0	0	0	0	0	0	0	0	0	0	0.515	0.510	0.514	0.518	1.322	0.487	0.929	0.000	0.000	0.000	0.000	0.000	0.000	0.000	0.000	0.000	0.000	0.000	0.000	0.000	0.000	80	611	19548	18596	-0.957	Error	Error	6646	12902	0	0	6277	12319	0	0	0	0
1	5	15	""	"iYHR075C"	2400	28500	100	14373	13768	3182	158	179	90	100	100	0	8365	8038	1715	160	201	140	100	100	0	0	0	0	0	0	0	0	0	0	0	0	0	0	0	0	0	0	0	1.732	1.728	1.744	1.706	1.242	1.798	0.940	0.000	0.000	0.000	0.000	0.000	0.000	0.000	0.000	0.000	0.000	0.000	0.000	0.000	0.000	80	529	22420	21488	0.793	Error	Error	14215	8205	0	0	13610	7878	0	0	0	0
1	6	15	""	"iYHR079C"	2590	28500	90	5098	5026	984	149	162	74	100	100	0	5805	5646	1146	158	194	121	100	100	0	0	0	0	0	0	0	0	0	0	0	0	0	0	0	0	0	0	0	0.876	0.889	0.868	0.892	1.189	0.849	0.928	0.000	0.000	0.000	0.000	0.000	0.000	0.000	0.000	0.000	0.000	0.000	0.000	0.000	0.000	52	400	10596	10365	-0.190	Error	Error	4949	5647	0	0	4877	5488	0	0	0	0
1	7	15	""	"iYIL013C"	2790	28500	150	146	237	286	146	172	98	24	12	0	159	268	382	164	205	140	19	9	0	0	0	0	0	0	0	0	0	0	0	0	0	0	0	0	0	0	0	0.000	0.875	0.775	0.854	2.743	0.678	0.568	0.000	0.000	0.000	0.000	0.000	0.000	0.000	0.000	0.000	0.000	0.000	0.000	0.000	0.000	156	884	-5	195	Error	Error	Error	0	-5	0	0	91	104	0	0	-100	0
1	8	15	""	"iYIL009C-A"	2980	28510	100	2288	2389	1304	161	198	131	100	97	0	1621	1659	925	176	228	178	88	85	0	0	0	0	0	0	0	0	0	0	0	0	0	0	0	0	0	0	0	1.472	1.502	1.520	1.706	1.942	1.497	0.897	0.000	0.000	0.000	0.000	0.000	0.000	0.000	0.000	0.000	0.000	0.000	0.000	0.000	0.000	80	484	3572	3711	0.558	Error	Error	2127	1445	0	0	2228	1483	0	0	0	0
1	9	15	""	"iYIL009W"	3180	28500	90	11122	10669	2631	170	192	109	100	100	0	4156	3933	1211	157	206	157	100	100	0	0	0	0	0	0	0	0	0	0	0	0	0	0	0	0	0	0	0	2.739	2.780	2.768	2.884	1.296	2.773	0.946	0.000	0.000	0.000	0.000	0.000	0.000	0.000	0.000	0.000	0.000	0.000	0.000	0.000	0.000	52	420	14951	14275	1.453	Error	Error	10952	3999	0	0	10499	3776	0	0	0	0
1	10	15	""	"itE(UUC)I"	3390	28500	80	1408	1405	541	123	136	64	100	100	0	1422	1440	553	122	172	131	100	96	0	0	0	0	0	0	0	0	0	0	0	0	0	0	0	0	0	0	0	0.988	0.973	1.029	0.985	1.412	0.964	0.870	0.000	0.000	0.000	0.000	0.000	0.000	0.000	0.000	0.000	0.000	0.000	0.000	0.000	0.000	52	340	2585	2600	-0.017	Error	Error	1285	1300	0	0	1282	1318	0	0	0	0
1	11	15	""	"iYIR010W"	3590	28490	80	948	1518	1412	112	124	57	98	96	0	586	881	772	128	167	116	84	69	0	0	0	0	0	0	0	0	0	0	0	0	0	0	0	0	0	0	0	1.825	1.867	2.014	1.961	1.833	1.906	0.858	0.000	0.000	0.000	0.000	0.000	0.000	0.000	0.000	0.000	0.000	0.000	0.000	0.000	0.000	52	340	1294	2159	0.868	Error	Error	836	458	0	0	1406	753	0	0	0	0
1	12	15	""	"iYIR014W"	3780	28490	80	1762	1656	455	117	125	57	100	100	0	2883	2673	855	124	160	104	100	100	0	0	0	0	0	0	0	0	0	0	0	0	0	0	0	0	0	0	0	0.596	0.604	0.606	0.626	1.359	0.569	0.913	0.000	0.000	0.000	0.000	0.000	0.000	0.000	0.000	0.000	0.000	0.000	0.000	0.000	0.000	52	340	4404	4088	-0.746	Error	Error	1645	2759	0	0	1539	2549	0	0	0	0
1	13	15	""	"iYIR026C"	3980	28490	70	3773	3629	1389	114	167	286	100	100	0	2773	2879	1106	122	214	331	100	96	0	0	0	0	0	0	0	0	0	0	0	0	0	0	0	0	0	0	0	1.380	1.275	1.313	1.261	1.314	1.268	0.933	0.000	0.000	0.000	0.000	0.000	0.000	0.000	0.000	0.000	0.000	0.000	0.000	0.000	0.000	32	236	6310	6272	0.465	Error	Error	3659	2651	0	0	3515	2757	0	0	0	0
1	14	15	""	"iYIR030C"	4190	28500	90	2158	2292	772	109	120	57	100	100	0	2469	2439	874	131	172	141	100	100	0	0	0	0	0	0	0	0	0	0	0	0	0	0	0	0	0	0	0	0.876	0.946	0.970	0.955	1.237	0.936	0.920	0.000	0.000	0.000	0.000	0.000	0.000	0.000	0.000	0.000	0.000	0.000	0.000	0.000	0.000	52	420	4387	4491	-0.190	Error	Error	2049	2338	0	0	2183	2308	0	0	0	0
1	15	15	""	"iYIR034C"	4400	28490	90	3323	3156	723	108	121	60	100	100	0	2659	2670	683	119	164	142	100	100	0	0	0	0	0	0	0	0	0	0	0	0	0	0	0	0	0	0	0	1.266	1.195	1.206	1.204	1.219	1.205	0.911	0.000	0.000	0.000	0.000	0.000	0.000	0.000	0.000	0.000	0.000	0.000	0.000	0.000	0.000	52	414	5755	5599	0.340	Error	Error	3215	2540	0	0	3048	2551	0	0	0	0
1	16	15	""	"iYJL223C-0"	4580	28490	90	14268	13726	2764	138	177	212	100	100	0	15491	15144	2614	152	259	598	100	100	0	0	0	0	0	0	0	0	0	0	0	0	0	0	0	0	0	0	0	0.921	0.906	0.890	0.901	1.140	0.902	0.940	0.000	0.000	0.000	0.000	0.000	0.000	0.000	0.000	0.000	0.000	0.000	0.000	0.000	0.000	52	414	29469	28580	-0.118	Error	Error	14130	15339	0	0	13588	14992	0	0	0	0
1	17	15	""	"iYJL219W"	4790	28490	100	5211	4677	1399	124	153	186	100	98	0	5418	4972	1718	140	231	534	96	95	0	0	0	0	0	0	0	0	0	0	0	0	0	0	0	0	0	0	0	0.964	0.942	0.924	1.023	1.674	0.911	0.925	0.000	0.000	0.000	0.000	0.000	0.000	0.000	0.000	0.000	0.000	0.000	0.000	0.000	0.000	80	526	10365	9385	-0.053	Error	Error	5087	5278	0	0	4553	4832	0	0	0	0
1	18	15	""	"iYJL215C"	4990	28500	80	1044	1321	843	99	117	65	98	98	0	1532	2157	1387	102	146	133	100	98	0	0	0	0	0	0	0	0	0	0	0	0	0	0	0	0	0	0	0	0.661	0.595	0.628	0.567	1.518	0.581	0.899	0.000	0.000	0.000	0.000	0.000	0.000	0.000	0.000	0.000	0.000	0.000	0.000	0.000	0.000	52	340	2375	3277	-0.598	Error	Error	945	1430	0	0	1222	2055	0	0	0	0
1	19	15	""	"iYJR093C"	5190	28490	90	2817	2756	793	100	112	69	100	100	0	2783	2838	863	108	147	110	100	100	0	0	0	0	0	0	0	0	0	0	0	0	0	0	0	0	0	0	0	1.016	0.973	0.957	0.989	1.323	0.978	0.915	0.000	0.000	0.000	0.000	0.000	0.000	0.000	0.000	0.000	0.000	0.000	0.000	0.000	0.000	52	414	5392	5386	0.022	Error	Error	2717	2675	0	0	2656	2730	0	0	0	0
1	20	15	""	"iYJR095W"	5390	28490	90	2854	2718	699	91	97	43	100	100	0	4882	4493	1320	105	143	111	100	100	0	0	0	0	0	0	0	0	0	0	0	0	0	0	0	0	0	0	0	0.578	0.599	0.599	0.617	1.291	0.585	0.921	0.000	0.000	0.000	0.000	0.000	0.000	0.000	0.000	0.000	0.000	0.000	0.000	0.000	0.000	52	414	7540	7015	-0.790	Error	Error	2763	4777	0	0	2627	4388	0	0	0	0
1	21	15	""	"iYJR099W"	5590	28500	90	591	967	895	87	93	41	100	100	0	825	1426	1294	116	144	101	100	100	0	0	0	0	0	0	0	0	0	0	0	0	0	0	0	0	0	0	0	0.711	0.672	0.634	0.655	1.672	0.665	0.833	0.000	0.000	0.000	0.000	0.000	0.000	0.000	0.000	0.000	0.000	0.000	0.000	0.000	0.000	52	420	1213	2190	-0.492	Error	Error	504	709	0	0	880	1310	0	0	0	0
1	1	16	""	"iYJR115W"	1600	28690	90	2995	2896	696	91	99	48	100	100	0	8053	7672	1778	126	158	115	100	100	0	0	0	0	0	0	0	0	0	0	0	0	0	0	0	0	0	0	0	0.366	0.372	0.370	0.371	1.181	0.359	0.932	0.000	0.000	0.000	0.000	0.000	0.000	0.000	0.000	0.000	0.000	0.000	0.000	0.000	0.000	52	420	10831	10351	-1.449	Error	Error	2904	7927	0	0	2805	7546	0	0	0	0
1	2	16	""	"iYJR119C"	1800	28700	90	2209	2426	1141	110	121	61	100	100	0	2861	2985	1317	133	186	158	100	100	0	0	0	0	0	0	0	0	0	0	0	0	0	0	0	0	0	0	0	0.769	0.812	0.817	0.825	1.392	0.825	0.878	0.000	0.000	0.000	0.000	0.000	0.000	0.000	0.000	0.000	0.000	0.000	0.000	0.000	0.000	52	420	4827	5168	-0.378	Error	Error	2099	2728	0	0	2316	2852	0	0	0	0
1	3	16	""	"iYJR123W"	1990	28700	90	4755	5069	2521	98	105	48	100	100	0	1634	1765	918	120	158	137	98	96	0	0	0	0	0	0	0	0	0	0	0	0	0	0	0	0	0	0	0	3.076	3.022	3.112	3.337	1.622	3.053	0.885	0.000	0.000	0.000	0.000	0.000	0.000	0.000	0.000	0.000	0.000	0.000	0.000	0.000	0.000	52	420	6171	6616	1.621	Error	Error	4657	1514	0	0	4971	1645	0	0	0	0
1	4	16	""	"iYJR140C"	2200	28710	80	1955	1877	580	107	122	61	100	100	0	3171	3020	873	143	179	136	100	100	0	0	0	0	0	0	0	0	0	0	0	0	0	0	0	0	0	0	0	0.610	0.615	0.606	0.609	1.256	0.612	0.897	0.000	0.000	0.000	0.000	0.000	0.000	0.000	0.000	0.000	0.000	0.000	0.000	0.000	0.000	52	340	4876	4647	-0.712	Error	Error	1848	3028	0	0	1770	2877	0	0	0	0
1	5	16	""	"iYJR144W"	2390	28700	90	3181	3258	1218	130	142	70	100	100	0	3463	3508	1293	146	184	144	100	100	0	0	0	0	0	0	0	0	0	0	0	0	0	0	0	0	0	0	0	0.920	0.930	0.930	0.927	1.300	0.914	0.921	0.000	0.000	0.000	0.000	0.000	0.000	0.000	0.000	0.000	0.000	0.000	0.000	0.000	0.000	52	420	6368	6490	-0.121	Error	Error	3051	3317	0	0	3128	3362	0	0	0	0
1	6	16	""	"iYJR149W"	2600	28700	90	5482	5236	1073	131	147	75	100	100	0	4316	4150	801	151	182	115	100	100	0	0	0	0	0	0	0	0	0	0	0	0	0	0	0	0	0	0	0	1.285	1.277	1.271	1.275	1.183	1.293	0.922	0.000	0.000	0.000	0.000	0.000	0.000	0.000	0.000	0.000	0.000	0.000	0.000	0.000	0.000	52	414	9516	9104	0.361	Error	Error	5351	4165	0	0	5105	3999	0	0	0	0
1	7	16	""	"iYJR159W"	2790	28700	100	6781	6484	1714	155	186	112	100	100	0	12102	11530	3599	200	241	157	100	96	0	0	0	0	0	0	0	0	0	0	0	0	0	0	0	0	0	0	0	0.557	0.559	0.552	0.600	1.565	0.539	0.943	0.000	0.000	0.000	0.000	0.000	0.000	0.000	0.000	0.000	0.000	0.000	0.000	0.000	0.000	80	498	18528	17659	-0.845	Error	Error	6626	11902	0	0	6329	11330	0	0	0	0
1	8	16	""	"iYKL225W"	3000	28700	110	27510	26985	4653	242	295	264	100	100	0	23678	23522	3406	236	307	229	100	100	0	0	0	0	0	0	0	0	0	0	0	0	0	0	0	0	0	0	0	1.163	1.148	1.152	1.141	1.214	1.181	0.944	0.000	0.000	0.000	0.000	0.000	0.000	0.000	0.000	0.000	0.000	0.000	0.000	0.000	0.000	80	565	50710	50029	0.218	Error	Error	27268	23442	0	0	26743	23286	0	0	0	0
1	9	16	""	"iYKL221W-0"	3180	28700	90	4040	3870	849	185	225	167	100	100	0	4480	4264	1099	173	254	256	100	100	0	0	0	0	0	0	0	0	0	0	0	0	0	0	0	0	0	0	0	0.895	0.901	0.879	0.917	1.278	0.878	0.924	0.000	0.000	0.000	0.000	0.000	0.000	0.000	0.000	0.000	0.000	0.000	0.000	0.000	0.000	52	406	8162	7776	-0.160	Error	Error	3855	4307	0	0	3685	4091	0	0	0	0
1	10	16	""	"iYKR062W"	3390	28700	90	848	1135	670	120	129	60	100	100	0	1117	1288	744	121	158	110	100	100	0	0	0	0	0	0	0	0	0	0	0	0	0	0	0	0	0	0	0	0.731	0.870	0.885	0.854	1.507	0.862	0.891	0.000	0.000	0.000	0.000	0.000	0.000	0.000	0.000	0.000	0.000	0.000	0.000	0.000	0.000	52	414	1724	2182	-0.452	Error	Error	728	996	0	0	1015	1167	0	0	0	0
1	11	16	""	"iYKR066C"	3580	28710	100	3101	3091	658	119	131	62	100	100	0	5509	5426	1367	136	170	119	100	100	0	0	0	0	0	0	0	0	0	0	0	0	0	0	0	0	0	0	0	0.555	0.562	0.550	0.577	1.394	0.541	0.917	0.000	0.000	0.000	0.000	0.000	0.000	0.000	0.000	0.000	0.000	0.000	0.000	0.000	0.000	80	512	8355	8262	-0.849	Error	Error	2982	5373	0	0	2972	5290	0	0	0	0
1	12	16	""	"iYKR070W"	3770	28700	90	5383	5159	1751	137	173	239	100	100	0	2366	2351	873	142	202	232	98	96	0	0	0	0	0	0	0	0	0	0	0	0	0	0	0	0	0	0	0	2.359	2.273	2.209	2.391	1.495	2.304	0.903	0.000	0.000	0.000	0.000	0.000	0.000	0.000	0.000	0.000	0.000	0.000	0.000	0.000	0.000	52	414	7470	7231	1.238	Error	Error	5246	2224	0	0	5022	2209	0	0	0	0
1	13	16	""	"iYKR084C"	3980	28700	90	2734	2550	666	126	138	68	100	100	0	4545	4118	1208	148	192	181	100	100	0	0	0	0	0	0	0	0	0	0	0	0	0	0	0	0	0	0	0	0.593	0.611	0.596	0.625	1.370	0.576	0.904	0.000	0.000	0.000	0.000	0.000	0.000	0.000	0.000	0.000	0.000	0.000	0.000	0.000	0.000	52	420	7005	6394	-0.754	Error	Error	2608	4397	0	0	2424	3970	0	0	0	0
1	14	16	""	"iYKR088C"	4180	28700	90	1631	1724	647	126	135	58	100	100	0	2561	2508	936	158	194	131	100	100	0	0	0	0	0	0	0	0	0	0	0	0	0	0	0	0	0	0	0	0.626	0.680	0.675	0.692	1.411	0.665	0.890	0.000	0.000	0.000	0.000	0.000	0.000	0.000	0.000	0.000	0.000	0.000	0.000	0.000	0.000	52	420	3908	3948	-0.675	Error	Error	1505	2403	0	0	1598	2350	0	0	0	0
1	15	16	""	"iYKR092C-0"	4390	28710	100	1871	1862	370	112	119	51	100	100	0	6513	6658	1369	143	182	146	100	100	0	0	0	0	0	0	0	0	0	0	0	0	0	0	0	0	0	0	0	0.276	0.269	0.263	0.268	1.266	0.255	0.906	0.000	0.000	0.000	0.000	0.000	0.000	0.000	0.000	0.000	0.000	0.000	0.000	0.000	0.000	80	543	8129	8265	-1.857	Error	Error	1759	6370	0	0	1750	6515	0	0	0	0
1	16	16	""	"iYKR103W"	4580	28700	90	1813	1738	614	122	139	71	100	100	0	2598	2654	1139	153	206	179	100	100	0	0	0	0	0	0	0	0	0	0	0	0	0	0	0	0	0	0	0	0.692	0.646	0.641	0.677	1.446	0.600	0.891	0.000	0.000	0.000	0.000	0.000	0.000	0.000	0.000	0.000	0.000	0.000	0.000	0.000	0.000	52	414	4136	4117	-0.532	Error	Error	1691	2445	0	0	1616	2501	0	0	0	0
1	17	16	""	"iYKR106W-1"	4790	28700	100	6220	6025	1104	132	146	67	100	100	0	8625	8333	1853	157	211	171	100	100	0	0	0	0	0	0	0	0	0	0	0	0	0	0	0	0	0	0	0	0.719	0.721	0.720	0.733	1.246	0.712	0.934	0.000	0.000	0.000	0.000	0.000	0.000	0.000	0.000	0.000	0.000	0.000	0.000	0.000	0.000	80	534	14556	14069	-0.476	Error	Error	6088	8468	0	0	5893	8176	0	0	0	0
1	18	16	""	"iYLL066C-1"	4980	28700	90	49309	48172	15254	131	153	100	100	100	21	50557	47461	16027	148	201	161	100	100	19	0	0	0	0	0	0	0	0	0	0	0	0	0	0	0	0	0	0	0.976	1.015	1.004	1.024	1.257	0.985	0.933	0.000	0.000	0.000	0.000	0.000	0.000	0.000	0.000	0.000	0.000	0.000	0.000	0.000	0.000	52	408	99587	95354	-0.036	Error	Error	49178	50409	0	0	48041	47313	0	0	0	0
1	19	16	""	"iYLL050C"	5190	28700	100	1454	1457	462	113	126	80	100	100	0	3043	2811	904	132	172	121	100	97	0	0	0	0	0	0	0	0	0	0	0	0	0	0	0	0	0	0	0	0.461	0.502	0.487	0.512	1.527	0.493	0.893	0.000	0.000	0.000	0.000	0.000	0.000	0.000	0.000	0.000	0.000	0.000	0.000	0.000	0.000	80	534	4252	4023	-1.118	Error	Error	1341	2911	0	0	1344	2679	0	0	0	0
1	20	16	""	"iYLL044W"	5370	28700	90	3931	3915	803	113	149	250	100	100	0	6906	6630	1406	134	270	755	100	100	0	0	0	0	0	0	0	0	0	0	0	0	0	0	0	0	0	0	0	0.564	0.585	0.592	0.588	1.246	0.563	0.938	0.000	0.000	0.000	0.000	0.000	0.000	0.000	0.000	0.000	0.000	0.000	0.000	0.000	0.000	52	406	10590	10298	-0.827	Error	Error	3818	6772	0	0	3802	6496	0	0	0	0
1	21	16	""	"iYLL040C"	5590	28710	100	1166	1081	353	97	105	45	98	98	0	3383	3313	1055	128	158	99	100	100	0	0	0	0	0	0	0	0	0	0	0	0	0	0	0	0	0	0	0	0.328	0.309	0.307	0.301	1.422	0.301	0.914	0.000	0.000	0.000	0.000	0.000	0.000	0.000	0.000	0.000	0.000	0.000	0.000	0.000	0.000	80	538	4324	4169	-1.606	Error	Error	1069	3255	0	0	984	3185	0	0	0	0
1	1	17	""	"iYLR267W"	1590	28910	100	1656	3164	3481	96	99	41	100	100	0	2652	4891	5117	123	162	131	100	97	0	0	0	0	0	0	0	0	0	0	0	0	0	0	0	0	0	0	0	0.617	0.643	0.655	0.642	1.696	0.659	0.934	0.000	0.000	0.000	0.000	0.000	0.000	0.000	0.000	0.000	0.000	0.000	0.000	0.000	0.000	80	519	4089	7836	-0.697	Error	Error	1560	2529	0	0	3068	4768	0	0	0	0
1	2	17	""	"itV(AAC)L"	1790	28900	90	908	1335	876	98	105	47	100	100	0	1732	2492	1724	126	159	121	100	100	0	0	0	0	0	0	0	0	0	0	0	0	0	0	0	0	0	0	0	0.504	0.523	0.544	0.547	1.511	0.500	0.894	0.000	0.000	0.000	0.000	0.000	0.000	0.000	0.000	0.000	0.000	0.000	0.000	0.000	0.000	52	420	2416	3603	-0.987	Error	Error	810	1606	0	0	1237	2366	0	0	0	0
1	3	17	""	"iYLR275W"	1990	28900	90	1640	1955	1261	89	96	42	100	100	0	812	917	473	111	138	95	100	98	0	0	0	0	0	0	0	0	0	0	0	0	0	0	0	0	0	0	0	2.213	2.315	2.309	2.237	1.501	2.539	0.840	0.000	0.000	0.000	0.000	0.000	0.000	0.000	0.000	0.000	0.000	0.000	0.000	0.000	0.000	52	420	2252	2672	1.146	Error	Error	1551	701	0	0	1866	806	0	0	0	0
1	4	17	""	"iYLR293C"	2190	28900	90	828	985	691	94	103	54	98	96	0	2889	3548	2658	117	155	175	100	90	0	0	0	0	0	0	0	0	0	0	0	0	0	0	0	0	0	0	0	0.265	0.260	0.281	0.274	1.462	0.251	0.916	0.000	0.000	0.000	0.000	0.000	0.000	0.000	0.000	0.000	0.000	0.000	0.000	0.000	0.000	52	420	3506	4322	-1.917	Error	Error	734	2772	0	0	891	3431	0	0	0	0
1	5	17	""	"iYLR298C"	2380	28900	90	2822	2545	818	103	116	67	100	100	0	7850	7397	2598	138	208	381	100	100	0	0	0	0	0	0	0	0	0	0	0	0	0	0	0	0	0	0	0	0.353	0.336	0.335	0.341	1.294	0.313	0.922	0.000	0.000	0.000	0.000	0.000	0.000	0.000	0.000	0.000	0.000	0.000	0.000	0.000	0.000	52	420	10431	9701	-1.504	Error	Error	2719	7712	0	0	2442	7259	0	0	0	0
1	6	17	""	"iYLRCdelta18"	2600	28900	70	645	867	577	127	138	79	93	84	0	1139	1079	666	143	185	136	93	78	0	0	0	0	0	0	0	0	0	0	0	0	0	0	0	0	0	0	0	0.520	0.791	0.748	0.709	2.016	0.778	0.831	0.000	0.000	0.000	0.000	0.000	0.000	0.000	0.000	0.000	0.000	0.000	0.000	0.000	0.000	32	236	1514	1676	-0.943	Error	Error	518	996	0	0	740	936	0	0	0	0
1	7	17	""	"iYLR318W"	2790	28900	80	565	807	496	159	184	108	100	90	0	666	844	522	192	248	195	82	57	0	0	0	0	0	0	0	0	0	0	0	0	0	0	0	0	0	0	0	0.857	0.994	1.009	1.080	1.824	0.956	0.778	0.000	0.000	0.000	0.000	0.000	0.000	0.000	0.000	0.000	0.000	0.000	0.000	0.000	0.000	52	340	880	1300	-0.223	Error	Error	406	474	0	0	648	652	0	0	0	0
1	8	17	""	"iYLR323C"	2990	28900	90	2273	2421	821	208	276	436	100	94	0	4625	4493	1648	206	313	515	100	94	0	0	0	0	0	0	0	0	0	0	0	0	0	0	0	0	0	0	0	0.467	0.516	0.540	0.533	1.393	0.520	0.829	0.000	0.000	0.000	0.000	0.000	0.000	0.000	0.000	0.000	0.000	0.000	0.000	0.000	0.000	52	420	6484	6500	-1.098	Error	Error	2065	4419	0	0	2213	4287	0	0	0	0
1	9	17	""	"iYLR327C"	3190	28900	90	2515	2736	1167	168	196	127	100	100	0	8577	9017	4120	164	230	180	100	100	0	0	0	0	0	0	0	0	0	0	0	0	0	0	0	0	0	0	0	0.279	0.290	0.279	0.294	1.314	0.281	0.937	0.000	0.000	0.000	0.000	0.000	0.000	0.000	0.000	0.000	0.000	0.000	0.000	0.000	0.000	52	420	10760	11421	-1.842	Error	Error	2347	8413	0	0	2568	8853	0	0	0	0
1	10	17	""	"iYLR338W"	3400	28900	90	508	616	360	119	125	55	96	90	0	2123	2833	1984	127	158	104	100	100	0	0	0	0	0	0	0	0	0	0	0	0	0	0	0	0	0	0	0	0.195	0.184	0.185	0.178	1.790	0.170	0.841	0.000	0.000	0.000	0.000	0.000	0.000	0.000	0.000	0.000	0.000	0.000	0.000	0.000	0.000	52	414	2385	3203	-2.359	Error	Error	389	1996	0	0	497	2706	0	0	0	0
1	11	17	""	"iYLR343W"	3590	28900	100	2608	3094	1804	116	130	84	100	100	0	2673	2903	1755	132	164	112	97	95	0	0	0	0	0	0	0	0	0	0	0	0	0	0	0	0	0	0	0	0.981	1.075	1.070	1.180	1.792	1.050	0.919	0.000	0.000	0.000	0.000	0.000	0.000	0.000	0.000	0.000	0.000	0.000	0.000	0.000	0.000	80	504	5033	5749	-0.028	Error	Error	2492	2541	0	0	2978	2771	0	0	0	0
1	12	17	""	"iYLR345W"	3790	28900	100	2806	3716	2487	131	147	107	98	98	0	1449	1879	1228	150	186	139	96	95	0	0	0	0	0	0	0	0	0	0	0	0	0	0	0	0	0	0	0	2.059	2.073	2.149	2.141	1.405	2.107	0.918	0.000	0.000	0.000	0.000	0.000	0.000	0.000	0.000	0.000	0.000	0.000	0.000	0.000	0.000	80	535	3974	5314	1.042	Error	Error	2675	1299	0	0	3585	1729	0	0	0	0
1	13	17	""	"iYMR044W"	4000	28890	90	5063	6922	4458	137	151	76	100	100	0	3516	3968	2507	157	207	149	100	100	0	0	0	0	0	0	0	0	0	0	0	0	0	0	0	0	0	0	0	1.467	1.780	1.764	1.789	1.422	1.804	0.923	0.000	0.000	0.000	0.000	0.000	0.000	0.000	0.000	0.000	0.000	0.000	0.000	0.000	0.000	52	420	8285	10596	0.552	Error	Error	4926	3359	0	0	6785	3811	0	0	0	0
1	14	17	""	"iYMR048W"	4190	28900	70	6466	6430	2635	146	157	68	100	100	0	4206	4546	2003	184	230	186	100	100	0	0	0	0	0	0	0	0	0	0	0	0	0	0	0	0	0	0	0	1.571	1.441	1.422	1.512	1.433	1.419	0.932	0.000	0.000	0.000	0.000	0.000	0.000	0.000	0.000	0.000	0.000	0.000	0.000	0.000	0.000	32	236	10342	10646	0.652	Error	Error	6320	4022	0	0	6284	4362	0	0	0	0
1	15	17	""	"iYMRCdelta10"	4390	28900	60	846	952	558	118	126	54	100	100	0	1052	1064	519	139	183	121	100	90	0	0	0	0	0	0	0	0	0	0	0	0	0	0	0	0	0	0	0	0.797	0.902	0.811	0.841	1.654	0.953	0.811	0.000	0.000	0.000	0.000	0.000	0.000	0.000	0.000	0.000	0.000	0.000	0.000	0.000	0.000	32	176	1641	1759	-0.327	Error	Error	728	913	0	0	834	925	0	0	0	0
1	16	17	""	"iYMR067C"	4590	28900	90	2970	3584	2147	126	136	63	100	100	0	4267	4237	2435	152	200	152	100	100	0	0	0	0	0	0	0	0	0	0	0	0	0	0	0	0	0	0	0	0.691	0.847	0.848	0.839	1.500	0.849	0.930	0.000	0.000	0.000	0.000	0.000	0.000	0.000	0.000	0.000	0.000	0.000	0.000	0.000	0.000	52	414	6959	7543	-0.533	Error	Error	2844	4115	0	0	3458	4085	0	0	0	0
1	17	17	""	"iYMR071C"	4800	28910	100	1546	2255	1742	141	149	67	100	98	0	1758	2333	1579	164	214	156	97	92	0	0	0	0	0	0	0	0	0	0	0	0	0	0	0	0	0	0	0	0.881	0.975	0.926	0.944	1.701	1.040	0.926	0.000	0.000	0.000	0.000	0.000	0.000	0.000	0.000	0.000	0.000	0.000	0.000	0.000	0.000	80	521	2999	4283	-0.182	Error	Error	1405	1594	0	0	2114	2169	0	0	0	0
1	18	17	""	"iYMR075C-A"	4990	28890	110	4154	5095	3282	135	144	66	100	100	0	1654	2079	1371	157	197	134	98	95	0	0	0	0	0	0	0	0	0	0	0	0	0	0	0	0	0	0	0	2.685	2.581	2.694	2.871	1.754	2.636	0.859	0.000	0.000	0.000	0.000	0.000	0.000	0.000	0.000	0.000	0.000	0.000	0.000	0.000	0.000	80	596	5516	6882	1.425	Error	Error	4019	1497	0	0	4960	1922	0	0	0	0
1	19	17	""	"iYMR090W"	5200	28890	60	4007	3860	1888	100	108	46	100	100	0	4385	3779	1632	120	154	100	100	100	0	0	0	0	0	0	0	0	0	0	0	0	0	0	0	0	0	0	0	0.916	1.028	1.001	0.968	1.519	1.060	0.921	0.000	0.000	0.000	0.000	0.000	0.000	0.000	0.000	0.000	0.000	0.000	0.000	0.000	0.000	32	176	8172	7419	-0.126	Error	Error	3907	4265	0	0	3760	3659	0	0	0	0
1	20	17	""	"iYMR095C"	5390	28890	60	5967	5898	3767	117	132	136	100	100	0	3456	4094	2533	149	192	247	100	100	0	0	0	0	0	0	0	0	0	0	0	0	0	0	0	0	0	0	0	1.769	1.465	1.286	1.418	1.496	1.497	0.896	0.000	0.000	0.000	0.000	0.000	0.000	0.000	0.000	0.000	0.000	0.000	0.000	0.000	0.000	32	176	9157	9726	0.823	Error	Error	5850	3307	0	0	5781	3945	0	0	0	0
1	21	17	""	"iYMRCdelta13"	5590	28890	90	412	882	901	106	113	47	94	82	0	524	1196	1258	137	164	109	90	75	0	0	0	0	0	0	0	0	0	0	0	0	0	0	0	0	0	0	0	0.791	0.733	0.733	0.714	2.055	0.699	0.839	0.000	0.000	0.000	0.000	0.000	0.000	0.000	0.000	0.000	0.000	0.000	0.000	0.000	0.000	52	406	693	1835	-0.339	Error	Error	306	387	0	0	776	1059	0	0	0	0
1	1	18	""	"iYMR111C"	1600	29100	90	3776	3359	1381	95	103	46	100	100	0	6311	6040	2596	124	162	121	100	100	0	0	0	0	0	0	0	0	0	0	0	0	0	0	0	0	0	0	0	0.595	0.552	0.580	0.561	1.325	0.531	0.923	0.000	0.000	0.000	0.000	0.000	0.000	0.000	0.000	0.000	0.000	0.000	0.000	0.000	0.000	52	414	9868	9180	-0.749	Error	Error	3681	6187	0	0	3264	5916	0	0	0	0
1	2	18	""	"iYMR115W"	1800	29110	80	222	249	146	95	98	42	76	61	0	295	363	202	122	153	105	76	40	0	0	0	0	0	0	0	0	0	0	0	0	0	0	0	0	0	0	0	0.734	0.639	0.662	0.600	2.281	0.603	0.547	0.000	0.000	0.000	0.000	0.000	0.000	0.000	0.000	0.000	0.000	0.000	0.000	0.000	0.000	52	340	300	395	-0.446	Error	Error	127	173	0	0	154	241	0	0	0	0
1	3	18	""	"iYMRWdelta16"	2000	29110	90	1536	1885	1284	91	98	44	100	100	0	2146	2955	2101	120	144	93	100	100	0	0	0	0	0	0	0	0	0	0	0	0	0	0	0	0	0	0	0	0.713	0.633	0.665	0.665	1.487	0.602	0.883	0.000	0.000	0.000	0.000	0.000	0.000	0.000	0.000	0.000	0.000	0.000	0.000	0.000	0.000	52	420	3471	4629	-0.488	Error	Error	1445	2026	0	0	1794	2835	0	0	0	0
1	4	18	""	"iYNL258C"	2190	29100	90	2025	2134	775	94	104	58	100	100	0	3083	3122	1103	118	159	157	100	100	0	0	0	0	0	0	0	0	0	0	0	0	0	0	0	0	0	0	0	0.651	0.679	0.690	0.674	1.207	0.656	0.913	0.000	0.000	0.000	0.000	0.000	0.000	0.000	0.000	0.000	0.000	0.000	0.000	0.000	0.000	52	420	4896	5044	-0.619	Error	Error	1931	2965	0	0	2040	3004	0	0	0	0
1	5	18	""	"iYNL254C"	2390	29100	90	6346	6354	3389	103	112	53	100	100	0	9904	7925	4440	123	159	114	100	100	0	0	0	0	0	0	0	0	0	0	0	0	0	0	0	0	0	0	0	0.638	0.801	0.840	0.845	1.470	0.774	0.947	0.000	0.000	0.000	0.000	0.000	0.000	0.000	0.000	0.000	0.000	0.000	0.000	0.000	0.000	52	420	16024	14053	-0.648	Error	Error	6243	9781	0	0	6251	7802	0	0	0	0
1	6	18	""	"iYNL249C"	2590	29110	80	1177	1612	1222	114	122	57	96	96	0	1664	2257	1607	141	180	138	96	92	0	0	0	0	0	0	0	0	0	0	0	0	0	0	0	0	0	0	0	0.698	0.708	0.682	0.686	1.641	0.726	0.931	0.000	0.000	0.000	0.000	0.000	0.000	0.000	0.000	0.000	0.000	0.000	0.000	0.000	0.000	52	340	2586	3614	-0.519	Error	Error	1063	1523	0	0	1498	2116	0	0	0	0
1	7	18	""	"iYNL231C"	2790	29110	100	1456	1658	843	126	138	70	100	100	0	1976	2148	1026	151	186	124	100	100	0	0	0	0	0	0	0	0	0	0	0	0	0	0	0	0	0	0	0	0.729	0.767	0.791	0.759	1.368	0.779	0.915	0.000	0.000	0.000	0.000	0.000	0.000	0.000	0.000	0.000	0.000	0.000	0.000	0.000	0.000	80	536	3155	3529	-0.456	Error	Error	1330	1825	0	0	1532	1997	0	0	0	0
1	8	18	""	"iYNL225C"	2980	29100	90	929	1374	1100	126	147	82	98	98	0	1667	2536	2037	142	184	128	98	98	0	0	0	0	0	0	0	0	0	0	0	0	0	0	0	0	0	0	0	0.527	0.521	0.504	0.524	1.700	0.518	0.922	0.000	0.000	0.000	0.000	0.000	0.000	0.000	0.000	0.000	0.000	0.000	0.000	0.000	0.000	52	414	2328	3642	-0.925	Error	Error	803	1525	0	0	1248	2394	0	0	0	0
1	9	18	""	"iYNL221C"	3200	29110	100	1979	2497	1692	134	153	77	100	97	0	4583	5959	4085	157	191	123	98	96	0	0	0	0	0	0	0	0	0	0	0	0	0	0	0	0	0	0	0	0.417	0.407	0.423	0.437	1.934	0.401	0.950	0.000	0.000	0.000	0.000	0.000	0.000	0.000	0.000	0.000	0.000	0.000	0.000	0.000	0.000	80	534	6271	8165	-1.262	Error	Error	1845	4426	0	0	2363	5802	0	0	0	0
1	10	18	""	"iYNL202W"	3390	29100	90	643	1049	837	121	139	66	98	98	0	714	1180	913	139	179	131	96	86	0	0	0	0	0	0	0	0	0	0	0	0	0	0	0	0	0	0	0	0.908	0.891	0.832	0.896	1.739	0.885	0.876	0.000	0.000	0.000	0.000	0.000	0.000	0.000	0.000	0.000	0.000	0.000	0.000	0.000	0.000	52	414	1097	1969	-0.140	Error	Error	522	575	0	0	928	1041	0	0	0	0
1	11	18	""	"iYNL197C"	3590	29110	100	893	1238	875	115	125	54	100	98	0	3388	4559	3438	127	160	106	98	98	0	0	0	0	0	0	0	0	0	0	0	0	0	0	0	0	0	0	0	0.239	0.253	0.262	0.268	1.721	0.247	0.935	0.000	0.000	0.000	0.000	0.000	0.000	0.000	0.000	0.000	0.000	0.000	0.000	0.000	0.000	80	528	4039	5555	-2.067	Error	Error	778	3261	0	0	1123	4432	0	0	0	0
1	12	18	""	"iYNL193W"	3790	29110	100	1978	1852	636	123	132	61	98	98	0	4803	4643	1646	147	185	124	98	97	0	0	0	0	0	0	0	0	0	0	0	0	0	0	0	0	0	0	0	0.398	0.385	0.379	0.380	1.386	0.375	0.901	0.000	0.000	0.000	0.000	0.000	0.000	0.000	0.000	0.000	0.000	0.000	0.000	0.000	0.000	80	512	6511	6225	-1.328	Error	Error	1855	4656	0	0	1729	4496	0	0	0	0
1	13	18	""	"iYNL176C"	3980	29110	90	2253	2477	1057	142	155	80	100	100	0	6070	6890	3059	175	241	367	100	100	0	0	0	0	0	0	0	0	0	0	0	0	0	0	0	0	0	0	0	0.358	0.348	0.348	0.351	1.254	0.328	0.929	0.000	0.000	0.000	0.000	0.000	0.000	0.000	0.000	0.000	0.000	0.000	0.000	0.000	0.000	52	414	8006	9050	-1.482	Error	Error	2111	5895	0	0	2335	6715	0	0	0	0
1	14	18	""	"iYNL168C"	4190	29110	100	1945	2325	1217	144	156	75	100	100	0	3497	4116	2239	179	240	331	100	100	0	0	0	0	0	0	0	0	0	0	0	0	0	0	0	0	0	0	0	0.543	0.554	0.551	0.560	1.368	0.541	0.935	0.000	0.000	0.000	0.000	0.000	0.000	0.000	0.000	0.000	0.000	0.000	0.000	0.000	0.000	80	540	5119	6118	-0.882	Error	Error	1801	3318	0	0	2181	3937	0	0	0	0
1	15	18	""	"iYNL164C"	4390	29110	100	1063	1836	1646	132	144	68	100	100	0	1931	3206	2777	162	212	155	100	100	0	0	0	0	0	0	0	0	0	0	0	0	0	0	0	0	0	0	0	0.526	0.560	0.550	0.540	1.470	0.569	0.924	0.000	0.000	0.000	0.000	0.000	0.000	0.000	0.000	0.000	0.000	0.000	0.000	0.000	0.000	80	512	2700	4748	-0.926	Error	Error	931	1769	0	0	1704	3044	0	0	0	0
1	16	18	""	"iYOL113W"	4590	29090	100	1271	1281	324	115	126	56	100	100	0	2131	2066	590	150	194	145	100	100	0	0	0	0	0	0	0	0	0	0	0	0	0	0	0	0	0	0	0	0.584	0.609	0.592	0.617	1.268	0.585	0.906	0.000	0.000	0.000	0.000	0.000	0.000	0.000	0.000	0.000	0.000	0.000	0.000	0.000	0.000	80	534	3137	3082	-0.777	Error	Error	1156	1981	0	0	1166	1916	0	0	0	0
1	17	18	""	"iYOL109W"	4800	29090	60	420	505	265	149	165	76	87	75	0	819	821	414	198	243	181	84	59	0	0	0	0	0	0	0	0	0	0	0	0	0	0	0	0	0	0	0	0.436	0.571	0.619	0.557	1.721	0.526	0.638	0.000	0.000	0.000	0.000	0.000	0.000	0.000	0.000	0.000	0.000	0.000	0.000	0.000	0.000	32	176	892	979	-1.196	Error	Error	271	621	0	0	356	623	0	0	0	0
1	18	18	""	"iYOLCdelta3"	5000	29100	80	856	1375	1209	137	146	65	100	98	0	781	1238	1008	166	206	137	96	78	0	0	0	0	0	0	0	0	0	0	0	0	0	0	0	0	0	0	0	1.169	1.155	1.069	1.114	1.798	1.191	0.851	0.000	0.000	0.000	0.000	0.000	0.000	0.000	0.000	0.000	0.000	0.000	0.000	0.000	0.000	52	340	1334	2310	0.225	Error	Error	719	615	0	0	1238	1072	0	0	0	0
1	19	18	""	"iYOL092W"	5200	29100	80	549	613	300	118	126	56	100	90	0	1127	1146	598	163	201	131	98	86	0	0	0	0	0	0	0	0	0	0	0	0	0	0	0	0	0	0	0	0.447	0.504	0.507	0.518	1.495	0.479	0.829	0.000	0.000	0.000	0.000	0.000	0.000	0.000	0.000	0.000	0.000	0.000	0.000	0.000	0.000	52	340	1395	1478	-1.161	Error	Error	431	964	0	0	495	983	0	0	0	0
1	20	18	""	"iYOL088C"	5390	29090	70	2257	2437	1341	124	137	70	100	100	0	3973	4326	2418	167	202	153	100	96	0	0	0	0	0	0	0	0	0	0	0	0	0	0	0	0	0	0	0	0.560	0.556	0.541	0.557	1.461	0.542	0.922	0.000	0.000	0.000	0.000	0.000	0.000	0.000	0.000	0.000	0.000	0.000	0.000	0.000	0.000	32	236	5939	6472	-0.835	Error	Error	2133	3806	0	0	2313	4159	0	0	0	0
1	21	18	""	"iYOL084W"	5600	29100	90	987	1526	1232	118	128	55	100	100	0	2088	3099	2479	151	185	113	100	96	0	0	0	0	0	0	0	0	0	0	0	0	0	0	0	0	0	0	0	0.449	0.478	0.440	0.487	1.833	0.466	0.897	0.000	0.000	0.000	0.000	0.000	0.000	0.000	0.000	0.000	0.000	0.000	0.000	0.000	0.000	52	420	2806	4356	-1.156	Error	Error	869	1937	0	0	1408	2948	0	0	0	0
1	1	19	""	"iYOL067C"	1600	29300	100	2143	2045	642	91	98	45	100	100	0	3911	3733	1191	123	149	94	100	98	0	0	0	0	0	0	0	0	0	0	0	0	0	0	0	0	0	0	0	0.542	0.541	0.540	0.556	1.411	0.522	0.916	0.000	0.000	0.000	0.000	0.000	0.000	0.000	0.000	0.000	0.000	0.000	0.000	0.000	0.000	80	526	5840	5564	-0.884	Error	Error	2052	3788	0	0	1954	3610	0	0	0	0
1	2	19	""	"iYOL063C"	1790	29300	90	1856	1808	693	93	98	41	100	100	0	3980	3777	1498	118	150	104	100	100	0	0	0	0	0	0	0	0	0	0	0	0	0	0	0	0	0	0	0	0.456	0.469	0.463	0.473	1.276	0.455	0.935	0.000	0.000	0.000	0.000	0.000	0.000	0.000	0.000	0.000	0.000	0.000	0.000	0.000	0.000	52	414	5625	5374	-1.131	Error	Error	1763	3862	0	0	1715	3659	0	0	0	0
1	3	19	""	"iYOL059W"	2010	29300	90	3292	3321	1698	93	101	45	100	100	0	8747	8805	4517	128	152	97	100	100	0	0	0	0	0	0	0	0	0	0	0	0	0	0	0	0	0	0	0	0.371	0.372	0.379	0.379	1.392	0.357	0.930	0.000	0.000	0.000	0.000	0.000	0.000	0.000	0.000	0.000	0.000	0.000	0.000	0.000	0.000	52	414	11818	11905	-1.430	Error	Error	3199	8619	0	0	3228	8677	0	0	0	0
1	4	19	""	"iYOL045W"	2190	29300	90	5267	5054	1269	100	117	149	100	100	0	3318	3306	833	127	168	226	100	100	0	0	0	0	0	0	0	0	0	0	0	0	0	0	0	0	0	0	0	1.619	1.558	1.632	1.559	1.231	1.569	0.916	0.000	0.000	0.000	0.000	0.000	0.000	0.000	0.000	0.000	0.000	0.000	0.000	0.000	0.000	52	414	8358	8133	0.695	Error	Error	5167	3191	0	0	4954	3179	0	0	0	0
1	5	19	""	"iYOL041C"	2400	29310	100	1082	1131	616	100	108	50	97	96	0	1744	2067	1171	122	155	111	98	96	0	0	0	0	0	0	0	0	0	0	0	0	0	0	0	0	0	0	0	0.605	0.530	0.546	0.513	1.493	0.517	0.908	0.000	0.000	0.000	0.000	0.000	0.000	0.000	0.000	0.000	0.000	0.000	0.000	0.000	0.000	80	540	2604	2976	-0.724	Error	Error	982	1622	0	0	1031	1945	0	0	0	0
1	6	19	""	"iYOL035C"	2600	29300	90	1580	1684	833	98	108	51	100	100	0	2898	3386	1729	124	150	99	100	100	0	0	0	0	0	0	0	0	0	0	0	0	0	0	0	0	0	0	0	0.534	0.486	0.485	0.481	1.332	0.461	0.921	0.000	0.000	0.000	0.000	0.000	0.000	0.000	0.000	0.000	0.000	0.000	0.000	0.000	0.000	52	420	4256	4848	-0.904	Error	Error	1482	2774	0	0	1586	3262	0	0	0	0
1	7	19	""	"iYOR260W"	2810	29310	90	1655	2276	1747	116	126	57	100	100	0	1790	2260	1815	138	168	103	100	98	0	0	0	0	0	0	0	0	0	0	0	0	0	0	0	0	0	0	0	0.932	1.018	1.010	1.036	1.613	1.020	0.866	0.000	0.000	0.000	0.000	0.000	0.000	0.000	0.000	0.000	0.000	0.000	0.000	0.000	0.000	52	414	3191	4282	-0.102	Error	Error	1539	1652	0	0	2160	2122	0	0	0	0
1	8	19	""	"iYOR265W"	3000	29310	100	3558	3746	1489	117	131	68	97	97	0	3151	3136	1261	138	168	108	97	97	0	0	0	0	0	0	0	0	0	0	0	0	0	0	0	0	0	0	0	1.142	1.210	1.254	1.187	1.517	1.245	0.886	0.000	0.000	0.000	0.000	0.000	0.000	0.000	0.000	0.000	0.000	0.000	0.000	0.000	0.000	80	518	6454	6627	0.192	Error	Error	3441	3013	0	0	3629	2998	0	0	0	0
1	9	19	""	"iYOR269W"	3190	29310	100	1589	2080	1283	125	140	69	98	98	0	1343	1723	1167	146	172	109	97	93	0	0	0	0	0	0	0	0	0	0	0	0	0	0	0	0	0	0	0	1.223	1.240	1.219	1.368	1.879	1.182	0.879	0.000	0.000	0.000	0.000	0.000	0.000	0.000	0.000	0.000	0.000	0.000	0.000	0.000	0.000	80	505	2661	3532	0.290	Error	Error	1464	1197	0	0	1955	1577	0	0	0	0
1	10	19	""	"iYOR287C"	3390	29310	80	3119	3190	1377	133	141	63	100	100	0	3328	3661	1630	146	176	111	100	100	0	0	0	0	0	0	0	0	0	0	0	0	0	0	0	0	0	0	0	0.938	0.870	0.871	0.877	1.256	0.826	0.909	0.000	0.000	0.000	0.000	0.000	0.000	0.000	0.000	0.000	0.000	0.000	0.000	0.000	0.000	52	340	6168	6572	-0.092	Error	Error	2986	3182	0	0	3057	3515	0	0	0	0
1	11	19	""	"iYOR290C"	3600	29310	90	1399	1606	952	115	121	54	100	100	0	4807	5257	3198	129	160	106	100	100	0	0	0	0	0	0	0	0	0	0	0	0	0	0	0	0	0	0	0	0.274	0.291	0.299	0.297	1.501	0.286	0.926	0.000	0.000	0.000	0.000	0.000	0.000	0.000	0.000	0.000	0.000	0.000	0.000	0.000	0.000	52	414	5962	6619	-1.865	Error	Error	1284	4678	0	0	1491	5128	0	0	0	0
1	12	19	""	"iYOR294W"	3790	29310	100	1225	1795	1332	116	125	57	97	96	0	2708	3607	2782	139	178	136	96	95	0	0	0	0	0	0	0	0	0	0	0	0	0	0	0	0	0	0	0	0.432	0.484	0.507	0.516	1.680	0.473	0.936	0.000	0.000	0.000	0.000	0.000	0.000	0.000	0.000	0.000	0.000	0.000	0.000	0.000	0.000	80	520	3678	5147	-1.212	Error	Error	1109	2569	0	0	1679	3468	0	0	0	0
1	13	19	""	"iYOR311C"	3990	29310	90	745	1037	751	122	131	56	100	94	0	2568	3102	2209	150	191	148	100	96	0	0	0	0	0	0	0	0	0	0	0	0	0	0	0	0	0	0	0	0.258	0.310	0.285	0.305	1.642	0.309	0.903	0.000	0.000	0.000	0.000	0.000	0.000	0.000	0.000	0.000	0.000	0.000	0.000	0.000	0.000	52	420	3041	3867	-1.957	Error	Error	623	2418	0	0	915	2952	0	0	0	0
1	14	19	""	"iYOR315W"	4200	29310	90	1056	1682	1417	143	152	65	100	100	0	1397	2047	1700	174	213	140	98	96	0	0	0	0	0	0	0	0	0	0	0	0	0	0	0	0	0	0	0	0.747	0.822	0.855	0.853	1.721	0.817	0.917	0.000	0.000	0.000	0.000	0.000	0.000	0.000	0.000	0.000	0.000	0.000	0.000	0.000	0.000	52	414	2136	3412	-0.422	Error	Error	913	1223	0	0	1539	1873	0	0	0	0
1	15	19	""	"iYOR318C"	4390	29300	100	4375	4327	1099	158	169	78	100	100	0	5051	4948	1542	195	238	161	100	100	0	0	0	0	0	0	0	0	0	0	0	0	0	0	0	0	0	0	0	0.868	0.877	0.868	0.899	1.319	0.842	0.895	0.000	0.000	0.000	0.000	0.000	0.000	0.000	0.000	0.000	0.000	0.000	0.000	0.000	0.000	80	519	9073	8922	-0.204	Error	Error	4217	4856	0	0	4169	4753	0	0	0	0
1	16	19	""	"iYOR337W"	4590	29300	90	1248	1610	1021	125	135	60	100	98	0	2066	2362	1532	158	191	122	98	98	0	0	0	0	0	0	0	0	0	0	0	0	0	0	0	0	0	0	0	0.589	0.674	0.687	0.686	1.377	0.656	0.929	0.000	0.000	0.000	0.000	0.000	0.000	0.000	0.000	0.000	0.000	0.000	0.000	0.000	0.000	52	420	3031	3689	-0.765	Error	Error	1123	1908	0	0	1485	2204	0	0	0	0
1	17	19	""	"iYOR341W"	4800	29310	90	3137	5445	5227	138	151	83	100	100	0	2178	3934	3783	184	228	205	100	92	0	0	0	0	0	0	0	0	0	0	0	0	0	0	0	0	0	0	0	1.504	1.415	1.448	1.479	1.675	1.412	0.915	0.000	0.000	0.000	0.000	0.000	0.000	0.000	0.000	0.000	0.000	0.000	0.000	0.000	0.000	52	420	4993	9057	0.589	Error	Error	2999	1994	0	0	5307	3750	0	0	0	0
1	18	19	""	"iYORWdelta24"	5000	29310	90	1496	1450	575	140	157	140	100	100	0	1349	1398	545	178	230	268	96	90	0	0	0	0	0	0	0	0	0	0	0	0	0	0	0	0	0	0	0	1.158	1.074	1.094	1.084	1.397	0.975	0.715	0.000	0.000	0.000	0.000	0.000	0.000	0.000	0.000	0.000	0.000	0.000	0.000	0.000	0.000	52	420	2527	2530	0.212	Error	Error	1356	1171	0	0	1310	1220	0	0	0	0
1	19	19	""	"iYPL030W"	5210	29300	90	1217	1366	727	117	135	99	100	96	0	2879	3044	1557	155	198	162	100	100	0	0	0	0	0	0	0	0	0	0	0	0	0	0	0	0	0	0	0	0.404	0.432	0.444	0.424	1.464	0.429	0.894	0.000	0.000	0.000	0.000	0.000	0.000	0.000	0.000	0.000	0.000	0.000	0.000	0.000	0.000	52	420	3824	4138	-1.308	Error	Error	1100	2724	0	0	1249	2889	0	0	0	0
1	20	19	""	"iYPL026C"	5400	29300	80	1308	1490	829	117	125	54	100	98	0	2388	2704	1475	159	192	128	100	98	0	0	0	0	0	0	0	0	0	0	0	0	0	0	0	0	0	0	0	0.534	0.539	0.538	0.538	1.429	0.533	0.908	0.000	0.000	0.000	0.000	0.000	0.000	0.000	0.000	0.000	0.000	0.000	0.000	0.000	0.000	52	340	3420	3918	-0.904	Error	Error	1191	2229	0	0	1373	2545	0	0	0	0
1	21	19	""	"iYPL022W"	5590	29300	80	4026	7100	5709	113	121	50	100	100	0	2885	4034	3228	143	174	113	100	100	0	0	0	0	0	0	0	0	0	0	0	0	0	0	0	0	0	0	0	1.427	1.796	1.880	1.889	1.533	1.828	0.899	0.000	0.000	0.000	0.000	0.000	0.000	0.000	0.000	0.000	0.000	0.000	0.000	0.000	0.000	52	340	6655	10878	0.513	Error	Error	3913	2742	0	0	6987	3891	0	0	0	0
1	1	20	""	"iYPL005W"	1600	29500	90	7006	8495	6318	95	111	72	100	100	0	1179	1716	1148	114	147	106	100	98	0	0	0	0	0	0	0	0	0	0	0	0	0	0	0	0	0	0	0	6.489	5.243	5.495	5.202	1.507	5.569	0.871	0.000	0.000	0.000	0.000	0.000	0.000	0.000	0.000	0.000	0.000	0.000	0.000	0.000	0.000	52	420	7976	10002	2.698	Error	Error	6911	1065	0	0	8400	1602	0	0	0	0
1	2	20	""	"iYPL001W"	1790	29510	80	469	1075	1186	92	102	55	98	96	0	285	420	315	119	145	101	69	42	0	0	0	0	0	0	0	0	0	0	0	0	0	0	0	0	0	0	0	2.271	3.266	3.067	3.012	2.144	3.919	0.722	0.000	0.000	0.000	0.000	0.000	0.000	0.000	0.000	0.000	0.000	0.000	0.000	0.000	0.000	52	340	543	1284	1.183	Error	Error	377	166	0	0	983	301	0	0	0	0
1	3	20	""	"itF(GAA)P1"	2000	29500	90	2690	3380	2136	88	98	46	100	100	0	1145	1483	924	118	145	99	100	96	0	0	0	0	0	0	0	0	0	0	0	0	0	0	0	0	0	0	0	2.534	2.412	2.534	2.523	1.688	2.423	0.858	0.000	0.000	0.000	0.000	0.000	0.000	0.000	0.000	0.000	0.000	0.000	0.000	0.000	0.000	52	420	3629	4657	1.341	Error	Error	2602	1027	0	0	3292	1365	0	0	0	0
1	4	20	""	"iYPR013C-1"	2190	29510	80	2096	2505	1699	88	97	43	100	100	0	6032	6351	4443	118	150	112	100	100	0	0	0	0	0	0	0	0	0	0	0	0	0	0	0	0	0	0	0	0.340	0.388	0.371	0.421	1.667	0.377	0.942	0.000	0.000	0.000	0.000	0.000	0.000	0.000	0.000	0.000	0.000	0.000	0.000	0.000	0.000	52	340	7922	8650	-1.558	Error	Error	2008	5914	0	0	2417	6233	0	0	0	0
1	5	20	""	"iYPR016C"	2400	29500	90	324	495	413	97	102	45	92	76	0	548	882	737	116	154	131	86	71	0	0	0	0	0	0	0	0	0	0	0	0	0	0	0	0	0	0	0	0.525	0.520	0.532	0.473	2.035	0.511	0.829	0.000	0.000	0.000	0.000	0.000	0.000	0.000	0.000	0.000	0.000	0.000	0.000	0.000	0.000	52	414	659	1164	-0.928	Error	Error	227	432	0	0	398	766	0	0	0	0
1	6	20	""	"iYPR020W"	2620	29500	90	1809	2306	1440	93	96	44	100	100	0	1139	1157	641	115	144	106	100	94	0	0	0	0	0	0	0	0	0	0	0	0	0	0	0	0	0	0	0	1.676	2.124	2.139	2.172	1.563	2.326	0.829	0.000	0.000	0.000	0.000	0.000	0.000	0.000	0.000	0.000	0.000	0.000	0.000	0.000	0.000	52	414	2740	3255	0.745	Error	Error	1716	1024	0	0	2213	1042	0	0	0	0
1	7	20	""	"iYPR035W"	2800	29500	90	653	800	481	105	113	55	100	98	0	1672	2200	1462	126	150	88	100	100	0	0	0	0	0	0	0	0	0	0	0	0	0	0	0	0	0	0	0	0.354	0.335	0.363	0.340	1.563	0.312	0.806	0.000	0.000	0.000	0.000	0.000	0.000	0.000	0.000	0.000	0.000	0.000	0.000	0.000	0.000	52	414	2094	2769	-1.496	Error	Error	548	1546	0	0	695	2074	0	0	0	0
1	8	20	""	"iYPR042C"	3000	29510	90	2924	2844	818	106	116	54	100	100	0	5999	5813	1638	130	155	99	100	100	0	0	0	0	0	0	0	0	0	0	0	0	0	0	0	0	0	0	0	0.480	0.482	0.486	0.482	1.216	0.472	0.931	0.000	0.000	0.000	0.000	0.000	0.000	0.000	0.000	0.000	0.000	0.000	0.000	0.000	0.000	52	420	8687	8421	-1.058	Error	Error	2818	5869	0	0	2738	5683	0	0	0	0
1	9	20	""	"iYPR047W"	3190	29500	90	2603	2617	1063	111	121	64	100	100	0	3704	3420	1433	122	164	159	100	100	0	0	0	0	0	0	0	0	0	0	0	0	0	0	0	0	0	0	0	0.696	0.760	0.791	0.784	1.380	0.752	0.910	0.000	0.000	0.000	0.000	0.000	0.000	0.000	0.000	0.000	0.000	0.000	0.000	0.000	0.000	52	414	6074	5804	-0.523	Error	Error	2492	3582	0	0	2506	3298	0	0	0	0
1	10	20	""	"iYCL001W-A"	3390	29510	90	19175	19030	8653	125	133	67	100	100	0	2917	2643	1141	125	156	98	100	100	0	0	0	0	0	0	0	0	0	0	0	0	0	0	0	0	0	0	0	6.823	7.508	7.494	7.414	1.343	7.804	0.832	0.000	0.000	0.000	0.000	0.000	0.000	0.000	0.000	0.000	0.000	0.000	0.000	0.000	0.000	52	420	21842	21423	2.770	Error	Error	19050	2792	0	0	18905	2518	0	0	0	0
1	11	20	""	"iYCL007C"	3600	29500	70	1182	1354	756	120	132	73	100	100	0	1144	1237	580	131	165	115	100	100	0	0	0	0	0	0	0	0	0	0	0	0	0	0	0	0	0	0	0	1.048	1.116	1.106	1.063	1.339	1.210	0.854	0.000	0.000	0.000	0.000	0.000	0.000	0.000	0.000	0.000	0.000	0.000	0.000	0.000	0.000	32	236	2075	2340	0.068	Error	Error	1062	1013	0	0	1234	1106	0	0	0	0
1	12	20	""	"iYCL012W"	3790	29510	90	7951	11755	10359	114	127	60	100	100	0	1418	2296	1866	133	171	121	98	92	0	0	0	0	0	0	0	0	0	0	0	0	0	0	0	0	0	0	0	6.099	5.382	5.650	5.227	1.516	5.637	0.933	0.000	0.000	0.000	0.000	0.000	0.000	0.000	0.000	0.000	0.000	0.000	0.000	0.000	0.000	52	420	9122	13804	2.609	Error	Error	7837	1285	0	0	11641	2163	0	0	0	0
1	13	20	""	"iYCR011C"	4000	29500	80	527	1071	1089	117	128	58	90	86	0	953	1665	1612	133	174	116	90	90	0	0	0	0	0	0	0	0	0	0	0	0	0	0	0	0	0	0	0	0.500	0.623	0.606	0.543	2.145	0.641	0.863	0.000	0.000	0.000	0.000	0.000	0.000	0.000	0.000	0.000	0.000	0.000	0.000	0.000	0.000	52	340	1230	2486	-1.000	Error	Error	410	820	0	0	954	1532	0	0	0	0
1	14	20	""	"iYCRCdelta6-A"	4190	29500	60	974	1196	797	129	140	61	100	96	0	1306	1412	871	166	208	139	96	84	0	0	0	0	0	0	0	0	0	0	0	0	0	0	0	0	0	0	0	0.741	0.856	0.895	0.850	1.758	0.869	0.837	0.000	0.000	0.000	0.000	0.000	0.000	0.000	0.000	0.000	0.000	0.000	0.000	0.000	0.000	32	176	1985	2313	-0.432	Error	Error	845	1140	0	0	1067	1246	0	0	0	0
1	15	20	""	"iYHR210C-A"	4390	29510	90	8163	7284	3036	141	155	76	100	100	0	9725	8423	3748	179	231	175	100	100	0	0	0	0	0	0	0	0	0	0	0	0	0	0	0	0	0	0	0	0.840	0.866	0.889	0.894	1.324	0.849	0.954	0.000	0.000	0.000	0.000	0.000	0.000	0.000	0.000	0.000	0.000	0.000	0.000	0.000	0.000	52	420	17568	15387	-0.251	Error	Error	8022	9546	0	0	7143	8244	0	0	0	0
1	16	20	""	"iYHRCdelta14-C"	4590	29500	80	2584	7350	8661	117	129	82	98	94	0	2269	7041	8281	155	189	113	92	88	0	0	0	0	0	0	0	0	0	0	0	0	0	0	0	0	0	0	0	1.167	1.050	1.117	1.224	2.007	1.047	0.910	0.000	0.000	0.000	0.000	0.000	0.000	0.000	0.000	0.000	0.000	0.000	0.000	0.000	0.000	52	340	4581	14119	0.223	Error	Error	2467	2114	0	0	7233	6886	0	0	0	0
1	17	20	""	"iYHRCdelta16-B"	4800	29500	80	5547	5972	4295	128	136	60	100	100	0	10993	12276	8901	164	203	135	100	100	0	0	0	0	0	0	0	0	0	0	0	0	0	0	0	0	0	0	0	0.500	0.482	0.490	0.489	1.764	0.474	0.941	0.000	0.000	0.000	0.000	0.000	0.000	0.000	0.000	0.000	0.000	0.000	0.000	0.000	0.000	52	340	16248	17956	-0.999	Error	Error	5419	10829	0	0	5844	12112	0	0	0	0
1	18	20	""	"iYLR157C-A"	5000	29500	80	12188	11251	5602	122	137	62	100	100	0	24031	20848	10050	182	216	140	100	100	0	0	0	0	0	0	0	0	0	0	0	0	0	0	0	0	0	0	0	0.506	0.539	0.538	0.546	1.540	0.534	0.939	0.000	0.000	0.000	0.000	0.000	0.000	0.000	0.000	0.000	0.000	0.000	0.000	0.000	0.000	52	340	35915	31795	-0.983	Error	Error	12066	23849	0	0	11129	20666	0	0	0	0
1	19	20	""	"tE(UUC)C"	5190	29500	70	235	253	82	112	120	53	90	62	0	444	457	172	157	187	112	90	62	0	0	0	0	0	0	0	0	0	0	0	0	0	0	0	0	0	0	0	0.429	0.470	0.433	0.406	2.383	0.306	0.263	0.000	0.000	0.000	0.000	0.000	0.000	0.000	0.000	0.000	0.000	0.000	0.000	0.000	0.000	32	236	410	441	-1.222	Error	Error	123	287	0	0	141	300	0	0	0	0
1	20	20	""	"tQ(UUG)L"	5400	29500	80	788	753	342	98	105	43	100	98	0	994	1041	555	143	174	110	98	86	0	0	0	0	0	0	0	0	0	0	0	0	0	0	0	0	0	0	0	0.811	0.729	0.740	0.786	1.431	0.672	0.903	0.000	0.000	0.000	0.000	0.000	0.000	0.000	0.000	0.000	0.000	0.000	0.000	0.000	0.000	52	340	1541	1553	-0.303	Error	Error	690	851	0	0	655	898	0	0	0	0
1	21	20	""	"YHRCTy1-1B"	5590	29500	90	23435	32849	24542	116	126	71	100	100	28	35356	34353	23911	147	190	156	100	100	25	0	0	0	0	0	0	0	0	0	0	0	0	0	0	0	0	0	0	0.662	0.957	1.000	0.981	1.584	0.965	0.905	0.000	0.000	0.000	0.000	0.000	0.000	0.000	0.000	0.000	0.000	0.000	0.000	0.000	0.000	52	420	58528	66939	-0.594	Error	Error	23319	35209	0	0	32733	34206	0	0	0	0
2	1	1	"VPS8"	"YAL002W"	6020	25640	110	17728	19023	10907	149	174	101	100	100	0	4978	5266	3324	142	187	140	100	95	0	0	0	0	0	0	0	0	0	0	0	0	0	0	0	0	0	0	0	3.635	3.683	3.679	4.164	1.827	3.668	0.922	0.000	0.000	0.000	0.000	0.000	0.000	0.000	0.000	0.000	0.000	0.000	0.000	0.000	0.000	80	563	22415	23998	1.862	Error	Error	17579	4836	0	0	18874	5124	0	0	0	0
2	2	1	"MTW1"	"YAL034W-A"	6220	25630	90	24705	23497	6160	172	197	113	100	100	0	6266	6240	1569	140	177	123	100	100	0	0	0	0	0	0	0	0	0	0	0	0	0	0	0	0	0	0	0	4.005	3.824	3.830	3.811	1.177	3.862	0.931	0.000	0.000	0.000	0.000	0.000	0.000	0.000	0.000	0.000	0.000	0.000	0.000	0.000	0.000	52	412	30659	29425	2.002	Error	Error	24533	6126	0	0	23325	6100	0	0	0	0
2	3	1	""	"YAL065C-A"	6410	25630	90	10262	9628	2822	153	178	106	100	100	0	10001	9004	3051	158	192	141	100	100	0	0	0	0	0	0	0	0	0	0	0	0	0	0	0	0	0	0	0	1.027	1.071	1.056	1.123	1.519	1.042	0.926	0.000	0.000	0.000	0.000	0.000	0.000	0.000	0.000	0.000	0.000	0.000	0.000	0.000	0.000	52	412	19952	18321	0.038	Error	Error	10109	9843	0	0	9475	8846	0	0	0	0
2	4	1	""	"YAL004W"	6620	25640	80	6127	6060	2528	108	116	48	100	100	0	8647	8311	3469	109	142	99	100	100	0	0	0	0	0	0	0	0	0	0	0	0	0	0	0	0	0	0	0	0.705	0.726	0.728	0.721	1.528	0.719	0.872	0.000	0.000	0.000	0.000	0.000	0.000	0.000	0.000	0.000	0.000	0.000	0.000	0.000	0.000	52	332	14557	14154	-0.504	Error	Error	6019	8538	0	0	5952	8202	0	0	0	0
2	5	1	"FUN12"	"YAL035W"	6810	25630	80	6133	7702	5378	109	116	52	100	100	0	5347	6950	5495	111	141	96	100	96	0	0	0	0	0	0	0	0	0	0	0	0	0	0	0	0	0	0	0	1.150	1.110	1.205	1.275	1.956	1.007	0.814	0.000	0.000	0.000	0.000	0.000	0.000	0.000	0.000	0.000	0.000	0.000	0.000	0.000	0.000	52	320	11260	14432	0.202	Error	Error	6024	5236	0	0	7593	6839	0	0	0	0
2	6	1	"SEO1"	"YAL067C"	7030	25630	90	2057	3259	2551	93	103	50	98	98	0	4306	5977	5120	92	118	72	94	94	0	0	0	0	0	0	0	0	0	0	0	0	0	0	0	0	0	0	0	0.466	0.538	0.529	0.630	2.295	0.480	0.790	0.000	0.000	0.000	0.000	0.000	0.000	0.000	0.000	0.000	0.000	0.000	0.000	0.000	0.000	52	406	6178	9051	-1.101	Error	Error	1964	4214	0	0	3166	5885	0	0	0	0
2	7	1	"ERP2"	"YAL007C"	7220	25640	100	11384	10419	3651	112	134	82	100	100	0	5324	4701	1988	105	152	129	96	95	0	0	0	0	0	0	0	0	0	0	0	0	0	0	0	0	0	0	0	2.160	2.243	2.209	2.605	2.040	2.223	0.918	0.000	0.000	0.000	0.000	0.000	0.000	0.000	0.000	0.000	0.000	0.000	0.000	0.000	0.000	80	529	16491	14903	1.111	Error	Error	11272	5219	0	0	10307	4596	0	0	0	0
2	8	1	""	"YAL037W"	7430	25630	110	3630	3594	1348	202	239	142	100	100	0	4306	4315	1366	268	318	226	100	100	0	0	0	0	0	0	0	0	0	0	0	0	0	0	0	0	0	0	0	0.849	0.838	0.845	0.808	1.348	0.867	0.916	0.000	0.000	0.000	0.000	0.000	0.000	0.000	0.000	0.000	0.000	0.000	0.000	0.000	0.000	80	597	7466	7439	-0.236	Error	Error	3428	4038	0	0	3392	4047	0	0	0	0
2	9	1	""	"YAL069W"	7620	25640	100	28350	27885	6659	290	331	200	100	100	0	25877	25226	6700	357	435	391	100	100	0	0	0	0	0	0	0	0	0	0	0	0	0	0	0	0	0	0	0	1.100	1.110	1.109	1.125	1.266	1.102	0.949	0.000	0.000	0.000	0.000	0.000	0.000	0.000	0.000	0.000	0.000	0.000	0.000	0.000	0.000	80	519	53580	52464	0.137	Error	Error	28060	25520	0	0	27595	24869	0	0	0	0
2	10	1	"SPO7"	"YAL009W"	7820	25630	90	8663	8345	2414	180	217	133	100	100	0	3744	3930	1069	196	262	244	100	100	0	0	0	0	0	0	0	0	0	0	0	0	0	0	0	0	0	0	0	2.391	2.187	2.228	2.175	1.260	2.219	0.919	0.000	0.000	0.000	0.000	0.000	0.000	0.000	0.000	0.000	0.000	0.000	0.000	0.000	0.000	52	412	12031	11899	1.258	Error	Error	8483	3548	0	0	8165	3734	0	0	0	0
2	11	1	"CYC3"	"YAL039C"	8010	25630	90	2106	2082	364	124	144	78	100	100	0	8328	8332	1856	131	183	250	100	100	0	0	0	0	0	0	0	0	0	0	0	0	0	0	0	0	0	0	0	0.242	0.239	0.231	0.242	1.268	0.216	0.910	0.000	0.000	0.000	0.000	0.000	0.000	0.000	0.000	0.000	0.000	0.000	0.000	0.000	0.000	52	412	10179	10159	-2.048	Error	Error	1982	8197	0	0	1958	8201	0	0	0	0
2	12	1	""	"YAR002W"	8220	25630	110	26260	25798	7541	155	190	120	100	100	0	5373	5029	1654	131	166	164	98	98	0	0	0	0	0	0	0	0	0	0	0	0	0	0	0	0	0	0	0	4.980	5.235	5.223	5.545	1.548	5.277	0.932	0.000	0.000	0.000	0.000	0.000	0.000	0.000	0.000	0.000	0.000	0.000	0.000	0.000	0.000	80	615	31347	30541	2.316	Error	Error	26105	5242	0	0	25643	4898	0	0	0	0
2	13	1	"CNS1"	"YBR155W"	8420	25630	110	7677	9019	4608	133	159	101	100	100	0	5081	5616	3149	114	152	123	96	95	0	0	0	0	0	0	0	0	0	0	0	0	0	0	0	0	0	0	0	1.519	1.615	1.570	1.754	1.819	1.578	0.934	0.000	0.000	0.000	0.000	0.000	0.000	0.000	0.000	0.000	0.000	0.000	0.000	0.000	0.000	80	592	12511	14388	0.603	Error	Error	7544	4967	0	0	8886	5502	0	0	0	0
2	14	1	"PCH2"	"YBR186W"	8610	25640	80	944	2076	2649	106	119	63	90	86	0	1431	3271	4514	101	129	93	90	82	0	0	0	0	0	0	0	0	0	0	0	0	0	0	0	0	0	0	0	0.630	0.621	0.565	0.695	2.851	0.577	0.879	0.000	0.000	0.000	0.000	0.000	0.000	0.000	0.000	0.000	0.000	0.000	0.000	0.000	0.000	52	332	2168	5140	-0.666	Error	Error	838	1330	0	0	1970	3170	0	0	0	0
2	15	1	"PYC2"	"YBR218C"	8830	25640	100	911	1472	1358	94	102	47	100	98	0	1415	2183	2080	90	113	76	100	100	0	0	0	0	0	0	0	0	0	0	0	0	0	0	0	0	0	0	0	0.617	0.658	0.616	0.644	1.771	0.627	0.811	0.000	0.000	0.000	0.000	0.000	0.000	0.000	0.000	0.000	0.000	0.000	0.000	0.000	0.000	80	525	2142	3471	-0.698	Error	Error	817	1325	0	0	1378	2093	0	0	0	0
2	16	1	"ICS2"	"YBR157C"	9020	25640	100	1373	1306	442	97	114	194	98	95	0	3091	2968	995	104	129	95	98	97	0	0	0	0	0	0	0	0	0	0	0	0	0	0	0	0	0	0	0	0.427	0.422	0.413	0.427	1.516	0.407	0.886	0.000	0.000	0.000	0.000	0.000	0.000	0.000	0.000	0.000	0.000	0.000	0.000	0.000	0.000	80	519	4263	4073	-1.227	Error	Error	1276	2987	0	0	1209	2864	0	0	0	0
2	17	1	"NTC20"	"YBR188C"	9220	25630	80	2129	2193	933	150	190	280	100	98	0	4296	5014	2193	196	245	179	100	100	0	0	0	0	0	0	0	0	0	0	0	0	0	0	0	0	0	0	0	0.483	0.424	0.409	0.419	1.466	0.391	0.837	0.000	0.000	0.000	0.000	0.000	0.000	0.000	0.000	0.000	0.000	0.000	0.000	0.000	0.000	52	320	6079	6861	-1.051	Error	Error	1979	4100	0	0	2043	4818	0	0	0	0
2	18	1	""	"YBR220C"	9430	25640	100	2635	2688	1261	144	160	83	100	100	0	7337	7632	3665	197	233	137	100	100	0	0	0	0	0	0	0	0	0	0	0	0	0	0	0	0	0	0	0	0.349	0.342	0.331	0.338	1.476	0.330	0.905	0.000	0.000	0.000	0.000	0.000	0.000	0.000	0.000	0.000	0.000	0.000	0.000	0.000	0.000	80	538	9631	9979	-1.519	Error	Error	2491	7140	0	0	2544	7435	0	0	0	0
2	19	1	""	"YBR159W"	9630	25640	100	2097	2062	498	135	142	62	100	100	0	5294	5164	1093	207	241	155	100	100	0	0	0	0	0	0	0	0	0	0	0	0	0	0	0	0	0	0	0	0.386	0.389	0.386	0.384	1.286	0.382	0.902	0.000	0.000	0.000	0.000	0.000	0.000	0.000	0.000	0.000	0.000	0.000	0.000	0.000	0.000	80	520	7049	6884	-1.374	Error	Error	1962	5087	0	0	1927	4957	0	0	0	0
2	20	1	""	"YBR190W"	9820	25630	90	842	803	340	121	134	61	98	96	0	1917	2006	792	192	226	142	100	98	0	0	0	0	0	0	0	0	0	0	0	0	0	0	0	0	0	0	0	0.418	0.376	0.376	0.352	1.519	0.355	0.845	0.000	0.000	0.000	0.000	0.000	0.000	0.000	0.000	0.000	0.000	0.000	0.000	0.000	0.000	52	406	2446	2496	-1.259	Error	Error	721	1725	0	0	682	1814	0	0	0	0
2	21	1	"FAT2"	"YBR222C"	10030	25630	80	1198	1485	984	111	119	49	100	98	0	3395	4107	2801	151	180	102	100	100	0	0	0	0	0	0	0	0	0	0	0	0	0	0	0	0	0	0	0	0.335	0.347	0.363	0.346	1.581	0.288	0.756	0.000	0.000	0.000	0.000	0.000	0.000	0.000	0.000	0.000	0.000	0.000	0.000	0.000	0.000	52	320	4331	5330	-1.577	Error	Error	1087	3244	0	0	1374	3956	0	0	0	0
2	1	2	""	"YBR161W"	6050	25840	100	11787	10943	3644	169	197	118	100	100	0	7228	6966	1856	206	230	150	100	100	0	0	0	0	0	0	0	0	0	0	0	0	0	0	0	0	0	0	0	1.655	1.594	1.637	1.526	1.323	1.679	0.933	0.000	0.000	0.000	0.000	0.000	0.000	0.000	0.000	0.000	0.000	0.000	0.000	0.000	0.000	80	529	18640	17534	0.726	Error	Error	11618	7022	0	0	10774	6760	0	0	0	0
2	2	2	"RIM2"	"YBR192W"	6260	25840	100	10141	9491	3331	160	183	102	100	100	0	5719	5352	1963	175	210	141	100	98	0	0	0	0	0	0	0	0	0	0	0	0	0	0	0	0	0	0	0	1.800	1.802	1.850	1.880	1.480	1.828	0.909	0.000	0.000	0.000	0.000	0.000	0.000	0.000	0.000	0.000	0.000	0.000	0.000	0.000	0.000	80	516	15525	14508	0.848	Error	Error	9981	5544	0	0	9331	5177	0	0	0	0
2	3	2	""	"YBR224W"	6440	25840	100	3118	2802	1036	133	149	78	100	100	0	5958	5491	2011	156	189	127	100	98	0	0	0	0	0	0	0	0	0	0	0	0	0	0	0	0	0	0	0	0.514	0.500	0.507	0.500	1.440	0.489	0.926	0.000	0.000	0.000	0.000	0.000	0.000	0.000	0.000	0.000	0.000	0.000	0.000	0.000	0.000	80	514	8787	8004	-0.959	Error	Error	2985	5802	0	0	2669	5335	0	0	0	0
2	4	2	"GPM2"	"YDL021W"	6630	25840	90	5492	8342	6322	103	119	117	100	100	0	2314	3760	3017	104	134	112	100	100	0	0	0	0	0	0	0	0	0	0	0	0	0	0	0	0	0	0	0	2.438	2.254	2.312	2.440	1.595	2.246	0.900	0.000	0.000	0.000	0.000	0.000	0.000	0.000	0.000	0.000	0.000	0.000	0.000	0.000	0.000	52	414	7599	11895	1.286	Error	Error	5389	2210	0	0	8239	3656	0	0	0	0
2	5	2	""	"YDL053C"	6850	25850	100	1831	1920	896	106	113	51	100	100	0	3580	3613	1634	113	137	81	100	100	0	0	0	0	0	0	0	0	0	0	0	0	0	0	0	0	0	0	0	0.498	0.518	0.550	0.503	1.508	0.502	0.871	0.000	0.000	0.000	0.000	0.000	0.000	0.000	0.000	0.000	0.000	0.000	0.000	0.000	0.000	80	532	5192	5314	-1.007	Error	Error	1725	3467	0	0	1814	3500	0	0	0	0
2	6	2	""	"YDL085W"	7040	25840	100	3124	4772	4860	97	105	49	97	97	0	4897	7862	8454	97	140	440	96	93	0	0	0	0	0	0	0	0	0	0	0	0	0	0	0	0	0	0	0	0.631	0.602	0.605	0.641	2.160	0.574	0.909	0.000	0.000	0.000	0.000	0.000	0.000	0.000	0.000	0.000	0.000	0.000	0.000	0.000	0.000	80	538	7827	12440	-0.665	Error	Error	3027	4800	0	0	4675	7765	0	0	0	0
2	7	2	""	"YDL023C"	7250	25840	80	1741	1953	923	105	118	58	100	100	0	3913	4102	2003	97	121	87	100	100	0	0	0	0	0	0	0	0	0	0	0	0	0	0	0	0	0	0	0	0.429	0.461	0.421	0.450	1.464	0.436	0.888	0.000	0.000	0.000	0.000	0.000	0.000	0.000	0.000	0.000	0.000	0.000	0.000	0.000	0.000	52	340	5452	5853	-1.222	Error	Error	1636	3816	0	0	1848	4005	0	0	0	0
2	8	2	"PSA1"	"YDL055C"	7440	25840	90	2157	3483	2851	180	205	114	100	100	0	1646	2326	1853	206	252	172	98	96	0	0	0	0	0	0	0	0	0	0	0	0	0	0	0	0	0	0	0	1.373	1.558	1.545	1.618	1.666	1.559	0.909	0.000	0.000	0.000	0.000	0.000	0.000	0.000	0.000	0.000	0.000	0.000	0.000	0.000	0.000	52	420	3417	5423	0.457	Error	Error	1977	1440	0	0	3303	2120	0	0	0	0
2	9	2	"LUC7"	"YDL087C"	7640	25850	100	3824	4111	1945	190	227	155	100	100	0	7033	7237	3950	202	286	337	97	96	0	0	0	0	0	0	0	0	0	0	0	0	0	0	0	0	0	0	0	0.532	0.557	0.564	0.615	1.700	0.519	0.907	0.000	0.000	0.000	0.000	0.000	0.000	0.000	0.000	0.000	0.000	0.000	0.000	0.000	0.000	80	523	10465	10956	-0.911	Error	Error	3634	6831	0	0	3921	7035	0	0	0	0
2	10	2	""	"YDL025C"	7840	25840	100	5829	7682	5536	129	149	90	100	100	0	6421	9417	7536	133	178	136	100	98	0	0	0	0	0	0	0	0	0	0	0	0	0	0	0	0	0	0	0	0.906	0.814	0.853	0.877	1.683	0.773	0.944	0.000	0.000	0.000	0.000	0.000	0.000	0.000	0.000	0.000	0.000	0.000	0.000	0.000	0.000	80	547	11988	16837	-0.142	Error	Error	5700	6288	0	0	7553	9284	0	0	0	0
2	11	2	""	"YDL057W"	8060	25850	80	2095	3184	3258	106	122	133	98	98	0	3299	4974	5088	106	135	94	98	98	0	0	0	0	0	0	0	0	0	0	0	0	0	0	0	0	0	0	0	0.623	0.632	0.648	0.667	2.086	0.628	0.875	0.000	0.000	0.000	0.000	0.000	0.000	0.000	0.000	0.000	0.000	0.000	0.000	0.000	0.000	52	340	5182	7946	-0.683	Error	Error	1989	3193	0	0	3078	4868	0	0	0	0
2	12	2	""	"YDL089W"	8240	25840	80	629	1548	1860	107	127	78	94	88	0	655	1386	1638	100	127	87	96	92	0	0	0	0	0	0	0	0	0	0	0	0	0	0	0	0	0	0	0	0.941	1.121	1.003	1.018	2.381	1.134	0.876	0.000	0.000	0.000	0.000	0.000	0.000	0.000	0.000	0.000	0.000	0.000	0.000	0.000	0.000	52	340	1077	2727	-0.088	Error	Error	522	555	0	0	1441	1286	0	0	0	0
2	13	2	""	"YDL027C"	8440	25840	100	3218	3323	1106	101	112	55	100	100	0	5273	5126	1882	96	124	92	100	98	0	0	0	0	0	0	0	0	0	0	0	0	0	0	0	0	0	0	0	0.602	0.641	0.648	0.673	1.611	0.616	0.916	0.000	0.000	0.000	0.000	0.000	0.000	0.000	0.000	0.000	0.000	0.000	0.000	0.000	0.000	80	536	8294	8252	-0.732	Error	Error	3117	5177	0	0	3222	5030	0	0	0	0
2	14	2	"RAD59"	"YDL059C"	8640	25850	100	2681	2534	796	94	104	53	100	100	0	4107	3923	1196	96	121	84	100	100	0	0	0	0	0	0	0	0	0	0	0	0	0	0	0	0	0	0	0	0.645	0.638	0.636	0.631	1.402	0.633	0.914	0.000	0.000	0.000	0.000	0.000	0.000	0.000	0.000	0.000	0.000	0.000	0.000	0.000	0.000	80	492	6598	6267	-0.633	Error	Error	2587	4011	0	0	2440	3827	0	0	0	0
2	15	2	""	"YDL091C"	8850	25850	100	10664	11169	5095	91	103	58	100	100	0	6744	6990	3270	98	125	95	100	100	0	0	0	0	0	0	0	0	0	0	0	0	0	0	0	0	0	0	0	1.591	1.607	1.649	1.597	1.453	1.638	0.896	0.000	0.000	0.000	0.000	0.000	0.000	0.000	0.000	0.000	0.000	0.000	0.000	0.000	0.000	80	536	17219	17970	0.670	Error	Error	10573	6646	0	0	11078	6892	0	0	0	0
2	16	2	"RPA14"	"YDR156W"	9040	25840	90	308	355	165	98	108	52	94	86	0	1849	2052	906	98	130	91	100	100	0	0	0	0	0	0	0	0	0	0	0	0	0	0	0	0	0	0	0	0.120	0.132	0.133	0.113	1.820	0.133	0.767	0.000	0.000	0.000	0.000	0.000	0.000	0.000	0.000	0.000	0.000	0.000	0.000	0.000	0.000	52	414	1961	2211	-3.060	Error	Error	210	1751	0	0	257	1954	0	0	0	0
2	17	2	""	"YDR187C"	9260	25860	70	319	475	431	166	190	107	56	40	0	1622	2557	2595	223	291	247	96	84	0	0	0	0	0	0	0	0	0	0	0	0	0	0	0	0	0	0	0	0.109	0.132	0.142	0.115	2.757	0.136	0.730	0.000	0.000	0.000	0.000	0.000	0.000	0.000	0.000	0.000	0.000	0.000	0.000	0.000	0.000	32	231	1552	2643	-3.193	Error	Error	153	1399	0	0	309	2334	0	0	0	0
2	18	2	""	"YDR219C"	9450	25870	60	609	1514	1881	144	168	95	87	81	0	890	2269	2848	206	276	240	81	65	0	0	0	0	0	0	0	0	0	0	0	0	0	0	0	0	0	0	0	0.680	0.664	0.677	0.707	1.943	0.648	0.887	0.000	0.000	0.000	0.000	0.000	0.000	0.000	0.000	0.000	0.000	0.000	0.000	0.000	0.000	32	176	1149	3433	-0.557	Error	Error	465	684	0	0	1370	2063	0	0	0	0
2	19	2	"HOM2"	"YDR158W"	9650	25840	80	15441	17489	14952	151	185	206	94	90	0	21459	24885	19704	233	281	189	92	90	0	0	0	0	0	0	0	0	0	0	0	0	0	0	0	0	0	0	0	0.720	0.703	0.676	0.713	2.701	0.720	0.930	0.000	0.000	0.000	0.000	0.000	0.000	0.000	0.000	0.000	0.000	0.000	0.000	0.000	0.000	52	334	36516	41990	-0.473	Error	Error	15290	21226	0	0	17338	24652	0	0	0	0
2	20	2	"SLY1"	"YDR189W"	9830	25840	100	2988	5145	4938	139	149	65	100	100	0	2513	4344	4277	210	248	136	100	98	0	0	0	0	0	0	0	0	0	0	0	0	0	0	0	0	0	0	0	1.237	1.211	1.223	1.364	1.891	1.193	0.870	0.000	0.000	0.000	0.000	0.000	0.000	0.000	0.000	0.000	0.000	0.000	0.000	0.000	0.000	80	538	5152	9140	0.307	Error	Error	2849	2303	0	0	5006	4134	0	0	0	0
2	21	2	""	"YDR221W"	10050	25850	70	1030	1828	2424	136	152	100	78	75	0	1591	3506	4421	186	229	181	75	71	0	0	0	0	0	0	0	0	0	0	0	0	0	0	0	0	0	0	0	0.636	0.510	0.589	0.609	2.271	0.542	0.880	0.000	0.000	0.000	0.000	0.000	0.000	0.000	0.000	0.000	0.000	0.000	0.000	0.000	0.000	32	236	2299	5012	-0.652	Error	Error	894	1405	0	0	1692	3320	0	0	0	0
2	1	3	"SSY1"	"YDR160W"	6050	26040	90	9624	10150	4836	122	146	88	100	100	0	11209	10544	5391	151	192	158	100	100	0	0	0	0	0	0	0	0	0	0	0	0	0	0	0	0	0	0	0	0.859	0.965	0.946	0.985	1.335	0.946	0.944	0.000	0.000	0.000	0.000	0.000	0.000	0.000	0.000	0.000	0.000	0.000	0.000	0.000	0.000	52	412	20560	20421	-0.219	Error	Error	9502	11058	0	0	10028	10393	0	0	0	0
2	2	3	"HST4"	"YDR191W"	6260	26040	90	3973	5531	4367	138	153	81	100	98	0	4451	6488	5336	156	200	140	100	98	0	0	0	0	0	0	0	0	0	0	0	0	0	0	0	0	0	0	0	0.893	0.852	0.849	0.894	1.525	0.831	0.903	0.000	0.000	0.000	0.000	0.000	0.000	0.000	0.000	0.000	0.000	0.000	0.000	0.000	0.000	52	420	8130	11725	-0.163	Error	Error	3835	4295	0	0	5393	6332	0	0	0	0
2	3	3	""	"YDR223W"	6450	26030	50	617	683	225	114	137	72	100	100	0	731	905	479	151	198	137	100	83	0	0	0	0	0	0	0	0	0	0	0	0	0	0	0	0	0	0	0	0.867	0.755	1.004	0.865	1.569	0.444	0.689	0.000	0.000	0.000	0.000	0.000	0.000	0.000	0.000	0.000	0.000	0.000	0.000	0.000	0.000	12	104	1083	1323	-0.205	Error	Error	503	580	0	0	569	754	0	0	0	0
2	4	3	"NBP2"	"YDR162C"	6640	26030	50	663	904	609	93	103	51	100	91	0	696	798	419	99	117	71	100	83	0	0	0	0	0	0	0	0	0	0	0	0	0	0	0	0	0	0	0	0.955	1.160	1.149	1.092	2.596	0.976	0.688	0.000	0.000	0.000	0.000	0.000	0.000	0.000	0.000	0.000	0.000	0.000	0.000	0.000	0.000	12	104	1167	1510	-0.067	Error	Error	570	597	0	0	811	699	0	0	0	0
2	5	3	""	"YDR193W"	6860	26050	90	1488	2109	1548	112	121	60	100	100	0	2479	3547	2692	124	148	93	100	100	0	0	0	0	0	0	0	0	0	0	0	0	0	0	0	0	0	0	0	0.584	0.583	0.571	0.589	1.558	0.563	0.866	0.000	0.000	0.000	0.000	0.000	0.000	0.000	0.000	0.000	0.000	0.000	0.000	0.000	0.000	52	420	3731	5420	-0.775	Error	Error	1376	2355	0	0	1997	3423	0	0	0	0
2	6	3	"HTA1"	"YDR225W"	7050	26050	90	8654	7573	3108	100	108	55	100	100	0	5505	4930	1951	101	151	497	94	92	0	0	0	0	0	0	0	0	0	0	0	0	0	0	0	0	0	0	0	1.583	1.548	1.551	1.550	1.377	1.588	0.839	0.000	0.000	0.000	0.000	0.000	0.000	0.000	0.000	0.000	0.000	0.000	0.000	0.000	0.000	52	420	13958	12302	0.663	Error	Error	8554	5404	0	0	7473	4829	0	0	0	0
2	7	3	""	"YDR539W"	7240	26040	90	881	1854	2362	104	115	53	96	96	0	909	2466	3877	102	124	80	90	86	0	0	0	0	0	0	0	0	0	0	0	0	0	0	0	0	0	0	0	0.963	0.740	0.778	0.939	2.398	0.600	0.790	0.000	0.000	0.000	0.000	0.000	0.000	0.000	0.000	0.000	0.000	0.000	0.000	0.000	0.000	52	420	1584	4114	-0.055	Error	Error	777	807	0	0	1750	2364	0	0	0	0
2	8	3	""	"YEL025C"	7450	26040	90	3115	4294	4038	173	189	101	100	98	0	3516	5171	4971	179	211	146	100	100	0	0	0	0	0	0	0	0	0	0	0	0	0	0	0	0	0	0	0	0.882	0.826	0.857	0.820	1.817	0.767	0.836	0.000	0.000	0.000	0.000	0.000	0.000	0.000	0.000	0.000	0.000	0.000	0.000	0.000	0.000	52	420	6279	9113	-0.182	Error	Error	2942	3337	0	0	4121	4992	0	0	0	0
2	9	3	""	"YEL057C"	7650	26050	100	2643	2857	1810	173	190	99	98	97	0	2546	3705	2582	183	236	178	95	95	0	0	0	0	0	0	0	0	0	0	0	0	0	0	0	0	0	0	0	1.045	0.762	0.779	0.833	1.935	0.722	0.859	0.000	0.000	0.000	0.000	0.000	0.000	0.000	0.000	0.000	0.000	0.000	0.000	0.000	0.000	80	530	4833	6206	0.064	Error	Error	2470	2363	0	0	2684	3522	0	0	0	0
2	10	3	""	"YDR541C"	7850	26050	90	1402	2382	2632	119	130	63	100	98	0	1581	2859	3318	122	163	119	94	92	0	0	0	0	0	0	0	0	0	0	0	0	0	0	0	0	0	0	0	0.879	0.827	0.836	1.016	2.294	0.795	0.834	0.000	0.000	0.000	0.000	0.000	0.000	0.000	0.000	0.000	0.000	0.000	0.000	0.000	0.000	52	420	2742	5000	-0.185	Error	Error	1283	1459	0	0	2263	2737	0	0	0	0
2	11	3	"CUP5"	"YEL027W"	8040	26050	90	2988	3104	2079	108	115	51	98	96	0	3202	3653	2465	110	138	83	98	96	0	0	0	0	0	0	0	0	0	0	0	0	0	0	0	0	0	0	0	0.931	0.846	0.770	0.785	1.762	0.831	0.884	0.000	0.000	0.000	0.000	0.000	0.000	0.000	0.000	0.000	0.000	0.000	0.000	0.000	0.000	52	420	5972	6539	-0.102	Error	Error	2880	3092	0	0	2996	3543	0	0	0	0
2	12	3	"SOM1"	"YEL059C-A"	8250	26060	80	1081	1020	502	99	108	47	98	94	0	3587	3065	1599	104	123	70	98	96	0	0	0	0	0	0	0	0	0	0	0	0	0	0	0	0	0	0	0	0.282	0.311	0.314	0.351	1.983	0.280	0.823	0.000	0.000	0.000	0.000	0.000	0.000	0.000	0.000	0.000	0.000	0.000	0.000	0.000	0.000	52	340	4465	3882	-1.827	Error	Error	982	3483	0	0	921	2961	0	0	0	0
2	13	3	""	"YDR543C"	8440	26060	80	258	513	607	100	108	51	78	65	0	383	653	801	100	131	93	82	63	0	0	0	0	0	0	0	0	0	0	0	0	0	0	0	0	0	0	0	0.558	0.747	0.731	0.642	2.720	0.736	0.760	0.000	0.000	0.000	0.000	0.000	0.000	0.000	0.000	0.000	0.000	0.000	0.000	0.000	0.000	52	340	441	966	-0.841	Error	Error	158	283	0	0	413	553	0	0	0	0
2	14	3	""	"YEL029C"	8650	26040	150	390	3245	5503	107	116	59	64	59	0	289	2449	4195	109	145	109	56	48	0	0	0	0	0	0	0	0	0	0	0	0	0	0	0	0	0	0	0	1.572	1.341	1.324	1.257	3.200	1.355	0.830	0.000	0.000	0.000	0.000	0.000	0.000	0.000	0.000	0.000	0.000	0.000	0.000	0.000	0.000	156	941	463	5478	0.653	Error	Error	283	180	0	0	3138	2340	0	0	-100	0
2	15	3	"PRB1"	"YEL060C"	8860	26060	70	277	327	185	95	104	51	87	78	0	744	839	571	100	129	89	96	84	0	0	0	0	0	0	0	0	0	0	0	0	0	0	0	0	0	0	0	0.283	0.314	0.320	0.297	2.433	0.278	0.605	0.000	0.000	0.000	0.000	0.000	0.000	0.000	0.000	0.000	0.000	0.000	0.000	0.000	0.000	32	236	826	971	-1.823	Error	Error	182	644	0	0	232	739	0	0	0	0
2	16	3	"YRF1-1"	"YDR545W"	9060	26060	90	3160	6694	9434	95	106	53	96	96	0	4625	10248	14773	93	127	102	94	90	0	0	0	0	0	0	0	0	0	0	0	0	0	0	0	0	0	0	0	0.676	0.650	0.696	0.737	2.451	0.611	0.788	0.000	0.000	0.000	0.000	0.000	0.000	0.000	0.000	0.000	0.000	0.000	0.000	0.000	0.000	52	397	7597	16754	-0.564	Error	Error	3065	4532	0	0	6599	10155	0	0	0	0
2	17	3	"SPF1"	"YEL031W"	9250	26040	150	143	158	82	141	158	135	7	1	0	234	271	162	191	225	181	15	7	0	0	0	0	0	0	0	0	0	0	0	0	0	0	0	0	0	0	0	0.047	0.213	0.568	0.557	4.649	0.360	0.248	0.000	0.000	0.000	0.000	0.000	0.000	0.000	0.000	0.000	0.000	0.000	0.000	0.000	0.000	156	961	45	97	-4.426	Error	Error	2	43	0	0	17	80	0	0	-50	0
2	18	3	"NPR2"	"YEL062W"	9450	26050	80	3328	4699	4211	141	163	196	98	90	0	3748	4862	4219	207	252	228	94	90	0	0	0	0	0	0	0	0	0	0	0	0	0	0	0	0	0	0	0	0.900	0.979	0.937	0.984	1.655	1.006	0.864	0.000	0.000	0.000	0.000	0.000	0.000	0.000	0.000	0.000	0.000	0.000	0.000	0.000	0.000	52	334	6728	9213	-0.152	Error	Error	3187	3541	0	0	4558	4655	0	0	0	0
2	19	3	"PES4"	"YFR023W"	9640	26050	100	6928	9898	6655	154	165	72	100	100	0	4077	4583	3149	221	261	164	97	97	0	0	0	0	0	0	0	0	0	0	0	0	0	0	0	0	0	0	0	1.757	2.234	2.315	2.447	1.780	2.308	0.853	0.000	0.000	0.000	0.000	0.000	0.000	0.000	0.000	0.000	0.000	0.000	0.000	0.000	0.000	80	533	10630	14106	0.813	Error	Error	6774	3856	0	0	9744	4362	0	0	0	0
2	20	3	"HXK1"	"YFR053C"	9860	26060	80	5998	5232	3211	152	162	68	94	92	0	9502	7825	4296	247	277	129	94	92	0	0	0	0	0	0	0	0	0	0	0	0	0	0	0	0	0	0	0	0.632	0.670	0.688	0.609	1.994	0.690	0.912	0.000	0.000	0.000	0.000	0.000	0.000	0.000	0.000	0.000	0.000	0.000	0.000	0.000	0.000	52	340	15101	12658	-0.663	Error	Error	5846	9255	0	0	5080	7578	0	0	0	0
2	21	3	"SCW11"	"YGL028C"	10070	26050	100	5449	7159	4818	131	144	126	100	100	0	4425	6094	4113	209	256	240	100	100	0	0	0	0	0	0	0	0	0	0	0	0	0	0	0	0	0	0	0	1.261	1.194	1.257	1.236	1.549	1.199	0.863	0.000	0.000	0.000	0.000	0.000	0.000	0.000	0.000	0.000	0.000	0.000	0.000	0.000	0.000	80	445	9534	12913	0.335	Error	Error	5318	4216	0	0	7028	5885	0	0	0	0
2	1	4	""	"YFR024C-A"	6060	26250	60	1356	2925	3707	94	109	56	96	93	0	733	1700	2194	108	144	97	90	75	0	0	0	0	0	0	0	0	0	0	0	0	0	0	0	0	0	0	0	2.019	1.778	1.476	1.829	1.874	1.808	0.812	0.000	0.000	0.000	0.000	0.000	0.000	0.000	0.000	0.000	0.000	0.000	0.000	0.000	0.000	32	176	1887	4423	1.014	Error	Error	1262	625	0	0	2831	1592	0	0	0	0
2	2	4	""	"YFR055W"	6270	26250	100	5787	5741	2558	115	129	62	100	98	0	7077	7468	3284	139	175	112	98	97	0	0	0	0	0	0	0	0	0	0	0	0	0	0	0	0	0	0	0	0.818	0.768	0.790	0.757	1.552	0.759	0.917	0.000	0.000	0.000	0.000	0.000	0.000	0.000	0.000	0.000	0.000	0.000	0.000	0.000	0.000	80	541	12610	12955	-0.291	Error	Error	5672	6938	0	0	5626	7329	0	0	0	0
2	3	4	"RPL30"	"YGL030W"	6460	26240	90	1901	2191	1108	111	125	69	100	100	0	3390	3684	1999	133	171	121	100	98	0	0	0	0	0	0	0	0	0	0	0	0	0	0	0	0	0	0	0	0.550	0.586	0.566	0.600	1.414	0.565	0.894	0.000	0.000	0.000	0.000	0.000	0.000	0.000	0.000	0.000	0.000	0.000	0.000	0.000	0.000	52	414	5047	5631	-0.864	Error	Error	1790	3257	0	0	2080	3551	0	0	0	0
2	4	4	""	"YFR026C"	6660	26250	90	3624	3504	1314	97	105	47	100	100	0	4695	4432	1854	102	134	96	100	100	0	0	0	0	0	0	0	0	0	0	0	0	0	0	0	0	0	0	0	0.768	0.787	0.774	0.819	1.478	0.739	0.898	0.000	0.000	0.000	0.000	0.000	0.000	0.000	0.000	0.000	0.000	0.000	0.000	0.000	0.000	52	420	8120	7737	-0.381	Error	Error	3527	4593	0	0	3407	4330	0	0	0	0
2	5	4	""	"YFR057W"	6860	26240	90	285	306	160	109	119	54	88	63	0	358	463	348	126	154	93	86	59	0	0	0	0	0	0	0	0	0	0	0	0	0	0	0	0	0	0	0	0.759	0.585	0.589	0.625	2.286	0.440	0.536	0.000	0.000	0.000	0.000	0.000	0.000	0.000	0.000	0.000	0.000	0.000	0.000	0.000	0.000	52	420	408	534	-0.399	Error	Error	176	232	0	0	197	337	0	0	0	0
2	6	4	"AGA2"	"YGL032C"	7060	26240	90	4311	4196	1627	94	105	68	100	100	0	3624	3405	1181	100	121	78	100	100	0	0	0	0	0	0	0	0	0	0	0	0	0	0	0	0	0	0	0	1.197	1.241	1.244	1.210	1.474	1.255	0.891	0.000	0.000	0.000	0.000	0.000	0.000	0.000	0.000	0.000	0.000	0.000	0.000	0.000	0.000	52	420	7741	7407	0.259	Error	Error	4217	3524	0	0	4102	3305	0	0	0	0
2	7	4	"CDC14"	"YFR028C"	7260	26240	90	5260	5126	2051	110	120	62	100	100	0	9077	8510	3566	108	137	86	98	98	0	0	0	0	0	0	0	0	0	0	0	0	0	0	0	0	0	0	0	0.574	0.597	0.572	0.655	2.090	0.577	0.924	0.000	0.000	0.000	0.000	0.000	0.000	0.000	0.000	0.000	0.000	0.000	0.000	0.000	0.000	52	420	14119	13418	-0.800	Error	Error	5150	8969	0	0	5016	8402	0	0	0	0
2	8	4	"ERP6"	"YGL002W"	7470	26250	100	9689	9818	3984	168	188	101	100	100	0	2819	2782	944	172	194	119	95	95	0	0	0	0	0	0	0	0	0	0	0	0	0	0	0	0	0	0	0	3.597	3.697	3.627	3.665	1.724	3.997	0.883	0.000	0.000	0.000	0.000	0.000	0.000	0.000	0.000	0.000	0.000	0.000	0.000	0.000	0.000	80	547	12168	12260	1.847	Error	Error	9521	2647	0	0	9650	2610	0	0	0	0
2	9	4	""	"YGL034C"	7670	26260	100	683	814	630	176	195	96	82	71	0	926	1298	1092	205	245	147	91	81	0	0	0	0	0	0	0	0	0	0	0	0	0	0	0	0	0	0	0	0.703	0.584	0.608	0.586	2.114	0.527	0.668	0.000	0.000	0.000	0.000	0.000	0.000	0.000	0.000	0.000	0.000	0.000	0.000	0.000	0.000	80	520	1228	1731	-0.508	Error	Error	507	721	0	0	638	1093	0	0	0	0
2	10	4	"RPL11B"	"YGR085C"	7860	26250	100	4586	4233	1422	137	150	69	100	100	0	6093	6145	1723	165	205	135	100	100	0	0	0	0	0	0	0	0	0	0	0	0	0	0	0	0	0	0	0	0.751	0.685	0.695	0.650	1.426	0.691	0.917	0.000	0.000	0.000	0.000	0.000	0.000	0.000	0.000	0.000	0.000	0.000	0.000	0.000	0.000	80	518	10377	10076	-0.414	Error	Error	4449	5928	0	0	4096	5980	0	0	0	0
2	11	4	""	"YGR117C"	8050	26250	90	11542	10552	3306	126	132	54	100	100	0	6129	5576	2086	129	155	92	100	100	0	0	0	0	0	0	0	0	0	0	0	0	0	0	0	0	0	0	0	1.903	1.914	1.924	2.046	1.589	1.887	0.902	0.000	0.000	0.000	0.000	0.000	0.000	0.000	0.000	0.000	0.000	0.000	0.000	0.000	0.000	52	414	17416	15873	0.928	Error	Error	11416	6000	0	0	10426	5447	0	0	0	0
2	12	4	""	"YGR149W"	8260	26250	100	5913	6102	3094	134	150	103	100	98	0	5478	5669	2874	134	180	129	98	98	0	0	0	0	0	0	0	0	0	0	0	0	0	0	0	0	0	0	0	1.081	1.078	1.090	1.070	1.460	1.087	0.904	0.000	0.000	0.000	0.000	0.000	0.000	0.000	0.000	0.000	0.000	0.000	0.000	0.000	0.000	80	547	11123	11503	0.113	Error	Error	5779	5344	0	0	5968	5535	0	0	0	0
2	13	4	"PDC6"	"YGR087C"	8470	26250	90	2615	2513	811	141	163	120	100	98	0	8288	8085	1884	168	213	154	100	100	0	0	0	0	0	0	0	0	0	0	0	0	0	0	0	0	0	0	0	0.305	0.300	0.308	0.277	1.415	0.307	0.928	0.000	0.000	0.000	0.000	0.000	0.000	0.000	0.000	0.000	0.000	0.000	0.000	0.000	0.000	52	406	10594	10289	-1.715	Error	Error	2474	8120	0	0	2372	7917	0	0	0	0
2	14	4	"NUP57"	"YGR119C"	8650	26250	100	7763	7565	1866	152	167	78	100	100	0	8097	7515	2133	203	239	158	100	100	0	0	0	0	0	0	0	0	0	0	0	0	0	0	0	0	0	0	0	0.964	1.014	1.017	1.040	1.327	0.994	0.930	0.000	0.000	0.000	0.000	0.000	0.000	0.000	0.000	0.000	0.000	0.000	0.000	0.000	0.000	80	500	15505	14725	-0.053	Error	Error	7611	7894	0	0	7413	7312	0	0	0	0
2	15	4	""	"YGR151C"	8850	26250	100	1500	1483	588	138	148	73	100	100	0	2196	2070	876	185	225	155	97	92	0	0	0	0	0	0	0	0	0	0	0	0	0	0	0	0	0	0	0	0.677	0.714	0.694	0.767	1.823	0.692	0.859	0.000	0.000	0.000	0.000	0.000	0.000	0.000	0.000	0.000	0.000	0.000	0.000	0.000	0.000	80	537	3373	3230	-0.562	Error	Error	1362	2011	0	0	1345	1885	0	0	0	0
2	16	4	""	"YGR089W"	9070	26250	60	2877	4101	3148	91	102	62	100	100	0	5573	9409	7558	96	124	90	100	100	0	0	0	0	0	0	0	0	0	0	0	0	0	0	0	0	0	0	0	0.509	0.431	0.384	0.428	1.731	0.393	0.839	0.000	0.000	0.000	0.000	0.000	0.000	0.000	0.000	0.000	0.000	0.000	0.000	0.000	0.000	32	176	8263	13323	-0.975	Error	Error	2786	5477	0	0	4010	9313	0	0	0	0
2	17	4	"MEP1"	"YGR121C"	9270	26260	80	3653	3597	1524	175	186	83	100	100	0	12652	12311	4531	263	304	181	100	100	0	0	0	0	0	0	0	0	0	0	0	0	0	0	0	0	0	0	0	0.281	0.284	0.285	0.284	1.588	0.281	0.896	0.000	0.000	0.000	0.000	0.000	0.000	0.000	0.000	0.000	0.000	0.000	0.000	0.000	0.000	52	340	15867	15470	-1.833	Error	Error	3478	12389	0	0	3422	12048	0	0	0	0
2	18	4	""	"YGR153W"	9460	26250	100	3328	3229	1121	158	181	168	100	100	0	7332	7037	2353	239	288	216	100	100	0	0	0	0	0	0	0	0	0	0	0	0	0	0	0	0	0	0	0	0.447	0.452	0.460	0.449	1.356	0.445	0.902	0.000	0.000	0.000	0.000	0.000	0.000	0.000	0.000	0.000	0.000	0.000	0.000	0.000	0.000	80	514	10263	9869	-1.162	Error	Error	3170	7093	0	0	3071	6798	0	0	0	0
2	19	4	"PRP31"	"YGR091W"	9650	26240	90	2767	2788	703	146	155	65	100	100	0	4832	4891	1183	225	262	171	100	100	0	0	0	0	0	0	0	0	0	0	0	0	0	0	0	0	0	0	0	0.569	0.566	0.571	0.565	1.222	0.550	0.902	0.000	0.000	0.000	0.000	0.000	0.000	0.000	0.000	0.000	0.000	0.000	0.000	0.000	0.000	52	408	7228	7308	-0.814	Error	Error	2621	4607	0	0	2642	4666	0	0	0	0
2	20	4	"PPT1"	"YGR123C"	9860	26240	90	2000	1815	596	148	161	79	100	100	0	7079	6697	1935	249	298	315	100	100	0	0	0	0	0	0	0	0	0	0	0	0	0	0	0	0	0	0	0	0.271	0.259	0.259	0.253	1.296	0.252	0.888	0.000	0.000	0.000	0.000	0.000	0.000	0.000	0.000	0.000	0.000	0.000	0.000	0.000	0.000	52	414	8682	8115	-1.883	Error	Error	1852	6830	0	0	1667	6448	0	0	0	0
2	21	4	"CYS4"	"YGR155W"	10080	26200	140	1576	1299	851	142	251	368	67	64	0	5247	4338	2966	237	546	1025	71	67	0	0	0	0	0	0	0	0	0	0	0	0	0	0	0	0	0	0	0	0.286	0.282	0.293	0.323	2.346	0.286	0.913	0.000	0.000	0.000	0.000	0.000	0.000	0.000	0.000	0.000	0.000	0.000	0.000	0.000	0.000	156	900	6444	5258	-1.805	Error	Error	1434	5010	0	0	1157	4101	0	0	-100	0
2	1	5	"SET1"	"YHR119W"	6070	26460	80	1578	4912	7285	97	102	43	96	96	0	665	2063	2930	111	142	102	88	82	0	0	0	0	0	0	0	0	0	0	0	0	0	0	0	0	0	0	0	2.673	2.467	2.245	2.603	2.348	2.602	0.880	0.000	0.000	0.000	0.000	0.000	0.000	0.000	0.000	0.000	0.000	0.000	0.000	0.000	0.000	52	340	2035	6767	1.419	Error	Error	1481	554	0	0	4815	1952	0	0	0	0
2	2	5	""	"YHR149C"	6270	26450	80	1025	4182	7632	106	111	46	100	100	0	824	2998	5076	129	159	105	98	94	0	0	0	0	0	0	0	0	0	0	0	0	0	0	0	0	0	0	0	1.322	1.421	1.259	1.342	2.475	1.534	0.854	0.000	0.000	0.000	0.000	0.000	0.000	0.000	0.000	0.000	0.000	0.000	0.000	0.000	0.000	52	340	1614	6945	0.403	Error	Error	919	695	0	0	4076	2869	0	0	0	0
2	3	5	""	"YHR181W"	6470	26450	70	1909	2650	1945	96	103	47	100	100	0	1777	2178	1570	106	136	91	100	96	0	0	0	0	0	0	0	0	0	0	0	0	0	0	0	0	0	0	0	1.085	1.233	1.118	1.264	1.754	1.259	0.902	0.000	0.000	0.000	0.000	0.000	0.000	0.000	0.000	0.000	0.000	0.000	0.000	0.000	0.000	32	236	3484	4626	0.118	Error	Error	1813	1671	0	0	2554	2072	0	0	0	0
2	4	5	""	"YHR121W"	6680	26460	80	807	1972	3029	99	105	48	98	88	0	1226	3746	6044	106	136	93	96	96	0	0	0	0	0	0	0	0	0	0	0	0	0	0	0	0	0	0	0	0.632	0.515	0.521	0.487	2.211	0.482	0.863	0.000	0.000	0.000	0.000	0.000	0.000	0.000	0.000	0.000	0.000	0.000	0.000	0.000	0.000	52	340	1828	5513	-0.662	Error	Error	708	1120	0	0	1873	3640	0	0	0	0
2	5	5	""	"YHR151C"	6870	26450	70	902	2023	2688	98	107	48	96	96	0	1751	3740	4686	109	137	103	100	100	0	0	0	0	0	0	0	0	0	0	0	0	0	0	0	0	0	0	0	0.490	0.530	0.480	0.479	1.697	0.540	0.868	0.000	0.000	0.000	0.000	0.000	0.000	0.000	0.000	0.000	0.000	0.000	0.000	0.000	0.000	32	236	2446	5556	-1.030	Error	Error	804	1642	0	0	1925	3631	0	0	0	0
2	6	5	"GND1"	"YHR183W"	7070	26450	70	971	2379	2502	106	116	56	100	100	0	698	1363	1275	113	133	80	93	90	0	0	0	0	0	0	0	0	0	0	0	0	0	0	0	0	0	0	0	1.479	1.818	1.577	1.647	1.686	1.969	0.873	0.000	0.000	0.000	0.000	0.000	0.000	0.000	0.000	0.000	0.000	0.000	0.000	0.000	0.000	32	236	1450	3523	0.564	Error	Error	865	585	0	0	2273	1250	0	0	0	0
2	7	5	"EPT1"	"YHR123W"	7270	26460	90	574	1339	2076	111	122	53	94	88	0	823	2307	3534	124	156	93	98	90	0	0	0	0	0	0	0	0	0	0	0	0	0	0	0	0	0	0	0	0.662	0.563	0.613	0.553	2.104	0.561	0.859	0.000	0.000	0.000	0.000	0.000	0.000	0.000	0.000	0.000	0.000	0.000	0.000	0.000	0.000	52	420	1162	3411	-0.594	Error	Error	463	699	0	0	1228	2183	0	0	0	0
2	8	5	"SPO16"	"YHR153C"	7460	26460	80	1802	2999	3423	150	162	73	100	96	0	2063	3011	3225	178	202	119	100	96	0	0	0	0	0	0	0	0	0	0	0	0	0	0	0	0	0	0	0	0.876	1.006	0.804	0.946	1.836	1.044	0.793	0.000	0.000	0.000	0.000	0.000	0.000	0.000	0.000	0.000	0.000	0.000	0.000	0.000	0.000	52	340	3537	5682	-0.190	Error	Error	1652	1885	0	0	2849	2833	0	0	0	0
2	9	5	"ADY1"	"YHR185C"	7660	26460	50	551	927	974	161	170	74	83	66	0	794	1888	2308	204	245	128	83	66	0	0	0	0	0	0	0	0	0	0	0	0	0	0	0	0	0	0	0	0.661	0.455	0.472	0.585	3.404	0.404	0.809	0.000	0.000	0.000	0.000	0.000	0.000	0.000	0.000	0.000	0.000	0.000	0.000	0.000	0.000	12	104	980	2450	-0.597	Error	Error	390	590	0	0	766	1684	0	0	0	0
2	10	5	""	"YHR125W"	7870	26460	90	3297	3135	1220	156	166	71	100	100	0	15268	14682	4604	239	269	142	100	100	0	0	0	0	0	0	0	0	0	0	0	0	0	0	0	0	0	0	0	0.209	0.206	0.201	0.198	1.381	0.209	0.910	0.000	0.000	0.000	0.000	0.000	0.000	0.000	0.000	0.000	0.000	0.000	0.000	0.000	0.000	52	420	18170	17422	-2.258	Error	Error	3141	15029	0	0	2979	14443	0	0	0	0
2	11	5	""	"YHR155W"	8050	26460	70	2062	3128	2395	150	168	95	96	96	0	2955	4896	4246	197	240	180	96	96	0	0	0	0	0	0	0	0	0	0	0	0	0	0	0	0	0	0	0	0.693	0.634	0.624	0.647	1.780	0.556	0.793	0.000	0.000	0.000	0.000	0.000	0.000	0.000	0.000	0.000	0.000	0.000	0.000	0.000	0.000	32	236	4670	7677	-0.529	Error	Error	1912	2758	0	0	2978	4699	0	0	0	0
2	12	5	"IKI1"	"YHR187W"	8270	26460	70	351	453	278	169	185	118	62	37	0	910	994	660	219	260	178	81	65	0	0	0	0	0	0	0	0	0	0	0	0	0	0	0	0	0	0	0	0.263	0.366	0.345	0.368	2.287	0.351	0.630	0.000	0.000	0.000	0.000	0.000	0.000	0.000	0.000	0.000	0.000	0.000	0.000	0.000	0.000	32	236	873	1059	-1.925	Error	Error	182	691	0	0	284	775	0	0	0	0
2	13	5	"YHC3"	"YJL059W"	8470	26460	100	3523	5975	5998	185	200	87	97	96	0	1789	2747	2641	222	262	162	88	83	0	0	0	0	0	0	0	0	0	0	0	0	0	0	0	0	0	0	0	2.130	2.293	2.352	2.344	1.976	2.366	0.892	0.000	0.000	0.000	0.000	0.000	0.000	0.000	0.000	0.000	0.000	0.000	0.000	0.000	0.000	80	524	4905	8315	1.091	Error	Error	3338	1567	0	0	5790	2525	0	0	0	0
2	14	5	""	"YJL091C"	8660	26460	90	1142	1740	1387	187	214	97	100	96	0	1210	1553	1209	230	274	156	100	86	0	0	0	0	0	0	0	0	0	0	0	0	0	0	0	0	0	0	0	0.974	1.174	1.092	1.184	1.777	1.121	0.760	0.000	0.000	0.000	0.000	0.000	0.000	0.000	0.000	0.000	0.000	0.000	0.000	0.000	0.000	52	408	1935	2876	-0.037	Error	Error	955	980	0	0	1553	1323	0	0	0	0
2	15	5	""	"YJL123C"	8870	26450	80	4389	4002	1552	189	200	78	100	100	0	12956	11813	4138	271	316	170	98	96	0	0	0	0	0	0	0	0	0	0	0	0	0	0	0	0	0	0	0	0.331	0.330	0.340	0.330	1.747	0.331	0.913	0.000	0.000	0.000	0.000	0.000	0.000	0.000	0.000	0.000	0.000	0.000	0.000	0.000	0.000	52	340	16885	15355	-1.595	Error	Error	4200	12685	0	0	3813	11542	0	0	0	0
2	16	5	"NUP82"	"YJL061W"	9050	26450	80	1890	3163	2849	153	174	95	96	92	0	4209	6265	5628	219	249	181	98	96	0	0	0	0	0	0	0	0	0	0	0	0	0	0	0	0	0	0	0	0.435	0.498	0.467	0.467	1.941	0.485	0.893	0.000	0.000	0.000	0.000	0.000	0.000	0.000	0.000	0.000	0.000	0.000	0.000	0.000	0.000	52	340	5727	9056	-1.200	Error	Error	1737	3990	0	0	3010	6046	0	0	0	0
2	17	5	"TOK1"	"YJL093C"	9270	26440	80	4981	4511	1431	174	195	110	100	100	0	12055	11140	2943	273	315	217	100	100	0	0	0	0	0	0	0	0	0	0	0	0	0	0	0	0	0	0	0	0.408	0.399	0.400	0.385	1.293	0.403	0.929	0.000	0.000	0.000	0.000	0.000	0.000	0.000	0.000	0.000	0.000	0.000	0.000	0.000	0.000	52	340	16589	15204	-1.293	Error	Error	4807	11782	0	0	4337	10867	0	0	0	0
2	18	5	"GCD14"	"YJL125C"	9460	26450	110	3690	3571	831	170	188	91	100	100	0	5850	5737	1145	261	303	189	100	100	0	0	0	0	0	0	0	0	0	0	0	0	0	0	0	0	0	0	0	0.630	0.621	0.623	0.618	1.254	0.614	0.931	0.000	0.000	0.000	0.000	0.000	0.000	0.000	0.000	0.000	0.000	0.000	0.000	0.000	0.000	80	600	9109	8877	-0.667	Error	Error	3520	5589	0	0	3401	5476	0	0	0	0
2	19	5	"MRPL8"	"YJL063C"	9670	26460	80	775	713	295	159	166	64	96	88	0	4739	4184	1820	262	297	155	90	88	0	0	0	0	0	0	0	0	0	0	0	0	0	0	0	0	0	0	0	0.138	0.141	0.140	0.165	2.277	0.136	0.849	0.000	0.000	0.000	0.000	0.000	0.000	0.000	0.000	0.000	0.000	0.000	0.000	0.000	0.000	52	340	5093	4476	-2.862	Error	Error	616	4477	0	0	554	3922	0	0	0	0
2	20	5	"BCK1"	"YJL095W"	9850	26460	80	6494	8423	7511	155	167	94	96	94	0	5309	7314	6543	238	279	174	94	90	0	0	0	0	0	0	0	0	0	0	0	0	0	0	0	0	0	0	0	1.250	1.168	1.162	1.198	1.870	1.143	0.901	0.000	0.000	0.000	0.000	0.000	0.000	0.000	0.000	0.000	0.000	0.000	0.000	0.000	0.000	52	340	11410	15344	0.322	Error	Error	6339	5071	0	0	8268	7076	0	0	0	0
2	21	5	"SPT10"	"YJL127C"	10070	26440	80	419	523	320	137	171	187	63	42	0	803	1162	779	212	258	194	94	69	0	0	0	0	0	0	0	0	0	0	0	0	0	0	0	0	0	0	0	0.477	0.406	0.387	0.418	1.962	0.440	0.380	0.000	0.000	0.000	0.000	0.000	0.000	0.000	0.000	0.000	0.000	0.000	0.000	0.000	0.000	52	332	873	1336	-1.067	Error	Error	282	591	0	0	386	950	0	0	0	0
2	1	6	""	"YJL065C"	6070	26650	90	2389	2100	833	86	95	44	100	100	0	7241	6250	2840	95	123	90	100	100	0	0	0	0	0	0	0	0	0	0	0	0	0	0	0	0	0	0	0	0.322	0.327	0.345	0.346	1.588	0.302	0.901	0.000	0.000	0.000	0.000	0.000	0.000	0.000	0.000	0.000	0.000	0.000	0.000	0.000	0.000	52	420	9449	8169	-1.634	Error	Error	2303	7146	0	0	2014	6155	0	0	0	0
2	2	6	""	"YJL097W"	6270	26640	70	2185	2423	1570	102	116	82	100	96	0	4207	4001	2800	97	149	227	96	84	0	0	0	0	0	0	0	0	0	0	0	0	0	0	0	0	0	0	0	0.507	0.595	0.641	0.625	1.625	0.553	0.891	0.000	0.000	0.000	0.000	0.000	0.000	0.000	0.000	0.000	0.000	0.000	0.000	0.000	0.000	32	236	6193	6225	-0.980	Error	Error	2083	4110	0	0	2321	3904	0	0	0	0
2	3	6	"TRK1"	"YJL129C"	6480	26660	80	2667	3957	3759	97	106	46	100	100	0	6713	9708	9187	104	139	102	100	100	0	0	0	0	0	0	0	0	0	0	0	0	0	0	0	0	0	0	0	0.389	0.402	0.374	0.396	1.760	0.385	0.870	0.000	0.000	0.000	0.000	0.000	0.000	0.000	0.000	0.000	0.000	0.000	0.000	0.000	0.000	52	340	9179	13464	-1.363	Error	Error	2570	6609	0	0	3860	9604	0	0	0	0
2	4	6	"OAR1"	"YKL055C"	6680	26650	80	1537	1891	1305	100	110	47	100	98	0	2655	3665	2473	109	137	82	100	100	0	0	0	0	0	0	0	0	0	0	0	0	0	0	0	0	0	0	0	0.564	0.504	0.524	0.464	1.886	0.500	0.918	0.000	0.000	0.000	0.000	0.000	0.000	0.000	0.000	0.000	0.000	0.000	0.000	0.000	0.000	52	340	3983	5347	-0.825	Error	Error	1437	2546	0	0	1791	3556	0	0	0	0
2	5	6	"CYT2"	"YKL087C"	6880	26650	90	2256	3163	2641	97	105	47	100	98	0	2545	3878	3336	101	127	88	96	96	0	0	0	0	0	0	0	0	0	0	0	0	0	0	0	0	0	0	0	0.883	0.812	0.849	0.803	1.892	0.793	0.895	0.000	0.000	0.000	0.000	0.000	0.000	0.000	0.000	0.000	0.000	0.000	0.000	0.000	0.000	52	414	4603	6843	-0.179	Error	Error	2159	2444	0	0	3066	3777	0	0	0	0
2	6	6	""	"YKL118W"	7070	26650	100	2289	2371	1121	107	117	56	100	98	0	1642	1690	956	111	142	96	96	95	0	0	0	0	0	0	0	0	0	0	0	0	0	0	0	0	0	0	0	1.425	1.434	1.450	1.593	1.757	1.394	0.822	0.000	0.000	0.000	0.000	0.000	0.000	0.000	0.000	0.000	0.000	0.000	0.000	0.000	0.000	80	534	3713	3843	0.511	Error	Error	2182	1531	0	0	2264	1579	0	0	0	0
2	7	6	"NUP120"	"YKL057C"	7270	26650	80	1307	3077	5207	109	115	52	98	98	0	1065	2923	5272	112	142	97	96	90	0	0	0	0	0	0	0	0	0	0	0	0	0	0	0	0	0	0	0	1.257	1.056	0.961	1.147	2.042	1.000	0.883	0.000	0.000	0.000	0.000	0.000	0.000	0.000	0.000	0.000	0.000	0.000	0.000	0.000	0.000	52	340	2151	5779	0.330	Error	Error	1198	953	0	0	2968	2811	0	0	0	0
2	8	6	"MIF2"	"YKL089W"	7480	26650	90	1950	3859	3462	127	142	85	98	98	0	4453	8235	7458	145	177	132	100	100	0	0	0	0	0	0	0	0	0	0	0	0	0	0	0	0	0	0	0	0.423	0.461	0.423	0.457	1.787	0.444	0.886	0.000	0.000	0.000	0.000	0.000	0.000	0.000	0.000	0.000	0.000	0.000	0.000	0.000	0.000	52	420	6131	11822	-1.241	Error	Error	1823	4308	0	0	3732	8090	0	0	0	0
2	9	6	"OAC1"	"YKL120W"	7670	26660	90	958	2190	3054	140	149	66	100	100	0	1004	2460	3609	205	234	141	94	84	0	0	0	0	0	0	0	0	0	0	0	0	0	0	0	0	0	0	0	1.024	0.909	0.935	1.015	1.937	0.853	0.855	0.000	0.000	0.000	0.000	0.000	0.000	0.000	0.000	0.000	0.000	0.000	0.000	0.000	0.000	52	396	1617	4305	0.034	Error	Error	818	799	0	0	2050	2255	0	0	0	0
2	10	6	""	"YKL059C"	7870	26660	90	2018	3714	4001	131	142	66	98	98	0	3245	6035	6168	190	225	159	96	96	0	0	0	0	0	0	0	0	0	0	0	0	0	0	0	0	0	0	0	0.618	0.613	0.564	0.560	1.579	0.625	0.939	0.000	0.000	0.000	0.000	0.000	0.000	0.000	0.000	0.000	0.000	0.000	0.000	0.000	0.000	52	420	4942	9428	-0.695	Error	Error	1887	3055	0	0	3583	5845	0	0	0	0
2	11	6	""	"YKL091C"	8080	26670	70	1251	2373	2444	107	122	63	100	100	0	2409	4558	4576	129	178	167	96	96	0	0	0	0	0	0	0	0	0	0	0	0	0	0	0	0	0	0	0	0.502	0.512	0.518	0.492	1.705	0.492	0.805	0.000	0.000	0.000	0.000	0.000	0.000	0.000	0.000	0.000	0.000	0.000	0.000	0.000	0.000	32	236	3424	6695	-0.995	Error	Error	1144	2280	0	0	2266	4429	0	0	0	0
2	12	6	"SRP21"	"YKL122C"	8280	26660	70	1778	2393	1764	143	174	124	100	96	0	1952	2682	1955	174	221	189	100	93	0	0	0	0	0	0	0	0	0	0	0	0	0	0	0	0	0	0	0	0.920	0.897	0.935	0.860	1.679	0.886	0.882	0.000	0.000	0.000	0.000	0.000	0.000	0.000	0.000	0.000	0.000	0.000	0.000	0.000	0.000	32	236	3413	4758	-0.121	Error	Error	1635	1778	0	0	2250	2508	0	0	0	0
2	13	6	""	"YKL061W"	8470	26650	110	4057	3970	1630	156	172	104	100	100	0	1765	1796	715	161	212	209	98	97	0	0	0	0	0	0	0	0	0	0	0	0	0	0	0	0	0	0	0	2.432	2.333	2.368	2.335	1.444	2.515	0.856	0.000	0.000	0.000	0.000	0.000	0.000	0.000	0.000	0.000	0.000	0.000	0.000	0.000	0.000	80	581	5505	5449	1.282	Error	Error	3901	1604	0	0	3814	1635	0	0	0	0
2	14	6	"MBR1"	"YKL093W"	8660	26650	100	10978	11081	3130	165	188	103	100	100	0	5591	5391	1684	188	232	155	97	97	0	0	0	0	0	0	0	0	0	0	0	0	0	0	0	0	0	0	0	2.001	2.098	1.980	2.103	1.387	2.123	0.904	0.000	0.000	0.000	0.000	0.000	0.000	0.000	0.000	0.000	0.000	0.000	0.000	0.000	0.000	80	510	16216	16119	1.001	Error	Error	10813	5403	0	0	10916	5203	0	0	0	0
2	15	6	"SSH4"	"YKL124W"	8860	26650	100	10451	10224	2526	175	189	89	100	100	0	10675	9992	2829	215	268	191	100	100	0	0	0	0	0	0	0	0	0	0	0	0	0	0	0	0	0	0	0	0.982	1.028	1.047	1.041	1.295	1.007	0.925	0.000	0.000	0.000	0.000	0.000	0.000	0.000	0.000	0.000	0.000	0.000	0.000	0.000	0.000	80	535	20736	19826	-0.026	Error	Error	10276	10460	0	0	10049	9777	0	0	0	0
2	16	6	""	"YLR040C"	9060	26670	90	3929	4895	3592	152	176	111	100	98	0	3838	4713	3590	180	239	212	96	96	0	0	0	0	0	0	0	0	0	0	0	0	0	0	0	0	0	0	0	1.033	1.046	1.150	1.061	1.717	1.040	0.853	0.000	0.000	0.000	0.000	0.000	0.000	0.000	0.000	0.000	0.000	0.000	0.000	0.000	0.000	52	415	7435	9276	0.046	Error	Error	3777	3658	0	0	4743	4533	0	0	0	0
2	17	6	""	"YLR072W"	9280	26660	80	356	632	750	133	159	94	67	53	0	526	1229	1738	155	206	151	78	53	0	0	0	0	0	0	0	0	0	0	0	0	0	0	0	0	0	0	0	0.601	0.465	0.449	0.472	2.733	0.380	0.648	0.000	0.000	0.000	0.000	0.000	0.000	0.000	0.000	0.000	0.000	0.000	0.000	0.000	0.000	52	340	594	1573	-0.734	Error	Error	223	371	0	0	499	1074	0	0	0	0
2	18	6	""	"YLR104W"	9460	26660	90	2610	3155	2339	140	150	75	100	96	0	2349	2604	1797	170	217	185	92	92	0	0	0	0	0	0	0	0	0	0	0	0	0	0	0	0	0	0	0	1.134	1.239	1.265	1.222	2.009	1.290	0.873	0.000	0.000	0.000	0.000	0.000	0.000	0.000	0.000	0.000	0.000	0.000	0.000	0.000	0.000	52	414	4649	5449	0.181	Error	Error	2470	2179	0	0	3015	2434	0	0	0	0
2	19	6	""	"YLR042C"	9660	26650	80	5640	5528	2236	146	157	68	100	100	0	5529	5079	1928	201	246	196	100	100	0	0	0	0	0	0	0	0	0	0	0	0	0	0	0	0	0	0	0	1.031	1.103	1.065	1.102	1.589	1.099	0.883	0.000	0.000	0.000	0.000	0.000	0.000	0.000	0.000	0.000	0.000	0.000	0.000	0.000	0.000	52	340	10822	10260	0.044	Error	Error	5494	5328	0	0	5382	4878	0	0	0	0
2	20	6	""	"YLR074C"	9870	26660	70	1500	1881	1102	158	167	70	100	100	0	4238	4412	2468	218	261	169	100	100	0	0	0	0	0	0	0	0	0	0	0	0	0	0	0	0	0	0	0	0.334	0.411	0.390	0.394	1.446	0.410	0.910	0.000	0.000	0.000	0.000	0.000	0.000	0.000	0.000	0.000	0.000	0.000	0.000	0.000	0.000	32	236	5362	5917	-1.583	Error	Error	1342	4020	0	0	1723	4194	0	0	0	0
2	21	6	""	"YLR106C"	10080	26660	70	2464	3271	2322	150	218	589	90	78	0	4316	5051	3412	198	238	150	100	96	0	0	0	0	0	0	0	0	0	0	0	0	0	0	0	0	0	0	0	0.562	0.643	0.575	0.609	1.722	0.621	0.839	0.000	0.000	0.000	0.000	0.000	0.000	0.000	0.000	0.000	0.000	0.000	0.000	0.000	0.000	32	236	6432	7974	-0.832	Error	Error	2314	4118	0	0	3121	4853	0	0	0	0
2	1	7	"PDC1"	"YLR044C"	6090	26860	90	1126	2037	2365	102	116	60	98	98	0	2568	4493	5054	126	159	117	100	100	0	0	0	0	0	0	0	0	0	0	0	0	0	0	0	0	0	0	0	0.419	0.443	0.418	0.438	1.889	0.447	0.911	0.000	0.000	0.000	0.000	0.000	0.000	0.000	0.000	0.000	0.000	0.000	0.000	0.000	0.000	52	420	3466	6302	-1.254	Error	Error	1024	2442	0	0	1935	4367	0	0	0	0
2	2	7	""	"YLR076C"	6290	26860	90	1357	1282	533	107	162	376	86	75	0	4703	4182	1905	118	571	3763	67	0	0	0	0	0	0	0	0	0	0	0	0	0	0	0	0	0	0	0	0	0.273	0.289	0.285	0.306	1.520	0.102	0.537	0.000	0.000	0.000	0.000	0.000	0.000	0.000	0.000	0.000	0.000	0.000	0.000	0.000	0.000	52	414	5835	5239	-1.875	Error	Error	1250	4585	0	0	1175	4064	0	0	0	0
2	3	7	""	"YLR108C"	6470	26870	90	1820	2975	3481	133	191	375	90	78	0	2906	4889	5262	164	623	3759	38	23	0	0	0	0	0	0	0	0	0	0	0	0	0	0	0	0	0	0	0	0.615	0.601	0.623	0.625	2.004	0.607	0.825	0.000	0.000	0.000	0.000	0.000	0.000	0.000	0.000	0.000	0.000	0.000	0.000	0.000	0.000	52	414	4429	7567	-0.701	Error	Error	1687	2742	0	0	2842	4725	0	0	0	0
2	4	7	""	"YLR046C"	6670	26860	90	1128	1710	1719	127	134	67	98	96	0	2906	5326	5844	138	185	153	94	92	0	0	0	0	0	0	0	0	0	0	0	0	0	0	0	0	0	0	0	0.362	0.305	0.299	0.334	2.328	0.278	0.845	0.000	0.000	0.000	0.000	0.000	0.000	0.000	0.000	0.000	0.000	0.000	0.000	0.000	0.000	52	420	3769	6771	-1.467	Error	Error	1001	2768	0	0	1583	5188	0	0	0	0
2	5	7	"BOS1"	"YLR078C"	6890	26860	90	6064	5817	2267	111	124	64	100	100	0	5702	5284	1989	122	169	194	100	100	0	0	0	0	0	0	0	0	0	0	0	0	0	0	0	0	0	0	0	1.067	1.105	1.124	1.100	1.329	1.113	0.926	0.000	0.000	0.000	0.000	0.000	0.000	0.000	0.000	0.000	0.000	0.000	0.000	0.000	0.000	52	420	11533	10868	0.093	Error	Error	5953	5580	0	0	5706	5162	0	0	0	0
2	6	7	""	"YLR110C"	7080	26850	90	1001	966	320	104	115	56	100	100	0	4073	3874	1225	112	141	100	100	100	0	0	0	0	0	0	0	0	0	0	0	0	0	0	0	0	0	0	0	0.226	0.229	0.227	0.223	1.439	0.219	0.885	0.000	0.000	0.000	0.000	0.000	0.000	0.000	0.000	0.000	0.000	0.000	0.000	0.000	0.000	52	420	4858	4624	-2.143	Error	Error	897	3961	0	0	862	3762	0	0	0	0
2	7	7	""	"YLR423C"	7280	26860	100	4768	6242	4247	108	119	59	98	98	0	3351	4304	3072	114	147	110	98	97	0	0	0	0	0	0	0	0	0	0	0	0	0	0	0	0	0	0	0	1.440	1.464	1.463	1.533	1.690	1.468	0.880	0.000	0.000	0.000	0.000	0.000	0.000	0.000	0.000	0.000	0.000	0.000	0.000	0.000	0.000	80	542	7897	10324	0.526	Error	Error	4660	3237	0	0	6134	4190	0	0	0	0
2	8	7	""	"YLR455W"	7480	26850	90	3600	4463	2834	107	117	60	100	98	0	3712	4812	3246	114	155	127	96	96	0	0	0	0	0	0	0	0	0	0	0	0	0	0	0	0	0	0	0	0.971	0.927	0.938	1.058	2.009	0.913	0.878	0.000	0.000	0.000	0.000	0.000	0.000	0.000	0.000	0.000	0.000	0.000	0.000	0.000	0.000	52	384	7091	9054	-0.043	Error	Error	3493	3598	0	0	4356	4698	0	0	0	0
2	9	7	"PSP2"	"YML017W"	7660	26850	150	139	166	94	124	130	56	32	17	0	223	258	173	166	200	144	30	10	0	0	0	0	0	0	0	0	0	0	0	0	0	0	0	0	0	0	0	0.263	0.457	0.548	0.583	3.007	0.310	0.278	0.000	0.000	0.000	0.000	0.000	0.000	0.000	0.000	0.000	0.000	0.000	0.000	0.000	0.000	156	929	72	134	-1.926	Error	Error	15	57	0	0	42	92	0	0	-50	0
2	10	7	"TUS1"	"YLR425W"	7870	26870	80	1147	2005	2375	121	578	4292	13	1	0	3030	5253	6176	174	469	2716	53	28	0	0	0	0	0	0	0	0	0	0	0	0	0	0	0	0	0	0	0	0.359	0.371	0.383	0.348	1.740	0.367	0.901	0.000	0.000	0.000	0.000	0.000	0.000	0.000	0.000	0.000	0.000	0.000	0.000	0.000	0.000	52	340	3882	6963	-1.477	Error	Error	1026	2856	0	0	1884	5079	0	0	0	0
2	11	7	"NBP1"	"YLR457C"	8080	26860	90	5068	6722	5387	128	144	73	100	100	0	5267	6502	4705	153	197	132	100	98	0	0	0	0	0	0	0	0	0	0	0	0	0	0	0	0	0	0	0	0.966	1.039	0.991	1.034	1.491	1.090	0.896	0.000	0.000	0.000	0.000	0.000	0.000	0.000	0.000	0.000	0.000	0.000	0.000	0.000	0.000	52	420	10054	12943	-0.050	Error	Error	4940	5114	0	0	6594	6349	0	0	0	0
2	12	7	"OST6"	"YML019W"	8280	26860	100	5316	5632	3306	113	125	58	98	98	0	3428	3603	2177	125	162	117	97	96	0	0	0	0	0	0	0	0	0	0	0	0	0	0	0	0	0	0	0	1.575	1.587	1.541	1.716	1.761	1.600	0.920	0.000	0.000	0.000	0.000	0.000	0.000	0.000	0.000	0.000	0.000	0.000	0.000	0.000	0.000	80	548	8506	8997	0.656	Error	Error	5203	3303	0	0	5519	3478	0	0	0	0
2	13	7	""	"YLR427W"	8480	26870	70	5325	4968	1505	132	161	97	100	100	0	14366	12675	4031	148	225	238	100	100	0	0	0	0	0	0	0	0	0	0	0	0	0	0	0	0	0	0	0	0.365	0.386	0.389	0.388	1.249	0.362	0.926	0.000	0.000	0.000	0.000	0.000	0.000	0.000	0.000	0.000	0.000	0.000	0.000	0.000	0.000	32	236	19411	17363	-1.453	Error	Error	5193	14218	0	0	4836	12527	0	0	0	0
2	14	7	"CDC91"	"YLR459W"	8670	26860	90	8380	8595	3732	155	176	100	100	100	0	7682	8083	3367	191	238	205	100	100	0	0	0	0	0	0	0	0	0	0	0	0	0	0	0	0	0	0	0	1.098	1.069	1.086	1.046	1.470	1.056	0.918	0.000	0.000	0.000	0.000	0.000	0.000	0.000	0.000	0.000	0.000	0.000	0.000	0.000	0.000	52	420	15716	16332	0.135	Error	Error	8225	7491	0	0	8440	7892	0	0	0	0
2	15	7	"UNG1"	"YML021C"	8890	26870	80	4444	4246	1623	149	165	105	100	100	0	8716	7987	2874	173	229	171	100	100	0	0	0	0	0	0	0	0	0	0	0	0	0	0	0	0	0	0	0	0.503	0.524	0.498	0.518	1.343	0.544	0.903	0.000	0.000	0.000	0.000	0.000	0.000	0.000	0.000	0.000	0.000	0.000	0.000	0.000	0.000	52	340	12838	11911	-0.992	Error	Error	4295	8543	0	0	4097	7814	0	0	0	0
2	16	7	"CRN1"	"YLR429W"	9080	26850	90	4686	4426	1597	147	172	102	100	100	0	11686	11095	3772	188	245	182	100	100	0	0	0	0	0	0	0	0	0	0	0	0	0	0	0	0	0	0	0	0.395	0.392	0.380	0.393	1.437	0.389	0.894	0.000	0.000	0.000	0.000	0.000	0.000	0.000	0.000	0.000	0.000	0.000	0.000	0.000	0.000	52	415	16037	15186	-1.341	Error	Error	4539	11498	0	0	4279	10907	0	0	0	0
2	17	7	"PAU4"	"YLR461W"	9290	26860	110	9432	8984	3804	142	173	102	100	100	0	7597	7102	2824	157	218	176	97	96	0	0	0	0	0	0	0	0	0	0	0	0	0	0	0	0	0	0	0	1.249	1.273	1.219	1.267	1.596	1.324	0.916	0.000	0.000	0.000	0.000	0.000	0.000	0.000	0.000	0.000	0.000	0.000	0.000	0.000	0.000	80	592	16730	15787	0.320	Error	Error	9290	7440	0	0	8842	6945	0	0	0	0
2	18	7	""	"YML023C"	9480	26860	100	5054	4725	2522	133	158	182	92	91	0	6747	6295	3129	151	211	417	90	88	0	0	0	0	0	0	0	0	0	0	0	0	0	0	0	0	0	0	0	0.746	0.747	0.737	0.758	1.748	0.750	0.894	0.000	0.000	0.000	0.000	0.000	0.000	0.000	0.000	0.000	0.000	0.000	0.000	0.000	0.000	80	521	11517	10736	-0.423	Error	Error	4921	6596	0	0	4592	6144	0	0	0	0
2	19	7	""	"YMR187C"	9680	26870	90	2505	4323	5349	107	117	59	100	98	0	1442	2972	3767	112	150	137	98	92	0	0	0	0	0	0	0	0	0	0	0	0	0	0	0	0	0	0	0	1.803	1.474	1.436	1.522	1.797	1.485	0.841	0.000	0.000	0.000	0.000	0.000	0.000	0.000	0.000	0.000	0.000	0.000	0.000	0.000	0.000	52	414	3728	7076	0.850	Error	Error	2398	1330	0	0	4216	2860	0	0	0	0
2	20	7	"TRS130"	"YMR218C"	9870	26860	70	436	1011	1168	129	141	73	90	75	0	761	1305	1338	172	214	165	81	68	0	0	0	0	0	0	0	0	0	0	0	0	0	0	0	0	0	0	0	0.521	0.778	0.769	0.728	2.207	0.824	0.875	0.000	0.000	0.000	0.000	0.000	0.000	0.000	0.000	0.000	0.000	0.000	0.000	0.000	0.000	32	236	896	2015	-0.940	Error	Error	307	589	0	0	882	1133	0	0	0	0
2	21	7	""	"YMR251W"	10090	26870	60	291	566	525	109	121	56	81	75	0	601	984	873	114	154	120	87	78	0	0	0	0	0	0	0	0	0	0	0	0	0	0	0	0	0	0	0	0.374	0.525	0.452	0.531	3.308	0.538	0.776	0.000	0.000	0.000	0.000	0.000	0.000	0.000	0.000	0.000	0.000	0.000	0.000	0.000	0.000	32	160	669	1327	-1.420	Error	Error	182	487	0	0	457	870	0	0	0	0
2	1	8	"GCV2"	"YMR189W"	6100	27060	70	835	1810	2059	127	142	71	100	90	0	886	1629	1692	165	206	165	87	75	0	0	0	0	0	0	0	0	0	0	0	0	0	0	0	0	0	0	0	0.982	1.150	1.222	1.160	1.900	1.197	0.889	0.000	0.000	0.000	0.000	0.000	0.000	0.000	0.000	0.000	0.000	0.000	0.000	0.000	0.000	32	236	1429	3147	-0.026	Error	Error	708	721	0	0	1683	1464	0	0	0	0
2	2	8	"ERG8"	"YMR220W"	6290	27050	70	7037	10962	10718	142	161	79	100	100	0	5424	9652	8962	193	241	195	100	96	0	0	0	0	0	0	0	0	0	0	0	0	0	0	0	0	0	0	0	1.318	1.144	1.170	1.214	1.801	1.184	0.881	0.000	0.000	0.000	0.000	0.000	0.000	0.000	0.000	0.000	0.000	0.000	0.000	0.000	0.000	32	236	12126	20279	0.398	Error	Error	6895	5231	0	0	10820	9459	0	0	0	0
2	3	8	""	"YMR252C"	6500	27050	70	4489	5624	3288	203	260	309	100	100	0	3939	4913	2791	304	382	340	100	100	0	0	0	0	0	0	0	0	0	0	0	0	0	0	0	0	0	0	0	1.179	1.176	1.242	1.187	1.363	1.216	0.909	0.000	0.000	0.000	0.000	0.000	0.000	0.000	0.000	0.000	0.000	0.000	0.000	0.000	0.000	32	236	7921	10030	0.238	Error	Error	4286	3635	0	0	5421	4609	0	0	0	0
2	4	8	""	"YMR191W"	6690	27070	60	372	870	1039	156	171	89	87	71	0	979	2221	2942	168	211	145	100	75	0	0	0	0	0	0	0	0	0	0	0	0	0	0	0	0	0	0	0	0.266	0.348	0.328	0.347	2.198	0.332	0.861	0.000	0.000	0.000	0.000	0.000	0.000	0.000	0.000	0.000	0.000	0.000	0.000	0.000	0.000	32	176	1027	2767	-1.909	Error	Error	216	811	0	0	714	2053	0	0	0	0
2	5	8	""	"YMR222C"	6880	27060	70	945	1585	1648	137	154	74	96	93	0	889	2259	2441	171	228	248	93	68	0	0	0	0	0	0	0	0	0	0	0	0	0	0	0	0	0	0	0	1.125	0.693	0.683	0.683	1.993	0.658	0.813	0.000	0.000	0.000	0.000	0.000	0.000	0.000	0.000	0.000	0.000	0.000	0.000	0.000	0.000	32	236	1526	3536	0.170	Error	Error	808	718	0	0	1448	2088	0	0	0	0
2	6	8	""	"YMR254C"	7090	27070	90	3710	3593	2166	102	112	52	100	100	0	2702	2862	1796	104	141	97	100	98	0	0	0	0	0	0	0	0	0	0	0	0	0	0	0	0	0	0	0	1.389	1.266	1.292	1.256	1.637	1.267	0.881	0.000	0.000	0.000	0.000	0.000	0.000	0.000	0.000	0.000	0.000	0.000	0.000	0.000	0.000	52	420	6206	6249	0.474	Error	Error	3608	2598	0	0	3491	2758	0	0	0	0
2	7	8	""	"YMR193C-A"	7280	27060	80	632	947	954	107	120	57	94	86	0	1830	2553	2536	111	145	121	100	96	0	0	0	0	0	0	0	0	0	0	0	0	0	0	0	0	0	0	0	0.305	0.344	0.312	0.315	1.799	0.350	0.881	0.000	0.000	0.000	0.000	0.000	0.000	0.000	0.000	0.000	0.000	0.000	0.000	0.000	0.000	52	340	2244	3282	-1.711	Error	Error	525	1719	0	0	840	2442	0	0	0	0
2	8	8	"MRE11"	"YMR224C"	7480	27080	70	370	476	357	113	125	61	90	84	0	427	539	430	120	155	102	96	71	0	0	0	0	0	0	0	0	0	0	0	0	0	0	0	0	0	0	0	0.837	0.866	0.835	0.727	2.837	0.807	0.636	0.000	0.000	0.000	0.000	0.000	0.000	0.000	0.000	0.000	0.000	0.000	0.000	0.000	0.000	32	236	564	782	-0.256	Error	Error	257	307	0	0	363	419	0	0	0	0
2	9	8	"COX7"	"YMR256C"	7690	27060	80	1146	1264	754	133	141	65	100	96	0	1009	1172	696	190	220	136	92	84	0	0	0	0	0	0	0	0	0	0	0	0	0	0	0	0	0	0	0	1.237	1.152	1.183	1.210	1.729	1.158	0.828	0.000	0.000	0.000	0.000	0.000	0.000	0.000	0.000	0.000	0.000	0.000	0.000	0.000	0.000	52	340	1832	2113	0.307	Error	Error	1013	819	0	0	1131	982	0	0	0	0
2	10	8	"NAR1"	"YNL240C"	7870	27060	90	938	998	759	125	1065	5941	0	0	0	2834	2673	924	180	828	3918	0	0	0	0	0	0	0	0	0	0	0	0	0	0	0	0	0	0	0	0	0	0.306	0.350	0.304	0.323	1.623	1.566	0.888	0.000	0.000	0.000	0.000	0.000	0.000	0.000	0.000	0.000	0.000	0.000	0.000	0.000	0.000	52	390	3467	3366	-1.707	Error	Error	813	2654	0	0	873	2493	0	0	0	0
2	11	8	"SEC2"	"YNL272C"	8090	27060	70	10746	10747	3220	153	253	593	100	100	0	10394	10036	2506	194	265	366	100	100	0	0	0	0	0	0	0	0	0	0	0	0	0	0	0	0	0	0	0	1.039	1.076	1.091	1.063	1.361	1.080	0.880	0.000	0.000	0.000	0.000	0.000	0.000	0.000	0.000	0.000	0.000	0.000	0.000	0.000	0.000	32	236	20793	20436	0.055	Error	Error	10593	10200	0	0	10594	9842	0	0	0	0
2	12	8	"YPT11"	"YNL304W"	8270	27060	90	6196	6055	1719	123	138	66	100	100	0	8724	8702	2221	157	201	150	100	100	0	0	0	0	0	0	0	0	0	0	0	0	0	0	0	0	0	0	0	0.709	0.694	0.699	0.682	1.318	0.684	0.925	0.000	0.000	0.000	0.000	0.000	0.000	0.000	0.000	0.000	0.000	0.000	0.000	0.000	0.000	52	420	14640	14477	-0.496	Error	Error	6073	8567	0	0	5932	8545	0	0	0	0
2	13	8	""	"YNL242W"	8490	27060	80	8113	9805	6548	129	155	118	100	100	0	6907	8123	5300	159	200	143	100	100	0	0	0	0	0	0	0	0	0	0	0	0	0	0	0	0	0	0	0	1.183	1.215	1.125	1.239	1.459	1.250	0.893	0.000	0.000	0.000	0.000	0.000	0.000	0.000	0.000	0.000	0.000	0.000	0.000	0.000	0.000	52	340	14732	17640	0.243	Error	Error	7984	6748	0	0	9676	7964	0	0	0	0
2	14	8	""	"YNL274C"	8680	27060	100	6313	6241	1720	144	166	90	100	100	0	5236	5281	1217	178	218	151	100	100	0	0	0	0	0	0	0	0	0	0	0	0	0	0	0	0	0	0	0	1.220	1.195	1.202	1.159	1.348	1.236	0.918	0.000	0.000	0.000	0.000	0.000	0.000	0.000	0.000	0.000	0.000	0.000	0.000	0.000	0.000	80	520	11227	11200	0.286	Error	Error	6169	5058	0	0	6097	5103	0	0	0	0
2	15	8	""	"YNL306W"	8880	27060	100	1439	1449	506	133	144	66	100	98	0	3054	3039	882	172	199	124	97	97	0	0	0	0	0	0	0	0	0	0	0	0	0	0	0	0	0	0	0	0.453	0.459	0.446	0.440	1.387	0.460	0.855	0.000	0.000	0.000	0.000	0.000	0.000	0.000	0.000	0.000	0.000	0.000	0.000	0.000	0.000	80	511	4188	4183	-1.142	Error	Error	1306	2882	0	0	1316	2867	0	0	0	0
2	16	8	"SUI1"	"YNL244C"	9070	27070	110	849	821	320	152	165	106	96	91	0	2272	2013	822	191	218	129	97	95	0	0	0	0	0	0	0	0	0	0	0	0	0	0	0	0	0	0	0	0.335	0.367	0.373	0.363	1.967	0.347	0.803	0.000	0.000	0.000	0.000	0.000	0.000	0.000	0.000	0.000	0.000	0.000	0.000	0.000	0.000	80	598	2778	2491	-1.578	Error	Error	697	2081	0	0	669	1822	0	0	0	0
2	17	8	""	"YNL276C"	9280	27070	100	1301	1744	1472	150	169	87	87	86	0	2450	2753	2314	179	218	149	86	81	0	0	0	0	0	0	0	0	0	0	0	0	0	0	0	0	0	0	0	0.507	0.619	0.636	0.637	2.408	0.605	0.828	0.000	0.000	0.000	0.000	0.000	0.000	0.000	0.000	0.000	0.000	0.000	0.000	0.000	0.000	80	521	3422	4168	-0.980	Error	Error	1151	2271	0	0	1594	2574	0	0	0	0
2	18	8	"KRI1"	"YNL308C"	9470	27060	90	5512	6563	4416	147	162	87	100	100	0	5893	6329	4060	188	232	172	98	98	0	0	0	0	0	0	0	0	0	0	0	0	0	0	0	0	0	0	0	0.940	1.045	0.972	0.985	1.879	1.039	0.851	0.000	0.000	0.000	0.000	0.000	0.000	0.000	0.000	0.000	0.000	0.000	0.000	0.000	0.000	52	414	11070	12557	-0.089	Error	Error	5365	5705	0	0	6416	6141	0	0	0	0
2	19	8	""	"YNL246W"	9680	27060	110	2205	2094	629	104	124	129	100	100	0	3632	3644	787	120	171	171	100	100	0	0	0	0	0	0	0	0	0	0	0	0	0	0	0	0	0	0	0	0.598	0.565	0.577	0.548	1.277	0.574	0.894	0.000	0.000	0.000	0.000	0.000	0.000	0.000	0.000	0.000	0.000	0.000	0.000	0.000	0.000	80	600	5613	5514	-0.741	Error	Error	2101	3512	0	0	1990	3524	0	0	0	0
2	20	8	""	"YNL278W"	9880	27070	100	3907	4028	2338	121	142	135	98	97	0	11810	11154	6845	167	205	183	97	95	0	0	0	0	0	0	0	0	0	0	0	0	0	0	0	0	0	0	0	0.325	0.356	0.351	0.400	1.976	0.334	0.888	0.000	0.000	0.000	0.000	0.000	0.000	0.000	0.000	0.000	0.000	0.000	0.000	0.000	0.000	80	541	15429	14894	-1.621	Error	Error	3786	11643	0	0	3907	10987	0	0	0	0
2	21	8	""	"YNL310C"	10090	27070	90	1567	1589	479	126	139	81	100	100	0	2987	2988	457	149	184	187	100	100	0	0	0	0	0	0	0	0	0	0	0	0	0	0	0	0	0	0	0	0.508	0.515	0.502	0.497	1.290	0.553	0.854	0.000	0.000	0.000	0.000	0.000	0.000	0.000	0.000	0.000	0.000	0.000	0.000	0.000	0.000	52	412	4279	4302	-0.978	Error	Error	1441	2838	0	0	1463	2839	0	0	0	0
2	1	9	""	"YOR042W"	6090	27270	100	5561	5009	2663	149	165	85	95	95	0	17718	14946	7793	234	279	190	92	91	0	0	0	0	0	0	0	0	0	0	0	0	0	0	0	0	0	0	0	0.310	0.330	0.319	0.338	1.848	0.324	0.916	0.000	0.000	0.000	0.000	0.000	0.000	0.000	0.000	0.000	0.000	0.000	0.000	0.000	0.000	80	498	22896	19572	-1.692	Error	Error	5412	17484	0	0	4860	14712	0	0	0	0
2	2	9	"CDC21"	"YOR074C"	6270	27280	120	10008	10323	5611	196	208	96	98	96	0	7549	7035	3904	294	334	202	90	90	0	0	0	0	0	0	0	0	0	0	0	0	0	0	0	0	0	0	0	1.352	1.502	1.499	1.692	2.090	1.499	0.917	0.000	0.000	0.000	0.000	0.000	0.000	0.000	0.000	0.000	0.000	0.000	0.000	0.000	0.000	120	669	17067	16868	0.436	Error	Error	9812	7255	0	0	10127	6741	0	0	0	0
2	3	9	"VAM3"	"YOR106W"	6480	27260	90	3943	4017	1298	198	211	94	100	100	0	11029	10921	3215	323	370	218	100	100	0	0	0	0	0	0	0	0	0	0	0	0	0	0	0	0	0	0	0	0.350	0.360	0.358	0.357	1.274	0.345	0.909	0.000	0.000	0.000	0.000	0.000	0.000	0.000	0.000	0.000	0.000	0.000	0.000	0.000	0.000	52	420	14451	14417	-1.515	Error	Error	3745	10706	0	0	3819	10598	0	0	0	0
2	4	9	""	"YOR044W"	6690	27260	90	4813	4774	1720	156	182	136	100	100	0	3585	3247	1043	193	239	168	100	100	0	0	0	0	0	0	0	0	0	0	0	0	0	0	0	0	0	0	0	1.373	1.512	1.527	1.509	1.424	1.593	0.902	0.000	0.000	0.000	0.000	0.000	0.000	0.000	0.000	0.000	0.000	0.000	0.000	0.000	0.000	52	414	8049	7672	0.457	Error	Error	4657	3392	0	0	4618	3054	0	0	0	0
2	5	9	""	"YOR076C"	6880	27270	100	7473	8500	3436	135	149	74	100	100	0	7311	7287	2752	159	196	137	100	100	0	0	0	0	0	0	0	0	0	0	0	0	0	0	0	0	0	0	0	1.026	1.174	1.183	1.188	1.510	1.204	0.866	0.000	0.000	0.000	0.000	0.000	0.000	0.000	0.000	0.000	0.000	0.000	0.000	0.000	0.000	80	547	14490	15493	0.037	Error	Error	7338	7152	0	0	8365	7128	0	0	0	0
2	6	9	""	"YOR108W"	7100	27270	70	3937	4604	2648	107	142	171	100	100	0	10871	11614	6795	112	186	323	100	100	0	0	0	0	0	0	0	0	0	0	0	0	0	0	0	0	0	0	0	0.356	0.391	0.379	0.395	1.692	0.368	0.856	0.000	0.000	0.000	0.000	0.000	0.000	0.000	0.000	0.000	0.000	0.000	0.000	0.000	0.000	32	236	14589	15999	-1.490	Error	Error	3830	10759	0	0	4497	11502	0	0	0	0
2	7	9	"DBP5"	"YOR046C"	7280	27260	100	10235	9246	3485	110	124	67	100	100	0	6387	5615	2381	110	138	94	97	97	0	0	0	0	0	0	0	0	0	0	0	0	0	0	0	0	0	0	0	1.613	1.660	1.630	1.760	1.695	1.642	0.899	0.000	0.000	0.000	0.000	0.000	0.000	0.000	0.000	0.000	0.000	0.000	0.000	0.000	0.000	80	537	16402	14641	0.690	Error	Error	10125	6277	0	0	9136	5505	0	0	0	0
2	8	9	""	"YOR078W"	7490	27260	100	4542	3970	2213	129	142	71	98	95	0	5839	5261	2818	130	180	139	95	88	0	0	0	0	0	0	0	0	0	0	0	0	0	0	0	0	0	0	0	0.773	0.749	0.750	0.762	1.957	0.770	0.914	0.000	0.000	0.000	0.000	0.000	0.000	0.000	0.000	0.000	0.000	0.000	0.000	0.000	0.000	80	543	10122	8972	-0.371	Error	Error	4413	5709	0	0	3841	5131	0	0	0	0
2	9	9	""	"YOR110W"	7700	27260	60	301	418	375	151	166	72	75	56	0	463	668	780	191	235	144	68	46	0	0	0	0	0	0	0	0	0	0	0	0	0	0	0	0	0	0	0	0.551	0.560	0.638	0.748	3.045	0.404	0.521	0.000	0.000	0.000	0.000	0.000	0.000	0.000	0.000	0.000	0.000	0.000	0.000	0.000	0.000	32	171	422	744	-0.859	Error	Error	150	272	0	0	267	477	0	0	0	0
2	10	9	"RAT1"	"YOR048C"	7870	27250	150	149	173	101	142	152	66	26	10	0	250	315	254	202	233	143	26	11	0	0	0	0	0	0	0	0	0	0	0	0	0	0	0	0	0	0	0	0.146	0.274	0.629	0.572	3.973	0.257	0.302	0.000	0.000	0.000	0.000	0.000	0.000	0.000	0.000	0.000	0.000	0.000	0.000	0.000	0.000	156	933	55	144	-2.778	Error	Error	7	48	0	0	31	113	0	0	-50	0
2	11	9	""	"YOR080W"	8070	27270	90	7867	7772	3456	134	159	174	98	96	0	10709	9501	4158	162	221	270	98	98	0	0	0	0	0	0	0	0	0	0	0	0	0	0	0	0	0	0	0	0.733	0.818	0.822	0.886	2.393	0.830	0.846	0.000	0.000	0.000	0.000	0.000	0.000	0.000	0.000	0.000	0.000	0.000	0.000	0.000	0.000	52	371	18280	16977	-0.448	Error	Error	7733	10547	0	0	7638	9339	0	0	0	0
2	12	9	""	"YOR112W"	8280	27260	100	6917	7198	2739	137	152	70	100	100	0	11198	10725	4655	201	236	154	100	100	0	0	0	0	0	0	0	0	0	0	0	0	0	0	0	0	0	0	0	0.617	0.671	0.664	0.728	1.634	0.645	0.928	0.000	0.000	0.000	0.000	0.000	0.000	0.000	0.000	0.000	0.000	0.000	0.000	0.000	0.000	80	538	17777	17585	-0.698	Error	Error	6780	10997	0	0	7061	10524	0	0	0	0
2	13	9	"PHO85"	"YPL031C"	8490	27260	110	2309	2285	699	140	148	63	100	100	0	7034	6889	1947	214	238	135	100	100	0	0	0	0	0	0	0	0	0	0	0	0	0	0	0	0	0	0	0	0.318	0.321	0.323	0.314	1.402	0.323	0.897	0.000	0.000	0.000	0.000	0.000	0.000	0.000	0.000	0.000	0.000	0.000	0.000	0.000	0.000	80	592	8989	8820	-1.653	Error	Error	2169	6820	0	0	2145	6675	0	0	0	0
2	14	9	""	"YPL063W"	8690	27260	80	1762	1935	1192	127	138	64	100	92	0	3949	4141	2653	180	211	127	94	92	0	0	0	0	0	0	0	0	0	0	0	0	0	0	0	0	0	0	0	0.434	0.456	0.477	0.519	2.149	0.444	0.892	0.000	0.000	0.000	0.000	0.000	0.000	0.000	0.000	0.000	0.000	0.000	0.000	0.000	0.000	52	340	5404	5769	-1.205	Error	Error	1635	3769	0	0	1808	3961	0	0	0	0
2	15	9	""	"YPL095C"	8900	27270	80	4393	5138	4639	137	157	87	98	92	0	3946	5830	5258	175	214	141	94	88	0	0	0	0	0	0	0	0	0	0	0	0	0	0	0	0	0	0	0	1.129	0.884	0.842	0.871	1.988	0.881	0.879	0.000	0.000	0.000	0.000	0.000	0.000	0.000	0.000	0.000	0.000	0.000	0.000	0.000	0.000	52	340	8027	10656	0.175	Error	Error	4256	3771	0	0	5001	5655	0	0	0	0
2	16	9	""	"YPL033C"	9090	27280	110	2794	3423	2994	151	188	291	75	71	0	2124	2092	1625	176	216	172	76	67	0	0	0	0	0	0	0	0	0	0	0	0	0	0	0	0	0	0	0	1.357	1.708	1.569	1.395	2.564	1.863	0.887	0.000	0.000	0.000	0.000	0.000	0.000	0.000	0.000	0.000	0.000	0.000	0.000	0.000	0.000	80	573	4591	5188	0.440	Error	Error	2643	1948	0	0	3272	1916	0	0	0	0
2	17	9	"VPS28"	"YPL065W"	9280	27260	90	6182	5777	2116	190	207	151	100	100	0	8529	7926	2603	255	284	203	100	100	0	0	0	0	0	0	0	0	0	0	0	0	0	0	0	0	0	0	0	0.724	0.728	0.729	0.722	1.426	0.743	0.901	0.000	0.000	0.000	0.000	0.000	0.000	0.000	0.000	0.000	0.000	0.000	0.000	0.000	0.000	52	409	14266	13258	-0.466	Error	Error	5992	8274	0	0	5587	7671	0	0	0	0
2	18	9	"MSY1"	"YPL097W"	9480	27260	100	6651	6572	2612	186	195	91	100	100	0	11366	10756	4821	277	311	180	98	97	0	0	0	0	0	0	0	0	0	0	0	0	0	0	0	0	0	0	0	0.583	0.609	0.612	0.713	2.009	0.575	0.904	0.000	0.000	0.000	0.000	0.000	0.000	0.000	0.000	0.000	0.000	0.000	0.000	0.000	0.000	80	543	17554	16865	-0.778	Error	Error	6465	11089	0	0	6386	10479	0	0	0	0
2	19	9	""	"YPL035C"	9690	27270	80	1559	2203	1896	141	152	78	100	98	0	1304	1983	1766	198	223	137	94	84	0	0	0	0	0	0	0	0	0	0	0	0	0	0	0	0	0	0	0	1.282	1.155	1.007	1.213	1.985	1.114	0.772	0.000	0.000	0.000	0.000	0.000	0.000	0.000	0.000	0.000	0.000	0.000	0.000	0.000	0.000	52	340	2524	3847	0.359	Error	Error	1418	1106	0	0	2062	1785	0	0	0	0
2	20	9	""	"YPL067C"	9890	27270	90	510	471	212	146	156	66	80	76	0	2675	2324	1195	217	245	151	84	80	0	0	0	0	0	0	0	0	0	0	0	0	0	0	0	0	0	0	0	0.148	0.154	0.159	0.172	2.124	0.147	0.794	0.000	0.000	0.000	0.000	0.000	0.000	0.000	0.000	0.000	0.000	0.000	0.000	0.000	0.000	52	391	2822	2432	-2.755	Error	Error	364	2458	0	0	325	2107	0	0	0	0
2	21	9	""	"YPL099C"	10080	27270	100	3061	2769	1337	152	169	79	98	95	0	4817	4485	2075	218	239	124	93	92	0	0	0	0	0	0	0	0	0	0	0	0	0	0	0	0	0	0	0	0.633	0.613	0.628	0.625	1.837	0.605	0.909	0.000	0.000	0.000	0.000	0.000	0.000	0.000	0.000	0.000	0.000	0.000	0.000	0.000	0.000	80	528	7508	6884	-0.661	Error	Error	2909	4599	0	0	2617	4267	0	0	0	0
2	1	10	"EGD1"	"YPL037C"	6100	27460	90	1813	1688	612	147	162	78	100	100	0	3699	3562	1249	231	264	159	100	100	0	0	0	0	0	0	0	0	0	0	0	0	0	0	0	0	0	0	0	0.480	0.463	0.464	0.463	1.460	0.444	0.883	0.000	0.000	0.000	0.000	0.000	0.000	0.000	0.000	0.000	0.000	0.000	0.000	0.000	0.000	52	393	5134	4872	-1.058	Error	Error	1666	3468	0	0	1541	3331	0	0	0	0
2	2	10	"BTS1"	"YPL069C"	6290	27460	90	12234	11628	4542	189	204	88	100	100	0	5772	5466	1900	253	298	175	100	100	0	0	0	0	0	0	0	0	0	0	0	0	0	0	0	0	0	0	0	2.182	2.194	2.252	2.197	1.405	2.355	0.897	0.000	0.000	0.000	0.000	0.000	0.000	0.000	0.000	0.000	0.000	0.000	0.000	0.000	0.000	52	397	17564	16652	1.126	Error	Error	12045	5519	0	0	11439	5213	0	0	0	0
2	3	10	""	"YPL101W"	6490	27460	90	5342	5132	1700	189	197	80	100	100	0	13333	12661	3885	303	354	201	98	98	0	0	0	0	0	0	0	0	0	0	0	0	0	0	0	0	0	0	0	0.395	0.400	0.422	0.411	1.442	0.386	0.901	0.000	0.000	0.000	0.000	0.000	0.000	0.000	0.000	0.000	0.000	0.000	0.000	0.000	0.000	52	420	18183	17301	-1.338	Error	Error	5153	13030	0	0	4943	12358	0	0	0	0
2	4	10	"RPS23B"	"YPR132W"	6700	27450	80	6874	7040	2894	179	221	307	100	100	0	7424	7649	3410	210	262	228	100	100	0	0	0	0	0	0	0	0	0	0	0	0	0	0	0	0	0	0	0	0.928	0.922	0.932	0.956	1.439	0.906	0.900	0.000	0.000	0.000	0.000	0.000	0.000	0.000	0.000	0.000	0.000	0.000	0.000	0.000	0.000	52	340	13909	14300	-0.108	Error	Error	6695	7214	0	0	6861	7439	0	0	0	0
2	5	10	"KIM3"	"YPR164W"	6880	27470	50	519	547	296	118	130	61	100	100	0	425	521	359	162	171	79	83	66	0	0	0	0	0	0	0	0	0	0	0	0	0	0	0	0	0	0	0	1.525	1.195	2.068	1.487	3.072	0.819	0.431	0.000	0.000	0.000	0.000	0.000	0.000	0.000	0.000	0.000	0.000	0.000	0.000	0.000	0.000	12	104	664	788	0.609	Error	Error	401	263	0	0	429	359	0	0	0	0
2	6	10	""	"YPR196W"	7090	27460	110	6663	6887	3036	103	153	374	100	98	0	9891	9452	4035	109	186	481	100	100	0	0	0	0	0	0	0	0	0	0	0	0	0	0	0	0	0	0	0	0.671	0.726	0.716	0.716	1.482	0.726	0.902	0.000	0.000	0.000	0.000	0.000	0.000	0.000	0.000	0.000	0.000	0.000	0.000	0.000	0.000	80	633	16342	16127	-0.576	Error	Error	6560	9782	0	0	6784	9343	0	0	0	0
2	7	10	"MSS18"	"YPR134W"	7300	27470	80	3834	3674	2294	110	128	109	100	98	0	5045	5375	3433	114	153	168	96	94	0	0	0	0	0	0	0	0	0	0	0	0	0	0	0	0	0	0	0	0.755	0.677	0.673	0.755	2.350	0.645	0.887	0.000	0.000	0.000	0.000	0.000	0.000	0.000	0.000	0.000	0.000	0.000	0.000	0.000	0.000	52	340	8655	8825	-0.405	Error	Error	3724	4931	0	0	3564	5261	0	0	0	0
2	8	10	"MRP2"	"YPR166C"	7500	27470	80	569	1066	1114	129	140	59	92	86	0	842	1392	1445	143	195	145	86	71	0	0	0	0	0	0	0	0	0	0	0	0	0	0	0	0	0	0	0	0.629	0.750	0.745	0.713	2.633	0.746	0.822	0.000	0.000	0.000	0.000	0.000	0.000	0.000	0.000	0.000	0.000	0.000	0.000	0.000	0.000	52	340	1139	2186	-0.668	Error	Error	440	699	0	0	937	1249	0	0	0	0
2	9	10	"SGE1"	"YPR198W"	7690	27460	90	10203	10667	5617	170	183	76	100	100	0	6913	7875	4569	255	289	168	100	98	0	0	0	0	0	0	0	0	0	0	0	0	0	0	0	0	0	0	0	1.507	1.378	1.387	1.492	1.581	1.364	0.876	0.000	0.000	0.000	0.000	0.000	0.000	0.000	0.000	0.000	0.000	0.000	0.000	0.000	0.000	52	420	16691	18117	0.592	Error	Error	10033	6658	0	0	10497	7620	0	0	0	0
2	10	10	""	"YPR136C"	7890	27460	60	428	610	445	146	156	59	93	87	0	453	706	608	215	239	113	68	50	0	0	0	0	0	0	0	0	0	0	0	0	0	0	0	0	0	0	0	1.185	0.945	0.922	1.038	2.879	0.701	0.446	0.000	0.000	0.000	0.000	0.000	0.000	0.000	0.000	0.000	0.000	0.000	0.000	0.000	0.000	32	176	520	955	0.245	Error	Error	282	238	0	0	464	491	0	0	0	0
2	11	10	"NUT2"	"YPR168W"	8070	27450	150	127	137	58	123	148	203	0	0	0	145	175	107	155	200	253	5	0	0	0	0	0	0	0	0	0	0	0	0	0	0	0	0	0	0	0	0	-0.400	0.700	0.532	0.553	2.835	0.272	0.186	0.000	0.000	0.000	0.000	0.000	0.000	0.000	0.000	0.000	0.000	0.000	0.000	0.000	0.000	156	1008	-6	34	Error	Error	Error	4	-10	0	0	14	20	0	0	-50	0
2	12	10	"ARR2"	"YPR200C"	8300	27440	70	918	1170	933	137	235	536	65	40	0	1930	1880	1569	192	335	663	62	53	0	0	0	0	0	0	0	0	0	0	0	0	0	0	0	0	0	0	0	0.449	0.612	0.619	0.606	2.408	0.726	0.849	0.000	0.000	0.000	0.000	0.000	0.000	0.000	0.000	0.000	0.000	0.000	0.000	0.000	0.000	32	236	2519	2721	-1.154	Error	Error	781	1738	0	0	1033	1688	0	0	0	0
2	13	10	"MEP3"	"YPR138C"	8480	27450	80	2744	3184	2231	145	149	68	96	94	0	8572	8507	5994	226	252	138	98	92	0	0	0	0	0	0	0	0	0	0	0	0	0	0	0	0	0	0	0	0.311	0.367	0.371	0.416	2.035	0.368	0.856	0.000	0.000	0.000	0.000	0.000	0.000	0.000	0.000	0.000	0.000	0.000	0.000	0.000	0.000	52	340	10945	11320	-1.683	Error	Error	2599	8346	0	0	3039	8281	0	0	0	0
2	14	10	""	"YPR170C"	8680	27460	90	1483	1621	956	157	162	68	100	100	0	1880	2018	1211	225	264	152	98	96	0	0	0	0	0	0	0	0	0	0	0	0	0	0	0	0	0	0	0	0.801	0.817	0.830	0.879	2.024	0.788	0.808	0.000	0.000	0.000	0.000	0.000	0.000	0.000	0.000	0.000	0.000	0.000	0.000	0.000	0.000	52	420	2981	3257	-0.320	Error	Error	1326	1655	0	0	1464	1793	0	0	0	0
2	15	10	""	"YPR202W"	8890	27450	80	10218	13309	11808	155	176	148	100	96	0	23975	25758	19623	213	275	246	100	98	3	0	0	0	0	0	0	0	0	0	0	0	0	0	0	0	0	0	0	0.423	0.515	0.484	0.478	1.938	0.533	0.888	0.000	0.000	0.000	0.000	0.000	0.000	0.000	0.000	0.000	0.000	0.000	0.000	0.000	0.000	52	340	33825	38699	-1.240	Error	Error	10063	23762	0	0	13154	25545	0	0	0	0
2	16	10	""	"IntYBR048W"	9090	27450	70	5963	4932	2295	159	207	291	100	100	0	3915	3965	1629	189	248	306	100	100	0	0	0	0	0	0	0	0	0	0	0	0	0	0	0	0	0	0	0	1.558	1.264	1.239	1.221	1.374	1.286	0.895	0.000	0.000	0.000	0.000	0.000	0.000	0.000	0.000	0.000	0.000	0.000	0.000	0.000	0.000	32	236	9530	8549	0.639	Error	Error	5804	3726	0	0	4773	3776	0	0	0	0
2	17	10	""	"LSR1"	9280	27460	70	1462	1445	576	200	218	92	100	100	0	4717	5029	1460	309	342	182	100	100	0	0	0	0	0	0	0	0	0	0	0	0	0	0	0	0	0	0	0	0.286	0.264	0.261	0.245	1.396	0.269	0.871	0.000	0.000	0.000	0.000	0.000	0.000	0.000	0.000	0.000	0.000	0.000	0.000	0.000	0.000	32	236	5670	5965	-1.804	Error	Error	1262	4408	0	0	1245	4720	0	0	0	0
2	18	10	""	"YCLWTy5-1C"	9460	27460	80	2483	2153	1315	204	217	91	94	94	0	7009	5556	3527	299	341	179	96	94	0	0	0	0	0	0	0	0	0	0	0	0	0	0	0	0	0	0	0	0.340	0.371	0.349	0.393	1.842	0.361	0.913	0.000	0.000	0.000	0.000	0.000	0.000	0.000	0.000	0.000	0.000	0.000	0.000	0.000	0.000	52	340	8989	7206	-1.558	Error	Error	2279	6710	0	0	1949	5257	0	0	0	0
2	19	10	""	"IntYCR097W-A2"	9680	27470	80	432	701	639	164	177	71	80	73	0	830	1260	1061	239	263	128	86	69	0	0	0	0	0	0	0	0	0	0	0	0	0	0	0	0	0	0	0	0.453	0.526	0.565	0.495	2.878	0.494	0.628	0.000	0.000	0.000	0.000	0.000	0.000	0.000	0.000	0.000	0.000	0.000	0.000	0.000	0.000	52	326	859	1558	-1.141	Error	Error	268	591	0	0	537	1021	0	0	0	0
2	20	10	""	"IntYDL191W"	9870	27460	150	168	195	135	162	176	72	17	10	0	256	324	223	233	263	128	27	14	0	0	0	0	0	0	0	0	0	0	0	0	0	0	0	0	0	0	0	0.261	0.363	0.567	0.515	3.584	0.351	0.236	0.000	0.000	0.000	0.000	0.000	0.000	0.000	0.000	0.000	0.000	0.000	0.000	0.000	0.000	156	952	29	124	-1.939	Error	Error	6	23	0	0	33	91	0	0	-50	0
2	21	10	""	"CEN4"	10090	27460	60	349	417	183	159	183	72	81	75	0	334	367	146	238	259	104	40	25	0	0	0	0	0	0	0	0	0	0	0	0	0	0	0	0	0	0	0	1.979	2.000	1.839	2.044	2.199	1.258	0.302	0.000	0.000	0.000	0.000	0.000	0.000	0.000	0.000	0.000	0.000	0.000	0.000	0.000	0.000	32	160	286	387	0.985	Error	Error	190	96	0	0	258	129	0	0	0	0
2	1	11	""	"YDRWdelta31"	6070	27650	150	190	216	148	153	162	66	36	11	0	284	358	259	228	259	157	30	16	0	0	0	0	0	0	0	0	0	0	0	0	0	0	0	0	0	0	0	0.661	0.485	0.410	0.530	3.563	0.341	0.324	0.000	0.000	0.000	0.000	0.000	0.000	0.000	0.000	0.000	0.000	0.000	0.000	0.000	0.000	156	1040	93	193	-0.598	Error	Error	37	56	0	0	63	130	0	0	-50	0
2	2	11	""	"YELCtau1"	6290	27660	100	1397	1861	1435	177	185	71	97	93	0	1152	1621	1174	268	302	162	95	77	0	0	0	0	0	0	0	0	0	0	0	0	0	0	0	0	0	0	0	1.380	1.245	1.252	1.257	2.004	1.261	0.841	0.000	0.000	0.000	0.000	0.000	0.000	0.000	0.000	0.000	0.000	0.000	0.000	0.000	0.000	80	521	2104	3037	0.465	Error	Error	1220	884	0	0	1684	1353	0	0	0	0
2	3	11	""	"YER039C-A"	6480	27670	90	1803	2111	1276	169	180	75	100	100	0	3255	3854	2111	280	319	158	100	100	0	0	0	0	0	0	0	0	0	0	0	0	0	0	0	0	0	0	0	0.549	0.543	0.523	0.521	1.459	0.543	0.893	0.000	0.000	0.000	0.000	0.000	0.000	0.000	0.000	0.000	0.000	0.000	0.000	0.000	0.000	52	414	4609	5516	-0.864	Error	Error	1634	2975	0	0	1942	3574	0	0	0	0
2	4	11	""	"YFLWtau1"	6680	27660	90	6593	7896	4853	155	173	89	100	100	0	1894	2145	1098	198	240	164	100	98	0	0	0	0	0	0	0	0	0	0	0	0	0	0	0	0	0	0	0	3.796	3.976	3.728	3.784	1.489	4.363	0.875	0.000	0.000	0.000	0.000	0.000	0.000	0.000	0.000	0.000	0.000	0.000	0.000	0.000	0.000	52	420	8134	9688	1.924	Error	Error	6438	1696	0	0	7741	1947	0	0	0	0
2	5	11	""	"YFRCdelta9"	6890	27660	80	909	1272	978	106	117	56	100	100	0	1226	1674	1198	121	157	115	100	100	0	0	0	0	0	0	0	0	0	0	0	0	0	0	0	0	0	0	0	0.727	0.751	0.726	0.728	1.558	0.771	0.884	0.000	0.000	0.000	0.000	0.000	0.000	0.000	0.000	0.000	0.000	0.000	0.000	0.000	0.000	52	340	1908	2719	-0.461	Error	Error	803	1105	0	0	1166	1553	0	0	0	0
2	6	11	""	"YGLWtau2"	7090	27670	80	661	1405	1669	97	101	46	94	92	0	709	1669	1980	98	126	85	100	92	0	0	0	0	0	0	0	0	0	0	0	0	0	0	0	0	0	0	0	0.923	0.833	0.820	0.752	2.219	0.823	0.859	0.000	0.000	0.000	0.000	0.000	0.000	0.000	0.000	0.000	0.000	0.000	0.000	0.000	0.000	52	340	1175	2879	-0.115	Error	Error	564	611	0	0	1308	1571	0	0	0	0
2	7	11	""	"iYAR061W"	7280	27670	100	2912	3785	2959	99	114	65	98	97	0	2720	3722	2963	103	145	134	93	91	0	0	0	0	0	0	0	0	0	0	0	0	0	0	0	0	0	0	0	1.075	1.019	1.031	1.133	2.759	1.025	0.829	0.000	0.000	0.000	0.000	0.000	0.000	0.000	0.000	0.000	0.000	0.000	0.000	0.000	0.000	80	521	5430	7305	0.104	Error	Error	2813	2617	0	0	3686	3619	0	0	0	0
2	8	11	""	"iYAR068W"	7480	27660	80	1761	3065	2768	129	147	80	100	100	0	3882	6215	5093	171	216	154	100	100	0	0	0	0	0	0	0	0	0	0	0	0	0	0	0	0	0	0	0	0.440	0.486	0.488	0.467	1.583	0.500	0.893	0.000	0.000	0.000	0.000	0.000	0.000	0.000	0.000	0.000	0.000	0.000	0.000	0.000	0.000	52	340	5343	8980	-1.185	Error	Error	1632	3711	0	0	2936	6044	0	0	0	0
2	9	11	""	"iYBL111C"	7680	27670	100	5330	9056	9899	167	174	74	100	98	0	9027	15351	16153	247	291	157	100	98	0	0	0	0	0	0	0	0	0	0	0	0	0	0	0	0	0	0	0	0.588	0.589	0.630	0.607	2.095	0.590	0.905	0.000	0.000	0.000	0.000	0.000	0.000	0.000	0.000	0.000	0.000	0.000	0.000	0.000	0.000	80	535	13943	23993	-0.766	Error	Error	5163	8780	0	0	8889	15104	0	0	0	0
2	10	11	""	"iYBL098W"	7870	27660	80	878	1663	1602	154	165	70	100	98	0	1579	2880	2603	223	261	130	98	96	0	0	0	0	0	0	0	0	0	0	0	0	0	0	0	0	0	0	0	0.534	0.568	0.566	0.559	1.854	0.582	0.893	0.000	0.000	0.000	0.000	0.000	0.000	0.000	0.000	0.000	0.000	0.000	0.000	0.000	0.000	52	340	2080	4166	-0.905	Error	Error	724	1356	0	0	1509	2657	0	0	0	0
2	11	11	""	"iYBL092W"	8090	27680	70	877	2371	2347	115	143	115	100	93	0	1710	3318	3150	141	195	208	96	90	0	0	0	0	0	0	0	0	0	0	0	0	0	0	0	0	0	0	0	0.486	0.710	0.670	0.675	1.884	0.718	0.884	0.000	0.000	0.000	0.000	0.000	0.000	0.000	0.000	0.000	0.000	0.000	0.000	0.000	0.000	32	236	2331	5433	-1.042	Error	Error	762	1569	0	0	2256	3177	0	0	0	0
2	12	11	""	"iYBL089W"	8280	27660	100	1643	2723	3346	102	107	47	100	100	0	1687	3324	4024	120	147	99	100	97	0	0	0	0	0	0	0	0	0	0	0	0	0	0	0	0	0	0	0	0.983	0.818	0.801	0.879	1.935	0.817	0.869	0.000	0.000	0.000	0.000	0.000	0.000	0.000	0.000	0.000	0.000	0.000	0.000	0.000	0.000	80	544	3108	5825	-0.024	Error	Error	1541	1567	0	0	2621	3204	0	0	0	0
2	13	11	""	"iYBL071C"	8480	27670	90	485	775	809	102	106	46	92	86	0	755	1439	1565	128	157	111	98	92	0	0	0	0	0	0	0	0	0	0	0	0	0	0	0	0	0	0	0	0.611	0.513	0.497	0.460	2.214	0.492	0.849	0.000	0.000	0.000	0.000	0.000	0.000	0.000	0.000	0.000	0.000	0.000	0.000	0.000	0.000	52	414	1010	1984	-0.711	Error	Error	383	627	0	0	673	1311	0	0	0	0
2	14	11	""	"iYBL065W"	8670	27670	80	298	366	254	118	125	51	75	61	0	716	1170	1070	152	192	120	86	76	0	0	0	0	0	0	0	0	0	0	0	0	0	0	0	0	0	0	0	0.319	0.244	0.254	0.265	2.662	0.211	0.727	0.000	0.000	0.000	0.000	0.000	0.000	0.000	0.000	0.000	0.000	0.000	0.000	0.000	0.000	52	340	744	1266	-1.648	Error	Error	180	564	0	0	248	1018	0	0	0	0
2	15	11	""	"iYBL060W"	8880	27660	80	1831	1753	850	120	131	59	100	100	0	4815	4661	2258	177	202	119	100	100	0	0	0	0	0	0	0	0	0	0	0	0	0	0	0	0	0	0	0	0.369	0.364	0.349	0.366	1.456	0.353	0.897	0.000	0.000	0.000	0.000	0.000	0.000	0.000	0.000	0.000	0.000	0.000	0.000	0.000	0.000	52	340	6349	6117	-1.439	Error	Error	1711	4638	0	0	1633	4484	0	0	0	0
2	16	11	""	"iYBL042C"	9080	27660	80	1603	1925	937	155	182	153	100	98	0	5586	5628	2911	225	268	205	100	98	0	0	0	0	0	0	0	0	0	0	0	0	0	0	0	0	0	0	0	0.270	0.328	0.352	0.347	1.468	0.311	0.885	0.000	0.000	0.000	0.000	0.000	0.000	0.000	0.000	0.000	0.000	0.000	0.000	0.000	0.000	52	340	6809	7173	-1.888	Error	Error	1448	5361	0	0	1770	5403	0	0	0	0
2	17	11	""	"iYBL038W"	9280	27660	90	1291	1667	1050	182	190	77	100	100	0	2830	3602	2265	231	261	128	100	100	0	0	0	0	0	0	0	0	0	0	0	0	0	0	0	0	0	0	0	0.427	0.441	0.437	0.430	1.524	0.439	0.919	0.000	0.000	0.000	0.000	0.000	0.000	0.000	0.000	0.000	0.000	0.000	0.000	0.000	0.000	52	420	3708	4856	-1.229	Error	Error	1109	2599	0	0	1485	3371	0	0	0	0
2	18	11	""	"iYBL034C"	9480	27670	80	605	712	420	170	179	80	94	76	0	1318	1661	1031	228	261	146	96	88	0	0	0	0	0	0	0	0	0	0	0	0	0	0	0	0	0	0	0	0.399	0.378	0.399	0.371	1.846	0.372	0.838	0.000	0.000	0.000	0.000	0.000	0.000	0.000	0.000	0.000	0.000	0.000	0.000	0.000	0.000	52	340	1525	1975	-1.325	Error	Error	435	1090	0	0	542	1433	0	0	0	0
2	19	11	""	"iYBR265W"	9690	27670	100	914	1028	461	184	189	75	97	97	0	1378	1559	722	256	286	158	100	97	0	0	0	0	0	0	0	0	0	0	0	0	0	0	0	0	0	0	0	0.651	0.648	0.638	0.656	1.623	0.618	0.791	0.000	0.000	0.000	0.000	0.000	0.000	0.000	0.000	0.000	0.000	0.000	0.000	0.000	0.000	80	526	1852	2147	-0.620	Error	Error	730	1122	0	0	844	1303	0	0	0	0
2	20	11	""	"iYBR270C"	9880	27670	80	2811	3714	2872	191	200	79	98	96	0	4027	4942	3442	267	306	153	98	96	0	0	0	0	0	0	0	0	0	0	0	0	0	0	0	0	0	0	0	0.697	0.754	0.686	0.718	1.943	0.783	0.915	0.000	0.000	0.000	0.000	0.000	0.000	0.000	0.000	0.000	0.000	0.000	0.000	0.000	0.000	52	340	6380	8198	-0.521	Error	Error	2620	3760	0	0	3523	4675	0	0	0	0
2	21	11	""	"iYBR274W"	10090	27660	100	1197	1745	1352	171	181	70	100	100	0	844	1249	964	237	258	120	97	85	0	0	0	0	0	0	0	0	0	0	0	0	0	0	0	0	0	0	0	1.690	1.555	1.600	1.683	1.838	1.534	0.825	0.000	0.000	0.000	0.000	0.000	0.000	0.000	0.000	0.000	0.000	0.000	0.000	0.000	0.000	80	538	1633	2586	0.757	Error	Error	1026	607	0	0	1574	1012	0	0	0	0
2	1	12	""	"iYBR291C"	6090	27870	90	1281	1502	850	154	162	67	100	100	0	1223	1461	753	225	259	217	100	86	0	0	0	0	0	0	0	0	0	0	0	0	0	0	0	0	0	0	0	1.129	1.091	1.061	1.101	1.458	1.114	0.851	0.000	0.000	0.000	0.000	0.000	0.000	0.000	0.000	0.000	0.000	0.000	0.000	0.000	0.000	52	420	2125	2584	0.175	Error	Error	1127	998	0	0	1348	1236	0	0	0	0
2	2	12	""	"iYBR294W"	6280	27860	90	1513	1872	1079	169	179	69	100	100	0	4332	4653	2702	271	320	244	100	100	0	0	0	0	0	0	0	0	0	0	0	0	0	0	0	0	0	0	0	0.331	0.389	0.410	0.405	1.608	0.371	0.865	0.000	0.000	0.000	0.000	0.000	0.000	0.000	0.000	0.000	0.000	0.000	0.000	0.000	0.000	52	406	5405	6085	-1.595	Error	Error	1344	4061	0	0	1703	4382	0	0	0	0
2	3	12	""	"iYBR297W"	6490	27870	100	2430	3455	2231	162	173	75	100	100	0	1885	2516	1577	263	312	193	100	98	0	0	0	0	0	0	0	0	0	0	0	0	0	0	0	0	0	0	0	1.398	1.462	1.550	1.505	1.459	1.479	0.889	0.000	0.000	0.000	0.000	0.000	0.000	0.000	0.000	0.000	0.000	0.000	0.000	0.000	0.000	80	518	3890	5546	0.484	Error	Error	2268	1622	0	0	3293	2253	0	0	0	0
2	4	12	""	"iYCL061C"	6680	27870	80	4385	4800	2351	145	157	78	100	100	0	9967	10310	4859	205	264	240	100	100	0	0	0	0	0	0	0	0	0	0	0	0	0	0	0	0	0	0	0	0.434	0.461	0.446	0.466	1.720	0.451	0.891	0.000	0.000	0.000	0.000	0.000	0.000	0.000	0.000	0.000	0.000	0.000	0.000	0.000	0.000	52	340	14002	14760	-1.203	Error	Error	4240	9762	0	0	4655	10105	0	0	0	0
2	5	12	""	"iYCL055W-0"	6890	27860	100	1108	2026	2242	98	108	53	98	96	0	1215	2938	3210	112	145	129	95	92	0	0	0	0	0	0	0	0	0	0	0	0	0	0	0	0	0	0	0	0.916	0.682	0.712	0.759	1.896	0.678	0.880	0.000	0.000	0.000	0.000	0.000	0.000	0.000	0.000	0.000	0.000	0.000	0.000	0.000	0.000	80	548	2113	4754	-0.127	Error	Error	1010	1103	0	0	1928	2826	0	0	0	0
2	6	12	""	"iYCL051W"	7090	27870	80	1850	3661	4053	91	96	40	100	100	0	1121	2272	2227	89	111	73	98	94	0	0	0	0	0	0	0	0	0	0	0	0	0	0	0	0	0	0	0	1.704	1.635	1.591	1.752	2.106	1.807	0.846	0.000	0.000	0.000	0.000	0.000	0.000	0.000	0.000	0.000	0.000	0.000	0.000	0.000	0.000	52	340	2791	5753	0.769	Error	Error	1759	1032	0	0	3570	2183	0	0	0	0
2	7	12	""	"iYCL029C"	7280	27860	80	1414	1436	770	91	99	42	100	100	0	3492	3322	1444	92	117	79	100	100	0	0	0	0	0	0	0	0	0	0	0	0	0	0	0	0	0	0	0	0.389	0.416	0.412	0.369	1.532	0.423	0.866	0.000	0.000	0.000	0.000	0.000	0.000	0.000	0.000	0.000	0.000	0.000	0.000	0.000	0.000	52	340	4723	4575	-1.362	Error	Error	1323	3400	0	0	1345	3230	0	0	0	0
2	8	12	""	"iYCL025C"	7490	27870	100	777	1081	610	114	132	153	100	100	0	3280	3961	2350	132	180	169	100	100	0	0	0	0	0	0	0	0	0	0	0	0	0	0	0	0	0	0	0	0.211	0.253	0.260	0.254	1.449	0.241	0.850	0.000	0.000	0.000	0.000	0.000	0.000	0.000	0.000	0.000	0.000	0.000	0.000	0.000	0.000	80	540	3811	4796	-2.247	Error	Error	663	3148	0	0	967	3829	0	0	0	0
2	9	12	""	"iYCRCdelta6-0"	7690	27870	90	1508	2580	2362	148	168	172	98	92	0	1580	2946	2596	210	250	194	96	88	0	0	0	0	0	0	0	0	0	0	0	0	0	0	0	0	0	0	0	0.993	0.889	0.837	0.916	1.778	0.892	0.861	0.000	0.000	0.000	0.000	0.000	0.000	0.000	0.000	0.000	0.000	0.000	0.000	0.000	0.000	52	420	2730	5168	-0.011	Error	Error	1360	1370	0	0	2432	2736	0	0	0	0
2	10	12	""	"iYDL043C"	7890	27860	100	1046	1020	385	161	168	67	100	98	0	1249	1311	449	245	273	134	100	97	0	0	0	0	0	0	0	0	0	0	0	0	0	0	0	0	0	0	0	0.881	0.806	0.823	0.780	1.598	0.811	0.804	0.000	0.000	0.000	0.000	0.000	0.000	0.000	0.000	0.000	0.000	0.000	0.000	0.000	0.000	80	549	1889	1925	-0.182	Error	Error	885	1004	0	0	859	1066	0	0	0	0
2	11	12	""	"iYDL037C-0"	8100	27870	90	2356	2441	1404	126	137	64	98	98	0	2355	2592	1428	175	207	133	100	96	0	0	0	0	0	0	0	0	0	0	0	0	0	0	0	0	0	0	0	1.023	0.958	0.955	0.868	1.784	0.971	0.866	0.000	0.000	0.000	0.000	0.000	0.000	0.000	0.000	0.000	0.000	0.000	0.000	0.000	0.000	52	414	4410	4732	0.033	Error	Error	2230	2180	0	0	2315	2417	0	0	0	0
2	12	12	""	"iYDL032W"	8290	27870	100	652	713	406	106	112	47	97	95	0	1469	1657	960	129	161	106	100	95	0	0	0	0	0	0	0	0	0	0	0	0	0	0	0	0	0	0	0	0.407	0.397	0.414	0.381	1.715	0.373	0.799	0.000	0.000	0.000	0.000	0.000	0.000	0.000	0.000	0.000	0.000	0.000	0.000	0.000	0.000	80	518	1886	2135	-1.295	Error	Error	546	1340	0	0	607	1528	0	0	0	0
2	13	12	""	"iYDL014W"	8480	27860	100	1500	1589	797	96	104	47	100	100	0	2151	2299	1324	120	147	93	96	93	0	0	0	0	0	0	0	0	0	0	0	0	0	0	0	0	0	0	0	0.691	0.685	0.680	0.764	2.069	0.639	0.863	0.000	0.000	0.000	0.000	0.000	0.000	0.000	0.000	0.000	0.000	0.000	0.000	0.000	0.000	80	510	3435	3672	-0.533	Error	Error	1404	2031	0	0	1493	2179	0	0	0	0
2	14	12	""	"iYDL008W"	8690	27870	90	1541	1870	1370	109	117	54	98	98	0	1405	1632	1079	143	173	116	100	92	0	0	0	0	0	0	0	0	0	0	0	0	0	0	0	0	0	0	0	1.135	1.183	1.062	1.071	1.790	1.244	0.857	0.000	0.000	0.000	0.000	0.000	0.000	0.000	0.000	0.000	0.000	0.000	0.000	0.000	0.000	52	414	2694	3250	0.182	Error	Error	1432	1262	0	0	1761	1489	0	0	0	0
2	15	12	""	"iYDLWtau1"	8880	27860	100	779	985	829	113	122	56	95	92	0	779	1014	944	152	180	111	83	77	0	0	0	0	0	0	0	0	0	0	0	0	0	0	0	0	0	0	0	1.062	1.012	1.056	1.095	2.010	0.921	0.797	0.000	0.000	0.000	0.000	0.000	0.000	0.000	0.000	0.000	0.000	0.000	0.000	0.000	0.000	80	529	1293	1734	0.087	Error	Error	666	627	0	0	872	862	0	0	0	0
2	16	12	""	"iYDR008C"	9090	27860	100	1567	1704	789	130	141	69	100	100	0	3597	3731	1524	163	203	139	100	100	0	0	0	0	0	0	0	0	0	0	0	0	0	0	0	0	0	0	0	0.418	0.441	0.434	0.425	1.477	0.442	0.857	0.000	0.000	0.000	0.000	0.000	0.000	0.000	0.000	0.000	0.000	0.000	0.000	0.000	0.000	80	537	4871	5142	-1.257	Error	Error	1437	3434	0	0	1574	3568	0	0	0	0
2	17	12	""	"iYDR013W"	9290	27870	80	1214	1708	1384	171	186	89	98	94	0	1028	1418	1115	191	222	125	96	86	0	0	0	0	0	0	0	0	0	0	0	0	0	0	0	0	0	0	0	1.246	1.253	1.211	1.224	1.942	1.274	0.804	0.000	0.000	0.000	0.000	0.000	0.000	0.000	0.000	0.000	0.000	0.000	0.000	0.000	0.000	52	335	1880	2764	0.317	Error	Error	1043	837	0	0	1537	1227	0	0	0	0
2	18	12	""	"iYDR016C"	9470	27870	90	6863	7799	4208	172	187	96	100	100	0	2467	2655	1440	182	207	118	100	100	0	0	0	0	0	0	0	0	0	0	0	0	0	0	0	0	0	0	0	2.928	3.084	3.083	3.092	1.478	3.217	0.855	0.000	0.000	0.000	0.000	0.000	0.000	0.000	0.000	0.000	0.000	0.000	0.000	0.000	0.000	52	414	8976	10100	1.550	Error	Error	6691	2285	0	0	7627	2473	0	0	0	0
2	19	12	""	"iYDR032C-0"	9690	27870	100	676	753	337	145	156	71	98	97	0	2815	2694	1153	192	227	155	100	100	0	0	0	0	0	0	0	0	0	0	0	0	0	0	0	0	0	0	0	0.202	0.243	0.237	0.231	1.657	0.227	0.786	0.000	0.000	0.000	0.000	0.000	0.000	0.000	0.000	0.000	0.000	0.000	0.000	0.000	0.000	80	502	3154	3110	-2.304	Error	Error	531	2623	0	0	608	2502	0	0	0	0
2	20	12	""	"iYDR034C"	9880	27860	100	4089	3871	1580	169	182	84	98	97	0	5481	5164	1990	241	279	162	96	96	0	0	0	0	0	0	0	0	0	0	0	0	0	0	0	0	0	0	0	0.748	0.752	0.744	0.774	2.004	0.744	0.902	0.000	0.000	0.000	0.000	0.000	0.000	0.000	0.000	0.000	0.000	0.000	0.000	0.000	0.000	80	505	9160	8625	-0.419	Error	Error	3920	5240	0	0	3702	4923	0	0	0	0
2	21	12	""	"iYDR034C-A"	10090	27860	100	5320	6966	4683	185	199	76	100	100	0	5924	7380	4734	261	301	148	100	100	0	0	0	0	0	0	0	0	0	0	0	0	0	0	0	0	0	0	0	0.907	0.953	0.960	0.939	1.550	0.967	0.840	0.000	0.000	0.000	0.000	0.000	0.000	0.000	0.000	0.000	0.000	0.000	0.000	0.000	0.000	80	527	10798	13900	-0.141	Error	Error	5135	5663	0	0	6781	7119	0	0	0	0
2	1	13	""	"iYDR335W"	6090	28060	80	3107	3053	1669	111	158	462	94	88	0	2658	2469	1231	135	199	526	92	76	0	0	0	0	0	0	0	0	0	0	0	0	0	0	0	0	0	0	0	1.187	1.260	1.261	1.223	1.483	1.315	0.879	0.000	0.000	0.000	0.000	0.000	0.000	0.000	0.000	0.000	0.000	0.000	0.000	0.000	0.000	52	326	5519	5276	0.248	Error	Error	2996	2523	0	0	2942	2334	0	0	0	0
2	2	13	""	"iYDR339C"	6280	28060	150	153	187	123	129	139	63	32	19	0	221	294	264	193	234	183	20	11	0	0	0	0	0	0	0	0	0	0	0	0	0	0	0	0	0	0	0	0.857	0.574	0.522	0.503	3.197	0.288	0.301	0.000	0.000	0.000	0.000	0.000	0.000	0.000	0.000	0.000	0.000	0.000	0.000	0.000	0.000	156	913	52	159	-0.222	Error	Error	24	28	0	0	58	101	0	0	-50	0
2	3	13	""	"iYDR342C-1"	6490	28060	100	2315	2286	905	132	143	63	98	98	0	5702	5568	2183	222	257	158	100	100	0	0	0	0	0	0	0	0	0	0	0	0	0	0	0	0	0	0	0	0.398	0.403	0.397	0.401	1.667	0.388	0.905	0.000	0.000	0.000	0.000	0.000	0.000	0.000	0.000	0.000	0.000	0.000	0.000	0.000	0.000	80	495	7663	7500	-1.328	Error	Error	2183	5480	0	0	2154	5346	0	0	0	0
2	4	13	""	"iYDR354W"	6680	28070	90	565	662	430	114	125	61	92	82	0	968	1110	755	152	198	154	82	76	0	0	0	0	0	0	0	0	0	0	0	0	0	0	0	0	0	0	0	0.553	0.572	0.565	0.571	1.933	0.526	0.820	0.000	0.000	0.000	0.000	0.000	0.000	0.000	0.000	0.000	0.000	0.000	0.000	0.000	0.000	52	414	1267	1506	-0.855	Error	Error	451	816	0	0	548	958	0	0	0	0
2	5	13	""	"iYDR360W"	6890	28070	90	1763	1791	955	102	108	45	100	98	0	4107	3738	2149	120	152	96	98	98	0	0	0	0	0	0	0	0	0	0	0	0	0	0	0	0	0	0	0	0.417	0.467	0.455	0.483	1.845	0.439	0.861	0.000	0.000	0.000	0.000	0.000	0.000	0.000	0.000	0.000	0.000	0.000	0.000	0.000	0.000	52	415	5648	5307	-1.263	Error	Error	1661	3987	0	0	1689	3618	0	0	0	0
2	6	13	""	"itK(CUU)D1"	7090	28070	80	1727	2165	1440	92	97	43	96	96	0	1508	1681	1117	100	126	82	92	92	0	0	0	0	0	0	0	0	0	0	0	0	0	0	0	0	0	0	0	1.161	1.311	1.276	1.271	1.632	1.344	0.873	0.000	0.000	0.000	0.000	0.000	0.000	0.000	0.000	0.000	0.000	0.000	0.000	0.000	0.000	52	340	3043	3654	0.216	Error	Error	1635	1408	0	0	2073	1581	0	0	0	0
2	7	13	""	"iYDR379W"	7280	28070	100	3555	3221	1601	92	99	45	98	98	0	5329	4771	2473	99	129	95	100	98	0	0	0	0	0	0	0	0	0	0	0	0	0	0	0	0	0	0	0	0.662	0.670	0.668	0.690	2.134	0.647	0.912	0.000	0.000	0.000	0.000	0.000	0.000	0.000	0.000	0.000	0.000	0.000	0.000	0.000	0.000	80	518	8693	7801	-0.595	Error	Error	3463	5230	0	0	3129	4672	0	0	0	0
2	8	13	""	"iYDR383C"	7490	28070	100	1267	1218	706	105	118	75	96	92	0	1837	1648	1006	129	167	126	90	87	0	0	0	0	0	0	0	0	0	0	0	0	0	0	0	0	0	0	0	0.680	0.733	0.730	0.749	2.109	0.709	0.858	0.000	0.000	0.000	0.000	0.000	0.000	0.000	0.000	0.000	0.000	0.000	0.000	0.000	0.000	80	521	2870	2632	-0.556	Error	Error	1162	1708	0	0	1113	1519	0	0	0	0
2	9	13	""	"iYDR387C"	7690	28070	80	1303	1346	678	132	139	60	100	92	0	1959	1849	977	167	210	157	92	90	0	0	0	0	0	0	0	0	0	0	0	0	0	0	0	0	0	0	0	0.653	0.722	0.712	0.757	2.122	0.707	0.801	0.000	0.000	0.000	0.000	0.000	0.000	0.000	0.000	0.000	0.000	0.000	0.000	0.000	0.000	52	340	2963	2896	-0.614	Error	Error	1171	1792	0	0	1214	1682	0	0	0	0
2	10	13	""	"iYDR404C"	7890	28070	90	999	1086	620	152	155	57	98	96	0	2882	2952	1664	230	252	126	100	98	0	0	0	0	0	0	0	0	0	0	0	0	0	0	0	0	0	0	0	0.319	0.343	0.333	0.350	1.890	0.344	0.841	0.000	0.000	0.000	0.000	0.000	0.000	0.000	0.000	0.000	0.000	0.000	0.000	0.000	0.000	52	420	3499	3656	-1.647	Error	Error	847	2652	0	0	934	2722	0	0	0	0
2	11	13	""	"iYDR408C"	8100	28070	90	1292	1447	882	125	133	58	98	96	0	4057	4093	2288	179	211	138	100	100	0	0	0	0	0	0	0	0	0	0	0	0	0	0	0	0	0	0	0	0.301	0.338	0.334	0.314	1.609	0.354	0.892	0.000	0.000	0.000	0.000	0.000	0.000	0.000	0.000	0.000	0.000	0.000	0.000	0.000	0.000	52	420	5045	5236	-1.733	Error	Error	1167	3878	0	0	1322	3914	0	0	0	0
2	12	13	""	"iYDR413C"	8290	28080	80	962	1125	702	112	120	52	94	92	0	1687	1888	1193	142	173	110	94	92	0	0	0	0	0	0	0	0	0	0	0	0	0	0	0	0	0	0	0	0.550	0.580	0.561	0.537	2.094	0.556	0.828	0.000	0.000	0.000	0.000	0.000	0.000	0.000	0.000	0.000	0.000	0.000	0.000	0.000	0.000	52	340	2395	2759	-0.862	Error	Error	850	1545	0	0	1013	1746	0	0	0	0
2	13	13	""	"itS(UGA)E-0"	8480	28050	90	1654	2756	2114	99	107	46	100	100	0	3438	5636	4601	120	154	105	100	100	0	0	0	0	0	0	0	0	0	0	0	0	0	0	0	0	0	0	0	0.469	0.482	0.514	0.496	1.570	0.456	0.902	0.000	0.000	0.000	0.000	0.000	0.000	0.000	0.000	0.000	0.000	0.000	0.000	0.000	0.000	52	414	4873	8173	-1.093	Error	Error	1555	3318	0	0	2657	5516	0	0	0	0
2	14	13	""	"iYER068W"	8670	28060	90	970	1396	989	106	112	47	100	98	0	2910	3731	2587	135	157	97	100	100	0	0	0	0	0	0	0	0	0	0	0	0	0	0	0	0	0	0	0	0.311	0.359	0.363	0.342	1.475	0.353	0.903	0.000	0.000	0.000	0.000	0.000	0.000	0.000	0.000	0.000	0.000	0.000	0.000	0.000	0.000	52	420	3639	4886	-1.683	Error	Error	864	2775	0	0	1290	3596	0	0	0	0
2	15	13	""	"iYER072W"	8870	28060	80	1076	1244	683	109	115	48	100	100	0	2646	2749	1521	126	161	118	98	98	0	0	0	0	0	0	0	0	0	0	0	0	0	0	0	0	0	0	0	0.384	0.433	0.430	0.447	1.725	0.413	0.845	0.000	0.000	0.000	0.000	0.000	0.000	0.000	0.000	0.000	0.000	0.000	0.000	0.000	0.000	52	340	3487	3758	-1.382	Error	Error	967	2520	0	0	1135	2623	0	0	0	0
2	16	13	""	"iYER087W"	9070	28060	90	2984	4052	2816	127	130	53	100	100	0	1707	2744	2110	142	174	111	100	98	0	0	0	0	0	0	0	0	0	0	0	0	0	0	0	0	0	0	0	1.826	1.508	1.451	1.624	1.785	1.423	0.853	0.000	0.000	0.000	0.000	0.000	0.000	0.000	0.000	0.000	0.000	0.000	0.000	0.000	0.000	52	420	4422	6527	0.868	Error	Error	2857	1565	0	0	3925	2602	0	0	0	0
2	17	13	""	"iYER090W"	9270	28050	100	1755	2435	1653	129	140	66	100	100	0	1289	1703	1309	144	175	104	93	92	0	0	0	0	0	0	0	0	0	0	0	0	0	0	0	0	0	0	0	1.420	1.479	1.494	1.752	2.167	1.419	0.788	0.000	0.000	0.000	0.000	0.000	0.000	0.000	0.000	0.000	0.000	0.000	0.000	0.000	0.000	80	533	2771	3865	0.506	Error	Error	1626	1145	0	0	2306	1559	0	0	0	0
2	18	13	""	"iYER093C"	9480	28070	90	677	935	711	115	130	66	96	94	0	1252	2111	1887	125	153	90	100	96	0	0	0	0	0	0	0	0	0	0	0	0	0	0	0	0	0	0	0	0.499	0.413	0.413	0.444	1.773	0.370	0.853	0.000	0.000	0.000	0.000	0.000	0.000	0.000	0.000	0.000	0.000	0.000	0.000	0.000	0.000	52	420	1689	2806	-1.004	Error	Error	562	1127	0	0	820	1986	0	0	0	0
2	19	13	""	"iYER106W"	9680	28050	90	2088	3126	2475	122	134	67	100	100	0	3069	4455	3626	154	192	143	100	100	0	0	0	0	0	0	0	0	0	0	0	0	0	0	0	0	0	0	0	0.674	0.698	0.699	0.730	1.581	0.676	0.902	0.000	0.000	0.000	0.000	0.000	0.000	0.000	0.000	0.000	0.000	0.000	0.000	0.000	0.000	52	401	4881	7305	-0.568	Error	Error	1966	2915	0	0	3004	4301	0	0	0	0
2	20	13	""	"iYER110C"	9870	28060	100	684	1588	2039	124	135	66	98	96	0	1209	2550	3607	163	195	126	97	92	0	0	0	0	0	0	0	0	0	0	0	0	0	0	0	0	0	0	0	0.535	0.613	0.634	0.618	1.967	0.546	0.807	0.000	0.000	0.000	0.000	0.000	0.000	0.000	0.000	0.000	0.000	0.000	0.000	0.000	0.000	80	528	1606	3851	-0.901	Error	Error	560	1046	0	0	1464	2387	0	0	0	0
2	21	13	""	"iYER114C"	10070	28060	90	951	1079	614	166	180	77	98	96	0	3087	3331	1844	234	260	146	100	100	0	0	0	0	0	0	0	0	0	0	0	0	0	0	0	0	0	0	0	0.275	0.295	0.289	0.283	1.636	0.284	0.850	0.000	0.000	0.000	0.000	0.000	0.000	0.000	0.000	0.000	0.000	0.000	0.000	0.000	0.000	52	420	3638	4010	-1.862	Error	Error	785	2853	0	0	913	3097	0	0	0	0
2	1	14	""	"iYER131W"	6080	28260	110	2094	2585	1743	97	129	338	97	91	0	2573	2957	2048	116	169	391	93	82	0	0	0	0	0	0	0	0	0	0	0	0	0	0	0	0	0	0	0	0.813	0.876	0.935	0.973	1.642	0.861	0.924	0.000	0.000	0.000	0.000	0.000	0.000	0.000	0.000	0.000	0.000	0.000	0.000	0.000	0.000	80	616	4454	5329	-0.299	Error	Error	1997	2457	0	0	2488	2841	0	0	0	0
2	2	14	""	"iYERCdelta14"	6290	28260	90	1110	1194	630	107	117	54	100	96	0	3652	3808	1981	152	193	152	100	100	0	0	0	0	0	0	0	0	0	0	0	0	0	0	0	0	0	0	0	0.287	0.297	0.282	0.285	1.706	0.287	0.882	0.000	0.000	0.000	0.000	0.000	0.000	0.000	0.000	0.000	0.000	0.000	0.000	0.000	0.000	52	406	4503	4743	-1.803	Error	Error	1003	3500	0	0	1087	3656	0	0	0	0
2	3	14	""	"itK(CUU)E2"	6480	28260	80	1038	1435	1121	110	120	50	98	98	0	1639	2156	1660	159	204	139	92	86	0	0	0	0	0	0	0	0	0	0	0	0	0	0	0	0	0	0	0	0.627	0.663	0.647	0.713	1.792	0.649	0.871	0.000	0.000	0.000	0.000	0.000	0.000	0.000	0.000	0.000	0.000	0.000	0.000	0.000	0.000	52	340	2408	3322	-0.673	Error	Error	928	1480	0	0	1325	1997	0	0	0	0
2	4	14	""	"iYGL186C"	6690	28260	80	726	987	699	94	98	43	100	96	0	2958	3699	2841	107	143	115	100	98	0	0	0	0	0	0	0	0	0	0	0	0	0	0	0	0	0	0	0	0.222	0.249	0.245	0.255	1.764	0.232	0.872	0.000	0.000	0.000	0.000	0.000	0.000	0.000	0.000	0.000	0.000	0.000	0.000	0.000	0.000	52	334	3483	4485	-2.173	Error	Error	632	2851	0	0	893	3592	0	0	0	0
2	5	14	""	"iYGL182C"	6870	28260	100	1269	1482	876	100	107	46	100	100	0	3392	3987	2551	115	149	107	96	96	0	0	0	0	0	0	0	0	0	0	0	0	0	0	0	0	0	0	0	0.357	0.357	0.362	0.375	1.745	0.336	0.883	0.000	0.000	0.000	0.000	0.000	0.000	0.000	0.000	0.000	0.000	0.000	0.000	0.000	0.000	80	526	4446	5254	-1.487	Error	Error	1169	3277	0	0	1382	3872	0	0	0	0
2	6	14	""	"iYGL179C-1"	7080	28250	70	687	1225	1165	100	108	50	100	87	0	1234	2771	2665	118	153	98	100	100	0	0	0	0	0	0	0	0	0	0	0	0	0	0	0	0	0	0	0	0.526	0.424	0.384	0.374	1.840	0.416	0.894	0.000	0.000	0.000	0.000	0.000	0.000	0.000	0.000	0.000	0.000	0.000	0.000	0.000	0.000	32	236	1703	3778	-0.927	Error	Error	587	1116	0	0	1125	2653	0	0	0	0
2	7	14	""	"iYGL163C-1"	7290	28250	80	1760	2228	1587	104	112	50	100	100	0	5433	6504	4871	115	150	100	100	98	0	0	0	0	0	0	0	0	0	0	0	0	0	0	0	0	0	0	0	0.311	0.332	0.323	0.384	1.908	0.314	0.895	0.000	0.000	0.000	0.000	0.000	0.000	0.000	0.000	0.000	0.000	0.000	0.000	0.000	0.000	52	334	6974	8513	-1.683	Error	Error	1656	5318	0	0	2124	6389	0	0	0	0
2	8	14	""	"iYGL159W"	7480	28260	80	927	2140	2498	104	124	134	100	90	0	1124	2704	3060	127	162	119	98	94	0	0	0	0	0	0	0	0	0	0	0	0	0	0	0	0	0	0	0	0.825	0.790	0.767	0.839	1.802	0.797	0.880	0.000	0.000	0.000	0.000	0.000	0.000	0.000	0.000	0.000	0.000	0.000	0.000	0.000	0.000	52	340	1820	4613	-0.277	Error	Error	823	997	0	0	2036	2577	0	0	0	0
2	9	14	""	"iYGL157W"	7680	28270	100	1661	2058	1507	133	151	121	93	91	0	2025	3051	2415	172	213	144	90	87	0	0	0	0	0	0	0	0	0	0	0	0	0	0	0	0	0	0	0	0.825	0.669	0.652	0.732	1.999	0.633	0.892	0.000	0.000	0.000	0.000	0.000	0.000	0.000	0.000	0.000	0.000	0.000	0.000	0.000	0.000	80	528	3381	4804	-0.278	Error	Error	1528	1853	0	0	1925	2879	0	0	0	0
2	10	14	""	"iYGL139W"	7880	28270	90	798	1014	708	125	140	69	94	90	0	1665	2147	1601	180	222	151	92	88	0	0	0	0	0	0	0	0	0	0	0	0	0	0	0	0	0	0	0	0.453	0.452	0.490	0.473	1.839	0.407	0.830	0.000	0.000	0.000	0.000	0.000	0.000	0.000	0.000	0.000	0.000	0.000	0.000	0.000	0.000	52	420	2158	2856	-1.142	Error	Error	673	1485	0	0	889	1967	0	0	0	0
2	11	14	""	"iYGL135W"	8080	28260	80	1217	1671	1383	113	124	57	94	92	0	3021	3841	2852	165	193	121	96	94	0	0	0	0	0	0	0	0	0	0	0	0	0	0	0	0	0	0	0	0.387	0.424	0.382	0.377	1.899	0.433	0.887	0.000	0.000	0.000	0.000	0.000	0.000	0.000	0.000	0.000	0.000	0.000	0.000	0.000	0.000	52	340	3960	5234	-1.371	Error	Error	1104	2856	0	0	1558	3676	0	0	0	0
2	12	14	""	"iYGL130W"	8280	28260	90	859	2788	3997	104	115	51	94	88	0	757	2569	3623	127	162	110	88	76	0	0	0	0	0	0	0	0	0	0	0	0	0	0	0	0	0	0	0	1.198	1.099	0.799	0.971	2.436	1.106	0.793	0.000	0.000	0.000	0.000	0.000	0.000	0.000	0.000	0.000	0.000	0.000	0.000	0.000	0.000	52	414	1385	5126	0.261	Error	Error	755	630	0	0	2684	2442	0	0	0	0
2	13	14	""	"iYGL114W"	8480	28250	90	1291	1422	965	98	107	46	100	98	0	1378	1534	1010	114	147	101	100	98	0	0	0	0	0	0	0	0	0	0	0	0	0	0	0	0	0	0	0	0.944	0.932	0.965	0.916	1.622	0.887	0.866	0.000	0.000	0.000	0.000	0.000	0.000	0.000	0.000	0.000	0.000	0.000	0.000	0.000	0.000	52	420	2457	2744	-0.083	Error	Error	1193	1264	0	0	1324	1420	0	0	0	0
2	14	14	""	"iYGL110C"	8670	28260	90	300	393	321	102	108	48	94	84	0	558	733	656	119	143	86	98	84	0	0	0	0	0	0	0	0	0	0	0	0	0	0	0	0	0	0	0	0.451	0.474	0.520	0.463	2.185	0.441	0.705	0.000	0.000	0.000	0.000	0.000	0.000	0.000	0.000	0.000	0.000	0.000	0.000	0.000	0.000	52	420	637	905	-1.149	Error	Error	198	439	0	0	291	614	0	0	0	0
2	15	14	""	"iYGL105W"	8880	28270	80	890	1113	871	108	116	55	92	86	0	1305	1689	1378	131	162	121	92	88	0	0	0	0	0	0	0	0	0	0	0	0	0	0	0	0	0	0	0	0.666	0.645	0.588	0.584	1.870	0.595	0.800	0.000	0.000	0.000	0.000	0.000	0.000	0.000	0.000	0.000	0.000	0.000	0.000	0.000	0.000	52	340	1956	2563	-0.586	Error	Error	782	1174	0	0	1005	1558	0	0	0	0
2	16	14	""	"iYGR177C"	9090	28250	90	967	1438	1163	120	127	54	98	94	0	1755	2377	1975	146	183	133	98	94	0	0	0	0	0	0	0	0	0	0	0	0	0	0	0	0	0	0	0	0.526	0.591	0.601	0.587	1.851	0.540	0.806	0.000	0.000	0.000	0.000	0.000	0.000	0.000	0.000	0.000	0.000	0.000	0.000	0.000	0.000	52	420	2456	3549	-0.926	Error	Error	847	1609	0	0	1318	2231	0	0	0	0
2	17	14	""	"itL(CAA)G3"	9270	28250	70	4553	4052	1889	111	190	352	100	96	0	7987	6743	3435	131	275	608	100	96	0	0	0	0	0	0	0	0	0	0	0	0	0	0	0	0	0	0	0	0.565	0.596	0.586	0.609	1.341	0.543	0.908	0.000	0.000	0.000	0.000	0.000	0.000	0.000	0.000	0.000	0.000	0.000	0.000	0.000	0.000	32	236	12298	10553	-0.823	Error	Error	4442	7856	0	0	3941	6612	0	0	0	0
2	18	14	""	"iYGR185C"	9480	28270	60	1133	1378	997	102	116	67	96	90	0	1667	2575	1956	120	165	156	96	87	0	0	0	0	0	0	0	0	0	0	0	0	0	0	0	0	0	0	0	0.666	0.520	0.587	0.556	2.151	0.481	0.806	0.000	0.000	0.000	0.000	0.000	0.000	0.000	0.000	0.000	0.000	0.000	0.000	0.000	0.000	32	176	2578	3731	-0.585	Error	Error	1031	1547	0	0	1276	2455	0	0	0	0
2	19	14	""	"iYGR199W"	9680	28270	70	1075	1794	1443	109	152	341	90	71	0	708	1184	888	107	165	246	87	62	0	0	0	0	0	0	0	0	0	0	0	0	0	0	0	0	0	0	0	1.607	1.565	1.419	1.516	1.882	1.731	0.759	0.000	0.000	0.000	0.000	0.000	0.000	0.000	0.000	0.000	0.000	0.000	0.000	0.000	0.000	32	236	1567	2762	0.685	Error	Error	966	601	0	0	1685	1077	0	0	0	0
2	20	14	""	"iYGR203W"	9890	28270	90	248	440	381	105	114	52	78	63	0	731	1156	901	126	153	101	100	96	0	0	0	0	0	0	0	0	0	0	0	0	0	0	0	0	0	0	0	0.236	0.325	0.276	0.242	2.257	0.346	0.774	0.000	0.000	0.000	0.000	0.000	0.000	0.000	0.000	0.000	0.000	0.000	0.000	0.000	0.000	52	420	748	1365	-2.081	Error	Error	143	605	0	0	335	1030	0	0	0	0
2	21	14	""	"iYGR207C"	10090	28260	80	831	1089	780	150	160	68	98	98	0	1241	1508	962	206	239	139	98	94	0	0	0	0	0	0	0	0	0	0	0	0	0	0	0	0	0	0	0	0.658	0.721	0.688	0.680	2.024	0.723	0.784	0.000	0.000	0.000	0.000	0.000	0.000	0.000	0.000	0.000	0.000	0.000	0.000	0.000	0.000	52	332	1716	2241	-0.604	Error	Error	681	1035	0	0	939	1302	0	0	0	0
2	1	15	""	"iYGR221C"	6090	28460	80	1749	2424	1503	102	114	51	100	100	0	2207	2595	1606	122	165	139	100	98	0	0	0	0	0	0	0	0	0	0	0	0	0	0	0	0	0	0	0	0.790	0.939	0.938	0.961	1.528	0.937	0.893	0.000	0.000	0.000	0.000	0.000	0.000	0.000	0.000	0.000	0.000	0.000	0.000	0.000	0.000	52	340	3732	4795	-0.340	Error	Error	1647	2085	0	0	2322	2473	0	0	0	0
2	2	15	""	"iYGR224W"	6290	28460	80	1399	1796	1190	101	108	48	100	100	0	2900	3362	2050	124	155	107	100	100	0	0	0	0	0	0	0	0	0	0	0	0	0	0	0	0	0	0	0	0.468	0.523	0.536	0.502	1.586	0.526	0.879	0.000	0.000	0.000	0.000	0.000	0.000	0.000	0.000	0.000	0.000	0.000	0.000	0.000	0.000	52	340	4074	4933	-1.097	Error	Error	1298	2776	0	0	1695	3238	0	0	0	0
2	3	15	""	"iYGR230W"	6500	28450	70	1243	2251	2109	103	119	65	100	100	0	1495	3162	2943	140	172	117	100	96	0	0	0	0	0	0	0	0	0	0	0	0	0	0	0	0	0	0	0	0.841	0.711	0.676	0.666	1.695	0.701	0.898	0.000	0.000	0.000	0.000	0.000	0.000	0.000	0.000	0.000	0.000	0.000	0.000	0.000	0.000	32	236	2495	5170	-0.249	Error	Error	1140	1355	0	0	2148	3022	0	0	0	0
2	4	15	""	"iYGR247W"	6690	28460	90	742	770	344	102	111	50	98	98	0	1481	1358	578	132	170	115	100	94	0	0	0	0	0	0	0	0	0	0	0	0	0	0	0	0	0	0	0	0.474	0.545	0.547	0.564	1.654	0.508	0.815	0.000	0.000	0.000	0.000	0.000	0.000	0.000	0.000	0.000	0.000	0.000	0.000	0.000	0.000	52	420	1989	1894	-1.076	Error	Error	640	1349	0	0	668	1226	0	0	0	0
2	5	15	""	"iYGR250C-0"	6900	28470	80	1706	2112	1846	109	115	49	96	96	0	3502	4757	4170	138	166	109	96	94	0	0	0	0	0	0	0	0	0	0	0	0	0	0	0	0	0	0	0	0.475	0.434	0.415	0.457	2.413	0.422	0.884	0.000	0.000	0.000	0.000	0.000	0.000	0.000	0.000	0.000	0.000	0.000	0.000	0.000	0.000	52	340	4961	6622	-1.075	Error	Error	1597	3364	0	0	2003	4619	0	0	0	0
2	6	15	""	"iYGR253C-0"	7080	28460	80	763	1467	1438	100	109	49	100	100	0	1487	2966	3046	112	155	124	100	100	0	0	0	0	0	0	0	0	0	0	0	0	0	0	0	0	0	0	0	0.482	0.479	0.484	0.480	1.906	0.442	0.855	0.000	0.000	0.000	0.000	0.000	0.000	0.000	0.000	0.000	0.000	0.000	0.000	0.000	0.000	52	340	2038	4221	-1.052	Error	Error	663	1375	0	0	1367	2854	0	0	0	0
2	7	15	""	"iYHR186C"	7280	28460	90	3886	4919	3633	101	113	58	100	100	0	3548	4674	3291	108	143	101	100	100	0	0	0	0	0	0	0	0	0	0	0	0	0	0	0	0	0	0	0	1.100	1.055	1.050	1.095	1.964	1.100	0.847	0.000	0.000	0.000	0.000	0.000	0.000	0.000	0.000	0.000	0.000	0.000	0.000	0.000	0.000	52	420	7225	9384	0.138	Error	Error	3785	3440	0	0	4818	4566	0	0	0	0
2	8	15	""	"iYHR191C"	7480	28470	100	906	1172	834	103	115	57	96	96	0	1482	1765	1215	121	155	119	96	92	0	0	0	0	0	0	0	0	0	0	0	0	0	0	0	0	0	0	0	0.590	0.650	0.737	0.721	2.011	0.636	0.805	0.000	0.000	0.000	0.000	0.000	0.000	0.000	0.000	0.000	0.000	0.000	0.000	0.000	0.000	80	535	2164	2713	-0.761	Error	Error	803	1361	0	0	1069	1644	0	0	0	0
2	9	15	""	"iYHR196W"	7680	28460	90	735	894	585	114	125	58	100	96	0	806	1020	705	130	175	129	100	82	0	0	0	0	0	0	0	0	0	0	0	0	0	0	0	0	0	0	0	0.919	0.876	0.875	0.895	1.864	0.831	0.703	0.000	0.000	0.000	0.000	0.000	0.000	0.000	0.000	0.000	0.000	0.000	0.000	0.000	0.000	52	414	1297	1670	-0.122	Error	Error	621	676	0	0	780	890	0	0	0	0
2	10	15	""	"iYHRCdelta16-0"	7880	28470	100	4332	6347	5822	124	134	62	100	100	0	7320	12208	12208	161	192	126	100	100	0	0	0	0	0	0	0	0	0	0	0	0	0	0	0	0	0	0	0	0.588	0.517	0.530	0.579	1.897	0.478	0.899	0.000	0.000	0.000	0.000	0.000	0.000	0.000	0.000	0.000	0.000	0.000	0.000	0.000	0.000	80	526	11367	18270	-0.767	Error	Error	4208	7159	0	0	6223	12047	0	0	0	0
2	11	15	""	"iYIL174W-1"	8090	28470	90	1100	2168	2008	121	132	58	100	100	0	1987	3996	3810	157	191	122	100	100	0	0	0	0	0	0	0	0	0	0	0	0	0	0	0	0	0	0	0	0.535	0.533	0.600	0.553	1.772	0.513	0.896	0.000	0.000	0.000	0.000	0.000	0.000	0.000	0.000	0.000	0.000	0.000	0.000	0.000	0.000	52	408	2809	5886	-0.902	Error	Error	979	1830	0	0	2047	3839	0	0	0	0
2	12	15	""	"iYIL170W-1"	8280	28470	100	785	1184	993	107	115	50	98	95	0	2477	4051	3717	124	157	102	100	100	0	0	0	0	0	0	0	0	0	0	0	0	0	0	0	0	0	0	0	0.288	0.274	0.272	0.279	1.866	0.261	0.917	0.000	0.000	0.000	0.000	0.000	0.000	0.000	0.000	0.000	0.000	0.000	0.000	0.000	0.000	80	526	3031	5004	-1.795	Error	Error	678	2353	0	0	1077	3927	0	0	0	0
2	13	15	""	"iYIL153W"	8470	28470	80	833	1135	917	109	116	50	96	94	0	633	1046	950	123	150	97	88	76	0	0	0	0	0	0	0	0	0	0	0	0	0	0	0	0	0	0	0	1.420	1.112	1.134	1.408	3.057	1.047	0.726	0.000	0.000	0.000	0.000	0.000	0.000	0.000	0.000	0.000	0.000	0.000	0.000	0.000	0.000	52	340	1234	1949	0.505	Error	Error	724	510	0	0	1026	923	0	0	0	0
2	14	15	""	"iYIL149C"	8670	28470	80	1428	2610	2291	113	119	52	98	98	0	3352	5503	4553	122	153	101	100	100	0	0	0	0	0	0	0	0	0	0	0	0	0	0	0	0	0	0	0	0.407	0.464	0.440	0.421	2.033	0.463	0.878	0.000	0.000	0.000	0.000	0.000	0.000	0.000	0.000	0.000	0.000	0.000	0.000	0.000	0.000	52	340	4545	7878	-1.296	Error	Error	1315	3230	0	0	2497	5381	0	0	0	0
2	15	15	""	"iYIL145C"	8890	28460	80	1852	2652	2054	108	122	60	100	100	0	4445	5763	4340	151	176	106	100	100	0	0	0	0	0	0	0	0	0	0	0	0	0	0	0	0	0	0	0	0.406	0.453	0.460	0.455	1.626	0.446	0.913	0.000	0.000	0.000	0.000	0.000	0.000	0.000	0.000	0.000	0.000	0.000	0.000	0.000	0.000	52	340	6038	8156	-1.300	Error	Error	1744	4294	0	0	2544	5612	0	0	0	0
2	16	15	""	"iYIL129C"	9070	28460	90	1291	1627	1080	102	115	57	100	100	0	5141	6492	4155	132	163	109	100	100	0	0	0	0	0	0	0	0	0	0	0	0	0	0	0	0	0	0	0	0.237	0.240	0.246	0.240	1.495	0.237	0.912	0.000	0.000	0.000	0.000	0.000	0.000	0.000	0.000	0.000	0.000	0.000	0.000	0.000	0.000	52	414	6198	7885	-2.075	Error	Error	1189	5009	0	0	1525	6360	0	0	0	0
2	17	15	""	"iYIL125W"	9280	28470	80	590	848	693	96	105	47	100	96	0	1140	1906	1721	111	145	104	100	88	0	0	0	0	0	0	0	0	0	0	0	0	0	0	0	0	0	0	0	0.480	0.419	0.410	0.477	1.994	0.393	0.874	0.000	0.000	0.000	0.000	0.000	0.000	0.000	0.000	0.000	0.000	0.000	0.000	0.000	0.000	52	340	1523	2547	-1.059	Error	Error	494	1029	0	0	752	1795	0	0	0	0
2	18	15	""	"iYIL121W"	9480	28470	90	2227	3181	2309	107	114	51	100	100	0	1536	2361	1768	113	146	109	100	100	0	0	0	0	0	0	0	0	0	0	0	0	0	0	0	0	0	0	0	1.490	1.367	1.381	1.397	1.550	1.370	0.868	0.000	0.000	0.000	0.000	0.000	0.000	0.000	0.000	0.000	0.000	0.000	0.000	0.000	0.000	52	420	3543	5322	0.575	Error	Error	2120	1423	0	0	3074	2248	0	0	0	0
2	19	15	""	"itR(ACG)J"	9680	28470	100	1402	1878	1351	102	113	67	100	98	0	1292	1771	1330	108	138	123	97	95	0	0	0	0	0	0	0	0	0	0	0	0	0	0	0	0	0	0	0	1.098	1.068	1.069	1.082	1.984	1.059	0.778	0.000	0.000	0.000	0.000	0.000	0.000	0.000	0.000	0.000	0.000	0.000	0.000	0.000	0.000	80	554	2484	3439	0.135	Error	Error	1300	1184	0	0	1776	1663	0	0	0	0
2	20	15	""	"iYJL098W"	9890	28460	80	443	486	226	108	118	55	96	90	0	928	935	428	125	158	105	96	92	0	0	0	0	0	0	0	0	0	0	0	0	0	0	0	0	0	0	0	0.417	0.467	0.506	0.456	1.723	0.454	0.753	0.000	0.000	0.000	0.000	0.000	0.000	0.000	0.000	0.000	0.000	0.000	0.000	0.000	0.000	52	340	1138	1188	-1.261	Error	Error	335	803	0	0	378	810	0	0	0	0
2	21	15	""	"iYJL093C"	10090	28470	80	1788	2189	1577	137	144	62	100	100	0	4079	4513	3265	186	219	140	100	100	0	0	0	0	0	0	0	0	0	0	0	0	0	0	0	0	0	0	0	0.424	0.474	0.466	0.456	1.660	0.464	0.913	0.000	0.000	0.000	0.000	0.000	0.000	0.000	0.000	0.000	0.000	0.000	0.000	0.000	0.000	52	332	5544	6379	-1.238	Error	Error	1651	3893	0	0	2052	4327	0	0	0	0
2	1	16	""	"iYJL074C"	6090	28670	100	2602	2427	993	114	124	59	100	100	0	4123	3865	1464	137	180	126	100	100	0	0	0	0	0	0	0	0	0	0	0	0	0	0	0	0	0	0	0	0.624	0.620	0.617	0.599	1.490	0.618	0.895	0.000	0.000	0.000	0.000	0.000	0.000	0.000	0.000	0.000	0.000	0.000	0.000	0.000	0.000	80	516	6474	6041	-0.680	Error	Error	2488	3986	0	0	2313	3728	0	0	0	0
2	2	16	""	"iYJL070C"	6280	28670	100	684	777	393	113	121	53	100	97	0	1402	1561	896	145	183	120	98	95	0	0	0	0	0	0	0	0	0	0	0	0	0	0	0	0	0	0	0	0.454	0.469	0.494	0.508	1.855	0.432	0.821	0.000	0.000	0.000	0.000	0.000	0.000	0.000	0.000	0.000	0.000	0.000	0.000	0.000	0.000	80	512	1828	2080	-1.138	Error	Error	571	1257	0	0	664	1416	0	0	0	0
2	3	16	""	"iYJL064W"	6480	28670	100	423	445	227	116	126	53	92	85	0	1570	1841	1074	178	208	123	98	96	0	0	0	0	0	0	0	0	0	0	0	0	0	0	0	0	0	0	0	0.221	0.198	0.205	0.202	1.753	0.183	0.788	0.000	0.000	0.000	0.000	0.000	0.000	0.000	0.000	0.000	0.000	0.000	0.000	0.000	0.000	80	528	1699	1992	-2.181	Error	Error	307	1392	0	0	329	1663	0	0	0	0
2	4	16	""	"iSNR60"	6680	28660	90	1438	1491	714	123	131	56	100	100	0	2225	2295	1122	196	224	125	100	100	0	0	0	0	0	0	0	0	0	0	0	0	0	0	0	0	0	0	0	0.648	0.652	0.633	0.661	1.472	0.621	0.905	0.000	0.000	0.000	0.000	0.000	0.000	0.000	0.000	0.000	0.000	0.000	0.000	0.000	0.000	52	420	3344	3467	-0.626	Error	Error	1315	2029	0	0	1368	2099	0	0	0	0
2	5	16	""	"iYJLCdelta5"	6880	28670	100	1240	1863	1475	123	134	57	100	100	0	1739	2207	1664	179	207	119	98	98	0	0	0	0	0	0	0	0	0	0	0	0	0	0	0	0	0	0	0	0.716	0.858	0.848	0.897	1.604	0.861	0.878	0.000	0.000	0.000	0.000	0.000	0.000	0.000	0.000	0.000	0.000	0.000	0.000	0.000	0.000	80	530	2677	3768	-0.482	Error	Error	1117	1560	0	0	1740	2028	0	0	0	0
2	6	16	""	"iYJL043W"	7080	28670	80	662	1023	899	109	119	61	100	88	0	1232	1892	1607	131	170	118	96	94	0	0	0	0	0	0	0	0	0	0	0	0	0	0	0	0	0	0	0	0.502	0.519	0.456	0.504	1.995	0.528	0.871	0.000	0.000	0.000	0.000	0.000	0.000	0.000	0.000	0.000	0.000	0.000	0.000	0.000	0.000	52	340	1654	2675	-0.993	Error	Error	553	1101	0	0	914	1761	0	0	0	0
2	7	16	""	"iYJL029C"	7280	28660	90	330	376	174	95	103	46	98	90	0	849	881	398	105	138	96	100	92	0	0	0	0	0	0	0	0	0	0	0	0	0	0	0	0	0	0	0	0.316	0.362	0.374	0.348	1.766	0.358	0.704	0.000	0.000	0.000	0.000	0.000	0.000	0.000	0.000	0.000	0.000	0.000	0.000	0.000	0.000	52	420	979	1057	-1.663	Error	Error	235	744	0	0	281	776	0	0	0	0
2	8	16	""	"iYJL026W"	7490	28670	110	376	566	453	101	112	54	91	85	0	471	735	606	115	152	102	93	72	0	0	0	0	0	0	0	0	0	0	0	0	0	0	0	0	0	0	0	0.772	0.750	0.791	0.793	2.336	0.719	0.745	0.000	0.000	0.000	0.000	0.000	0.000	0.000	0.000	0.000	0.000	0.000	0.000	0.000	0.000	80	574	631	1085	-0.372	Error	Error	275	356	0	0	465	620	0	0	0	0
2	9	16	""	"iYJL022W"	7680	28670	110	2480	2762	1382	108	116	52	100	100	0	3623	3992	2245	125	162	114	100	97	0	0	0	0	0	0	0	0	0	0	0	0	0	0	0	0	0	0	0	0.678	0.686	0.669	0.752	1.636	0.654	0.890	0.000	0.000	0.000	0.000	0.000	0.000	0.000	0.000	0.000	0.000	0.000	0.000	0.000	0.000	80	574	5870	6521	-0.560	Error	Error	2372	3498	0	0	2654	3867	0	0	0	0
2	10	16	""	"iYKL121W"	7880	28660	110	2288	2822	1994	131	138	61	100	100	0	3148	4027	3032	171	200	126	97	96	0	0	0	0	0	0	0	0	0	0	0	0	0	0	0	0	0	0	0	0.725	0.698	0.747	0.749	1.636	0.660	0.882	0.000	0.000	0.000	0.000	0.000	0.000	0.000	0.000	0.000	0.000	0.000	0.000	0.000	0.000	80	566	5134	6547	-0.465	Error	Error	2157	2977	0	0	2691	3856	0	0	0	0
2	11	16	""	"iYKL117W"	8080	28660	100	3087	4437	3350	124	134	60	100	100	0	1347	1808	1375	151	185	117	97	95	0	0	0	0	0	0	0	0	0	0	0	0	0	0	0	0	0	0	0	2.477	2.603	2.698	2.901	1.988	2.668	0.861	0.000	0.000	0.000	0.000	0.000	0.000	0.000	0.000	0.000	0.000	0.000	0.000	0.000	0.000	80	507	4159	5970	1.309	Error	Error	2963	1196	0	0	4313	1657	0	0	0	0
2	12	16	""	"iYKL111C"	8270	28670	90	281	966	1396	104	112	52	84	67	0	361	953	1233	115	154	113	75	51	0	0	0	0	0	0	0	0	0	0	0	0	0	0	0	0	0	0	0	0.720	1.029	0.820	0.864	3.107	1.109	0.828	0.000	0.000	0.000	0.000	0.000	0.000	0.000	0.000	0.000	0.000	0.000	0.000	0.000	0.000	52	414	423	1700	-0.475	Error	Error	177	246	0	0	862	838	0	0	0	0
2	13	16	""	"iYKL097W-A-0"	8480	28670	80	858	1095	804	112	124	56	98	92	0	2242	2973	2199	135	170	112	100	100	0	0	0	0	0	0	0	0	0	0	0	0	0	0	0	0	0	0	0	0.354	0.346	0.344	0.329	2.158	0.320	0.816	0.000	0.000	0.000	0.000	0.000	0.000	0.000	0.000	0.000	0.000	0.000	0.000	0.000	0.000	52	340	2853	3821	-1.498	Error	Error	746	2107	0	0	983	2838	0	0	0	0
2	14	16	""	"iYKL094W"	8680	28660	100	3439	4827	3369	121	132	62	100	100	0	3005	3649	2556	141	169	107	100	100	0	0	0	0	0	0	0	0	0	0	0	0	0	0	0	0	0	0	0	1.159	1.342	1.368	1.422	1.581	1.347	0.932	0.000	0.000	0.000	0.000	0.000	0.000	0.000	0.000	0.000	0.000	0.000	0.000	0.000	0.000	80	541	6182	8214	0.212	Error	Error	3318	2864	0	0	4706	3508	0	0	0	0
2	15	16	""	"iYKL090W"	8890	28670	80	560	669	403	110	118	51	96	90	0	1444	1804	1258	134	160	99	96	90	0	0	0	0	0	0	0	0	0	0	0	0	0	0	0	0	0	0	0	0.344	0.335	0.341	0.378	2.171	0.313	0.855	0.000	0.000	0.000	0.000	0.000	0.000	0.000	0.000	0.000	0.000	0.000	0.000	0.000	0.000	52	340	1760	2229	-1.542	Error	Error	450	1310	0	0	559	1670	0	0	0	0
2	16	16	""	"iYKL072W"	9070	28680	80	465	831	985	121	128	55	94	82	0	520	935	1121	143	169	99	94	86	0	0	0	0	0	0	0	0	0	0	0	0	0	0	0	0	0	0	0	0.912	0.896	0.849	0.793	2.386	0.871	0.776	0.000	0.000	0.000	0.000	0.000	0.000	0.000	0.000	0.000	0.000	0.000	0.000	0.000	0.000	52	340	721	1502	-0.132	Error	Error	344	377	0	0	710	792	0	0	0	0
2	17	16	""	"iYKL071W"	9290	28670	100	813	1334	1271	116	129	61	97	96	0	1447	2332	2139	141	170	104	97	93	0	0	0	0	0	0	0	0	0	0	0	0	0	0	0	0	0	0	0	0.534	0.556	0.537	0.551	1.903	0.558	0.872	0.000	0.000	0.000	0.000	0.000	0.000	0.000	0.000	0.000	0.000	0.000	0.000	0.000	0.000	80	522	2003	3409	-0.906	Error	Error	697	1306	0	0	1218	2191	0	0	0	0
2	18	16	""	"itV(AAC)K1-1"	9470	28670	100	545	981	1145	115	128	62	93	81	0	1187	2811	3518	136	167	110	96	87	0	0	0	0	0	0	0	0	0	0	0	0	0	0	0	0	0	0	0	0.409	0.324	0.380	0.356	2.281	0.301	0.833	0.000	0.000	0.000	0.000	0.000	0.000	0.000	0.000	0.000	0.000	0.000	0.000	0.000	0.000	80	522	1481	3541	-1.289	Error	Error	430	1051	0	0	866	2675	0	0	0	0
2	19	16	""	"iYKL056C"	9690	28680	80	467	614	465	119	135	71	92	80	0	930	1404	1153	141	181	144	96	88	0	0	0	0	0	0	0	0	0	0	0	0	0	0	0	0	0	0	0	0.441	0.392	0.382	0.376	1.824	0.368	0.813	0.000	0.000	0.000	0.000	0.000	0.000	0.000	0.000	0.000	0.000	0.000	0.000	0.000	0.000	52	340	1137	1758	-1.181	Error	Error	348	789	0	0	495	1263	0	0	0	0
2	20	16	""	"iYKL052C"	9880	28660	100	1367	1606	1058	119	148	251	97	82	0	3872	4295	2986	141	181	135	98	96	0	0	0	0	0	0	0	0	0	0	0	0	0	0	0	0	0	0	0	0.334	0.358	0.358	0.395	1.967	0.342	0.773	0.000	0.000	0.000	0.000	0.000	0.000	0.000	0.000	0.000	0.000	0.000	0.000	0.000	0.000	80	536	4979	5641	-1.580	Error	Error	1248	3731	0	0	1487	4154	0	0	0	0
2	21	16	""	"iYKL048C"	10080	28670	90	1372	1468	635	125	131	60	100	100	0	2417	2353	1024	149	175	103	100	100	0	0	0	0	0	0	0	0	0	0	0	0	0	0	0	0	0	0	0	0.550	0.609	0.657	0.613	1.584	0.602	0.835	0.000	0.000	0.000	0.000	0.000	0.000	0.000	0.000	0.000	0.000	0.000	0.000	0.000	0.000	52	420	3515	3547	-0.863	Error	Error	1247	2268	0	0	1343	2204	0	0	0	0
2	1	17	""	"iYLR069C"	6080	28860	110	1120	1420	974	111	121	55	100	97	0	1337	1729	1208	147	180	111	97	95	0	0	0	0	0	0	0	0	0	0	0	0	0	0	0	0	0	0	0	0.848	0.827	0.878	0.884	1.718	0.802	0.858	0.000	0.000	0.000	0.000	0.000	0.000	0.000	0.000	0.000	0.000	0.000	0.000	0.000	0.000	80	592	2199	2891	-0.238	Error	Error	1009	1190	0	0	1309	1582	0	0	0	0
2	2	17	""	"iYLR073C"	6300	28860	90	1258	1234	478	111	117	58	100	98	0	2866	2783	1088	156	190	139	100	100	0	0	0	0	0	0	0	0	0	0	0	0	0	0	0	0	0	0	0	0.423	0.427	0.418	0.421	1.520	0.404	0.879	0.000	0.000	0.000	0.000	0.000	0.000	0.000	0.000	0.000	0.000	0.000	0.000	0.000	0.000	52	415	3857	3750	-1.240	Error	Error	1147	2710	0	0	1123	2627	0	0	0	0
2	3	17	""	"iYLR078C"	6500	28860	90	1901	2004	1118	122	137	106	98	94	0	2650	2722	1390	173	213	149	100	98	0	0	0	0	0	0	0	0	0	0	0	0	0	0	0	0	0	0	0	0.718	0.738	0.762	0.698	1.864	0.740	0.871	0.000	0.000	0.000	0.000	0.000	0.000	0.000	0.000	0.000	0.000	0.000	0.000	0.000	0.000	52	415	4256	4431	-0.478	Error	Error	1779	2477	0	0	1882	2549	0	0	0	0
2	4	17	""	"iYLR094C"	6690	28860	80	2346	2158	917	123	130	55	100	100	0	6769	6372	2854	185	213	119	100	100	0	0	0	0	0	0	0	0	0	0	0	0	0	0	0	0	0	0	0	0.338	0.329	0.323	0.334	1.411	0.317	0.920	0.000	0.000	0.000	0.000	0.000	0.000	0.000	0.000	0.000	0.000	0.000	0.000	0.000	0.000	52	340	8807	8222	-1.566	Error	Error	2223	6584	0	0	2035	6187	0	0	0	0
2	5	17	""	"iYLR098C"	6890	28860	90	1460	1599	1088	123	132	60	100	98	0	1949	2377	1570	167	191	110	100	100	0	0	0	0	0	0	0	0	0	0	0	0	0	0	0	0	0	0	0	0.750	0.668	0.663	0.630	1.730	0.653	0.863	0.000	0.000	0.000	0.000	0.000	0.000	0.000	0.000	0.000	0.000	0.000	0.000	0.000	0.000	52	414	3119	3686	-0.414	Error	Error	1337	1782	0	0	1476	2210	0	0	0	0
2	6	17	""	"iYLR104W"	7090	28860	90	490	930	922	110	122	70	88	80	0	489	798	727	135	164	107	82	71	0	0	0	0	0	0	0	0	0	0	0	0	0	0	0	0	0	0	0	1.073	1.237	1.177	1.189	2.331	1.136	0.720	0.000	0.000	0.000	0.000	0.000	0.000	0.000	0.000	0.000	0.000	0.000	0.000	0.000	0.000	52	420	734	1483	0.102	Error	Error	380	354	0	0	820	663	0	0	0	0
2	7	17	""	"iYLR117C"	7290	28870	100	2009	2554	2178	97	104	48	98	98	0	2955	3673	3221	113	139	89	96	93	0	0	0	0	0	0	0	0	0	0	0	0	0	0	0	0	0	0	0	0.673	0.690	0.707	0.703	1.924	0.660	0.866	0.000	0.000	0.000	0.000	0.000	0.000	0.000	0.000	0.000	0.000	0.000	0.000	0.000	0.000	80	534	4754	6017	-0.572	Error	Error	1912	2842	0	0	2457	3560	0	0	0	0
2	8	17	""	"iYLR121C"	7490	28870	100	804	1056	760	98	108	50	95	91	0	1799	2434	1831	115	144	100	96	95	0	0	0	0	0	0	0	0	0	0	0	0	0	0	0	0	0	0	0	0.419	0.413	0.435	0.414	2.201	0.397	0.875	0.000	0.000	0.000	0.000	0.000	0.000	0.000	0.000	0.000	0.000	0.000	0.000	0.000	0.000	80	504	2390	3277	-1.254	Error	Error	706	1684	0	0	958	2319	0	0	0	0
2	9	17	""	"iYLR125W"	7690	28870	100	2068	3304	3294	106	116	51	98	98	0	1722	2790	2745	123	153	102	90	86	0	0	0	0	0	0	0	0	0	0	0	0	0	0	0	0	0	0	0	1.227	1.199	1.206	1.279	2.110	1.213	0.920	0.000	0.000	0.000	0.000	0.000	0.000	0.000	0.000	0.000	0.000	0.000	0.000	0.000	0.000	80	497	3561	5865	0.295	Error	Error	1962	1599	0	0	3198	2667	0	0	0	0
2	10	17	""	"itD(GUC)L1"	7880	28870	100	406	452	260	126	136	61	92	75	0	513	612	374	159	191	125	82	67	0	0	0	0	0	0	0	0	0	0	0	0	0	0	0	0	0	0	0	0.791	0.720	0.706	0.755	2.036	0.645	0.663	0.000	0.000	0.000	0.000	0.000	0.000	0.000	0.000	0.000	0.000	0.000	0.000	0.000	0.000	80	512	634	779	-0.338	Error	Error	280	354	0	0	326	453	0	0	0	0
2	11	17	""	"iYLR147C"	8090	28860	100	951	1165	813	123	132	61	100	96	0	1469	1829	1340	151	186	114	96	92	0	0	0	0	0	0	0	0	0	0	0	0	0	0	0	0	0	0	0	0.628	0.621	0.591	0.655	1.902	0.594	0.833	0.000	0.000	0.000	0.000	0.000	0.000	0.000	0.000	0.000	0.000	0.000	0.000	0.000	0.000	80	513	2146	2720	-0.671	Error	Error	828	1318	0	0	1042	1678	0	0	0	0
2	12	17	""	"iYLR151C"	8280	28870	110	1606	1952	1177	109	118	79	100	96	0	983	1220	743	129	170	169	93	88	0	0	0	0	0	0	0	0	0	0	0	0	0	0	0	0	0	0	0	1.753	1.689	1.677	1.727	1.676	1.733	0.823	0.000	0.000	0.000	0.000	0.000	0.000	0.000	0.000	0.000	0.000	0.000	0.000	0.000	0.000	80	599	2351	2934	0.810	Error	Error	1497	854	0	0	1843	1091	0	0	0	0
2	13	17	""	"iYLR459W"	8490	28880	80	631	2277	3353	117	139	123	92	73	0	579	2185	2929	142	187	231	78	46	0	0	0	0	0	0	0	0	0	0	0	0	0	0	0	0	0	0	0	1.176	1.057	0.872	0.948	2.349	1.134	0.883	0.000	0.000	0.000	0.000	0.000	0.000	0.000	0.000	0.000	0.000	0.000	0.000	0.000	0.000	52	340	951	4203	0.234	Error	Error	514	437	0	0	2160	2043	0	0	0	0
2	14	17	""	"iYLR461W-1"	8690	28870	90	5810	12679	15628	121	131	64	100	100	1	8440	16066	17361	152	180	117	100	100	1	0	0	0	0	0	0	0	0	0	0	0	0	0	0	0	0	0	0	0.686	0.789	0.680	0.787	1.987	0.851	0.907	0.000	0.000	0.000	0.000	0.000	0.000	0.000	0.000	0.000	0.000	0.000	0.000	0.000	0.000	52	414	13977	28472	-0.543	Error	Error	5689	8288	0	0	12558	15914	0	0	0	0
2	15	17	""	"iYML132W-0"	8880	28860	100	1907	4255	4933	115	122	73	100	100	0	2578	4974	5839	139	172	161	100	92	0	0	0	0	0	0	0	0	0	0	0	0	0	0	0	0	0	0	0	0.735	0.856	0.864	0.945	1.882	0.840	0.894	0.000	0.000	0.000	0.000	0.000	0.000	0.000	0.000	0.000	0.000	0.000	0.000	0.000	0.000	80	523	4231	8975	-0.445	Error	Error	1792	2439	0	0	4140	4835	0	0	0	0
2	16	17	""	"iYML117W-A"	9080	28880	90	1471	1860	1177	130	140	59	98	98	0	2172	2767	1827	163	202	125	100	100	0	0	0	0	0	0	0	0	0	0	0	0	0	0	0	0	0	0	0	0.667	0.664	0.629	0.673	1.674	0.621	0.859	0.000	0.000	0.000	0.000	0.000	0.000	0.000	0.000	0.000	0.000	0.000	0.000	0.000	0.000	52	420	3350	4334	-0.583	Error	Error	1341	2009	0	0	1730	2604	0	0	0	0
2	17	17	""	"iYML113W"	9290	28870	70	3262	4286	3940	144	148	59	100	100	0	3386	5893	4965	173	200	107	100	100	0	0	0	0	0	0	0	0	0	0	0	0	0	0	0	0	0	0	0	0.970	0.724	0.580	0.655	1.609	0.747	0.882	0.000	0.000	0.000	0.000	0.000	0.000	0.000	0.000	0.000	0.000	0.000	0.000	0.000	0.000	32	236	6331	9862	-0.043	Error	Error	3118	3213	0	0	4142	5720	0	0	0	0
2	18	17	""	"iYML109W"	9480	28870	70	943	1205	848	122	131	55	100	96	0	979	1504	1101	149	178	106	100	100	0	0	0	0	0	0	0	0	0	0	0	0	0	0	0	0	0	0	0	0.989	0.799	0.774	0.781	2.151	0.778	0.847	0.000	0.000	0.000	0.000	0.000	0.000	0.000	0.000	0.000	0.000	0.000	0.000	0.000	0.000	32	236	1651	2438	-0.016	Error	Error	821	830	0	0	1083	1355	0	0	0	0
2	19	17	""	"iYML089C"	9680	28870	90	829	964	567	150	166	79	94	90	0	4266	4248	2487	178	214	136	98	98	0	0	0	0	0	0	0	0	0	0	0	0	0	0	0	0	0	0	0	0.166	0.200	0.199	0.203	1.924	0.195	0.855	0.000	0.000	0.000	0.000	0.000	0.000	0.000	0.000	0.000	0.000	0.000	0.000	0.000	0.000	52	420	4767	4884	-2.590	Error	Error	679	4088	0	0	814	4070	0	0	0	0
2	20	17	""	"iYML085C"	9880	28880	70	353	596	467	143	158	72	75	56	0	703	1276	912	167	207	145	100	81	0	0	0	0	0	0	0	0	0	0	0	0	0	0	0	0	0	0	0	0.392	0.408	0.337	0.276	2.628	0.404	0.695	0.000	0.000	0.000	0.000	0.000	0.000	0.000	0.000	0.000	0.000	0.000	0.000	0.000	0.000	32	236	746	1562	-1.352	Error	Error	210	536	0	0	453	1109	0	0	0	0
2	21	17	""	"iYML081W"	10090	28870	80	1535	2184	1868	125	130	59	98	96	0	1988	2339	1749	141	170	117	88	84	0	0	0	0	0	0	0	0	0	0	0	0	0	0	0	0	0	0	0	0.763	0.937	0.931	0.900	2.176	1.003	0.889	0.000	0.000	0.000	0.000	0.000	0.000	0.000	0.000	0.000	0.000	0.000	0.000	0.000	0.000	52	340	3257	4257	-0.389	Error	Error	1410	1847	0	0	2059	2198	0	0	0	0
2	1	18	""	"iYML068W"	6100	29060	80	1016	1118	681	108	117	51	96	96	0	1070	1137	704	134	164	100	92	86	0	0	0	0	0	0	0	0	0	0	0	0	0	0	0	0	0	0	0	0.970	1.007	1.015	1.109	1.637	0.998	0.852	0.000	0.000	0.000	0.000	0.000	0.000	0.000	0.000	0.000	0.000	0.000	0.000	0.000	0.000	52	340	1844	2013	-0.044	Error	Error	908	936	0	0	1010	1003	0	0	0	0
2	2	18	""	"iYML064C"	6300	29070	80	1857	2445	1778	111	115	46	100	100	0	3137	4143	2891	150	174	106	100	100	0	0	0	0	0	0	0	0	0	0	0	0	0	0	0	0	0	0	0	0.585	0.585	0.575	0.564	1.586	0.583	0.914	0.000	0.000	0.000	0.000	0.000	0.000	0.000	0.000	0.000	0.000	0.000	0.000	0.000	0.000	52	340	4733	6327	-0.775	Error	Error	1746	2987	0	0	2334	3993	0	0	0	0
2	3	18	""	"iYML060W"	6490	29070	100	1116	1362	819	118	123	51	100	100	0	1321	1777	1178	157	204	440	86	70	0	0	0	0	0	0	0	0	0	0	0	0	0	0	0	0	0	0	0	0.857	0.768	0.759	0.812	1.589	0.722	0.852	0.000	0.000	0.000	0.000	0.000	0.000	0.000	0.000	0.000	0.000	0.000	0.000	0.000	0.000	80	528	2162	2864	-0.222	Error	Error	998	1164	0	0	1244	1620	0	0	0	0
2	4	18	""	"iYMR222C"	6690	29060	90	2028	2126	983	120	126	53	100	100	0	3066	2880	1392	168	192	106	100	100	0	0	0	0	0	0	0	0	0	0	0	0	0	0	0	0	0	0	0	0.658	0.740	0.747	0.768	1.602	0.711	0.860	0.000	0.000	0.000	0.000	0.000	0.000	0.000	0.000	0.000	0.000	0.000	0.000	0.000	0.000	52	420	4806	4718	-0.603	Error	Error	1908	2898	0	0	2006	2712	0	0	0	0
2	5	18	""	"iYMR226C"	6890	29070	90	950	1253	995	112	120	52	100	94	0	1503	2185	1856	160	189	127	94	88	0	0	0	0	0	0	0	0	0	0	0	0	0	0	0	0	0	0	0	0.624	0.563	0.536	0.610	2.029	0.500	0.861	0.000	0.000	0.000	0.000	0.000	0.000	0.000	0.000	0.000	0.000	0.000	0.000	0.000	0.000	52	420	2181	3166	-0.680	Error	Error	838	1343	0	0	1141	2025	0	0	0	0
2	6	18	""	"iYMR230W"	7090	29070	100	697	823	719	103	114	60	87	83	0	1469	2370	2282	137	163	100	97	95	0	0	0	0	0	0	0	0	0	0	0	0	0	0	0	0	0	0	0	0.446	0.322	0.346	0.349	2.270	0.297	0.859	0.000	0.000	0.000	0.000	0.000	0.000	0.000	0.000	0.000	0.000	0.000	0.000	0.000	0.000	80	548	1926	2953	-1.165	Error	Error	594	1332	0	0	720	2233	0	0	0	0
2	7	18	""	"iYMR245W"	7290	29070	80	1527	1825	1073	94	100	43	100	100	0	5118	5743	3633	108	131	82	100	100	0	0	0	0	0	0	0	0	0	0	0	0	0	0	0	0	0	0	0	0.286	0.307	0.306	0.314	1.530	0.291	0.904	0.000	0.000	0.000	0.000	0.000	0.000	0.000	0.000	0.000	0.000	0.000	0.000	0.000	0.000	52	340	6443	7366	-1.806	Error	Error	1433	5010	0	0	1731	5635	0	0	0	0
2	8	18	""	"iYMRWdelta19-0"	7490	29070	100	1916	2492	2390	99	108	50	97	96	0	2843	4064	3991	111	139	88	98	98	0	0	0	0	0	0	0	0	0	0	0	0	0	0	0	0	0	0	0	0.665	0.605	0.601	0.612	1.949	0.584	0.880	0.000	0.000	0.000	0.000	0.000	0.000	0.000	0.000	0.000	0.000	0.000	0.000	0.000	0.000	80	513	4549	6346	-0.588	Error	Error	1817	2732	0	0	2393	3953	0	0	0	0
2	9	18	""	"iYMR251W-A"	7690	29070	100	1245	1454	849	100	111	56	100	100	0	1144	1382	806	111	146	105	100	97	0	0	0	0	0	0	0	0	0	0	0	0	0	0	0	0	0	0	0	1.108	1.065	1.093	1.097	1.573	1.068	0.843	0.000	0.000	0.000	0.000	0.000	0.000	0.000	0.000	0.000	0.000	0.000	0.000	0.000	0.000	80	506	2178	2625	0.149	Error	Error	1145	1033	0	0	1354	1271	0	0	0	0
2	10	18	""	"iYMR267W"	7880	29060	90	3120	3229	1921	119	128	61	100	100	0	1412	1578	955	134	166	109	100	96	0	0	0	0	0	0	0	0	0	0	0	0	0	0	0	0	0	0	0	2.348	2.154	2.246	2.203	1.537	2.252	0.851	0.000	0.000	0.000	0.000	0.000	0.000	0.000	0.000	0.000	0.000	0.000	0.000	0.000	0.000	52	408	4279	4554	1.232	Error	Error	3001	1278	0	0	3110	1444	0	0	0	0
2	11	18	""	"iYMR271C"	8090	29070	100	885	1496	1569	116	126	56	93	88	0	1301	2271	2399	149	178	105	95	93	0	0	0	0	0	0	0	0	0	0	0	0	0	0	0	0	0	0	0	0.668	0.650	0.677	0.635	2.344	0.641	0.914	0.000	0.000	0.000	0.000	0.000	0.000	0.000	0.000	0.000	0.000	0.000	0.000	0.000	0.000	80	532	1921	3502	-0.583	Error	Error	769	1152	0	0	1380	2122	0	0	0	0
2	12	18	""	"iYMR273C"	8270	29080	90	1413	1691	1167	104	110	45	100	100	0	2339	3382	2678	133	159	98	100	100	0	0	0	0	0	0	0	0	0	0	0	0	0	0	0	0	0	0	0	0.593	0.488	0.536	0.522	1.502	0.436	0.891	0.000	0.000	0.000	0.000	0.000	0.000	0.000	0.000	0.000	0.000	0.000	0.000	0.000	0.000	52	402	3515	4836	-0.753	Error	Error	1309	2206	0	0	1587	3249	0	0	0	0
2	13	18	""	"iYMR288W"	8490	29080	90	944	1320	1031	106	119	79	94	94	0	1244	1876	1468	133	203	498	80	61	0	0	0	0	0	0	0	0	0	0	0	0	0	0	0	0	0	0	0	0.754	0.697	0.713	0.694	1.468	0.574	0.698	0.000	0.000	0.000	0.000	0.000	0.000	0.000	0.000	0.000	0.000	0.000	0.000	0.000	0.000	52	408	1949	2957	-0.407	Error	Error	838	1111	0	0	1214	1743	0	0	0	0
2	14	18	""	"iYMR292W"	8680	29070	100	447	600	511	107	121	80	87	77	0	437	561	435	131	194	444	37	11	0	0	0	0	0	0	0	0	0	0	0	0	0	0	0	0	0	0	0	1.111	1.147	1.029	1.070	2.777	1.160	0.671	0.000	0.000	0.000	0.000	0.000	0.000	0.000	0.000	0.000	0.000	0.000	0.000	0.000	0.000	80	527	646	923	0.152	Error	Error	340	306	0	0	493	430	0	0	0	0
2	15	18	""	"iYMR296C"	8880	29070	100	883	1242	1135	110	113	52	98	98	0	2069	2821	2818	130	160	108	100	100	0	0	0	0	0	0	0	0	0	0	0	0	0	0	0	0	0	0	0	0.399	0.421	0.437	0.459	1.899	0.393	0.892	0.000	0.000	0.000	0.000	0.000	0.000	0.000	0.000	0.000	0.000	0.000	0.000	0.000	0.000	80	520	2712	3823	-1.327	Error	Error	773	1939	0	0	1132	2691	0	0	0	0
2	16	18	""	"iYNL048W"	9080	29080	90	240	268	121	117	126	58	80	50	0	743	834	546	154	181	110	90	78	0	0	0	0	0	0	0	0	0	0	0	0	0	0	0	0	0	0	0	0.209	0.222	0.208	0.228	2.389	0.189	0.509	0.000	0.000	0.000	0.000	0.000	0.000	0.000	0.000	0.000	0.000	0.000	0.000	0.000	0.000	52	420	712	831	-2.260	Error	Error	123	589	0	0	151	680	0	0	0	0
2	17	18	""	"iYNL043C"	9280	29070	110	784	1002	666	136	145	66	97	97	0	1254	1793	1295	171	201	113	98	98	0	0	0	0	0	0	0	0	0	0	0	0	0	0	0	0	0	0	0	0.598	0.534	0.538	0.555	1.934	0.492	0.803	0.000	0.000	0.000	0.000	0.000	0.000	0.000	0.000	0.000	0.000	0.000	0.000	0.000	0.000	80	635	1731	2488	-0.741	Error	Error	648	1083	0	0	866	1622	0	0	0	0
2	18	18	""	"iYNL040W"	9480	29090	60	440	1073	1249	160	175	85	62	56	0	395	544	411	167	202	125	59	37	0	0	0	0	0	0	0	0	0	0	0	0	0	0	0	0	0	0	0	1.228	2.422	1.957	1.525	4.267	3.114	0.717	0.000	0.000	0.000	0.000	0.000	0.000	0.000	0.000	0.000	0.000	0.000	0.000	0.000	0.000	32	176	508	1290	0.296	Error	Error	280	228	0	0	913	377	0	0	0	0
2	19	18	""	"iYNL027W"	9680	29070	100	4017	5235	4447	157	178	88	100	100	0	867	1187	912	176	217	141	90	77	0	0	0	0	0	0	0	0	0	0	0	0	0	0	0	0	0	0	0	5.586	5.023	4.687	5.224	1.842	5.689	0.738	0.000	0.000	0.000	0.000	0.000	0.000	0.000	0.000	0.000	0.000	0.000	0.000	0.000	0.000	80	535	4551	6089	2.482	Error	Error	3860	691	0	0	5078	1011	0	0	0	0
2	20	18	""	"iYNL024C"	9880	29060	100	1733	2127	1303	139	153	75	100	100	0	1221	1376	802	164	195	136	97	95	0	0	0	0	0	0	0	0	0	0	0	0	0	0	0	0	0	0	0	1.508	1.640	1.580	1.695	1.599	1.682	0.846	0.000	0.000	0.000	0.000	0.000	0.000	0.000	0.000	0.000	0.000	0.000	0.000	0.000	0.000	80	516	2651	3200	0.593	Error	Error	1594	1057	0	0	1988	1212	0	0	0	0
2	21	18	""	"iYNL020C"	10090	29070	100	713	1459	2210	116	126	56	90	85	0	359	626	668	133	160	101	77	55	0	0	0	0	0	0	0	0	0	0	0	0	0	0	0	0	0	0	0	2.642	2.724	2.317	2.152	2.721	3.641	0.703	0.000	0.000	0.000	0.000	0.000	0.000	0.000	0.000	0.000	0.000	0.000	0.000	0.000	0.000	80	535	823	1836	1.401	Error	Error	597	226	0	0	1343	493	0	0	0	0
2	1	19	""	"iYNL003C"	6100	29270	100	1436	2062	1769	103	110	46	100	97	0	2861	4036	3324	112	138	84	100	100	0	0	0	0	0	0	0	0	0	0	0	0	0	0	0	0	0	0	0	0.485	0.499	0.473	0.483	1.680	0.501	0.895	0.000	0.000	0.000	0.000	0.000	0.000	0.000	0.000	0.000	0.000	0.000	0.000	0.000	0.000	80	525	4082	5883	-1.044	Error	Error	1333	2749	0	0	1959	3924	0	0	0	0
2	2	19	""	"iYNR001C"	6290	29270	100	1402	1984	1461	98	106	47	100	100	0	3156	4526	3808	119	152	106	98	97	0	0	0	0	0	0	0	0	0	0	0	0	0	0	0	0	0	0	0	0.429	0.428	0.417	0.499	2.139	0.388	0.871	0.000	0.000	0.000	0.000	0.000	0.000	0.000	0.000	0.000	0.000	0.000	0.000	0.000	0.000	80	526	4341	6293	-1.220	Error	Error	1304	3037	0	0	1886	4407	0	0	0	0
2	3	19	""	"iYNR002C"	6510	29270	100	364	547	481	105	111	46	97	92	0	769	1214	1074	145	192	444	67	36	0	0	0	0	0	0	0	0	0	0	0	0	0	0	0	0	0	0	0	0.415	0.413	0.378	0.394	2.019	0.401	0.776	0.000	0.000	0.000	0.000	0.000	0.000	0.000	0.000	0.000	0.000	0.000	0.000	0.000	0.000	80	516	883	1511	-1.269	Error	Error	259	624	0	0	442	1069	0	0	0	0
2	4	19	""	"iYNR018W"	6690	29270	100	2438	2783	1616	112	118	48	100	100	0	2978	3400	1908	157	186	112	100	100	0	0	0	0	0	0	0	0	0	0	0	0	0	0	0	0	0	0	0	0.825	0.824	0.809	0.833	1.490	0.821	0.906	0.000	0.000	0.000	0.000	0.000	0.000	0.000	0.000	0.000	0.000	0.000	0.000	0.000	0.000	80	508	5147	5914	-0.278	Error	Error	2326	2821	0	0	2671	3243	0	0	0	0
2	5	19	""	"iYNR022C"	6890	29270	100	842	1073	732	110	119	51	100	96	0	1762	2212	1626	150	181	114	98	97	0	0	0	0	0	0	0	0	0	0	0	0	0	0	0	0	0	0	0	0.454	0.467	0.476	0.479	1.600	0.442	0.882	0.000	0.000	0.000	0.000	0.000	0.000	0.000	0.000	0.000	0.000	0.000	0.000	0.000	0.000	80	521	2344	3025	-1.139	Error	Error	732	1612	0	0	963	2062	0	0	0	0
2	6	19	""	"iYNR027W"	7080	29280	90	302	387	250	108	113	49	86	76	0	675	1042	899	139	164	101	90	84	0	0	0	0	0	0	0	0	0	0	0	0	0	0	0	0	0	0	0	0.362	0.309	0.339	0.351	1.871	0.267	0.770	0.000	0.000	0.000	0.000	0.000	0.000	0.000	0.000	0.000	0.000	0.000	0.000	0.000	0.000	52	411	730	1182	-1.466	Error	Error	194	536	0	0	279	903	0	0	0	0
2	7	19	""	"iYOR064C"	7290	29270	100	485	777	786	96	100	43	96	91	0	1202	2196	2453	103	132	93	95	95	0	0	0	0	0	0	0	0	0	0	0	0	0	0	0	0	0	0	0	0.354	0.325	0.334	0.359	1.955	0.306	0.875	0.000	0.000	0.000	0.000	0.000	0.000	0.000	0.000	0.000	0.000	0.000	0.000	0.000	0.000	80	541	1488	2774	-1.498	Error	Error	389	1099	0	0	681	2093	0	0	0	0
2	8	19	""	"iYOR068C"	7500	29260	90	4501	5882	4297	100	110	51	100	100	0	3668	5045	3686	109	144	106	100	100	0	0	0	0	0	0	0	0	0	0	0	0	0	0	0	0	0	0	0	1.237	1.171	1.250	1.201	1.519	1.181	0.903	0.000	0.000	0.000	0.000	0.000	0.000	0.000	0.000	0.000	0.000	0.000	0.000	0.000	0.000	52	408	7960	10718	0.306	Error	Error	4401	3559	0	0	5782	4936	0	0	0	0
2	9	19	""	"iYOR071C"	7680	29260	90	261	355	263	102	110	48	88	80	0	757	1242	1129	113	158	142	88	78	0	0	0	0	0	0	0	0	0	0	0	0	0	0	0	0	0	0	0	0.247	0.224	0.251	0.238	2.127	0.219	0.723	0.000	0.000	0.000	0.000	0.000	0.000	0.000	0.000	0.000	0.000	0.000	0.000	0.000	0.000	52	408	803	1382	-2.018	Error	Error	159	644	0	0	253	1129	0	0	0	0
2	10	19	""	"iYOR086C"	7890	29270	100	1382	1651	1105	111	119	52	97	97	0	3070	4166	2964	129	156	99	98	97	0	0	0	0	0	0	0	0	0	0	0	0	0	0	0	0	0	0	0	0.432	0.381	0.391	0.386	1.743	0.358	0.855	0.000	0.000	0.000	0.000	0.000	0.000	0.000	0.000	0.000	0.000	0.000	0.000	0.000	0.000	80	533	4212	5577	-1.210	Error	Error	1271	2941	0	0	1540	4037	0	0	0	0
2	11	19	""	"iYOR090C"	8080	29280	90	1677	2024	1347	110	117	47	100	98	0	3771	4242	2990	140	164	93	98	98	0	0	0	0	0	0	0	0	0	0	0	0	0	0	0	0	0	0	0	0.432	0.467	0.465	0.502	1.800	0.444	0.894	0.000	0.000	0.000	0.000	0.000	0.000	0.000	0.000	0.000	0.000	0.000	0.000	0.000	0.000	52	408	5198	6016	-1.212	Error	Error	1567	3631	0	0	1914	4102	0	0	0	0
2	12	19	""	"iYOR094W"	8290	29270	100	643	787	564	99	106	44	98	92	0	1323	1723	1282	124	150	102	96	93	0	0	0	0	0	0	0	0	0	0	0	0	0	0	0	0	0	0	0	0.454	0.430	0.468	0.442	2.204	0.410	0.814	0.000	0.000	0.000	0.000	0.000	0.000	0.000	0.000	0.000	0.000	0.000	0.000	0.000	0.000	80	526	1743	2287	-1.140	Error	Error	544	1199	0	0	688	1599	0	0	0	0
2	13	19	""	"iYOR112W"	8480	29270	100	1705	2188	1591	98	104	43	98	98	0	2591	2995	2430	120	151	108	93	91	0	0	0	0	0	0	0	0	0	0	0	0	0	0	0	0	0	0	0	0.650	0.727	0.778	0.859	2.766	0.676	0.840	0.000	0.000	0.000	0.000	0.000	0.000	0.000	0.000	0.000	0.000	0.000	0.000	0.000	0.000	80	513	4078	4965	-0.621	Error	Error	1607	2471	0	0	2090	2875	0	0	0	0
2	14	19	""	"iYOR116C"	8700	29280	90	1093	1966	1945	104	111	55	98	94	0	2803	4921	4968	112	140	95	100	96	0	0	0	0	0	0	0	0	0	0	0	0	0	0	0	0	0	0	0	0.368	0.387	0.393	0.383	1.857	0.374	0.897	0.000	0.000	0.000	0.000	0.000	0.000	0.000	0.000	0.000	0.000	0.000	0.000	0.000	0.000	52	407	3680	6671	-1.444	Error	Error	989	2691	0	0	1862	4809	0	0	0	0
2	15	19	""	"iYOR121C"	8880	29270	100	878	965	594	103	173	1253	23	0	0	1144	1360	896	116	162	339	82	63	0	0	0	0	0	0	0	0	0	0	0	0	0	0	0	0	0	0	0	0.754	0.693	0.732	0.721	1.899	2.369	0.439	0.000	0.000	0.000	0.000	0.000	0.000	0.000	0.000	0.000	0.000	0.000	0.000	0.000	0.000	80	511	1803	2106	-0.408	Error	Error	775	1028	0	0	862	1244	0	0	0	0
2	16	19	""	"iYOR138C"	9090	29270	80	418	577	409	106	115	49	96	92	0	981	1369	1087	133	161	100	94	92	0	0	0	0	0	0	0	0	0	0	0	0	0	0	0	0	0	0	0	0.368	0.381	0.374	0.410	1.957	0.354	0.823	0.000	0.000	0.000	0.000	0.000	0.000	0.000	0.000	0.000	0.000	0.000	0.000	0.000	0.000	52	340	1160	1707	-1.443	Error	Error	312	848	0	0	471	1236	0	0	0	0
2	17	19	""	"itG(CCC)O"	9290	29290	60	355	424	307	123	133	57	68	62	0	595	851	671	143	174	102	84	68	0	0	0	0	0	0	0	0	0	0	0	0	0	0	0	0	0	0	0	0.513	0.425	0.455	0.443	3.417	0.383	0.638	0.000	0.000	0.000	0.000	0.000	0.000	0.000	0.000	0.000	0.000	0.000	0.000	0.000	0.000	32	176	684	1009	-0.962	Error	Error	232	452	0	0	301	708	0	0	0	0
2	18	19	""	"iYOR146W"	9490	29270	90	504	761	653	129	143	70	94	80	0	1283	1941	1722	142	175	112	100	98	0	0	0	0	0	0	0	0	0	0	0	0	0	0	0	0	0	0	0	0.329	0.351	0.324	0.318	1.841	0.355	0.842	0.000	0.000	0.000	0.000	0.000	0.000	0.000	0.000	0.000	0.000	0.000	0.000	0.000	0.000	52	420	1516	2431	-1.605	Error	Error	375	1141	0	0	632	1799	0	0	0	0
2	19	19	""	"iYPL228W"	9690	29270	90	674	843	688	165	181	95	88	80	0	432	548	412	166	209	147	65	48	0	0	0	0	0	0	0	0	0	0	0	0	0	0	0	0	0	0	0	1.914	1.775	1.734	1.926	2.396	1.793	0.691	0.000	0.000	0.000	0.000	0.000	0.000	0.000	0.000	0.000	0.000	0.000	0.000	0.000	0.000	52	420	775	1060	0.936	Error	Error	509	266	0	0	678	382	0	0	0	0
2	20	19	""	"iYPL224C"	9890	29260	100	3622	3276	1354	145	174	102	100	100	0	4704	4255	1930	174	217	165	97	96	0	0	0	0	0	0	0	0	0	0	0	0	0	0	0	0	0	0	0	0.768	0.767	0.739	0.824	1.892	0.738	0.888	0.000	0.000	0.000	0.000	0.000	0.000	0.000	0.000	0.000	0.000	0.000	0.000	0.000	0.000	80	513	8007	7212	-0.382	Error	Error	3477	4530	0	0	3131	4081	0	0	0	0
2	21	19	""	"iYPL220W"	10080	29270	100	1403	1305	671	124	141	79	96	95	0	2056	1838	984	143	176	120	95	88	0	0	0	0	0	0	0	0	0	0	0	0	0	0	0	0	0	0	0	0.669	0.697	0.671	0.704	1.895	0.668	0.803	0.000	0.000	0.000	0.000	0.000	0.000	0.000	0.000	0.000	0.000	0.000	0.000	0.000	0.000	80	511	3192	2876	-0.581	Error	Error	1279	1913	0	0	1181	1695	0	0	0	0
2	1	20	""	"iYPL203W"	6090	29460	90	6801	6348	2590	108	118	68	100	100	0	4006	3733	1548	111	141	97	100	100	0	0	0	0	0	0	0	0	0	0	0	0	0	0	0	0	0	0	0	1.718	1.723	1.651	1.746	1.400	1.747	0.908	0.000	0.000	0.000	0.000	0.000	0.000	0.000	0.000	0.000	0.000	0.000	0.000	0.000	0.000	52	406	10588	9862	0.781	Error	Error	6693	3895	0	0	6240	3622	0	0	0	0
2	2	20	""	"iYPL199C"	6300	29470	90	1547	1461	724	97	102	48	98	98	0	3765	3458	1552	113	142	95	100	98	0	0	0	0	0	0	0	0	0	0	0	0	0	0	0	0	0	0	0	0.397	0.408	0.420	0.391	1.561	0.403	0.873	0.000	0.000	0.000	0.000	0.000	0.000	0.000	0.000	0.000	0.000	0.000	0.000	0.000	0.000	52	420	5102	4709	-1.333	Error	Error	1450	3652	0	0	1364	3345	0	0	0	0
2	3	20	""	"iYPL195W"	6490	29480	90	2660	2588	1467	93	98	42	100	100	0	3015	3029	1779	120	146	115	100	94	0	0	0	0	0	0	0	0	0	0	0	0	0	0	0	0	0	0	0	0.887	0.858	0.834	0.910	1.768	0.835	0.911	0.000	0.000	0.000	0.000	0.000	0.000	0.000	0.000	0.000	0.000	0.000	0.000	0.000	0.000	52	420	5462	5404	-0.173	Error	Error	2567	2895	0	0	2495	2909	0	0	0	0
2	4	20	""	"itE(UUC)P"	6690	29470	80	678	945	831	97	101	40	96	92	0	740	959	792	133	158	95	92	78	0	0	0	0	0	0	0	0	0	0	0	0	0	0	0	0	0	0	0	0.957	1.027	1.001	1.080	2.149	1.054	0.766	0.000	0.000	0.000	0.000	0.000	0.000	0.000	0.000	0.000	0.000	0.000	0.000	0.000	0.000	52	340	1188	1674	-0.063	Error	Error	581	607	0	0	848	826	0	0	0	0
2	5	20	""	"iYPL177C-0"	6900	29470	90	2479	2351	930	99	106	42	100	100	0	7340	6861	2511	132	149	76	100	100	0	0	0	0	0	0	0	0	0	0	0	0	0	0	0	0	0	0	0	0.330	0.335	0.330	0.328	1.321	0.329	0.920	0.000	0.000	0.000	0.000	0.000	0.000	0.000	0.000	0.000	0.000	0.000	0.000	0.000	0.000	52	420	9588	8981	-1.599	Error	Error	2380	7208	0	0	2252	6729	0	0	0	0
2	6	20	""	"iYPL174C"	7110	29450	70	2673	2698	1560	100	132	228	93	84	0	3420	3513	1943	111	164	221	100	87	0	0	0	0	0	0	0	0	0	0	0	0	0	0	0	0	0	0	0	0.778	0.764	0.745	0.727	1.832	0.793	0.900	0.000	0.000	0.000	0.000	0.000	0.000	0.000	0.000	0.000	0.000	0.000	0.000	0.000	0.000	32	236	5882	6000	-0.363	Error	Error	2573	3309	0	0	2598	3402	0	0	0	0
2	7	20	""	"iYPL157W"	7280	29460	80	2482	2615	1723	89	100	57	94	92	0	2056	1920	1215	87	118	120	88	86	0	0	0	0	0	0	0	0	0	0	0	0	0	0	0	0	0	0	0	1.215	1.378	1.424	1.338	1.496	1.380	0.900	0.000	0.000	0.000	0.000	0.000	0.000	0.000	0.000	0.000	0.000	0.000	0.000	0.000	0.000	52	340	4362	4359	0.281	Error	Error	2393	1969	0	0	2526	1833	0	0	0	0
2	8	20	""	"iYPL153C"	7490	29470	90	2045	2316	1661	88	97	42	100	100	0	3940	4304	2941	96	124	88	100	100	0	0	0	0	0	0	0	0	0	0	0	0	0	0	0	0	0	0	0	0.509	0.529	0.519	0.527	1.417	0.532	0.907	0.000	0.000	0.000	0.000	0.000	0.000	0.000	0.000	0.000	0.000	0.000	0.000	0.000	0.000	52	420	5801	6436	-0.974	Error	Error	1957	3844	0	0	2228	4208	0	0	0	0
2	9	20	""	"iYPL149W"	7690	29480	80	787	1319	1199	93	100	43	98	94	0	732	1246	1138	108	134	87	90	76	0	0	0	0	0	0	0	0	0	0	0	0	0	0	0	0	0	0	0	1.112	1.077	1.107	1.163	2.065	1.061	0.829	0.000	0.000	0.000	0.000	0.000	0.000	0.000	0.000	0.000	0.000	0.000	0.000	0.000	0.000	52	340	1318	2364	0.153	Error	Error	694	624	0	0	1226	1138	0	0	0	0
2	10	20	""	"itG(GCC)P2"	7890	29470	100	2727	2882	1595	108	117	50	97	97	0	3281	3847	2117	133	154	87	97	97	0	0	0	0	0	0	0	0	0	0	0	0	0	0	0	0	0	0	0	0.832	0.747	0.752	0.728	1.447	0.738	0.914	0.000	0.000	0.000	0.000	0.000	0.000	0.000	0.000	0.000	0.000	0.000	0.000	0.000	0.000	80	526	5767	6488	-0.265	Error	Error	2619	3148	0	0	2774	3714	0	0	0	0
2	11	20	""	"iYPR163C"	8090	29470	100	1390	1534	632	105	111	43	100	100	0	3453	3818	1989	142	167	94	98	98	0	0	0	0	0	0	0	0	0	0	0	0	0	0	0	0	0	0	0	0.388	0.389	0.372	0.421	1.707	0.346	0.853	0.000	0.000	0.000	0.000	0.000	0.000	0.000	0.000	0.000	0.000	0.000	0.000	0.000	0.000	80	520	4596	5105	-1.365	Error	Error	1285	3311	0	0	1429	3676	0	0	0	0
2	12	20	""	"iYPR167C"	8280	29480	90	2028	3106	2626	100	106	46	100	98	0	2928	3892	2929	137	163	100	100	98	0	0	0	0	0	0	0	0	0	0	0	0	0	0	0	0	0	0	0	0.691	0.801	0.781	0.745	1.567	0.831	0.898	0.000	0.000	0.000	0.000	0.000	0.000	0.000	0.000	0.000	0.000	0.000	0.000	0.000	0.000	52	414	4719	6761	-0.534	Error	Error	1928	2791	0	0	3006	3755	0	0	0	0
2	13	20	""	"iYPR183W"	8500	29460	80	1490	1560	971	100	108	66	98	98	0	5669	5406	3392	123	161	134	96	96	0	0	0	0	0	0	0	0	0	0	0	0	0	0	0	0	0	0	0	0.251	0.276	0.272	0.303	2.159	0.262	0.879	0.000	0.000	0.000	0.000	0.000	0.000	0.000	0.000	0.000	0.000	0.000	0.000	0.000	0.000	52	340	6936	6743	-1.996	Error	Error	1390	5546	0	0	1460	5283	0	0	0	0
2	14	20	""	"iYPR187W"	8680	29480	80	429	840	805	100	103	45	96	92	0	837	1438	1417	109	134	85	94	86	0	0	0	0	0	0	0	0	0	0	0	0	0	0	0	0	0	0	0	0.452	0.557	0.562	0.605	2.371	0.531	0.805	0.000	0.000	0.000	0.000	0.000	0.000	0.000	0.000	0.000	0.000	0.000	0.000	0.000	0.000	52	340	1057	2069	-1.146	Error	Error	329	728	0	0	740	1329	0	0	0	0
2	15	20	""	"iYPR191W"	8890	29470	100	3411	5012	4288	102	171	1226	93	63	0	4183	6741	5806	114	159	330	100	98	0	0	0	0	0	0	0	0	0	0	0	0	0	0	0	0	0	0	0	0.813	0.741	0.728	0.722	1.559	0.729	0.904	0.000	0.000	0.000	0.000	0.000	0.000	0.000	0.000	0.000	0.000	0.000	0.000	0.000	0.000	80	534	7378	11537	-0.298	Error	Error	3309	4069	0	0	4910	6627	0	0	0	0
2	16	20	""	"YALCdelta2"	9080	29480	90	1221	1685	1476	115	122	51	100	100	0	935	1536	1504	134	161	98	96	92	0	0	0	0	0	0	0	0	0	0	0	0	0	0	0	0	0	0	0	1.381	1.120	1.232	1.270	1.890	1.052	0.767	0.000	0.000	0.000	0.000	0.000	0.000	0.000	0.000	0.000	0.000	0.000	0.000	0.000	0.000	52	414	1907	2972	0.465	Error	Error	1106	801	0	0	1570	1402	0	0	0	0
2	17	20	""	"YBLWTy2-1B"	9290	29470	100	10669	15867	16931	129	144	110	98	97	0	10198	16985	17448	147	186	131	96	93	0	0	0	0	0	0	0	0	0	0	0	0	0	0	0	0	0	0	0	1.049	0.935	0.869	0.953	2.445	0.953	0.900	0.000	0.000	0.000	0.000	0.000	0.000	0.000	0.000	0.000	0.000	0.000	0.000	0.000	0.000	80	535	20591	32576	0.069	Error	Error	10540	10051	0	0	15738	16838	0	0	0	0
2	18	20	""	"YBLWdelta10"	9480	29480	90	4905	14095	19096	144	159	126	100	98	5	4408	12496	15907	153	189	143	100	98	0	0	0	0	0	0	0	0	0	0	0	0	0	0	0	0	0	0	0	1.119	1.130	1.193	1.154	2.218	1.200	0.832	0.000	0.000	0.000	0.000	0.000	0.000	0.000	0.000	0.000	0.000	0.000	0.000	0.000	0.000	52	414	9016	26294	0.162	Error	Error	4761	4255	0	0	13951	12343	0	0	0	0
2	19	20	""	"YFRWdelta10"	9680	29480	90	1425	1743	1168	178	203	111	98	92	0	2107	2341	1428	177	223	152	100	96	0	0	0	0	0	0	0	0	0	0	0	0	0	0	0	0	0	0	0	0.646	0.723	0.713	0.683	1.590	0.757	0.875	0.000	0.000	0.000	0.000	0.000	0.000	0.000	0.000	0.000	0.000	0.000	0.000	0.000	0.000	52	420	3177	3729	-0.630	Error	Error	1247	1930	0	0	1565	2164	0	0	0	0
2	20	20	""	"YGRCTy1-2A"	9880	29470	100	21647	28503	22584	226	263	146	100	100	17	13359	23446	22386	222	282	201	96	95	10	0	0	0	0	0	0	0	0	0	0	0	0	0	0	0	0	0	0	1.631	1.218	1.319	1.627	2.470	1.114	0.859	0.000	0.000	0.000	0.000	0.000	0.000	0.000	0.000	0.000	0.000	0.000	0.000	0.000	0.000	80	534	34558	51501	0.705	Error	Error	21421	13137	0	0	28277	23224	0	0	0	0
2	21	20	""	"YHLComega1"	10080	29470	100	1130	1622	1433	153	184	124	93	87	0	1079	1443	1262	167	215	160	87	72	0	0	0	0	0	0	0	0	0	0	0	0	0	0	0	0	0	0	0	1.071	1.151	1.203	1.236	2.283	1.143	0.756	0.000	0.000	0.000	0.000	0.000	0.000	0.000	0.000	0.000	0.000	0.000	0.000	0.000	0.000	80	532	1889	2745	0.099	Error	Error	977	912	0	0	1469	1276	0	0	0	0
3	1	1	"PET112"	"YBL080C"	10440	25670	100	2922	4857	4007	97	106	52	100	100	0	4237	6117	4458	120	149	116	100	98	0	0	0	0	0	0	0	0	0	0	0	0	0	0	0	0	0	0	0	0.686	0.794	0.795	0.761	1.571	0.836	0.939	0.000	0.000	0.000	0.000	0.000	0.000	0.000	0.000	0.000	0.000	0.000	0.000	0.000	0.000	80	530	6942	10757	-0.543	Error	Error	2825	4117	0	0	4760	5997	0	0	0	0
3	2	1	""	"YBL111C"	10650	25660	80	709	6704	14015	98	106	50	86	82	0	1259	10246	20373	106	133	87	80	75	5	0	0	0	0	0	0	0	0	0	0	0	0	0	0	0	0	0	0	0.530	0.651	0.668	0.863	2.768	0.660	0.839	0.000	0.000	0.000	0.000	0.000	0.000	0.000	0.000	0.000	0.000	0.000	0.000	0.000	0.000	52	320	1764	16746	-0.916	Error	Error	611	1153	0	0	6606	10140	0	0	0	0
3	3	1	""	"YBR028C"	10830	25660	90	583	1298	1548	90	98	48	96	96	0	1125	2960	3484	101	125	77	96	94	0	0	0	0	0	0	0	0	0	0	0	0	0	0	0	0	0	0	0	0.481	0.423	0.423	0.480	2.368	0.413	0.853	0.000	0.000	0.000	0.000	0.000	0.000	0.000	0.000	0.000	0.000	0.000	0.000	0.000	0.000	52	394	1517	4067	-1.055	Error	Error	493	1024	0	0	1208	2859	0	0	0	0
3	4	1	"RHK1"	"YBL082C"	11040	25680	70	1142	3355	4322	119	152	233	96	87	0	2148	6889	9051	127	215	585	87	65	0	0	0	0	0	0	0	0	0	0	0	0	0	0	0	0	0	0	0	0.506	0.479	0.531	0.535	1.995	0.446	0.808	0.000	0.000	0.000	0.000	0.000	0.000	0.000	0.000	0.000	0.000	0.000	0.000	0.000	0.000	32	236	3044	9998	-0.982	Error	Error	1023	2021	0	0	3236	6762	0	0	0	0
3	5	1	""	"YBL113C"	11240	25660	80	3885	10982	16543	136	148	66	86	84	3	3846	12975	18685	164	212	176	75	73	3	0	0	0	0	0	0	0	0	0	0	0	0	0	0	0	0	0	0	1.018	0.847	0.816	0.951	2.801	0.851	0.860	0.000	0.000	0.000	0.000	0.000	0.000	0.000	0.000	0.000	0.000	0.000	0.000	0.000	0.000	52	320	7431	23657	0.026	Error	Error	3749	3682	0	0	10846	12811	0	0	0	0
3	6	1	""	"YBR030W"	11430	25690	60	467	1358	1619	128	134	62	87	81	0	1241	3663	4354	171	215	161	90	71	0	0	0	0	0	0	0	0	0	0	0	0	0	0	0	0	0	0	0	0.317	0.352	0.347	0.315	3.048	0.347	0.872	0.000	0.000	0.000	0.000	0.000	0.000	0.000	0.000	0.000	0.000	0.000	0.000	0.000	0.000	32	176	1409	4722	-1.658	Error	Error	339	1070	0	0	1230	3492	0	0	0	0
3	7	1	"CDC27"	"YBL084C"	11630	25670	90	942	2463	3880	132	141	72	88	82	0	989	2743	4509	178	215	166	80	69	0	0	0	0	0	0	0	0	0	0	0	0	0	0	0	0	0	0	0	0.999	0.909	1.008	0.949	3.105	0.854	0.843	0.000	0.000	0.000	0.000	0.000	0.000	0.000	0.000	0.000	0.000	0.000	0.000	0.000	0.000	52	412	1621	4896	-0.002	Error	Error	810	811	0	0	2331	2565	0	0	0	0
3	8	1	"RER2"	"YBR002C"	11820	25660	80	5199	7486	6913	149	211	642	96	86	0	1746	2800	2559	206	259	297	88	86	0	0	0	0	0	0	0	0	0	0	0	0	0	0	0	0	0	0	0	3.279	2.828	2.753	2.680	1.701	2.846	0.898	0.000	0.000	0.000	0.000	0.000	0.000	0.000	0.000	0.000	0.000	0.000	0.000	0.000	0.000	52	320	6590	9931	1.713	Error	Error	5050	1540	0	0	7337	2594	0	0	0	0
3	9	1	""	"YBR032W"	12030	25660	80	1277	1189	764	128	185	643	65	48	0	1536	1606	1051	158	199	268	76	73	0	0	0	0	0	0	0	0	0	0	0	0	0	0	0	0	0	0	0	0.834	0.733	0.693	0.721	3.063	0.709	0.852	0.000	0.000	0.000	0.000	0.000	0.000	0.000	0.000	0.000	0.000	0.000	0.000	0.000	0.000	52	320	2527	2509	-0.262	Error	Error	1149	1378	0	0	1061	1448	0	0	0	0
3	10	1	""	"YBL086C"	12230	25660	70	199	692	884	126	140	60	62	40	0	602	2166	2984	175	198	113	87	68	0	0	0	0	0	0	0	0	0	0	0	0	0	0	0	0	0	0	0	0.171	0.284	0.260	0.285	2.706	0.240	0.627	0.000	0.000	0.000	0.000	0.000	0.000	0.000	0.000	0.000	0.000	0.000	0.000	0.000	0.000	32	220	500	2557	-2.548	Error	Error	73	427	0	0	566	1991	0	0	0	0
3	11	1	""	"YBR004C"	12420	25670	70	1668	6035	7429	144	202	377	100	93	0	622	1646	1961	203	240	194	81	53	0	0	0	0	0	0	0	0	0	0	0	0	0	0	0	0	0	0	0	3.637	4.082	3.857	4.925	2.285	4.105	0.841	0.000	0.000	0.000	0.000	0.000	0.000	0.000	0.000	0.000	0.000	0.000	0.000	0.000	0.000	32	230	1943	7334	1.863	Error	Error	1524	419	0	0	5891	1443	0	0	0	0
3	12	1	"HMT1"	"YBR034C"	12630	25650	70	7324	6923	4136	172	229	302	93	93	0	5631	6194	3734	213	291	337	93	93	0	0	0	0	0	0	0	0	0	0	0	0	0	0	0	0	0	0	0	1.320	1.129	1.137	1.204	1.962	1.120	0.915	0.000	0.000	0.000	0.000	0.000	0.000	0.000	0.000	0.000	0.000	0.000	0.000	0.000	0.000	32	206	12570	12732	0.401	Error	Error	7152	5418	0	0	6751	5981	0	0	0	0
3	13	1	""	"YCL044C"	12850	25680	150	158	223	381	169	216	330	4	1	0	200	286	345	210	268	274	7	2	0	0	0	0	0	0	0	0	0	0	0	0	0	0	0	0	0	0	0	1.100	0.711	0.608	0.624	3.006	0.959	0.458	0.000	0.000	0.000	0.000	0.000	0.000	0.000	0.000	0.000	0.000	0.000	0.000	0.000	0.000	156	1088	-21	130	0.138	Error	Error	-11	-10	0	0	54	76	0	0	-50	0
3	14	1	""	"YCLX03C"	13020	25660	90	2095	2442	1885	171	246	511	73	63	0	1928	2236	1758	221	292	379	73	65	0	0	0	0	0	0	0	0	0	0	0	0	0	0	0	0	0	0	0	1.127	1.127	1.118	1.265	2.808	1.065	0.859	0.000	0.000	0.000	0.000	0.000	0.000	0.000	0.000	0.000	0.000	0.000	0.000	0.000	0.000	52	353	3631	4286	0.173	Error	Error	1924	1707	0	0	2271	2015	0	0	0	0
3	15	1	""	"YCR022C"	13240	25680	80	5834	5059	2823	155	164	72	96	96	0	4738	4204	2357	200	233	124	92	88	0	0	0	0	0	0	0	0	0	0	0	0	0	0	0	0	0	0	0	1.251	1.225	1.205	1.246	2.050	1.211	0.923	0.000	0.000	0.000	0.000	0.000	0.000	0.000	0.000	0.000	0.000	0.000	0.000	0.000	0.000	52	340	10217	8908	0.324	Error	Error	5679	4538	0	0	4904	4004	0	0	0	0
3	16	1	""	"YCL046W"	13450	25680	150	129	151	93	124	134	67	16	7	0	167	207	158	161	189	137	15	5	0	0	0	0	0	0	0	0	0	0	0	0	0	0	0	0	0	0	0	0.833	0.587	0.621	0.553	4.399	0.306	0.181	0.000	0.000	0.000	0.000	0.000	0.000	0.000	0.000	0.000	0.000	0.000	0.000	0.000	0.000	156	1062	11	73	-0.263	Error	Error	5	6	0	0	27	46	0	0	-50	0
3	17	1	""	"YCLX05C"	13630	25670	70	3449	3324	574	100	138	158	100	100	0	5273	5148	793	110	196	389	100	100	0	0	0	0	0	0	0	0	0	0	0	0	0	0	0	0	0	0	0	0.649	0.640	0.636	0.636	1.215	0.620	0.895	0.000	0.000	0.000	0.000	0.000	0.000	0.000	0.000	0.000	0.000	0.000	0.000	0.000	0.000	32	225	8512	8262	-0.624	Error	Error	3349	5163	0	0	3224	5038	0	0	0	0
3	18	1	""	"YCR024C"	13830	25660	70	3350	5026	3585	90	119	127	96	96	0	4803	6614	5281	97	140	172	100	96	0	0	0	0	0	0	0	0	0	0	0	0	0	0	0	0	0	0	0	0.693	0.757	0.786	0.808	1.679	0.688	0.883	0.000	0.000	0.000	0.000	0.000	0.000	0.000	0.000	0.000	0.000	0.000	0.000	0.000	0.000	32	220	7966	11453	-0.530	Error	Error	3260	4706	0	0	4936	6517	0	0	0	0
3	19	1	""	"YCL048W"	14060	25680	60	136	174	113	89	121	166	15	3	0	182	252	155	108	148	171	40	12	0	0	0	0	0	0	0	0	0	0	0	0	0	0	0	0	0	0	0	0.635	0.590	0.430	0.599	4.817	1.080	0.430	0.000	0.000	0.000	0.000	0.000	0.000	0.000	0.000	0.000	0.000	0.000	0.000	0.000	0.000	32	176	121	229	-0.655	Error	Error	47	74	0	0	85	144	0	0	0	0
3	20	1	""	"YCLX07W"	14230	25670	70	3576	3405	905	93	121	170	100	100	0	4481	4522	1226	117	176	322	100	100	0	0	0	0	0	0	0	0	0	0	0	0	0	0	0	0	0	0	0	0.798	0.752	0.765	0.739	1.437	0.742	0.886	0.000	0.000	0.000	0.000	0.000	0.000	0.000	0.000	0.000	0.000	0.000	0.000	0.000	0.000	32	230	7847	7717	-0.325	Error	Error	3483	4364	0	0	3312	4405	0	0	0	0
3	21	1	""	"YCR025C"	14440	25670	80	1444	1294	615	110	119	52	96	88	0	4271	3690	1643	150	182	128	96	96	0	0	0	0	0	0	0	0	0	0	0	0	0	0	0	0	0	0	0	0.324	0.334	0.337	0.310	2.263	0.319	0.863	0.000	0.000	0.000	0.000	0.000	0.000	0.000	0.000	0.000	0.000	0.000	0.000	0.000	0.000	52	332	5455	4724	-1.627	Error	Error	1334	4121	0	0	1184	3540	0	0	0	0
3	1	2	"APA1"	"YCL050C"	10440	25890	60	231	427	462	97	110	75	71	40	0	331	594	558	110	138	94	81	59	0	0	0	0	0	0	0	0	0	0	0	0	0	0	0	0	0	0	0	0.606	0.682	0.674	0.603	3.001	0.702	0.591	0.000	0.000	0.000	0.000	0.000	0.000	0.000	0.000	0.000	0.000	0.000	0.000	0.000	0.000	32	160	355	814	-0.722	Error	Error	134	221	0	0	330	484	0	0	0	0
3	2	2	""	"YCLX09W"	10650	25870	70	3308	2965	1026	100	123	130	96	93	0	5553	5034	1760	118	164	170	96	96	0	0	0	0	0	0	0	0	0	0	0	0	0	0	0	0	0	0	0	0.590	0.583	0.595	0.569	1.640	0.549	0.873	0.000	0.000	0.000	0.000	0.000	0.000	0.000	0.000	0.000	0.000	0.000	0.000	0.000	0.000	32	236	8643	7781	-0.761	Error	Error	3208	5435	0	0	2865	4916	0	0	0	0
3	3	2	"RSG1"	"YCR027C"	10840	25880	90	2291	2204	789	94	104	55	100	98	0	4459	4153	1473	111	145	113	98	98	0	0	0	0	0	0	0	0	0	0	0	0	0	0	0	0	0	0	0	0.505	0.522	0.514	0.531	1.907	0.512	0.891	0.000	0.000	0.000	0.000	0.000	0.000	0.000	0.000	0.000	0.000	0.000	0.000	0.000	0.000	52	414	6545	6152	-0.985	Error	Error	2197	4348	0	0	2110	4042	0	0	0	0
3	4	2	""	"YDL211C"	11050	25880	150	121	287	749	112	124	68	28	15	0	166	501	1468	139	174	188	23	13	0	0	0	0	0	0	0	0	0	0	0	0	0	0	0	0	0	0	0	0.333	0.483	0.562	0.581	3.546	0.490	0.877	0.000	0.000	0.000	0.000	0.000	0.000	0.000	0.000	0.000	0.000	0.000	0.000	0.000	0.000	156	919	36	537	-1.585	Error	Error	9	27	0	0	175	362	0	0	-50	0
3	5	2	"AAD4"	"YDL243C"	11250	25880	150	137	154	94	139	155	119	7	3	0	209	271	228	184	227	214	17	7	0	0	0	0	0	0	0	0	0	0	0	0	0	0	0	0	0	0	0	-0.080	0.172	0.497	0.472	3.774	0.287	0.285	0.000	0.000	0.000	0.000	0.000	0.000	0.000	0.000	0.000	0.000	0.000	0.000	0.000	0.000	156	886	23	102	Error	Error	Error	-2	25	0	0	15	87	0	0	-50	0
3	6	2	"LUV1"	"YDR027C"	11450	25870	90	995	2394	2840	138	150	77	98	88	0	1331	3346	4018	179	216	155	86	75	0	0	0	0	0	0	0	0	0	0	0	0	0	0	0	0	0	0	0	0.744	0.712	0.737	0.774	2.685	0.684	0.853	0.000	0.000	0.000	0.000	0.000	0.000	0.000	0.000	0.000	0.000	0.000	0.000	0.000	0.000	52	406	2009	5423	-0.427	Error	Error	857	1152	0	0	2256	3167	0	0	0	0
3	7	2	""	"YDL213C"	11670	25870	50	1731	1985	1351	138	149	61	100	100	0	6138	4982	3583	197	241	129	91	91	0	0	0	0	0	0	0	0	0	0	0	0	0	0	0	0	0	0	0	0.268	0.386	0.403	0.531	2.137	0.359	0.856	0.000	0.000	0.000	0.000	0.000	0.000	0.000	0.000	0.000	0.000	0.000	0.000	0.000	0.000	12	104	7534	6632	-1.899	Error	Error	1593	5941	0	0	1847	4785	0	0	0	0
3	8	2	"HXT15"	"YDL245C"	11870	25890	60	14153	16063	11638	174	202	144	96	96	0	17301	18522	13371	236	299	214	90	90	0	0	0	0	0	0	0	0	0	0	0	0	0	0	0	0	0	0	0	0.819	0.869	0.920	0.915	2.372	0.863	0.871	0.000	0.000	0.000	0.000	0.000	0.000	0.000	0.000	0.000	0.000	0.000	0.000	0.000	0.000	32	176	31044	34175	-0.288	Error	Error	13979	17065	0	0	15889	18286	0	0	0	0
3	9	2	""	"YDR029W"	12060	25880	60	684	897	608	138	143	57	96	84	0	2265	2794	2053	169	207	127	96	90	0	0	0	0	0	0	0	0	0	0	0	0	0	0	0	0	0	0	0	0.260	0.289	0.321	0.295	2.695	0.273	0.814	0.000	0.000	0.000	0.000	0.000	0.000	0.000	0.000	0.000	0.000	0.000	0.000	0.000	0.000	32	176	2642	3384	-1.941	Error	Error	546	2096	0	0	759	2625	0	0	0	0
3	10	2	"GDH2"	"YDL215C"	12250	25890	50	2077	2427	1933	164	166	59	100	100	0	2930	5011	5163	235	248	117	100	100	0	0	0	0	0	0	0	0	0	0	0	0	0	0	0	0	0	0	0	0.710	0.474	0.470	0.582	1.731	0.392	0.866	0.000	0.000	0.000	0.000	0.000	0.000	0.000	0.000	0.000	0.000	0.000	0.000	0.000	0.000	12	104	4608	7039	-0.494	Error	Error	1913	2695	0	0	2263	4776	0	0	0	0
3	11	2	""	"YDL247W"	12480	25880	70	1025	3397	5250	186	212	160	84	71	0	1458	5361	7880	251	289	177	87	84	0	0	0	0	0	0	0	0	0	0	0	0	0	0	0	0	0	0	0	0.695	0.628	0.514	0.554	2.239	0.622	0.784	0.000	0.000	0.000	0.000	0.000	0.000	0.000	0.000	0.000	0.000	0.000	0.000	0.000	0.000	32	236	2046	8321	-0.525	Error	Error	839	1207	0	0	3211	5110	0	0	0	0
3	12	2	""	"YDR031W"	12650	25870	70	906	1227	863	181	192	78	90	87	0	2072	2600	1806	248	288	166	100	90	0	0	0	0	0	0	0	0	0	0	0	0	0	0	0	0	0	0	0	0.397	0.445	0.450	0.466	1.607	0.441	0.860	0.000	0.000	0.000	0.000	0.000	0.000	0.000	0.000	0.000	0.000	0.000	0.000	0.000	0.000	32	236	2549	3398	-1.331	Error	Error	725	1824	0	0	1046	2352	0	0	0	0
3	13	2	"TIM22"	"YDL217C"	12850	25890	50	1783	2994	2683	206	206	65	100	100	0	1755	3538	3247	262	284	142	100	100	0	0	0	0	0	0	0	0	0	0	0	0	0	0	0	0	0	0	0	1.056	0.851	0.881	0.749	2.087	0.717	0.871	0.000	0.000	0.000	0.000	0.000	0.000	0.000	0.000	0.000	0.000	0.000	0.000	0.000	0.000	12	104	3070	6064	0.079	Error	Error	1577	1493	0	0	2788	3276	0	0	0	0
3	14	2	"NTH1"	"YDR001C"	13050	25870	50	1544	2346	2193	200	206	93	100	100	0	880	1189	976	239	285	151	91	66	0	0	0	0	0	0	0	0	0	0	0	0	0	0	0	0	0	0	0	2.097	2.259	2.831	2.711	3.068	2.876	0.610	0.000	0.000	0.000	0.000	0.000	0.000	0.000	0.000	0.000	0.000	0.000	0.000	0.000	0.000	12	104	1985	3096	1.068	Error	Error	1344	641	0	0	2146	950	0	0	0	0
3	15	2	"MRH1"	"YDR033W"	13250	25870	50	3498	3429	2792	152	175	93	100	100	0	2742	5781	6482	225	280	230	100	75	0	0	0	0	0	0	0	0	0	0	0	0	0	0	0	0	0	0	0	1.329	0.590	0.819	0.830	1.692	0.479	0.894	0.000	0.000	0.000	0.000	0.000	0.000	0.000	0.000	0.000	0.000	0.000	0.000	0.000	0.000	12	104	5863	8833	0.411	Error	Error	3346	2517	0	0	3277	5556	0	0	0	0
3	16	2	""	"YDR346C"	13450	25880	60	1584	2713	2519	134	144	65	100	96	0	2582	4550	5045	185	221	141	96	93	0	0	0	0	0	0	0	0	0	0	0	0	0	0	0	0	0	0	0	0.605	0.591	0.677	0.708	1.897	0.500	0.800	0.000	0.000	0.000	0.000	0.000	0.000	0.000	0.000	0.000	0.000	0.000	0.000	0.000	0.000	32	176	3847	6944	-0.725	Error	Error	1450	2397	0	0	2579	4365	0	0	0	0
3	17	2	"LSM6"	"YDR378C"	13640	25860	70	756	775	272	86	99	57	96	93	0	2075	1993	732	97	121	97	96	96	0	0	0	0	0	0	0	0	0	0	0	0	0	0	0	0	0	0	0	0.339	0.363	0.351	0.367	1.595	0.324	0.793	0.000	0.000	0.000	0.000	0.000	0.000	0.000	0.000	0.000	0.000	0.000	0.000	0.000	0.000	32	236	2648	2585	-1.562	Error	Error	670	1978	0	0	689	1896	0	0	0	0
3	18	2	"STE14"	"YDR410C"	13830	25870	80	5165	4568	2479	88	97	54	98	96	0	4102	3389	2055	86	108	80	88	86	0	0	0	0	0	0	0	0	0	0	0	0	0	0	0	0	0	0	0	1.264	1.356	1.302	1.835	2.725	1.319	0.903	0.000	0.000	0.000	0.000	0.000	0.000	0.000	0.000	0.000	0.000	0.000	0.000	0.000	0.000	52	340	9093	7783	0.338	Error	Error	5077	4016	0	0	4480	3303	0	0	0	0
3	19	2	""	"YDR348C"	14060	25870	60	274	342	272	93	121	168	53	21	0	310	420	383	111	141	159	62	31	0	0	0	0	0	0	0	0	0	0	0	0	0	0	0	0	0	0	0	0.910	0.806	1.115	0.994	2.533	0.727	0.700	0.000	0.000	0.000	0.000	0.000	0.000	0.000	0.000	0.000	0.000	0.000	0.000	0.000	0.000	32	176	380	558	-0.137	Error	Error	181	199	0	0	249	309	0	0	0	0
3	20	2	""	"YDR380W"	14250	25880	80	2909	3567	2401	109	121	69	98	96	0	5059	6095	3930	132	165	122	98	96	0	0	0	0	0	0	0	0	0	0	0	0	0	0	0	0	0	0	0	0.568	0.580	0.545	0.576	1.717	0.579	0.902	0.000	0.000	0.000	0.000	0.000	0.000	0.000	0.000	0.000	0.000	0.000	0.000	0.000	0.000	52	340	7727	9421	-0.815	Error	Error	2800	4927	0	0	3458	5963	0	0	0	0
3	21	2	""	"YDR412W"	14430	25880	70	6134	5678	1770	115	141	153	100	100	0	9332	8374	2938	144	208	330	100	100	0	0	0	0	0	0	0	0	0	0	0	0	0	0	0	0	0	0	0	0.655	0.676	0.689	0.697	1.355	0.633	0.902	0.000	0.000	0.000	0.000	0.000	0.000	0.000	0.000	0.000	0.000	0.000	0.000	0.000	0.000	32	236	15207	13793	-0.610	Error	Error	6019	9188	0	0	5563	8230	0	0	0	0
3	1	3	"TCM10"	"YDR350C"	10450	26080	150	287	802	792	110	230	586	42	35	0	890	2035	2076	142	398	989	48	42	0	0	0	0	0	0	0	0	0	0	0	0	0	0	0	0	0	0	0	0.237	0.366	0.394	0.406	2.765	0.363	0.894	0.000	0.000	0.000	0.000	0.000	0.000	0.000	0.000	0.000	0.000	0.000	0.000	0.000	0.000	156	1107	925	2585	-2.079	Error	Error	177	748	0	0	692	1893	0	0	-100	0
3	2	3	"RPP2B"	"YDR382W"	10670	26090	90	659	634	320	97	105	43	88	88	0	1666	1483	759	116	148	101	86	82	0	0	0	0	0	0	0	0	0	0	0	0	0	0	0	0	0	0	0	0.363	0.393	0.385	0.404	1.908	0.381	0.813	0.000	0.000	0.000	0.000	0.000	0.000	0.000	0.000	0.000	0.000	0.000	0.000	0.000	0.000	52	417	2112	1904	-1.464	Error	Error	562	1550	0	0	537	1367	0	0	0	0
3	3	3	"ERD1"	"YDR414C"	10840	26060	70	3258	2745	2062	119	347	912	65	62	0	7041	5600	4006	169	679	1967	71	62	0	0	0	0	0	0	0	0	0	0	0	0	0	0	0	0	0	0	0	0.457	0.484	0.477	0.466	2.280	0.466	0.901	0.000	0.000	0.000	0.000	0.000	0.000	0.000	0.000	0.000	0.000	0.000	0.000	0.000	0.000	32	236	10011	8057	-1.130	Error	Error	3139	6872	0	0	2626	5431	0	0	0	0
3	4	3	""	"YDR352W"	11060	26090	90	2447	4588	5258	130	143	79	92	92	0	2940	4393	4672	180	214	243	90	88	0	0	0	0	0	0	0	0	0	0	0	0	0	0	0	0	0	0	0	0.839	1.058	1.022	0.900	2.207	1.097	0.887	0.000	0.000	0.000	0.000	0.000	0.000	0.000	0.000	0.000	0.000	0.000	0.000	0.000	0.000	52	414	5077	8671	-0.252	Error	Error	2317	2760	0	0	4458	4213	0	0	0	0
3	5	3	""	"YDR384C"	11270	26090	100	3944	3362	1697	155	173	151	93	88	0	7444	6420	3348	202	252	302	90	86	0	0	0	0	0	0	0	0	0	0	0	0	0	0	0	0	0	0	0	0.523	0.516	0.500	0.566	2.068	0.501	0.925	0.000	0.000	0.000	0.000	0.000	0.000	0.000	0.000	0.000	0.000	0.000	0.000	0.000	0.000	80	507	11031	9425	-0.935	Error	Error	3789	7242	0	0	3207	6218	0	0	0	0
3	6	3	"SYF1"	"YDR416W"	11440	26070	70	3695	4152	2281	168	172	66	100	100	0	9215	10194	6347	229	266	142	100	100	0	0	0	0	0	0	0	0	0	0	0	0	0	0	0	0	0	0	0	0.392	0.400	0.416	0.428	1.529	0.378	0.918	0.000	0.000	0.000	0.000	0.000	0.000	0.000	0.000	0.000	0.000	0.000	0.000	0.000	0.000	32	236	12513	13949	-1.349	Error	Error	3527	8986	0	0	3984	9965	0	0	0	0
3	7	3	"SHC1"	"YER096W"	11660	26080	60	4809	3951	1977	168	203	191	93	93	0	8406	6690	3076	248	295	281	96	90	0	0	0	0	0	0	0	0	0	0	0	0	0	0	0	0	0	0	0	0.569	0.587	0.575	0.586	1.927	0.584	0.868	0.000	0.000	0.000	0.000	0.000	0.000	0.000	0.000	0.000	0.000	0.000	0.000	0.000	0.000	32	176	12799	10225	-0.814	Error	Error	4641	8158	0	0	3783	6442	0	0	0	0
3	8	3	"LCP5"	"YER127W"	11840	26070	80	3516	3403	1265	172	188	85	98	96	0	5965	5732	2360	257	301	168	98	96	0	0	0	0	0	0	0	0	0	0	0	0	0	0	0	0	0	0	0	0.586	0.590	0.594	0.553	1.894	0.555	0.869	0.000	0.000	0.000	0.000	0.000	0.000	0.000	0.000	0.000	0.000	0.000	0.000	0.000	0.000	52	340	9052	8706	-0.771	Error	Error	3344	5708	0	0	3231	5475	0	0	0	0
3	9	3	"BUR6"	"YER159C"	12060	26060	70	1550	1497	301	175	196	121	100	100	0	3238	2976	900	265	323	234	96	96	0	0	0	0	0	0	0	0	0	0	0	0	0	0	0	0	0	0	0	0.462	0.488	0.467	0.551	1.932	0.445	0.888	0.000	0.000	0.000	0.000	0.000	0.000	0.000	0.000	0.000	0.000	0.000	0.000	0.000	0.000	32	236	4348	4033	-1.112	Error	Error	1375	2973	0	0	1322	2711	0	0	0	0
3	10	3	"UBP9"	"YER098W"	12250	26080	70	7226	6768	4298	215	232	115	100	100	0	12601	10386	5142	265	315	172	100	100	0	0	0	0	0	0	0	0	0	0	0	0	0	0	0	0	0	0	0	0.568	0.647	0.635	0.529	1.743	0.690	0.902	0.000	0.000	0.000	0.000	0.000	0.000	0.000	0.000	0.000	0.000	0.000	0.000	0.000	0.000	32	236	19347	16674	-0.815	Error	Error	7011	12336	0	0	6553	10121	0	0	0	0
3	11	3	"PAK1"	"YER129W"	12450	26080	70	8782	11312	6129	237	385	1105	100	100	0	9343	10056	5569	287	374	500	100	100	0	0	0	0	0	0	0	0	0	0	0	0	0	0	0	0	0	0	0	0.944	1.134	1.153	1.194	1.609	1.135	0.898	0.000	0.000	0.000	0.000	0.000	0.000	0.000	0.000	0.000	0.000	0.000	0.000	0.000	0.000	32	236	17601	20844	-0.084	Error	Error	8545	9056	0	0	11075	9769	0	0	0	0
3	12	3	"SPT2"	"YER161C"	12640	26090	80	6364	5461	2285	208	219	89	98	98	0	12335	11337	5315	342	377	208	96	94	0	0	0	0	0	0	0	0	0	0	0	0	0	0	0	0	0	0	0	0.513	0.478	0.462	0.518	2.312	0.455	0.915	0.000	0.000	0.000	0.000	0.000	0.000	0.000	0.000	0.000	0.000	0.000	0.000	0.000	0.000	52	340	18149	16248	-0.962	Error	Error	6156	11993	0	0	5253	10995	0	0	0	0
3	13	3	"UBC6"	"YER100W"	12860	26080	80	3624	3202	1582	246	264	111	96	90	0	5177	4947	2399	326	381	199	92	90	0	0	0	0	0	0	0	0	0	0	0	0	0	0	0	0	0	0	0	0.696	0.640	0.635	0.638	1.941	0.621	0.873	0.000	0.000	0.000	0.000	0.000	0.000	0.000	0.000	0.000	0.000	0.000	0.000	0.000	0.000	52	340	8229	7577	-0.522	Error	Error	3378	4851	0	0	2956	4621	0	0	0	0
3	14	3	"RPS26B"	"YER131W"	13040	26100	60	3712	4116	2467	275	406	594	93	78	0	6148	5978	3390	338	524	823	90	87	0	0	0	0	0	0	0	0	0	0	0	0	0	0	0	0	0	0	0	0.592	0.681	0.643	0.770	2.056	0.686	0.894	0.000	0.000	0.000	0.000	0.000	0.000	0.000	0.000	0.000	0.000	0.000	0.000	0.000	0.000	32	176	9247	9481	-0.757	Error	Error	3437	5810	0	0	3841	5640	0	0	0	0
3	15	3	""	"YER163C"	13240	26070	60	2441	2636	867	215	265	271	100	96	0	6804	7365	2084	321	521	1001	100	100	0	0	0	0	0	0	0	0	0	0	0	0	0	0	0	0	0	0	0	0.343	0.344	0.315	0.330	1.363	0.324	0.823	0.000	0.000	0.000	0.000	0.000	0.000	0.000	0.000	0.000	0.000	0.000	0.000	0.000	0.000	32	176	8709	9465	-1.542	Error	Error	2226	6483	0	0	2421	7044	0	0	0	0
3	16	3	"RPS8B"	"YER102W"	13450	26080	80	1391	1223	606	155	160	68	92	86	0	3713	3313	1624	222	254	152	90	88	0	0	0	0	0	0	0	0	0	0	0	0	0	0	0	0	0	0	0	0.354	0.346	0.360	0.369	2.018	0.336	0.858	0.000	0.000	0.000	0.000	0.000	0.000	0.000	0.000	0.000	0.000	0.000	0.000	0.000	0.000	52	340	4727	4159	-1.498	Error	Error	1236	3491	0	0	1068	3091	0	0	0	0
3	17	3	"GLC7"	"YER133W"	13650	26080	80	3717	3750	2192	90	97	42	100	98	0	6502	6423	4034	87	105	61	100	100	0	0	0	0	0	0	0	0	0	0	0	0	0	0	0	0	0	0	0	0.565	0.578	0.570	0.621	2.129	0.547	0.886	0.000	0.000	0.000	0.000	0.000	0.000	0.000	0.000	0.000	0.000	0.000	0.000	0.000	0.000	52	340	10042	9996	-0.823	Error	Error	3627	6415	0	0	3660	6336	0	0	0	0
3	18	3	"PAB1"	"YER165W"	13880	26080	70	3202	3081	1028	83	103	88	100	100	0	10276	9754	3063	94	128	141	100	100	0	0	0	0	0	0	0	0	0	0	0	0	0	0	0	0	0	0	0	0.306	0.310	0.325	0.304	1.479	0.296	0.866	0.000	0.000	0.000	0.000	0.000	0.000	0.000	0.000	0.000	0.000	0.000	0.000	0.000	0.000	32	236	13301	12658	-1.707	Error	Error	3119	10182	0	0	2998	9660	0	0	0	0
3	19	3	"CDC43"	"YGL155W"	14050	26080	70	8657	7484	2726	93	118	181	100	100	0	8762	8462	2602	98	148	366	100	96	0	0	0	0	0	0	0	0	0	0	0	0	0	0	0	0	0	0	0	0.988	0.884	0.891	0.833	1.434	0.894	0.896	0.000	0.000	0.000	0.000	0.000	0.000	0.000	0.000	0.000	0.000	0.000	0.000	0.000	0.000	32	236	17228	15755	-0.017	Error	Error	8564	8664	0	0	7391	8364	0	0	0	0
3	20	3	"COX4"	"YGL187C"	14250	26070	70	1221	1127	330	120	131	64	100	100	0	4313	4257	1117	176	205	147	100	100	0	0	0	0	0	0	0	0	0	0	0	0	0	0	0	0	0	0	0	0.266	0.247	0.235	0.238	1.443	0.225	0.840	0.000	0.000	0.000	0.000	0.000	0.000	0.000	0.000	0.000	0.000	0.000	0.000	0.000	0.000	32	236	5238	5088	-1.910	Error	Error	1101	4137	0	0	1007	4081	0	0	0	0
3	21	3	""	"YGL219C"	14480	26080	60	3916	3709	1313	179	180	65	100	100	0	13395	12048	3735	259	292	138	100	100	0	0	0	0	0	0	0	0	0	0	0	0	0	0	0	0	0	0	0	0.284	0.299	0.295	0.293	1.459	0.286	0.855	0.000	0.000	0.000	0.000	0.000	0.000	0.000	0.000	0.000	0.000	0.000	0.000	0.000	0.000	32	170	16873	15319	-1.814	Error	Error	3737	13136	0	0	3530	11789	0	0	0	0
3	1	4	""	"YGL157W"	10460	26310	60	4566	4045	2005	122	522	1286	87	68	0	6479	5801	2492	182	689	1612	87	78	0	0	0	0	0	0	0	0	0	0	0	0	0	0	0	0	0	0	0	0.706	0.698	0.750	0.682	1.529	0.706	0.880	0.000	0.000	0.000	0.000	0.000	0.000	0.000	0.000	0.000	0.000	0.000	0.000	0.000	0.000	32	170	10741	9542	-0.503	Error	Error	4444	6297	0	0	3923	5619	0	0	0	0
3	2	4	"RPS26A"	"YGL189C"	10680	26300	90	1450	1727	1346	129	138	64	82	76	0	3072	2891	2234	188	212	117	80	75	0	0	0	0	0	0	0	0	0	0	0	0	0	0	0	0	0	0	0	0.458	0.591	0.651	0.650	2.177	0.580	0.884	0.000	0.000	0.000	0.000	0.000	0.000	0.000	0.000	0.000	0.000	0.000	0.000	0.000	0.000	52	408	4205	4301	-1.126	Error	Error	1321	2884	0	0	1598	2703	0	0	0	0
3	3	4	"NIF3"	"YGL221C"	10850	26280	80	2154	1786	1214	133	145	64	82	73	0	5820	4645	3059	219	233	121	84	82	0	0	0	0	0	0	0	0	0	0	0	0	0	0	0	0	0	0	0	0.361	0.373	0.365	0.368	2.010	0.365	0.869	0.000	0.000	0.000	0.000	0.000	0.000	0.000	0.000	0.000	0.000	0.000	0.000	0.000	0.000	52	335	7622	6079	-1.471	Error	Error	2021	5601	0	0	1653	4426	0	0	0	0
3	4	4	""	"YGL159W"	11060	26300	70	4089	3858	832	156	178	125	100	100	0	6575	6210	1301	228	273	222	100	100	0	0	0	0	0	0	0	0	0	0	0	0	0	0	0	0	0	0	0	0.620	0.619	0.613	0.615	1.234	0.604	0.886	0.000	0.000	0.000	0.000	0.000	0.000	0.000	0.000	0.000	0.000	0.000	0.000	0.000	0.000	32	236	10280	9684	-0.690	Error	Error	3933	6347	0	0	3702	5982	0	0	0	0
3	5	4	"COX13"	"YGL191W"	11260	26270	70	1309	1221	668	167	213	250	81	71	0	1832	1626	950	218	306	394	81	68	0	0	0	0	0	0	0	0	0	0	0	0	0	0	0	0	0	0	0	0.708	0.749	0.746	0.818	1.916	0.710	0.800	0.000	0.000	0.000	0.000	0.000	0.000	0.000	0.000	0.000	0.000	0.000	0.000	0.000	0.000	32	236	2756	2462	-0.499	Error	Error	1142	1614	0	0	1054	1408	0	0	0	0
3	6	4	""	"YGL223C"	11460	26280	80	8364	7752	3299	184	231	500	94	94	0	8611	7939	3712	270	312	316	96	92	0	0	0	0	0	0	0	0	0	0	0	0	0	0	0	0	0	0	0	0.981	0.987	0.947	1.058	2.043	0.959	0.909	0.000	0.000	0.000	0.000	0.000	0.000	0.000	0.000	0.000	0.000	0.000	0.000	0.000	0.000	52	340	16521	15237	-0.028	Error	Error	8180	8341	0	0	7568	7669	0	0	0	0
3	7	4	""	"YGL161C"	11660	26290	70	2560	2500	834	168	182	87	100	100	0	6414	6457	1941	271	298	150	100	100	0	0	0	0	0	0	0	0	0	0	0	0	0	0	0	0	0	0	0	0.389	0.377	0.362	0.369	1.502	0.367	0.850	0.000	0.000	0.000	0.000	0.000	0.000	0.000	0.000	0.000	0.000	0.000	0.000	0.000	0.000	32	236	8535	8518	-1.361	Error	Error	2392	6143	0	0	2332	6186	0	0	0	0
3	8	4	""	"YGL193C"	11870	26280	60	2803	2389	1095	182	193	89	96	96	0	3305	3014	1376	233	258	123	96	90	0	0	0	0	0	0	0	0	0	0	0	0	0	0	0	0	0	0	0	0.853	0.794	0.783	0.871	2.094	0.785	0.867	0.000	0.000	0.000	0.000	0.000	0.000	0.000	0.000	0.000	0.000	0.000	0.000	0.000	0.000	32	176	5693	4988	-0.229	Error	Error	2621	3072	0	0	2207	2781	0	0	0	0
3	9	4	"GOG5"	"YGL225W"	12070	26280	70	6790	5977	2083	252	275	238	100	100	0	5753	5112	1812	337	358	169	96	96	0	0	0	0	0	0	0	0	0	0	0	0	0	0	0	0	0	0	0	1.207	1.199	1.191	1.168	1.601	1.152	0.875	0.000	0.000	0.000	0.000	0.000	0.000	0.000	0.000	0.000	0.000	0.000	0.000	0.000	0.000	32	236	11954	10500	0.272	Error	Error	6538	5416	0	0	5725	4775	0	0	0	0
3	10	4	"RNH70"	"YGR276C"	12260	26280	70	5027	4488	1606	225	238	94	100	100	0	9725	8742	2689	282	317	151	100	100	0	0	0	0	0	0	0	0	0	0	0	0	0	0	0	0	0	0	0	0.509	0.504	0.505	0.501	1.657	0.497	0.895	0.000	0.000	0.000	0.000	0.000	0.000	0.000	0.000	0.000	0.000	0.000	0.000	0.000	0.000	32	236	14245	12723	-0.976	Error	Error	4802	9443	0	0	4263	8460	0	0	0	0
3	11	4	""	"YHL012W"	12450	26290	90	11745	10253	5758	233	299	446	90	90	0	5154	4293	2347	272	329	280	84	82	0	0	0	0	0	0	0	0	0	0	0	0	0	0	0	0	0	0	0	2.358	2.492	2.748	2.575	2.051	2.580	0.871	0.000	0.000	0.000	0.000	0.000	0.000	0.000	0.000	0.000	0.000	0.000	0.000	0.000	0.000	52	391	16394	14041	1.238	Error	Error	11512	4882	0	0	10020	4021	0	0	0	0
3	12	4	""	"YHL044W"	12630	26300	120	1044	1874	1748	213	312	528	55	47	0	716	1869	1867	290	348	278	52	47	0	0	0	0	0	0	0	0	0	0	0	0	0	0	0	0	0	0	0	1.951	1.052	0.975	1.340	3.375	1.065	0.696	0.000	0.000	0.000	0.000	0.000	0.000	0.000	0.000	0.000	0.000	0.000	0.000	0.000	0.000	120	695	1257	3240	0.964	Error	Error	831	426	0	0	1661	1579	0	0	0	0
3	13	4	""	"YGR278W"	12870	26290	60	5782	5146	1470	231	286	305	100	100	0	8586	8164	2244	326	382	254	100	100	0	0	0	0	0	0	0	0	0	0	0	0	0	0	0	0	0	0	0	0.672	0.627	0.601	0.620	1.307	0.598	0.867	0.000	0.000	0.000	0.000	0.000	0.000	0.000	0.000	0.000	0.000	0.000	0.000	0.000	0.000	32	176	13811	12753	-0.573	Error	Error	5551	8260	0	0	4915	7838	0	0	0	0
3	14	4	"YLF2"	"YHL014C"	13050	26270	70	12121	12208	2400	312	526	1301	100	100	0	4809	4287	1545	330	444	591	96	93	0	0	0	0	0	0	0	0	0	0	0	0	0	0	0	0	0	0	0	2.637	3.006	2.943	3.483	2.006	2.864	0.860	0.000	0.000	0.000	0.000	0.000	0.000	0.000	0.000	0.000	0.000	0.000	0.000	0.000	0.000	32	236	16288	15853	1.399	Error	Error	11809	4479	0	0	11896	3957	0	0	0	0
3	15	4	""	"YHL046C"	13250	26270	90	7364	7448	4928	287	304	133	98	92	0	6980	5734	4007	365	411	290	86	75	0	0	0	0	0	0	0	0	0	0	0	0	0	0	0	0	0	0	0	1.070	1.334	1.268	1.537	2.650	1.271	0.862	0.000	0.000	0.000	0.000	0.000	0.000	0.000	0.000	0.000	0.000	0.000	0.000	0.000	0.000	52	420	13692	12530	0.097	Error	Error	7077	6615	0	0	7161	5369	0	0	0	0
3	16	4	""	"YGR280C"	13460	26280	80	2647	2254	1048	197	213	140	94	88	0	6402	5546	2681	301	337	394	90	88	0	0	0	0	0	0	0	0	0	0	0	0	0	0	0	0	0	0	0	0.402	0.392	0.386	0.424	2.052	0.357	0.856	0.000	0.000	0.000	0.000	0.000	0.000	0.000	0.000	0.000	0.000	0.000	0.000	0.000	0.000	52	340	8551	7302	-1.316	Error	Error	2450	6101	0	0	2057	5245	0	0	0	0
3	17	4	"DUR3"	"YHL016C"	13660	26290	90	16618	13881	8248	104	121	70	96	96	0	6997	5897	3699	98	142	109	88	84	0	0	0	0	0	0	0	0	0	0	0	0	0	0	0	0	0	0	0	2.394	2.376	2.399	2.538	2.179	2.426	0.906	0.000	0.000	0.000	0.000	0.000	0.000	0.000	0.000	0.000	0.000	0.000	0.000	0.000	0.000	52	420	23413	19576	1.259	Error	Error	16514	6899	0	0	13777	5799	0	0	0	0
3	18	4	"COS8"	"YHL048W"	13870	26280	100	4430	5918	5348	87	93	38	97	95	0	3327	4953	4705	86	100	57	92	91	0	0	0	0	0	0	0	0	0	0	0	0	0	0	0	0	0	0	0	1.340	1.198	1.163	1.302	2.288	1.176	0.883	0.000	0.000	0.000	0.000	0.000	0.000	0.000	0.000	0.000	0.000	0.000	0.000	0.000	0.000	80	548	7584	10698	0.422	Error	Error	4343	3241	0	0	5831	4867	0	0	0	0
3	19	4	"BGL2"	"YGR282C"	14050	26280	70	5008	4960	1497	99	135	195	100	100	0	3844	3837	1124	106	140	144	100	100	0	0	0	0	0	0	0	0	0	0	0	0	0	0	0	0	0	0	0	1.313	1.303	1.260	1.303	1.558	1.295	0.847	0.000	0.000	0.000	0.000	0.000	0.000	0.000	0.000	0.000	0.000	0.000	0.000	0.000	0.000	32	236	8647	8592	0.393	Error	Error	4909	3738	0	0	4861	3731	0	0	0	0
3	20	4	""	"YHL018W"	14250	26280	70	3395	3458	1087	123	163	245	100	100	0	3150	3194	1131	130	219	406	100	96	0	0	0	0	0	0	0	0	0	0	0	0	0	0	0	0	0	0	0	1.083	1.088	1.047	1.112	1.513	0.994	0.838	0.000	0.000	0.000	0.000	0.000	0.000	0.000	0.000	0.000	0.000	0.000	0.000	0.000	0.000	32	236	6292	6399	0.116	Error	Error	3272	3020	0	0	3335	3064	0	0	0	0
3	21	4	""	"YHL050C"	14480	26290	80	31898	31017	19057	173	208	177	100	100	3	48370	43008	22455	267	290	129	100	98	23	0	0	0	0	0	0	0	0	0	0	0	0	0	0	0	0	0	0	0.660	0.722	0.735	0.727	2.122	0.736	0.901	0.000	0.000	0.000	0.000	0.000	0.000	0.000	0.000	0.000	0.000	0.000	0.000	0.000	0.000	52	332	79828	73585	-0.601	Error	Error	31725	48103	0	0	30844	42741	0	0	0	0
3	1	5	""	"YIL086C"	10460	26480	150	115	128	61	130	163	261	0	0	0	149	171	115	167	224	377	0	0	0	0	0	0	0	0	0	0	0	0	0	0	0	0	0	0	0	0	0	0.833	-0.500	0.566	0.594	3.516	0.251	0.145	0.000	0.000	0.000	0.000	0.000	0.000	0.000	0.000	0.000	0.000	0.000	0.000	0.000	0.000	156	1065	-33	2	-0.263	Error	Error	-15	-18	0	0	-2	4	0	0	-50	0
3	2	5	"RHO3"	"YIL118W"	10660	26500	70	2386	2406	1626	158	267	523	75	68	0	3909	3769	2290	237	406	768	78	78	0	0	0	0	0	0	0	0	0	0	0	0	0	0	0	0	0	0	0	0.607	0.636	0.656	0.671	2.018	0.632	0.904	0.000	0.000	0.000	0.000	0.000	0.000	0.000	0.000	0.000	0.000	0.000	0.000	0.000	0.000	32	230	5900	5780	-0.721	Error	Error	2228	3672	0	0	2248	3532	0	0	0	0
3	3	5	"DNA43"	"YIL150C"	10870	26500	60	4055	3605	1607	141	271	676	87	84	0	8829	7389	3324	194	447	1346	96	87	0	0	0	0	0	0	0	0	0	0	0	0	0	0	0	0	0	0	0	0.453	0.481	0.473	0.480	2.023	0.455	0.873	0.000	0.000	0.000	0.000	0.000	0.000	0.000	0.000	0.000	0.000	0.000	0.000	0.000	0.000	32	176	12549	10659	-1.142	Error	Error	3914	8635	0	0	3464	7195	0	0	0	0
3	4	5	""	"YIL088C"	11060	26500	70	8824	8718	1797	193	247	283	100	100	0	8564	8224	2600	265	331	411	100	100	0	0	0	0	0	0	0	0	0	0	0	0	0	0	0	0	0	0	0	1.040	1.071	1.075	1.138	1.418	0.997	0.874	0.000	0.000	0.000	0.000	0.000	0.000	0.000	0.000	0.000	0.000	0.000	0.000	0.000	0.000	32	236	16930	16484	0.057	Error	Error	8631	8299	0	0	8525	7959	0	0	0	0
3	5	5	""	"YIL120W"	11260	26480	70	8590	8359	1507	205	257	418	100	100	0	7176	6743	1968	257	336	547	100	96	0	0	0	0	0	0	0	0	0	0	0	0	0	0	0	0	0	0	0	1.212	1.257	1.194	1.331	1.404	1.183	0.915	0.000	0.000	0.000	0.000	0.000	0.000	0.000	0.000	0.000	0.000	0.000	0.000	0.000	0.000	32	236	15304	14640	0.277	Error	Error	8385	6919	0	0	8154	6486	0	0	0	0
3	6	5	""	"YIL152W"	11470	26490	70	8949	8268	4086	187	209	131	96	96	0	5009	4717	2476	258	290	146	87	87	0	0	0	0	0	0	0	0	0	0	0	0	0	0	0	0	0	0	0	1.844	1.812	1.760	2.197	2.474	1.797	0.894	0.000	0.000	0.000	0.000	0.000	0.000	0.000	0.000	0.000	0.000	0.000	0.000	0.000	0.000	32	236	13513	12540	0.883	Error	Error	8762	4751	0	0	8081	4459	0	0	0	0
3	7	5	""	"YIL090W"	11670	26490	80	905	2789	3610	161	168	70	71	65	0	968	3811	4868	214	245	133	67	59	0	0	0	0	0	0	0	0	0	0	0	0	0	0	0	0	0	0	0	0.987	0.731	0.736	0.670	3.023	0.725	0.867	0.000	0.000	0.000	0.000	0.000	0.000	0.000	0.000	0.000	0.000	0.000	0.000	0.000	0.000	52	340	1498	6225	-0.019	Error	Error	744	754	0	0	2628	3597	0	0	0	0
3	8	5	""	"YIL122W"	11870	26490	70	12126	9907	4929	169	179	130	100	100	0	9407	7867	3321	218	230	106	96	96	0	0	0	0	0	0	0	0	0	0	0	0	0	0	0	0	0	0	0	1.301	1.273	1.270	1.083	1.741	1.328	0.907	0.000	0.000	0.000	0.000	0.000	0.000	0.000	0.000	0.000	0.000	0.000	0.000	0.000	0.000	32	236	21146	17387	0.380	Error	Error	11957	9189	0	0	9738	7649	0	0	0	0
3	9	5	"IMP2'"	"YIL154C"	12060	26460	60	558	544	213	182	268	301	68	12	0	987	927	412	235	303	244	81	71	0	0	0	0	0	0	0	0	0	0	0	0	0	0	0	0	0	0	0	0.500	0.523	0.517	0.575	2.673	0.787	0.318	0.000	0.000	0.000	0.000	0.000	0.000	0.000	0.000	0.000	0.000	0.000	0.000	0.000	0.000	32	176	1128	1054	-1.000	Error	Error	376	752	0	0	362	692	0	0	0	0
3	10	5	""	"YIL092W"	12270	26480	70	13318	11327	5170	197	235	274	100	100	0	12255	11055	3476	285	320	183	100	100	0	0	0	0	0	0	0	0	0	0	0	0	0	0	0	0	0	0	0	1.096	1.033	1.062	0.910	1.559	1.096	0.902	0.000	0.000	0.000	0.000	0.000	0.000	0.000	0.000	0.000	0.000	0.000	0.000	0.000	0.000	32	236	25091	21900	0.132	Error	Error	13121	11970	0	0	11130	10770	0	0	0	0
3	11	5	"AYR1"	"YIL124W"	12470	26470	80	1926	1764	773	183	195	76	94	94	0	5312	4934	2273	286	316	137	92	92	0	0	0	0	0	0	0	0	0	0	0	0	0	0	0	0	0	0	0	0.347	0.340	0.349	0.331	1.978	0.311	0.855	0.000	0.000	0.000	0.000	0.000	0.000	0.000	0.000	0.000	0.000	0.000	0.000	0.000	0.000	52	340	6769	6229	-1.528	Error	Error	1743	5026	0	0	1581	4648	0	0	0	0
3	12	5	"UBP7"	"YIL156W"	12670	26490	80	7896	10006	9312	175	218	389	92	84	0	5799	6688	5736	261	293	211	90	84	0	0	0	0	0	0	0	0	0	0	0	0	0	0	0	0	0	0	0	1.394	1.530	1.468	1.421	2.016	1.608	0.920	0.000	0.000	0.000	0.000	0.000	0.000	0.000	0.000	0.000	0.000	0.000	0.000	0.000	0.000	52	337	13259	16258	0.479	Error	Error	7721	5538	0	0	9831	6427	0	0	0	0
3	13	5	"BNA1"	"YJR025C"	12870	26490	70	1707	1933	1122	197	206	77	100	96	0	5114	5292	3179	312	334	161	96	93	0	0	0	0	0	0	0	0	0	0	0	0	0	0	0	0	0	0	0	0.314	0.349	0.337	0.373	1.938	0.340	0.928	0.000	0.000	0.000	0.000	0.000	0.000	0.000	0.000	0.000	0.000	0.000	0.000	0.000	0.000	32	236	6312	6716	-1.669	Error	Error	1510	4802	0	0	1736	4980	0	0	0	0
3	14	5	"CDC8"	"YJR057W"	13060	26490	80	1775	1887	1228	201	220	88	90	86	0	4556	5552	3722	294	325	145	92	88	0	0	0	0	0	0	0	0	0	0	0	0	0	0	0	0	0	0	0	0.369	0.321	0.316	0.314	1.902	0.308	0.885	0.000	0.000	0.000	0.000	0.000	0.000	0.000	0.000	0.000	0.000	0.000	0.000	0.000	0.000	52	340	5836	6944	-1.437	Error	Error	1574	4262	0	0	1686	5258	0	0	0	0
3	15	5	"GRR1"	"YJR090C"	13280	26500	60	786	1410	1649	162	177	95	90	81	0	706	1600	2061	193	224	116	93	78	0	0	0	0	0	0	0	0	0	0	0	0	0	0	0	0	0	0	0	1.216	0.887	0.987	0.981	2.197	0.792	0.743	0.000	0.000	0.000	0.000	0.000	0.000	0.000	0.000	0.000	0.000	0.000	0.000	0.000	0.000	32	176	1137	2655	0.283	Error	Error	624	513	0	0	1248	1407	0	0	0	0
3	16	5	""	"YJR027W"	13470	26480	60	1165	4999	7920	160	170	68	84	84	0	1189	5640	9242	211	237	110	90	78	0	0	0	0	0	0	0	0	0	0	0	0	0	0	0	0	0	0	0	1.028	0.891	0.779	0.954	2.772	0.849	0.850	0.000	0.000	0.000	0.000	0.000	0.000	0.000	0.000	0.000	0.000	0.000	0.000	0.000	0.000	32	176	1983	10268	0.039	Error	Error	1005	978	0	0	4839	5429	0	0	0	0
3	17	5	"PTK2"	"YJR059W"	13660	26480	60	626	1949	2899	97	116	75	93	84	0	1277	3975	6039	115	144	96	93	87	0	0	0	0	0	0	0	0	0	0	0	0	0	0	0	0	0	0	0	0.455	0.480	0.553	0.503	2.166	0.454	0.845	0.000	0.000	0.000	0.000	0.000	0.000	0.000	0.000	0.000	0.000	0.000	0.000	0.000	0.000	32	176	1691	5712	-1.135	Error	Error	529	1162	0	0	1852	3860	0	0	0	0
3	18	5	"BUD4"	"YJR092W"	13870	26490	70	352	1244	2057	77	84	37	96	87	0	389	1425	2337	76	87	52	90	87	0	0	0	0	0	0	0	0	0	0	0	0	0	0	0	0	0	0	0	0.879	0.865	0.672	0.715	1.930	0.869	0.887	0.000	0.000	0.000	0.000	0.000	0.000	0.000	0.000	0.000	0.000	0.000	0.000	0.000	0.000	32	236	588	2516	-0.187	Error	Error	275	313	0	0	1167	1349	0	0	0	0
3	19	5	""	"YJR029W"	14070	26490	70	1440	6946	11363	83	98	90	100	100	0	1155	5850	9434	82	105	108	96	96	0	0	0	0	0	0	0	0	0	0	0	0	0	0	0	0	0	0	0	1.265	1.190	1.106	1.211	2.494	1.222	0.833	0.000	0.000	0.000	0.000	0.000	0.000	0.000	0.000	0.000	0.000	0.000	0.000	0.000	0.000	32	236	2430	12631	0.339	Error	Error	1357	1073	0	0	6863	5768	0	0	0	0
3	20	5	""	"YJR061W"	14260	26490	50	658	3226	4706	93	104	55	100	91	0	532	2460	3845	108	134	81	100	91	0	0	0	0	0	0	0	0	0	0	0	0	0	0	0	0	0	0	0	1.333	1.332	1.223	1.238	1.958	1.132	0.895	0.000	0.000	0.000	0.000	0.000	0.000	0.000	0.000	0.000	0.000	0.000	0.000	0.000	0.000	12	104	989	5485	0.414	Error	Error	565	424	0	0	3133	2352	0	0	0	0
3	21	5	"IME1"	"YJR094C"	14470	26490	60	1286	3437	4606	126	139	61	96	93	0	1257	3904	5332	197	215	98	93	90	0	0	0	0	0	0	0	0	0	0	0	0	0	0	0	0	0	0	0	1.094	0.893	0.772	0.841	2.409	0.860	0.841	0.000	0.000	0.000	0.000	0.000	0.000	0.000	0.000	0.000	0.000	0.000	0.000	0.000	0.000	32	176	2220	7018	0.130	Error	Error	1160	1060	0	0	3311	3707	0	0	0	0
3	1	6	"GEA1"	"YJR031C"	10510	26680	50	4257	6065	4946	145	251	411	100	83	0	6391	6390	5609	163	329	546	75	66	0	0	0	0	0	0	0	0	0	0	0	0	0	0	0	0	0	0	0	0.660	0.951	1.039	1.626	4.215	0.903	0.786	0.000	0.000	0.000	0.000	0.000	0.000	0.000	0.000	0.000	0.000	0.000	0.000	0.000	0.000	12	98	10340	12147	-0.599	Error	Error	4112	6228	0	0	5920	6227	0	0	0	0
3	2	6	"RPA12"	"YJR063W"	10660	26680	150	166	299	631	148	169	145	12	7	0	241	588	1565	195	237	208	24	9	0	0	0	0	0	0	0	0	0	0	0	0	0	0	0	0	0	0	0	0.391	0.384	0.610	0.640	4.216	0.381	0.844	0.000	0.000	0.000	0.000	0.000	0.000	0.000	0.000	0.000	0.000	0.000	0.000	0.000	0.000	156	1053	64	544	-1.354	Error	Error	18	46	0	0	151	393	0	0	-50	0
3	3	6	"SFC1"	"YJR095W"	10900	26720	50	798	1513	1646	136	169	142	75	75	0	979	2181	2052	187	232	201	100	83	0	0	0	0	0	0	0	0	0	0	0	0	0	0	0	0	0	0	0	0.836	0.691	0.672	0.541	2.503	0.692	0.683	0.000	0.000	0.000	0.000	0.000	0.000	0.000	0.000	0.000	0.000	0.000	0.000	0.000	0.000	12	104	1454	3371	-0.259	Error	Error	662	792	0	0	1377	1994	0	0	0	0
3	4	6	""	"YKR020W"	11070	26700	70	1983	2287	1650	172	179	69	96	96	0	4690	5797	4005	233	280	166	100	96	0	0	0	0	0	0	0	0	0	0	0	0	0	0	0	0	0	0	0	0.406	0.380	0.391	0.334	1.842	0.376	0.886	0.000	0.000	0.000	0.000	0.000	0.000	0.000	0.000	0.000	0.000	0.000	0.000	0.000	0.000	32	236	6268	7679	-1.299	Error	Error	1811	4457	0	0	2115	5564	0	0	0	0
3	5	6	"MRS4"	"YKR052C"	11280	26700	60	1478	3774	4526	159	168	73	93	93	0	976	2505	2965	222	258	145	84	78	0	0	0	0	0	0	0	0	0	0	0	0	0	0	0	0	0	0	0	1.749	1.583	1.524	1.478	2.143	1.597	0.866	0.000	0.000	0.000	0.000	0.000	0.000	0.000	0.000	0.000	0.000	0.000	0.000	0.000	0.000	32	176	2073	5898	0.807	Error	Error	1319	754	0	0	3615	2283	0	0	0	0
3	6	6	"HBS1"	"YKR084C"	11480	26700	70	2573	4627	4973	155	179	203	96	90	0	2897	5089	4926	223	274	247	90	75	0	0	0	0	0	0	0	0	0	0	0	0	0	0	0	0	0	0	0	0.904	0.919	1.037	1.006	2.374	0.969	0.850	0.000	0.000	0.000	0.000	0.000	0.000	0.000	0.000	0.000	0.000	0.000	0.000	0.000	0.000	32	236	5092	9338	-0.145	Error	Error	2418	2674	0	0	4472	4866	0	0	0	0
3	7	6	""	"YKR022C"	11670	26700	70	2821	7792	8532	154	196	434	100	93	0	2479	5258	5556	189	242	195	93	93	0	0	0	0	0	0	0	0	0	0	0	0	0	0	0	0	0	0	0	1.165	1.507	1.278	1.511	2.008	1.556	0.912	0.000	0.000	0.000	0.000	0.000	0.000	0.000	0.000	0.000	0.000	0.000	0.000	0.000	0.000	32	236	4957	12707	0.220	Error	Error	2667	2290	0	0	7638	5069	0	0	0	0
3	8	6	"DYN1"	"YKR054C"	11860	26680	150	143	186	179	157	285	1098	1	0	0	214	252	212	203	259	407	3	1	0	0	0	0	0	0	0	0	0	0	0	0	0	0	0	0	0	0	0	-1.273	0.592	0.887	0.999	3.754	0.604	0.430	0.000	0.000	0.000	0.000	0.000	0.000	0.000	0.000	0.000	0.000	0.000	0.000	0.000	0.000	156	928	-3	78	Error	Error	Error	-14	11	0	0	29	49	0	0	-50	0
3	9	6	"PRP16"	"YKR086W"	12040	26710	100	1073	2002	2640	162	291	604	57	40	0	514	1611	2657	206	261	231	53	37	0	0	0	0	0	0	0	0	0	0	0	0	0	0	0	0	0	0	0	2.958	1.310	1.321	1.713	4.099	1.621	0.466	0.000	0.000	0.000	0.000	0.000	0.000	0.000	0.000	0.000	0.000	0.000	0.000	0.000	0.000	80	457	1219	3245	1.565	Error	Error	911	308	0	0	1840	1405	0	0	0	0
3	10	6	"DBP7"	"YKR024C"	12270	26680	50	1069	5176	7113	161	174	89	100	91	0	1115	3171	4205	233	258	138	83	75	0	0	0	0	0	0	0	0	0	0	0	0	0	0	0	0	0	0	0	1.029	1.707	1.269	1.421	2.343	1.501	0.704	0.000	0.000	0.000	0.000	0.000	0.000	0.000	0.000	0.000	0.000	0.000	0.000	0.000	0.000	12	104	1790	7953	0.042	Error	Error	908	882	0	0	5015	2938	0	0	0	0
3	11	6	"RNC1"	"YKR056W"	12480	26700	70	708	1482	1671	170	273	765	34	25	0	2154	5331	6393	267	301	246	93	90	0	0	0	0	0	0	0	0	0	0	0	0	0	0	0	0	0	0	0	0.285	0.259	0.259	0.267	2.354	0.228	0.733	0.000	0.000	0.000	0.000	0.000	0.000	0.000	0.000	0.000	0.000	0.000	0.000	0.000	0.000	32	236	2425	6376	-1.810	Error	Error	538	1887	0	0	1312	5064	0	0	0	0
3	12	6	""	"YKR088C"	12670	26700	60	652	2308	3200	163	171	66	96	90	0	1027	3184	4715	252	283	135	90	81	0	0	0	0	0	0	0	0	0	0	0	0	0	0	0	0	0	0	0	0.631	0.732	0.720	0.775	1.872	0.657	0.776	0.000	0.000	0.000	0.000	0.000	0.000	0.000	0.000	0.000	0.000	0.000	0.000	0.000	0.000	32	176	1264	5077	-0.664	Error	Error	489	775	0	0	2145	2932	0	0	0	0
3	13	6	"GCN3"	"YKR026C"	12880	26700	70	3573	3551	981	182	337	1589	93	59	0	6496	6389	1566	276	400	929	100	96	0	0	0	0	0	0	0	0	0	0	0	0	0	0	0	0	0	0	0	0.545	0.551	0.566	0.548	1.491	0.544	0.877	0.000	0.000	0.000	0.000	0.000	0.000	0.000	0.000	0.000	0.000	0.000	0.000	0.000	0.000	32	236	9611	9482	-0.875	Error	Error	3391	6220	0	0	3369	6113	0	0	0	0
3	14	6	"GLG1"	"YKR058W"	13070	26710	80	1132	2484	3678	175	201	183	82	75	0	3663	7851	11034	270	331	359	90	78	0	0	0	0	0	0	0	0	0	0	0	0	0	0	0	0	0	0	0	0.282	0.305	0.281	0.268	2.215	0.306	0.859	0.000	0.000	0.000	0.000	0.000	0.000	0.000	0.000	0.000	0.000	0.000	0.000	0.000	0.000	52	340	4350	9890	-1.826	Error	Error	957	3393	0	0	2309	7581	0	0	0	0
3	15	6	""	"YKR090W"	13290	26700	80	857	1949	2009	177	197	126	96	96	0	2230	4579	5086	266	332	341	98	94	0	0	0	0	0	0	0	0	0	0	0	0	0	0	0	0	0	0	0	0.346	0.411	0.409	0.415	1.499	0.379	0.863	0.000	0.000	0.000	0.000	0.000	0.000	0.000	0.000	0.000	0.000	0.000	0.000	0.000	0.000	52	340	2644	6085	-1.530	Error	Error	680	1964	0	0	1772	4313	0	0	0	0
3	16	6	""	"YLR231C"	13470	26690	80	3271	2847	1654	168	175	69	92	92	0	6180	5834	3305	258	283	122	92	92	0	0	0	0	0	0	0	0	0	0	0	0	0	0	0	0	0	0	0	0.524	0.480	0.483	0.466	1.921	0.476	0.925	0.000	0.000	0.000	0.000	0.000	0.000	0.000	0.000	0.000	0.000	0.000	0.000	0.000	0.000	52	340	9025	8255	-0.932	Error	Error	3103	5922	0	0	2679	5576	0	0	0	0
3	17	6	"RED1"	"YLR263W"	13660	26690	70	4538	5062	3726	117	131	76	100	100	0	6195	8071	6700	149	183	127	96	96	0	0	0	0	0	0	0	0	0	0	0	0	0	0	0	0	0	0	0	0.731	0.624	0.702	0.735	1.629	0.574	0.884	0.000	0.000	0.000	0.000	0.000	0.000	0.000	0.000	0.000	0.000	0.000	0.000	0.000	0.000	32	236	10467	12867	-0.452	Error	Error	4421	6046	0	0	4945	7922	0	0	0	0
3	18	6	""	"YLR294C"	13880	26690	80	886	989	716	87	95	90	82	73	0	3155	2988	2166	82	111	207	84	80	0	0	0	0	0	0	0	0	0	0	0	0	0	0	0	0	0	0	0	0.260	0.310	0.295	0.289	2.419	0.303	0.730	0.000	0.000	0.000	0.000	0.000	0.000	0.000	0.000	0.000	0.000	0.000	0.000	0.000	0.000	52	340	3872	3808	-1.943	Error	Error	799	3073	0	0	902	2906	0	0	0	0
3	19	6	"EST1"	"YLR233C"	14070	26690	70	3387	3149	1409	83	90	42	100	100	0	7768	6255	3287	92	114	103	96	96	0	0	0	0	0	0	0	0	0	0	0	0	0	0	0	0	0	0	0	0.430	0.497	0.460	0.532	1.960	0.452	0.893	0.000	0.000	0.000	0.000	0.000	0.000	0.000	0.000	0.000	0.000	0.000	0.000	0.000	0.000	32	236	10980	9229	-1.216	Error	Error	3304	7676	0	0	3066	6163	0	0	0	0
3	20	6	""	"YLR265C"	14280	26690	80	2728	4073	3602	93	100	45	98	96	0	2164	2831	2498	112	134	74	92	90	0	0	0	0	0	0	0	0	0	0	0	0	0	0	0	0	0	0	0	1.284	1.464	1.550	1.428	2.059	1.483	0.873	0.000	0.000	0.000	0.000	0.000	0.000	0.000	0.000	0.000	0.000	0.000	0.000	0.000	0.000	52	340	4687	6699	0.361	Error	Error	2635	2052	0	0	3980	2719	0	0	0	0
3	21	6	""	"YLR296W"	14480	26690	70	385	383	158	126	127	46	87	81	0	2444	2353	659	185	196	83	100	100	0	0	0	0	0	0	0	0	0	0	0	0	0	0	0	0	0	0	0	0.115	0.119	0.120	0.100	1.942	0.115	0.669	0.000	0.000	0.000	0.000	0.000	0.000	0.000	0.000	0.000	0.000	0.000	0.000	0.000	0.000	32	236	2518	2425	-3.125	Error	Error	259	2259	0	0	257	2168	0	0	0	0
3	1	7	""	"YLR235C"	10490	26900	80	1771	1526	935	127	134	59	92	90	0	2499	2220	1398	142	160	91	86	84	0	0	0	0	0	0	0	0	0	0	0	0	0	0	0	0	0	0	0	0.697	0.673	0.666	0.646	1.601	0.644	0.868	0.000	0.000	0.000	0.000	0.000	0.000	0.000	0.000	0.000	0.000	0.000	0.000	0.000	0.000	52	340	4001	3477	-0.520	Error	Error	1644	2357	0	0	1399	2078	0	0	0	0
3	2	7	"BOP2"	"YLR267W"	10660	26880	60	4689	4397	1432	154	250	453	96	96	0	9746	9056	3544	196	414	1044	96	90	0	0	0	0	0	0	0	0	0	0	0	0	0	0	0	0	0	0	0	0.475	0.479	0.490	0.497	1.671	0.446	0.872	0.000	0.000	0.000	0.000	0.000	0.000	0.000	0.000	0.000	0.000	0.000	0.000	0.000	0.000	32	176	14085	13103	-1.074	Error	Error	4535	9550	0	0	4243	8860	0	0	0	0
3	3	7	"YHC1"	"YLR298C"	10860	26890	70	1183	1068	342	152	172	123	96	90	0	4036	3770	1492	221	311	519	93	87	0	0	0	0	0	0	0	0	0	0	0	0	0	0	0	0	0	0	0	0.270	0.258	0.252	0.274	1.807	0.239	0.848	0.000	0.000	0.000	0.000	0.000	0.000	0.000	0.000	0.000	0.000	0.000	0.000	0.000	0.000	32	236	4846	4465	-1.888	Error	Error	1031	3815	0	0	916	3549	0	0	0	0
3	4	7	"THI7"	"YLR237W"	11070	26880	70	4391	4216	1275	169	251	457	100	100	0	9254	9093	2909	253	460	1173	100	100	0	0	0	0	0	0	0	0	0	0	0	0	0	0	0	0	0	0	0	0.469	0.458	0.455	0.463	1.420	0.428	0.888	0.000	0.000	0.000	0.000	0.000	0.000	0.000	0.000	0.000	0.000	0.000	0.000	0.000	0.000	32	236	13223	12887	-1.092	Error	Error	4222	9001	0	0	4047	8840	0	0	0	0
3	5	7	""	"YLR269C"	11280	26910	70	1723	1628	424	162	264	424	96	90	0	2712	2623	686	254	426	605	96	93	0	0	0	0	0	0	0	0	0	0	0	0	0	0	0	0	0	0	0	0.635	0.619	0.619	0.612	1.346	0.571	0.821	0.000	0.000	0.000	0.000	0.000	0.000	0.000	0.000	0.000	0.000	0.000	0.000	0.000	0.000	32	236	4019	3835	-0.655	Error	Error	1561	2458	0	0	1466	2369	0	0	0	0
3	6	7	"EXG1"	"YLR300W"	11490	26880	70	2211	2010	682	150	226	371	93	90	0	7302	6749	2237	242	491	1261	96	90	0	0	0	0	0	0	0	0	0	0	0	0	0	0	0	0	0	0	0	0.292	0.286	0.279	0.268	1.648	0.272	0.869	0.000	0.000	0.000	0.000	0.000	0.000	0.000	0.000	0.000	0.000	0.000	0.000	0.000	0.000	32	236	9121	8367	-1.776	Error	Error	2061	7060	0	0	1860	6507	0	0	0	0
3	7	7	"MVP1"	"YMR004W"	11690	26880	60	2222	4695	6112	155	243	729	71	56	0	977	2215	2841	191	227	243	71	62	0	0	0	0	0	0	0	0	0	0	0	0	0	0	0	0	0	0	0	2.630	2.243	2.239	2.548	2.694	2.251	0.828	0.000	0.000	0.000	0.000	0.000	0.000	0.000	0.000	0.000	0.000	0.000	0.000	0.000	0.000	32	176	2853	6564	1.395	Error	Error	2067	786	0	0	4540	2024	0	0	0	0
3	8	7	"IMP2"	"YMR035W"	11860	26890	90	2303	4841	5316	144	305	1464	63	42	0	1417	2989	3675	194	263	549	82	53	0	0	0	0	0	0	0	0	0	0	0	0	0	0	0	0	0	0	0	1.765	1.681	1.700	1.826	1.773	1.774	0.780	0.000	0.000	0.000	0.000	0.000	0.000	0.000	0.000	0.000	0.000	0.000	0.000	0.000	0.000	52	410	3382	7492	0.820	Error	Error	2159	1223	0	0	4697	2795	0	0	0	0
3	9	7	"SOV1"	"YMR066W"	12060	26870	90	771	1692	2482	150	209	418	57	40	0	521	1549	2549	192	237	189	67	48	0	0	0	0	0	0	0	0	0	0	0	0	0	0	0	0	0	0	0	1.888	1.136	1.357	1.550	3.151	1.018	0.778	0.000	0.000	0.000	0.000	0.000	0.000	0.000	0.000	0.000	0.000	0.000	0.000	0.000	0.000	52	389	950	2899	0.917	Error	Error	621	329	0	0	1542	1357	0	0	0	0
3	10	7	"PLB2"	"YMR006C"	12290	26890	60	7720	9635	9739	141	214	266	96	93	0	1883	2914	2961	177	252	372	78	62	0	0	0	0	0	0	0	0	0	0	0	0	0	0	0	0	0	0	0	4.443	3.469	3.708	3.804	2.170	3.615	0.838	0.000	0.000	0.000	0.000	0.000	0.000	0.000	0.000	0.000	0.000	0.000	0.000	0.000	0.000	32	176	9285	12231	2.151	Error	Error	7579	1706	0	0	9494	2737	0	0	0	0
3	11	7	"MSN2"	"YMR037C"	12510	26880	100	406	1469	2545	171	270	577	32	25	0	429	2455	5016	237	291	226	47	38	0	0	0	0	0	0	0	0	0	0	0	0	0	0	0	0	0	0	0	1.224	0.585	0.626	0.850	3.306	0.631	0.434	0.000	0.000	0.000	0.000	0.000	0.000	0.000	0.000	0.000	0.000	0.000	0.000	0.000	0.000	80	541	427	3516	0.292	Error	Error	235	192	0	0	1298	2218	0	0	0	0
3	12	7	""	"YMR068W"	12690	26900	70	1492	2195	1946	163	170	71	100	100	0	2379	4245	3860	248	286	198	100	100	0	0	0	0	0	0	0	0	0	0	0	0	0	0	0	0	0	0	0	0.624	0.508	0.529	0.535	1.605	0.490	0.892	0.000	0.000	0.000	0.000	0.000	0.000	0.000	0.000	0.000	0.000	0.000	0.000	0.000	0.000	32	232	3460	6029	-0.681	Error	Error	1329	2131	0	0	2032	3997	0	0	0	0
3	13	7	"PLB1"	"YMR008C"	12890	26890	70	10393	9946	6265	213	241	142	100	100	0	14290	13354	7093	304	356	193	100	96	0	0	0	0	0	0	0	0	0	0	0	0	0	0	0	0	0	0	0	0.728	0.746	0.704	0.736	2.098	0.764	0.916	0.000	0.000	0.000	0.000	0.000	0.000	0.000	0.000	0.000	0.000	0.000	0.000	0.000	0.000	32	236	24166	22783	-0.458	Error	Error	10180	13986	0	0	9733	13050	0	0	0	0
3	14	7	"SUB1"	"YMR039C"	13090	26890	70	2992	2457	1035	182	193	89	96	96	0	9104	8401	2523	311	351	188	100	100	0	0	0	0	0	0	0	0	0	0	0	0	0	0	0	0	0	0	0	0.320	0.281	0.291	0.258	1.528	0.288	0.890	0.000	0.000	0.000	0.000	0.000	0.000	0.000	0.000	0.000	0.000	0.000	0.000	0.000	0.000	32	236	11603	10365	-1.646	Error	Error	2810	8793	0	0	2275	8090	0	0	0	0
3	15	7	"MOT3"	"YMR070W"	13280	26890	60	3364	3070	1160	177	192	77	100	100	0	7186	6134	2460	276	305	128	100	100	0	0	0	0	0	0	0	0	0	0	0	0	0	0	0	0	0	0	0	0.461	0.494	0.484	0.519	1.558	0.469	0.897	0.000	0.000	0.000	0.000	0.000	0.000	0.000	0.000	0.000	0.000	0.000	0.000	0.000	0.000	32	176	10097	8751	-1.116	Error	Error	3187	6910	0	0	2893	5858	0	0	0	0
3	16	7	""	"YMR010W"	13470	26880	70	4900	4630	1117	208	278	367	100	100	0	5837	5696	1991	306	444	718	96	93	0	0	0	0	0	0	0	0	0	0	0	0	0	0	0	0	0	0	0	0.848	0.820	0.809	0.821	1.409	0.741	0.865	0.000	0.000	0.000	0.000	0.000	0.000	0.000	0.000	0.000	0.000	0.000	0.000	0.000	0.000	32	236	10223	9812	-0.237	Error	Error	4692	5531	0	0	4422	5390	0	0	0	0
3	17	7	""	"YMR041C"	13670	26890	80	1850	1659	664	131	138	63	92	90	0	5102	4778	1868	198	222	143	96	96	0	0	0	0	0	0	0	0	0	0	0	0	0	0	0	0	0	0	0	0.351	0.334	0.330	0.309	1.637	0.320	0.885	0.000	0.000	0.000	0.000	0.000	0.000	0.000	0.000	0.000	0.000	0.000	0.000	0.000	0.000	52	340	6623	6108	-1.512	Error	Error	1719	4904	0	0	1528	4580	0	0	0	0
3	18	7	"ABF2"	"YMR072W"	13890	26900	60	3127	2739	1067	89	168	421	96	90	0	3426	3049	1185	93	174	390	100	87	0	0	0	0	0	0	0	0	0	0	0	0	0	0	0	0	0	0	0	0.911	0.896	0.878	0.904	1.448	0.909	0.870	0.000	0.000	0.000	0.000	0.000	0.000	0.000	0.000	0.000	0.000	0.000	0.000	0.000	0.000	32	176	6371	5606	-0.134	Error	Error	3038	3333	0	0	2650	2956	0	0	0	0
3	19	7	""	"YNL046W"	14080	26890	80	2966	2814	1334	85	93	42	96	96	0	6577	6127	2841	92	113	75	94	90	0	0	0	0	0	0	0	0	0	0	0	0	0	0	0	0	0	0	0	0.444	0.452	0.465	0.504	2.061	0.428	0.856	0.000	0.000	0.000	0.000	0.000	0.000	0.000	0.000	0.000	0.000	0.000	0.000	0.000	0.000	52	340	9366	8764	-1.171	Error	Error	2881	6485	0	0	2729	6035	0	0	0	0
3	20	7	"TPM1"	"YNL079C"	14280	26900	90	3143	3015	1526	109	118	54	98	96	0	5495	4738	2537	131	158	96	94	92	0	0	0	0	0	0	0	0	0	0	0	0	0	0	0	0	0	0	0	0.566	0.631	0.669	0.730	2.456	0.601	0.891	0.000	0.000	0.000	0.000	0.000	0.000	0.000	0.000	0.000	0.000	0.000	0.000	0.000	0.000	52	420	8398	7513	-0.822	Error	Error	3034	5364	0	0	2906	4607	0	0	0	0
3	21	7	"CYB5"	"YNL111C"	14480	26890	70	4359	3792	1321	141	184	254	100	100	0	4410	3978	1399	226	260	229	96	96	0	0	0	0	0	0	0	0	0	0	0	0	0	0	0	0	0	0	0	1.008	0.973	0.971	0.946	1.366	0.967	0.887	0.000	0.000	0.000	0.000	0.000	0.000	0.000	0.000	0.000	0.000	0.000	0.000	0.000	0.000	32	236	8402	7403	0.012	Error	Error	4218	4184	0	0	3651	3752	0	0	0	0
3	1	8	"ALG11"	"YNL048W"	10470	27100	70	10165	10148	1860	163	186	104	100	100	0	9546	9289	1836	172	206	134	100	100	0	0	0	0	0	0	0	0	0	0	0	0	0	0	0	0	0	0	0	1.067	1.095	1.106	1.101	1.279	1.074	0.912	0.000	0.000	0.000	0.000	0.000	0.000	0.000	0.000	0.000	0.000	0.000	0.000	0.000	0.000	32	236	19376	19102	0.094	Error	Error	10002	9374	0	0	9985	9117	0	0	0	0
3	2	8	""	"YNL081C"	10660	27090	70	5023	4306	2278	199	257	331	90	90	0	2429	2124	1146	218	282	274	78	75	0	0	0	0	0	0	0	0	0	0	0	0	0	0	0	0	0	0	0	2.182	2.155	2.085	2.569	2.670	2.232	0.876	0.000	0.000	0.000	0.000	0.000	0.000	0.000	0.000	0.000	0.000	0.000	0.000	0.000	0.000	32	236	7035	6013	1.126	Error	Error	4824	2211	0	0	4107	1906	0	0	0	0
3	3	8	"RPC19"	"YNL113W"	10880	27100	80	2669	2174	936	151	166	84	94	90	0	5887	4964	2378	188	217	144	92	90	0	0	0	0	0	0	0	0	0	0	0	0	0	0	0	0	0	0	0	0.442	0.424	0.421	0.452	2.074	0.400	0.881	0.000	0.000	0.000	0.000	0.000	0.000	0.000	0.000	0.000	0.000	0.000	0.000	0.000	0.000	52	340	8217	6799	-1.178	Error	Error	2518	5699	0	0	2023	4776	0	0	0	0
3	4	8	""	"YNL050C"	11090	27110	80	5665	4892	2398	148	283	858	86	86	0	3002	2633	1240	160	238	440	88	84	0	0	0	0	0	0	0	0	0	0	0	0	0	0	0	0	0	0	0	1.941	1.918	1.912	2.009	2.624	2.004	0.880	0.000	0.000	0.000	0.000	0.000	0.000	0.000	0.000	0.000	0.000	0.000	0.000	0.000	0.000	52	340	8359	7217	0.957	Error	Error	5517	2842	0	0	4744	2473	0	0	0	0
3	5	8	""	"YNL083W"	11290	27100	70	11462	9499	4771	162	174	79	100	100	0	10386	9278	3701	186	214	113	100	100	0	0	0	0	0	0	0	0	0	0	0	0	0	0	0	0	0	0	0	1.108	1.027	1.056	0.854	1.873	1.088	0.918	0.000	0.000	0.000	0.000	0.000	0.000	0.000	0.000	0.000	0.000	0.000	0.000	0.000	0.000	32	236	21500	18429	0.148	Error	Error	11300	10200	0	0	9337	9092	0	0	0	0
3	6	8	""	"YNL115C"	11470	27100	70	10363	10081	2446	149	175	166	100	100	0	10498	9465	3555	194	238	174	100	100	0	0	0	0	0	0	0	0	0	0	0	0	0	0	0	0	0	0	0	0.991	1.071	1.054	1.163	1.451	1.001	0.892	0.000	0.000	0.000	0.000	0.000	0.000	0.000	0.000	0.000	0.000	0.000	0.000	0.000	0.000	32	236	20518	19203	-0.013	Error	Error	10214	10304	0	0	9932	9271	0	0	0	0
3	7	8	"COX5A"	"YNL052W"	11680	27100	80	1182	1110	390	132	136	55	96	96	0	1909	1740	761	163	183	93	92	90	0	0	0	0	0	0	0	0	0	0	0	0	0	0	0	0	0	0	0	0.601	0.620	0.564	0.666	2.135	0.570	0.828	0.000	0.000	0.000	0.000	0.000	0.000	0.000	0.000	0.000	0.000	0.000	0.000	0.000	0.000	52	340	2796	2555	-0.734	Error	Error	1050	1746	0	0	978	1577	0	0	0	0
3	8	8	"MKT1"	"YNL085W"	11880	27100	80	6918	7366	5695	141	155	69	98	94	0	5374	6702	5250	190	218	119	92	90	0	0	0	0	0	0	0	0	0	0	0	0	0	0	0	0	0	0	0	1.307	1.109	1.108	1.120	2.338	1.104	0.904	0.000	0.000	0.000	0.000	0.000	0.000	0.000	0.000	0.000	0.000	0.000	0.000	0.000	0.000	52	340	11961	13737	0.387	Error	Error	6777	5184	0	0	7225	6512	0	0	0	0
3	9	8	"MLS1"	"YNL117W"	12070	27090	70	4277	3869	1300	136	146	81	100	96	0	7376	7374	2169	215	253	244	100	100	0	0	0	0	0	0	0	0	0	0	0	0	0	0	0	0	0	0	0	0.578	0.521	0.510	0.472	1.666	0.505	0.884	0.000	0.000	0.000	0.000	0.000	0.000	0.000	0.000	0.000	0.000	0.000	0.000	0.000	0.000	32	236	11302	10892	-0.790	Error	Error	4141	7161	0	0	3733	7159	0	0	0	0
3	10	8	""	"YOL015W"	12290	27100	70	1883	3952	3907	125	213	578	87	75	0	1411	2804	2917	160	241	532	84	62	0	0	0	0	0	0	0	0	0	0	0	0	0	0	0	0	0	0	0	1.405	1.447	1.554	1.406	1.972	1.361	0.836	0.000	0.000	0.000	0.000	0.000	0.000	0.000	0.000	0.000	0.000	0.000	0.000	0.000	0.000	32	236	3009	6471	0.491	Error	Error	1758	1251	0	0	3827	2644	0	0	0	0
3	11	8	""	"YOL047C"	12480	27100	80	3440	3216	1836	133	170	173	96	90	0	4397	4013	2429	192	231	164	92	88	0	0	0	0	0	0	0	0	0	0	0	0	0	0	0	0	0	0	0	0.786	0.807	0.827	0.912	2.256	0.774	0.889	0.000	0.000	0.000	0.000	0.000	0.000	0.000	0.000	0.000	0.000	0.000	0.000	0.000	0.000	52	327	7512	6904	-0.347	Error	Error	3307	4205	0	0	3083	3821	0	0	0	0
3	12	8	""	"YOL079W"	12670	27080	150	153	249	344	154	182	168	12	7	0	251	380	521	242	282	186	17	7	0	0	0	0	0	0	0	0	0	0	0	0	0	0	0	0	0	0	0	-0.111	0.688	0.531	0.578	3.453	0.541	0.594	0.000	0.000	0.000	0.000	0.000	0.000	0.000	0.000	0.000	0.000	0.000	0.000	0.000	0.000	156	991	8	233	Error	Error	Error	-1	9	0	0	95	138	0	0	-50	0
3	13	8	""	"YOL017W"	12890	27090	80	14907	14223	6666	199	235	218	100	100	0	13029	12907	7010	270	306	168	100	100	0	0	0	0	0	0	0	0	0	0	0	0	0	0	0	0	0	0	0	1.153	1.110	1.181	1.106	1.498	1.070	0.890	0.000	0.000	0.000	0.000	0.000	0.000	0.000	0.000	0.000	0.000	0.000	0.000	0.000	0.000	52	340	27467	26661	0.205	Error	Error	14708	12759	0	0	14024	12637	0	0	0	0
3	14	8	"GSH2"	"YOL049W"	13070	27100	70	1483	3113	3971	179	188	79	90	90	0	1272	3052	4159	249	284	148	84	81	0	0	0	0	0	0	0	0	0	0	0	0	0	0	0	0	0	0	0	1.275	1.047	0.996	1.123	2.463	0.977	0.839	0.000	0.000	0.000	0.000	0.000	0.000	0.000	0.000	0.000	0.000	0.000	0.000	0.000	0.000	32	236	2327	5737	0.350	Error	Error	1304	1023	0	0	2934	2803	0	0	0	0
3	15	8	"IRA2"	"YOL081W"	13270	27080	150	183	242	295	186	204	180	8	5	0	231	379	573	245	278	151	18	9	0	0	0	0	0	0	0	0	0	0	0	0	0	0	0	0	0	0	0	0.214	0.418	0.602	0.591	4.030	0.512	0.515	0.000	0.000	0.000	0.000	0.000	0.000	0.000	0.000	0.000	0.000	0.000	0.000	0.000	0.000	156	1034	-17	190	-2.222	Error	Error	-3	-14	0	0	56	134	0	0	-50	0
3	16	8	""	"YOL019W"	13480	27080	70	18307	16549	4053	247	308	369	100	100	0	10820	10136	2911	304	365	362	100	100	0	0	0	0	0	0	0	0	0	0	0	0	0	0	0	0	0	0	0	1.717	1.658	1.671	1.678	1.434	1.616	0.888	0.000	0.000	0.000	0.000	0.000	0.000	0.000	0.000	0.000	0.000	0.000	0.000	0.000	0.000	32	236	28576	26134	0.780	Error	Error	18060	10516	0	0	16302	9832	0	0	0	0
3	17	8	"GAL11"	"YOL051W"	13680	27100	60	5185	4924	2672	156	169	82	100	100	0	10736	9713	4922	253	258	142	100	100	0	0	0	0	0	0	0	0	0	0	0	0	0	0	0	0	0	0	0	0.480	0.504	0.508	0.492	1.618	0.492	0.897	0.000	0.000	0.000	0.000	0.000	0.000	0.000	0.000	0.000	0.000	0.000	0.000	0.000	0.000	32	176	15512	14228	-1.060	Error	Error	5029	10483	0	0	4768	9460	0	0	0	0
3	18	8	""	"YOL083W"	13880	27100	100	2364	2271	1111	105	133	210	95	91	0	5688	5198	2490	121	175	251	97	95	0	0	0	0	0	0	0	0	0	0	0	0	0	0	0	0	0	0	0	0.406	0.427	0.424	0.414	1.571	0.413	0.888	0.000	0.000	0.000	0.000	0.000	0.000	0.000	0.000	0.000	0.000	0.000	0.000	0.000	0.000	80	556	7826	7243	-1.301	Error	Error	2259	5567	0	0	2166	5077	0	0	0	0
3	19	8	"DIS3"	"YOL021C"	14070	27090	70	10725	9849	2488	107	130	120	100	100	0	16361	14535	4148	135	181	182	100	100	0	0	0	0	0	0	0	0	0	0	0	0	0	0	0	0	0	0	0	0.654	0.677	0.666	0.678	1.381	0.637	0.902	0.000	0.000	0.000	0.000	0.000	0.000	0.000	0.000	0.000	0.000	0.000	0.000	0.000	0.000	32	236	26844	24142	-0.612	Error	Error	10618	16226	0	0	9742	14400	0	0	0	0
3	20	8	""	"YOL053C-A"	14280	27090	80	1412	1292	746	111	119	49	98	94	0	1585	1473	954	136	159	88	88	84	0	0	0	0	0	0	0	0	0	0	0	0	0	0	0	0	0	0	0	0.898	0.883	0.850	0.978	2.296	0.833	0.862	0.000	0.000	0.000	0.000	0.000	0.000	0.000	0.000	0.000	0.000	0.000	0.000	0.000	0.000	52	340	2750	2518	-0.155	Error	Error	1301	1449	0	0	1181	1337	0	0	0	0
3	21	8	""	"YOL085C"	14500	27090	60	223	223	94	118	126	59	62	40	0	961	879	404	152	179	107	90	84	0	0	0	0	0	0	0	0	0	0	0	0	0	0	0	0	0	0	0	0.130	0.144	0.161	0.147	1.624	0.146	0.496	0.000	0.000	0.000	0.000	0.000	0.000	0.000	0.000	0.000	0.000	0.000	0.000	0.000	0.000	32	160	914	832	-2.946	Error	Error	105	809	0	0	105	727	0	0	0	0
3	1	9	"KIN4"	"YOR233W"	10490	27300	70	20485	19418	10211	259	301	393	93	93	0	11441	10322	5568	265	306	168	90	90	0	0	0	0	0	0	0	0	0	0	0	0	0	0	0	0	0	0	0	1.810	1.905	1.981	2.353	2.434	1.928	0.874	0.000	0.000	0.000	0.000	0.000	0.000	0.000	0.000	0.000	0.000	0.000	0.000	0.000	0.000	32	236	31402	29216	0.856	Error	Error	20226	11176	0	0	19159	10057	0	0	0	0
3	2	9	"RBL2"	"YOR265W"	10670	27310	80	1970	2367	1980	214	230	116	76	69	0	1767	2417	2041	245	276	133	75	63	0	0	0	0	0	0	0	0	0	0	0	0	0	0	0	0	0	0	0	1.154	0.991	0.964	0.986	2.073	0.967	0.844	0.000	0.000	0.000	0.000	0.000	0.000	0.000	0.000	0.000	0.000	0.000	0.000	0.000	0.000	52	340	3278	4325	0.206	Error	Error	1756	1522	0	0	2153	2172	0	0	0	0
3	3	9	"TIM18"	"YOR297C"	10870	27300	80	1850	2183	1894	164	178	86	78	67	0	1077	1732	1535	194	229	149	67	57	0	0	0	0	0	0	0	0	0	0	0	0	0	0	0	0	0	0	0	1.909	1.313	1.295	1.297	2.354	1.265	0.853	0.000	0.000	0.000	0.000	0.000	0.000	0.000	0.000	0.000	0.000	0.000	0.000	0.000	0.000	52	340	2569	3557	0.933	Error	Error	1686	883	0	0	2019	1538	0	0	0	0
3	4	9	"SNR17A"	"YOR235W"	11070	27290	70	1687	1688	708	129	142	97	93	93	0	2540	2662	1356	132	186	246	90	90	0	0	0	0	0	0	0	0	0	0	0	0	0	0	0	0	0	0	0	0.647	0.616	0.624	0.661	1.972	0.541	0.846	0.000	0.000	0.000	0.000	0.000	0.000	0.000	0.000	0.000	0.000	0.000	0.000	0.000	0.000	32	236	3966	4089	-0.628	Error	Error	1558	2408	0	0	1559	2530	0	0	0	0
3	5	9	""	"YOR267C"	11280	27310	80	7439	9884	8831	139	151	101	90	86	0	8346	9247	8191	160	196	182	84	76	0	0	0	0	0	0	0	0	0	0	0	0	0	0	0	0	0	0	0	0.892	1.072	1.119	1.006	2.548	1.069	0.883	0.000	0.000	0.000	0.000	0.000	0.000	0.000	0.000	0.000	0.000	0.000	0.000	0.000	0.000	52	340	15486	18832	-0.165	Error	Error	7300	8186	0	0	9745	9087	0	0	0	0
3	6	9	"BUD7"	"YOR299W"	11490	27300	70	5115	4353	2392	137	163	142	90	87	0	14727	11559	7040	175	225	176	87	87	0	0	0	0	0	0	0	0	0	0	0	0	0	0	0	0	0	0	0	0.342	0.370	0.367	0.422	2.542	0.341	0.875	0.000	0.000	0.000	0.000	0.000	0.000	0.000	0.000	0.000	0.000	0.000	0.000	0.000	0.000	32	236	19530	15600	-1.548	Error	Error	4978	14552	0	0	4216	11384	0	0	0	0
3	7	9	"HES1"	"YOR237W"	11680	27290	80	2929	3069	2323	129	137	60	92	84	0	4645	4275	3241	153	187	124	86	82	0	0	0	0	0	0	0	0	0	0	0	0	0	0	0	0	0	0	0	0.623	0.713	0.678	0.714	3.073	0.697	0.889	0.000	0.000	0.000	0.000	0.000	0.000	0.000	0.000	0.000	0.000	0.000	0.000	0.000	0.000	52	334	7292	7062	-0.682	Error	Error	2800	4492	0	0	2940	4122	0	0	0	0
3	8	9	"PAC1"	"YOR269W"	11900	27300	80	10117	8392	6041	145	182	166	86	86	0	7224	6600	4705	190	227	166	78	78	0	0	0	0	0	0	0	0	0	0	0	0	0	0	0	0	0	0	0	1.418	1.287	1.261	1.506	2.826	1.328	0.894	0.000	0.000	0.000	0.000	0.000	0.000	0.000	0.000	0.000	0.000	0.000	0.000	0.000	0.000	52	328	17006	14657	0.504	Error	Error	9972	7034	0	0	8247	6410	0	0	0	0
3	9	9	"RAX1"	"YOR301W"	12100	27300	80	2212	2286	1599	133	140	58	86	84	0	9451	7264	5254	179	208	115	82	78	0	0	0	0	0	0	0	0	0	0	0	0	0	0	0	0	0	0	0	0.224	0.304	0.316	0.416	3.571	0.288	0.882	0.000	0.000	0.000	0.000	0.000	0.000	0.000	0.000	0.000	0.000	0.000	0.000	0.000	0.000	52	328	11351	9238	-2.157	Error	Error	2079	9272	0	0	2153	7085	0	0	0	0
3	10	9	""	"YOR239W"	12280	27310	70	3313	3098	1408	129	146	96	96	96	0	6173	5151	2659	162	228	254	90	90	0	0	0	0	0	0	0	0	0	0	0	0	0	0	0	0	0	0	0	0.530	0.595	0.609	0.595	1.666	0.550	0.854	0.000	0.000	0.000	0.000	0.000	0.000	0.000	0.000	0.000	0.000	0.000	0.000	0.000	0.000	32	231	9195	7958	-0.917	Error	Error	3184	6011	0	0	2969	4989	0	0	0	0
3	11	9	""	"YOR271C"	12490	27310	90	2201	2186	1509	119	134	71	98	90	0	7756	6819	4827	181	220	141	88	82	0	0	0	0	0	0	0	0	0	0	0	0	0	0	0	0	0	0	0	0.275	0.311	0.326	0.391	2.606	0.296	0.882	0.000	0.000	0.000	0.000	0.000	0.000	0.000	0.000	0.000	0.000	0.000	0.000	0.000	0.000	52	386	9657	8705	-1.863	Error	Error	2082	7575	0	0	2067	6638	0	0	0	0
3	12	9	"CPA1"	"YOR303W"	12690	27310	60	2376	2244	638	165	199	183	100	96	0	8023	7334	2460	299	354	201	96	96	0	0	0	0	0	0	0	0	0	0	0	0	0	0	0	0	0	0	0	0.286	0.296	0.287	0.308	1.557	0.275	0.863	0.000	0.000	0.000	0.000	0.000	0.000	0.000	0.000	0.000	0.000	0.000	0.000	0.000	0.000	32	176	9935	9114	-1.805	Error	Error	2211	7724	0	0	2079	7035	0	0	0	0
3	13	9	""	"YPL222W"	12890	27290	60	2717	2842	1884	166	176	85	100	100	0	6868	9417	6476	280	305	162	96	93	0	0	0	0	0	0	0	0	0	0	0	0	0	0	0	0	0	0	0	0.387	0.293	0.311	0.323	2.453	0.269	0.837	0.000	0.000	0.000	0.000	0.000	0.000	0.000	0.000	0.000	0.000	0.000	0.000	0.000	0.000	32	176	9139	11813	-1.369	Error	Error	2551	6588	0	0	2676	9137	0	0	0	0
3	14	9	"HFI1"	"YPL254W"	13080	27300	60	8011	7253	3983	214	249	158	96	96	0	6243	5287	3016	262	330	435	90	78	0	0	0	0	0	0	0	0	0	0	0	0	0	0	0	0	0	0	0	1.304	1.401	1.400	1.668	2.278	1.374	0.849	0.000	0.000	0.000	0.000	0.000	0.000	0.000	0.000	0.000	0.000	0.000	0.000	0.000	0.000	32	176	13778	12064	0.383	Error	Error	7797	5981	0	0	7039	5025	0	0	0	0
3	15	9	""	"YPR003C"	13280	27300	80	4490	8890	9416	207	212	73	94	84	0	1561	3382	3445	250	275	127	75	67	0	0	0	0	0	0	0	0	0	0	0	0	0	0	0	0	0	0	0	3.267	2.772	2.696	3.142	3.245	2.872	0.886	0.000	0.000	0.000	0.000	0.000	0.000	0.000	0.000	0.000	0.000	0.000	0.000	0.000	0.000	52	316	5594	11815	1.708	Error	Error	4283	1311	0	0	8683	3132	0	0	0	0
3	16	9	"MMT2"	"YPL224C"	13500	27300	90	6422	6679	5343	210	226	141	100	94	0	6373	5579	4108	261	287	130	96	88	0	0	0	0	0	0	0	0	0	0	0	0	0	0	0	0	0	0	0	1.016	1.216	1.179	1.261	2.385	1.274	0.871	0.000	0.000	0.000	0.000	0.000	0.000	0.000	0.000	0.000	0.000	0.000	0.000	0.000	0.000	52	387	12324	11787	0.023	Error	Error	6212	6112	0	0	6469	5318	0	0	0	0
3	17	9	"CLN2"	"YPL256C"	13690	27300	60	9363	8714	5322	171	305	727	93	90	0	8879	8097	4986	224	360	693	87	87	0	0	0	0	0	0	0	0	0	0	0	0	0	0	0	0	0	0	0	1.062	1.085	1.076	1.276	2.257	1.052	0.865	0.000	0.000	0.000	0.000	0.000	0.000	0.000	0.000	0.000	0.000	0.000	0.000	0.000	0.000	32	176	17847	16416	0.087	Error	Error	9192	8655	0	0	8543	7873	0	0	0	0
3	18	9	"HAL1"	"YPR005C"	13880	27300	60	8854	7312	4118	148	222	368	93	87	0	7592	6137	3619	183	262	423	90	87	0	0	0	0	0	0	0	0	0	0	0	0	0	0	0	0	0	0	0	1.175	1.203	1.156	1.202	2.035	1.201	0.802	0.000	0.000	0.000	0.000	0.000	0.000	0.000	0.000	0.000	0.000	0.000	0.000	0.000	0.000	32	176	16115	13118	0.233	Error	Error	8706	7409	0	0	7164	5954	0	0	0	0
3	19	9	""	"YPL226W"	14080	27280	70	4225	9112	9227	108	132	149	100	100	0	4890	8353	8954	130	152	129	90	90	0	0	0	0	0	0	0	0	0	0	0	0	0	0	0	0	0	0	0	0.865	1.095	1.134	1.341	2.594	1.046	0.907	0.000	0.000	0.000	0.000	0.000	0.000	0.000	0.000	0.000	0.000	0.000	0.000	0.000	0.000	32	236	8877	17227	-0.209	Error	Error	4117	4760	0	0	9004	8223	0	0	0	0
3	20	9	"THI21"	"YPL258C"	14280	27300	90	3682	3613	2636	114	123	55	98	94	0	5800	5762	4367	130	149	81	90	88	0	0	0	0	0	0	0	0	0	0	0	0	0	0	0	0	0	0	0	0.629	0.621	0.631	0.704	2.605	0.596	0.885	0.000	0.000	0.000	0.000	0.000	0.000	0.000	0.000	0.000	0.000	0.000	0.000	0.000	0.000	52	420	9238	9131	-0.668	Error	Error	3568	5670	0	0	3499	5632	0	0	0	0
3	21	9	"SPO69"	"YPR007C"	14480	27290	100	3541	6001	5488	130	151	116	95	86	0	3443	4023	3602	161	186	101	92	75	0	0	0	0	0	0	0	0	0	0	0	0	0	0	0	0	0	0	0	1.039	1.520	1.525	1.611	2.714	1.551	0.898	0.000	0.000	0.000	0.000	0.000	0.000	0.000	0.000	0.000	0.000	0.000	0.000	0.000	0.000	80	548	6693	9733	0.056	Error	Error	3411	3282	0	0	5871	3862	0	0	0	0
3	1	10	"CET1"	"YPL228W"	10480	27510	80	11880	9250	6949	256	273	103	90	80	0	8652	6730	5045	298	333	179	76	75	0	0	0	0	0	0	0	0	0	0	0	0	0	0	0	0	0	0	0	1.391	1.398	1.429	1.440	2.024	1.410	0.907	0.000	0.000	0.000	0.000	0.000	0.000	0.000	0.000	0.000	0.000	0.000	0.000	0.000	0.000	52	340	19978	15426	0.477	Error	Error	11624	8354	0	0	8994	6432	0	0	0	0
3	2	10	""	"YPL260W"	10670	27490	80	6087	6932	5745	230	243	104	86	76	0	5895	5785	4766	264	304	193	78	67	0	0	0	0	0	0	0	0	0	0	0	0	0	0	0	0	0	0	0	1.040	1.214	1.152	1.249	3.046	1.230	0.901	0.000	0.000	0.000	0.000	0.000	0.000	0.000	0.000	0.000	0.000	0.000	0.000	0.000	0.000	52	340	11488	12223	0.057	Error	Error	5857	5631	0	0	6702	5521	0	0	0	0
3	3	10	""	"YPR009W"	10920	27500	60	4684	4487	991	161	257	420	100	100	0	2332	2174	511	165	222	219	100	100	0	0	0	0	0	0	0	0	0	0	0	0	0	0	0	0	0	0	0	2.087	2.153	2.150	2.161	1.265	2.241	0.898	0.000	0.000	0.000	0.000	0.000	0.000	0.000	0.000	0.000	0.000	0.000	0.000	0.000	0.000	32	174	6690	6335	1.062	Error	Error	4523	2167	0	0	4326	2009	0	0	0	0
3	4	10	"LTE1"	"YAL024C"	11060	27460	80	5307	4741	1748	120	154	160	98	96	0	2398	2078	887	124	157	122	90	86	0	0	0	0	0	0	0	0	0	0	0	0	0	0	0	0	0	0	0	2.281	2.365	2.341	2.684	1.795	2.338	0.907	0.000	0.000	0.000	0.000	0.000	0.000	0.000	0.000	0.000	0.000	0.000	0.000	0.000	0.000	52	326	7461	6575	1.190	Error	Error	5187	2274	0	0	4621	1954	0	0	0	0
3	5	10	"PEP1"	"YBL017C"	11290	27500	70	199	225	136	126	140	105	34	9	0	200	268	230	129	163	124	37	18	0	0	0	0	0	0	0	0	0	0	0	0	0	0	0	0	0	0	0	1.028	0.712	0.632	0.681	3.247	0.587	0.206	0.000	0.000	0.000	0.000	0.000	0.000	0.000	0.000	0.000	0.000	0.000	0.000	0.000	0.000	32	231	144	238	0.040	Error	Error	73	71	0	0	99	139	0	0	0	0
3	6	10	"ENA2"	"YDR039C"	11470	27490	150	116	123	58	122	131	71	10	1	0	143	169	114	142	176	135	10	3	0	0	0	0	0	0	0	0	0	0	0	0	0	0	0	0	0	0	0	-6.000	0.037	0.789	0.808	3.467	0.136	0.072	0.000	0.000	0.000	0.000	0.000	0.000	0.000	0.000	0.000	0.000	0.000	0.000	0.000	0.000	156	876	-5	28	Error	Error	Error	-6	1	0	0	1	27	0	0	-50	0
3	7	10	""	"YFL019C"	11670	27490	150	115	124	65	121	129	57	15	6	0	129	163	108	136	172	121	15	3	0	0	0	0	0	0	0	0	0	0	0	0	0	0	0	0	0	0	0	0.857	0.111	0.671	0.601	3.898	0.259	0.176	0.000	0.000	0.000	0.000	0.000	0.000	0.000	0.000	0.000	0.000	0.000	0.000	0.000	0.000	156	823	-13	30	-0.222	Error	Error	-6	-7	0	0	3	27	0	0	-50	0
3	8	10	""	"YGL066W"	11870	27490	150	142	161	108	127	140	82	16	7	0	153	193	174	144	182	124	17	5	0	0	0	0	0	0	0	0	0	0	0	0	0	0	0	0	0	0	0	1.667	0.694	0.800	0.706	3.784	0.370	0.281	0.000	0.000	0.000	0.000	0.000	0.000	0.000	0.000	0.000	0.000	0.000	0.000	0.000	0.000	156	800	24	83	0.737	Error	Error	15	9	0	0	34	49	0	0	-50	0
3	9	10	"MNT2"	"YGL257C"	12070	27490	150	113	122	56	121	132	65	12	2	0	134	171	121	147	178	113	16	5	0	0	0	0	0	0	0	0	0	0	0	0	0	0	0	0	0	0	0	0.615	0.042	0.691	0.569	3.516	0.197	0.075	0.000	0.000	0.000	0.000	0.000	0.000	0.000	0.000	0.000	0.000	0.000	0.000	0.000	0.000	156	832	-21	25	-0.700	Error	Error	-8	-13	0	0	1	24	0	0	-50	0
3	10	10	""	"YHR032W"	12270	27490	150	122	170	249	119	167	268	5	1	0	135	209	278	154	194	155	10	5	0	0	0	0	0	0	0	0	0	0	0	0	0	0	0	0	0	0	0	-0.158	0.927	0.600	0.586	3.684	0.995	0.277	0.000	0.000	0.000	0.000	0.000	0.000	0.000	0.000	0.000	0.000	0.000	0.000	0.000	0.000	156	757	-16	106	Error	Error	Error	3	-19	0	0	51	55	0	0	-50	0
3	11	10	""	"YHR036W"	12470	27490	150	131	151	113	138	412	1593	0	0	0	158	199	134	191	264	324	3	0	0	0	0	0	0	0	0	0	0	0	0	0	0	0	0	0	0	0	0	0.212	1.625	0.593	0.581	3.387	3.408	0.218	0.000	0.000	0.000	0.000	0.000	0.000	0.000	0.000	0.000	0.000	0.000	0.000	0.000	0.000	156	684	-40	21	-2.237	Error	Error	-7	-33	0	0	13	8	0	0	-50	0
3	12	10	""	"YHR045W"	12670	27490	150	144	156	67	152	360	1467	0	0	0	261	304	194	244	297	300	7	2	0	0	0	0	0	0	0	0	0	0	0	0	0	0	0	0	0	0	0	-0.471	0.067	0.577	0.501	3.772	12.583	0.152	0.000	0.000	0.000	0.000	0.000	0.000	0.000	0.000	0.000	0.000	0.000	0.000	0.000	0.000	156	790	9	64	Error	Error	Error	-8	17	0	0	4	60	0	0	-50	0
3	13	10	"STT4"	"YLR305C"	12870	27490	150	162	175	81	147	162	101	14	3	0	224	274	206	215	242	140	20	8	0	0	0	0	0	0	0	0	0	0	0	0	0	0	0	0	0	0	0	1.667	0.475	0.751	0.709	3.574	0.351	0.101	0.000	0.000	0.000	0.000	0.000	0.000	0.000	0.000	0.000	0.000	0.000	0.000	0.000	0.000	156	829	24	87	0.737	Error	Error	15	9	0	0	28	59	0	0	-50	0
3	14	10	""	"YLR422W"	13070	27490	150	150	164	77	162	173	80	12	3	0	205	235	122	207	243	226	5	1	0	0	0	0	0	0	0	0	0	0	0	0	0	0	0	0	0	0	0	6.000	0.071	0.698	0.759	4.164	0.381	0.124	0.000	0.000	0.000	0.000	0.000	0.000	0.000	0.000	0.000	0.000	0.000	0.000	0.000	0.000	156	845	-14	30	2.585	Error	Error	-12	-2	0	0	2	28	0	0	-50	0
3	15	10	""	"YML072C"	13270	27480	150	173	193	82	176	185	71	17	7	0	230	266	165	222	250	125	17	7	0	0	0	0	0	0	0	0	0	0	0	0	0	0	0	0	0	0	0	-0.375	0.386	0.588	0.552	3.996	0.271	0.149	0.000	0.000	0.000	0.000	0.000	0.000	0.000	0.000	0.000	0.000	0.000	0.000	0.000	0.000	156	806	5	61	Error	Error	Error	-3	8	0	0	17	44	0	0	-50	0
3	16	10	""	"SNR54"	13470	27480	150	193	273	283	182	192	78	25	12	0	251	342	336	222	251	129	21	12	0	0	0	0	0	0	0	0	0	0	0	0	0	0	0	0	0	0	0	0.379	0.758	0.709	0.659	4.364	0.710	0.545	0.000	0.000	0.000	0.000	0.000	0.000	0.000	0.000	0.000	0.000	0.000	0.000	0.000	0.000	156	867	40	211	-1.399	Error	Error	11	29	0	0	91	120	0	0	-50	0
3	17	10	""	"YMR046W-A"	13680	27490	80	2308	8295	11701	146	168	133	100	98	0	2100	7957	11740	194	219	133	100	100	0	0	0	0	0	0	0	0	0	0	0	0	0	0	0	0	0	0	0	1.134	1.050	1.026	1.070	1.988	1.011	0.861	0.000	0.000	0.000	0.000	0.000	0.000	0.000	0.000	0.000	0.000	0.000	0.000	0.000	0.000	52	340	4068	15912	0.182	Error	Error	2162	1906	0	0	8149	7763	0	0	0	0
3	18	10	""	"YMRWdelta16"	13890	27490	80	383	739	767	108	123	78	90	75	0	666	1113	1114	128	153	93	92	84	0	0	0	0	0	0	0	0	0	0	0	0	0	0	0	0	0	0	0	0.511	0.641	0.616	0.554	2.138	0.651	0.811	0.000	0.000	0.000	0.000	0.000	0.000	0.000	0.000	0.000	0.000	0.000	0.000	0.000	0.000	52	340	813	1616	-0.968	Error	Error	275	538	0	0	631	985	0	0	0	0
3	19	10	""	"YNRCdelta9"	14090	27490	70	1354	1828	1345	100	103	41	96	96	0	1143	1644	1249	112	132	76	100	96	0	0	0	0	0	0	0	0	0	0	0	0	0	0	0	0	0	0	0	1.216	1.128	1.241	1.105	1.912	1.104	0.893	0.000	0.000	0.000	0.000	0.000	0.000	0.000	0.000	0.000	0.000	0.000	0.000	0.000	0.000	32	236	2285	3260	0.282	Error	Error	1254	1031	0	0	1728	1532	0	0	0	0
3	20	10	""	"SNR50"	14290	27500	60	385	580	430	100	104	40	100	93	0	610	1200	1010	111	132	68	96	93	0	0	0	0	0	0	0	0	0	0	0	0	0	0	0	0	0	0	0	0.571	0.441	0.450	0.488	1.828	0.420	0.886	0.000	0.000	0.000	0.000	0.000	0.000	0.000	0.000	0.000	0.000	0.000	0.000	0.000	0.000	32	176	784	1569	-0.808	Error	Error	285	499	0	0	480	1089	0	0	0	0
3	21	10	""	"tR(ACG)O"	14490	27490	80	366	369	157	119	125	54	90	76	0	481	466	194	145	162	86	88	75	0	0	0	0	0	0	0	0	0	0	0	0	0	0	0	0	0	0	0	0.735	0.779	0.730	0.730	1.860	0.744	0.652	0.000	0.000	0.000	0.000	0.000	0.000	0.000	0.000	0.000	0.000	0.000	0.000	0.000	0.000	52	332	583	571	-0.444	Error	Error	247	336	0	0	250	321	0	0	0	0
3	1	11	""	"YPLCdelta1"	10490	27700	80	472	603	426	206	220	88	76	61	0	1216	1534	929	274	313	158	94	80	0	0	0	0	0	0	0	0	0	0	0	0	0	0	0	0	0	0	0	0.282	0.315	0.266	0.258	2.596	0.335	0.694	0.000	0.000	0.000	0.000	0.000	0.000	0.000	0.000	0.000	0.000	0.000	0.000	0.000	0.000	52	340	1208	1657	-1.824	Error	Error	266	942	0	0	397	1260	0	0	0	0
3	2	11	""	"YPL183W-A"	10690	27690	100	760	790	227	212	225	80	98	97	0	1966	1919	435	282	315	176	100	100	0	0	0	0	0	0	0	0	0	0	0	0	0	0	0	0	0	0	0	0.325	0.353	0.356	0.328	1.662	0.339	0.811	0.000	0.000	0.000	0.000	0.000	0.000	0.000	0.000	0.000	0.000	0.000	0.000	0.000	0.000	80	545	2232	2215	-1.620	Error	Error	548	1684	0	0	578	1637	0	0	0	0
3	3	11	""	"IntYPL143W"	10880	27700	70	3432	3475	1790	198	211	85	100	100	0	3569	4008	2054	242	270	131	100	100	0	0	0	0	0	0	0	0	0	0	0	0	0	0	0	0	0	0	0	0.972	0.870	0.858	0.833	1.586	0.862	0.911	0.000	0.000	0.000	0.000	0.000	0.000	0.000	0.000	0.000	0.000	0.000	0.000	0.000	0.000	32	236	6561	7043	-0.041	Error	Error	3234	3327	0	0	3277	3766	0	0	0	0
3	4	11	""	"tC(GCA)P2"	11080	27700	70	1055	973	445	109	120	56	93	90	0	864	900	526	125	169	140	87	78	0	0	0	0	0	0	0	0	0	0	0	0	0	0	0	0	0	0	0	1.280	1.115	1.091	1.228	2.038	1.001	0.841	0.000	0.000	0.000	0.000	0.000	0.000	0.000	0.000	0.000	0.000	0.000	0.000	0.000	0.000	32	236	1685	1639	0.356	Error	Error	946	739	0	0	864	775	0	0	0	0
3	5	11	""	"tN(GUU)P"	11300	27700	80	7186	13251	14745	106	113	49	100	100	0	7842	17500	19569	109	136	85	100	100	1	0	0	0	0	0	0	0	0	0	0	0	0	0	0	0	0	0	0	0.916	0.756	0.735	0.734	2.196	0.740	0.881	0.000	0.000	0.000	0.000	0.000	0.000	0.000	0.000	0.000	0.000	0.000	0.000	0.000	0.000	52	340	14813	30536	-0.127	Error	Error	7080	7733	0	0	13145	17391	0	0	0	0
3	6	11	""	"tI(AAU)P2"	11490	27690	80	2296	2481	1253	114	121	54	100	100	0	3135	3109	1600	130	159	104	98	98	0	0	0	0	0	0	0	0	0	0	0	0	0	0	0	0	0	0	0	0.726	0.795	0.818	0.817	1.521	0.782	0.899	0.000	0.000	0.000	0.000	0.000	0.000	0.000	0.000	0.000	0.000	0.000	0.000	0.000	0.000	52	335	5187	5346	-0.462	Error	Error	2182	3005	0	0	2367	2979	0	0	0	0
3	7	11	""	"itL(UAA)B2"	11690	27700	70	587	534	245	105	118	54	90	84	0	1067	1036	381	126	151	118	93	90	0	0	0	0	0	0	0	0	0	0	0	0	0	0	0	0	0	0	0	0.512	0.471	0.478	0.468	2.350	0.479	0.777	0.000	0.000	0.000	0.000	0.000	0.000	0.000	0.000	0.000	0.000	0.000	0.000	0.000	0.000	32	236	1423	1339	-0.965	Error	Error	482	941	0	0	429	910	0	0	0	0
3	8	11	""	"iYBR057C"	11880	27700	80	6181	7915	6378	124	135	68	100	100	0	5371	8080	7318	137	173	122	98	96	0	0	0	0	0	0	0	0	0	0	0	0	0	0	0	0	0	0	0	1.157	0.981	1.027	1.118	2.413	0.926	0.866	0.000	0.000	0.000	0.000	0.000	0.000	0.000	0.000	0.000	0.000	0.000	0.000	0.000	0.000	52	340	11291	15734	0.211	Error	Error	6057	5234	0	0	7791	7943	0	0	0	0
3	9	11	""	"iYBR060C-1"	12110	27710	50	241	263	96	132	138	62	75	41	0	365	371	154	140	170	138	66	41	0	0	0	0	0	0	0	0	0	0	0	0	0	0	0	0	0	0	0	0.484	0.567	0.535	0.702	3.546	0.429	0.323	0.000	0.000	0.000	0.000	0.000	0.000	0.000	0.000	0.000	0.000	0.000	0.000	0.000	0.000	12	104	334	362	-1.046	Error	Error	109	225	0	0	131	231	0	0	0	0
3	10	11	""	"iYBR077C"	12300	27680	90	707	1276	1267	131	240	509	57	30	0	1590	2668	2833	148	202	177	96	90	0	0	0	0	0	0	0	0	0	0	0	0	0	0	0	0	0	0	0	0.399	0.454	0.449	0.468	1.898	0.497	0.543	0.000	0.000	0.000	0.000	0.000	0.000	0.000	0.000	0.000	0.000	0.000	0.000	0.000	0.000	52	351	2018	3665	-1.324	Error	Error	576	1442	0	0	1145	2520	0	0	0	0
3	11	11	""	"iYBR081C"	12470	27690	150	250	524	749	156	463	1530	8	1	0	320	948	1710	210	290	327	36	21	0	0	0	0	0	0	0	0	0	0	0	0	0	0	0	0	0	0	0	0.855	0.499	0.443	0.481	3.128	4.436	0.118	0.000	0.000	0.000	0.000	0.000	0.000	0.000	0.000	0.000	0.000	0.000	0.000	0.000	0.000	156	844	204	1106	-0.227	Error	Error	94	110	0	0	368	738	0	0	-50	0
3	12	11	""	"iYBR083W"	12680	27690	70	2737	3188	1728	147	333	1178	81	56	0	5398	6442	3368	214	285	313	100	100	0	0	0	0	0	0	0	0	0	0	0	0	0	0	0	0	0	0	0	0.500	0.488	0.496	0.478	1.425	0.483	0.926	0.000	0.000	0.000	0.000	0.000	0.000	0.000	0.000	0.000	0.000	0.000	0.000	0.000	0.000	32	236	7774	9269	-1.001	Error	Error	2590	5184	0	0	3041	6228	0	0	0	0
3	13	11	""	"iYBR097W"	12890	27700	80	624	847	685	119	126	55	88	88	0	631	878	720	134	162	102	82	76	0	0	0	0	0	0	0	0	0	0	0	0	0	0	0	0	0	0	0	1.016	0.978	1.060	1.038	2.691	0.964	0.848	0.000	0.000	0.000	0.000	0.000	0.000	0.000	0.000	0.000	0.000	0.000	0.000	0.000	0.000	52	340	1002	1472	0.023	Error	Error	505	497	0	0	728	744	0	0	0	0
3	14	11	""	"iYBR103W"	13090	27700	70	1731	2087	1191	161	173	69	100	100	0	2195	2868	1668	207	230	118	100	100	0	0	0	0	0	0	0	0	0	0	0	0	0	0	0	0	0	0	0	0.790	0.724	0.789	0.729	1.647	0.686	0.846	0.000	0.000	0.000	0.000	0.000	0.000	0.000	0.000	0.000	0.000	0.000	0.000	0.000	0.000	32	236	3558	4587	-0.341	Error	Error	1570	1988	0	0	1926	2661	0	0	0	0
3	15	11	""	"iYBR107C"	13280	27690	70	1389	1615	1013	166	177	69	96	93	0	3417	3456	1869	237	259	127	100	100	0	0	0	0	0	0	0	0	0	0	0	0	0	0	0	0	0	0	0	0.385	0.450	0.467	0.381	1.759	0.438	0.862	0.000	0.000	0.000	0.000	0.000	0.000	0.000	0.000	0.000	0.000	0.000	0.000	0.000	0.000	32	236	4403	4668	-1.379	Error	Error	1223	3180	0	0	1449	3219	0	0	0	0
3	16	11	""	"iYBR126C"	13500	27690	90	468	1482	2187	166	175	68	94	86	0	717	2046	2674	201	229	128	90	82	0	0	0	0	0	0	0	0	0	0	0	0	0	0	0	0	0	0	0	0.585	0.713	0.584	0.674	2.710	0.776	0.853	0.000	0.000	0.000	0.000	0.000	0.000	0.000	0.000	0.000	0.000	0.000	0.000	0.000	0.000	52	416	818	3161	-0.773	Error	Error	302	516	0	0	1316	1845	0	0	0	0
3	17	11	""	"iYBR130C"	13690	27690	60	2161	1992	1057	131	170	236	93	90	0	3237	2958	1437	185	228	329	96	90	0	0	0	0	0	0	0	0	0	0	0	0	0	0	0	0	0	0	0	0.665	0.671	0.699	0.649	1.601	0.676	0.885	0.000	0.000	0.000	0.000	0.000	0.000	0.000	0.000	0.000	0.000	0.000	0.000	0.000	0.000	32	176	5082	4634	-0.588	Error	Error	2030	3052	0	0	1861	2773	0	0	0	0
3	18	11	""	"iYBR135W"	13890	27700	80	1030	1871	1862	95	111	78	98	92	0	1883	3294	3293	98	127	132	94	90	0	0	0	0	0	0	0	0	0	0	0	0	0	0	0	0	0	0	0	0.524	0.556	0.538	0.562	1.962	0.552	0.932	0.000	0.000	0.000	0.000	0.000	0.000	0.000	0.000	0.000	0.000	0.000	0.000	0.000	0.000	52	340	2720	4972	-0.933	Error	Error	935	1785	0	0	1776	3196	0	0	0	0
3	19	11	""	"iYDL248W-0"	14090	27690	80	651	3148	5072	104	109	41	98	90	0	662	2460	3934	125	146	131	80	69	0	0	0	0	0	0	0	0	0	0	0	0	0	0	0	0	0	0	0	1.019	1.304	1.260	1.322	2.002	1.316	0.881	0.000	0.000	0.000	0.000	0.000	0.000	0.000	0.000	0.000	0.000	0.000	0.000	0.000	0.000	52	340	1084	5379	0.027	Error	Error	547	537	0	0	3044	2335	0	0	0	0
3	20	11	""	"iYDL246C-1"	14300	27680	80	1588	3381	3738	102	110	47	98	94	0	1716	4536	5287	127	148	77	98	96	0	0	0	0	0	0	0	0	0	0	0	0	0	0	0	0	0	0	0	0.935	0.744	0.775	0.772	2.159	0.711	0.919	0.000	0.000	0.000	0.000	0.000	0.000	0.000	0.000	0.000	0.000	0.000	0.000	0.000	0.000	52	340	3075	7688	-0.097	Error	Error	1486	1589	0	0	3279	4409	0	0	0	0
3	21	11	""	"iYDL243C"	14500	27690	80	2060	2918	2282	116	120	46	100	100	0	2903	4010	2891	152	165	75	100	100	0	0	0	0	0	0	0	0	0	0	0	0	0	0	0	0	0	0	0	0.707	0.726	0.698	0.632	1.778	0.742	0.906	0.000	0.000	0.000	0.000	0.000	0.000	0.000	0.000	0.000	0.000	0.000	0.000	0.000	0.000	52	332	4695	6660	-0.501	Error	Error	1944	2751	0	0	2802	3858	0	0	0	0
3	1	12	""	"iYDL227C-0"	10490	27910	80	1511	3107	3584	222	231	91	98	94	0	1636	3136	3491	289	324	221	94	86	0	0	0	0	0	0	0	0	0	0	0	0	0	0	0	0	0	0	0	0.957	1.013	0.937	0.960	1.874	1.021	0.886	0.000	0.000	0.000	0.000	0.000	0.000	0.000	0.000	0.000	0.000	0.000	0.000	0.000	0.000	52	340	2636	5732	-0.063	Error	Error	1289	1347	0	0	2885	2847	0	0	0	0
3	2	12	""	"iYDL225W"	10680	27900	70	4071	7654	6170	246	262	124	100	100	0	2224	3384	2440	298	367	301	100	96	0	0	0	0	0	0	0	0	0	0	0	0	0	0	0	0	0	0	0	1.986	2.401	2.442	2.368	1.648	2.576	0.867	0.000	0.000	0.000	0.000	0.000	0.000	0.000	0.000	0.000	0.000	0.000	0.000	0.000	0.000	32	236	5751	10494	0.990	Error	Error	3825	1926	0	0	7408	3086	0	0	0	0
3	3	12	""	"iYDL220C"	10890	27900	80	1139	1542	1047	225	240	93	100	100	0	1820	2138	1278	324	380	223	98	88	0	0	0	0	0	0	0	0	0	0	0	0	0	0	0	0	0	0	0	0.611	0.726	0.722	0.719	1.813	0.738	0.840	0.000	0.000	0.000	0.000	0.000	0.000	0.000	0.000	0.000	0.000	0.000	0.000	0.000	0.000	52	340	2410	3131	-0.711	Error	Error	914	1496	0	0	1317	1814	0	0	0	0
3	4	12	""	"iYDL207W"	11080	27890	70	1973	1939	562	244	291	212	96	96	0	2891	2928	601	336	432	385	100	100	0	0	0	0	0	0	0	0	0	0	0	0	0	0	0	0	0	0	0	0.677	0.654	0.663	0.603	1.643	0.649	0.846	0.000	0.000	0.000	0.000	0.000	0.000	0.000	0.000	0.000	0.000	0.000	0.000	0.000	0.000	32	236	4284	4287	-0.563	Error	Error	1729	2555	0	0	1695	2592	0	0	0	0
3	5	12	""	"iYDL203C"	11300	27880	70	1153	2445	2266	110	146	135	100	96	0	1711	3462	3246	124	197	216	93	87	0	0	0	0	0	0	0	0	0	0	0	0	0	0	0	0	0	0	0	0.657	0.700	0.719	0.743	2.231	0.679	0.876	0.000	0.000	0.000	0.000	0.000	0.000	0.000	0.000	0.000	0.000	0.000	0.000	0.000	0.000	32	236	2630	5673	-0.606	Error	Error	1043	1587	0	0	2335	3338	0	0	0	0
3	6	12	""	"iYDL199C"	11510	27900	80	675	1006	800	107	114	46	100	100	0	1601	2244	1878	121	148	107	100	98	0	0	0	0	0	0	0	0	0	0	0	0	0	0	0	0	0	0	0	0.384	0.423	0.452	0.438	1.829	0.398	0.828	0.000	0.000	0.000	0.000	0.000	0.000	0.000	0.000	0.000	0.000	0.000	0.000	0.000	0.000	52	340	2048	3022	-1.382	Error	Error	568	1480	0	0	899	2123	0	0	0	0
3	7	12	""	"iYDL183C-1"	11710	27900	80	2230	2686	1666	113	119	48	100	100	0	5635	6476	3929	140	167	114	100	100	0	0	0	0	0	0	0	0	0	0	0	0	0	0	0	0	0	0	0	0.385	0.406	0.404	0.381	1.591	0.400	0.916	0.000	0.000	0.000	0.000	0.000	0.000	0.000	0.000	0.000	0.000	0.000	0.000	0.000	0.000	52	340	7612	8909	-1.376	Error	Error	2117	5495	0	0	2573	6336	0	0	0	0
3	8	12	""	"iYDL179W"	11890	27900	80	998	1494	1269	120	132	55	96	96	0	1675	2420	2192	148	188	122	98	94	0	0	0	0	0	0	0	0	0	0	0	0	0	0	0	0	0	0	0	0.575	0.605	0.605	0.608	2.200	0.579	0.921	0.000	0.000	0.000	0.000	0.000	0.000	0.000	0.000	0.000	0.000	0.000	0.000	0.000	0.000	52	340	2405	3646	-0.798	Error	Error	878	1527	0	0	1374	2272	0	0	0	0
3	9	12	""	"iYDL175C"	12100	27900	80	1431	3759	4485	128	137	61	100	98	0	1128	2534	2992	145	173	103	100	94	0	0	0	0	0	0	0	0	0	0	0	0	0	0	0	0	0	0	0	1.326	1.520	1.414	1.494	1.998	1.537	0.906	0.000	0.000	0.000	0.000	0.000	0.000	0.000	0.000	0.000	0.000	0.000	0.000	0.000	0.000	52	340	2286	6020	0.407	Error	Error	1303	983	0	0	3631	2389	0	0	0	0
3	10	12	""	"iYDR127W"	12310	27910	60	722	1329	1116	164	162	63	96	96	0	1155	2015	1674	198	223	130	100	90	0	0	0	0	0	0	0	0	0	0	0	0	0	0	0	0	0	0	0	0.583	0.641	0.588	0.623	2.085	0.636	0.831	0.000	0.000	0.000	0.000	0.000	0.000	0.000	0.000	0.000	0.000	0.000	0.000	0.000	0.000	32	176	1515	2982	-0.778	Error	Error	558	957	0	0	1165	1817	0	0	0	0
3	11	12	""	"iYDR131C"	12500	27880	70	1920	2258	1572	176	290	482	93	71	0	3536	3646	1852	242	292	190	100	100	0	0	0	0	0	0	0	0	0	0	0	0	0	0	0	0	0	0	0	0.529	0.612	0.537	0.563	1.692	0.653	0.492	0.000	0.000	0.000	0.000	0.000	0.000	0.000	0.000	0.000	0.000	0.000	0.000	0.000	0.000	32	236	5038	5486	-0.917	Error	Error	1744	3294	0	0	2082	3404	0	0	0	0
3	12	12	""	"iYDR137W"	12690	27890	70	1023	1150	770	159	167	63	96	93	0	1885	2402	1585	238	268	120	93	90	0	0	0	0	0	0	0	0	0	0	0	0	0	0	0	0	0	0	0	0.525	0.458	0.431	0.415	1.801	0.437	0.810	0.000	0.000	0.000	0.000	0.000	0.000	0.000	0.000	0.000	0.000	0.000	0.000	0.000	0.000	32	236	2511	3155	-0.931	Error	Error	864	1647	0	0	991	2164	0	0	0	0
3	13	12	""	"iYDR155C"	12900	27900	70	482	598	332	165	173	65	87	84	0	2212	2692	1559	217	241	108	100	100	0	0	0	0	0	0	0	0	0	0	0	0	0	0	0	0	0	0	0	0.159	0.175	0.178	0.163	1.758	0.171	0.778	0.000	0.000	0.000	0.000	0.000	0.000	0.000	0.000	0.000	0.000	0.000	0.000	0.000	0.000	32	236	2312	2908	-2.654	Error	Error	317	1995	0	0	433	2475	0	0	0	0
3	14	12	""	"iYDR161W"	13090	27900	90	3296	3690	2394	186	194	70	100	100	0	1599	2233	2058	241	259	118	96	94	0	0	0	0	0	0	0	0	0	0	0	0	0	0	0	0	0	0	0	2.290	1.759	2.180	2.182	1.711	1.495	0.840	0.000	0.000	0.000	0.000	0.000	0.000	0.000	0.000	0.000	0.000	0.000	0.000	0.000	0.000	52	420	4468	5496	1.195	Error	Error	3110	1358	0	0	3504	1992	0	0	0	0
3	15	12	""	"iYDR165W"	13280	27900	70	998	1286	762	188	199	77	96	93	0	1089	1342	874	228	254	110	96	93	0	0	0	0	0	0	0	0	0	0	0	0	0	0	0	0	0	0	0	0.941	0.986	1.048	1.119	1.759	0.931	0.849	0.000	0.000	0.000	0.000	0.000	0.000	0.000	0.000	0.000	0.000	0.000	0.000	0.000	0.000	32	236	1671	2212	-0.088	Error	Error	810	861	0	0	1098	1114	0	0	0	0
3	16	12	""	"iYDR177W"	13490	27900	70	2683	3212	2251	167	172	61	100	100	0	5368	6251	4248	220	241	116	93	93	0	0	0	0	0	0	0	0	0	0	0	0	0	0	0	0	0	0	0	0.489	0.505	0.497	0.546	2.401	0.503	0.905	0.000	0.000	0.000	0.000	0.000	0.000	0.000	0.000	0.000	0.000	0.000	0.000	0.000	0.000	32	236	7664	9076	-1.033	Error	Error	2516	5148	0	0	3045	6031	0	0	0	0
3	17	12	""	"iYDR180W"	13680	27890	60	1325	3768	4452	123	162	246	90	75	0	698	1747	1890	142	182	140	78	62	0	0	0	0	0	0	0	0	0	0	0	0	0	0	0	0	0	0	0	2.162	2.271	1.965	2.541	2.835	2.416	0.900	0.000	0.000	0.000	0.000	0.000	0.000	0.000	0.000	0.000	0.000	0.000	0.000	0.000	0.000	32	176	1758	5250	1.112	Error	Error	1202	556	0	0	3645	1605	0	0	0	0
3	18	12	""	"iYDR184C"	13890	27900	80	836	2007	2472	99	113	69	94	88	0	738	2068	2753	106	126	72	94	80	0	0	0	0	0	0	0	0	0	0	0	0	0	0	0	0	0	0	0	1.166	0.972	0.945	1.061	2.156	0.915	0.879	0.000	0.000	0.000	0.000	0.000	0.000	0.000	0.000	0.000	0.000	0.000	0.000	0.000	0.000	52	340	1369	3870	0.222	Error	Error	737	632	0	0	1908	1962	0	0	0	0
3	19	12	""	"iYDR204W"	14090	27910	70	1060	1545	1095	96	105	43	100	100	0	2792	3814	2903	104	121	67	100	100	0	0	0	0	0	0	0	0	0	0	0	0	0	0	0	0	0	0	0	0.359	0.391	0.441	0.416	1.624	0.364	0.877	0.000	0.000	0.000	0.000	0.000	0.000	0.000	0.000	0.000	0.000	0.000	0.000	0.000	0.000	32	236	3652	5159	-1.479	Error	Error	964	2688	0	0	1449	3710	0	0	0	0
3	20	12	""	"iYDR208W"	14290	27890	70	1142	1881	1513	107	114	50	96	93	0	2277	2804	2099	117	138	81	96	93	0	0	0	0	0	0	0	0	0	0	0	0	0	0	0	0	0	0	0	0.479	0.660	0.677	0.620	1.959	0.676	0.905	0.000	0.000	0.000	0.000	0.000	0.000	0.000	0.000	0.000	0.000	0.000	0.000	0.000	0.000	32	236	3195	4461	-1.061	Error	Error	1035	2160	0	0	1774	2687	0	0	0	0
3	21	12	""	"itI(UAU)D"	14500	27890	70	899	1517	1304	103	108	39	100	96	0	1577	2523	2001	130	149	73	100	96	0	0	0	0	0	0	0	0	0	0	0	0	0	0	0	0	0	0	0	0.550	0.591	0.563	0.544	1.987	0.604	0.880	0.000	0.000	0.000	0.000	0.000	0.000	0.000	0.000	0.000	0.000	0.000	0.000	0.000	0.000	32	230	2243	3807	-0.862	Error	Error	796	1447	0	0	1414	2393	0	0	0	0
3	1	13	""	"iYDR521W"	10480	28110	80	1058	1379	1021	193	204	81	88	78	0	1898	1978	1403	260	306	202	76	76	0	0	0	0	0	0	0	0	0	0	0	0	0	0	0	0	0	0	0	0.528	0.690	0.681	0.737	2.933	0.693	0.826	0.000	0.000	0.000	0.000	0.000	0.000	0.000	0.000	0.000	0.000	0.000	0.000	0.000	0.000	52	332	2503	2904	-0.921	Error	Error	865	1638	0	0	1186	1718	0	0	0	0
3	2	13	""	"iYDR525W"	10690	28090	60	290	303	94	210	223	94	40	18	0	986	906	374	283	343	205	81	68	0	0	0	0	0	0	0	0	0	0	0	0	0	0	0	0	0	0	0	0.114	0.149	0.126	0.149	2.317	0.236	0.375	0.000	0.000	0.000	0.000	0.000	0.000	0.000	0.000	0.000	0.000	0.000	0.000	0.000	0.000	32	176	783	716	-3.135	Error	Error	80	703	0	0	93	623	0	0	0	0
3	3	13	""	"iYDR528W"	10880	28100	60	1888	2022	1148	268	285	112	100	96	0	1528	1806	920	381	442	239	93	90	0	0	0	0	0	0	0	0	0	0	0	0	0	0	0	0	0	0	0	1.412	1.231	1.207	1.245	1.899	1.218	0.820	0.000	0.000	0.000	0.000	0.000	0.000	0.000	0.000	0.000	0.000	0.000	0.000	0.000	0.000	32	176	2767	3179	0.498	Error	Error	1620	1147	0	0	1754	1425	0	0	0	0
3	4	13	""	"iYDR541C-0"	11090	28110	70	3937	4431	2446	384	402	140	100	96	0	5017	5688	2799	642	660	273	96	96	0	0	0	0	0	0	0	0	0	0	0	0	0	0	0	0	0	0	0	0.812	0.802	0.801	0.788	1.760	0.811	0.879	0.000	0.000	0.000	0.000	0.000	0.000	0.000	0.000	0.000	0.000	0.000	0.000	0.000	0.000	32	236	7928	9093	-0.300	Error	Error	3553	4375	0	0	4047	5046	0	0	0	0
3	5	13	""	"iYDR544C"	11290	28080	70	24279	22963	7987	294	744	2750	100	96	0	33844	30863	9547	433	1245	4817	100	93	0	0	0	0	0	0	0	0	0	0	0	0	0	0	0	0	0	0	0	0.718	0.745	0.724	0.740	1.566	0.714	0.886	0.000	0.000	0.000	0.000	0.000	0.000	0.000	0.000	0.000	0.000	0.000	0.000	0.000	0.000	32	236	57396	53099	-0.478	Error	Error	23985	33411	0	0	22669	30430	0	0	0	0
3	6	13	""	"iYEL073C-0"	11490	28100	80	3277	3140	1546	165	179	84	96	96	0	4479	4024	2053	215	253	156	98	96	0	0	0	0	0	0	0	0	0	0	0	0	0	0	0	0	0	0	0	0.730	0.781	0.789	0.772	1.954	0.761	0.901	0.000	0.000	0.000	0.000	0.000	0.000	0.000	0.000	0.000	0.000	0.000	0.000	0.000	0.000	52	340	7376	6784	-0.454	Error	Error	3112	4264	0	0	2975	3809	0	0	0	0
3	7	13	""	"iYEL063C"	11700	28090	70	2711	2782	1009	158	194	166	100	96	0	5887	5228	2033	222	293	274	100	100	0	0	0	0	0	0	0	0	0	0	0	0	0	0	0	0	0	0	0	0.451	0.524	0.476	0.524	1.466	0.502	0.878	0.000	0.000	0.000	0.000	0.000	0.000	0.000	0.000	0.000	0.000	0.000	0.000	0.000	0.000	32	236	8218	7630	-1.150	Error	Error	2553	5665	0	0	2624	5006	0	0	0	0
3	8	13	""	"iYEL059W"	11880	28100	70	950	955	211	166	176	77	100	100	0	3784	3616	796	252	272	134	100	100	0	0	0	0	0	0	0	0	0	0	0	0	0	0	0	0	0	0	0	0.222	0.235	0.235	0.232	1.436	0.220	0.837	0.000	0.000	0.000	0.000	0.000	0.000	0.000	0.000	0.000	0.000	0.000	0.000	0.000	0.000	32	236	4316	4153	-2.172	Error	Error	784	3532	0	0	789	3364	0	0	0	0
3	9	13	""	"iYEL055C"	12100	28110	80	2495	2218	927	181	195	84	100	96	0	4145	3734	1517	239	273	156	94	94	0	0	0	0	0	0	0	0	0	0	0	0	0	0	0	0	0	0	0	0.592	0.583	0.570	0.551	1.662	0.578	0.880	0.000	0.000	0.000	0.000	0.000	0.000	0.000	0.000	0.000	0.000	0.000	0.000	0.000	0.000	52	340	6220	5532	-0.755	Error	Error	2314	3906	0	0	2037	3495	0	0	0	0
3	10	13	""	"iYEL042W"	12300	28100	80	2290	2119	872	181	189	74	98	98	0	4343	3969	1378	256	286	139	100	100	0	0	0	0	0	0	0	0	0	0	0	0	0	0	0	0	0	0	0	0.516	0.522	0.509	0.478	1.811	0.525	0.894	0.000	0.000	0.000	0.000	0.000	0.000	0.000	0.000	0.000	0.000	0.000	0.000	0.000	0.000	52	340	6196	5651	-0.954	Error	Error	2109	4087	0	0	1938	3713	0	0	0	0
3	11	13	""	"iYEL038W"	12490	28100	60	641	664	217	168	185	92	96	93	0	681	674	203	247	271	133	90	81	0	0	0	0	0	0	0	0	0	0	0	0	0	0	0	0	0	0	0	1.090	1.162	1.199	1.170	1.666	1.092	0.628	0.000	0.000	0.000	0.000	0.000	0.000	0.000	0.000	0.000	0.000	0.000	0.000	0.000	0.000	32	176	907	923	0.124	Error	Error	473	434	0	0	496	427	0	0	0	0
3	12	13	""	"itS(AGA)E"	12700	28100	70	815	750	285	163	172	65	96	93	0	3097	3037	1044	229	259	128	100	100	0	0	0	0	0	0	0	0	0	0	0	0	0	0	0	0	0	0	0	0.227	0.209	0.213	0.190	1.694	0.201	0.815	0.000	0.000	0.000	0.000	0.000	0.000	0.000	0.000	0.000	0.000	0.000	0.000	0.000	0.000	32	236	3520	3395	-2.137	Error	Error	652	2868	0	0	587	2808	0	0	0	0
3	13	13	""	"iYFL044C"	12890	28100	90	709	710	274	159	165	61	98	92	0	1386	1356	482	234	260	131	98	94	0	0	0	0	0	0	0	0	0	0	0	0	0	0	0	0	0	0	0	0.477	0.491	0.489	0.468	1.722	0.480	0.770	0.000	0.000	0.000	0.000	0.000	0.000	0.000	0.000	0.000	0.000	0.000	0.000	0.000	0.000	52	420	1702	1673	-1.067	Error	Error	550	1152	0	0	551	1122	0	0	0	0
3	14	13	""	"iYFL039C"	13080	28090	80	1447	1686	1052	174	181	65	100	96	0	5141	6174	3812	243	271	141	100	100	0	0	0	0	0	0	0	0	0	0	0	0	0	0	0	0	0	0	0	0.260	0.255	0.267	0.234	1.655	0.253	0.925	0.000	0.000	0.000	0.000	0.000	0.000	0.000	0.000	0.000	0.000	0.000	0.000	0.000	0.000	52	340	6171	7443	-1.944	Error	Error	1273	4898	0	0	1512	5931	0	0	0	0
3	15	13	""	"iYFL035C-A"	13280	28080	80	1011	1359	956	183	195	78	96	94	0	1181	1621	1014	229	258	143	96	88	0	0	0	0	0	0	0	0	0	0	0	0	0	0	0	0	0	0	0	0.870	0.845	0.868	0.778	1.776	0.884	0.880	0.000	0.000	0.000	0.000	0.000	0.000	0.000	0.000	0.000	0.000	0.000	0.000	0.000	0.000	52	340	1780	2568	-0.201	Error	Error	828	952	0	0	1176	1392	0	0	0	0
3	16	13	""	"iYFL020C"	13480	28100	80	4793	5960	3726	184	190	73	100	100	0	4220	4523	2839	207	237	121	100	100	0	0	0	0	0	0	0	0	0	0	0	0	0	0	0	0	0	0	0	1.149	1.338	1.381	1.411	1.539	1.342	0.897	0.000	0.000	0.000	0.000	0.000	0.000	0.000	0.000	0.000	0.000	0.000	0.000	0.000	0.000	52	340	8622	10092	0.200	Error	Error	4609	4013	0	0	5776	4316	0	0	0	0
3	17	13	""	"iYFL017C"	13670	28090	60	766	844	524	132	138	55	100	87	0	1296	1449	863	151	180	108	96	93	0	0	0	0	0	0	0	0	0	0	0	0	0	0	0	0	0	0	0	0.554	0.549	0.565	0.519	1.559	0.560	0.874	0.000	0.000	0.000	0.000	0.000	0.000	0.000	0.000	0.000	0.000	0.000	0.000	0.000	0.000	32	176	1779	2010	-0.853	Error	Error	634	1145	0	0	712	1298	0	0	0	0
3	18	13	""	"iYFL013W-A"	13880	28090	90	1845	1812	821	105	109	47	100	100	0	2698	2624	1183	108	128	74	100	100	0	0	0	0	0	0	0	0	0	0	0	0	0	0	0	0	0	0	0	0.672	0.678	0.663	0.671	1.566	0.665	0.877	0.000	0.000	0.000	0.000	0.000	0.000	0.000	0.000	0.000	0.000	0.000	0.000	0.000	0.000	52	420	4330	4223	-0.574	Error	Error	1740	2590	0	0	1707	2516	0	0	0	0
3	19	13	""	"iYFR001W"	14090	28090	80	3063	5520	5373	101	108	44	98	98	0	828	1391	1199	114	131	70	94	88	0	0	0	0	0	0	0	0	0	0	0	0	0	0	0	0	0	0	0	4.148	4.244	4.013	4.156	2.004	4.599	0.894	0.000	0.000	0.000	0.000	0.000	0.000	0.000	0.000	0.000	0.000	0.000	0.000	0.000	0.000	52	340	3676	6696	2.053	Error	Error	2962	714	0	0	5419	1277	0	0	0	0
3	20	13	""	"iYFR005C"	14280	28090	90	5593	6097	3470	103	115	52	100	100	0	1863	1746	937	109	126	63	100	98	0	0	0	0	0	0	0	0	0	0	0	0	0	0	0	0	0	0	0	3.130	3.662	3.747	3.649	1.564	3.842	0.902	0.000	0.000	0.000	0.000	0.000	0.000	0.000	0.000	0.000	0.000	0.000	0.000	0.000	0.000	52	420	7244	7631	1.646	Error	Error	5490	1754	0	0	5994	1637	0	0	0	0
3	21	13	""	"iYFR007W"	14490	28090	80	3518	3405	1425	102	115	74	100	100	0	2272	2058	897	107	124	61	100	100	0	0	0	0	0	0	0	0	0	0	0	0	0	0	0	0	0	0	0	1.578	1.693	1.659	1.705	1.547	1.704	0.867	0.000	0.000	0.000	0.000	0.000	0.000	0.000	0.000	0.000	0.000	0.000	0.000	0.000	0.000	52	340	5581	5254	0.658	Error	Error	3416	2165	0	0	3303	1951	0	0	0	0
3	1	14	""	"iYFR019W"	10480	28300	80	747	998	631	181	183	70	100	98	0	1113	1501	963	247	274	150	96	88	0	0	0	0	0	0	0	0	0	0	0	0	0	0	0	0	0	0	0	0.654	0.652	0.673	0.730	2.324	0.592	0.752	0.000	0.000	0.000	0.000	0.000	0.000	0.000	0.000	0.000	0.000	0.000	0.000	0.000	0.000	52	332	1432	2071	-0.614	Error	Error	566	866	0	0	817	1254	0	0	0	0
3	2	14	""	"iYFR021W"	10680	28300	80	2690	2599	1461	188	200	70	100	98	0	3662	3548	1711	271	291	124	100	100	0	0	0	0	0	0	0	0	0	0	0	0	0	0	0	0	0	0	0	0.738	0.736	0.772	0.659	1.640	0.757	0.921	0.000	0.000	0.000	0.000	0.000	0.000	0.000	0.000	0.000	0.000	0.000	0.000	0.000	0.000	52	334	5893	5688	-0.439	Error	Error	2502	3391	0	0	2411	3277	0	0	0	0
3	3	14	""	"iYFR025C"	10880	28290	150	230	268	156	217	235	107	20	8	0	332	412	279	297	343	189	23	12	0	0	0	0	0	0	0	0	0	0	0	0	0	0	0	0	0	0	0	0.371	0.443	0.565	0.532	3.818	0.392	0.290	0.000	0.000	0.000	0.000	0.000	0.000	0.000	0.000	0.000	0.000	0.000	0.000	0.000	0.000	156	971	48	166	-1.429	Error	Error	13	35	0	0	51	115	0	0	-50	0
3	4	14	""	"iYGL013C"	11080	28300	80	3601	3508	1015	273	283	119	100	100	0	3788	3424	1129	377	420	222	96	94	0	0	0	0	0	0	0	0	0	0	0	0	0	0	0	0	0	0	0	0.976	1.062	1.035	1.179	2.036	1.026	0.869	0.000	0.000	0.000	0.000	0.000	0.000	0.000	0.000	0.000	0.000	0.000	0.000	0.000	0.000	52	334	6739	6282	-0.036	Error	Error	3328	3411	0	0	3235	3047	0	0	0	0
3	5	14	""	"iYGL009C"	11270	28300	70	4117	5270	3282	300	307	145	100	100	0	5560	7132	4381	412	461	265	100	100	0	0	0	0	0	0	0	0	0	0	0	0	0	0	0	0	0	0	0	0.741	0.740	0.704	0.734	1.495	0.691	0.871	0.000	0.000	0.000	0.000	0.000	0.000	0.000	0.000	0.000	0.000	0.000	0.000	0.000	0.000	32	236	8965	11690	-0.432	Error	Error	3817	5148	0	0	4970	6720	0	0	0	0
3	6	14	""	"iYGL006W"	11490	28300	80	5561	5592	2005	182	190	84	100	100	0	1202	1156	413	185	223	135	98	96	0	0	0	0	0	0	0	0	0	0	0	0	0	0	0	0	0	0	0	5.289	5.572	5.374	5.719	1.483	5.968	0.792	0.000	0.000	0.000	0.000	0.000	0.000	0.000	0.000	0.000	0.000	0.000	0.000	0.000	0.000	52	340	6396	6381	2.403	Error	Error	5379	1017	0	0	5410	971	0	0	0	0
3	7	14	""	"iYGR011W"	11670	28290	70	3654	3217	1512	211	221	97	100	100	0	3640	3398	1625	271	304	157	100	100	0	0	0	0	0	0	0	0	0	0	0	0	0	0	0	0	0	0	0	1.022	0.961	0.930	0.976	1.499	0.944	0.909	0.000	0.000	0.000	0.000	0.000	0.000	0.000	0.000	0.000	0.000	0.000	0.000	0.000	0.000	32	236	6812	6133	0.031	Error	Error	3443	3369	0	0	3006	3127	0	0	0	0
3	8	14	""	"iYGR015C"	11880	28300	80	2301	2233	1054	196	204	77	100	100	0	1766	1768	844	266	286	153	100	96	0	0	0	0	0	0	0	0	0	0	0	0	0	0	0	0	0	0	0	1.403	1.356	1.260	1.394	1.549	1.347	0.854	0.000	0.000	0.000	0.000	0.000	0.000	0.000	0.000	0.000	0.000	0.000	0.000	0.000	0.000	52	340	3605	3539	0.489	Error	Error	2105	1500	0	0	2037	1502	0	0	0	0
3	9	14	""	"iYGR020C"	12090	28300	80	2874	2586	1078	202	209	75	100	100	0	2772	2681	1147	253	283	141	100	100	0	0	0	0	0	0	0	0	0	0	0	0	0	0	0	0	0	0	0	1.061	0.982	1.013	0.995	1.400	0.955	0.885	0.000	0.000	0.000	0.000	0.000	0.000	0.000	0.000	0.000	0.000	0.000	0.000	0.000	0.000	52	326	5191	4812	0.085	Error	Error	2672	2519	0	0	2384	2428	0	0	0	0
3	10	14	""	"iYGR034W"	12280	28300	70	4633	4901	2690	187	209	160	100	100	0	2005	2115	1069	231	266	173	100	100	0	0	0	0	0	0	0	0	0	0	0	0	0	0	0	0	0	0	0	2.506	2.502	2.534	2.457	1.436	2.546	0.889	0.000	0.000	0.000	0.000	0.000	0.000	0.000	0.000	0.000	0.000	0.000	0.000	0.000	0.000	32	236	6220	6598	1.326	Error	Error	4446	1774	0	0	4714	1884	0	0	0	0
3	11	14	""	"iYGR038W"	12490	28300	60	1191	2429	2129	156	159	64	100	100	0	1803	3054	2697	221	232	95	96	93	0	0	0	0	0	0	0	0	0	0	0	0	0	0	0	0	0	0	0	0.654	0.802	0.796	0.868	2.513	0.758	0.817	0.000	0.000	0.000	0.000	0.000	0.000	0.000	0.000	0.000	0.000	0.000	0.000	0.000	0.000	32	176	2617	5106	-0.612	Error	Error	1035	1582	0	0	2273	2833	0	0	0	0
3	12	14	""	"iYGR039W"	12700	28280	60	642	775	559	175	185	74	81	65	0	1458	1798	1245	229	261	132	93	87	0	0	0	0	0	0	0	0	0	0	0	0	0	0	0	0	0	0	0	0.380	0.382	0.322	0.297	2.756	0.387	0.802	0.000	0.000	0.000	0.000	0.000	0.000	0.000	0.000	0.000	0.000	0.000	0.000	0.000	0.000	32	176	1696	2169	-1.396	Error	Error	467	1229	0	0	600	1569	0	0	0	0
3	13	14	""	"iYGR055W"	12890	28290	80	1511	1645	870	161	171	71	100	96	0	3593	4082	2112	234	256	113	100	100	0	0	0	0	0	0	0	0	0	0	0	0	0	0	0	0	0	0	0	0.402	0.386	0.388	0.368	1.527	0.380	0.921	0.000	0.000	0.000	0.000	0.000	0.000	0.000	0.000	0.000	0.000	0.000	0.000	0.000	0.000	52	340	4709	5332	-1.315	Error	Error	1350	3359	0	0	1484	3848	0	0	0	0
3	14	14	""	"iYGR059W"	13090	28300	70	1347	1206	593	158	170	68	96	96	0	2631	2591	1172	222	250	133	100	96	0	0	0	0	0	0	0	0	0	0	0	0	0	0	0	0	0	0	0	0.494	0.442	0.391	0.411	1.813	0.439	0.830	0.000	0.000	0.000	0.000	0.000	0.000	0.000	0.000	0.000	0.000	0.000	0.000	0.000	0.000	32	236	3598	3417	-1.019	Error	Error	1189	2409	0	0	1048	2369	0	0	0	0
3	15	14	""	"iYGR062C"	13280	28300	60	577	982	752	175	181	78	87	68	0	1203	2139	1712	201	233	118	100	96	0	0	0	0	0	0	0	0	0	0	0	0	0	0	0	0	0	0	0	0.401	0.416	0.394	0.353	1.911	0.412	0.872	0.000	0.000	0.000	0.000	0.000	0.000	0.000	0.000	0.000	0.000	0.000	0.000	0.000	0.000	32	176	1404	2745	-1.318	Error	Error	402	1002	0	0	807	1938	0	0	0	0
3	16	14	""	"iYHR001W"	13480	28290	80	6593	7493	4406	161	174	74	100	100	0	1775	1840	1057	178	202	107	90	88	0	0	0	0	0	0	0	0	0	0	0	0	0	0	0	0	0	0	0	4.028	4.412	4.731	4.587	1.581	4.549	0.903	0.000	0.000	0.000	0.000	0.000	0.000	0.000	0.000	0.000	0.000	0.000	0.000	0.000	0.000	52	340	8029	8994	2.010	Error	Error	6432	1597	0	0	7332	1662	0	0	0	0
3	17	14	""	"iYHR004C"	13690	28300	80	3293	3456	1864	118	129	56	100	100	0	1857	1891	964	138	165	98	100	100	0	0	0	0	0	0	0	0	0	0	0	0	0	0	0	0	0	0	0	1.847	1.904	2.005	1.868	1.525	1.969	0.878	0.000	0.000	0.000	0.000	0.000	0.000	0.000	0.000	0.000	0.000	0.000	0.000	0.000	0.000	52	340	4894	5091	0.885	Error	Error	3175	1719	0	0	3338	1753	0	0	0	0
3	18	14	""	"iYHRCdelta4"	13880	28290	90	8896	8519	3090	103	109	44	100	100	0	6567	6194	2219	110	132	78	100	100	0	0	0	0	0	0	0	0	0	0	0	0	0	0	0	0	0	0	0	1.362	1.383	1.394	1.382	1.463	1.382	0.882	0.000	0.000	0.000	0.000	0.000	0.000	0.000	0.000	0.000	0.000	0.000	0.000	0.000	0.000	52	420	15250	14500	0.445	Error	Error	8793	6457	0	0	8416	6084	0	0	0	0
3	19	14	""	"iYHR017W"	14090	28290	80	902	1486	1449	96	103	42	98	96	0	575	1001	1004	97	114	60	98	88	0	0	0	0	0	0	0	0	0	0	0	0	0	0	0	0	0	0	0	1.686	1.538	1.426	1.467	2.523	1.555	0.807	0.000	0.000	0.000	0.000	0.000	0.000	0.000	0.000	0.000	0.000	0.000	0.000	0.000	0.000	52	340	1284	2294	0.754	Error	Error	806	478	0	0	1390	904	0	0	0	0
3	20	14	""	"iYHRCsigma2"	14280	28290	70	627	1637	1857	95	100	43	100	93	0	597	1634	1704	100	113	52	90	90	0	0	0	0	0	0	0	0	0	0	0	0	0	0	0	0	0	0	0	1.070	1.005	0.890	0.880	2.345	1.063	0.829	0.000	0.000	0.000	0.000	0.000	0.000	0.000	0.000	0.000	0.000	0.000	0.000	0.000	0.000	32	236	1029	3076	0.098	Error	Error	532	497	0	0	1542	1534	0	0	0	0
3	21	14	""	"iYHR023W"	14490	28290	80	2155	3606	3349	97	102	39	100	100	0	991	1551	1391	105	123	60	98	94	0	0	0	0	0	0	0	0	0	0	0	0	0	0	0	0	0	0	0	2.323	2.427	2.315	2.512	1.867	2.510	0.903	0.000	0.000	0.000	0.000	0.000	0.000	0.000	0.000	0.000	0.000	0.000	0.000	0.000	0.000	52	340	2944	4955	1.216	Error	Error	2058	886	0	0	3509	1446	0	0	0	0
3	1	15	""	"iYHR039C"	10500	28510	70	929	905	345	139	159	95	96	93	0	1373	1408	637	194	236	169	93	90	0	0	0	0	0	0	0	0	0	0	0	0	0	0	0	0	0	0	0	0.670	0.631	0.652	0.664	1.675	0.558	0.761	0.000	0.000	0.000	0.000	0.000	0.000	0.000	0.000	0.000	0.000	0.000	0.000	0.000	0.000	32	236	1969	1980	-0.578	Error	Error	790	1179	0	0	766	1214	0	0	0	0
3	2	15	""	"iYHR042W"	10680	28500	80	1067	1715	1386	175	183	68	100	98	0	1041	1544	1235	245	266	130	90	80	0	0	0	0	0	0	0	0	0	0	0	0	0	0	0	0	0	0	0	1.121	1.186	1.343	1.371	2.387	1.128	0.765	0.000	0.000	0.000	0.000	0.000	0.000	0.000	0.000	0.000	0.000	0.000	0.000	0.000	0.000	52	340	1688	2839	0.164	Error	Error	892	796	0	0	1540	1299	0	0	0	0
3	3	15	""	"iYHR046C"	10900	28500	80	3146	3312	1860	185	193	72	100	100	0	2157	2460	1478	252	270	120	100	98	0	0	0	0	0	0	0	0	0	0	0	0	0	0	0	0	0	0	0	1.554	1.416	1.437	1.545	1.654	1.357	0.889	0.000	0.000	0.000	0.000	0.000	0.000	0.000	0.000	0.000	0.000	0.000	0.000	0.000	0.000	52	340	4866	5335	0.636	Error	Error	2961	1905	0	0	3127	2208	0	0	0	0
3	4	15	""	"iYHR060W"	11100	28490	80	1259	1660	1250	184	191	80	100	98	0	1539	1944	1385	259	281	141	96	90	0	0	0	0	0	0	0	0	0	0	0	0	0	0	0	0	0	0	0	0.840	0.876	0.950	0.901	1.828	0.861	0.775	0.000	0.000	0.000	0.000	0.000	0.000	0.000	0.000	0.000	0.000	0.000	0.000	0.000	0.000	52	340	2355	3161	-0.252	Error	Error	1075	1280	0	0	1476	1685	0	0	0	0
3	5	15	""	"iYHR064C"	11290	28500	80	949	1147	730	178	195	86	98	82	0	2441	3123	2096	236	278	154	98	98	0	0	0	0	0	0	0	0	0	0	0	0	0	0	0	0	0	0	0	0.350	0.336	0.317	0.321	1.808	0.325	0.872	0.000	0.000	0.000	0.000	0.000	0.000	0.000	0.000	0.000	0.000	0.000	0.000	0.000	0.000	52	340	2976	3856	-1.516	Error	Error	771	2205	0	0	969	2887	0	0	0	0
3	6	15	""	"iYHR068W"	11500	28500	80	1395	2078	1591	160	170	68	100	98	0	1332	1899	1448	209	237	118	96	90	0	0	0	0	0	0	0	0	0	0	0	0	0	0	0	0	0	0	0	1.100	1.135	1.169	1.215	1.902	1.124	0.894	0.000	0.000	0.000	0.000	0.000	0.000	0.000	0.000	0.000	0.000	0.000	0.000	0.000	0.000	52	340	2358	3608	0.137	Error	Error	1235	1123	0	0	1918	1690	0	0	0	0
3	7	15	""	"iYIL023C"	11680	28490	70	1183	1163	406	176	184	72	100	100	0	4771	4298	1455	280	303	190	100	100	0	0	0	0	0	0	0	0	0	0	0	0	0	0	0	0	0	0	0	0.224	0.246	0.240	0.246	1.448	0.222	0.811	0.000	0.000	0.000	0.000	0.000	0.000	0.000	0.000	0.000	0.000	0.000	0.000	0.000	0.000	32	236	5498	5005	-2.157	Error	Error	1007	4491	0	0	987	4018	0	0	0	0
3	8	15	""	"iYIL019W"	11870	28490	70	5008	4350	1529	159	183	203	100	96	0	6593	6121	1991	215	273	273	100	100	0	0	0	0	0	0	0	0	0	0	0	0	0	0	0	0	0	0	0	0.760	0.710	0.716	0.697	1.362	0.690	0.890	0.000	0.000	0.000	0.000	0.000	0.000	0.000	0.000	0.000	0.000	0.000	0.000	0.000	0.000	32	236	11227	10097	-0.395	Error	Error	4849	6378	0	0	4191	5906	0	0	0	0
3	9	15	""	"iYIL015W"	12080	28490	150	185	224	139	195	218	180	9	5	0	225	290	205	234	274	235	14	6	0	0	0	0	0	0	0	0	0	0	0	0	0	0	0	0	0	0	0	1.111	0.518	0.801	0.777	4.061	0.571	0.484	0.000	0.000	0.000	0.000	0.000	0.000	0.000	0.000	0.000	0.000	0.000	0.000	0.000	0.000	156	980	-19	85	0.152	Error	Error	-10	-9	0	0	29	56	0	0	-50	0
3	10	15	""	"iYIL005W"	12280	28490	80	1618	2766	2481	178	188	68	98	94	0	630	856	646	209	228	100	86	73	0	0	0	0	0	0	0	0	0	0	0	0	0	0	0	0	0	0	0	3.420	4.000	3.653	3.814	1.803	4.166	0.825	0.000	0.000	0.000	0.000	0.000	0.000	0.000	0.000	0.000	0.000	0.000	0.000	0.000	0.000	52	334	1861	3235	1.774	Error	Error	1440	421	0	0	2588	647	0	0	0	0
3	11	15	""	"iYIL001W"	12480	28500	70	916	1726	1392	166	174	63	100	96	0	386	558	342	197	222	106	78	43	0	0	0	0	0	0	0	0	0	0	0	0	0	0	0	0	0	0	0	3.968	4.321	4.048	4.478	1.891	4.570	0.762	0.000	0.000	0.000	0.000	0.000	0.000	0.000	0.000	0.000	0.000	0.000	0.000	0.000	0.000	32	236	939	1921	1.989	Error	Error	750	189	0	0	1560	361	0	0	0	0
3	12	15	""	"iYIR003W"	12680	28490	70	1125	1461	1054	162	167	60	93	90	0	693	782	441	186	216	114	87	71	0	0	0	0	0	0	0	0	0	0	0	0	0	0	0	0	0	0	0	1.899	2.180	2.140	1.923	1.913	2.440	0.784	0.000	0.000	0.000	0.000	0.000	0.000	0.000	0.000	0.000	0.000	0.000	0.000	0.000	0.000	32	236	1470	1895	0.926	Error	Error	963	507	0	0	1299	596	0	0	0	0
3	13	15	""	"iYIR018W-0"	12880	28490	90	9118	8485	2764	164	174	74	100	100	0	6466	6136	2141	208	231	117	98	96	0	0	0	0	0	0	0	0	0	0	0	0	0	0	0	0	0	0	0	1.431	1.404	1.418	1.563	2.033	1.392	0.892	0.000	0.000	0.000	0.000	0.000	0.000	0.000	0.000	0.000	0.000	0.000	0.000	0.000	0.000	52	420	15212	14249	0.517	Error	Error	8954	6258	0	0	8321	5928	0	0	0	0
3	14	15	""	"iYIR020C"	13080	28490	80	1812	1912	958	152	156	64	100	100	0	2794	2600	1212	179	204	114	100	96	0	0	0	0	0	0	0	0	0	0	0	0	0	0	0	0	0	0	0	0.635	0.727	0.754	0.747	1.830	0.735	0.882	0.000	0.000	0.000	0.000	0.000	0.000	0.000	0.000	0.000	0.000	0.000	0.000	0.000	0.000	52	340	4275	4181	-0.656	Error	Error	1660	2615	0	0	1760	2421	0	0	0	0
3	15	15	""	"iYIR022W"	13280	28480	70	1892	1895	778	135	148	71	100	100	0	4023	3640	1796	179	210	114	100	100	0	0	0	0	0	0	0	0	0	0	0	0	0	0	0	0	0	0	0	0.457	0.509	0.517	0.537	1.489	0.450	0.875	0.000	0.000	0.000	0.000	0.000	0.000	0.000	0.000	0.000	0.000	0.000	0.000	0.000	0.000	32	236	5601	5221	-1.129	Error	Error	1757	3844	0	0	1760	3461	0	0	0	0
3	16	15	""	"iYIR038C-0"	13480	28490	90	3757	3670	1069	126	132	60	100	100	0	3767	3798	1039	145	168	92	100	100	0	0	0	0	0	0	0	0	0	0	0	0	0	0	0	0	0	0	0	1.002	0.970	1.011	0.965	1.352	0.972	0.872	0.000	0.000	0.000	0.000	0.000	0.000	0.000	0.000	0.000	0.000	0.000	0.000	0.000	0.000	52	420	7253	7197	0.004	Error	Error	3631	3622	0	0	3544	3653	0	0	0	0
3	17	15	""	"iYIRCdelta6-2"	13680	28480	70	7356	6767	2309	112	168	393	100	100	0	8369	7126	2728	126	221	592	96	96	0	0	0	0	0	0	0	0	0	0	0	0	0	0	0	0	0	0	0	0.879	0.951	0.958	1.002	1.521	0.890	0.903	0.000	0.000	0.000	0.000	0.000	0.000	0.000	0.000	0.000	0.000	0.000	0.000	0.000	0.000	32	236	15487	13655	-0.186	Error	Error	7244	8243	0	0	6655	7000	0	0	0	0
3	18	15	""	"iYIR042C"	13890	28500	80	4565	3923	2054	94	98	42	98	98	0	5462	4728	2304	93	110	60	100	100	0	0	0	0	0	0	0	0	0	0	0	0	0	0	0	0	0	0	0	0.833	0.826	0.827	0.715	1.971	0.838	0.923	0.000	0.000	0.000	0.000	0.000	0.000	0.000	0.000	0.000	0.000	0.000	0.000	0.000	0.000	52	340	9840	8464	-0.264	Error	Error	4471	5369	0	0	3829	4635	0	0	0	0
3	19	15	""	"iYJR076C"	14100	28480	80	2619	2665	1489	91	95	40	100	100	0	2245	2381	1336	84	100	53	98	98	0	0	0	0	0	0	0	0	0	0	0	0	0	0	0	0	0	0	0	1.170	1.121	1.091	1.111	1.680	1.110	0.884	0.000	0.000	0.000	0.000	0.000	0.000	0.000	0.000	0.000	0.000	0.000	0.000	0.000	0.000	52	340	4689	4871	0.226	Error	Error	2528	2161	0	0	2574	2297	0	0	0	0
3	20	15	""	"iYJR083C"	14280	28490	80	957	842	346	82	89	38	100	94	0	1882	1768	764	88	101	50	100	100	0	0	0	0	0	0	0	0	0	0	0	0	0	0	0	0	0	0	0	0.488	0.452	0.447	0.428	1.655	0.429	0.845	0.000	0.000	0.000	0.000	0.000	0.000	0.000	0.000	0.000	0.000	0.000	0.000	0.000	0.000	52	340	2669	2440	-1.036	Error	Error	875	1794	0	0	760	1680	0	0	0	0
3	21	15	""	"iYJR089W"	14490	28490	80	4890	4851	2468	92	98	35	100	100	0	1609	1600	803	99	114	61	100	100	0	0	0	0	0	0	0	0	0	0	0	0	0	0	0	0	0	0	0	3.177	3.171	3.228	3.308	1.696	3.241	0.893	0.000	0.000	0.000	0.000	0.000	0.000	0.000	0.000	0.000	0.000	0.000	0.000	0.000	0.000	52	340	6308	6260	1.668	Error	Error	4798	1510	0	0	4759	1501	0	0	0	0
3	1	16	""	"iYJR102C"	10500	28700	90	1827	1734	606	136	147	76	100	100	0	3805	3495	1170	181	213	134	98	98	0	0	0	0	0	0	0	0	0	0	0	0	0	0	0	0	0	0	0	0.467	0.482	0.494	0.468	1.456	0.467	0.875	0.000	0.000	0.000	0.000	0.000	0.000	0.000	0.000	0.000	0.000	0.000	0.000	0.000	0.000	52	420	5315	4912	-1.100	Error	Error	1691	3624	0	0	1598	3314	0	0	0	0
3	2	16	""	"iYJR106W"	10690	28690	70	1887	1842	601	154	169	137	100	100	0	1933	1846	625	187	225	143	96	93	0	0	0	0	0	0	0	0	0	0	0	0	0	0	0	0	0	0	0	0.993	1.017	0.962	1.005	1.508	1.018	0.820	0.000	0.000	0.000	0.000	0.000	0.000	0.000	0.000	0.000	0.000	0.000	0.000	0.000	0.000	32	236	3479	3347	-0.011	Error	Error	1733	1746	0	0	1688	1659	0	0	0	0
3	3	16	""	"iYJR110W"	10890	28700	60	1713	2155	1253	140	145	59	100	100	0	1224	1768	1085	178	198	108	100	100	0	0	0	0	0	0	0	0	0	0	0	0	0	0	0	0	0	0	0	1.504	1.267	1.219	1.252	1.498	1.244	0.909	0.000	0.000	0.000	0.000	0.000	0.000	0.000	0.000	0.000	0.000	0.000	0.000	0.000	0.000	32	176	2619	3605	0.589	Error	Error	1573	1046	0	0	2015	1590	0	0	0	0
3	4	16	""	"iYJR128W"	11090	28690	70	699	708	258	129	141	65	100	100	0	2235	2222	458	172	191	94	100	100	0	0	0	0	0	0	0	0	0	0	0	0	0	0	0	0	0	0	0	0.276	0.282	0.261	0.263	1.558	0.267	0.748	0.000	0.000	0.000	0.000	0.000	0.000	0.000	0.000	0.000	0.000	0.000	0.000	0.000	0.000	32	236	2633	2629	-1.856	Error	Error	570	2063	0	0	579	2050	0	0	0	0
3	5	16	""	"iYJR132W"	11280	28690	80	2958	2695	1145	151	156	62	100	98	0	1859	1751	751	175	199	110	96	90	0	0	0	0	0	0	0	0	0	0	0	0	0	0	0	0	0	0	0	1.667	1.614	1.507	1.650	2.025	1.625	0.845	0.000	0.000	0.000	0.000	0.000	0.000	0.000	0.000	0.000	0.000	0.000	0.000	0.000	0.000	52	340	4491	4120	0.737	Error	Error	2807	1684	0	0	2544	1576	0	0	0	0
3	6	16	""	"iYJR136C"	11490	28690	70	404	423	187	141	146	58	87	81	0	735	869	437	170	195	109	93	84	0	0	0	0	0	0	0	0	0	0	0	0	0	0	0	0	0	0	0	0.465	0.403	0.435	0.404	1.944	0.370	0.682	0.000	0.000	0.000	0.000	0.000	0.000	0.000	0.000	0.000	0.000	0.000	0.000	0.000	0.000	32	236	828	981	-1.103	Error	Error	263	565	0	0	282	699	0	0	0	0
3	7	16	""	"iYJR151C-1"	11690	28690	80	2452	2411	789	141	147	57	100	100	0	5698	5845	1426	220	238	115	100	100	0	0	0	0	0	0	0	0	0	0	0	0	0	0	0	0	0	0	0	0.422	0.404	0.407	0.387	1.359	0.397	0.877	0.000	0.000	0.000	0.000	0.000	0.000	0.000	0.000	0.000	0.000	0.000	0.000	0.000	0.000	52	340	7789	7895	-1.245	Error	Error	2311	5478	0	0	2270	5625	0	0	0	0
3	8	16	""	"iYJR153W-1"	11890	28690	90	2432	2290	545	170	176	73	100	100	0	3746	3738	693	232	254	119	100	100	0	0	0	0	0	0	0	0	0	0	0	0	0	0	0	0	0	0	0	0.644	0.605	0.602	0.594	1.249	0.579	0.885	0.000	0.000	0.000	0.000	0.000	0.000	0.000	0.000	0.000	0.000	0.000	0.000	0.000	0.000	52	420	5776	5626	-0.636	Error	Error	2262	3514	0	0	2120	3506	0	0	0	0
3	9	16	""	"iYJR157W-0"	12080	28690	70	13228	12533	3307	210	257	287	100	100	0	7264	6700	1987	239	284	356	100	100	0	0	0	0	0	0	0	0	0	0	0	0	0	0	0	0	0	0	0	1.853	1.907	1.941	1.960	1.536	1.924	0.861	0.000	0.000	0.000	0.000	0.000	0.000	0.000	0.000	0.000	0.000	0.000	0.000	0.000	0.000	32	236	20043	18784	0.890	Error	Error	13018	7025	0	0	12323	6461	0	0	0	0
3	10	16	""	"iYKR051W"	12290	28690	90	4594	4439	1789	167	177	66	100	100	0	1588	1654	604	199	218	103	100	98	0	0	0	0	0	0	0	0	0	0	0	0	0	0	0	0	0	0	0	3.187	2.936	3.020	2.964	1.405	3.086	0.878	0.000	0.000	0.000	0.000	0.000	0.000	0.000	0.000	0.000	0.000	0.000	0.000	0.000	0.000	52	420	5816	5727	1.672	Error	Error	4427	1389	0	0	4272	1455	0	0	0	0
3	11	16	""	"iYKR055W"	12480	28700	90	733	757	347	148	159	67	96	94	0	2533	2388	1129	183	212	105	100	98	0	0	0	0	0	0	0	0	0	0	0	0	0	0	0	0	0	0	0	0.249	0.276	0.260	0.277	1.908	0.275	0.554	0.000	0.000	0.000	0.000	0.000	0.000	0.000	0.000	0.000	0.000	0.000	0.000	0.000	0.000	52	420	2935	2814	-2.006	Error	Error	585	2350	0	0	609	2205	0	0	0	0
3	12	16	""	"iYKR059W"	12680	28700	90	547	549	186	132	140	62	98	94	0	1119	1029	364	165	187	95	98	96	0	0	0	0	0	0	0	0	0	0	0	0	0	0	0	0	0	0	0	0.435	0.483	0.499	0.485	1.651	0.459	0.738	0.000	0.000	0.000	0.000	0.000	0.000	0.000	0.000	0.000	0.000	0.000	0.000	0.000	0.000	52	420	1369	1281	-1.201	Error	Error	415	954	0	0	417	864	0	0	0	0
3	13	16	""	"itK(UUU)K"	12890	28700	80	360	418	272	123	129	55	78	65	0	787	855	534	142	161	89	86	78	0	0	0	0	0	0	0	0	0	0	0	0	0	0	0	0	0	0	0	0.367	0.414	0.414	0.327	2.553	0.423	0.739	0.000	0.000	0.000	0.000	0.000	0.000	0.000	0.000	0.000	0.000	0.000	0.000	0.000	0.000	52	340	882	1008	-1.444	Error	Error	237	645	0	0	295	713	0	0	0	0
3	14	16	""	"iYKR076W"	13090	28700	80	1327	1406	598	112	116	51	100	100	0	2621	2536	1153	124	147	86	100	100	0	0	0	0	0	0	0	0	0	0	0	0	0	0	0	0	0	0	0	0.487	0.536	0.515	0.559	1.735	0.510	0.878	0.000	0.000	0.000	0.000	0.000	0.000	0.000	0.000	0.000	0.000	0.000	0.000	0.000	0.000	52	340	3712	3706	-1.039	Error	Error	1215	2497	0	0	1294	2412	0	0	0	0
3	15	16	""	"iYKR080W"	13290	28700	70	609	847	586	107	114	49	100	96	0	1078	1485	864	128	148	84	100	100	0	0	0	0	0	0	0	0	0	0	0	0	0	0	0	0	0	0	0	0.528	0.545	0.522	0.492	1.637	0.568	0.851	0.000	0.000	0.000	0.000	0.000	0.000	0.000	0.000	0.000	0.000	0.000	0.000	0.000	0.000	32	236	1452	2097	-0.920	Error	Error	502	950	0	0	740	1357	0	0	0	0
3	16	16	""	"iYKR095W"	13480	28690	70	7031	6524	2396	102	137	268	100	100	0	12363	11108	3812	128	204	461	100	100	0	0	0	0	0	0	0	0	0	0	0	0	0	0	0	0	0	0	0	0.566	0.585	0.586	0.578	1.383	0.565	0.910	0.000	0.000	0.000	0.000	0.000	0.000	0.000	0.000	0.000	0.000	0.000	0.000	0.000	0.000	32	236	19164	17402	-0.820	Error	Error	6929	12235	0	0	6422	10980	0	0	0	0
3	17	16	""	"iYKR099W"	13680	28690	80	5237	5000	2491	114	209	865	94	86	0	3856	3759	1810	127	177	384	98	94	0	0	0	0	0	0	0	0	0	0	0	0	0	0	0	0	0	0	0	1.374	1.345	1.377	1.279	1.524	1.364	0.916	0.000	0.000	0.000	0.000	0.000	0.000	0.000	0.000	0.000	0.000	0.000	0.000	0.000	0.000	52	340	8852	8518	0.458	Error	Error	5123	3729	0	0	4886	3632	0	0	0	0
3	18	16	""	"iYKR101W-2"	13880	28690	90	3543	3595	1382	88	94	41	100	100	0	6288	5791	2669	94	113	68	100	100	0	0	0	0	0	0	0	0	0	0	0	0	0	0	0	0	0	0	0	0.558	0.616	0.599	0.647	1.522	0.560	0.896	0.000	0.000	0.000	0.000	0.000	0.000	0.000	0.000	0.000	0.000	0.000	0.000	0.000	0.000	52	420	9649	9204	-0.842	Error	Error	3455	6194	0	0	3507	5697	0	0	0	0
3	19	16	""	"iYLL062C"	14090	28690	80	2380	2347	841	88	146	383	98	96	0	3301	3110	1116	95	193	641	98	88	0	0	0	0	0	0	0	0	0	0	0	0	0	0	0	0	0	0	0	0.715	0.749	0.750	0.752	1.367	0.744	0.889	0.000	0.000	0.000	0.000	0.000	0.000	0.000	0.000	0.000	0.000	0.000	0.000	0.000	0.000	52	334	5498	5274	-0.484	Error	Error	2292	3206	0	0	2259	3015	0	0	0	0
3	20	16	""	"iYLL058W"	14290	28690	90	3244	2995	1250	91	95	44	100	100	0	2344	2103	864	92	109	66	100	100	0	0	0	0	0	0	0	0	0	0	0	0	0	0	0	0	0	0	0	1.400	1.444	1.500	1.443	1.559	1.517	0.866	0.000	0.000	0.000	0.000	0.000	0.000	0.000	0.000	0.000	0.000	0.000	0.000	0.000	0.000	52	420	5405	4915	0.486	Error	Error	3153	2252	0	0	2904	2011	0	0	0	0
3	21	16	""	"iYLL055W"	14490	28680	90	9164	9280	3389	95	103	45	100	100	0	3864	3745	1737	94	113	63	100	100	0	0	0	0	0	0	0	0	0	0	0	0	0	0	0	0	0	0	0	2.406	2.516	2.353	2.779	1.689	2.496	0.892	0.000	0.000	0.000	0.000	0.000	0.000	0.000	0.000	0.000	0.000	0.000	0.000	0.000	0.000	52	420	12839	12836	1.266	Error	Error	9069	3770	0	0	9185	3651	0	0	0	0
3	1	17	""	"iYLRWdelta14"	10490	28900	100	789	873	511	130	140	66	98	90	0	606	753	460	164	194	120	92	78	0	0	0	0	0	0	0	0	0	0	0	0	0	0	0	0	0	0	0	1.491	1.261	1.216	1.337	2.244	2.488	0.511	0.000	0.000	0.000	0.000	0.000	0.000	0.000	0.000	0.000	0.000	0.000	0.000	0.000	0.000	80	540	1101	1332	0.576	Error	Error	659	442	0	0	743	589	0	0	0	0
3	2	17	""	"iYLR259C"	10690	28910	80	1344	2098	1835	140	147	61	100	98	0	2684	4048	3709	168	196	111	98	94	0	0	0	0	0	0	0	0	0	0	0	0	0	0	0	0	0	0	0	0.479	0.505	0.489	0.519	2.046	0.481	0.877	0.000	0.000	0.000	0.000	0.000	0.000	0.000	0.000	0.000	0.000	0.000	0.000	0.000	0.000	52	340	3720	5838	-1.063	Error	Error	1204	2516	0	0	1958	3880	0	0	0	0
3	3	17	""	"iYLR263W"	10880	28890	80	686	896	577	137	144	53	98	90	0	1566	1772	1136	175	195	105	96	90	0	0	0	0	0	0	0	0	0	0	0	0	0	0	0	0	0	0	0	0.395	0.475	0.439	0.507	2.021	0.465	0.843	0.000	0.000	0.000	0.000	0.000	0.000	0.000	0.000	0.000	0.000	0.000	0.000	0.000	0.000	52	340	1940	2356	-1.341	Error	Error	549	1391	0	0	759	1597	0	0	0	0
3	4	17	""	"iYLR281C"	11090	28900	60	237	298	178	129	134	52	65	50	0	456	665	399	151	180	109	93	65	0	0	0	0	0	0	0	0	0	0	0	0	0	0	0	0	0	0	0	0.354	0.329	0.276	0.263	2.436	0.299	0.530	0.000	0.000	0.000	0.000	0.000	0.000	0.000	0.000	0.000	0.000	0.000	0.000	0.000	0.000	32	176	413	683	-1.498	Error	Error	108	305	0	0	169	514	0	0	0	0
3	5	17	""	"iYLR286C"	11290	28900	80	2795	3583	2648	134	138	52	100	100	0	3854	3900	2708	149	176	95	100	100	0	0	0	0	0	0	0	0	0	0	0	0	0	0	0	0	0	0	0	0.718	0.919	0.923	0.873	1.898	0.942	0.915	0.000	0.000	0.000	0.000	0.000	0.000	0.000	0.000	0.000	0.000	0.000	0.000	0.000	0.000	52	340	6366	7200	-0.478	Error	Error	2661	3705	0	0	3449	3751	0	0	0	0
3	6	17	""	"iYLR289W"	11480	28900	80	734	1596	1735	124	136	57	98	92	0	475	888	839	144	174	102	88	73	0	0	0	0	0	0	0	0	0	0	0	0	0	0	0	0	0	0	0	1.843	1.978	1.822	1.803	2.619	2.139	0.834	0.000	0.000	0.000	0.000	0.000	0.000	0.000	0.000	0.000	0.000	0.000	0.000	0.000	0.000	52	340	941	2216	0.882	Error	Error	610	331	0	0	1472	744	0	0	0	0
3	7	17	""	"iYLR304C"	11690	28900	60	852	1257	1154	123	133	52	90	78	0	2038	3481	2965	161	186	93	100	100	0	0	0	0	0	0	0	0	0	0	0	0	0	0	0	0	0	0	0	0.388	0.342	0.305	0.284	1.992	0.355	0.905	0.000	0.000	0.000	0.000	0.000	0.000	0.000	0.000	0.000	0.000	0.000	0.000	0.000	0.000	32	176	2606	4454	-1.364	Error	Error	729	1877	0	0	1134	3320	0	0	0	0
[truncated: 4,092,459 more chars]
