# Supplementary material for: Genome-Wide Mapping of the Cohesin Complex in the Yeast Saccharomyces cerevisiae
Source: PLoS Biol. 2004 Jul 27;2(9):e259. doi: 10.1371/journal.pbio.0020259 (PMC490026; doi:10.1371/journal.pbio.0020259)
Supplement: Dataset S50 — Cy3 = polyA+ reference RNA; Cy5 = polyA+ RNA nocodazole arrest galactose Mcd1-18Myc in W303. (2.2 MB XLS). [file pbio.0020259.sd050.xls]

ATF	1.0
27	82    
"Type=GenePix Results 2"
"DateTime=2002/11/06 09:11:31"
"Settings=L:\cohesin followup\expression\ya1s4p2_0106.gps"
"GalFile=L:\arraying&printing\YA1S4P2.gal"
"PixelSize=10"
"Wavelengths=635	532"
"ImageFiles=L:\cohesin followup\expression\ya1s4p2_0106_635.tif 0	L:\cohesin followup\expression\ya1s4p2_0106_532.tif 0"
"NormalizationMethod=None"
"NormalizationFactors=1	1"
"JpegImage=L:\cohesin followup\expression\ya1s4p2_0106.jpg"
"RatioFormulations=W1/W2 (635/532)"
"Barcode="
"BackgroundSubtraction=LocalFeature"
"ImageOrigin=520, 28320"
"JpegOrigin=1190, 30190"
"Creator=GenePix Pro 4.0.1.9"
"Scanner=GenePix 4000B [87097]"
"FocusPosition=0"
"Temperature=29.13"
"LinesAveraged=1"
"Comment=Cy3refCy51827gal090902"
"PMTGain=520	510"
"ScanPower=100	100"
"LaserPower=3.35	3.73"
"LaserOnTime=17557	17569"
"ScanRegion=52,2832,2048,4860"
"Supplier="
"Block"	"Column"	"Row"	"Name"	"ID"	"X"	"Y"	"Dia."	"F635 Median"	"F635 Mean"	"F635 SD"	"B635 Median"	"B635 Mean"	"B635 SD"	"% > B635+1SD"	"% > B635+2SD"	"F635 % Sat."	"F532 Median"	"F532 Mean"	"F532 SD"	"B532 Median"	"B532 Mean"	"B532 SD"	"% > B532+1SD"	"% > B532+2SD"	"F532 % Sat."	"F3 Median"	"F3 Mean"	"F3 SD"	"B3 Median"	"B3 Mean"	"B3 SD"	"% > B3+1SD"	"% > B3+2SD"	"F3 % Sat."	"F4 Median"	"F4 Mean"	"F4 SD"	"B4 Median"	"B4 Mean"	"B4 SD"	"% > B4+1SD"	"% > B4+2SD"	"F4 % Sat."	"Ratio of Medians (635/532)"	"Ratio of Means (635/532)"	"Median of Ratios (635/532)"	"Mean of Ratios (635/532)"	"Ratios SD (635/532)"	"Rgn Ratio (635/532)"	"Rgn R� (635/532)"	"Ratio of Medians (Ratio/2)"	"Ratio of Means (Ratio/2)"	"Median of Ratios (Ratio/2)"	"Mean of Ratios (Ratio/2)"	"Ratios SD (Ratio/2)"	"Rgn Ratio (Ratio/2)"	"Rgn R� (Ratio/2)"	"Ratio of Medians (Ratio/3)"	"Ratio of Means (Ratio/3)"	"Median of Ratios (Ratio/3)"	"Mean of Ratios (Ratio/3)"	"Ratios SD (Ratio/3)"	"Rgn Ratio (Ratio/3)"	"Rgn R� (Ratio/3)"	"F Pixels"	"B Pixels"	"Sum of Medians"	"Sum of Means"	"Log Ratio (635/532)"	"Log Ratio (Ratio/2)"	"Log Ratio (Ratio/3)"	"F635 Median - B635"	"F532 Median - B532"	"F3 Median - B3"	"F4 Median - B4"	"F635 Mean - B635"	"F532 Mean - B532"	"F3 Mean - B3"	"F4 Mean - B4"	"Flags"	"Normalize"
1	1	1	""	"YBL081W"	1610	30510	90	923	1169	755	50	51	11	100	100	0	1182	1654	1134	87	89	18	100	100	0	0	0	0	0	0	0	0	0	0	0	0	0	0	0	0	0	0	0	0.797	0.714	0.713	0.736	1.491	0.712	0.904	0.000	0.000	0.000	0.000	0.000	0.000	0.000	0.000	0.000	0.000	0.000	0.000	0.000	0.000	52	412	1968	2686	-0.327	Error	Error	873	1095	0	0	1119	1567	0	0	0	0
1	2	1	"BRN1"	"YBL097W"	1810	30510	90	540	597	408	51	53	13	98	98	0	463	605	497	89	90	24	96	94	0	0	0	0	0	0	0	0	0	0	0	0	0	0	0	0	0	0	0	1.307	1.058	1.084	1.228	1.979	0.980	0.796	0.000	0.000	0.000	0.000	0.000	0.000	0.000	0.000	0.000	0.000	0.000	0.000	0.000	0.000	52	420	863	1062	0.387	Error	Error	489	374	0	0	546	516	0	0	0	0
1	3	1	""	"YBL112C"	2020	30510	90	2453	2977	2047	51	65	111	100	100	0	1268	1665	1193	88	90	20	100	100	0	0	0	0	0	0	0	0	0	0	0	0	0	0	0	0	0	0	0	2.036	1.855	1.916	2.015	1.547	2.034	0.877	0.000	0.000	0.000	0.000	0.000	0.000	0.000	0.000	0.000	0.000	0.000	0.000	0.000	0.000	52	414	3582	4503	1.025	Error	Error	2402	1180	0	0	2926	1577	0	0	0	0
1	4	1	""	"YBR013C"	2200	30520	90	126	123	35	50	53	15	92	90	0	854	831	361	86	90	28	98	98	0	0	0	0	0	0	0	0	0	0	0	0	0	0	0	0	0	0	0	0.099	0.098	0.096	0.098	2.011	0.086	0.645	0.000	0.000	0.000	0.000	0.000	0.000	0.000	0.000	0.000	0.000	0.000	0.000	0.000	0.000	52	414	844	818	-3.337	Error	Error	76	768	0	0	73	745	0	0	0	0
1	5	1	"CDS1"	"YBR029C"	2400	30520	80	245	364	295	48	49	11	98	94	0	254	436	395	85	88	23	90	84	0	0	0	0	0	0	0	0	0	0	0	0	0	0	0	0	0	0	0	1.166	0.900	1.008	1.068	2.056	0.773	0.694	0.000	0.000	0.000	0.000	0.000	0.000	0.000	0.000	0.000	0.000	0.000	0.000	0.000	0.000	52	340	366	667	0.221	Error	Error	197	169	0	0	316	351	0	0	0	0
1	6	1	"GIP1"	"YBR045C"	2610	30510	70	170	261	274	49	50	11	96	90	0	192	294	298	84	84	17	84	81	0	0	0	0	0	0	0	0	0	0	0	0	0	0	0	0	0	0	0	1.120	1.010	1.109	1.159	2.449	0.904	0.482	0.000	0.000	0.000	0.000	0.000	0.000	0.000	0.000	0.000	0.000	0.000	0.000	0.000	0.000	32	236	229	422	0.164	Error	Error	121	108	0	0	212	210	0	0	0	0
1	7	1	""	"YBL083C"	2810	30510	70	454	672	873	49	51	13	100	100	0	391	718	1041	83	86	19	96	96	0	0	0	0	0	0	0	0	0	0	0	0	0	0	0	0	0	0	0	1.315	0.981	1.173	1.228	1.695	0.867	0.845	0.000	0.000	0.000	0.000	0.000	0.000	0.000	0.000	0.000	0.000	0.000	0.000	0.000	0.000	32	236	713	1258	0.395	Error	Error	405	308	0	0	623	635	0	0	0	0
1	8	1	"ATP1"	"YBL099W"	3000	30520	80	2024	2050	1243	47	50	15	100	100	0	1519	1645	1209	84	86	19	100	100	0	0	0	0	0	0	0	0	0	0	0	0	0	0	0	0	0	0	0	1.378	1.283	1.375	1.450	1.748	1.186	0.866	0.000	0.000	0.000	0.000	0.000	0.000	0.000	0.000	0.000	0.000	0.000	0.000	0.000	0.000	52	340	3412	3564	0.462	Error	Error	1977	1435	0	0	2003	1561	0	0	0	0
1	9	1	"NTH2"	"YBR001C"	3200	30520	80	635	741	517	49	50	12	100	100	0	288	468	524	82	84	17	92	90	0	0	0	0	0	0	0	0	0	0	0	0	0	0	0	0	0	0	0	2.845	1.793	2.706	2.817	2.412	1.325	0.660	0.000	0.000	0.000	0.000	0.000	0.000	0.000	0.000	0.000	0.000	0.000	0.000	0.000	0.000	52	340	792	1078	1.508	Error	Error	586	206	0	0	692	386	0	0	0	0
1	10	1	"MNN2"	"YBR015C"	3430	30510	90	1431	2002	1391	49	145	605	90	57	0	1307	2136	1517	82	112	254	100	96	0	0	0	0	0	0	0	0	0	0	0	0	0	0	0	0	0	0	0	1.128	0.951	0.948	0.977	1.295	1.017	0.900	0.000	0.000	0.000	0.000	0.000	0.000	0.000	0.000	0.000	0.000	0.000	0.000	0.000	0.000	52	420	2607	4007	0.174	Error	Error	1382	1225	0	0	1953	2054	0	0	0	0
1	11	1	"RPL4A"	"YBR031W"	3620	30510	90	8356	11687	9319	50	93	414	100	100	0	6440	11309	8764	82	87	43	100	100	0	0	0	0	0	0	0	0	0	0	0	0	0	0	0	0	0	0	0	1.306	1.037	1.070	1.104	1.594	1.162	0.914	0.000	0.000	0.000	0.000	0.000	0.000	0.000	0.000	0.000	0.000	0.000	0.000	0.000	0.000	52	414	14664	22864	0.386	Error	Error	8306	6358	0	0	11637	11227	0	0	0	0
1	12	1	""	"YBR047W"	3800	30520	80	994	924	338	50	53	16	100	100	0	1247	1132	453	83	87	25	100	100	0	0	0	0	0	0	0	0	0	0	0	0	0	0	0	0	0	0	0	0.811	0.833	0.829	0.883	1.607	0.799	0.881	0.000	0.000	0.000	0.000	0.000	0.000	0.000	0.000	0.000	0.000	0.000	0.000	0.000	0.000	52	340	2108	1923	-0.302	Error	Error	944	1164	0	0	874	1049	0	0	0	0
1	13	1	"BOI1"	"YBL085W"	4000	30510	70	608	1489	2203	51	53	16	100	100	0	327	1264	2010	83	86	23	96	96	0	0	0	0	0	0	0	0	0	0	0	0	0	0	0	0	0	0	0	2.283	1.218	1.181	1.356	2.231	1.133	0.853	0.000	0.000	0.000	0.000	0.000	0.000	0.000	0.000	0.000	0.000	0.000	0.000	0.000	0.000	32	236	801	2619	1.191	Error	Error	557	244	0	0	1438	1181	0	0	0	0
1	14	1	"ECM21"	"YBL101C"	4200	30520	80	626	589	298	49	51	11	100	100	0	578	584	359	82	84	16	100	100	0	0	0	0	0	0	0	0	0	0	0	0	0	0	0	0	0	0	0	1.163	1.076	1.136	1.218	1.684	0.976	0.852	0.000	0.000	0.000	0.000	0.000	0.000	0.000	0.000	0.000	0.000	0.000	0.000	0.000	0.000	52	340	1073	1042	0.218	Error	Error	577	496	0	0	540	502	0	0	0	0
1	15	1	"COQ1"	"YBR003W"	4410	30520	90	3919	3335	1418	50	51	11	100	100	0	3526	2995	1489	84	85	16	100	100	0	0	0	0	0	0	0	0	0	0	0	0	0	0	0	0	0	0	0	1.124	1.128	1.128	1.249	1.538	1.095	0.913	0.000	0.000	0.000	0.000	0.000	0.000	0.000	0.000	0.000	0.000	0.000	0.000	0.000	0.000	52	420	7311	6196	0.169	Error	Error	3869	3442	0	0	3285	2911	0	0	0	0
1	16	1	"KAP104"	"YBR017C"	4600	30520	90	837	995	588	49	53	20	100	100	0	1283	1435	835	83	92	65	98	98	0	0	0	0	0	0	0	0	0	0	0	0	0	0	0	0	0	0	0	0.657	0.700	0.634	0.710	1.613	0.659	0.752	0.000	0.000	0.000	0.000	0.000	0.000	0.000	0.000	0.000	0.000	0.000	0.000	0.000	0.000	52	420	1988	2298	-0.607	Error	Error	788	1200	0	0	946	1352	0	0	0	0
1	17	1	""	"YBR033W"	4820	30510	90	2341	3100	2140	51	87	329	100	96	0	2016	2690	1943	82	85	37	100	100	0	0	0	0	0	0	0	0	0	0	0	0	0	0	0	0	0	0	0	1.184	1.169	1.195	1.236	1.386	1.216	0.898	0.000	0.000	0.000	0.000	0.000	0.000	0.000	0.000	0.000	0.000	0.000	0.000	0.000	0.000	52	420	4224	5657	0.244	Error	Error	2290	1934	0	0	3049	2608	0	0	0	0
1	18	1	"REB1"	"YBR049C"	5010	30520	80	1025	1045	603	49	51	10	100	100	0	1110	1066	580	84	85	17	96	96	0	0	0	0	0	0	0	0	0	0	0	0	0	0	0	0	0	0	0	0.951	1.014	0.884	1.065	1.883	1.039	0.803	0.000	0.000	0.000	0.000	0.000	0.000	0.000	0.000	0.000	0.000	0.000	0.000	0.000	0.000	52	340	2002	1978	-0.072	Error	Error	976	1026	0	0	996	982	0	0	0	0
1	19	1	"RPL23A"	"YBL087C"	5200	30510	90	17151	14275	6018	51	63	92	100	100	0	31195	25632	12047	88	140	500	100	94	0	0	0	0	0	0	0	0	0	0	0	0	0	0	0	0	0	0	0	0.550	0.557	0.545	0.619	1.535	0.525	0.935	0.000	0.000	0.000	0.000	0.000	0.000	0.000	0.000	0.000	0.000	0.000	0.000	0.000	0.000	52	420	48207	39768	-0.863	Error	Error	17100	31107	0	0	14224	25544	0	0	0	0
1	20	1	""	"YBL101W-B"	5400	30520	80	5107	4931	1899	51	54	29	100	100	0	814	899	421	83	84	17	98	98	0	0	0	0	0	0	0	0	0	0	0	0	0	0	0	0	0	0	0	6.917	5.980	6.877	5.900	1.866	6.667	0.701	0.000	0.000	0.000	0.000	0.000	0.000	0.000	0.000	0.000	0.000	0.000	0.000	0.000	0.000	52	340	5787	5696	2.790	Error	Error	5056	731	0	0	4880	816	0	0	0	0
1	21	1	""	"YBR005W"	5620	30520	90	3570	3532	1956	51	70	155	98	96	0	1541	1545	890	83	87	30	96	94	0	0	0	0	0	0	0	0	0	0	0	0	0	0	0	0	0	0	0	2.414	2.381	2.331	2.575	1.523	2.407	0.929	0.000	0.000	0.000	0.000	0.000	0.000	0.000	0.000	0.000	0.000	0.000	0.000	0.000	0.000	52	420	4977	4943	1.271	Error	Error	3519	1458	0	0	3481	1462	0	0	0	0
1	1	2	"GAL10"	"YBR019C"	1610	30710	90	36471	32807	14652	52	55	17	100	100	0	304	385	418	91	92	18	96	94	0	0	0	0	0	0	0	0	0	0	0	0	0	0	0	0	0	0	0	170.981	111.412	52.144	36.707	2.934	175.597	0.157	0.000	0.000	0.000	0.000	0.000	0.000	0.000	0.000	0.000	0.000	0.000	0.000	0.000	0.000	52	412	36632	33049	7.418	Error	Error	36419	213	0	0	32755	294	0	0	0	0
1	2	2	"PDX3"	"YBR035C"	1810	30710	90	18917	16477	5503	56	63	47	100	100	0	9709	8489	2903	89	95	54	100	100	0	0	0	0	0	0	0	0	0	0	0	0	0	0	0	0	0	0	0	1.961	1.955	1.994	1.975	1.179	1.967	0.947	0.000	0.000	0.000	0.000	0.000	0.000	0.000	0.000	0.000	0.000	0.000	0.000	0.000	0.000	52	420	28481	24821	0.971	Error	Error	18861	9620	0	0	16421	8400	0	0	0	0
1	3	2	""	"YBR051W"	2010	30710	80	345	329	88	55	57	14	100	100	0	817	770	232	90	92	20	100	100	0	0	0	0	0	0	0	0	0	0	0	0	0	0	0	0	0	0	0	0.399	0.403	0.416	0.414	1.386	0.376	0.881	0.000	0.000	0.000	0.000	0.000	0.000	0.000	0.000	0.000	0.000	0.000	0.000	0.000	0.000	52	340	1017	954	-1.326	Error	Error	290	727	0	0	274	680	0	0	0	0
1	4	2	""	"YCL045C"	2210	30710	80	149	619	1122	51	53	12	92	82	0	177	554	924	89	90	17	80	69	0	0	0	0	0	0	0	0	0	0	0	0	0	0	0	0	0	0	0	1.114	1.222	1.091	1.224	3.152	1.247	0.779	0.000	0.000	0.000	0.000	0.000	0.000	0.000	0.000	0.000	0.000	0.000	0.000	0.000	0.000	52	340	186	1033	0.155	Error	Error	98	88	0	0	568	465	0	0	0	0
1	5	2	""	"YCL061C"	2410	30710	80	190	169	71	49	50	12	90	82	0	254	246	102	86	89	18	88	86	0	0	0	0	0	0	0	0	0	0	0	0	0	0	0	0	0	0	0	0.839	0.750	0.748	0.695	1.742	0.664	0.740	0.000	0.000	0.000	0.000	0.000	0.000	0.000	0.000	0.000	0.000	0.000	0.000	0.000	0.000	52	340	309	280	-0.253	Error	Error	141	168	0	0	120	160	0	0	0	0
1	6	2	""	"YCLX04W"	2610	30710	80	850	827	227	50	54	26	100	100	0	962	927	280	84	89	35	100	100	0	0	0	0	0	0	0	0	0	0	0	0	0	0	0	0	0	0	0	0.911	0.922	0.961	0.939	1.204	0.878	0.915	0.000	0.000	0.000	0.000	0.000	0.000	0.000	0.000	0.000	0.000	0.000	0.000	0.000	0.000	52	340	1678	1620	-0.134	Error	Error	800	878	0	0	777	843	0	0	0	0
1	7	2	"SAT4"	"YCR008W"	2810	30710	70	427	956	1148	50	50	12	100	100	0	395	877	1174	85	85	17	93	90	0	0	0	0	0	0	0	0	0	0	0	0	0	0	0	0	0	0	0	1.216	1.144	1.103	1.614	3.355	1.028	0.837	0.000	0.000	0.000	0.000	0.000	0.000	0.000	0.000	0.000	0.000	0.000	0.000	0.000	0.000	32	236	687	1698	0.282	Error	Error	377	310	0	0	906	792	0	0	0	0
1	8	2	""	"YCR023C"	3010	30710	80	1708	1777	751	48	50	11	100	100	0	1529	1625	688	81	84	21	100	100	0	0	0	0	0	0	0	0	0	0	0	0	0	0	0	0	0	0	0	1.146	1.120	1.100	1.136	1.412	1.122	0.868	0.000	0.000	0.000	0.000	0.000	0.000	0.000	0.000	0.000	0.000	0.000	0.000	0.000	0.000	52	340	3108	3273	0.197	Error	Error	1660	1448	0	0	1729	1544	0	0	0	0
1	9	2	"PHO87"	"YCR037C"	3210	30710	80	2182	2281	955	49	50	10	100	100	0	2226	2165	1038	81	84	19	98	96	0	0	0	0	0	0	0	0	0	0	0	0	0	0	0	0	0	0	0	0.994	1.071	1.023	1.268	1.988	1.017	0.921	0.000	0.000	0.000	0.000	0.000	0.000	0.000	0.000	0.000	0.000	0.000	0.000	0.000	0.000	52	340	4278	4316	-0.008	Error	Error	2133	2145	0	0	2232	2084	0	0	0	0
1	10	2	""	"YCL047C"	3410	30710	70	246	423	406	49	50	12	100	100	0	217	437	555	82	83	16	90	90	0	0	0	0	0	0	0	0	0	0	0	0	0	0	0	0	0	0	0	1.459	1.054	1.301	1.260	2.048	0.848	0.682	0.000	0.000	0.000	0.000	0.000	0.000	0.000	0.000	0.000	0.000	0.000	0.000	0.000	0.000	32	236	332	729	0.545	Error	Error	197	135	0	0	374	355	0	0	0	0
1	11	2	""	"YCL063W"	3620	30710	90	718	738	272	51	57	41	100	100	0	1203	1252	506	83	86	29	100	100	0	0	0	0	0	0	0	0	0	0	0	0	0	0	0	0	0	0	0	0.596	0.588	0.576	0.596	1.307	0.548	0.908	0.000	0.000	0.000	0.000	0.000	0.000	0.000	0.000	0.000	0.000	0.000	0.000	0.000	0.000	52	420	1787	1856	-0.748	Error	Error	667	1120	0	0	687	1169	0	0	0	0
1	12	2	""	"YCLX06C"	3810	30710	90	4957	4686	1946	51	55	35	100	100	0	4404	4239	1821	84	87	22	100	100	0	0	0	0	0	0	0	0	0	0	0	0	0	0	0	0	0	0	0	1.136	1.116	1.139	1.135	1.369	1.106	0.939	0.000	0.000	0.000	0.000	0.000	0.000	0.000	0.000	0.000	0.000	0.000	0.000	0.000	0.000	52	420	9226	8790	0.184	Error	Error	4906	4320	0	0	4635	4155	0	0	0	0
1	13	2	""	"YCR010C"	4010	30710	80	416	475	260	51	53	17	100	98	0	3263	3716	2550	83	86	18	100	100	0	0	0	0	0	0	0	0	0	0	0	0	0	0	0	0	0	0	0	0.115	0.117	0.121	0.133	1.787	0.104	0.859	0.000	0.000	0.000	0.000	0.000	0.000	0.000	0.000	0.000	0.000	0.000	0.000	0.000	0.000	52	340	3545	4057	-3.123	Error	Error	365	3180	0	0	424	3633	0	0	0	0
1	14	2	"PMP1"	"YCR024C-A"	4210	30710	90	48127	38772	16987	53	66	162	100	98	0	31453	25218	11970	88	90	18	100	98	0	0	0	0	0	0	0	0	0	0	0	0	0	0	0	0	0	0	0	1.533	1.541	1.541	1.751	1.697	1.507	0.941	0.000	0.000	0.000	0.000	0.000	0.000	0.000	0.000	0.000	0.000	0.000	0.000	0.000	0.000	52	420	79439	63849	0.616	Error	Error	48074	31365	0	0	38719	25130	0	0	0	0
1	15	2	"MATALPHA2"	"YCR039C"	4410	30710	90	8955	7591	3559	52	63	128	100	100	0	4522	3728	1778	88	89	17	98	98	0	0	0	0	0	0	0	0	0	0	0	0	0	0	0	0	0	0	0	2.008	2.071	2.067	2.304	1.792	2.124	0.950	0.000	0.000	0.000	0.000	0.000	0.000	0.000	0.000	0.000	0.000	0.000	0.000	0.000	0.000	52	420	13337	11179	1.006	Error	Error	8903	4434	0	0	7539	3640	0	0	0	0
1	16	2	""	"YCL049C"	4610	30720	70	662	1665	2255	50	52	14	100	100	0	375	1269	1844	85	86	16	96	96	0	0	0	0	0	0	0	0	0	0	0	0	0	0	0	0	0	0	0	2.110	1.364	1.083	1.457	2.039	1.310	0.729	0.000	0.000	0.000	0.000	0.000	0.000	0.000	0.000	0.000	0.000	0.000	0.000	0.000	0.000	32	236	902	2799	1.077	Error	Error	612	290	0	0	1615	1184	0	0	0	0
1	17	2	""	"YCL065W"	4820	30710	90	1637	1429	561	50	72	161	94	90	0	1416	1266	531	85	94	83	92	90	0	0	0	0	0	0	0	0	0	0	0	0	0	0	0	0	0	0	0	1.192	1.168	1.197	1.221	1.412	1.151	0.919	0.000	0.000	0.000	0.000	0.000	0.000	0.000	0.000	0.000	0.000	0.000	0.000	0.000	0.000	52	414	2918	2560	0.254	Error	Error	1587	1331	0	0	1379	1181	0	0	0	0
1	18	2	""	"YCLX08C"	5000	30720	80	389	364	128	50	52	12	100	100	0	2590	2574	1049	82	89	51	100	100	0	0	0	0	0	0	0	0	0	0	0	0	0	0	0	0	0	0	0	0.135	0.126	0.126	0.127	1.371	0.110	0.891	0.000	0.000	0.000	0.000	0.000	0.000	0.000	0.000	0.000	0.000	0.000	0.000	0.000	0.000	52	340	2847	2806	-2.887	Error	Error	339	2508	0	0	314	2492	0	0	0	0
1	19	2	"PGK1"	"YCR012W"	5210	30720	90	28103	25606	11291	50	54	28	100	100	0	18420	15969	7332	87	89	17	100	100	0	0	0	0	0	0	0	0	0	0	0	0	0	0	0	0	0	0	0	1.530	1.609	1.554	1.735	1.527	1.611	0.942	0.000	0.000	0.000	0.000	0.000	0.000	0.000	0.000	0.000	0.000	0.000	0.000	0.000	0.000	52	420	46386	41438	0.614	Error	Error	28053	18333	0	0	25556	15882	0	0	0	0
1	20	2	""	"YCR026C"	5410	30710	90	848	899	445	51	52	12	100	100	0	744	824	482	87	88	19	100	100	0	0	0	0	0	0	0	0	0	0	0	0	0	0	0	0	0	0	0	1.213	1.151	1.283	1.220	1.506	1.080	0.764	0.000	0.000	0.000	0.000	0.000	0.000	0.000	0.000	0.000	0.000	0.000	0.000	0.000	0.000	52	420	1454	1585	0.279	Error	Error	797	657	0	0	848	737	0	0	0	0
1	21	2	""	"YCR041W"	5620	30710	90	2819	2626	1085	51	100	353	94	92	0	2682	2446	1002	89	116	242	96	92	0	0	0	0	0	0	0	0	0	0	0	0	0	0	0	0	0	0	0	1.067	1.092	1.071	1.122	1.290	1.076	0.932	0.000	0.000	0.000	0.000	0.000	0.000	0.000	0.000	0.000	0.000	0.000	0.000	0.000	0.000	52	420	5361	4932	0.094	Error	Error	2768	2593	0	0	2575	2357	0	0	0	0
1	1	3	"LRE1"	"YCL051W"	1620	30910	70	191	237	183	52	53	14	93	93	0	246	271	231	84	87	16	84	78	0	0	0	0	0	0	0	0	0	0	0	0	0	0	0	0	0	0	0	0.858	0.989	1.122	0.944	2.773	0.836	0.538	0.000	0.000	0.000	0.000	0.000	0.000	0.000	0.000	0.000	0.000	0.000	0.000	0.000	0.000	32	236	301	372	-0.221	Error	Error	139	162	0	0	185	187	0	0	0	0
1	2	3	"HMLALPHA2"	"YCL067C"	1810	30910	80	12946	11501	4292	54	57	23	100	100	0	4930	4419	1783	87	89	28	100	98	0	0	0	0	0	0	0	0	0	0	0	0	0	0	0	0	0	0	0	2.662	2.642	2.597	2.886	1.550	2.654	0.928	0.000	0.000	0.000	0.000	0.000	0.000	0.000	0.000	0.000	0.000	0.000	0.000	0.000	0.000	52	340	17735	15779	1.413	Error	Error	12892	4843	0	0	11447	4332	0	0	0	0
1	3	3	""	"YCLX10C"	2020	30910	90	3723	3187	1288	52	57	36	100	100	0	7207	6462	2868	86	89	25	100	100	0	0	0	0	0	0	0	0	0	0	0	0	0	0	0	0	0	0	0	0.516	0.492	0.504	0.527	1.355	0.475	0.939	0.000	0.000	0.000	0.000	0.000	0.000	0.000	0.000	0.000	0.000	0.000	0.000	0.000	0.000	52	420	10792	9511	-0.956	Error	Error	3671	7121	0	0	3135	6376	0	0	0	0
1	4	3	"POL4"	"YCR014C"	2210	30910	80	1719	1663	688	52	57	32	100	100	0	1478	1448	560	92	95	28	98	98	0	0	0	0	0	0	0	0	0	0	0	0	0	0	0	0	0	0	0	1.203	1.188	1.225	1.214	1.461	1.201	0.933	0.000	0.000	0.000	0.000	0.000	0.000	0.000	0.000	0.000	0.000	0.000	0.000	0.000	0.000	52	340	3053	2967	0.266	Error	Error	1667	1386	0	0	1611	1356	0	0	0	0
1	5	3	"FEN2"	"YCR028C"	2420	30910	80	1539	1517	750	53	56	19	100	100	0	2649	2344	1155	87	91	25	100	100	0	0	0	0	0	0	0	0	0	0	0	0	0	0	0	0	0	0	0	0.580	0.649	0.676	0.655	1.381	0.643	0.919	0.000	0.000	0.000	0.000	0.000	0.000	0.000	0.000	0.000	0.000	0.000	0.000	0.000	0.000	52	340	4048	3721	-0.786	Error	Error	1486	2562	0	0	1464	2257	0	0	0	0
1	6	3	""	"YCR043C"	2620	30910	100	6524	5481	2691	56	66	43	98	98	0	3548	3103	1582	89	101	55	95	92	0	0	0	0	0	0	0	0	0	0	0	0	0	0	0	0	0	0	0	1.870	1.800	1.864	1.939	1.646	1.831	0.931	0.000	0.000	0.000	0.000	0.000	0.000	0.000	0.000	0.000	0.000	0.000	0.000	0.000	0.000	80	498	9927	8439	0.903	Error	Error	6468	3459	0	0	5425	3014	0	0	0	0
1	7	3	"SHR3"	"YDL212W"	2810	30910	80	1240	1348	935	52	54	13	100	100	0	1689	1825	1143	85	87	19	96	96	0	0	0	0	0	0	0	0	0	0	0	0	0	0	0	0	0	0	0	0.741	0.745	0.698	0.806	2.025	0.754	0.834	0.000	0.000	0.000	0.000	0.000	0.000	0.000	0.000	0.000	0.000	0.000	0.000	0.000	0.000	52	340	2792	3036	-0.433	Error	Error	1188	1604	0	0	1296	1740	0	0	0	0
1	8	3	""	"YDL228C"	3020	30910	90	3931	5415	4505	50	52	16	100	100	0	9601	12481	10249	85	88	28	100	100	0	0	0	0	0	0	0	0	0	0	0	0	0	0	0	0	0	0	0	0.408	0.433	0.424	0.464	1.677	0.423	0.919	0.000	0.000	0.000	0.000	0.000	0.000	0.000	0.000	0.000	0.000	0.000	0.000	0.000	0.000	52	414	13397	17761	-1.294	Error	Error	3881	9516	0	0	5365	12396	0	0	0	0
1	9	3	"THI13"	"YDL244W"	3200	30910	80	339	424	271	50	51	11	100	100	0	233	318	246	83	87	30	92	90	0	0	0	0	0	0	0	0	0	0	0	0	0	0	0	0	0	0	0	1.927	1.591	1.876	1.884	1.858	1.332	0.814	0.000	0.000	0.000	0.000	0.000	0.000	0.000	0.000	0.000	0.000	0.000	0.000	0.000	0.000	52	340	439	609	0.946	Error	Error	289	150	0	0	374	235	0	0	0	0
1	10	3	"RPL4B"	"YDR012W"	3410	30910	80	5073	6566	6004	48	50	11	100	100	0	5443	6415	6278	84	87	24	96	96	0	0	0	0	0	0	0	0	0	0	0	0	0	0	0	0	0	0	0	0.938	1.030	1.087	1.248	1.916	0.983	0.928	0.000	0.000	0.000	0.000	0.000	0.000	0.000	0.000	0.000	0.000	0.000	0.000	0.000	0.000	52	340	10384	12849	-0.093	Error	Error	5025	5359	0	0	6518	6331	0	0	0	0
1	11	3	"REG1"	"YDR028C"	3610	30910	80	286	341	253	49	50	11	100	100	0	293	391	295	83	84	16	90	90	0	0	0	0	0	0	0	0	0	0	0	0	0	0	0	0	0	0	0	1.129	0.948	0.969	0.971	1.566	0.881	0.861	0.000	0.000	0.000	0.000	0.000	0.000	0.000	0.000	0.000	0.000	0.000	0.000	0.000	0.000	52	340	447	600	0.174	Error	Error	237	210	0	0	292	308	0	0	0	0
1	12	3	"HEM13"	"YDR044W"	3800	30910	80	202	206	105	49	51	12	98	94	0	661	726	483	82	87	25	90	90	0	0	0	0	0	0	0	0	0	0	0	0	0	0	0	0	0	0	0	0.264	0.244	0.224	0.255	1.657	0.212	0.852	0.000	0.000	0.000	0.000	0.000	0.000	0.000	0.000	0.000	0.000	0.000	0.000	0.000	0.000	52	340	732	801	-1.920	Error	Error	153	579	0	0	157	644	0	0	0	0
1	13	3	""	"YDL214C"	4010	30910	80	222	848	1186	47	49	10	98	96	0	177	686	1081	81	82	15	92	80	0	0	0	0	0	0	0	0	0	0	0	0	0	0	0	0	0	0	0	1.823	1.324	1.003	1.540	2.753	1.181	0.659	0.000	0.000	0.000	0.000	0.000	0.000	0.000	0.000	0.000	0.000	0.000	0.000	0.000	0.000	52	340	271	1406	0.866	Error	Error	175	96	0	0	801	605	0	0	0	0
1	14	3	"PTP1"	"YDL230W"	4210	30910	80	1808	2005	1226	50	52	12	100	100	0	746	1035	876	86	88	19	100	100	0	0	0	0	0	0	0	0	0	0	0	0	0	0	0	0	0	0	0	2.664	2.060	2.455	2.329	1.462	1.852	0.779	0.000	0.000	0.000	0.000	0.000	0.000	0.000	0.000	0.000	0.000	0.000	0.000	0.000	0.000	52	340	2418	2904	1.413	Error	Error	1758	660	0	0	1955	949	0	0	0	0
1	15	3	""	"YDL246C"	4410	30910	70	516	707	945	49	51	12	100	93	0	252	689	1140	85	85	15	84	75	0	0	0	0	0	0	0	0	0	0	0	0	0	0	0	0	0	0	0	2.796	1.089	1.192	1.429	3.228	0.925	0.613	0.000	0.000	0.000	0.000	0.000	0.000	0.000	0.000	0.000	0.000	0.000	0.000	0.000	0.000	32	236	634	1262	1.484	Error	Error	467	167	0	0	658	604	0	0	0	0
1	16	3	""	"YDR014W"	4620	30910	90	290	552	504	51	51	11	100	100	0	300	504	472	84	86	17	92	92	0	0	0	0	0	0	0	0	0	0	0	0	0	0	0	0	0	0	0	1.106	1.193	1.226	1.391	1.942	1.129	0.863	0.000	0.000	0.000	0.000	0.000	0.000	0.000	0.000	0.000	0.000	0.000	0.000	0.000	0.000	52	420	455	921	0.146	Error	Error	239	216	0	0	501	420	0	0	0	0
1	17	3	"RAD28"	"YDR030C"	4810	30910	80	132	168	103	49	50	12	94	86	0	131	153	85	85	86	15	76	63	0	0	0	0	0	0	0	0	0	0	0	0	0	0	0	0	0	0	0	1.804	1.750	1.492	1.416	2.359	1.459	0.659	0.000	0.000	0.000	0.000	0.000	0.000	0.000	0.000	0.000	0.000	0.000	0.000	0.000	0.000	52	340	129	187	0.851	Error	Error	83	46	0	0	119	68	0	0	0	0
1	18	3	"BAP3"	"YDR046C"	5010	30910	80	519	605	390	51	52	12	100	100	0	624	758	513	83	86	26	100	98	0	0	0	0	0	0	0	0	0	0	0	0	0	0	0	0	0	0	0	0.865	0.821	0.797	0.944	1.701	0.784	0.879	0.000	0.000	0.000	0.000	0.000	0.000	0.000	0.000	0.000	0.000	0.000	0.000	0.000	0.000	52	340	1009	1229	-0.209	Error	Error	468	541	0	0	554	675	0	0	0	0
1	19	3	""	"YDL216C"	5210	30910	80	1319	1965	1714	50	51	13	100	100	0	576	1376	1659	84	89	42	100	98	0	0	0	0	0	0	0	0	0	0	0	0	0	0	0	0	0	0	0	2.579	1.482	2.148	2.090	1.695	1.207	0.837	0.000	0.000	0.000	0.000	0.000	0.000	0.000	0.000	0.000	0.000	0.000	0.000	0.000	0.000	52	340	1761	3207	1.367	Error	Error	1269	492	0	0	1915	1292	0	0	0	0
1	20	3	"OST4"	"YDL232W"	5410	30910	90	5298	5397	2099	49	51	11	100	100	0	4174	4509	2124	84	89	37	100	100	0	0	0	0	0	0	0	0	0	0	0	0	0	0	0	0	0	0	0	1.283	1.209	1.208	1.259	1.366	1.130	0.891	0.000	0.000	0.000	0.000	0.000	0.000	0.000	0.000	0.000	0.000	0.000	0.000	0.000	0.000	52	420	9339	9773	0.360	Error	Error	5249	4090	0	0	5348	4425	0	0	0	0
1	21	3	"COS7"	"YDL248W"	5610	30910	80	3218	3347	2205	49	50	12	100	100	0	873	1604	1789	87	89	19	100	100	0	0	0	0	0	0	0	0	0	0	0	0	0	0	0	0	0	0	0	4.032	2.174	3.025	3.101	1.780	1.712	0.789	0.000	0.000	0.000	0.000	0.000	0.000	0.000	0.000	0.000	0.000	0.000	0.000	0.000	0.000	52	340	3955	4815	2.011	Error	Error	3169	786	0	0	3298	1517	0	0	0	0
1	1	4	""	"YDR016C"	1620	31100	80	4822	4755	1796	49	50	11	100	100	0	3947	4205	1813	86	87	16	100	100	0	0	0	0	0	0	0	0	0	0	0	0	0	0	0	0	0	0	0	1.236	1.143	1.144	1.183	1.361	1.110	0.923	0.000	0.000	0.000	0.000	0.000	0.000	0.000	0.000	0.000	0.000	0.000	0.000	0.000	0.000	52	340	8634	8825	0.306	Error	Error	4773	3861	0	0	4706	4119	0	0	0	0
1	2	4	""	"YDR032C"	1820	31100	80	5876	7621	5345	52	54	17	100	100	0	2072	2494	1536	85	86	18	100	100	0	0	0	0	0	0	0	0	0	0	0	0	0	0	0	0	0	0	0	2.931	3.142	3.125	3.135	1.470	3.477	0.865	0.000	0.000	0.000	0.000	0.000	0.000	0.000	0.000	0.000	0.000	0.000	0.000	0.000	0.000	52	340	7811	9978	1.551	Error	Error	5824	1987	0	0	7569	2409	0	0	0	0
1	3	4	""	"YDR048C"	2020	31100	80	814	812	351	49	51	14	100	100	0	781	776	335	84	86	19	98	98	0	0	0	0	0	0	0	0	0	0	0	0	0	0	0	0	0	0	0	1.098	1.103	1.073	1.126	1.438	1.118	0.830	0.000	0.000	0.000	0.000	0.000	0.000	0.000	0.000	0.000	0.000	0.000	0.000	0.000	0.000	52	340	1462	1455	0.134	Error	Error	765	697	0	0	763	692	0	0	0	0
1	4	4	""	"YDL218W"	2210	31110	90	1492	1637	822	48	51	16	100	100	0	355	506	626	85	87	18	96	96	0	0	0	0	0	0	0	0	0	0	0	0	0	0	0	0	0	0	0	5.348	3.774	5.491	5.353	1.961	2.860	0.535	0.000	0.000	0.000	0.000	0.000	0.000	0.000	0.000	0.000	0.000	0.000	0.000	0.000	0.000	52	420	1714	2010	2.419	Error	Error	1444	270	0	0	1589	421	0	0	0	0
1	5	4	"GYP7"	"YDL234C"	2420	31110	90	3112	2931	1451	53	59	29	100	100	0	1780	1785	1024	91	94	30	100	100	0	0	0	0	0	0	0	0	0	0	0	0	0	0	0	0	0	0	0	1.811	1.699	1.796	1.809	1.360	1.650	0.905	0.000	0.000	0.000	0.000	0.000	0.000	0.000	0.000	0.000	0.000	0.000	0.000	0.000	0.000	52	406	4748	4572	0.857	Error	Error	3059	1689	0	0	2878	1694	0	0	0	0
1	6	4	"YRB1"	"YDR002W"	2610	31100	120	15574	13333	10519	55	65	40	88	83	0	10361	9004	7295	90	101	48	79	74	0	0	0	0	0	0	0	0	0	0	0	0	0	0	0	0	0	0	0	1.511	1.490	1.501	1.761	2.695	1.484	0.943	0.000	0.000	0.000	0.000	0.000	0.000	0.000	0.000	0.000	0.000	0.000	0.000	0.000	0.000	120	659	25790	22192	0.595	Error	Error	15519	10271	0	0	13278	8914	0	0	0	0
1	7	4	""	"YDR018C"	2820	31110	90	1601	1459	614	53	56	15	100	100	0	883	818	415	90	92	24	100	100	0	0	0	0	0	0	0	0	0	0	0	0	0	0	0	0	0	0	0	1.952	1.931	2.159	1.924	1.693	2.046	0.719	0.000	0.000	0.000	0.000	0.000	0.000	0.000	0.000	0.000	0.000	0.000	0.000	0.000	0.000	52	420	2341	2134	0.965	Error	Error	1548	793	0	0	1406	728	0	0	0	0
1	8	4	"LYS14"	"YDR034C"	3010	31110	80	2377	2422	1207	52	54	14	100	100	0	1708	1850	1016	88	89	20	100	100	0	0	0	0	0	0	0	0	0	0	0	0	0	0	0	0	0	0	0	1.435	1.345	1.396	1.429	1.359	1.253	0.903	0.000	0.000	0.000	0.000	0.000	0.000	0.000	0.000	0.000	0.000	0.000	0.000	0.000	0.000	52	340	3945	4132	0.521	Error	Error	2325	1620	0	0	2370	1762	0	0	0	0
1	9	4	"TPI1"	"YDR050C"	3220	31110	90	24189	24870	12634	53	56	22	100	100	0	28899	27434	14964	83	85	17	100	100	0	0	0	0	0	0	0	0	0	0	0	0	0	0	0	0	0	0	0	0.838	0.907	0.894	0.949	1.335	0.882	0.934	0.000	0.000	0.000	0.000	0.000	0.000	0.000	0.000	0.000	0.000	0.000	0.000	0.000	0.000	52	420	52952	52168	-0.256	Error	Error	24136	28816	0	0	24817	27351	0	0	0	0
1	10	4	"MRP1"	"YDR347W"	3420	31110	90	8929	8835	3113	52	73	193	100	100	0	8748	8052	2998	88	91	23	100	100	0	0	0	0	0	0	0	0	0	0	0	0	0	0	0	0	0	0	0	1.025	1.103	1.124	1.123	1.258	1.109	0.940	0.000	0.000	0.000	0.000	0.000	0.000	0.000	0.000	0.000	0.000	0.000	0.000	0.000	0.000	52	420	17537	16747	0.036	Error	Error	8877	8660	0	0	8783	7964	0	0	0	0
1	11	4	"ESC2"	"YDR363W"	3620	31110	90	1933	1899	668	52	55	26	100	100	0	1663	1532	544	87	89	17	100	100	0	0	0	0	0	0	0	0	0	0	0	0	0	0	0	0	0	0	0	1.194	1.278	1.312	1.311	1.272	1.292	0.918	0.000	0.000	0.000	0.000	0.000	0.000	0.000	0.000	0.000	0.000	0.000	0.000	0.000	0.000	52	414	3457	3292	0.255	Error	Error	1881	1576	0	0	1847	1445	0	0	0	0
1	12	4	"RGA2"	"YDR379W"	3800	31110	80	1374	1609	1066	51	53	14	100	100	0	1146	1344	891	85	88	24	100	100	0	0	0	0	0	0	0	0	0	0	0	0	0	0	0	0	0	0	0	1.247	1.237	1.229	1.258	1.356	1.211	0.923	0.000	0.000	0.000	0.000	0.000	0.000	0.000	0.000	0.000	0.000	0.000	0.000	0.000	0.000	52	340	2384	2817	0.318	Error	Error	1323	1061	0	0	1558	1259	0	0	0	0
1	13	4	"SXM1"	"YDR395W"	4010	31110	80	2904	2719	1451	51	52	13	100	100	0	5850	6065	3794	84	87	21	100	100	0	0	0	0	0	0	0	0	0	0	0	0	0	0	0	0	0	0	0	0.495	0.446	0.459	0.482	1.395	0.409	0.924	0.000	0.000	0.000	0.000	0.000	0.000	0.000	0.000	0.000	0.000	0.000	0.000	0.000	0.000	52	340	8619	8649	-1.015	Error	Error	2853	5766	0	0	2668	5981	0	0	0	0
1	14	4	""	"YDR411C"	4210	31110	80	4614	4070	1964	52	55	23	100	100	0	2529	2266	1120	87	91	32	100	100	0	0	0	0	0	0	0	0	0	0	0	0	0	0	0	0	0	0	0	1.868	1.844	1.840	1.868	1.512	1.805	0.906	0.000	0.000	0.000	0.000	0.000	0.000	0.000	0.000	0.000	0.000	0.000	0.000	0.000	0.000	52	340	7004	6197	0.902	Error	Error	4562	2442	0	0	4018	2179	0	0	0	0
1	15	4	"RPN9"	"YDR427W"	4410	31110	80	1654	1630	1101	49	51	19	100	100	0	939	1270	1168	86	88	18	100	100	0	0	0	0	0	0	0	0	0	0	0	0	0	0	0	0	0	0	0	1.882	1.335	1.347	1.524	1.540	1.118	0.843	0.000	0.000	0.000	0.000	0.000	0.000	0.000	0.000	0.000	0.000	0.000	0.000	0.000	0.000	52	340	2458	2765	0.912	Error	Error	1605	853	0	0	1581	1184	0	0	0	0
1	16	4	"YPS7"	"YDR349C"	4630	31110	90	516	645	451	51	53	12	100	100	0	648	835	674	88	90	19	100	100	0	0	0	0	0	0	0	0	0	0	0	0	0	0	0	0	0	0	0	0.830	0.795	0.805	0.794	1.344	0.699	0.817	0.000	0.000	0.000	0.000	0.000	0.000	0.000	0.000	0.000	0.000	0.000	0.000	0.000	0.000	52	414	1025	1341	-0.268	Error	Error	465	560	0	0	594	747	0	0	0	0
1	17	4	""	"YDR365C"	4810	31110	80	2303	2344	876	52	53	13	100	100	0	4695	4678	1965	89	91	20	100	100	0	0	0	0	0	0	0	0	0	0	0	0	0	0	0	0	0	0	0	0.489	0.499	0.497	0.517	1.335	0.471	0.912	0.000	0.000	0.000	0.000	0.000	0.000	0.000	0.000	0.000	0.000	0.000	0.000	0.000	0.000	52	340	6857	6881	-1.033	Error	Error	2251	4606	0	0	2292	4589	0	0	0	0
1	18	4	"YRA1"	"YDR381W"	5000	31110	90	10224	9777	3626	54	78	222	100	100	0	10415	9762	4254	90	152	549	100	96	0	0	0	0	0	0	0	0	0	0	0	0	0	0	0	0	0	0	0	0.985	1.005	1.006	1.048	1.386	0.935	0.931	0.000	0.000	0.000	0.000	0.000	0.000	0.000	0.000	0.000	0.000	0.000	0.000	0.000	0.000	52	420	20495	19395	-0.022	Error	Error	10170	10325	0	0	9723	9672	0	0	0	0
1	19	4	"NCB2"	"YDR397C"	5210	31110	100	5573	5095	2394	53	72	196	98	97	0	5417	4749	2421	90	134	470	92	88	0	0	0	0	0	0	0	0	0	0	0	0	0	0	0	0	0	0	0	1.036	1.082	1.092	1.213	1.609	1.032	0.923	0.000	0.000	0.000	0.000	0.000	0.000	0.000	0.000	0.000	0.000	0.000	0.000	0.000	0.000	80	535	10847	9701	0.051	Error	Error	5520	5327	0	0	5042	4659	0	0	0	0
1	20	4	""	"YDR413C"	5410	31110	90	4231	4028	1623	54	57	17	100	100	0	5273	4885	2012	91	95	27	100	100	0	0	0	0	0	0	0	0	0	0	0	0	0	0	0	0	0	0	0	0.806	0.829	0.849	0.856	1.400	0.825	0.913	0.000	0.000	0.000	0.000	0.000	0.000	0.000	0.000	0.000	0.000	0.000	0.000	0.000	0.000	52	420	9359	8768	-0.311	Error	Error	4177	5182	0	0	3974	4794	0	0	0	0
1	21	4	"TIF35"	"YDR429C"	5610	31110	90	11115	10763	4056	53	64	90	100	100	0	13747	12746	5234	92	126	312	100	100	0	0	0	0	0	0	0	0	0	0	0	0	0	0	0	0	0	0	0	0.810	0.846	0.828	0.880	1.357	0.827	0.924	0.000	0.000	0.000	0.000	0.000	0.000	0.000	0.000	0.000	0.000	0.000	0.000	0.000	0.000	52	420	24717	23364	-0.304	Error	Error	11062	13655	0	0	10710	12654	0	0	0	0
1	1	5	"SBE2"	"YDR351W"	1630	31300	90	3668	3133	1365	52	73	169	100	98	0	2817	2475	1068	87	94	53	100	100	0	0	0	0	0	0	0	0	0	0	0	0	0	0	0	0	0	0	0	1.325	1.290	1.300	1.328	1.408	1.323	0.939	0.000	0.000	0.000	0.000	0.000	0.000	0.000	0.000	0.000	0.000	0.000	0.000	0.000	0.000	52	414	6346	5469	0.405	Error	Error	3616	2730	0	0	3081	2388	0	0	0	0
1	2	5	""	"YDR367W"	1810	31300	90	4498	4498	1650	53	61	58	100	100	0	5166	4836	2021	87	103	117	100	100	0	0	0	0	0	0	0	0	0	0	0	0	0	0	0	0	0	0	0	0.875	0.936	0.916	0.989	1.404	0.885	0.922	0.000	0.000	0.000	0.000	0.000	0.000	0.000	0.000	0.000	0.000	0.000	0.000	0.000	0.000	52	414	9524	9194	-0.192	Error	Error	4445	5079	0	0	4445	4749	0	0	0	0
1	3	5	""	"YDR383C"	2020	31300	90	1824	1704	616	52	58	50	100	100	0	1673	1506	616	88	95	71	96	96	0	0	0	0	0	0	0	0	0	0	0	0	0	0	0	0	0	0	0	1.118	1.165	1.150	1.311	1.716	1.139	0.922	0.000	0.000	0.000	0.000	0.000	0.000	0.000	0.000	0.000	0.000	0.000	0.000	0.000	0.000	52	420	3357	3070	0.161	Error	Error	1772	1585	0	0	1652	1418	0	0	0	0
1	4	5	"HPT1"	"YDR399W"	2220	31300	90	13243	12145	4856	53	56	16	100	100	0	26772	24375	10963	90	93	20	100	100	0	0	0	0	0	0	0	0	0	0	0	0	0	0	0	0	0	0	0	0.494	0.498	0.486	0.527	1.415	0.469	0.935	0.000	0.000	0.000	0.000	0.000	0.000	0.000	0.000	0.000	0.000	0.000	0.000	0.000	0.000	52	420	39872	36377	-1.016	Error	Error	13190	26682	0	0	12092	24285	0	0	0	0
1	5	5	""	"YDR415C"	2420	31300	90	3202	2815	1159	52	55	29	100	100	0	2995	2442	1138	87	89	20	100	100	0	0	0	0	0	0	0	0	0	0	0	0	0	0	0	0	0	0	0	1.083	1.173	1.157	1.289	1.520	1.162	0.933	0.000	0.000	0.000	0.000	0.000	0.000	0.000	0.000	0.000	0.000	0.000	0.000	0.000	0.000	52	420	6058	5118	0.115	Error	Error	3150	2908	0	0	2763	2355	0	0	0	0
1	6	5	""	"YDR431W"	2630	31300	90	607	540	221	53	57	20	98	96	0	924	795	341	85	87	21	92	92	0	0	0	0	0	0	0	0	0	0	0	0	0	0	0	0	0	0	0	0.660	0.686	0.683	0.791	2.501	0.674	0.899	0.000	0.000	0.000	0.000	0.000	0.000	0.000	0.000	0.000	0.000	0.000	0.000	0.000	0.000	52	415	1393	1197	-0.599	Error	Error	554	839	0	0	487	710	0	0	0	0
1	7	5	"TRR1"	"YDR353W"	2820	31300	90	11151	10446	4804	56	62	41	100	100	0	9690	9255	4045	92	95	28	100	100	0	0	0	0	0	0	0	0	0	0	0	0	0	0	0	0	0	0	0	1.156	1.134	1.058	1.130	1.401	1.130	0.927	0.000	0.000	0.000	0.000	0.000	0.000	0.000	0.000	0.000	0.000	0.000	0.000	0.000	0.000	52	420	20693	19553	0.209	Error	Error	11095	9598	0	0	10390	9163	0	0	0	0
1	8	5	"XRS2"	"YDR369C"	3020	31300	90	695	1126	981	56	65	34	100	100	0	639	929	776	93	108	67	96	90	0	0	0	0	0	0	0	0	0	0	0	0	0	0	0	0	0	0	0	1.170	1.280	1.172	1.237	1.709	1.299	0.794	0.000	0.000	0.000	0.000	0.000	0.000	0.000	0.000	0.000	0.000	0.000	0.000	0.000	0.000	52	420	1185	1906	0.227	Error	Error	639	546	0	0	1070	836	0	0	0	0
1	9	5	"EFT2"	"YDR385W"	3220	31300	90	21018	19057	6947	56	81	194	100	100	0	39940	34616	13731	91	110	146	100	100	0	0	0	0	0	0	0	0	0	0	0	0	0	0	0	0	0	0	0	0.526	0.550	0.546	0.566	1.244	0.551	0.946	0.000	0.000	0.000	0.000	0.000	0.000	0.000	0.000	0.000	0.000	0.000	0.000	0.000	0.000	52	420	60811	53526	-0.927	Error	Error	20962	39849	0	0	19001	34525	0	0	0	0
1	10	5	""	"YDR401W"	3420	31300	90	643	614	236	52	56	15	100	100	0	759	720	291	91	95	25	96	96	0	0	0	0	0	0	0	0	0	0	0	0	0	0	0	0	0	0	0	0.885	0.893	0.871	0.897	1.416	0.843	0.878	0.000	0.000	0.000	0.000	0.000	0.000	0.000	0.000	0.000	0.000	0.000	0.000	0.000	0.000	52	420	1259	1191	-0.177	Error	Error	591	668	0	0	562	629	0	0	0	0
1	11	5	""	"YDR417C"	3620	31300	90	20030	17302	7276	56	125	678	100	100	0	41699	36746	15262	92	140	660	100	100	0	0	0	0	0	0	0	0	0	0	0	0	0	0	0	0	0	0	0	0.480	0.471	0.472	0.474	1.235	0.471	0.937	0.000	0.000	0.000	0.000	0.000	0.000	0.000	0.000	0.000	0.000	0.000	0.000	0.000	0.000	52	420	61581	53900	-1.059	Error	Error	19974	41607	0	0	17246	36654	0	0	0	0
1	12	5	""	"YDR433W"	3820	31300	90	4143	3674	1640	52	61	72	100	100	0	14505	12562	6170	89	98	105	100	100	0	0	0	0	0	0	0	0	0	0	0	0	0	0	0	0	0	0	0	0.284	0.290	0.284	0.314	1.483	0.282	0.942	0.000	0.000	0.000	0.000	0.000	0.000	0.000	0.000	0.000	0.000	0.000	0.000	0.000	0.000	52	420	18507	16095	-1.817	Error	Error	4091	14416	0	0	3622	12473	0	0	0	0
1	13	5	""	"YER097W"	4010	31310	90	448	575	422	52	56	23	100	100	0	586	677	480	88	92	27	98	98	0	0	0	0	0	0	0	0	0	0	0	0	0	0	0	0	0	0	0	0.795	0.888	0.820	0.916	1.617	0.867	0.850	0.000	0.000	0.000	0.000	0.000	0.000	0.000	0.000	0.000	0.000	0.000	0.000	0.000	0.000	52	414	894	1112	-0.331	Error	Error	396	498	0	0	523	589	0	0	0	0
1	14	5	""	"YER113C"	4210	31300	90	2835	2455	1011	52	57	26	100	100	0	2531	2238	1009	85	91	33	100	100	0	0	0	0	0	0	0	0	0	0	0	0	0	0	0	0	0	0	0	1.138	1.116	1.122	1.208	1.560	1.079	0.941	0.000	0.000	0.000	0.000	0.000	0.000	0.000	0.000	0.000	0.000	0.000	0.000	0.000	0.000	52	420	5229	4556	0.186	Error	Error	2783	2446	0	0	2403	2153	0	0	0	0
1	15	5	""	"YER128W"	4420	31300	90	3106	2795	1188	52	60	75	100	100	0	1847	1623	728	86	89	23	100	98	0	0	0	0	0	0	0	0	0	0	0	0	0	0	0	0	0	0	0	1.734	1.785	1.780	1.930	1.493	1.766	0.919	0.000	0.000	0.000	0.000	0.000	0.000	0.000	0.000	0.000	0.000	0.000	0.000	0.000	0.000	52	420	4815	4280	0.794	Error	Error	3054	1761	0	0	2743	1537	0	0	0	0
1	16	5	"UBP5"	"YER144C"	4620	31300	90	1488	1816	1205	52	55	25	100	100	0	981	1306	906	86	89	20	100	100	0	0	0	0	0	0	0	0	0	0	0	0	0	0	0	0	0	0	0	1.604	1.446	1.494	1.546	1.499	1.439	0.843	0.000	0.000	0.000	0.000	0.000	0.000	0.000	0.000	0.000	0.000	0.000	0.000	0.000	0.000	52	420	2331	2984	0.682	Error	Error	1436	895	0	0	1764	1220	0	0	0	0
1	17	5	""	"YER160C"	4810	31300	90	12977	13185	5904	51	53	17	100	100	0	883	975	606	85	86	15	98	98	0	0	0	0	0	0	0	0	0	0	0	0	0	0	0	0	0	0	0	16.198	14.757	17.954	15.663	1.851	17.211	0.601	0.000	0.000	0.000	0.000	0.000	0.000	0.000	0.000	0.000	0.000	0.000	0.000	0.000	0.000	52	420	13724	14024	4.018	Error	Error	12926	798	0	0	13134	890	0	0	0	0
1	18	5	"ECM32"	"YER176W"	5010	31300	90	951	1048	648	50	52	12	100	100	0	1086	1150	735	86	87	16	98	98	0	0	0	0	0	0	0	0	0	0	0	0	0	0	0	0	0	0	0	0.901	0.938	0.889	0.978	1.551	0.906	0.848	0.000	0.000	0.000	0.000	0.000	0.000	0.000	0.000	0.000	0.000	0.000	0.000	0.000	0.000	52	420	1901	2062	-0.150	Error	Error	901	1000	0	0	998	1064	0	0	0	0
1	19	5	"PRS2"	"YER099C"	5220	31300	90	5007	4900	1725	53	69	135	100	100	0	5829	5531	2283	89	96	82	100	100	0	0	0	0	0	0	0	0	0	0	0	0	0	0	0	0	0	0	0	0.863	0.891	0.880	0.927	1.349	0.873	0.929	0.000	0.000	0.000	0.000	0.000	0.000	0.000	0.000	0.000	0.000	0.000	0.000	0.000	0.000	52	414	10694	10289	-0.212	Error	Error	4954	5740	0	0	4847	5442	0	0	0	0
1	20	5	"SPR6"	"YER115C"	5410	31300	90	1375	1300	516	53	55	18	100	100	0	883	781	328	87	89	16	98	94	0	0	0	0	0	0	0	0	0	0	0	0	0	0	0	0	0	0	0	1.661	1.797	1.836	2.105	1.766	1.770	0.913	0.000	0.000	0.000	0.000	0.000	0.000	0.000	0.000	0.000	0.000	0.000	0.000	0.000	0.000	52	420	2118	1941	0.732	Error	Error	1322	796	0	0	1247	694	0	0	0	0
1	21	5	""	"YER130C"	5610	31300	90	3273	2739	1157	52	55	28	100	100	0	1349	1235	560	88	89	16	96	96	0	0	0	0	0	0	0	0	0	0	0	0	0	0	0	0	0	0	0	2.554	2.343	2.333	2.509	1.584	2.308	0.933	0.000	0.000	0.000	0.000	0.000	0.000	0.000	0.000	0.000	0.000	0.000	0.000	0.000	0.000	52	420	4482	3834	1.353	Error	Error	3221	1261	0	0	2687	1147	0	0	0	0
1	1	6	"LSM5"	"YER146W"	1600	31500	80	6244	5469	2086	51	72	152	100	100	0	6294	5673	2816	89	145	422	98	96	0	0	0	0	0	0	0	0	0	0	0	0	0	0	0	0	0	0	0	0.998	0.970	1.003	1.049	1.385	0.894	0.913	0.000	0.000	0.000	0.000	0.000	0.000	0.000	0.000	0.000	0.000	0.000	0.000	0.000	0.000	52	320	12398	11002	-0.003	Error	Error	6193	6205	0	0	5418	5584	0	0	0	0
1	2	6	"RAD4"	"YER162C"	1810	31500	80	1153	1077	399	53	55	13	100	100	0	790	876	415	88	88	17	100	100	0	0	0	0	0	0	0	0	0	0	0	0	0	0	0	0	0	0	0	1.567	1.299	1.362	1.403	1.422	1.221	0.880	0.000	0.000	0.000	0.000	0.000	0.000	0.000	0.000	0.000	0.000	0.000	0.000	0.000	0.000	52	340	1802	1812	0.648	Error	Error	1100	702	0	0	1024	788	0	0	0	0
1	3	6	"PDA1"	"YER178W"	2010	31500	80	10994	10578	3612	52	69	123	100	100	0	8317	8129	3606	86	116	239	100	100	0	0	0	0	0	0	0	0	0	0	0	0	0	0	0	0	0	0	0	1.329	1.309	1.328	1.384	1.313	1.206	0.940	0.000	0.000	0.000	0.000	0.000	0.000	0.000	0.000	0.000	0.000	0.000	0.000	0.000	0.000	52	340	19173	18569	0.411	Error	Error	10942	8231	0	0	10526	8043	0	0	0	0
1	4	6	"AST2"	"YER101C"	2210	31500	90	1751	1670	524	53	61	43	100	100	0	1179	1049	376	88	95	65	100	100	0	0	0	0	0	0	0	0	0	0	0	0	0	0	0	0	0	0	0	1.556	1.683	1.664	1.766	1.245	1.652	0.920	0.000	0.000	0.000	0.000	0.000	0.000	0.000	0.000	0.000	0.000	0.000	0.000	0.000	0.000	52	420	2789	2578	0.638	Error	Error	1698	1091	0	0	1617	961	0	0	0	0
1	5	6	"RPL23B"	"YER117W"	2410	31500	90	15682	13750	5072	55	62	63	100	100	0	27117	23424	9303	88	119	378	100	100	0	0	0	0	0	0	0	0	0	0	0	0	0	0	0	0	0	0	0	0.578	0.587	0.588	0.603	1.257	0.556	0.934	0.000	0.000	0.000	0.000	0.000	0.000	0.000	0.000	0.000	0.000	0.000	0.000	0.000	0.000	52	420	42656	37031	-0.790	Error	Error	15627	27029	0	0	13695	23336	0	0	0	0
1	6	6	"PMD1"	"YER132C"	2620	31500	80	1128	1414	1044	52	54	14	100	100	0	1254	1661	1263	84	85	18	100	100	0	0	0	0	0	0	0	0	0	0	0	0	0	0	0	0	0	0	0	0.920	0.864	0.880	0.944	1.616	0.845	0.924	0.000	0.000	0.000	0.000	0.000	0.000	0.000	0.000	0.000	0.000	0.000	0.000	0.000	0.000	52	340	2246	2939	-0.121	Error	Error	1076	1170	0	0	1362	1577	0	0	0	0
1	7	6	"SPT15"	"YER148W"	2810	31500	90	9666	8917	2874	55	60	38	100	100	0	8053	7449	2649	86	98	95	100	100	0	0	0	0	0	0	0	0	0	0	0	0	0	0	0	0	0	0	0	1.206	1.204	1.191	1.244	1.257	1.157	0.926	0.000	0.000	0.000	0.000	0.000	0.000	0.000	0.000	0.000	0.000	0.000	0.000	0.000	0.000	52	420	17578	16225	0.271	Error	Error	9611	7967	0	0	8862	7363	0	0	0	0
1	8	6	"CHD1"	"YER164W"	3010	31500	80	1298	1543	1116	55	61	27	100	100	0	1335	1637	1279	87	94	50	100	100	0	0	0	0	0	0	0	0	0	0	0	0	0	0	0	0	0	0	0	0.996	0.960	1.061	1.046	1.549	0.908	0.815	0.000	0.000	0.000	0.000	0.000	0.000	0.000	0.000	0.000	0.000	0.000	0.000	0.000	0.000	52	340	2491	3038	-0.006	Error	Error	1243	1248	0	0	1488	1550	0	0	0	0
1	9	6	"ISC10"	"YER180C"	3210	31500	80	2543	2355	911	54	59	20	100	100	0	2509	2258	970	90	96	59	100	100	0	0	0	0	0	0	0	0	0	0	0	0	0	0	0	0	0	0	0	1.029	1.061	1.054	1.134	1.343	1.014	0.918	0.000	0.000	0.000	0.000	0.000	0.000	0.000	0.000	0.000	0.000	0.000	0.000	0.000	0.000	52	340	4908	4469	0.041	Error	Error	2489	2419	0	0	2301	2168	0	0	0	0
1	10	6	"SSA4"	"YER103W"	3410	31500	80	10438	9189	3814	53	55	13	100	100	0	9998	8874	4541	86	88	21	100	100	0	0	0	0	0	0	0	0	0	0	0	0	0	0	0	0	0	0	0	1.048	1.040	1.072	1.111	1.424	0.986	0.889	0.000	0.000	0.000	0.000	0.000	0.000	0.000	0.000	0.000	0.000	0.000	0.000	0.000	0.000	52	340	20297	17924	0.067	Error	Error	10385	9912	0	0	9136	8788	0	0	0	0
1	11	6	""	"YER119C"	3610	31500	80	856	772	290	52	54	15	98	98	0	1067	917	415	87	89	20	96	96	0	0	0	0	0	0	0	0	0	0	0	0	0	0	0	0	0	0	0	0.820	0.867	0.897	0.947	1.450	0.791	0.920	0.000	0.000	0.000	0.000	0.000	0.000	0.000	0.000	0.000	0.000	0.000	0.000	0.000	0.000	52	340	1784	1550	-0.286	Error	Error	804	980	0	0	720	830	0	0	0	0
1	12	6	""	"YER134C"	3810	31500	90	2708	2588	800	53	55	18	100	100	0	1930	1810	615	86	89	39	100	100	0	0	0	0	0	0	0	0	0	0	0	0	0	0	0	0	0	0	0	1.440	1.470	1.516	1.510	1.250	1.444	0.935	0.000	0.000	0.000	0.000	0.000	0.000	0.000	0.000	0.000	0.000	0.000	0.000	0.000	0.000	52	420	4499	4259	0.526	Error	Error	2655	1844	0	0	2535	1724	0	0	0	0
1	13	6	"SPI1"	"YER150W"	4010	31500	100	3762	3363	1689	52	54	18	100	98	0	1020	852	485	84	88	36	90	85	0	0	0	0	0	0	0	0	0	0	0	0	0	0	0	0	0	0	0	3.964	4.311	4.219	5.506	1.971	4.174	0.920	0.000	0.000	0.000	0.000	0.000	0.000	0.000	0.000	0.000	0.000	0.000	0.000	0.000	0.000	80	535	4646	4079	1.987	Error	Error	3710	936	0	0	3311	768	0	0	0	0
1	14	6	""	"YER166W"	4220	31490	70	324	304	122	54	58	21	96	96	0	295	300	162	83	87	26	87	84	0	0	0	0	0	0	0	0	0	0	0	0	0	0	0	0	0	0	0	1.274	1.152	1.146	1.493	2.687	1.548	0.681	0.000	0.000	0.000	0.000	0.000	0.000	0.000	0.000	0.000	0.000	0.000	0.000	0.000	0.000	32	236	482	467	0.349	Error	Error	270	212	0	0	250	217	0	0	0	0
1	15	6	""	"YER182W"	4410	31500	90	7929	7884	3581	52	57	38	100	100	0	2451	2724	1380	81	87	44	100	100	0	0	0	0	0	0	0	0	0	0	0	0	0	0	0	0	0	0	0	3.324	2.963	3.042	3.145	1.348	2.860	0.936	0.000	0.000	0.000	0.000	0.000	0.000	0.000	0.000	0.000	0.000	0.000	0.000	0.000	0.000	52	420	10247	10475	1.733	Error	Error	7877	2370	0	0	7832	2643	0	0	0	0
1	16	6	"AMS1"	"YGL156W"	4600	31500	90	1729	2286	1620	52	56	38	100	100	0	636	951	719	84	91	45	98	94	0	0	0	0	0	0	0	0	0	0	0	0	0	0	0	0	0	0	0	3.038	2.577	2.869	2.820	1.621	2.629	0.795	0.000	0.000	0.000	0.000	0.000	0.000	0.000	0.000	0.000	0.000	0.000	0.000	0.000	0.000	52	420	2229	3101	1.603	Error	Error	1677	552	0	0	2234	867	0	0	0	0
1	17	6	"NUP49"	"YGL172W"	4800	31500	90	2480	2370	1157	52	66	92	100	98	0	1934	1879	1065	90	110	128	94	92	0	0	0	0	0	0	0	0	0	0	0	0	0	0	0	0	0	0	0	1.317	1.296	1.343	1.395	1.377	1.168	0.929	0.000	0.000	0.000	0.000	0.000	0.000	0.000	0.000	0.000	0.000	0.000	0.000	0.000	0.000	52	420	4272	4107	0.397	Error	Error	2428	1844	0	0	2318	1789	0	0	0	0
1	18	6	""	"YGL188C"	5000	31500	90	10920	12419	6430	55	131	592	100	98	0	3846	4281	2417	90	156	479	90	90	0	0	0	0	0	0	0	0	0	0	0	0	0	0	0	0	0	0	0	2.893	2.950	3.002	3.185	1.437	2.798	0.932	0.000	0.000	0.000	0.000	0.000	0.000	0.000	0.000	0.000	0.000	0.000	0.000	0.000	0.000	52	420	14621	16555	1.532	Error	Error	10865	3756	0	0	12364	4191	0	0	0	0
1	19	6	""	"YGL204C"	5200	31500	80	1845	1693	631	53	62	62	100	98	0	1948	1758	784	91	109	138	96	94	0	0	0	0	0	0	0	0	0	0	0	0	0	0	0	0	0	0	0	0.965	0.984	0.976	1.069	1.390	0.893	0.921	0.000	0.000	0.000	0.000	0.000	0.000	0.000	0.000	0.000	0.000	0.000	0.000	0.000	0.000	52	340	3649	3307	-0.051	Error	Error	1792	1857	0	0	1640	1667	0	0	0	0
1	20	6	""	"YGL220W"	5410	31500	90	8814	8149	3909	53	57	25	100	100	0	8057	7194	3469	89	93	44	100	98	0	0	0	0	0	0	0	0	0	0	0	0	0	0	0	0	0	0	0	1.100	1.139	1.119	1.143	1.568	1.107	0.936	0.000	0.000	0.000	0.000	0.000	0.000	0.000	0.000	0.000	0.000	0.000	0.000	0.000	0.000	52	420	16729	15201	0.137	Error	Error	8761	7968	0	0	8096	7105	0	0	0	0
1	21	6	"MTO1"	"YGL236C"	5610	31500	90	1986	1809	727	51	53	13	100	100	0	3018	2617	1112	88	90	19	100	100	0	0	0	0	0	0	0	0	0	0	0	0	0	0	0	0	0	0	0	0.660	0.695	0.714	0.732	1.395	0.673	0.933	0.000	0.000	0.000	0.000	0.000	0.000	0.000	0.000	0.000	0.000	0.000	0.000	0.000	0.000	52	420	4865	4287	-0.599	Error	Error	1935	2930	0	0	1758	2529	0	0	0	0
1	1	7	"RCK1"	"YGL158W"	1620	31690	90	171	192	119	52	53	12	100	98	0	1767	1717	552	88	89	17	100	100	0	0	0	0	0	0	0	0	0	0	0	0	0	0	0	0	0	0	0	0.071	0.086	0.070	0.075	2.005	0.071	0.456	0.000	0.000	0.000	0.000	0.000	0.000	0.000	0.000	0.000	0.000	0.000	0.000	0.000	0.000	52	420	1798	1769	-3.819	Error	Error	119	1679	0	0	140	1629	0	0	0	0
1	2	7	""	"YGL174W"	1810	31690	90	1726	1748	509	52	55	25	100	100	0	1623	1620	525	86	88	19	100	100	0	0	0	0	0	0	0	0	0	0	0	0	0	0	0	0	0	0	0	1.089	1.106	1.101	1.129	1.272	1.108	0.903	0.000	0.000	0.000	0.000	0.000	0.000	0.000	0.000	0.000	0.000	0.000	0.000	0.000	0.000	52	420	3211	3230	0.123	Error	Error	1674	1537	0	0	1696	1534	0	0	0	0
1	3	7	"CDC55"	"YGL190C"	2030	31690	90	2081	2103	1500	51	59	46	100	100	0	1818	2510	1877	87	92	32	100	100	0	0	0	0	0	0	0	0	0	0	0	0	0	0	0	0	0	0	0	1.173	0.847	0.782	0.822	1.544	0.819	0.904	0.000	0.000	0.000	0.000	0.000	0.000	0.000	0.000	0.000	0.000	0.000	0.000	0.000	0.000	52	420	3761	4475	0.230	Error	Error	2030	1731	0	0	2052	2423	0	0	0	0
1	4	7	"CHC1"	"YGL206C"	2220	31700	70	675	1094	1199	51	53	12	100	96	0	454	992	1087	84	88	21	96	96	0	0	0	0	0	0	0	0	0	0	0	0	0	0	0	0	0	0	0	1.686	1.149	1.102	1.062	2.231	1.099	0.820	0.000	0.000	0.000	0.000	0.000	0.000	0.000	0.000	0.000	0.000	0.000	0.000	0.000	0.000	32	236	994	1951	0.754	Error	Error	624	370	0	0	1043	908	0	0	0	0
1	5	7	""	"YGL222C"	2420	31690	90	1829	1654	678	51	54	15	100	100	0	1294	1147	467	83	86	19	100	100	0	0	0	0	0	0	0	0	0	0	0	0	0	0	0	0	0	0	0	1.468	1.507	1.569	1.555	1.301	1.510	0.918	0.000	0.000	0.000	0.000	0.000	0.000	0.000	0.000	0.000	0.000	0.000	0.000	0.000	0.000	52	420	2989	2667	0.554	Error	Error	1778	1211	0	0	1603	1064	0	0	0	0
1	6	7	"CSE1"	"YGL238W"	2620	31700	90	4419	3862	1694	51	53	13	100	100	0	6661	5590	2771	82	82	17	100	100	0	0	0	0	0	0	0	0	0	0	0	0	0	0	0	0	0	0	0	0.664	0.692	0.714	0.758	1.453	0.656	0.936	0.000	0.000	0.000	0.000	0.000	0.000	0.000	0.000	0.000	0.000	0.000	0.000	0.000	0.000	52	420	10947	9319	-0.591	Error	Error	4368	6579	0	0	3811	5508	0	0	0	0
1	7	7	""	"YGL160W"	2820	31690	90	3744	3543	1298	53	61	87	100	100	0	4810	4342	1677	85	86	26	100	100	0	0	0	0	0	0	0	0	0	0	0	0	0	0	0	0	0	0	0	0.781	0.820	0.800	0.841	1.248	0.779	0.921	0.000	0.000	0.000	0.000	0.000	0.000	0.000	0.000	0.000	0.000	0.000	0.000	0.000	0.000	52	420	8416	7747	-0.356	Error	Error	3691	4725	0	0	3490	4257	0	0	0	0
1	8	7	""	"YGL176C"	3020	31690	90	1423	1392	520	51	55	33	100	100	0	1505	1426	594	85	86	17	100	100	0	0	0	0	0	0	0	0	0	0	0	0	0	0	0	0	0	0	0	0.966	1.000	0.977	1.061	1.387	0.969	0.909	0.000	0.000	0.000	0.000	0.000	0.000	0.000	0.000	0.000	0.000	0.000	0.000	0.000	0.000	52	420	2792	2682	-0.050	Error	Error	1372	1420	0	0	1341	1341	0	0	0	0
1	9	7	"IME4"	"YGL192W"	3220	31690	90	2672	2470	893	51	57	57	100	100	0	662	638	241	83	86	16	98	98	0	0	0	0	0	0	0	0	0	0	0	0	0	0	0	0	0	0	0	4.527	4.359	4.470	4.711	1.596	4.508	0.898	0.000	0.000	0.000	0.000	0.000	0.000	0.000	0.000	0.000	0.000	0.000	0.000	0.000	0.000	52	420	3200	2974	2.178	Error	Error	2621	579	0	0	2419	555	0	0	0	0
1	10	7	"SIP2"	"YGL208W"	3420	31690	90	1386	1457	538	52	57	47	100	100	0	1163	1145	439	83	85	19	100	100	0	0	0	0	0	0	0	0	0	0	0	0	0	0	0	0	0	0	0	1.235	1.323	1.369	1.379	1.369	1.285	0.894	0.000	0.000	0.000	0.000	0.000	0.000	0.000	0.000	0.000	0.000	0.000	0.000	0.000	0.000	52	420	2414	2467	0.305	Error	Error	1334	1080	0	0	1405	1062	0	0	0	0
1	11	7	""	"YGL224C"	3630	31690	90	3608	3526	1291	54	115	432	100	98	0	3628	3380	1298	90	121	262	100	98	0	0	0	0	0	0	0	0	0	0	0	0	0	0	0	0	0	0	0	1.005	1.055	1.055	1.088	1.328	1.025	0.912	0.000	0.000	0.000	0.000	0.000	0.000	0.000	0.000	0.000	0.000	0.000	0.000	0.000	0.000	52	420	7092	6762	0.007	Error	Error	3554	3538	0	0	3472	3290	0	0	0	0
1	12	7	"DOC1"	"YGL240W"	3830	31700	90	706	634	256	54	61	42	100	94	0	1044	902	377	88	92	28	96	94	0	0	0	0	0	0	0	0	0	0	0	0	0	0	0	0	0	0	0	0.682	0.713	0.731	0.824	1.833	0.701	0.923	0.000	0.000	0.000	0.000	0.000	0.000	0.000	0.000	0.000	0.000	0.000	0.000	0.000	0.000	52	420	1608	1394	-0.552	Error	Error	652	956	0	0	580	814	0	0	0	0
1	13	7	"SUT1"	"YGL162W"	4030	31700	90	380	356	134	53	59	37	94	90	0	650	633	284	84	89	39	92	92	0	0	0	0	0	0	0	0	0	0	0	0	0	0	0	0	0	0	0	0.578	0.552	0.533	0.544	1.430	0.711	0.678	0.000	0.000	0.000	0.000	0.000	0.000	0.000	0.000	0.000	0.000	0.000	0.000	0.000	0.000	52	408	893	852	-0.792	Error	Error	327	566	0	0	303	549	0	0	0	0
1	14	7	"MPT5"	"YGL178W"	4210	31700	80	737	1099	1090	50	52	12	100	100	0	727	936	798	81	82	14	100	100	0	0	0	0	0	0	0	0	0	0	0	0	0	0	0	0	0	0	0	1.063	1.227	1.191	1.160	1.903	1.359	0.733	0.000	0.000	0.000	0.000	0.000	0.000	0.000	0.000	0.000	0.000	0.000	0.000	0.000	0.000	52	340	1333	1904	0.089	Error	Error	687	646	0	0	1049	855	0	0	0	0
1	15	7	"HOS2"	"YGL194C"	4420	31700	100	1201	1106	502	51	52	11	100	100	0	1188	1105	504	83	87	61	96	95	0	0	0	0	0	0	0	0	0	0	0	0	0	0	0	0	0	0	0	1.041	1.032	1.041	1.079	1.375	1.037	0.881	0.000	0.000	0.000	0.000	0.000	0.000	0.000	0.000	0.000	0.000	0.000	0.000	0.000	0.000	80	527	2255	2077	0.058	Error	Error	1150	1105	0	0	1055	1022	0	0	0	0
1	16	7	"YPT32"	"YGL210W"	4620	31700	100	3912	3481	1714	53	63	91	98	97	0	2706	2347	1147	87	88	17	100	97	0	0	0	0	0	0	0	0	0	0	0	0	0	0	0	0	0	0	0	1.473	1.517	1.541	1.652	1.512	1.551	0.939	0.000	0.000	0.000	0.000	0.000	0.000	0.000	0.000	0.000	0.000	0.000	0.000	0.000	0.000	80	521	6478	5688	0.559	Error	Error	3859	2619	0	0	3428	2260	0	0	0	0
1	17	7	""	"YGL226W"	4820	31700	90	4044	3587	1812	55	68	101	96	96	0	1182	1187	647	91	93	22	92	92	0	0	0	0	0	0	0	0	0	0	0	0	0	0	0	0	0	0	0	3.656	3.223	3.222	3.709	1.678	3.206	0.922	0.000	0.000	0.000	0.000	0.000	0.000	0.000	0.000	0.000	0.000	0.000	0.000	0.000	0.000	52	420	5080	4628	1.870	Error	Error	3989	1091	0	0	3532	1096	0	0	0	0
1	18	7	""	"YGL242C"	5010	31700	90	5649	5180	1912	57	69	156	100	100	0	3769	3468	1392	91	110	273	100	94	0	0	0	0	0	0	0	0	0	0	0	0	0	0	0	0	0	0	0	1.520	1.517	1.504	1.573	1.293	1.500	0.921	0.000	0.000	0.000	0.000	0.000	0.000	0.000	0.000	0.000	0.000	0.000	0.000	0.000	0.000	52	420	9270	8500	0.604	Error	Error	5592	3678	0	0	5123	3377	0	0	0	0
1	19	7	""	"YGR277C"	5200	31700	90	2964	2939	1228	54	66	68	100	100	0	2301	2179	986	92	112	139	98	92	0	0	0	0	0	0	0	0	0	0	0	0	0	0	0	0	0	0	0	1.317	1.382	1.371	1.476	1.543	1.363	0.911	0.000	0.000	0.000	0.000	0.000	0.000	0.000	0.000	0.000	0.000	0.000	0.000	0.000	0.000	52	420	5119	4972	0.398	Error	Error	2910	2209	0	0	2885	2087	0	0	0	0
1	20	7	""	"YGR293C"	5400	31700	90	783	737	369	53	58	20	100	98	0	815	802	461	89	94	34	98	92	0	0	0	0	0	0	0	0	0	0	0	0	0	0	0	0	0	0	0	1.006	0.959	1.055	1.082	1.638	0.862	0.909	0.000	0.000	0.000	0.000	0.000	0.000	0.000	0.000	0.000	0.000	0.000	0.000	0.000	0.000	52	420	1456	1397	0.008	Error	Error	730	726	0	0	684	713	0	0	0	0
1	21	7	""	"YHL013C"	5600	31700	90	1339	1396	620	53	65	95	100	100	0	2088	1978	845	87	123	279	98	84	0	0	0	0	0	0	0	0	0	0	0	0	0	0	0	0	0	0	0	0.643	0.710	0.702	0.738	1.480	0.713	0.885	0.000	0.000	0.000	0.000	0.000	0.000	0.000	0.000	0.000	0.000	0.000	0.000	0.000	0.000	52	420	3287	3234	-0.638	Error	Error	1286	2001	0	0	1343	1891	0	0	0	0
1	1	8	""	"YHL029C"	1620	31890	90	2650	2550	921	51	56	34	100	100	0	2374	2438	968	84	85	22	100	100	0	0	0	0	0	0	0	0	0	0	0	0	0	0	0	0	0	0	0	1.135	1.062	1.070	1.095	1.328	1.066	0.912	0.000	0.000	0.000	0.000	0.000	0.000	0.000	0.000	0.000	0.000	0.000	0.000	0.000	0.000	52	420	4889	4853	0.183	Error	Error	2599	2290	0	0	2499	2354	0	0	0	0
1	2	8	""	"YHL045W"	1820	31890	90	443	404	149	52	55	20	96	96	0	512	451	172	85	86	16	94	94	0	0	0	0	0	0	0	0	0	0	0	0	0	0	0	0	0	0	0	0.916	0.962	0.920	0.977	2.099	0.948	0.870	0.000	0.000	0.000	0.000	0.000	0.000	0.000	0.000	0.000	0.000	0.000	0.000	0.000	0.000	52	420	818	718	-0.127	Error	Error	391	427	0	0	352	366	0	0	0	0
1	3	8	"RPL27A"	"YHR010W"	2020	31890	90	16623	14097	6129	54	69	152	100	100	0	22647	19299	9761	86	88	22	100	100	0	0	0	0	0	0	0	0	0	0	0	0	0	0	0	0	0	0	0	0.734	0.731	0.736	0.788	1.440	0.689	0.928	0.000	0.000	0.000	0.000	0.000	0.000	0.000	0.000	0.000	0.000	0.000	0.000	0.000	0.000	52	420	39130	33256	-0.445	Error	Error	16569	22561	0	0	14043	19213	0	0	0	0
1	4	8	"SCW4"	"YGR279C"	2220	31890	90	35780	29621	13100	56	144	1021	100	100	0	10186	8521	4182	87	92	77	100	100	0	0	0	0	0	0	0	0	0	0	0	0	0	0	0	0	0	0	0	3.537	3.505	3.548	3.708	1.363	3.550	0.935	0.000	0.000	0.000	0.000	0.000	0.000	0.000	0.000	0.000	0.000	0.000	0.000	0.000	0.000	52	420	45823	37999	1.823	Error	Error	35724	10099	0	0	29565	8434	0	0	0	0
1	5	8	"COS6"	"YGR295C"	2410	31890	90	19670	16432	7941	56	62	37	100	100	0	3194	2655	1452	87	90	23	98	98	0	0	0	0	0	0	0	0	0	0	0	0	0	0	0	0	0	0	0	6.313	6.377	6.251	7.185	1.560	6.400	0.940	0.000	0.000	0.000	0.000	0.000	0.000	0.000	0.000	0.000	0.000	0.000	0.000	0.000	0.000	52	420	22721	18944	2.658	Error	Error	19614	3107	0	0	16376	2568	0	0	0	0
1	6	8	"RPS20"	"YHL015W"	2620	31890	90	29249	25377	10915	56	108	620	100	100	0	50573	42925	20124	92	121	413	100	100	0	0	0	0	0	0	0	0	0	0	0	0	0	0	0	0	0	0	0	0.578	0.591	0.608	0.621	1.271	0.567	0.938	0.000	0.000	0.000	0.000	0.000	0.000	0.000	0.000	0.000	0.000	0.000	0.000	0.000	0.000	52	420	79674	68154	-0.790	Error	Error	29193	50481	0	0	25321	42833	0	0	0	0
1	7	8	"GOS1"	"YHL031C"	2820	31890	90	5844	5667	2587	54	79	271	100	100	0	4131	3899	1742	86	94	64	100	100	0	0	0	0	0	0	0	0	0	0	0	0	0	0	0	0	0	0	0	1.431	1.472	1.434	1.491	1.345	1.464	0.917	0.000	0.000	0.000	0.000	0.000	0.000	0.000	0.000	0.000	0.000	0.000	0.000	0.000	0.000	52	420	9835	9426	0.517	Error	Error	5790	4045	0	0	5613	3813	0	0	0	0
1	8	8	""	"YHL047C"	3020	31890	90	1084	1045	416	52	54	17	100	100	0	3180	3215	1686	88	91	21	100	100	0	0	0	0	0	0	0	0	0	0	0	0	0	0	0	0	0	0	0	0.334	0.318	0.331	0.346	1.436	0.286	0.902	0.000	0.000	0.000	0.000	0.000	0.000	0.000	0.000	0.000	0.000	0.000	0.000	0.000	0.000	52	420	4124	4120	-1.583	Error	Error	1032	3092	0	0	993	3127	0	0	0	0
1	9	8	"VPS29"	"YHR012W"	3220	31890	90	3578	3339	1101	53	72	193	100	100	0	3542	3300	1114	88	98	85	100	100	0	0	0	0	0	0	0	0	0	0	0	0	0	0	0	0	0	0	0	1.021	1.023	1.026	1.028	1.231	1.014	0.923	0.000	0.000	0.000	0.000	0.000	0.000	0.000	0.000	0.000	0.000	0.000	0.000	0.000	0.000	52	420	6979	6498	0.029	Error	Error	3525	3454	0	0	3286	3212	0	0	0	0
1	10	8	"YOR1"	"YGR281W"	3420	31890	90	4306	4219	2312	53	58	51	100	100	0	3344	3348	1972	85	90	26	100	98	0	0	0	0	0	0	0	0	0	0	0	0	0	0	0	0	0	0	0	1.305	1.277	1.310	1.394	1.569	1.261	0.943	0.000	0.000	0.000	0.000	0.000	0.000	0.000	0.000	0.000	0.000	0.000	0.000	0.000	0.000	52	420	7512	7429	0.384	Error	Error	4253	3259	0	0	4166	3263	0	0	0	0
1	11	8	"RPL14B"	"YHL001W"	3620	31890	90	16897	15032	5774	56	105	566	100	100	0	38081	32007	12721	91	117	318	100	100	0	0	0	0	0	0	0	0	0	0	0	0	0	0	0	0	0	0	0	0.443	0.469	0.468	0.473	1.288	0.454	0.930	0.000	0.000	0.000	0.000	0.000	0.000	0.000	0.000	0.000	0.000	0.000	0.000	0.000	0.000	52	420	54831	46892	-1.174	Error	Error	16841	37990	0	0	14976	31916	0	0	0	0
1	12	8	""	"YHL017W"	3830	31890	90	3193	2940	1118	56	93	258	98	94	0	4434	4021	1601	92	111	150	100	100	0	0	0	0	0	0	0	0	0	0	0	0	0	0	0	0	0	0	0	0.722	0.734	0.739	0.757	1.281	0.727	0.932	0.000	0.000	0.000	0.000	0.000	0.000	0.000	0.000	0.000	0.000	0.000	0.000	0.000	0.000	52	420	7479	6813	-0.469	Error	Error	3137	4342	0	0	2884	3929	0	0	0	0
1	13	8	"RPL8A"	"YHL033C"	4030	31890	110	22028	18169	9885	54	70	198	98	95	0	45921	36847	18675	88	94	31	100	97	0	0	0	0	0	0	0	0	0	0	0	0	0	0	0	0	0	0	0	0.479	0.493	0.500	0.545	2.036	0.505	0.951	0.000	0.000	0.000	0.000	0.000	0.000	0.000	0.000	0.000	0.000	0.000	0.000	0.000	0.000	80	563	67807	54874	-1.061	Error	Error	21974	45833	0	0	18115	36759	0	0	0	0
1	14	8	""	"YHL049C"	4210	31900	100	3704	3463	1303	53	59	24	100	100	0	1991	1809	779	88	98	38	96	96	0	0	0	0	0	0	0	0	0	0	0	0	0	0	0	0	0	0	0	1.919	1.981	1.941	2.306	1.794	1.901	0.926	0.000	0.000	0.000	0.000	0.000	0.000	0.000	0.000	0.000	0.000	0.000	0.000	0.000	0.000	80	496	5554	5131	0.940	Error	Error	3651	1903	0	0	3410	1721	0	0	0	0
1	15	8	"SPO13"	"YHR014W"	4410	31900	100	541	492	188	55	62	30	97	95	0	579	501	223	87	95	31	90	87	0	0	0	0	0	0	0	0	0	0	0	0	0	0	0	0	0	0	0	0.988	1.056	1.028	1.207	1.717	0.984	0.891	0.000	0.000	0.000	0.000	0.000	0.000	0.000	0.000	0.000	0.000	0.000	0.000	0.000	0.000	80	520	978	851	-0.018	Error	Error	486	492	0	0	437	414	0	0	0	0
1	16	8	""	"YGR283C"	4620	31890	90	3808	3543	1407	55	73	164	100	98	0	2404	2174	873	87	91	26	100	100	0	0	0	0	0	0	0	0	0	0	0	0	0	0	0	0	0	0	0	1.620	1.671	1.690	1.684	1.256	1.610	0.905	0.000	0.000	0.000	0.000	0.000	0.000	0.000	0.000	0.000	0.000	0.000	0.000	0.000	0.000	52	414	6070	5575	0.696	Error	Error	3753	2317	0	0	3488	2087	0	0	0	0
1	17	8	"LAG1"	"YHL003C"	4820	31890	90	5937	5288	2381	54	68	131	100	100	0	6536	5733	2834	89	96	43	100	100	0	0	0	0	0	0	0	0	0	0	0	0	0	0	0	0	0	0	0	0.913	0.927	0.945	0.989	1.401	0.889	0.932	0.000	0.000	0.000	0.000	0.000	0.000	0.000	0.000	0.000	0.000	0.000	0.000	0.000	0.000	52	420	12330	10878	-0.132	Error	Error	5883	6447	0	0	5234	5644	0	0	0	0
1	18	8	"APM2"	"YHL019C"	5020	31890	90	2017	1964	774	53	62	83	100	100	0	2151	1999	911	88	91	26	100	98	0	0	0	0	0	0	0	0	0	0	0	0	0	0	0	0	0	0	0	0.952	1.000	1.029	1.096	1.510	0.901	0.908	0.000	0.000	0.000	0.000	0.000	0.000	0.000	0.000	0.000	0.000	0.000	0.000	0.000	0.000	52	420	4027	3822	-0.071	Error	Error	1964	2063	0	0	1911	1911	0	0	0	0
1	19	8	""	"YHL035C"	5220	31890	90	2296	2199	1114	52	54	19	100	100	0	2630	2337	1280	87	89	17	100	100	0	0	0	0	0	0	0	0	0	0	0	0	0	0	0	0	0	0	0	0.882	0.954	0.964	1.032	1.525	0.930	0.917	0.000	0.000	0.000	0.000	0.000	0.000	0.000	0.000	0.000	0.000	0.000	0.000	0.000	0.000	52	414	4787	4397	-0.180	Error	Error	2244	2543	0	0	2147	2250	0	0	0	0
1	20	8	""	"YHR001W"	5410	31900	100	3049	2819	1168	50	53	13	100	100	0	1809	1635	807	87	89	19	97	97	0	0	0	0	0	0	0	0	0	0	0	0	0	0	0	0	0	0	0	1.742	1.789	1.806	2.087	1.839	1.704	0.912	0.000	0.000	0.000	0.000	0.000	0.000	0.000	0.000	0.000	0.000	0.000	0.000	0.000	0.000	80	529	4721	4317	0.800	Error	Error	2999	1722	0	0	2769	1548	0	0	0	0
1	21	8	"YSC84"	"YHR016C"	5620	31900	90	1773	1577	726	51	53	13	100	100	0	1650	1475	750	85	89	22	100	100	0	0	0	0	0	0	0	0	0	0	0	0	0	0	0	0	0	0	0	1.100	1.098	1.109	1.179	1.475	1.070	0.915	0.000	0.000	0.000	0.000	0.000	0.000	0.000	0.000	0.000	0.000	0.000	0.000	0.000	0.000	52	420	3287	2916	0.138	Error	Error	1722	1565	0	0	1526	1390	0	0	0	0
1	1	9	""	"YIL087C"	1620	32090	90	3937	3820	1347	53	61	57	100	100	0	1674	1597	624	84	85	17	100	100	0	0	0	0	0	0	0	0	0	0	0	0	0	0	0	0	0	0	0	2.443	2.490	2.447	2.607	1.380	2.576	0.909	0.000	0.000	0.000	0.000	0.000	0.000	0.000	0.000	0.000	0.000	0.000	0.000	0.000	0.000	52	420	5474	5280	1.289	Error	Error	3884	1590	0	0	3767	1513	0	0	0	0
1	2	9	""	"YIL103W"	1820	32090	100	1975	1968	752	57	71	101	100	97	0	2518	2356	955	87	97	92	97	96	0	0	0	0	0	0	0	0	0	0	0	0	0	0	0	0	0	0	0	0.789	0.842	0.843	0.918	1.607	0.800	0.924	0.000	0.000	0.000	0.000	0.000	0.000	0.000	0.000	0.000	0.000	0.000	0.000	0.000	0.000	80	534	4349	4180	-0.342	Error	Error	1918	2431	0	0	1911	2269	0	0	0	0
1	3	9	"RPI1"	"YIL119C"	2030	32090	90	3987	3581	1351	54	66	96	100	100	0	1749	1702	651	87	90	22	100	100	0	0	0	0	0	0	0	0	0	0	0	0	0	0	0	0	0	0	0	2.366	2.184	2.292	2.233	1.286	2.273	0.918	0.000	0.000	0.000	0.000	0.000	0.000	0.000	0.000	0.000	0.000	0.000	0.000	0.000	0.000	52	420	5595	5142	1.243	Error	Error	3933	1662	0	0	3527	1615	0	0	0	0
1	4	9	""	"YIL135C"	2220	32090	90	1973	1976	782	51	53	13	100	100	0	1879	1733	815	85	86	17	100	100	0	0	0	0	0	0	0	0	0	0	0	0	0	0	0	0	0	0	0	1.071	1.168	1.159	1.261	1.421	1.128	0.903	0.000	0.000	0.000	0.000	0.000	0.000	0.000	0.000	0.000	0.000	0.000	0.000	0.000	0.000	52	420	3716	3573	0.099	Error	Error	1922	1794	0	0	1925	1648	0	0	0	0
1	5	9	""	"YIL151C"	2420	32090	80	504	605	493	50	52	12	100	100	0	553	699	552	83	83	16	100	100	0	0	0	0	0	0	0	0	0	0	0	0	0	0	0	0	0	0	0	0.966	0.901	0.769	0.914	2.171	0.874	0.677	0.000	0.000	0.000	0.000	0.000	0.000	0.000	0.000	0.000	0.000	0.000	0.000	0.000	0.000	52	340	924	1171	-0.050	Error	Error	454	470	0	0	555	616	0	0	0	0
1	6	9	""	"YIL167W"	2610	32090	90	3253	2832	1048	52	55	18	100	100	0	577	496	214	84	106	409	55	0	0	0	0	0	0	0	0	0	0	0	0	0	0	0	0	0	0	0	0	6.493	6.748	6.714	7.539	1.636	6.749	0.892	0.000	0.000	0.000	0.000	0.000	0.000	0.000	0.000	0.000	0.000	0.000	0.000	0.000	0.000	52	420	3694	3192	2.699	Error	Error	3201	493	0	0	2780	412	0	0	0	0
1	7	9	""	"YIL089W"	2810	32090	90	1319	1294	454	51	54	17	100	100	0	1413	1286	434	81	85	27	100	100	0	0	0	0	0	0	0	0	0	0	0	0	0	0	0	0	0	0	0	0.952	1.032	0.972	1.037	1.465	1.088	0.868	0.000	0.000	0.000	0.000	0.000	0.000	0.000	0.000	0.000	0.000	0.000	0.000	0.000	0.000	52	420	2600	2448	-0.071	Error	Error	1268	1332	0	0	1243	1205	0	0	0	0
1	8	9	""	"YIL105C"	3020	32090	90	4214	4248	1803	50	55	52	100	100	0	4821	4551	2274	80	82	18	100	100	0	0	0	0	0	0	0	0	0	0	0	0	0	0	0	0	0	0	0	0.878	0.939	0.984	1.006	1.358	0.882	0.924	0.000	0.000	0.000	0.000	0.000	0.000	0.000	0.000	0.000	0.000	0.000	0.000	0.000	0.000	52	420	8905	8669	-0.187	Error	Error	4164	4741	0	0	4198	4471	0	0	0	0
1	9	9	""	"YIL121W"	3220	32090	90	724	686	244	51	53	18	100	100	0	921	911	352	84	89	46	100	100	0	0	0	0	0	0	0	0	0	0	0	0	0	0	0	0	0	0	0	0.804	0.768	0.801	0.798	1.332	0.749	0.897	0.000	0.000	0.000	0.000	0.000	0.000	0.000	0.000	0.000	0.000	0.000	0.000	0.000	0.000	52	420	1510	1462	-0.315	Error	Error	673	837	0	0	635	827	0	0	0	0
1	10	9	""	"YIL137C"	3420	32100	90	1755	1782	968	51	52	11	100	100	0	2000	2091	1277	83	84	16	100	100	0	0	0	0	0	0	0	0	0	0	0	0	0	0	0	0	0	0	0	0.889	0.862	0.865	0.913	1.440	0.805	0.892	0.000	0.000	0.000	0.000	0.000	0.000	0.000	0.000	0.000	0.000	0.000	0.000	0.000	0.000	52	420	3621	3739	-0.170	Error	Error	1704	1917	0	0	1731	2008	0	0	0	0
1	11	9	"RRD1"	"YIL153W"	3620	32090	90	1114	1090	401	51	53	18	100	100	0	1021	1009	430	85	86	16	100	100	0	0	0	0	0	0	0	0	0	0	0	0	0	0	0	0	0	0	0	1.136	1.124	1.110	1.212	1.390	1.090	0.924	0.000	0.000	0.000	0.000	0.000	0.000	0.000	0.000	0.000	0.000	0.000	0.000	0.000	0.000	52	420	1999	1963	0.184	Error	Error	1063	936	0	0	1039	924	0	0	0	0
1	12	9	""	"YIL169C"	3820	32100	90	2435	3694	3020	51	54	19	100	100	0	1297	1844	1490	81	84	20	100	100	0	0	0	0	0	0	0	0	0	0	0	0	0	0	0	0	0	0	0	1.961	2.066	2.144	2.263	1.581	2.107	0.907	0.000	0.000	0.000	0.000	0.000	0.000	0.000	0.000	0.000	0.000	0.000	0.000	0.000	0.000	52	420	3600	5406	0.971	Error	Error	2384	1216	0	0	3643	1763	0	0	0	0
1	13	9	""	"YIL091C"	4020	32100	100	1902	2147	1260	51	59	75	100	98	0	2756	2992	1911	83	86	25	100	97	0	0	0	0	0	0	0	0	0	0	0	0	0	0	0	0	0	0	0	0.692	0.721	0.735	0.789	1.546	0.691	0.947	0.000	0.000	0.000	0.000	0.000	0.000	0.000	0.000	0.000	0.000	0.000	0.000	0.000	0.000	80	535	4524	5005	-0.530	Error	Error	1851	2673	0	0	2096	2909	0	0	0	0
1	14	9	"PFK26"	"YIL107C"	4230	32090	90	3070	2785	1171	51	69	137	100	100	0	1749	1681	688	87	93	50	100	98	0	0	0	0	0	0	0	0	0	0	0	0	0	0	0	0	0	0	0	1.816	1.715	1.713	1.757	1.527	1.777	0.917	0.000	0.000	0.000	0.000	0.000	0.000	0.000	0.000	0.000	0.000	0.000	0.000	0.000	0.000	52	409	4681	4328	0.861	Error	Error	3019	1662	0	0	2734	1594	0	0	0	0
1	15	9	"SIM1"	"YIL123W"	4420	32100	100	4406	4445	2115	51	53	13	100	100	0	3143	3085	1540	84	86	17	100	98	0	0	0	0	0	0	0	0	0	0	0	0	0	0	0	0	0	0	0	1.424	1.464	1.469	1.536	1.356	1.474	0.929	0.000	0.000	0.000	0.000	0.000	0.000	0.000	0.000	0.000	0.000	0.000	0.000	0.000	0.000	80	516	7414	7395	0.510	Error	Error	4355	3059	0	0	4394	3001	0	0	0	0
1	16	9	"REV7"	"YIL139C"	4620	32100	100	2261	2105	996	52	54	14	100	100	0	2164	2062	1069	85	88	19	100	100	0	0	0	0	0	0	0	0	0	0	0	0	0	0	0	0	0	0	0	1.063	1.038	1.049	1.113	1.446	1.017	0.931	0.000	0.000	0.000	0.000	0.000	0.000	0.000	0.000	0.000	0.000	0.000	0.000	0.000	0.000	80	518	4288	4030	0.088	Error	Error	2209	2079	0	0	2053	1977	0	0	0	0
1	17	9	"GUT2"	"YIL155C"	4820	32100	100	4387	4565	2088	51	53	14	100	100	0	1150	1215	608	85	88	20	98	98	0	0	0	0	0	0	0	0	0	0	0	0	0	0	0	0	0	0	0	4.071	3.995	4.345	4.206	1.368	4.000	0.915	0.000	0.000	0.000	0.000	0.000	0.000	0.000	0.000	0.000	0.000	0.000	0.000	0.000	0.000	80	533	5401	5644	2.026	Error	Error	4336	1065	0	0	4514	1130	0	0	0	0
1	18	9	"HXT12"	"YIL171W"	5030	32090	90	488	450	182	51	54	21	100	98	0	682	636	294	84	86	23	94	92	0	0	0	0	0	0	0	0	0	0	0	0	0	0	0	0	0	0	0	0.731	0.723	0.726	0.774	1.542	0.702	0.875	0.000	0.000	0.000	0.000	0.000	0.000	0.000	0.000	0.000	0.000	0.000	0.000	0.000	0.000	52	414	1035	951	-0.453	Error	Error	437	598	0	0	399	552	0	0	0	0
1	19	9	""	"YIL093C"	5220	32100	100	3287	4004	2479	51	59	76	100	100	0	2596	3338	2351	84	87	25	100	100	0	0	0	0	0	0	0	0	0	0	0	0	0	0	0	0	0	0	0	1.288	1.215	1.276	1.318	1.485	1.154	0.923	0.000	0.000	0.000	0.000	0.000	0.000	0.000	0.000	0.000	0.000	0.000	0.000	0.000	0.000	80	543	5748	7207	0.365	Error	Error	3236	2512	0	0	3953	3254	0	0	0	0
1	20	9	"SEC24"	"YIL109C"	5430	32090	90	4250	4449	2137	52	73	165	100	100	0	4398	4355	2200	85	97	116	100	100	0	0	0	0	0	0	0	0	0	0	0	0	0	0	0	0	0	0	0	0.973	1.030	1.028	1.069	1.310	1.034	0.940	0.000	0.000	0.000	0.000	0.000	0.000	0.000	0.000	0.000	0.000	0.000	0.000	0.000	0.000	52	415	8511	8667	-0.039	Error	Error	4198	4313	0	0	4397	4270	0	0	0	0
1	21	9	"KGD1"	"YIL125W"	5630	32090	90	8898	7599	4135	51	72	169	100	100	0	5707	5513	2881	86	94	74	100	100	0	0	0	0	0	0	0	0	0	0	0	0	0	0	0	0	0	0	0	1.574	1.391	1.317	1.351	1.465	1.418	0.935	0.000	0.000	0.000	0.000	0.000	0.000	0.000	0.000	0.000	0.000	0.000	0.000	0.000	0.000	52	412	14468	12975	0.654	Error	Error	8847	5621	0	0	7548	5427	0	0	0	0
1	1	10	""	"YIL141W"	1610	32290	100	457	410	160	50	53	15	98	96	0	479	452	212	84	86	22	95	91	0	0	0	0	0	0	0	0	0	0	0	0	0	0	0	0	0	0	0	1.030	0.978	0.984	1.106	1.649	0.901	0.886	0.000	0.000	0.000	0.000	0.000	0.000	0.000	0.000	0.000	0.000	0.000	0.000	0.000	0.000	80	534	802	728	0.043	Error	Error	407	395	0	0	360	368	0	0	0	0
1	2	10	""	"YIL157C"	1820	32290	100	6719	6646	3078	57	59	19	100	100	0	4805	4989	2675	88	91	21	98	97	0	0	0	0	0	0	0	0	0	0	0	0	0	0	0	0	0	0	0	1.412	1.344	1.381	1.463	1.388	1.298	0.950	0.000	0.000	0.000	0.000	0.000	0.000	0.000	0.000	0.000	0.000	0.000	0.000	0.000	0.000	80	534	11379	11490	0.498	Error	Error	6662	4717	0	0	6589	4901	0	0	0	0
1	3	10	"VTH1"	"YIL173W"	2030	32290	80	1897	1948	832	55	58	15	100	100	0	2689	2488	1294	92	95	23	100	100	0	0	0	0	0	0	0	0	0	0	0	0	0	0	0	0	0	0	0	0.709	0.790	0.751	0.842	1.533	0.743	0.906	0.000	0.000	0.000	0.000	0.000	0.000	0.000	0.000	0.000	0.000	0.000	0.000	0.000	0.000	52	340	4439	4289	-0.496	Error	Error	1842	2597	0	0	1893	2396	0	0	0	0
1	4	10	""	"YJR026W"	2220	32290	90	11739	14483	10112	52	70	115	100	100	0	921	1177	975	88	92	23	98	96	0	0	0	0	0	0	0	0	0	0	0	0	0	0	0	0	0	0	0	14.030	13.252	23.374	14.251	3.011	23.943	0.252	0.000	0.000	0.000	0.000	0.000	0.000	0.000	0.000	0.000	0.000	0.000	0.000	0.000	0.000	52	420	12520	15520	3.810	Error	Error	11687	833	0	0	14431	1089	0	0	0	0
1	5	10	"NUP85"	"YJR042W"	2420	32290	80	464	742	783	50	51	12	100	100	0	319	703	722	81	83	17	96	92	0	0	0	0	0	0	0	0	0	0	0	0	0	0	0	0	0	0	0	1.739	1.113	0.970	1.259	2.525	1.116	0.707	0.000	0.000	0.000	0.000	0.000	0.000	0.000	0.000	0.000	0.000	0.000	0.000	0.000	0.000	52	340	652	1314	0.799	Error	Error	414	238	0	0	692	622	0	0	0	0
1	6	10	"APS2"	"YJR058C"	2620	32290	90	2317	2576	1124	49	51	12	100	100	0	2008	2285	1257	81	83	18	100	100	0	0	0	0	0	0	0	0	0	0	0	0	0	0	0	0	0	0	0	1.177	1.147	1.156	1.274	1.597	1.072	0.924	0.000	0.000	0.000	0.000	0.000	0.000	0.000	0.000	0.000	0.000	0.000	0.000	0.000	0.000	52	420	4195	4731	0.235	Error	Error	2268	1927	0	0	2527	2204	0	0	0	0
1	7	10	"MOG1"	"YJR074W"	2820	32290	90	1507	1936	1063	49	50	11	100	100	0	1144	1440	961	81	82	16	100	100	0	0	0	0	0	0	0	0	0	0	0	0	0	0	0	0	0	0	0	1.372	1.389	1.459	1.595	1.659	1.306	0.887	0.000	0.000	0.000	0.000	0.000	0.000	0.000	0.000	0.000	0.000	0.000	0.000	0.000	0.000	52	420	2521	3246	0.456	Error	Error	1458	1063	0	0	1887	1359	0	0	0	0
1	8	10	"JSN1"	"YJR091C"	3020	32290	80	495	896	1058	49	50	11	100	100	0	636	898	914	79	81	17	100	100	0	0	0	0	0	0	0	0	0	0	0	0	0	0	0	0	0	0	0	0.801	1.034	0.860	0.915	2.015	1.134	0.751	0.000	0.000	0.000	0.000	0.000	0.000	0.000	0.000	0.000	0.000	0.000	0.000	0.000	0.000	52	340	1003	1666	-0.321	Error	Error	446	557	0	0	847	819	0	0	0	0
1	9	10	"ECM27"	"YJR106W"	3220	32290	90	2928	3330	1763	49	50	11	100	100	0	3996	4037	1338	83	84	16	100	100	0	0	0	0	0	0	0	0	0	0	0	0	0	0	0	0	0	0	0	0.736	0.830	0.692	0.797	1.454	0.854	0.771	0.000	0.000	0.000	0.000	0.000	0.000	0.000	0.000	0.000	0.000	0.000	0.000	0.000	0.000	52	420	6792	7235	-0.443	Error	Error	2879	3913	0	0	3281	3954	0	0	0	0
1	10	10	""	"YJR028W"	3410	32290	90	7347	9078	6817	49	55	53	100	100	0	476	586	359	82	83	16	100	98	0	0	0	0	0	0	0	0	0	0	0	0	0	0	0	0	0	0	0	18.523	17.915	22.886	17.332	2.485	23.161	0.649	0.000	0.000	0.000	0.000	0.000	0.000	0.000	0.000	0.000	0.000	0.000	0.000	0.000	0.000	52	420	7692	9533	4.211	Error	Error	7298	394	0	0	9029	504	0	0	0	0
1	11	10	""	"YJR044C"	3620	32290	90	6268	7776	5219	50	52	12	100	100	0	3231	4464	3460	85	88	49	100	100	0	0	0	0	0	0	0	0	0	0	0	0	0	0	0	0	0	0	0	1.976	1.764	1.995	1.901	1.488	1.670	0.916	0.000	0.000	0.000	0.000	0.000	0.000	0.000	0.000	0.000	0.000	0.000	0.000	0.000	0.000	52	420	9364	12105	0.983	Error	Error	6218	3146	0	0	7726	4379	0	0	0	0
1	12	10	"CBF1"	"YJR060W"	3820	32290	80	339	407	258	50	53	15	100	98	0	194	293	204	81	84	19	88	80	0	0	0	0	0	0	0	0	0	0	0	0	0	0	0	0	0	0	0	2.558	1.684	2.000	2.165	1.865	1.511	0.810	0.000	0.000	0.000	0.000	0.000	0.000	0.000	0.000	0.000	0.000	0.000	0.000	0.000	0.000	52	340	402	569	1.355	Error	Error	289	113	0	0	357	212	0	0	0	0
1	13	10	"CDC11"	"YJR076C"	4030	32290	90	893	1091	729	50	54	22	100	100	0	689	817	511	83	87	23	100	100	0	0	0	0	0	0	0	0	0	0	0	0	0	0	0	0	0	0	0	1.391	1.418	1.356	1.437	1.537	1.488	0.799	0.000	0.000	0.000	0.000	0.000	0.000	0.000	0.000	0.000	0.000	0.000	0.000	0.000	0.000	52	414	1449	1775	0.476	Error	Error	843	606	0	0	1041	734	0	0	0	0
1	14	10	"FIP1"	"YJR093C"	4220	32300	90	576	692	490	47	49	12	100	100	0	426	529	425	83	84	19	100	100	0	0	0	0	0	0	0	0	0	0	0	0	0	0	0	0	0	0	0	1.542	1.446	1.652	1.660	1.765	1.330	0.802	0.000	0.000	0.000	0.000	0.000	0.000	0.000	0.000	0.000	0.000	0.000	0.000	0.000	0.000	52	420	872	1091	0.625	Error	Error	529	343	0	0	645	446	0	0	0	0
1	15	10	"ABM1"	"YJR108W"	4420	32290	70	769	1383	1307	49	50	11	100	100	0	791	1224	1253	85	86	16	90	90	0	0	0	0	0	0	0	0	0	0	0	0	0	0	0	0	0	0	0	1.020	1.171	1.337	1.330	2.004	1.211	0.723	0.000	0.000	0.000	0.000	0.000	0.000	0.000	0.000	0.000	0.000	0.000	0.000	0.000	0.000	32	236	1426	2473	0.028	Error	Error	720	706	0	0	1334	1139	0	0	0	0
1	16	10	""	"YJR030C"	4620	32290	90	2187	2121	960	50	52	16	100	100	0	1513	1661	914	83	85	19	100	100	0	0	0	0	0	0	0	0	0	0	0	0	0	0	0	0	0	0	0	1.494	1.312	1.345	1.389	1.326	1.250	0.923	0.000	0.000	0.000	0.000	0.000	0.000	0.000	0.000	0.000	0.000	0.000	0.000	0.000	0.000	52	414	3567	3649	0.580	Error	Error	2137	1430	0	0	2071	1578	0	0	0	0
1	17	10	"TAH11"	"YJR046W"	4830	32290	90	1210	1503	1209	50	53	21	100	100	0	924	1258	933	84	86	22	100	100	0	0	0	0	0	0	0	0	0	0	0	0	0	0	0	0	0	0	0	1.381	1.238	1.221	1.194	1.432	1.402	0.883	0.000	0.000	0.000	0.000	0.000	0.000	0.000	0.000	0.000	0.000	0.000	0.000	0.000	0.000	52	414	2000	2627	0.466	Error	Error	1160	840	0	0	1453	1174	0	0	0	0
1	18	10	"NTA1"	"YJR062C"	5030	32300	80	1008	1436	1212	49	51	12	100	100	0	944	1258	931	84	86	17	100	100	0	0	0	0	0	0	0	0	0	0	0	0	0	0	0	0	0	0	0	1.115	1.181	1.029	1.118	1.496	1.260	0.848	0.000	0.000	0.000	0.000	0.000	0.000	0.000	0.000	0.000	0.000	0.000	0.000	0.000	0.000	52	340	1819	2561	0.157	Error	Error	959	860	0	0	1387	1174	0	0	0	0
1	19	10	""	"YJR078W"	5220	32290	70	1070	2065	2322	49	51	13	100	100	0	794	1649	1588	86	90	27	100	100	0	0	0	0	0	0	0	0	0	0	0	0	0	0	0	0	0	0	0	1.442	1.290	1.178	1.184	1.820	1.408	0.826	0.000	0.000	0.000	0.000	0.000	0.000	0.000	0.000	0.000	0.000	0.000	0.000	0.000	0.000	32	236	1729	3579	0.528	Error	Error	1021	708	0	0	2016	1563	0	0	0	0
1	20	10	"RPL43B"	"YJR094W-A"	5430	32300	90	1105	1537	1374	50	52	14	100	100	0	2466	2431	1174	84	86	19	100	100	0	0	0	0	0	0	0	0	0	0	0	0	0	0	0	0	0	0	0	0.443	0.634	0.444	0.507	1.819	0.761	0.712	0.000	0.000	0.000	0.000	0.000	0.000	0.000	0.000	0.000	0.000	0.000	0.000	0.000	0.000	52	420	3437	3834	-1.175	Error	Error	1055	2382	0	0	1487	2347	0	0	0	0
1	21	10	""	"YJR110W"	5630	32300	90	1963	1847	892	49	51	16	100	100	0	1653	1635	791	85	87	17	98	96	0	0	0	0	0	0	0	0	0	0	0	0	0	0	0	0	0	0	0	1.221	1.160	1.183	1.199	1.401	1.160	0.900	0.000	0.000	0.000	0.000	0.000	0.000	0.000	0.000	0.000	0.000	0.000	0.000	0.000	0.000	52	412	3482	3348	0.288	Error	Error	1914	1568	0	0	1798	1550	0	0	0	0
1	1	11	"CPR7"	"YJR032W"	1610	32490	80	3201	3178	982	49	51	12	100	100	0	2966	2821	1060	85	87	21	100	100	0	0	0	0	0	0	0	0	0	0	0	0	0	0	0	0	0	0	0	1.094	1.144	1.144	1.195	1.362	1.088	0.899	0.000	0.000	0.000	0.000	0.000	0.000	0.000	0.000	0.000	0.000	0.000	0.000	0.000	0.000	52	320	6033	5865	0.130	Error	Error	3152	2881	0	0	3129	2736	0	0	0	0
1	2	11	"CYC1"	"YJR048W"	1820	32490	90	3105	3472	2625	49	51	14	100	100	0	1870	2293	1771	85	86	16	96	96	0	0	0	0	0	0	0	0	0	0	0	0	0	0	0	0	0	0	0	1.712	1.550	1.656	1.736	2.028	1.563	0.869	0.000	0.000	0.000	0.000	0.000	0.000	0.000	0.000	0.000	0.000	0.000	0.000	0.000	0.000	52	420	4841	5631	0.776	Error	Error	3056	1785	0	0	3423	2208	0	0	0	0
1	3	11	"CCT5"	"YJR064W"	2030	32490	90	5856	6434	2323	49	54	51	100	100	0	7664	7952	3735	83	86	17	100	100	0	0	0	0	0	0	0	0	0	0	0	0	0	0	0	0	0	0	0	0.766	0.811	0.819	0.857	1.433	0.766	0.913	0.000	0.000	0.000	0.000	0.000	0.000	0.000	0.000	0.000	0.000	0.000	0.000	0.000	0.000	52	420	13388	14254	-0.385	Error	Error	5807	7581	0	0	6385	7869	0	0	0	0
1	4	11	""	"YJR080C"	2230	32490	80	4921	4995	1696	49	52	25	100	100	0	2300	2346	966	82	84	19	100	100	0	0	0	0	0	0	0	0	0	0	0	0	0	0	0	0	0	0	0	2.197	2.185	2.363	2.275	1.423	2.196	0.879	0.000	0.000	0.000	0.000	0.000	0.000	0.000	0.000	0.000	0.000	0.000	0.000	0.000	0.000	52	340	7090	7210	1.135	Error	Error	4872	2218	0	0	4946	2264	0	0	0	0
1	5	11	""	"YJR096W"	2430	32490	90	4154	4464	2769	50	68	181	96	92	0	1984	1890	1156	83	86	26	86	86	0	0	0	0	0	0	0	0	0	0	0	0	0	0	0	0	0	0	0	2.159	2.443	2.513	2.642	1.987	2.548	0.866	0.000	0.000	0.000	0.000	0.000	0.000	0.000	0.000	0.000	0.000	0.000	0.000	0.000	0.000	52	414	6005	6221	1.110	Error	Error	4104	1901	0	0	4414	1807	0	0	0	0
1	6	11	"NNF1"	"YJR112W"	2620	32500	100	1285	1306	637	48	49	11	100	100	0	762	823	441	80	81	16	95	95	0	0	0	0	0	0	0	0	0	0	0	0	0	0	0	0	0	0	0	1.814	1.693	1.766	1.840	1.452	1.622	0.930	0.000	0.000	0.000	0.000	0.000	0.000	0.000	0.000	0.000	0.000	0.000	0.000	0.000	0.000	80	521	1919	2001	0.859	Error	Error	1237	682	0	0	1258	743	0	0	0	0
1	7	11	""	"YKR021W"	2810	32490	80	1837	2287	1393	49	50	13	100	100	0	1230	1589	1031	82	84	22	100	100	0	0	0	0	0	0	0	0	0	0	0	0	0	0	0	0	0	0	0	1.557	1.485	1.535	1.552	1.372	1.452	0.898	0.000	0.000	0.000	0.000	0.000	0.000	0.000	0.000	0.000	0.000	0.000	0.000	0.000	0.000	52	340	2936	3745	0.639	Error	Error	1788	1148	0	0	2238	1507	0	0	0	0
1	8	11	"SPC34"	"YKR037C"	3020	32490	90	2632	2595	1215	49	51	11	100	100	0	2222	2163	1106	81	84	23	100	100	0	0	0	0	0	0	0	0	0	0	0	0	0	0	0	0	0	0	0	1.206	1.223	1.228	1.282	1.374	1.189	0.899	0.000	0.000	0.000	0.000	0.000	0.000	0.000	0.000	0.000	0.000	0.000	0.000	0.000	0.000	52	420	4724	4628	0.271	Error	Error	2583	2141	0	0	2546	2082	0	0	0	0
1	9	11	"YSR3"	"YKR053C"	3230	32490	90	1208	1576	1305	50	52	15	100	100	0	680	1157	1064	82	85	21	100	100	0	0	0	0	0	0	0	0	0	0	0	0	0	0	0	0	0	0	0	1.936	1.420	1.497	1.501	1.494	1.363	0.861	0.000	0.000	0.000	0.000	0.000	0.000	0.000	0.000	0.000	0.000	0.000	0.000	0.000	0.000	52	420	1756	2601	0.953	Error	Error	1158	598	0	0	1526	1075	0	0	0	0
1	10	11	"MET1"	"YKR069W"	3420	32490	90	635	1081	1105	49	50	11	100	98	0	528	795	870	80	82	16	96	94	0	0	0	0	0	0	0	0	0	0	0	0	0	0	0	0	0	0	0	1.308	1.443	1.334	1.613	1.937	1.372	0.830	0.000	0.000	0.000	0.000	0.000	0.000	0.000	0.000	0.000	0.000	0.000	0.000	0.000	0.000	52	420	1034	1747	0.387	Error	Error	586	448	0	0	1032	715	0	0	0	0
1	11	11	"MRPL20"	"YKR085C"	3630	32490	90	2319	2698	1773	49	53	33	100	100	0	2208	2576	1630	84	88	48	100	100	0	0	0	0	0	0	0	0	0	0	0	0	0	0	0	0	0	0	0	1.069	1.063	1.031	1.045	1.367	1.077	0.893	0.000	0.000	0.000	0.000	0.000	0.000	0.000	0.000	0.000	0.000	0.000	0.000	0.000	0.000	52	420	4394	5141	0.096	Error	Error	2270	2124	0	0	2649	2492	0	0	0	0
1	12	11	"SIR1"	"YKR101W"	3820	32500	90	632	867	804	49	50	11	100	100	0	356	701	752	82	85	16	100	98	0	0	0	0	0	0	0	0	0	0	0	0	0	0	0	0	0	0	0	2.128	1.321	1.630	1.690	1.778	1.168	0.866	0.000	0.000	0.000	0.000	0.000	0.000	0.000	0.000	0.000	0.000	0.000	0.000	0.000	0.000	52	420	857	1437	1.089	Error	Error	583	274	0	0	818	619	0	0	0	0
1	13	11	""	"YKR023W"	4020	32500	100	1762	1691	785	49	50	12	100	100	0	1136	1216	635	84	86	18	100	98	0	0	0	0	0	0	0	0	0	0	0	0	0	0	0	0	0	0	0	1.628	1.451	1.490	1.563	1.443	1.398	0.906	0.000	0.000	0.000	0.000	0.000	0.000	0.000	0.000	0.000	0.000	0.000	0.000	0.000	0.000	80	527	2765	2774	0.703	Error	Error	1713	1052	0	0	1642	1132	0	0	0	0
1	14	11	"GAP1"	"YKR039W"	4220	32500	100	3902	4784	3278	49	50	11	100	100	0	1969	2542	1817	83	85	18	100	98	0	0	0	0	0	0	0	0	0	0	0	0	0	0	0	0	0	0	0	2.043	1.926	1.979	2.120	1.475	1.912	0.926	0.000	0.000	0.000	0.000	0.000	0.000	0.000	0.000	0.000	0.000	0.000	0.000	0.000	0.000	80	521	5739	7194	1.031	Error	Error	3853	1886	0	0	4735	2459	0	0	0	0
1	15	11	"RHO4"	"YKR055W"	4420	32490	90	733	1227	1472	50	51	11	98	98	0	528	875	1125	83	85	20	98	94	0	0	0	0	0	0	0	0	0	0	0	0	0	0	0	0	0	0	0	1.535	1.486	1.584	1.725	1.881	1.400	0.834	0.000	0.000	0.000	0.000	0.000	0.000	0.000	0.000	0.000	0.000	0.000	0.000	0.000	0.000	52	420	1128	1969	0.618	Error	Error	683	445	0	0	1177	792	0	0	0	0
1	16	11	""	"YKR071C"	4620	32500	100	8710	8814	4056	50	56	62	100	100	0	6279	6458	3455	84	87	25	97	97	0	0	0	0	0	0	0	0	0	0	0	0	0	0	0	0	0	0	0	1.398	1.375	1.402	1.562	1.890	1.330	0.925	0.000	0.000	0.000	0.000	0.000	0.000	0.000	0.000	0.000	0.000	0.000	0.000	0.000	0.000	80	541	14855	15138	0.483	Error	Error	8660	6195	0	0	8764	6374	0	0	0	0
1	17	11	""	"YKR087C"	4830	32500	90	2995	2752	1212	51	59	72	100	100	0	2719	2591	1063	84	89	30	100	100	0	0	0	0	0	0	0	0	0	0	0	0	0	0	0	0	0	0	0	1.117	1.077	0.992	1.056	1.421	1.111	0.895	0.000	0.000	0.000	0.000	0.000	0.000	0.000	0.000	0.000	0.000	0.000	0.000	0.000	0.000	52	420	5579	5208	0.160	Error	Error	2944	2635	0	0	2701	2507	0	0	0	0
1	18	11	""	"YKR103W"	5030	32490	70	640	1249	1304	51	54	17	100	100	0	617	1009	987	85	87	18	100	100	0	0	0	0	0	0	0	0	0	0	0	0	0	0	0	0	0	0	0	1.107	1.297	1.291	1.265	1.585	1.458	0.826	0.000	0.000	0.000	0.000	0.000	0.000	0.000	0.000	0.000	0.000	0.000	0.000	0.000	0.000	32	236	1121	2122	0.147	Error	Error	589	532	0	0	1198	924	0	0	0	0
1	19	11	"RPC37"	"YKR025W"	5230	32500	100	1670	1840	1085	49	50	10	100	100	0	1639	2209	1376	84	86	18	100	100	0	0	0	0	0	0	0	0	0	0	0	0	0	0	0	0	0	0	0	1.042	0.843	0.836	0.871	1.560	0.814	0.886	0.000	0.000	0.000	0.000	0.000	0.000	0.000	0.000	0.000	0.000	0.000	0.000	0.000	0.000	80	548	3176	3916	0.060	Error	Error	1621	1555	0	0	1791	2125	0	0	0	0
1	20	11	""	"YKR041W"	5430	32500	80	433	1173	1345	49	50	10	100	98	0	524	959	1054	84	84	16	98	98	0	0	0	0	0	0	0	0	0	0	0	0	0	0	0	0	0	0	0	0.873	1.285	0.953	1.175	2.269	1.318	0.793	0.000	0.000	0.000	0.000	0.000	0.000	0.000	0.000	0.000	0.000	0.000	0.000	0.000	0.000	52	340	824	1999	-0.196	Error	Error	384	440	0	0	1124	875	0	0	0	0
1	21	11	"RPS21A"	"YKR057W"	5620	32500	90	8883	10010	5417	50	50	10	100	100	0	13014	16432	11115	83	85	16	100	100	0	0	0	0	0	0	0	0	0	0	0	0	0	0	0	0	0	0	0	0.683	0.609	0.589	0.706	1.688	0.535	0.916	0.000	0.000	0.000	0.000	0.000	0.000	0.000	0.000	0.000	0.000	0.000	0.000	0.000	0.000	52	420	21764	26309	-0.550	Error	Error	8833	12931	0	0	9960	16349	0	0	0	0
1	1	12	""	"YKR073C"	1610	32690	80	372	398	254	49	51	12	100	100	0	306	387	347	86	88	22	92	84	0	0	0	0	0	0	0	0	0	0	0	0	0	0	0	0	0	0	0	1.468	1.159	1.315	1.567	2.287	0.897	0.740	0.000	0.000	0.000	0.000	0.000	0.000	0.000	0.000	0.000	0.000	0.000	0.000	0.000	0.000	52	320	543	650	0.554	Error	Error	323	220	0	0	349	301	0	0	0	0
1	2	12	""	"YKR089C"	1830	32690	80	1416	1537	1005	47	48	10	100	100	0	1136	1298	944	81	82	15	100	100	0	0	0	0	0	0	0	0	0	0	0	0	0	0	0	0	0	0	0	1.298	1.224	1.181	1.243	1.497	1.180	0.865	0.000	0.000	0.000	0.000	0.000	0.000	0.000	0.000	0.000	0.000	0.000	0.000	0.000	0.000	52	340	2424	2707	0.376	Error	Error	1369	1055	0	0	1490	1217	0	0	0	0
1	3	12	""	"YKR105C"	2020	32690	80	551	879	920	47	48	10	100	98	0	519	756	768	81	82	14	98	98	0	0	0	0	0	0	0	0	0	0	0	0	0	0	0	0	0	0	0	1.151	1.233	1.106	1.273	1.776	1.234	0.830	0.000	0.000	0.000	0.000	0.000	0.000	0.000	0.000	0.000	0.000	0.000	0.000	0.000	0.000	52	340	942	1507	0.202	Error	Error	504	438	0	0	832	675	0	0	0	0
1	4	12	""	"YKR027W"	2230	32690	80	2024	1884	762	48	50	11	100	100	0	2201	1986	927	80	80	25	100	100	0	0	0	0	0	0	0	0	0	0	0	0	0	0	0	0	0	0	0	0.932	0.963	0.971	1.010	1.419	0.929	0.915	0.000	0.000	0.000	0.000	0.000	0.000	0.000	0.000	0.000	0.000	0.000	0.000	0.000	0.000	52	340	4097	3742	-0.102	Error	Error	1976	2121	0	0	1836	1906	0	0	0	0
1	5	12	""	"YKR043C"	2430	32690	90	4067	4616	2319	50	51	16	100	100	0	4248	4586	2608	78	78	22	100	100	0	0	0	0	0	0	0	0	0	0	0	0	0	0	0	0	0	0	0	0.963	1.013	1.044	1.065	1.450	0.974	0.918	0.000	0.000	0.000	0.000	0.000	0.000	0.000	0.000	0.000	0.000	0.000	0.000	0.000	0.000	52	420	8187	9074	-0.054	Error	Error	4017	4170	0	0	4566	4508	0	0	0	0
1	6	12	"TIF1"	"YKR059W"	2630	32690	90	16822	17012	9028	50	57	85	100	100	0	18180	21440	13720	82	84	17	100	100	0	0	0	0	0	0	0	0	0	0	0	0	0	0	0	0	0	0	0	0.927	0.794	0.803	0.879	1.412	0.732	0.925	0.000	0.000	0.000	0.000	0.000	0.000	0.000	0.000	0.000	0.000	0.000	0.000	0.000	0.000	52	414	34870	38320	-0.110	Error	Error	16772	18098	0	0	16962	21358	0	0	0	0
1	7	12	""	"YKR075C"	2830	32700	90	798	1285	1132	49	49	10	100	100	0	2028	2202	1232	81	82	16	98	98	0	0	0	0	0	0	0	0	0	0	0	0	0	0	0	0	0	0	0	0.385	0.583	0.356	0.474	2.718	0.642	0.628	0.000	0.000	0.000	0.000	0.000	0.000	0.000	0.000	0.000	0.000	0.000	0.000	0.000	0.000	52	420	2696	3357	-1.378	Error	Error	749	1947	0	0	1236	2121	0	0	0	0
1	8	12	"SRL3"	"YKR091W"	3030	32690	90	3483	3949	1945	48	50	16	100	100	0	1232	1425	776	81	83	21	100	100	0	0	0	0	0	0	0	0	0	0	0	0	0	0	0	0	0	0	0	2.984	2.903	2.997	3.084	1.493	2.973	0.852	0.000	0.000	0.000	0.000	0.000	0.000	0.000	0.000	0.000	0.000	0.000	0.000	0.000	0.000	52	420	4586	5245	1.577	Error	Error	3435	1151	0	0	3901	1344	0	0	0	0
1	9	12	"DNM1"	"YLL001W"	3230	32690	90	2855	2834	1368	50	52	17	100	100	0	2286	2222	1036	82	83	22	100	100	0	0	0	0	0	0	0	0	0	0	0	0	0	0	0	0	0	0	0	1.273	1.301	1.251	1.368	1.414	1.317	0.913	0.000	0.000	0.000	0.000	0.000	0.000	0.000	0.000	0.000	0.000	0.000	0.000	0.000	0.000	52	420	5009	4924	0.348	Error	Error	2805	2204	0	0	2784	2140	0	0	0	0
1	10	12	""	"YLR232W"	3430	32690	90	915	841	370	50	53	32	98	96	0	1112	1024	451	83	86	32	96	92	0	0	0	0	0	0	0	0	0	0	0	0	0	0	0	0	0	0	0	0.841	0.841	0.816	0.854	1.312	0.808	0.904	0.000	0.000	0.000	0.000	0.000	0.000	0.000	0.000	0.000	0.000	0.000	0.000	0.000	0.000	52	420	1894	1732	-0.250	Error	Error	865	1029	0	0	791	941	0	0	0	0
1	11	12	"RCK2"	"YLR248W"	3630	32690	90	7426	6857	2895	52	60	79	100	100	0	5581	5122	2434	87	91	24	100	100	0	0	0	0	0	0	0	0	0	0	0	0	0	0	0	0	0	0	0	1.342	1.352	1.347	1.399	1.331	1.316	0.933	0.000	0.000	0.000	0.000	0.000	0.000	0.000	0.000	0.000	0.000	0.000	0.000	0.000	0.000	52	420	12868	11840	0.425	Error	Error	7374	5494	0	0	6805	5035	0	0	0	0
1	12	12	"RPS28B"	"YLR264W"	3830	32690	90	19243	19381	10278	53	80	287	100	98	0	26851	27980	15971	89	99	117	100	100	0	0	0	0	0	0	0	0	0	0	0	0	0	0	0	0	0	0	0	0.717	0.693	0.683	0.740	1.397	0.643	0.926	0.000	0.000	0.000	0.000	0.000	0.000	0.000	0.000	0.000	0.000	0.000	0.000	0.000	0.000	52	420	45952	47219	-0.480	Error	Error	19190	26762	0	0	19328	27891	0	0	0	0
1	13	12	""	"YLR280C"	4030	32690	90	578	687	530	52	55	14	98	98	0	755	716	395	87	89	20	96	94	0	0	0	0	0	0	0	0	0	0	0	0	0	0	0	0	0	0	0	0.787	1.010	0.846	1.013	1.906	1.140	0.798	0.000	0.000	0.000	0.000	0.000	0.000	0.000	0.000	0.000	0.000	0.000	0.000	0.000	0.000	52	414	1194	1264	-0.345	Error	Error	526	668	0	0	635	629	0	0	0	0
1	14	12	"ATP14"	"YLR295C"	4230	32700	100	11991	14459	9427	51	52	11	100	100	0	4164	4670	2982	85	88	20	98	98	0	0	0	0	0	0	0	0	0	0	0	0	0	0	0	0	0	0	0	2.927	3.142	3.281	3.340	1.645	3.247	0.930	0.000	0.000	0.000	0.000	0.000	0.000	0.000	0.000	0.000	0.000	0.000	0.000	0.000	0.000	80	513	16019	18993	1.550	Error	Error	11940	4079	0	0	14408	4585	0	0	0	0
1	15	12	""	"YLR311C"	4420	32700	100	1138	1176	612	50	51	11	98	97	0	306	373	250	83	85	21	91	90	0	0	0	0	0	0	0	0	0	0	0	0	0	0	0	0	0	0	0	4.879	3.883	4.366	4.298	2.177	3.673	0.729	0.000	0.000	0.000	0.000	0.000	0.000	0.000	0.000	0.000	0.000	0.000	0.000	0.000	0.000	80	526	1311	1416	2.287	Error	Error	1088	223	0	0	1126	290	0	0	0	0
1	16	12	"TOP3"	"YLR234W"	4630	32700	100	619	626	508	51	53	14	100	100	0	664	687	495	83	86	20	95	93	0	0	0	0	0	0	0	0	0	0	0	0	0	0	0	0	0	0	0	0.978	0.952	0.901	1.023	1.964	0.984	0.825	0.000	0.000	0.000	0.000	0.000	0.000	0.000	0.000	0.000	0.000	0.000	0.000	0.000	0.000	80	521	1149	1179	-0.033	Error	Error	568	581	0	0	575	604	0	0	0	0
1	17	12	"SSP120"	"YLR250W"	4830	32700	100	10185	9378	4449	52	54	15	100	100	0	4576	3825	1957	86	88	21	98	98	0	0	0	0	0	0	0	0	0	0	0	0	0	0	0	0	0	0	0	2.257	2.494	2.505	2.734	1.514	2.544	0.928	0.000	0.000	0.000	0.000	0.000	0.000	0.000	0.000	0.000	0.000	0.000	0.000	0.000	0.000	80	520	14623	13065	1.174	Error	Error	10133	4490	0	0	9326	3739	0	0	0	0
1	18	12	""	"YLR266C"	5020	32700	90	1841	1941	1168	51	54	16	100	100	0	1051	1227	865	84	87	20	100	98	0	0	0	0	0	0	0	0	0	0	0	0	0	0	0	0	0	0	0	1.851	1.654	1.680	1.795	1.731	1.536	0.891	0.000	0.000	0.000	0.000	0.000	0.000	0.000	0.000	0.000	0.000	0.000	0.000	0.000	0.000	52	414	2757	3033	0.888	Error	Error	1790	967	0	0	1890	1143	0	0	0	0
1	19	12	""	"YLR282C"	5220	32700	90	890	812	381	51	53	13	100	100	0	905	854	433	84	87	19	98	96	0	0	0	0	0	0	0	0	0	0	0	0	0	0	0	0	0	0	0	1.022	0.988	1.039	1.053	1.640	0.968	0.858	0.000	0.000	0.000	0.000	0.000	0.000	0.000	0.000	0.000	0.000	0.000	0.000	0.000	0.000	52	420	1660	1531	0.031	Error	Error	839	821	0	0	761	770	0	0	0	0
1	20	12	""	"YLR297W"	5410	32700	90	4249	4302	1921	52	70	141	100	100	0	1454	1392	662	85	97	82	98	94	0	0	0	0	0	0	0	0	0	0	0	0	0	0	0	0	0	0	0	3.066	3.252	3.278	3.479	1.586	3.234	0.915	0.000	0.000	0.000	0.000	0.000	0.000	0.000	0.000	0.000	0.000	0.000	0.000	0.000	0.000	52	420	5566	5557	1.616	Error	Error	4197	1369	0	0	4250	1307	0	0	0	0
1	21	12	"SPH1"	"YLR313C"	5610	32700	90	1129	1123	254	52	61	56	100	100	0	1164	1101	334	89	104	112	100	96	0	0	0	0	0	0	0	0	0	0	0	0	0	0	0	0	0	0	0	1.002	1.058	1.001	1.114	1.500	0.978	0.893	0.000	0.000	0.000	0.000	0.000	0.000	0.000	0.000	0.000	0.000	0.000	0.000	0.000	0.000	52	420	2152	2083	0.003	Error	Error	1077	1075	0	0	1071	1012	0	0	0	0
1	1	13	""	"YLR236C"	1620	32890	90	535	499	212	47	49	11	100	98	0	568	533	262	80	81	16	94	94	0	0	0	0	0	0	0	0	0	0	0	0	0	0	0	0	0	0	0	1.000	0.998	1.054	1.110	1.574	0.920	0.862	0.000	0.000	0.000	0.000	0.000	0.000	0.000	0.000	0.000	0.000	0.000	0.000	0.000	0.000	52	420	976	905	0.000	Error	Error	488	488	0	0	452	453	0	0	0	0
1	2	13	""	"YLR252W"	1820	32900	90	2913	2756	1332	48	49	12	100	100	0	779	690	321	80	82	16	98	98	0	0	0	0	0	0	0	0	0	0	0	0	0	0	0	0	0	0	0	4.099	4.439	4.510	4.598	1.387	4.647	0.913	0.000	0.000	0.000	0.000	0.000	0.000	0.000	0.000	0.000	0.000	0.000	0.000	0.000	0.000	52	420	3564	3318	2.035	Error	Error	2865	699	0	0	2708	610	0	0	0	0
1	3	13	"SEC22"	"YLR268W"	2030	32890	90	7004	6541	2284	48	60	110	100	100	0	5110	4754	1796	81	83	17	100	100	0	0	0	0	0	0	0	0	0	0	0	0	0	0	0	0	0	0	0	1.383	1.389	1.415	1.422	1.240	1.370	0.919	0.000	0.000	0.000	0.000	0.000	0.000	0.000	0.000	0.000	0.000	0.000	0.000	0.000	0.000	52	414	11985	11166	0.468	Error	Error	6956	5029	0	0	6493	4673	0	0	0	0
1	4	13	"ECI1"	"YLR284C"	2210	32900	90	1164	1157	557	50	55	26	100	100	0	1172	1002	573	78	79	43	94	92	0	0	0	0	0	0	0	0	0	0	0	0	0	0	0	0	0	0	0	1.018	1.198	1.190	1.368	1.739	1.120	0.906	0.000	0.000	0.000	0.000	0.000	0.000	0.000	0.000	0.000	0.000	0.000	0.000	0.000	0.000	52	414	2208	2031	0.026	Error	Error	1114	1094	0	0	1107	924	0	0	0	0
1	5	13	"ECM38"	"YLR299W"	2430	32890	90	3804	3584	1271	53	60	38	100	100	0	1957	1768	703	82	85	25	100	100	0	0	0	0	0	0	0	0	0	0	0	0	0	0	0	0	0	0	0	2.001	2.094	2.017	2.171	1.293	2.076	0.919	0.000	0.000	0.000	0.000	0.000	0.000	0.000	0.000	0.000	0.000	0.000	0.000	0.000	0.000	52	420	5626	5217	1.000	Error	Error	3751	1875	0	0	3531	1686	0	0	0	0
1	6	13	""	"YLR315W"	2630	32900	100	706	754	423	51	55	38	97	95	0	459	531	312	81	82	16	93	93	0	0	0	0	0	0	0	0	0	0	0	0	0	0	0	0	0	0	0	1.733	1.562	1.584	1.686	1.534	1.508	0.903	0.000	0.000	0.000	0.000	0.000	0.000	0.000	0.000	0.000	0.000	0.000	0.000	0.000	0.000	80	535	1033	1153	0.793	Error	Error	655	378	0	0	703	450	0	0	0	0
1	7	13	""	"YLR238W"	2830	32890	90	1508	1742	648	50	56	48	100	100	0	1198	1234	421	81	82	15	100	100	0	0	0	0	0	0	0	0	0	0	0	0	0	0	0	0	0	0	0	1.305	1.467	1.413	1.487	1.285	1.437	0.887	0.000	0.000	0.000	0.000	0.000	0.000	0.000	0.000	0.000	0.000	0.000	0.000	0.000	0.000	52	414	2575	2845	0.384	Error	Error	1458	1117	0	0	1692	1153	0	0	0	0
1	8	13	""	"YLR254C"	3020	32900	100	6310	6581	2739	50	52	13	100	100	0	2054	2022	963	82	83	16	98	98	0	0	0	0	0	0	0	0	0	0	0	0	0	0	0	0	0	0	0	3.174	3.366	3.582	3.575	1.426	3.331	0.887	0.000	0.000	0.000	0.000	0.000	0.000	0.000	0.000	0.000	0.000	0.000	0.000	0.000	0.000	80	534	8232	8471	1.667	Error	Error	6260	1972	0	0	6531	1940	0	0	0	0
1	9	13	""	"YLR270W"	3230	32890	90	3830	3697	1303	53	59	53	100	100	0	2441	2350	909	83	85	19	100	100	0	0	0	0	0	0	0	0	0	0	0	0	0	0	0	0	0	0	0	1.602	1.607	1.654	1.679	1.377	1.588	0.933	0.000	0.000	0.000	0.000	0.000	0.000	0.000	0.000	0.000	0.000	0.000	0.000	0.000	0.000	52	420	6135	5911	0.680	Error	Error	3777	2358	0	0	3644	2267	0	0	0	0
1	10	13	"CTS1"	"YLR286C"	3420	32890	90	5021	4420	1677	53	57	17	100	100	0	19333	16691	7353	87	92	23	100	100	0	0	0	0	0	0	0	0	0	0	0	0	0	0	0	0	0	0	0	0.258	0.263	0.264	0.277	1.351	0.240	0.927	0.000	0.000	0.000	0.000	0.000	0.000	0.000	0.000	0.000	0.000	0.000	0.000	0.000	0.000	52	420	24214	20971	-1.954	Error	Error	4968	19246	0	0	4367	16604	0	0	0	0
1	11	13	""	"YLR301W"	3630	32890	90	7835	8861	4386	53	74	213	100	100	0	8074	9018	4882	89	102	90	100	100	0	0	0	0	0	0	0	0	0	0	0	0	0	0	0	0	0	0	0	0.975	0.986	0.979	1.029	1.353	0.947	0.932	0.000	0.000	0.000	0.000	0.000	0.000	0.000	0.000	0.000	0.000	0.000	0.000	0.000	0.000	52	414	15767	17737	-0.037	Error	Error	7782	7985	0	0	8808	8929	0	0	0	0
1	12	13	""	"YLR317W"	3820	32900	100	1809	1740	804	50	53	19	100	100	0	1132	1075	580	85	89	23	96	95	0	0	0	0	0	0	0	0	0	0	0	0	0	0	0	0	0	0	0	1.680	1.707	1.818	1.961	1.728	1.620	0.897	0.000	0.000	0.000	0.000	0.000	0.000	0.000	0.000	0.000	0.000	0.000	0.000	0.000	0.000	80	533	2806	2680	0.748	Error	Error	1759	1047	0	0	1690	990	0	0	0	0
1	13	13	"MPT1"	"YMR005W"	4030	32900	90	2865	3253	1727	49	52	20	100	100	0	2071	2354	1438	83	85	16	100	100	0	0	0	0	0	0	0	0	0	0	0	0	0	0	0	0	0	0	0	1.416	1.411	1.354	1.484	1.504	1.363	0.911	0.000	0.000	0.000	0.000	0.000	0.000	0.000	0.000	0.000	0.000	0.000	0.000	0.000	0.000	52	420	4804	5475	0.502	Error	Error	2816	1988	0	0	3204	2271	0	0	0	0
1	14	13	"MAC1"	"YMR021C"	4230	32900	90	2072	2314	1594	49	51	14	100	100	0	1890	1956	1006	84	85	19	100	100	0	0	0	0	0	0	0	0	0	0	0	0	0	0	0	0	0	0	0	1.120	1.210	1.025	1.113	1.511	1.350	0.853	0.000	0.000	0.000	0.000	0.000	0.000	0.000	0.000	0.000	0.000	0.000	0.000	0.000	0.000	52	420	3829	4137	0.164	Error	Error	2023	1806	0	0	2265	1872	0	0	0	0
1	15	13	"MIH1"	"YMR036C"	4420	32900	80	826	1315	1361	49	50	11	100	100	0	737	1050	1046	82	84	18	100	100	0	0	0	0	0	0	0	0	0	0	0	0	0	0	0	0	0	0	0	1.186	1.308	1.170	1.340	1.643	1.330	0.849	0.000	0.000	0.000	0.000	0.000	0.000	0.000	0.000	0.000	0.000	0.000	0.000	0.000	0.000	52	340	1432	2234	0.246	Error	Error	777	655	0	0	1266	968	0	0	0	0
1	16	13	""	"YMR052C-A"	4630	32900	90	2257	2120	755	50	53	16	100	100	0	1156	1254	604	83	86	21	100	100	0	0	0	0	0	0	0	0	0	0	0	0	0	0	0	0	0	0	0	2.057	1.768	1.763	1.861	1.422	1.744	0.831	0.000	0.000	0.000	0.000	0.000	0.000	0.000	0.000	0.000	0.000	0.000	0.000	0.000	0.000	52	420	3280	3241	1.040	Error	Error	2207	1073	0	0	2070	1171	0	0	0	0
1	17	13	""	"YMR067C"	4820	32900	90	1131	1124	674	51	52	12	100	100	0	773	904	662	84	86	18	98	98	0	0	0	0	0	0	0	0	0	0	0	0	0	0	0	0	0	0	0	1.567	1.309	1.308	1.451	1.682	1.205	0.829	0.000	0.000	0.000	0.000	0.000	0.000	0.000	0.000	0.000	0.000	0.000	0.000	0.000	0.000	52	420	1769	1893	0.648	Error	Error	1080	689	0	0	1073	820	0	0	0	0
1	18	13	""	"YMR082C"	5030	32900	80	276	738	1187	49	50	11	100	100	0	323	651	1035	82	84	18	94	88	0	0	0	0	0	0	0	0	0	0	0	0	0	0	0	0	0	0	0	0.942	1.211	1.149	1.436	2.450	1.189	0.780	0.000	0.000	0.000	0.000	0.000	0.000	0.000	0.000	0.000	0.000	0.000	0.000	0.000	0.000	52	340	468	1258	-0.086	Error	Error	227	241	0	0	689	569	0	0	0	0
1	19	13	""	"YMR007W"	5220	32900	100	1221	1255	665	50	52	17	100	100	0	1178	1183	717	85	88	21	92	92	0	0	0	0	0	0	0	0	0	0	0	0	0	0	0	0	0	0	0	1.071	1.097	1.143	1.373	2.099	1.032	0.922	0.000	0.000	0.000	0.000	0.000	0.000	0.000	0.000	0.000	0.000	0.000	0.000	0.000	0.000	80	528	2264	2303	0.099	Error	Error	1171	1093	0	0	1205	1098	0	0	0	0
1	20	13	"MSS1"	"YMR023C"	5420	32900	90	1660	1657	497	52	53	13	100	100	0	1521	1447	450	84	87	21	100	100	0	0	0	0	0	0	0	0	0	0	0	0	0	0	0	0	0	0	0	1.119	1.178	1.179	1.196	1.309	1.140	0.907	0.000	0.000	0.000	0.000	0.000	0.000	0.000	0.000	0.000	0.000	0.000	0.000	0.000	0.000	52	420	3045	2968	0.162	Error	Error	1608	1437	0	0	1605	1363	0	0	0	0
1	21	13	"LYS7"	"YMR038C"	5610	32900	90	5089	4995	1505	52	82	229	100	100	0	4302	4091	1344	87	132	358	100	100	0	0	0	0	0	0	0	0	0	0	0	0	0	0	0	0	0	0	0	1.195	1.235	1.250	1.248	1.235	1.211	0.946	0.000	0.000	0.000	0.000	0.000	0.000	0.000	0.000	0.000	0.000	0.000	0.000	0.000	0.000	52	420	9252	8947	0.257	Error	Error	5037	4215	0	0	4943	4004	0	0	0	0
1	1	14	"STB2"	"YMR053C"	1630	33090	90	1366	1377	766	47	49	11	100	100	0	1040	1090	732	81	81	14	100	100	0	0	0	0	0	0	0	0	0	0	0	0	0	0	0	0	0	0	0	1.375	1.318	1.396	1.412	1.344	1.235	0.937	0.000	0.000	0.000	0.000	0.000	0.000	0.000	0.000	0.000	0.000	0.000	0.000	0.000	0.000	52	420	2278	2339	0.460	Error	Error	1319	959	0	0	1330	1009	0	0	0	0
1	2	14	""	"YMR069W"	1830	33090	80	146	172	138	48	52	42	90	61	0	308	307	148	79	85	88	84	63	0	0	0	0	0	0	0	0	0	0	0	0	0	0	0	0	0	0	0	0.428	0.544	0.502	0.504	1.993	0.526	0.538	0.000	0.000	0.000	0.000	0.000	0.000	0.000	0.000	0.000	0.000	0.000	0.000	0.000	0.000	52	340	327	352	-1.224	Error	Error	98	229	0	0	124	228	0	0	0	0
1	3	14	""	"YMR084W"	2030	33090	90	247	271	193	48	53	39	94	84	0	377	343	172	81	86	81	84	75	0	0	0	0	0	0	0	0	0	0	0	0	0	0	0	0	0	0	0	0.672	0.851	0.817	0.923	1.892	0.960	0.784	0.000	0.000	0.000	0.000	0.000	0.000	0.000	0.000	0.000	0.000	0.000	0.000	0.000	0.000	52	420	495	485	-0.573	Error	Error	199	296	0	0	223	262	0	0	0	0
1	4	14	""	"YMR009W"	2240	33100	80	4579	4712	2694	50	55	27	98	98	0	2783	2692	1712	76	77	32	92	92	0	0	0	0	0	0	0	0	0	0	0	0	0	0	0	0	0	0	0	1.673	1.782	1.658	2.009	1.786	1.719	0.937	0.000	0.000	0.000	0.000	0.000	0.000	0.000	0.000	0.000	0.000	0.000	0.000	0.000	0.000	52	340	7236	7278	0.742	Error	Error	4529	2707	0	0	4662	2616	0	0	0	0
1	5	14	""	"YMR025W"	2430	33090	90	2670	2490	842	59	68	63	100	100	0	1723	1669	578	89	93	23	100	100	0	0	0	0	0	0	0	0	0	0	0	0	0	0	0	0	0	0	0	1.598	1.539	1.629	1.575	1.272	1.510	0.925	0.000	0.000	0.000	0.000	0.000	0.000	0.000	0.000	0.000	0.000	0.000	0.000	0.000	0.000	52	414	4245	4011	0.676	Error	Error	2611	1634	0	0	2431	1580	0	0	0	0
1	6	14	""	"YMR040W"	2620	33100	100	1152	1342	849	55	62	30	100	97	0	656	778	641	85	89	22	98	97	0	0	0	0	0	0	0	0	0	0	0	0	0	0	0	0	0	0	0	1.921	1.857	2.042	2.133	1.633	1.713	0.738	0.000	0.000	0.000	0.000	0.000	0.000	0.000	0.000	0.000	0.000	0.000	0.000	0.000	0.000	80	520	1668	1980	0.942	Error	Error	1097	571	0	0	1287	693	0	0	0	0
1	7	14	"BUB2"	"YMR055C"	2830	33090	90	2331	2318	950	51	59	71	100	100	0	1176	1127	465	80	83	28	98	98	0	0	0	0	0	0	0	0	0	0	0	0	0	0	0	0	0	0	0	2.080	2.165	2.093	2.225	1.388	2.255	0.908	0.000	0.000	0.000	0.000	0.000	0.000	0.000	0.000	0.000	0.000	0.000	0.000	0.000	0.000	52	420	3376	3314	1.057	Error	Error	2280	1096	0	0	2267	1047	0	0	0	0
1	8	14	""	"YMR071C"	3030	33100	100	4554	4787	3188	50	52	12	100	100	0	3448	3845	2642	80	82	22	100	100	0	0	0	0	0	0	0	0	0	0	0	0	0	0	0	0	0	0	0	1.337	1.258	1.246	1.334	1.556	1.245	0.940	0.000	0.000	0.000	0.000	0.000	0.000	0.000	0.000	0.000	0.000	0.000	0.000	0.000	0.000	80	505	7872	8502	0.419	Error	Error	4504	3368	0	0	4737	3765	0	0	0	0
1	9	14	""	"YMR086C-A"	3220	33100	100	1509	1410	679	52	54	12	100	100	0	995	1018	521	87	89	22	95	93	0	0	0	0	0	0	0	0	0	0	0	0	0	0	0	0	0	0	0	1.605	1.459	1.476	1.616	1.794	1.423	0.925	0.000	0.000	0.000	0.000	0.000	0.000	0.000	0.000	0.000	0.000	0.000	0.000	0.000	0.000	80	518	2365	2289	0.682	Error	Error	1457	908	0	0	1358	931	0	0	0	0
1	10	14	"HXT2"	"YMR011W"	3430	33100	100	443	484	279	52	57	26	97	96	0	28290	32351	17147	89	102	65	100	100	0	0	0	0	0	0	0	0	0	0	0	0	0	0	0	0	0	0	0	0.014	0.013	0.014	0.015	1.392	0.013	0.893	0.000	0.000	0.000	0.000	0.000	0.000	0.000	0.000	0.000	0.000	0.000	0.000	0.000	0.000	80	526	28592	32694	-6.172	Error	Error	391	28201	0	0	432	32262	0	0	0	0
1	11	14	"HRT2"	"YMR027W"	3630	33100	100	4108	3704	1710	52	58	25	100	100	0	3797	3424	1548	89	105	72	100	100	0	0	0	0	0	0	0	0	0	0	0	0	0	0	0	0	0	0	0	1.094	1.095	1.103	1.099	1.334	1.125	0.945	0.000	0.000	0.000	0.000	0.000	0.000	0.000	0.000	0.000	0.000	0.000	0.000	0.000	0.000	80	510	7764	6987	0.129	Error	Error	4056	3708	0	0	3652	3335	0	0	0	0
1	12	14	"ARG80"	"YMR042W"	3820	33100	100	1670	1477	699	51	53	14	100	100	0	2358	2146	1097	86	93	40	100	98	0	0	0	0	0	0	0	0	0	0	0	0	0	0	0	0	0	0	0	0.713	0.692	0.713	0.743	1.407	0.656	0.935	0.000	0.000	0.000	0.000	0.000	0.000	0.000	0.000	0.000	0.000	0.000	0.000	0.000	0.000	80	505	3891	3486	-0.489	Error	Error	1619	2272	0	0	1426	2060	0	0	0	0
1	13	14	""	"YMR057C"	4020	33100	80	421	1126	1457	52	55	35	100	98	0	442	870	1057	84	88	31	100	98	0	0	0	0	0	0	0	0	0	0	0	0	0	0	0	0	0	0	0	1.031	1.366	1.133	1.259	1.881	1.447	0.738	0.000	0.000	0.000	0.000	0.000	0.000	0.000	0.000	0.000	0.000	0.000	0.000	0.000	0.000	52	340	727	1860	0.044	Error	Error	369	358	0	0	1074	786	0	0	0	0
1	14	14	""	"YMR073C"	4220	33100	100	3502	3192	1329	50	55	34	100	100	0	2538	2229	1091	84	88	32	98	96	0	0	0	0	0	0	0	0	0	0	0	0	0	0	0	0	0	0	0	1.407	1.465	1.482	1.634	1.493	1.403	0.926	0.000	0.000	0.000	0.000	0.000	0.000	0.000	0.000	0.000	0.000	0.000	0.000	0.000	0.000	80	520	5906	5287	0.492	Error	Error	3452	2454	0	0	3142	2145	0	0	0	0
1	15	14	""	"YMR087W"	4420	33100	100	2653	2505	1253	51	56	23	100	100	0	857	877	512	84	87	25	93	92	0	0	0	0	0	0	0	0	0	0	0	0	0	0	0	0	0	0	0	3.366	3.095	3.292	3.373	1.540	3.050	0.835	0.000	0.000	0.000	0.000	0.000	0.000	0.000	0.000	0.000	0.000	0.000	0.000	0.000	0.000	80	520	3375	3247	1.751	Error	Error	2602	773	0	0	2454	793	0	0	0	0
1	16	14	""	"YNL047C"	4620	33100	100	2361	2198	1033	53	58	20	100	98	0	1874	1806	952	87	91	26	96	96	0	0	0	0	0	0	0	0	0	0	0	0	0	0	0	0	0	0	0	1.292	1.248	1.268	1.380	1.586	1.209	0.927	0.000	0.000	0.000	0.000	0.000	0.000	0.000	0.000	0.000	0.000	0.000	0.000	0.000	0.000	80	520	4095	3864	0.369	Error	Error	2308	1787	0	0	2145	1719	0	0	0	0
1	17	14	"YDJ1"	"YNL064C"	4810	33100	90	9958	10054	4366	57	85	227	100	100	0	6661	7315	3684	89	130	335	100	98	0	0	0	0	0	0	0	0	0	0	0	0	0	0	0	0	0	0	0	1.507	1.383	1.389	1.455	1.401	1.283	0.945	0.000	0.000	0.000	0.000	0.000	0.000	0.000	0.000	0.000	0.000	0.000	0.000	0.000	0.000	52	414	16473	17223	0.591	Error	Error	9901	6572	0	0	9997	7226	0	0	0	0
1	18	14	""	"YNL080C"	5030	33100	100	1465	1415	665	53	57	17	100	100	0	2423	2140	1046	85	88	19	98	98	0	0	0	0	0	0	0	0	0	0	0	0	0	0	0	0	0	0	0	0.604	0.663	0.650	0.720	1.652	0.652	0.924	0.000	0.000	0.000	0.000	0.000	0.000	0.000	0.000	0.000	0.000	0.000	0.000	0.000	0.000	80	519	3750	3417	-0.728	Error	Error	1412	2338	0	0	1362	2055	0	0	0	0
1	19	14	"RPS7B"	"YNL096C"	5210	33100	90	7729	7390	3310	55	97	300	100	98	0	16881	16925	8792	89	268	1352	94	94	0	0	0	0	0	0	0	0	0	0	0	0	0	0	0	0	0	0	0	0.457	0.436	0.459	0.472	1.472	0.399	0.934	0.000	0.000	0.000	0.000	0.000	0.000	0.000	0.000	0.000	0.000	0.000	0.000	0.000	0.000	52	406	24466	24171	-1.130	Error	Error	7674	16792	0	0	7335	16836	0	0	0	0
1	20	14	"DBP2"	"YNL112W"	5410	33100	90	1993	2384	1489	51	58	38	100	100	0	3641	5603	4391	88	117	209	100	96	0	0	0	0	0	0	0	0	0	0	0	0	0	0	0	0	0	0	0	0.547	0.423	0.432	0.487	1.566	0.350	0.883	0.000	0.000	0.000	0.000	0.000	0.000	0.000	0.000	0.000	0.000	0.000	0.000	0.000	0.000	52	420	5495	7848	-0.871	Error	Error	1942	3553	0	0	2333	5515	0	0	0	0
1	21	14	"TEP1"	"YNL128W"	5620	33100	90	488	465	189	49	52	17	100	100	0	668	615	279	84	87	22	98	98	0	0	0	0	0	0	0	0	0	0	0	0	0	0	0	0	0	0	0	0.752	0.783	0.826	0.862	1.521	0.708	0.885	0.000	0.000	0.000	0.000	0.000	0.000	0.000	0.000	0.000	0.000	0.000	0.000	0.000	0.000	52	420	1023	947	-0.412	Error	Error	439	584	0	0	416	531	0	0	0	0
1	1	15	"SFB2"	"YNL049C"	1620	33290	90	623	852	904	49	50	11	100	100	0	1213	1230	809	83	88	36	100	100	0	0	0	0	0	0	0	0	0	0	0	0	0	0	0	0	0	0	0	0.508	0.700	0.584	0.662	1.690	0.864	0.680	0.000	0.000	0.000	0.000	0.000	0.000	0.000	0.000	0.000	0.000	0.000	0.000	0.000	0.000	52	420	1704	1950	-0.977	Error	Error	574	1130	0	0	803	1147	0	0	0	0
1	2	15	"SUN4"	"YNL066W"	1820	33290	90	2590	2346	886	51	53	16	100	100	0	8149	7394	3050	83	90	33	100	100	0	0	0	0	0	0	0	0	0	0	0	0	0	0	0	0	0	0	0	0.315	0.314	0.308	0.333	1.444	0.288	0.918	0.000	0.000	0.000	0.000	0.000	0.000	0.000	0.000	0.000	0.000	0.000	0.000	0.000	0.000	52	420	10605	9606	-1.668	Error	Error	2539	8066	0	0	2295	7311	0	0	0	0
1	3	15	"PMS1"	"YNL082W"	2010	33290	80	914	1050	751	49	61	131	90	80	0	691	962	736	79	97	184	80	65	0	0	0	0	0	0	0	0	0	0	0	0	0	0	0	0	0	0	0	1.413	1.134	1.108	1.280	1.717	1.073	0.881	0.000	0.000	0.000	0.000	0.000	0.000	0.000	0.000	0.000	0.000	0.000	0.000	0.000	0.000	52	340	1477	1884	0.499	Error	Error	865	612	0	0	1001	883	0	0	0	0
1	4	15	"RAS2"	"YNL098C"	2230	33290	90	9740	9109	4160	53	74	174	100	100	0	7884	7033	3571	85	95	74	100	100	0	0	0	0	0	0	0	0	0	0	0	0	0	0	0	0	0	0	0	1.242	1.303	1.288	1.359	1.269	1.250	0.937	0.000	0.000	0.000	0.000	0.000	0.000	0.000	0.000	0.000	0.000	0.000	0.000	0.000	0.000	52	420	17486	16004	0.313	Error	Error	9687	7799	0	0	9056	6948	0	0	0	0
1	5	15	""	"YNL114C"	2430	33290	90	8159	7320	3203	55	92	312	100	96	0	7306	7152	3683	87	100	162	100	96	0	0	0	0	0	0	0	0	0	0	0	0	0	0	0	0	0	0	0	1.123	1.028	1.071	1.119	1.394	0.975	0.924	0.000	0.000	0.000	0.000	0.000	0.000	0.000	0.000	0.000	0.000	0.000	0.000	0.000	0.000	52	420	15323	14330	0.167	Error	Error	8104	7219	0	0	7265	7065	0	0	0	0
1	6	15	"CPT1"	"YNL130C"	2620	33290	90	3268	3281	1994	54	57	20	100	100	0	4576	4770	3104	85	90	43	100	100	0	0	0	0	0	0	0	0	0	0	0	0	0	0	0	0	0	0	0	0.716	0.689	0.717	0.747	1.734	0.662	0.894	0.000	0.000	0.000	0.000	0.000	0.000	0.000	0.000	0.000	0.000	0.000	0.000	0.000	0.000	52	414	7705	7912	-0.483	Error	Error	3214	4491	0	0	3227	4685	0	0	0	0
1	7	15	""	"YNL051W"	2830	33290	90	4417	4093	1551	51	67	147	100	100	0	3844	3468	1338	84	88	37	100	100	0	0	0	0	0	0	0	0	0	0	0	0	0	0	0	0	0	0	0	1.161	1.194	1.171	1.211	1.233	1.162	0.933	0.000	0.000	0.000	0.000	0.000	0.000	0.000	0.000	0.000	0.000	0.000	0.000	0.000	0.000	52	420	8126	7426	0.216	Error	Error	4366	3760	0	0	4042	3384	0	0	0	0
1	8	15	"FKH2"	"YNL068C"	3030	33290	90	1883	1844	853	52	59	45	100	100	0	1453	1411	716	84	88	32	100	100	0	0	0	0	0	0	0	0	0	0	0	0	0	0	0	0	0	0	0	1.337	1.350	1.451	1.457	1.566	1.317	0.901	0.000	0.000	0.000	0.000	0.000	0.000	0.000	0.000	0.000	0.000	0.000	0.000	0.000	0.000	52	408	3200	3119	0.420	Error	Error	1831	1369	0	0	1792	1327	0	0	0	0
1	9	15	"END3"	"YNL084C"	3220	33300	100	4486	4339	2043	53	60	48	100	100	0	2565	2682	1424	86	91	51	100	100	0	0	0	0	0	0	0	0	0	0	0	0	0	0	0	0	0	0	0	1.788	1.651	1.747	1.771	1.368	1.598	0.924	0.000	0.000	0.000	0.000	0.000	0.000	0.000	0.000	0.000	0.000	0.000	0.000	0.000	0.000	80	520	6912	6882	0.839	Error	Error	4433	2479	0	0	4286	2596	0	0	0	0
1	10	15	""	"YNL100W"	3430	33290	90	10001	9412	4759	51	75	185	100	100	0	3079	2850	1433	87	94	46	100	100	0	0	0	0	0	0	0	0	0	0	0	0	0	0	0	0	0	0	0	3.326	3.388	3.421	3.413	1.524	3.475	0.931	0.000	0.000	0.000	0.000	0.000	0.000	0.000	0.000	0.000	0.000	0.000	0.000	0.000	0.000	52	414	12942	12124	1.734	Error	Error	9950	2992	0	0	9361	2763	0	0	0	0
1	11	15	""	"YNL116W"	3630	33290	90	1032	1058	453	54	62	60	94	92	0	943	918	380	86	89	24	94	94	0	0	0	0	0	0	0	0	0	0	0	0	0	0	0	0	0	0	0	1.141	1.207	1.181	1.234	1.616	1.208	0.915	0.000	0.000	0.000	0.000	0.000	0.000	0.000	0.000	0.000	0.000	0.000	0.000	0.000	0.000	52	414	1835	1836	0.191	Error	Error	978	857	0	0	1004	832	0	0	0	0
1	12	15	""	"YNL132W"	3830	33290	90	1288	1246	598	52	56	30	100	100	0	3928	3353	1699	83	88	51	100	100	0	0	0	0	0	0	0	0	0	0	0	0	0	0	0	0	0	0	0	0.321	0.365	0.380	0.387	1.453	0.354	0.926	0.000	0.000	0.000	0.000	0.000	0.000	0.000	0.000	0.000	0.000	0.000	0.000	0.000	0.000	52	408	5081	4464	-1.637	Error	Error	1236	3845	0	0	1194	3270	0	0	0	0
1	13	15	"MSG5"	"YNL053W"	4020	33300	100	1962	1958	873	49	51	13	100	100	0	1582	1479	767	83	83	17	98	98	0	0	0	0	0	0	0	0	0	0	0	0	0	0	0	0	0	0	0	1.276	1.367	1.379	1.560	1.669	1.305	0.919	0.000	0.000	0.000	0.000	0.000	0.000	0.000	0.000	0.000	0.000	0.000	0.000	0.000	0.000	80	521	3412	3305	0.352	Error	Error	1913	1499	0	0	1909	1396	0	0	0	0
1	14	15	"TOM7"	"YNL070W"	4220	33300	100	4589	7004	5749	50	52	14	100	100	0	5152	6803	5939	82	83	16	97	97	0	0	0	0	0	0	0	0	0	0	0	0	0	0	0	0	0	0	0	0.895	1.035	1.109	1.185	1.673	0.990	0.929	0.000	0.000	0.000	0.000	0.000	0.000	0.000	0.000	0.000	0.000	0.000	0.000	0.000	0.000	80	526	9609	13675	-0.160	Error	Error	4539	5070	0	0	6954	6721	0	0	0	0
1	15	15	""	"YNL086W"	4430	33300	90	764	814	480	50	52	13	100	100	0	776	755	417	82	84	15	96	94	0	0	0	0	0	0	0	0	0	0	0	0	0	0	0	0	0	0	0	1.029	1.135	1.063	1.247	1.796	1.182	0.794	0.000	0.000	0.000	0.000	0.000	0.000	0.000	0.000	0.000	0.000	0.000	0.000	0.000	0.000	52	420	1408	1437	0.041	Error	Error	714	694	0	0	764	673	0	0	0	0
1	16	15	"POL1"	"YNL102W"	4620	33300	80	861	1040	765	50	51	11	100	100	0	604	1312	1226	86	87	19	98	98	0	0	0	0	0	0	0	0	0	0	0	0	0	0	0	0	0	0	0	1.566	0.808	0.974	1.045	1.863	0.678	0.847	0.000	0.000	0.000	0.000	0.000	0.000	0.000	0.000	0.000	0.000	0.000	0.000	0.000	0.000	52	340	1329	2216	0.647	Error	Error	811	518	0	0	990	1226	0	0	0	0
1	17	15	"DCP2"	"YNL118C"	4820	33300	100	1268	1778	1265	54	56	16	100	100	0	1551	2205	1650	84	85	16	98	98	0	0	0	0	0	0	0	0	0	0	0	0	0	0	0	0	0	0	0	0.828	0.813	0.798	0.873	1.468	0.784	0.931	0.000	0.000	0.000	0.000	0.000	0.000	0.000	0.000	0.000	0.000	0.000	0.000	0.000	0.000	80	520	2681	3845	-0.273	Error	Error	1214	1467	0	0	1724	2121	0	0	0	0
1	18	15	""	"YNL134C"	5020	33300	100	33594	29378	11914	54	62	32	100	100	0	2209	1902	858	84	85	20	97	97	0	0	0	0	0	0	0	0	0	0	0	0	0	0	0	0	0	0	0	15.784	16.130	16.150	16.859	1.337	16.019	0.941	0.000	0.000	0.000	0.000	0.000	0.000	0.000	0.000	0.000	0.000	0.000	0.000	0.000	0.000	80	519	35665	31142	3.980	Error	Error	33540	2125	0	0	29324	1818	0	0	0	0
1	19	15	"CMK2"	"YOL016C"	5230	33290	90	1124	1320	864	54	66	38	100	100	0	770	839	557	85	87	27	98	94	0	0	0	0	0	0	0	0	0	0	0	0	0	0	0	0	0	0	0	1.562	1.679	1.838	1.804	1.657	1.723	0.826	0.000	0.000	0.000	0.000	0.000	0.000	0.000	0.000	0.000	0.000	0.000	0.000	0.000	0.000	52	414	1755	2020	0.643	Error	Error	1070	685	0	0	1266	754	0	0	0	0
1	20	15	""	"YOL032W"	5420	33300	100	2077	2220	1102	52	56	22	100	100	0	1117	1161	601	87	87	17	97	97	0	0	0	0	0	0	0	0	0	0	0	0	0	0	0	0	0	0	0	1.966	2.019	2.120	2.191	1.664	2.001	0.901	0.000	0.000	0.000	0.000	0.000	0.000	0.000	0.000	0.000	0.000	0.000	0.000	0.000	0.000	80	514	3055	3242	0.975	Error	Error	2025	1030	0	0	2168	1074	0	0	0	0
1	21	15	""	"YOL048C"	5620	33300	100	2077	2233	1236	51	52	14	100	100	0	719	712	393	86	87	20	92	90	0	0	0	0	0	0	0	0	0	0	0	0	0	0	0	0	0	0	0	3.201	3.486	3.486	3.806	1.686	3.471	0.914	0.000	0.000	0.000	0.000	0.000	0.000	0.000	0.000	0.000	0.000	0.000	0.000	0.000	0.000	80	534	2659	2808	1.678	Error	Error	2026	633	0	0	2182	626	0	0	0	0
1	1	16	""	"YOL063C"	1620	33490	80	574	896	952	50	51	11	100	100	0	403	732	783	85	88	39	92	80	0	0	0	0	0	0	0	0	0	0	0	0	0	0	0	0	0	0	0	1.648	1.308	1.309	1.404	1.883	1.268	0.867	0.000	0.000	0.000	0.000	0.000	0.000	0.000	0.000	0.000	0.000	0.000	0.000	0.000	0.000	52	332	842	1493	0.721	Error	Error	524	318	0	0	846	647	0	0	0	0
1	2	16	""	"YOL080C"	1830	33490	90	1404	1397	569	50	51	14	100	100	0	2597	2455	1149	82	84	17	100	100	0	0	0	0	0	0	0	0	0	0	0	0	0	0	0	0	0	0	0	0.538	0.568	0.573	0.620	1.653	0.516	0.813	0.000	0.000	0.000	0.000	0.000	0.000	0.000	0.000	0.000	0.000	0.000	0.000	0.000	0.000	52	420	3869	3720	-0.893	Error	Error	1354	2515	0	0	1347	2373	0	0	0	0
1	3	16	"COQ3"	"YOL096C"	2020	33490	90	425	711	740	50	72	153	61	57	0	368	516	512	82	108	199	57	42	0	0	0	0	0	0	0	0	0	0	0	0	0	0	0	0	0	0	0	1.311	1.523	1.800	1.562	2.533	1.415	0.754	0.000	0.000	0.000	0.000	0.000	0.000	0.000	0.000	0.000	0.000	0.000	0.000	0.000	0.000	52	420	661	1095	0.391	Error	Error	375	286	0	0	661	434	0	0	0	0
1	4	16	"TLG2"	"YOL018C"	2230	33500	90	2614	2481	982	49	51	14	100	100	0	1773	1663	818	82	82	24	100	100	0	0	0	0	0	0	0	0	0	0	0	0	0	0	0	0	0	0	0	1.517	1.538	1.571	1.664	1.417	1.475	0.899	0.000	0.000	0.000	0.000	0.000	0.000	0.000	0.000	0.000	0.000	0.000	0.000	0.000	0.000	52	420	4256	4013	0.601	Error	Error	2565	1691	0	0	2432	1581	0	0	0	0
1	5	16	""	"YOL034W"	2430	33490	90	626	816	583	50	50	11	100	100	0	888	1064	706	81	81	16	98	98	0	0	0	0	0	0	0	0	0	0	0	0	0	0	0	0	0	0	0	0.714	0.779	0.812	0.836	1.573	0.792	0.899	0.000	0.000	0.000	0.000	0.000	0.000	0.000	0.000	0.000	0.000	0.000	0.000	0.000	0.000	52	420	1383	1749	-0.486	Error	Error	576	807	0	0	766	983	0	0	0	0
1	6	16	""	"YOL050C"	2630	33490	90	2064	2182	986	50	54	41	100	98	0	1605	1689	861	83	83	17	96	96	0	0	0	0	0	0	0	0	0	0	0	0	0	0	0	0	0	0	0	1.323	1.328	1.307	1.406	1.434	1.267	0.904	0.000	0.000	0.000	0.000	0.000	0.000	0.000	0.000	0.000	0.000	0.000	0.000	0.000	0.000	52	420	3536	3738	0.404	Error	Error	2014	1522	0	0	2132	1606	0	0	0	0
1	7	16	"INP54"	"YOL065C"	2830	33500	90	1343	1408	742	50	52	12	100	100	0	1172	1203	698	84	87	20	98	98	0	0	0	0	0	0	0	0	0	0	0	0	0	0	0	0	0	0	0	1.188	1.214	1.239	1.288	1.512	1.173	0.896	0.000	0.000	0.000	0.000	0.000	0.000	0.000	0.000	0.000	0.000	0.000	0.000	0.000	0.000	52	420	2381	2477	0.249	Error	Error	1293	1088	0	0	1358	1119	0	0	0	0
1	8	16	""	"YOL082W"	3030	33500	90	6087	5865	2192	52	58	45	100	100	0	1625	1565	544	87	88	20	100	100	0	0	0	0	0	0	0	0	0	0	0	0	0	0	0	0	0	0	0	3.924	3.933	3.983	3.921	1.301	4.084	0.932	0.000	0.000	0.000	0.000	0.000	0.000	0.000	0.000	0.000	0.000	0.000	0.000	0.000	0.000	52	420	7573	7291	1.972	Error	Error	6035	1538	0	0	5813	1478	0	0	0	0
1	9	16	""	"YOL098C"	3230	33490	90	3138	3323	2223	52	57	37	100	100	0	6995	8243	6102	84	93	90	100	100	0	0	0	0	0	0	0	0	0	0	0	0	0	0	0	0	0	0	0	0.447	0.401	0.397	0.444	1.597	0.376	0.935	0.000	0.000	0.000	0.000	0.000	0.000	0.000	0.000	0.000	0.000	0.000	0.000	0.000	0.000	52	414	9997	11430	-1.163	Error	Error	3086	6911	0	0	3271	8159	0	0	0	0
1	10	16	"TAT2"	"YOL020W"	3440	33500	90	2022	2055	1134	51	59	46	100	100	0	3444	3396	1833	84	91	52	100	100	0	0	0	0	0	0	0	0	0	0	0	0	0	0	0	0	0	0	0	0.587	0.605	0.604	0.594	1.364	0.608	0.926	0.000	0.000	0.000	0.000	0.000	0.000	0.000	0.000	0.000	0.000	0.000	0.000	0.000	0.000	52	414	5331	5316	-0.770	Error	Error	1971	3360	0	0	2004	3312	0	0	0	0
1	11	16	""	"YOL036W"	3630	33500	100	2131	2126	1238	51	52	12	100	100	0	2895	3425	2266	83	84	17	100	100	0	0	0	0	0	0	0	0	0	0	0	0	0	0	0	0	0	0	0	0.740	0.621	0.648	0.675	1.588	0.582	0.922	0.000	0.000	0.000	0.000	0.000	0.000	0.000	0.000	0.000	0.000	0.000	0.000	0.000	0.000	80	510	4892	5417	-0.435	Error	Error	2080	2812	0	0	2075	3342	0	0	0	0
1	12	16	"SPE2"	"YOL052C"	3820	33500	100	2087	2418	1313	51	52	12	100	100	0	1711	1922	1186	83	84	18	98	97	0	0	0	0	0	0	0	0	0	0	0	0	0	0	0	0	0	0	0	1.251	1.287	1.295	1.379	1.445	1.229	0.924	0.000	0.000	0.000	0.000	0.000	0.000	0.000	0.000	0.000	0.000	0.000	0.000	0.000	0.000	80	519	3664	4206	0.323	Error	Error	2036	1628	0	0	2367	1839	0	0	0	0
1	13	16	"RTG1"	"YOL067C"	4020	33500	80	927	1395	1521	48	52	14	100	100	0	877	1384	1202	80	82	18	100	100	0	0	0	0	0	0	0	0	0	0	0	0	0	0	0	0	0	0	0	1.103	1.033	0.971	0.991	1.630	1.179	0.855	0.000	0.000	0.000	0.000	0.000	0.000	0.000	0.000	0.000	0.000	0.000	0.000	0.000	0.000	52	340	1676	2651	0.141	Error	Error	879	797	0	0	1347	1304	0	0	0	0
1	14	16	""	"YOL084W"	4220	33500	90	681	622	366	50	51	12	100	100	0	339	429	264	78	80	18	94	92	0	0	0	0	0	0	0	0	0	0	0	0	0	0	0	0	0	0	0	2.418	1.630	1.590	1.819	1.669	1.460	0.856	0.000	0.000	0.000	0.000	0.000	0.000	0.000	0.000	0.000	0.000	0.000	0.000	0.000	0.000	52	420	892	923	1.274	Error	Error	631	261	0	0	572	351	0	0	0	0
1	15	16	"PKH2"	"YOL100W"	4420	33500	100	6232	6312	3918	50	52	11	100	100	0	2573	3077	2115	84	85	16	97	96	0	0	0	0	0	0	0	0	0	0	0	0	0	0	0	0	0	0	0	2.484	2.092	2.169	2.364	1.656	2.018	0.930	0.000	0.000	0.000	0.000	0.000	0.000	0.000	0.000	0.000	0.000	0.000	0.000	0.000	0.000	80	521	8671	9255	1.313	Error	Error	6182	2489	0	0	6262	2993	0	0	0	0
1	16	16	""	"YOL022C"	4610	33500	90	2582	2484	1127	53	74	145	100	96	0	3759	3426	1818	86	134	348	94	88	0	0	0	0	0	0	0	0	0	0	0	0	0	0	0	0	0	0	0	0.689	0.728	0.714	0.782	1.457	0.682	0.917	0.000	0.000	0.000	0.000	0.000	0.000	0.000	0.000	0.000	0.000	0.000	0.000	0.000	0.000	52	414	6202	5771	-0.538	Error	Error	2529	3673	0	0	2431	3340	0	0	0	0
1	17	16	"PRE6"	"YOL038W"	4820	33500	100	8258	7957	3709	53	68	121	100	98	0	5018	4573	2402	87	118	294	96	91	0	0	0	0	0	0	0	0	0	0	0	0	0	0	0	0	0	0	0	1.664	1.762	1.823	2.059	1.823	1.711	0.947	0.000	0.000	0.000	0.000	0.000	0.000	0.000	0.000	0.000	0.000	0.000	0.000	0.000	0.000	80	518	13136	12390	0.735	Error	Error	8205	4931	0	0	7904	4486	0	0	0	0
1	18	16	""	"YOL053W"	5020	33500	100	3745	3400	1492	52	55	13	100	100	0	1123	1037	520	84	87	19	93	92	0	0	0	0	0	0	0	0	0	0	0	0	0	0	0	0	0	0	0	3.554	3.513	3.531	4.076	1.762	3.444	0.911	0.000	0.000	0.000	0.000	0.000	0.000	0.000	0.000	0.000	0.000	0.000	0.000	0.000	0.000	80	520	4732	4301	1.830	Error	Error	3693	1039	0	0	3348	953	0	0	0	0
1	19	16	"NUF2"	"YOL069W"	5230	33500	100	2632	2557	1450	52	54	14	100	100	0	1938	1948	1153	86	87	18	100	100	0	0	0	0	0	0	0	0	0	0	0	0	0	0	0	0	0	0	0	1.393	1.345	1.401	1.412	1.675	1.331	0.924	0.000	0.000	0.000	0.000	0.000	0.000	0.000	0.000	0.000	0.000	0.000	0.000	0.000	0.000	80	534	4432	4367	0.478	Error	Error	2580	1852	0	0	2505	1862	0	0	0	0
1	20	16	"ADH1"	"YOL086C"	5430	33500	100	11349	14685	9255	53	55	13	100	100	0	8651	12707	8819	88	90	17	100	100	0	0	0	0	0	0	0	0	0	0	0	0	0	0	0	0	0	0	0	1.319	1.160	1.199	1.258	1.581	1.120	0.948	0.000	0.000	0.000	0.000	0.000	0.000	0.000	0.000	0.000	0.000	0.000	0.000	0.000	0.000	80	505	19859	27251	0.400	Error	Error	11296	8563	0	0	14632	12619	0	0	0	0
1	21	16	"TPT1"	"YOL102C"	5610	33500	90	1743	1488	731	52	59	33	100	96	0	1780	1492	826	90	100	71	94	90	0	0	0	0	0	0	0	0	0	0	0	0	0	0	0	0	0	0	0	1.001	1.024	1.025	1.169	1.563	0.926	0.928	0.000	0.000	0.000	0.000	0.000	0.000	0.000	0.000	0.000	0.000	0.000	0.000	0.000	0.000	52	406	3381	2838	0.001	Error	Error	1691	1690	0	0	1436	1402	0	0	0	0
1	1	17	"RPL33B"	"YOR234C"	1610	33690	90	4405	4117	1902	50	53	25	100	100	0	10221	9415	4987	86	103	161	100	100	0	0	0	0	0	0	0	0	0	0	0	0	0	0	0	0	0	0	0	0.430	0.436	0.442	0.472	1.425	0.401	0.924	0.000	0.000	0.000	0.000	0.000	0.000	0.000	0.000	0.000	0.000	0.000	0.000	0.000	0.000	52	412	14490	13396	-1.219	Error	Error	4355	10135	0	0	4067	9329	0	0	0	0
1	2	17	"CLP1"	"YOR250C"	1820	33690	90	2160	1954	846	53	58	22	100	100	0	1977	1908	1069	86	90	28	100	100	0	0	0	0	0	0	0	0	0	0	0	0	0	0	0	0	0	0	0	1.114	1.043	1.107	1.169	1.522	0.943	0.891	0.000	0.000	0.000	0.000	0.000	0.000	0.000	0.000	0.000	0.000	0.000	0.000	0.000	0.000	52	420	3998	3723	0.156	Error	Error	2107	1891	0	0	1901	1822	0	0	0	0
1	3	17	"PNT1"	"YOR266W"	2030	33690	90	1799	2054	1418	56	74	102	100	100	0	1366	1289	897	97	118	123	96	82	0	0	0	0	0	0	0	0	0	0	0	0	0	0	0	0	0	0	0	1.374	1.676	1.737	1.736	1.622	1.692	0.866	0.000	0.000	0.000	0.000	0.000	0.000	0.000	0.000	0.000	0.000	0.000	0.000	0.000	0.000	52	420	3012	3190	0.458	Error	Error	1743	1269	0	0	1998	1192	0	0	0	0
1	4	17	""	"YOR282W"	2220	33690	90	907	886	251	53	56	18	100	100	0	977	933	320	91	97	34	100	100	0	0	0	0	0	0	0	0	0	0	0	0	0	0	0	0	0	0	0	0.964	0.989	0.974	1.023	1.378	0.958	0.886	0.000	0.000	0.000	0.000	0.000	0.000	0.000	0.000	0.000	0.000	0.000	0.000	0.000	0.000	52	420	1740	1675	-0.053	Error	Error	854	886	0	0	833	842	0	0	0	0
1	5	17	""	"YOR298W"	2430	33690	90	1177	1086	530	50	52	14	98	98	0	1445	1285	772	84	86	23	96	96	0	0	0	0	0	0	0	0	0	0	0	0	0	0	0	0	0	0	0	0.828	0.863	0.818	0.997	1.629	0.793	0.914	0.000	0.000	0.000	0.000	0.000	0.000	0.000	0.000	0.000	0.000	0.000	0.000	0.000	0.000	52	420	2488	2237	-0.272	Error	Error	1127	1361	0	0	1036	1201	0	0	0	0
1	6	17	"SPS4"	"YOR313C"	2630	33690	90	3798	4386	2532	49	53	22	100	100	0	2487	2683	1527	86	88	28	100	100	0	0	0	0	0	0	0	0	0	0	0	0	0	0	0	0	0	0	0	1.561	1.670	1.603	1.715	1.409	1.700	0.920	0.000	0.000	0.000	0.000	0.000	0.000	0.000	0.000	0.000	0.000	0.000	0.000	0.000	0.000	52	414	6150	6934	0.643	Error	Error	3749	2401	0	0	4337	2597	0	0	0	0
1	7	17	"DFR1"	"YOR236W"	2820	33700	100	1970	1913	1011	50	52	15	100	100	0	2540	2539	1475	86	88	23	100	100	0	0	0	0	0	0	0	0	0	0	0	0	0	0	0	0	0	0	0	0.782	0.759	0.782	0.809	1.323	0.720	0.936	0.000	0.000	0.000	0.000	0.000	0.000	0.000	0.000	0.000	0.000	0.000	0.000	0.000	0.000	80	522	4374	4316	-0.354	Error	Error	1920	2454	0	0	1863	2453	0	0	0	0
1	8	17	""	"YOR252W"	3020	33690	90	3446	3205	1300	53	56	17	100	100	0	3981	3751	1602	87	90	33	100	100	0	0	0	0	0	0	0	0	0	0	0	0	0	0	0	0	0	0	0	0.871	0.860	0.876	0.891	1.413	0.818	0.929	0.000	0.000	0.000	0.000	0.000	0.000	0.000	0.000	0.000	0.000	0.000	0.000	0.000	0.000	52	420	7287	6816	-0.199	Error	Error	3393	3894	0	0	3152	3664	0	0	0	0
1	9	17	""	"YOR268C"	3230	33690	90	235	245	155	54	56	15	98	94	0	344	351	223	82	86	29	94	88	0	0	0	0	0	0	0	0	0	0	0	0	0	0	0	0	0	0	0	0.691	0.710	0.681	0.739	1.679	1.444	0.335	0.000	0.000	0.000	0.000	0.000	0.000	0.000	0.000	0.000	0.000	0.000	0.000	0.000	0.000	52	420	443	460	-0.534	Error	Error	181	262	0	0	191	269	0	0	0	0
1	10	17	""	"YOR284W"	3430	33690	90	1424	1357	504	54	63	67	100	100	0	744	717	260	84	87	25	100	100	0	0	0	0	0	0	0	0	0	0	0	0	0	0	0	0	0	0	0	2.076	2.058	1.992	2.071	1.494	2.036	0.840	0.000	0.000	0.000	0.000	0.000	0.000	0.000	0.000	0.000	0.000	0.000	0.000	0.000	0.000	52	420	2030	1936	1.054	Error	Error	1370	660	0	0	1303	633	0	0	0	0
1	11	17	""	"YOR300W"	3630	33690	90	1772	1596	625	53	59	41	100	98	0	1586	1538	659	86	90	29	100	98	0	0	0	0	0	0	0	0	0	0	0	0	0	0	0	0	0	0	0	1.146	1.063	1.084	1.135	1.513	1.026	0.917	0.000	0.000	0.000	0.000	0.000	0.000	0.000	0.000	0.000	0.000	0.000	0.000	0.000	0.000	52	414	3219	2995	0.197	Error	Error	1719	1500	0	0	1543	1452	0	0	0	0
1	12	17	""	"YOR315W"	3830	33700	100	2518	3093	2169	52	53	12	100	100	0	2183	2977	2125	85	87	18	100	100	0	0	0	0	0	0	0	0	0	0	0	0	0	0	0	0	0	0	0	1.175	1.052	1.047	1.067	1.489	1.040	0.921	0.000	0.000	0.000	0.000	0.000	0.000	0.000	0.000	0.000	0.000	0.000	0.000	0.000	0.000	80	514	4564	5933	0.233	Error	Error	2466	2098	0	0	3041	2892	0	0	0	0
1	13	17	""	"YOR238W"	4030	33700	100	2911	2899	1321	50	52	12	100	100	0	2151	2186	1039	83	86	20	100	100	0	0	0	0	0	0	0	0	0	0	0	0	0	0	0	0	0	0	0	1.383	1.355	1.350	1.402	1.486	1.333	0.930	0.000	0.000	0.000	0.000	0.000	0.000	0.000	0.000	0.000	0.000	0.000	0.000	0.000	0.000	80	526	4929	4952	0.468	Error	Error	2861	2068	0	0	2849	2103	0	0	0	0
1	14	17	"SEC63"	"YOR254C"	4230	33700	100	5728	5643	3576	50	53	14	100	100	0	10494	10661	6833	85	87	19	100	100	0	0	0	0	0	0	0	0	0	0	0	0	0	0	0	0	0	0	0	0.545	0.529	0.530	0.539	1.602	0.515	0.929	0.000	0.000	0.000	0.000	0.000	0.000	0.000	0.000	0.000	0.000	0.000	0.000	0.000	0.000	80	513	16087	16169	-0.874	Error	Error	5678	10409	0	0	5593	10576	0	0	0	0
1	15	17	"VPH1"	"YOR270C"	4430	33700	100	8743	7953	4818	53	55	15	100	100	0	9853	12132	7967	87	89	23	100	100	0	0	0	0	0	0	0	0	0	0	0	0	0	0	0	0	0	0	0	0.890	0.656	0.640	0.681	1.496	0.627	0.930	0.000	0.000	0.000	0.000	0.000	0.000	0.000	0.000	0.000	0.000	0.000	0.000	0.000	0.000	80	505	18456	19945	-0.168	Error	Error	8690	9766	0	0	7900	12045	0	0	0	0
1	16	17	""	"YOR286W"	4620	33700	100	7522	7131	3360	53	54	12	100	100	0	7202	6909	3605	86	89	19	97	97	0	0	0	0	0	0	0	0	0	0	0	0	0	0	0	0	0	0	0	1.050	1.037	1.053	1.181	1.852	0.999	0.941	0.000	0.000	0.000	0.000	0.000	0.000	0.000	0.000	0.000	0.000	0.000	0.000	0.000	0.000	80	504	14585	13901	0.070	Error	Error	7469	7116	0	0	7078	6823	0	0	0	0
1	17	17	""	"YOR302W"	4820	33700	100	1961	2470	1962	52	54	13	98	97	0	1260	1827	1474	86	89	20	98	97	0	0	0	0	0	0	0	0	0	0	0	0	0	0	0	0	0	0	0	1.626	1.389	1.336	1.401	1.545	1.378	0.921	0.000	0.000	0.000	0.000	0.000	0.000	0.000	0.000	0.000	0.000	0.000	0.000	0.000	0.000	80	505	3083	4159	0.701	Error	Error	1909	1174	0	0	2418	1741	0	0	0	0
1	18	17	"FAA1"	"YOR317W"	5010	33700	90	5954	5486	2500	53	71	126	100	100	0	3493	3332	1818	85	110	168	98	92	0	0	0	0	0	0	0	0	0	0	0	0	0	0	0	0	0	0	0	1.732	1.673	1.708	1.879	1.532	1.530	0.932	0.000	0.000	0.000	0.000	0.000	0.000	0.000	0.000	0.000	0.000	0.000	0.000	0.000	0.000	52	414	9309	8680	0.792	Error	Error	5901	3408	0	0	5433	3247	0	0	0	0
1	19	17	""	"YOR240W"	5220	33700	90	3604	3312	1381	52	56	22	100	100	0	4579	4105	1761	86	89	24	100	100	0	0	0	0	0	0	0	0	0	0	0	0	0	0	0	0	0	0	0	0.791	0.811	0.811	0.835	1.309	0.784	0.917	0.000	0.000	0.000	0.000	0.000	0.000	0.000	0.000	0.000	0.000	0.000	0.000	0.000	0.000	52	420	8045	7279	-0.339	Error	Error	3552	4493	0	0	3260	4019	0	0	0	0
1	20	17	""	"YOR256C"	5420	33700	90	2567	2424	802	54	57	19	100	100	0	2546	2404	855	87	91	25	100	100	0	0	0	0	0	0	0	0	0	0	0	0	0	0	0	0	0	0	0	1.022	1.023	1.030	1.046	1.360	0.999	0.932	0.000	0.000	0.000	0.000	0.000	0.000	0.000	0.000	0.000	0.000	0.000	0.000	0.000	0.000	52	420	4972	4687	0.031	Error	Error	2513	2459	0	0	2370	2317	0	0	0	0
1	21	17	"YTM1"	"YOR272W"	5620	33700	90	2030	2034	658	52	56	26	100	100	0	4465	4305	1419	90	96	38	100	100	0	0	0	0	0	0	0	0	0	0	0	0	0	0	0	0	0	0	0	0.452	0.470	0.472	0.478	1.219	0.444	0.927	0.000	0.000	0.000	0.000	0.000	0.000	0.000	0.000	0.000	0.000	0.000	0.000	0.000	0.000	52	420	6353	6197	-1.145	Error	Error	1978	4375	0	0	1982	4215	0	0	0	0
1	1	18	"MPD1"	"YOR288C"	1620	33890	90	2844	2765	1072	52	56	22	100	100	0	3371	3282	1344	86	88	21	100	100	0	0	0	0	0	0	0	0	0	0	0	0	0	0	0	0	0	0	0	0.850	0.849	0.881	0.875	1.346	0.818	0.918	0.000	0.000	0.000	0.000	0.000	0.000	0.000	0.000	0.000	0.000	0.000	0.000	0.000	0.000	52	420	6077	5909	-0.235	Error	Error	2792	3285	0	0	2713	3196	0	0	0	0
1	2	18	""	"YOR304C-A"	1820	33890	90	2110	1947	922	56	63	29	100	100	0	2011	1781	1009	84	88	36	100	98	0	0	0	0	0	0	0	0	0	0	0	0	0	0	0	0	0	0	0	1.066	1.114	1.096	1.274	1.577	1.030	0.919	0.000	0.000	0.000	0.000	0.000	0.000	0.000	0.000	0.000	0.000	0.000	0.000	0.000	0.000	52	420	3981	3588	0.092	Error	Error	2054	1927	0	0	1891	1697	0	0	0	0
1	3	18	"HSH49"	"YOR319W"	2030	33890	90	3104	3151	1615	57	73	132	100	98	0	3391	3280	1724	94	102	64	100	100	0	0	0	0	0	0	0	0	0	0	0	0	0	0	0	0	0	0	0	0.924	0.971	0.997	0.995	1.288	0.916	0.909	0.000	0.000	0.000	0.000	0.000	0.000	0.000	0.000	0.000	0.000	0.000	0.000	0.000	0.000	52	420	6344	6280	-0.114	Error	Error	3047	3297	0	0	3094	3186	0	0	0	0
1	4	18	"GRE1"	"YPL223C"	2220	33890	90	926	908	399	55	61	22	100	100	0	421	411	262	94	101	33	90	88	0	0	0	0	0	0	0	0	0	0	0	0	0	0	0	0	0	0	0	2.664	2.691	2.669	3.446	2.118	2.696	0.628	0.000	0.000	0.000	0.000	0.000	0.000	0.000	0.000	0.000	0.000	0.000	0.000	0.000	0.000	52	420	1198	1170	1.413	Error	Error	871	327	0	0	853	317	0	0	0	0
1	5	18	"YAR1"	"YPL239W"	2420	33890	90	6038	5595	3216	55	62	27	100	100	0	5033	5484	3438	89	98	53	96	94	0	0	0	0	0	0	0	0	0	0	0	0	0	0	0	0	0	0	0	1.210	1.027	1.069	1.234	2.068	0.950	0.914	0.000	0.000	0.000	0.000	0.000	0.000	0.000	0.000	0.000	0.000	0.000	0.000	0.000	0.000	52	420	10927	10935	0.275	Error	Error	5983	4944	0	0	5540	5395	0	0	0	0
1	6	18	"BBP1"	"YPL255W"	2640	33890	90	1372	1373	616	54	65	65	100	98	0	1216	1266	645	88	93	32	100	94	0	0	0	0	0	0	0	0	0	0	0	0	0	0	0	0	0	0	0	1.168	1.120	1.082	1.242	1.703	1.081	0.898	0.000	0.000	0.000	0.000	0.000	0.000	0.000	0.000	0.000	0.000	0.000	0.000	0.000	0.000	52	420	2446	2497	0.225	Error	Error	1318	1128	0	0	1319	1178	0	0	0	0
1	7	18	"ATP15"	"YPL271W"	2830	33890	90	15677	18689	12225	53	76	223	100	98	0	5431	6783	4932	86	92	53	100	100	0	0	0	0	0	0	0	0	0	0	0	0	0	0	0	0	0	0	0	2.923	2.783	2.975	3.117	1.455	2.686	0.908	0.000	0.000	0.000	0.000	0.000	0.000	0.000	0.000	0.000	0.000	0.000	0.000	0.000	0.000	52	414	20969	25333	1.548	Error	Error	15624	5345	0	0	18636	6697	0	0	0	0
1	8	18	""	"YPR004C"	3030	33890	90	8510	8097	3454	52	63	91	100	100	0	7988	6911	3453	84	88	33	100	100	0	0	0	0	0	0	0	0	0	0	0	0	0	0	0	0	0	0	0	1.070	1.178	1.166	1.299	1.464	1.126	0.933	0.000	0.000	0.000	0.000	0.000	0.000	0.000	0.000	0.000	0.000	0.000	0.000	0.000	0.000	52	420	16362	14872	0.098	Error	Error	8458	7904	0	0	8045	6827	0	0	0	0
1	9	18	"ATP20"	"YPR020W"	3230	33890	90	29680	25707	17308	55	94	324	96	96	0	10273	8986	6620	85	96	91	96	94	0	0	0	0	0	0	0	0	0	0	0	0	0	0	0	0	0	0	0	2.908	2.882	2.951	3.283	1.780	2.789	0.941	0.000	0.000	0.000	0.000	0.000	0.000	0.000	0.000	0.000	0.000	0.000	0.000	0.000	0.000	52	420	39813	34553	1.540	Error	Error	29625	10188	0	0	25652	8901	0	0	0	0
1	10	18	""	"YPL225W"	3420	33890	90	14057	16780	12289	57	70	66	100	100	0	5406	7371	5911	88	101	110	100	98	0	0	0	0	0	0	0	0	0	0	0	0	0	0	0	0	0	0	0	2.633	2.296	2.545	2.466	1.375	2.157	0.924	0.000	0.000	0.000	0.000	0.000	0.000	0.000	0.000	0.000	0.000	0.000	0.000	0.000	0.000	52	420	19318	24006	1.396	Error	Error	14000	5318	0	0	16723	7283	0	0	0	0
1	11	18	"CIN2"	"YPL241C"	3630	33890	90	1130	1133	443	58	65	34	100	100	0	1787	1664	596	92	98	30	100	100	0	0	0	0	0	0	0	0	0	0	0	0	0	0	0	0	0	0	0	0.632	0.684	0.636	0.697	1.379	0.651	0.918	0.000	0.000	0.000	0.000	0.000	0.000	0.000	0.000	0.000	0.000	0.000	0.000	0.000	0.000	52	414	2767	2647	-0.661	Error	Error	1072	1695	0	0	1075	1572	0	0	0	0
1	12	18	""	"YPL257W"	3820	33900	100	865	842	470	52	56	18	100	98	0	550	625	406	87	91	25	91	90	0	0	0	0	0	0	0	0	0	0	0	0	0	0	0	0	0	0	0	1.756	1.468	1.598	1.742	1.711	1.354	0.895	0.000	0.000	0.000	0.000	0.000	0.000	0.000	0.000	0.000	0.000	0.000	0.000	0.000	0.000	80	534	1276	1328	0.812	Error	Error	813	463	0	0	790	538	0	0	0	0
1	13	18	""	"YPL273W"	4030	33900	70	737	1596	1733	50	51	12	100	100	0	603	1320	1394	84	88	26	96	93	0	0	0	0	0	0	0	0	0	0	0	0	0	0	0	0	0	0	0	1.324	1.251	1.103	1.365	2.453	1.281	0.857	0.000	0.000	0.000	0.000	0.000	0.000	0.000	0.000	0.000	0.000	0.000	0.000	0.000	0.000	32	236	1206	2782	0.405	Error	Error	687	519	0	0	1546	1236	0	0	0	0
1	14	18	"ICL2"	"YPR006C"	4220	33900	100	1237	1323	661	49	50	11	100	100	0	398	469	279	83	85	18	95	95	0	0	0	0	0	0	0	0	0	0	0	0	0	0	0	0	0	0	0	3.771	3.301	3.481	3.745	1.607	3.169	0.791	0.000	0.000	0.000	0.000	0.000	0.000	0.000	0.000	0.000	0.000	0.000	0.000	0.000	0.000	80	537	1503	1660	1.915	Error	Error	1188	315	0	0	1274	386	0	0	0	0
1	15	18	""	"YPR022C"	4420	33900	90	1146	1576	1169	51	52	11	100	100	0	1134	1548	1321	83	86	24	100	98	0	0	0	0	0	0	0	0	0	0	0	0	0	0	0	0	0	0	0	1.042	1.041	1.044	1.187	1.814	0.960	0.864	0.000	0.000	0.000	0.000	0.000	0.000	0.000	0.000	0.000	0.000	0.000	0.000	0.000	0.000	52	420	2146	2990	0.059	Error	Error	1095	1051	0	0	1525	1465	0	0	0	0
1	16	18	"ALG5"	"YPL227C"	4620	33900	100	3681	3725	1868	53	54	12	100	100	0	2759	2943	1702	85	88	18	100	100	0	0	0	0	0	0	0	0	0	0	0	0	0	0	0	0	0	0	0	1.357	1.285	1.331	1.419	1.440	1.208	0.940	0.000	0.000	0.000	0.000	0.000	0.000	0.000	0.000	0.000	0.000	0.000	0.000	0.000	0.000	80	534	6302	6530	0.440	Error	Error	3628	2674	0	0	3672	2858	0	0	0	0
1	17	18	"SRP68"	"YPL243W"	4830	33900	100	2905	3299	1876	51	53	13	100	100	0	3458	3943	2408	86	89	20	98	98	0	0	0	0	0	0	0	0	0	0	0	0	0	0	0	0	0	0	0	0.846	0.842	0.852	0.919	1.679	0.814	0.925	0.000	0.000	0.000	0.000	0.000	0.000	0.000	0.000	0.000	0.000	0.000	0.000	0.000	0.000	80	527	6226	7105	-0.241	Error	Error	2854	3372	0	0	3248	3857	0	0	0	0
1	18	18	"APM1"	"YPL259C"	5030	33900	100	1696	1592	753	51	53	14	100	100	0	1745	1691	817	85	88	20	98	97	0	0	0	0	0	0	0	0	0	0	0	0	0	0	0	0	0	0	0	0.991	0.960	0.973	1.020	1.535	0.955	0.915	0.000	0.000	0.000	0.000	0.000	0.000	0.000	0.000	0.000	0.000	0.000	0.000	0.000	0.000	80	527	3305	3147	-0.013	Error	Error	1645	1660	0	0	1541	1606	0	0	0	0
1	19	18	""	"YPL275W"	5220	33900	90	279	287	103	53	53	13	100	100	0	389	380	165	85	89	22	90	90	0	0	0	0	0	0	0	0	0	0	0	0	0	0	0	0	0	0	0	0.743	0.793	0.755	0.871	1.883	0.706	0.801	0.000	0.000	0.000	0.000	0.000	0.000	0.000	0.000	0.000	0.000	0.000	0.000	0.000	0.000	52	414	530	529	-0.428	Error	Error	226	304	0	0	234	295	0	0	0	0
1	20	18	""	"YPR008W"	5430	33900	100	1592	1940	1296	50	51	13	100	100	0	1509	1788	1237	84	86	21	98	98	0	0	0	0	0	0	0	0	0	0	0	0	0	0	0	0	0	0	0	1.082	1.109	1.082	1.157	1.523	1.087	0.921	0.000	0.000	0.000	0.000	0.000	0.000	0.000	0.000	0.000	0.000	0.000	0.000	0.000	0.000	80	540	2967	3594	0.114	Error	Error	1542	1425	0	0	1890	1704	0	0	0	0
1	21	18	"YME1"	"YPR024W"	5620	33900	90	2799	2890	1176	50	51	12	100	100	0	3849	3864	1881	83	84	19	100	100	0	0	0	0	0	0	0	0	0	0	0	0	0	0	0	0	0	0	0	0.730	0.751	0.728	0.786	1.342	0.707	0.929	0.000	0.000	0.000	0.000	0.000	0.000	0.000	0.000	0.000	0.000	0.000	0.000	0.000	0.000	52	414	6515	6621	-0.454	Error	Error	2749	3766	0	0	2840	3781	0	0	0	0
1	1	19	""	"YPL229W"	1620	34090	90	2727	2722	1559	54	58	24	100	100	0	2706	2755	1834	89	95	40	94	94	0	0	0	0	0	0	0	0	0	0	0	0	0	0	0	0	0	0	0	1.021	1.001	1.032	1.140	1.654	0.946	0.869	0.000	0.000	0.000	0.000	0.000	0.000	0.000	0.000	0.000	0.000	0.000	0.000	0.000	0.000	52	420	5290	5334	0.031	Error	Error	2673	2617	0	0	2668	2666	0	0	0	0
1	2	19	""	"YPL245W"	1850	34090	90	966	1155	873	54	71	85	88	80	0	2054	2697	2244	89	110	159	84	78	0	0	0	0	0	0	0	0	0	0	0	0	0	0	0	0	0	0	0	0.464	0.422	0.412	0.486	2.689	0.391	0.890	0.000	0.000	0.000	0.000	0.000	0.000	0.000	0.000	0.000	0.000	0.000	0.000	0.000	0.000	52	414	2877	3709	-1.107	Error	Error	912	1965	0	0	1101	2608	0	0	0	0
1	3	19	""	"YPL261C"	2030	34090	90	695	785	675	55	57	15	100	100	0	646	702	722	93	96	22	94	92	0	0	0	0	0	0	0	0	0	0	0	0	0	0	0	0	0	0	0	1.157	1.199	1.282	1.374	1.641	1.105	0.826	0.000	0.000	0.000	0.000	0.000	0.000	0.000	0.000	0.000	0.000	0.000	0.000	0.000	0.000	52	414	1193	1339	0.211	Error	Error	640	553	0	0	730	609	0	0	0	0
1	4	19	""	"YPL277C"	2230	34090	90	834	807	298	52	53	14	100	100	0	846	715	305	85	88	19	98	98	0	0	0	0	0	0	0	0	0	0	0	0	0	0	0	0	0	0	0	1.028	1.198	1.231	1.285	1.373	1.165	0.915	0.000	0.000	0.000	0.000	0.000	0.000	0.000	0.000	0.000	0.000	0.000	0.000	0.000	0.000	52	420	1543	1385	0.039	Error	Error	782	761	0	0	755	630	0	0	0	0
1	5	19	"RPA135"	"YPR010C"	2430	34090	90	12015	10541	5238	52	58	55	100	100	0	8401	7649	3598	85	87	18	100	100	0	0	0	0	0	0	0	0	0	0	0	0	0	0	0	0	0	0	0	1.439	1.387	1.359	1.366	1.607	1.487	0.879	0.000	0.000	0.000	0.000	0.000	0.000	0.000	0.000	0.000	0.000	0.000	0.000	0.000	0.000	52	420	20279	18053	0.525	Error	Error	11963	8316	0	0	10489	7564	0	0	0	0
1	6	19	"ATH1"	"YPR026W"	2630	34090	90	1305	1522	807	49	52	16	100	100	0	1088	1246	744	83	87	19	96	96	0	0	0	0	0	0	0	0	0	0	0	0	0	0	0	0	0	0	0	1.250	1.267	1.277	1.416	1.534	1.220	0.921	0.000	0.000	0.000	0.000	0.000	0.000	0.000	0.000	0.000	0.000	0.000	0.000	0.000	0.000	52	420	2261	2636	0.322	Error	Error	1256	1005	0	0	1473	1163	0	0	0	0
1	7	19	"SEC7"	"YDR170C"	2830	34090	60	453	688	712	49	54	28	93	78	0	341	561	582	84	88	36	75	62	0	0	0	0	0	0	0	0	0	0	0	0	0	0	0	0	0	0	0	1.572	1.340	1.326	1.452	3.053	1.289	0.819	0.000	0.000	0.000	0.000	0.000	0.000	0.000	0.000	0.000	0.000	0.000	0.000	0.000	0.000	32	176	661	1116	0.653	Error	Error	404	257	0	0	639	477	0	0	0	0
1	8	19	"CFT1"	"YDR301W"	3020	34090	60	820	1732	1888	49	49	10	100	87	0	432	1264	1654	78	80	17	71	65	0	0	0	0	0	0	0	0	0	0	0	0	0	0	0	0	0	0	0	2.178	1.419	1.526	2.039	2.519	1.341	0.763	0.000	0.000	0.000	0.000	0.000	0.000	0.000	0.000	0.000	0.000	0.000	0.000	0.000	0.000	32	176	1125	2869	1.123	Error	Error	771	354	0	0	1683	1186	0	0	0	0
1	9	19	"YRF1-1"	"YDR545W"	3220	34100	70	1514	1885	1914	47	51	26	84	78	0	508	1316	1735	77	79	20	78	71	0	0	0	0	0	0	0	0	0	0	0	0	0	0	0	0	0	0	0	3.404	1.483	1.626	2.113	2.836	1.235	0.795	0.000	0.000	0.000	0.000	0.000	0.000	0.000	0.000	0.000	0.000	0.000	0.000	0.000	0.000	32	236	1898	3077	1.767	Error	Error	1467	431	0	0	1838	1239	0	0	0	0
1	10	19	""	"YEL007W"	3420	34100	70	1198	2111	2262	49	64	124	71	65	0	537	1615	1927	83	97	137	59	59	0	0	0	0	0	0	0	0	0	0	0	0	0	0	0	0	0	0	0	2.531	1.346	1.427	1.876	3.008	1.226	0.873	0.000	0.000	0.000	0.000	0.000	0.000	0.000	0.000	0.000	0.000	0.000	0.000	0.000	0.000	32	236	1603	3594	1.340	Error	Error	1149	454	0	0	2062	1532	0	0	0	0
1	11	19	"SWI4"	"YER111C"	3630	34100	70	338	795	953	49	50	13	100	90	0	582	654	662	85	86	16	71	71	0	0	0	0	0	0	0	0	0	0	0	0	0	0	0	0	0	0	0	0.581	1.311	1.117	1.149	2.720	1.458	0.788	0.000	0.000	0.000	0.000	0.000	0.000	0.000	0.000	0.000	0.000	0.000	0.000	0.000	0.000	32	236	786	1315	-0.782	Error	Error	289	497	0	0	746	569	0	0	0	0
1	12	19	""	"YER160C"	3820	34100	70	1133	1667	1571	51	57	70	90	75	0	994	1271	1269	83	87	60	68	59	0	0	0	0	0	0	0	0	0	0	0	0	0	0	0	0	0	0	0	1.188	1.360	1.355	1.953	3.074	1.307	0.834	0.000	0.000	0.000	0.000	0.000	0.000	0.000	0.000	0.000	0.000	0.000	0.000	0.000	0.000	32	236	1993	2804	0.248	Error	Error	1082	911	0	0	1616	1188	0	0	0	0
1	13	19	"ESP1"	"YGR098C"	4020	34100	60	943	1583	1643	50	51	13	96	87	0	608	1189	1281	83	83	16	90	84	0	0	0	0	0	0	0	0	0	0	0	0	0	0	0	0	0	0	0	1.701	1.386	1.221	1.402	2.411	1.368	0.807	0.000	0.000	0.000	0.000	0.000	0.000	0.000	0.000	0.000	0.000	0.000	0.000	0.000	0.000	32	176	1418	2639	0.766	Error	Error	893	525	0	0	1533	1106	0	0	0	0
1	14	19	"YOR1"	"YGR281W"	4220	34100	70	1034	1838	1985	48	49	11	93	90	0	775	1497	1715	81	82	18	90	75	0	0	0	0	0	0	0	0	0	0	0	0	0	0	0	0	0	0	0	1.421	1.264	1.242	1.378	3.021	1.311	0.771	0.000	0.000	0.000	0.000	0.000	0.000	0.000	0.000	0.000	0.000	0.000	0.000	0.000	0.000	32	236	1680	3206	0.507	Error	Error	986	694	0	0	1790	1416	0	0	0	0
1	15	19	"RIM101"	"YHL027W"	4420	34110	70	1034	1963	2359	49	53	43	84	78	0	268	1320	1752	81	88	51	75	62	0	0	0	0	0	0	0	0	0	0	0	0	0	0	0	0	0	0	0	5.267	1.545	1.848	1.741	2.670	1.406	0.802	0.000	0.000	0.000	0.000	0.000	0.000	0.000	0.000	0.000	0.000	0.000	0.000	0.000	0.000	32	230	1172	3153	2.397	Error	Error	985	187	0	0	1914	1239	0	0	0	0
1	16	19	""	"YHL035C"	4620	34100	60	880	1824	1928	50	50	11	96	93	0	905	1511	1563	82	84	16	84	78	0	0	0	0	0	0	0	0	0	0	0	0	0	0	0	0	0	0	0	1.009	1.241	1.459	1.828	3.428	1.274	0.774	0.000	0.000	0.000	0.000	0.000	0.000	0.000	0.000	0.000	0.000	0.000	0.000	0.000	0.000	32	176	1653	3203	0.012	Error	Error	830	823	0	0	1774	1429	0	0	0	0
1	17	19	"MIP6"	"YHR015W"	4820	34100	60	955	2234	2508	49	50	14	96	93	0	690	1582	1934	85	89	26	71	65	0	0	0	0	0	0	0	0	0	0	0	0	0	0	0	0	0	0	0	1.498	1.460	1.672	2.293	2.957	1.403	0.770	0.000	0.000	0.000	0.000	0.000	0.000	0.000	0.000	0.000	0.000	0.000	0.000	0.000	0.000	32	176	1511	3682	0.583	Error	Error	906	605	0	0	2185	1497	0	0	0	0
1	18	19	"RPN1"	"YHR027C"	5020	34100	60	1150	1773	1963	50	51	12	90	90	0	330	1508	1728	82	84	15	93	87	0	0	0	0	0	0	0	0	0	0	0	0	0	0	0	0	0	0	0	4.435	1.208	1.324	1.612	2.903	1.193	0.775	0.000	0.000	0.000	0.000	0.000	0.000	0.000	0.000	0.000	0.000	0.000	0.000	0.000	0.000	32	176	1348	3149	2.149	Error	Error	1100	248	0	0	1723	1426	0	0	0	0
1	19	19	"VTH1"	"YIL173W"	5220	34100	60	819	2001	2271	49	51	11	100	100	0	400	1614	2035	84	84	15	93	87	0	0	0	0	0	0	0	0	0	0	0	0	0	0	0	0	0	0	0	2.437	1.276	1.569	1.775	2.659	1.191	0.803	0.000	0.000	0.000	0.000	0.000	0.000	0.000	0.000	0.000	0.000	0.000	0.000	0.000	0.000	32	176	1086	3482	1.285	Error	Error	770	316	0	0	1952	1530	0	0	0	0
1	20	19	"CIS3"	"YJL158C"	5420	34110	60	709	1865	2177	48	50	12	96	93	0	616	1425	1592	82	83	21	75	65	0	0	0	0	0	0	0	0	0	0	0	0	0	0	0	0	0	0	0	1.238	1.353	1.742	2.111	3.503	1.345	0.788	0.000	0.000	0.000	0.000	0.000	0.000	0.000	0.000	0.000	0.000	0.000	0.000	0.000	0.000	32	176	1195	3160	0.308	Error	Error	661	534	0	0	1817	1343	0	0	0	0
1	21	19	""	"YJR029W"	5620	34100	60	1059	1632	1959	50	50	11	87	87	0	801	1367	1622	86	87	16	84	81	0	0	0	0	0	0	0	0	0	0	0	0	0	0	0	0	0	0	0	1.411	1.235	1.499	1.969	4.806	1.308	0.837	0.000	0.000	0.000	0.000	0.000	0.000	0.000	0.000	0.000	0.000	0.000	0.000	0.000	0.000	32	176	1724	2863	0.497	Error	Error	1009	715	0	0	1582	1281	0	0	0	0
1	1	20	""	"YKL215C"	1620	34300	60	1236	1690	1669	48	52	27	93	90	0	491	1249	1457	84	87	41	68	62	0	0	0	0	0	0	0	0	0	0	0	0	0	0	0	0	0	0	0	2.919	1.409	1.744	2.035	2.480	1.223	0.786	0.000	0.000	0.000	0.000	0.000	0.000	0.000	0.000	0.000	0.000	0.000	0.000	0.000	0.000	32	170	1595	2807	1.545	Error	Error	1188	407	0	0	1642	1165	0	0	0	0
1	2	20	""	"YLL034C"	1820	34300	70	1034	1690	1852	49	52	15	100	96	0	400	1275	1586	84	88	22	87	78	0	0	0	0	0	0	0	0	0	0	0	0	0	0	0	0	0	0	0	3.117	1.378	1.494	1.945	2.794	1.250	0.828	0.000	0.000	0.000	0.000	0.000	0.000	0.000	0.000	0.000	0.000	0.000	0.000	0.000	0.000	32	236	1301	2832	1.640	Error	Error	985	316	0	0	1641	1191	0	0	0	0
1	3	20	""	"YLR024C"	2020	34300	70	1173	1801	1932	48	50	11	93	87	0	405	1297	1700	82	84	15	81	81	0	0	0	0	0	0	0	0	0	0	0	0	0	0	0	0	0	0	0	3.483	1.443	1.650	2.367	3.102	1.178	0.837	0.000	0.000	0.000	0.000	0.000	0.000	0.000	0.000	0.000	0.000	0.000	0.000	0.000	0.000	32	236	1448	2968	1.800	Error	Error	1125	323	0	0	1753	1215	0	0	0	0
1	4	20	"ESC1"	"YMR219W"	2220	34300	70	1015	1578	1828	48	50	11	93	90	0	205	1120	1503	79	80	16	90	78	0	0	0	0	0	0	0	0	0	0	0	0	0	0	0	0	0	0	0	7.675	1.470	1.366	2.308	4.155	1.267	0.819	0.000	0.000	0.000	0.000	0.000	0.000	0.000	0.000	0.000	0.000	0.000	0.000	0.000	0.000	32	236	1093	2571	2.940	Error	Error	967	126	0	0	1530	1041	0	0	0	0
1	5	20	""	"YMR247C"	2420	34300	60	1276	1882	2091	49	51	13	100	96	0	620	1513	1967	81	83	21	84	78	0	0	0	0	0	0	0	0	0	0	0	0	0	0	0	0	0	0	0	2.276	1.280	1.496	2.097	2.652	1.138	0.859	0.000	0.000	0.000	0.000	0.000	0.000	0.000	0.000	0.000	0.000	0.000	0.000	0.000	0.000	32	176	1766	3265	1.187	Error	Error	1227	539	0	0	1833	1432	0	0	0	0
1	6	20	"YKU70"	"YMR284W"	2620	34300	70	1346	1669	1674	48	48	11	96	93	0	438	1264	1560	81	82	16	81	75	0	0	0	0	0	0	0	0	0	0	0	0	0	0	0	0	0	0	0	3.636	1.370	1.926	1.970	3.151	1.164	0.766	0.000	0.000	0.000	0.000	0.000	0.000	0.000	0.000	0.000	0.000	0.000	0.000	0.000	0.000	32	236	1655	2804	1.862	Error	Error	1298	357	0	0	1621	1183	0	0	0	0
1	7	20	""	"YNL008C"	2820	34300	70	1028	1543	1661	48	50	11	100	93	0	261	1049	1420	78	82	23	75	71	0	0	0	0	0	0	0	0	0	0	0	0	0	0	0	0	0	0	0	5.355	1.540	1.438	2.388	3.423	1.285	0.791	0.000	0.000	0.000	0.000	0.000	0.000	0.000	0.000	0.000	0.000	0.000	0.000	0.000	0.000	32	236	1163	2466	2.421	Error	Error	980	183	0	0	1495	971	0	0	0	0
1	8	20	"POL1"	"YNL102W"	3020	34300	70	1447	1885	2007	47	48	10	93	84	0	508	1437	1864	81	81	15	84	81	0	0	0	0	0	0	0	0	0	0	0	0	0	0	0	0	0	0	0	3.279	1.355	1.270	1.719	2.560	1.173	0.817	0.000	0.000	0.000	0.000	0.000	0.000	0.000	0.000	0.000	0.000	0.000	0.000	0.000	0.000	32	236	1827	3194	1.713	Error	Error	1400	427	0	0	1838	1356	0	0	0	0
1	9	20	"SIN3"	"YOL004W"	3220	34300	70	1083	1664	1589	48	49	11	90	90	0	376	1254	1437	80	80	15	93	84	0	0	0	0	0	0	0	0	0	0	0	0	0	0	0	0	0	0	0	3.497	1.376	1.571	1.743	2.785	1.187	0.809	0.000	0.000	0.000	0.000	0.000	0.000	0.000	0.000	0.000	0.000	0.000	0.000	0.000	0.000	32	236	1331	2790	1.806	Error	Error	1035	296	0	0	1616	1174	0	0	0	0
1	10	20	"EMPTY"	"EMPTY"	3420	34290	150	49	50	12	48	52	58	0	0	0	82	127	560	81	86	68	1	0	0	0	0	0	0	0	0	0	0	0	0	0	0	0	0	0	0	0	0	1.000	0.043	0.667	0.645	3.954	640.398	0.002	0.000	0.000	0.000	0.000	0.000	0.000	0.000	0.000	0.000	0.000	0.000	0.000	0.000	0.000	156	991	2	48	0.000	Error	Error	1	1	0	0	2	46	0	0	-75	0
1	11	20	"EMPTY"	"EMPTY"	3620	34290	150	49	55	22	48	50	12	23	8	0	84	93	67	82	84	18	19	7	0	0	0	0	0	0	0	0	0	0	0	0	0	0	0	0	0	0	0	0.500	0.636	0.706	0.541	3.492	0.250	0.263	0.000	0.000	0.000	0.000	0.000	0.000	0.000	0.000	0.000	0.000	0.000	0.000	0.000	0.000	156	896	3	18	-1.000	Error	Error	1	2	0	0	7	11	0	0	-75	0
1	12	20	"EMPTY"	"EMPTY"	3820	34290	150	47	48	10	48	51	37	0	0	0	81	81	16	83	86	35	2	0	0	0	0	0	0	0	0	0	0	0	0	0	0	0	0	0	0	0	0	0.500	0.000	0.690	0.770	2.804	0.215	0.046	0.000	0.000	0.000	0.000	0.000	0.000	0.000	0.000	0.000	0.000	0.000	0.000	0.000	0.000	156	895	-3	-2	-1.000	Error	Error	-1	-2	0	0	0	-2	0	0	-75	0
1	13	20	"EMPTY"	"EMPTY"	4020	34290	150	48	49	10	49	50	11	12	1	0	83	84	18	81	82	17	12	4	0	0	0	0	0	0	0	0	0	0	0	0	0	0	0	0	0	0	0	-0.500	0.000	0.618	0.669	3.690	0.082	0.006	0.000	0.000	0.000	0.000	0.000	0.000	0.000	0.000	0.000	0.000	0.000	0.000	0.000	0.000	156	896	1	3	Error	Error	Error	-1	2	0	0	0	3	0	0	-75	0
1	14	20	"EMPTY"	"EMPTY"	4220	34290	150	49	51	12	49	51	14	12	2	0	85	85	16	82	85	28	6	0	0	0	0	0	0	0	0	0	0	0	0	0	0	0	0	0	0	0	0	0.000	0.667	0.711	0.658	3.516	0.303	0.041	0.000	0.000	0.000	0.000	0.000	0.000	0.000	0.000	0.000	0.000	0.000	0.000	0.000	0.000	156	895	3	5	Error	Error	Error	0	3	0	0	2	3	0	0	-75	0
1	15	20	"EMPTY"	"EMPTY"	4420	34290	150	47	48	10	49	50	13	8	0	0	81	83	16	83	85	23	6	0	0	0	0	0	0	0	0	0	0	0	0	0	0	0	0	0	0	0	0	1.000	100000.000	0.748	0.671	3.660	0.101	0.030	0.000	0.000	0.000	0.000	0.000	0.000	0.000	0.000	0.000	0.000	0.000	0.000	0.000	0.000	156	888	-4	-1	0.000	Error	Error	-2	-2	0	0	-1	0	0	0	-75	0
1	16	20	"EMPTY"	"EMPTY"	4620	34290	150	49	50	10	49	53	22	3	0	0	83	84	15	83	87	24	7	0	0	0	0	0	0	0	0	0	0	0	0	0	0	0	0	0	0	0	0	0.000	1.000	0.500	0.539	3.445	0.098	0.007	0.000	0.000	0.000	0.000	0.000	0.000	0.000	0.000	0.000	0.000	0.000	0.000	0.000	0.000	156	895	0	2	Error	Error	Error	0	0	0	0	1	1	0	0	-75	0
1	17	20	"EMPTY"	"EMPTY"	4820	34290	150	48	49	11	49	53	22	2	0	0	86	84	15	85	89	26	3	0	0	0	0	0	0	0	0	0	0	0	0	0	0	0	0	0	0	0	0	-1.000	0.000	1.074	0.864	3.628	0.047	0.004	0.000	0.000	0.000	0.000	0.000	0.000	0.000	0.000	0.000	0.000	0.000	0.000	0.000	0.000	156	896	0	-1	Error	Error	Error	-1	1	0	0	0	-1	0	0	-75	0
1	18	20	"EMPTY"	"EMPTY"	5020	34290	150	48	49	10	49	50	13	8	1	0	82	83	16	82	84	19	16	1	0	0	0	0	0	0	0	0	0	0	0	0	0	0	0	0	0	0	0	100000.000	0.000	0.588	0.608	3.392	0.092	0.002	0.000	0.000	0.000	0.000	0.000	0.000	0.000	0.000	0.000	0.000	0.000	0.000	0.000	0.000	156	896	-1	1	16.610	Error	Error	-1	0	0	0	0	1	0	0	-75	0
1	19	20	"EMPTY"	"EMPTY"	5220	34290	150	49	51	11	49	50	13	10	3	0	82	85	20	83	84	20	12	2	0	0	0	0	0	0	0	0	0	0	0	0	0	0	0	0	0	0	0	0.000	1.000	0.580	0.751	3.354	0.047	0.002	0.000	0.000	0.000	0.000	0.000	0.000	0.000	0.000	0.000	0.000	0.000	0.000	0.000	0.000	156	895	-1	4	Error	Error	Error	0	-1	0	0	2	2	0	0	-75	0
1	20	20	"EMPTY"	"EMPTY"	5420	34290	150	48	48	8	48	49	11	10	0	0	80	82	15	84	85	22	5	0	0	0	0	0	0	0	0	0	0	0	0	0	0	0	0	0	0	0	0	0.000	0.000	0.690	0.730	3.722	0.125	0.044	0.000	0.000	0.000	0.000	0.000	0.000	0.000	0.000	0.000	0.000	0.000	0.000	0.000	0.000	156	888	-4	-2	Error	Error	Error	0	-4	0	0	0	-2	0	0	-75	0
1	21	20	"EMPTY"	"EMPTY"	5620	34290	150	48	50	12	50	51	11	12	2	0	83	85	15	86	87	20	7	0	0	0	0	0	0	0	0	0	0	0	0	0	0	0	0	0	0	0	0	0.667	0.000	0.725	0.734	3.269	0.159	0.037	0.000	0.000	0.000	0.000	0.000	0.000	0.000	0.000	0.000	0.000	0.000	0.000	0.000	0.000	156	1049	-5	-1	-0.585	Error	Error	-2	-3	0	0	0	-1	0	0	-75	0
2	1	1	"VPS8"	"YAL002W"	6020	30510	90	2612	2509	386	51	57	50	100	100	0	2642	2604	422	87	90	24	100	100	0	0	0	0	0	0	0	0	0	0	0	0	0	0	0	0	0	0	0	1.002	0.977	0.993	0.982	1.203	0.980	0.945	0.000	0.000	0.000	0.000	0.000	0.000	0.000	0.000	0.000	0.000	0.000	0.000	0.000	0.000	52	379	5116	4975	0.003	Error	Error	2561	2555	0	0	2458	2517	0	0	0	0
2	2	1	"FUN30"	"YAL019W"	6210	30500	90	8737	8929	4278	52	97	358	100	100	0	2029	2182	1165	87	106	117	100	98	0	0	0	0	0	0	0	0	0	0	0	0	0	0	0	0	0	0	0	4.472	4.237	4.451	4.554	1.415	4.330	0.883	0.000	0.000	0.000	0.000	0.000	0.000	0.000	0.000	0.000	0.000	0.000	0.000	0.000	0.000	52	417	10627	10972	2.161	Error	Error	8685	1942	0	0	8877	2095	0	0	0	0
2	3	1	"MTW1"	"YAL034W-A"	6420	30500	100	1052	1109	368	51	82	309	98	92	0	899	888	246	88	100	97	97	96	0	0	0	0	0	0	0	0	0	0	0	0	0	0	0	0	0	0	0	1.234	1.322	1.300	1.390	1.586	1.364	0.912	0.000	0.000	0.000	0.000	0.000	0.000	0.000	0.000	0.000	0.000	0.000	0.000	0.000	0.000	80	534	1812	1858	0.304	Error	Error	1001	811	0	0	1058	800	0	0	0	0
2	4	1	""	"YAL048C"	6610	30500	90	4157	4213	1172	53	72	162	100	100	0	1644	1628	371	91	102	90	100	100	0	0	0	0	0	0	0	0	0	0	0	0	0	0	0	0	0	0	0	2.643	2.707	2.556	2.689	1.320	2.897	0.916	0.000	0.000	0.000	0.000	0.000	0.000	0.000	0.000	0.000	0.000	0.000	0.000	0.000	0.000	52	411	5657	5697	1.402	Error	Error	4104	1553	0	0	4160	1537	0	0	0	0
2	5	1	""	"YAL065C-A"	6830	30500	100	807	750	216	52	54	12	100	100	0	964	893	269	92	93	19	100	100	0	0	0	0	0	0	0	0	0	0	0	0	0	0	0	0	0	0	0	0.866	0.871	0.873	0.886	1.332	0.848	0.919	0.000	0.000	0.000	0.000	0.000	0.000	0.000	0.000	0.000	0.000	0.000	0.000	0.000	0.000	80	533	1627	1499	-0.208	Error	Error	755	872	0	0	698	801	0	0	0	0
2	6	1	"PAU7"	"YAR020C"	7030	30500	80	1536	1601	491	56	62	32	100	100	0	821	905	437	90	96	34	100	100	0	0	0	0	0	0	0	0	0	0	0	0	0	0	0	0	0	0	0	2.025	1.896	2.059	1.980	1.295	1.760	0.868	0.000	0.000	0.000	0.000	0.000	0.000	0.000	0.000	0.000	0.000	0.000	0.000	0.000	0.000	52	340	2211	2360	1.018	Error	Error	1480	731	0	0	1545	815	0	0	0	0
2	7	1	""	"YAL004W"	7240	30490	90	22880	21150	5353	58	116	466	100	100	0	32923	29912	9422	92	187	932	100	100	0	0	0	0	0	0	0	0	0	0	0	0	0	0	0	0	0	0	0	0.695	0.707	0.698	0.738	1.320	0.697	0.941	0.000	0.000	0.000	0.000	0.000	0.000	0.000	0.000	0.000	0.000	0.000	0.000	0.000	0.000	52	420	55653	50912	-0.525	Error	Error	22822	32831	0	0	21092	29820	0	0	0	0
2	8	1	"CCR4"	"YAL021C"	7440	30490	90	5206	4577	1815	53	61	61	100	100	0	4907	4339	1953	89	96	60	100	100	0	0	0	0	0	0	0	0	0	0	0	0	0	0	0	0	0	0	0	1.070	1.064	1.028	1.103	1.289	1.037	0.946	0.000	0.000	0.000	0.000	0.000	0.000	0.000	0.000	0.000	0.000	0.000	0.000	0.000	0.000	52	420	9971	8774	0.097	Error	Error	5153	4818	0	0	4524	4250	0	0	0	0
2	9	1	"FUN12"	"YAL035W"	7640	30490	90	10170	8939	2631	59	73	120	100	100	0	14625	13076	4852	93	118	245	100	100	0	0	0	0	0	0	0	0	0	0	0	0	0	0	0	0	0	0	0	0.696	0.684	0.697	0.716	1.259	0.660	0.952	0.000	0.000	0.000	0.000	0.000	0.000	0.000	0.000	0.000	0.000	0.000	0.000	0.000	0.000	52	420	24643	21863	-0.523	Error	Error	10111	14532	0	0	8880	12983	0	0	0	0
2	10	1	"YAF1"	"YAL051W"	7840	30490	90	1719	1568	442	64	68	21	100	100	0	1956	1825	584	101	105	38	100	100	0	0	0	0	0	0	0	0	0	0	0	0	0	0	0	0	0	0	0	0.892	0.872	0.856	0.895	1.306	0.847	0.921	0.000	0.000	0.000	0.000	0.000	0.000	0.000	0.000	0.000	0.000	0.000	0.000	0.000	0.000	52	420	3510	3228	-0.165	Error	Error	1655	1855	0	0	1504	1724	0	0	0	0
2	11	1	"SEO1"	"YAL067C"	8050	30500	90	2008	2076	752	66	71	38	100	100	0	1817	1843	571	104	108	26	100	100	0	0	0	0	0	0	0	0	0	0	0	0	0	0	0	0	0	0	0	1.134	1.156	1.105	1.153	1.256	1.179	0.924	0.000	0.000	0.000	0.000	0.000	0.000	0.000	0.000	0.000	0.000	0.000	0.000	0.000	0.000	52	414	3655	3749	0.181	Error	Error	1942	1713	0	0	2010	1739	0	0	0	0
2	12	1	""	"YAR027W"	8230	30500	80	4332	4563	2051	69	80	63	100	100	0	1090	1659	1726	106	111	33	100	100	0	0	0	0	0	0	0	0	0	0	0	0	0	0	0	0	0	0	0	4.332	2.894	4.147	3.930	1.780	2.165	0.727	0.000	0.000	0.000	0.000	0.000	0.000	0.000	0.000	0.000	0.000	0.000	0.000	0.000	0.000	52	340	5247	6047	2.115	Error	Error	4263	984	0	0	4494	1553	0	0	0	0
2	13	1	"ERP2"	"YAL007C"	8440	30500	100	9851	9867	2831	80	87	47	100	100	0	10435	10575	2718	122	127	33	100	100	0	0	0	0	0	0	0	0	0	0	0	0	0	0	0	0	0	0	0	0.947	0.936	0.926	0.926	1.175	0.942	0.925	0.000	0.000	0.000	0.000	0.000	0.000	0.000	0.000	0.000	0.000	0.000	0.000	0.000	0.000	80	541	20084	20240	-0.078	Error	Error	9771	10313	0	0	9787	10453	0	0	0	0
2	14	1	"PMT2"	"YAL023C"	8650	30500	100	3891	3848	769	66	69	23	100	100	0	11287	11262	2365	114	118	37	100	100	0	0	0	0	0	0	0	0	0	0	0	0	0	0	0	0	0	0	0	0.342	0.339	0.335	0.339	1.222	0.331	0.936	0.000	0.000	0.000	0.000	0.000	0.000	0.000	0.000	0.000	0.000	0.000	0.000	0.000	0.000	80	520	14998	14930	-1.546	Error	Error	3825	11173	0	0	3782	11148	0	0	0	0
2	15	1	""	"YAL037W"	8840	30500	100	683	709	170	61	64	18	100	100	0	694	695	141	101	104	26	100	100	0	0	0	0	0	0	0	0	0	0	0	0	0	0	0	0	0	0	0	1.049	1.091	1.073	1.091	1.223	1.137	0.893	0.000	0.000	0.000	0.000	0.000	0.000	0.000	0.000	0.000	0.000	0.000	0.000	0.000	0.000	80	518	1215	1242	0.069	Error	Error	622	593	0	0	648	594	0	0	0	0
2	16	1	"ACS1"	"YAL054C"	9050	30500	100	1085	1078	279	64	68	21	100	100	0	4860	5120	1489	104	109	35	100	100	0	0	0	0	0	0	0	0	0	0	0	0	0	0	0	0	0	0	0	0.215	0.202	0.202	0.203	1.221	0.194	0.939	0.000	0.000	0.000	0.000	0.000	0.000	0.000	0.000	0.000	0.000	0.000	0.000	0.000	0.000	80	519	5777	6030	-2.220	Error	Error	1021	4756	0	0	1014	5016	0	0	0	0
2	17	1	""	"YAL069W"	9240	30500	100	1658	1661	293	68	69	17	100	100	0	1989	1979	455	107	112	34	100	100	0	0	0	0	0	0	0	0	0	0	0	0	0	0	0	0	0	0	0	0.845	0.851	0.851	0.869	1.254	0.833	0.933	0.000	0.000	0.000	0.000	0.000	0.000	0.000	0.000	0.000	0.000	0.000	0.000	0.000	0.000	80	518	3472	3465	-0.243	Error	Error	1590	1882	0	0	1593	1872	0	0	0	0
2	18	1	""	"YAR029W"	9450	30500	100	492	556	233	70	73	18	100	100	0	834	864	270	115	119	35	100	100	0	0	0	0	0	0	0	0	0	0	0	0	0	0	0	0	0	0	0	0.587	0.649	0.605	0.633	1.454	0.652	0.804	0.000	0.000	0.000	0.000	0.000	0.000	0.000	0.000	0.000	0.000	0.000	0.000	0.000	0.000	80	519	1141	1235	-0.769	Error	Error	422	719	0	0	486	749	0	0	0	0
2	19	1	"SPO7"	"YAL009W"	9640	30500	100	1356	1389	275	78	84	33	100	100	0	1573	1613	313	126	136	65	100	100	0	0	0	0	0	0	0	0	0	0	0	0	0	0	0	0	0	0	0	0.883	0.882	0.870	0.883	1.221	0.881	0.904	0.000	0.000	0.000	0.000	0.000	0.000	0.000	0.000	0.000	0.000	0.000	0.000	0.000	0.000	80	510	2725	2798	-0.179	Error	Error	1278	1447	0	0	1311	1487	0	0	0	0
2	20	1	"MAK16"	"YAL025C"	9840	30500	100	3375	3702	922	77	97	84	100	100	0	5520	5881	1745	127	165	227	100	100	0	0	0	0	0	0	0	0	0	0	0	0	0	0	0	0	0	0	0	0.612	0.630	0.618	0.647	1.365	0.607	0.910	0.000	0.000	0.000	0.000	0.000	0.000	0.000	0.000	0.000	0.000	0.000	0.000	0.000	0.000	80	519	8691	9379	-0.709	Error	Error	3298	5393	0	0	3625	5754	0	0	0	0
2	21	1	"CYC3"	"YAL039C"	10040	30500	100	3780	3907	639	66	93	93	100	100	0	3320	3326	513	109	149	229	100	100	0	0	0	0	0	0	0	0	0	0	0	0	0	0	0	0	0	0	0	1.157	1.194	1.190	1.194	1.126	1.249	0.918	0.000	0.000	0.000	0.000	0.000	0.000	0.000	0.000	0.000	0.000	0.000	0.000	0.000	0.000	80	533	6925	7058	0.210	Error	Error	3714	3211	0	0	3841	3217	0	0	0	0
2	1	2	""	"YAL056W"	6040	30690	80	2127	2193	1121	50	57	38	100	100	0	1341	1325	721	91	94	25	100	100	0	0	0	0	0	0	0	0	0	0	0	0	0	0	0	0	0	0	0	1.662	1.737	1.720	1.833	1.481	1.682	0.911	0.000	0.000	0.000	0.000	0.000	0.000	0.000	0.000	0.000	0.000	0.000	0.000	0.000	0.000	52	332	3327	3377	0.733	Error	Error	2077	1250	0	0	2143	1234	0	0	0	0
2	2	2	""	"YAR002W"	6250	30690	100	2319	2598	882	53	58	48	100	100	0	3027	3311	1051	90	93	30	100	100	0	0	0	0	0	0	0	0	0	0	0	0	0	0	0	0	0	0	0	0.772	0.790	0.777	0.789	1.198	0.796	0.900	0.000	0.000	0.000	0.000	0.000	0.000	0.000	0.000	0.000	0.000	0.000	0.000	0.000	0.000	80	522	5203	5766	-0.374	Error	Error	2266	2937	0	0	2545	3221	0	0	0	0
2	3	2	""	"YAR031W"	6440	30690	90	3397	3357	716	54	130	514	100	100	0	1616	1533	389	91	132	249	100	98	0	0	0	0	0	0	0	0	0	0	0	0	0	0	0	0	0	0	0	2.192	2.291	2.286	2.336	1.218	2.423	0.923	0.000	0.000	0.000	0.000	0.000	0.000	0.000	0.000	0.000	0.000	0.000	0.000	0.000	0.000	52	409	4868	4745	1.132	Error	Error	3343	1525	0	0	3303	1442	0	0	0	0
2	4	2	"CNS1"	"YBR155W"	6650	30690	100	2095	2034	660	52	105	443	97	90	0	3109	2907	1004	90	118	209	98	98	0	0	0	0	0	0	0	0	0	0	0	0	0	0	0	0	0	0	0	0.677	0.704	0.714	0.727	1.342	0.681	0.932	0.000	0.000	0.000	0.000	0.000	0.000	0.000	0.000	0.000	0.000	0.000	0.000	0.000	0.000	80	530	5062	4799	-0.563	Error	Error	2043	3019	0	0	1982	2817	0	0	0	0
2	5	2	"NPL4"	"YBR170C"	6850	30690	100	2388	2109	724	53	55	20	100	100	0	1986	1809	670	91	94	21	100	100	0	0	0	0	0	0	0	0	0	0	0	0	0	0	0	0	0	0	0	1.232	1.197	1.215	1.232	1.348	1.178	0.952	0.000	0.000	0.000	0.000	0.000	0.000	0.000	0.000	0.000	0.000	0.000	0.000	0.000	0.000	80	511	4230	3774	0.301	Error	Error	2335	1895	0	0	2056	1718	0	0	0	0
2	6	2	"PCH2"	"YBR186W"	7060	30690	90	1233	1349	757	58	62	23	100	100	0	1658	1679	718	95	99	26	100	100	0	0	0	0	0	0	0	0	0	0	0	0	0	0	0	0	0	0	0	0.752	0.815	0.792	0.789	1.501	0.863	0.832	0.000	0.000	0.000	0.000	0.000	0.000	0.000	0.000	0.000	0.000	0.000	0.000	0.000	0.000	52	420	2738	2875	-0.412	Error	Error	1175	1563	0	0	1291	1584	0	0	0	0
2	7	2	"CDC47"	"YBR202W"	7250	30690	90	1925	2111	814	63	65	19	100	100	0	1814	1815	757	97	100	29	100	100	0	0	0	0	0	0	0	0	0	0	0	0	0	0	0	0	0	0	0	1.084	1.192	1.256	1.224	1.433	1.172	0.907	0.000	0.000	0.000	0.000	0.000	0.000	0.000	0.000	0.000	0.000	0.000	0.000	0.000	0.000	52	420	3579	3766	0.117	Error	Error	1862	1717	0	0	2048	1718	0	0	0	0
2	8	2	"PYC2"	"YBR218C"	7440	30690	90	1332	1328	317	63	70	60	100	100	0	1868	1797	585	99	115	122	100	98	0	0	0	0	0	0	0	0	0	0	0	0	0	0	0	0	0	0	0	0.717	0.745	0.729	0.779	1.346	0.692	0.924	0.000	0.000	0.000	0.000	0.000	0.000	0.000	0.000	0.000	0.000	0.000	0.000	0.000	0.000	52	420	3038	2963	-0.479	Error	Error	1269	1769	0	0	1265	1698	0	0	0	0
2	9	2	"ARC40"	"YBR234C"	7640	30690	90	1784	1717	649	70	79	49	100	100	0	1562	1611	687	104	116	75	100	100	0	0	0	0	0	0	0	0	0	0	0	0	0	0	0	0	0	0	0	1.176	1.093	1.123	1.133	1.341	1.027	0.922	0.000	0.000	0.000	0.000	0.000	0.000	0.000	0.000	0.000	0.000	0.000	0.000	0.000	0.000	52	420	3172	3154	0.233	Error	Error	1714	1458	0	0	1647	1507	0	0	0	0
2	10	2	"ICS2"	"YBR157C"	7850	30690	100	1458	1580	463	73	78	46	100	100	0	523	504	113	106	114	67	98	96	0	0	0	0	0	0	0	0	0	0	0	0	0	0	0	0	0	0	0	3.321	3.786	3.652	3.845	1.434	4.490	0.805	0.000	0.000	0.000	0.000	0.000	0.000	0.000	0.000	0.000	0.000	0.000	0.000	0.000	0.000	80	526	1802	1905	1.732	Error	Error	1385	417	0	0	1507	398	0	0	0	0
2	11	2	"SMY2"	"YBR172C"	8040	30690	90	3549	3295	701	74	104	235	100	100	0	3846	3768	821	111	165	366	100	100	0	0	0	0	0	0	0	0	0	0	0	0	0	0	0	0	0	0	0	0.930	0.881	0.874	0.881	1.169	0.863	0.941	0.000	0.000	0.000	0.000	0.000	0.000	0.000	0.000	0.000	0.000	0.000	0.000	0.000	0.000	52	414	7210	6878	-0.104	Error	Error	3475	3735	0	0	3221	3657	0	0	0	0
2	12	2	"NTC20"	"YBR188C"	8240	30690	100	3127	3030	878	75	98	210	100	100	0	2000	1899	522	112	154	328	97	97	0	0	0	0	0	0	0	0	0	0	0	0	0	0	0	0	0	0	0	1.617	1.654	1.639	1.673	1.314	1.658	0.935	0.000	0.000	0.000	0.000	0.000	0.000	0.000	0.000	0.000	0.000	0.000	0.000	0.000	0.000	80	513	4940	4742	0.693	Error	Error	3052	1888	0	0	2955	1787	0	0	0	0
2	13	2	""	"YBR204C"	8430	30690	90	3143	3014	667	79	141	368	100	100	0	1678	1632	426	118	164	244	100	96	0	0	0	0	0	0	0	0	0	0	0	0	0	0	0	0	0	0	0	1.964	1.939	1.920	1.987	1.264	1.902	0.940	0.000	0.000	0.000	0.000	0.000	0.000	0.000	0.000	0.000	0.000	0.000	0.000	0.000	0.000	52	408	4624	4449	0.974	Error	Error	3064	1560	0	0	2935	1514	0	0	0	0
2	14	2	""	"YBR220C"	8630	30690	90	2489	2680	757	64	126	320	100	100	0	3470	3544	978	109	221	545	100	98	0	0	0	0	0	0	0	0	0	0	0	0	0	0	0	0	0	0	0	0.722	0.762	0.751	0.772	1.396	0.697	0.898	0.000	0.000	0.000	0.000	0.000	0.000	0.000	0.000	0.000	0.000	0.000	0.000	0.000	0.000	52	415	5786	6051	-0.471	Error	Error	2425	3361	0	0	2616	3435	0	0	0	0
2	15	2	"ABD1"	"YBR236C"	8840	30690	90	4237	4056	933	60	82	170	100	100	0	3874	3605	947	102	135	260	100	100	0	0	0	0	0	0	0	0	0	0	0	0	0	0	0	0	0	0	0	1.107	1.141	1.132	1.159	1.211	1.120	0.937	0.000	0.000	0.000	0.000	0.000	0.000	0.000	0.000	0.000	0.000	0.000	0.000	0.000	0.000	52	414	7949	7499	0.147	Error	Error	4177	3772	0	0	3996	3503	0	0	0	0
2	16	2	""	"YBR159W"	9040	30700	100	8118	8540	1969	66	83	150	100	100	0	8828	9133	1873	106	135	240	100	100	0	0	0	0	0	0	0	0	0	0	0	0	0	0	0	0	0	0	0	0.923	0.939	0.930	0.934	1.155	0.938	0.934	0.000	0.000	0.000	0.000	0.000	0.000	0.000	0.000	0.000	0.000	0.000	0.000	0.000	0.000	80	513	16774	17501	-0.115	Error	Error	8052	8722	0	0	8474	9027	0	0	0	0
2	17	2	""	"YBR174C"	9240	30700	100	696	697	161	64	69	25	100	100	0	988	979	243	102	113	72	100	100	0	0	0	0	0	0	0	0	0	0	0	0	0	0	0	0	0	0	0	0.713	0.722	0.738	0.731	1.271	0.691	0.894	0.000	0.000	0.000	0.000	0.000	0.000	0.000	0.000	0.000	0.000	0.000	0.000	0.000	0.000	80	496	1518	1510	-0.487	Error	Error	632	886	0	0	633	877	0	0	0	0
2	18	2	""	"YBR190W"	9440	30700	100	2120	2091	461	73	77	24	100	100	0	3833	3536	1041	118	124	42	100	100	0	0	0	0	0	0	0	0	0	0	0	0	0	0	0	0	0	0	0	0.551	0.590	0.586	0.610	1.271	0.553	0.941	0.000	0.000	0.000	0.000	0.000	0.000	0.000	0.000	0.000	0.000	0.000	0.000	0.000	0.000	80	506	5762	5436	-0.860	Error	Error	2047	3715	0	0	2018	3418	0	0	0	0
2	19	2	""	"YBR206W"	9640	30700	100	5351	5518	1085	78	83	32	100	100	0	6723	6652	1609	123	135	117	100	100	0	0	0	0	0	0	0	0	0	0	0	0	0	0	0	0	0	0	0	0.799	0.833	0.812	0.847	1.231	0.808	0.929	0.000	0.000	0.000	0.000	0.000	0.000	0.000	0.000	0.000	0.000	0.000	0.000	0.000	0.000	80	504	11873	11969	-0.324	Error	Error	5273	6600	0	0	5440	6529	0	0	0	0
2	20	2	"FAT2"	"YBR222C"	9850	30700	100	2580	2519	714	66	71	28	100	100	0	1614	1646	572	111	121	114	100	100	0	0	0	0	0	0	0	0	0	0	0	0	0	0	0	0	0	0	0	1.673	1.598	1.655	1.627	1.267	1.573	0.928	0.000	0.000	0.000	0.000	0.000	0.000	0.000	0.000	0.000	0.000	0.000	0.000	0.000	0.000	80	505	4017	3988	0.742	Error	Error	2514	1503	0	0	2453	1535	0	0	0	0
2	21	2	""	"YBR238C"	10050	30700	100	639	768	868	61	66	33	100	100	0	2646	2713	1020	103	110	69	100	100	0	0	0	0	0	0	0	0	0	0	0	0	0	0	0	0	0	0	0	0.227	0.271	0.213	0.241	1.603	0.334	0.544	0.000	0.000	0.000	0.000	0.000	0.000	0.000	0.000	0.000	0.000	0.000	0.000	0.000	0.000	80	520	3121	3317	-2.137	Error	Error	578	2543	0	0	707	2610	0	0	0	0
2	1	3	""	"YBR161W"	6040	30890	100	1439	1550	508	51	54	23	100	100	0	2013	2107	769	88	95	60	100	100	0	0	0	0	0	0	0	0	0	0	0	0	0	0	0	0	0	0	0	0.721	0.742	0.725	0.766	1.358	0.701	0.920	0.000	0.000	0.000	0.000	0.000	0.000	0.000	0.000	0.000	0.000	0.000	0.000	0.000	0.000	80	527	3313	3518	-0.472	Error	Error	1388	1925	0	0	1499	2019	0	0	0	0
2	2	3	"ECM31"	"YBR176W"	6250	30890	100	1521	1483	394	52	55	26	100	100	0	1533	1483	439	89	96	65	100	100	0	0	0	0	0	0	0	0	0	0	0	0	0	0	0	0	0	0	0	1.017	1.027	1.018	1.044	1.214	0.995	0.935	0.000	0.000	0.000	0.000	0.000	0.000	0.000	0.000	0.000	0.000	0.000	0.000	0.000	0.000	80	520	2913	2825	0.025	Error	Error	1469	1444	0	0	1431	1394	0	0	0	0
2	3	3	"RIM2"	"YBR192W"	6450	30890	100	2739	3000	780	52	54	15	100	100	0	3200	3318	911	89	94	46	100	100	0	0	0	0	0	0	0	0	0	0	0	0	0	0	0	0	0	0	0	0.864	0.913	0.910	0.923	1.218	0.905	0.931	0.000	0.000	0.000	0.000	0.000	0.000	0.000	0.000	0.000	0.000	0.000	0.000	0.000	0.000	80	520	5798	6177	-0.211	Error	Error	2687	3111	0	0	2948	3229	0	0	0	0
2	4	3	"DUR1,2"	"YBR208C"	6650	30890	80	509	783	642	53	56	15	100	100	0	529	709	469	92	95	22	100	100	0	0	0	0	0	0	0	0	0	0	0	0	0	0	0	0	0	0	0	1.043	1.183	1.170	1.147	1.505	1.282	0.836	0.000	0.000	0.000	0.000	0.000	0.000	0.000	0.000	0.000	0.000	0.000	0.000	0.000	0.000	52	340	893	1347	0.061	Error	Error	456	437	0	0	730	617	0	0	0	0
2	5	3	""	"YBR224W"	6850	30890	100	371	370	105	56	58	15	100	100	0	527	523	183	94	96	21	98	97	0	0	0	0	0	0	0	0	0	0	0	0	0	0	0	0	0	0	0	0.727	0.732	0.743	0.758	1.432	0.676	0.851	0.000	0.000	0.000	0.000	0.000	0.000	0.000	0.000	0.000	0.000	0.000	0.000	0.000	0.000	80	520	748	743	-0.459	Error	Error	315	433	0	0	314	429	0	0	0	0
2	6	3	"THI2"	"YBR240C"	7060	30890	100	1232	1239	386	58	59	13	100	100	0	1614	1639	531	94	96	19	100	100	0	0	0	0	0	0	0	0	0	0	0	0	0	0	0	0	0	0	0	0.772	0.764	0.756	0.772	1.211	0.748	0.929	0.000	0.000	0.000	0.000	0.000	0.000	0.000	0.000	0.000	0.000	0.000	0.000	0.000	0.000	80	513	2694	2726	-0.373	Error	Error	1174	1520	0	0	1181	1545	0	0	0	0
2	7	3	"GPM2"	"YDL021W"	7250	30890	100	2490	2540	563	73	76	23	100	100	0	1406	1457	558	104	106	23	100	100	0	0	0	0	0	0	0	0	0	0	0	0	0	0	0	0	0	0	0	1.856	1.823	1.914	1.899	1.285	1.760	0.882	0.000	0.000	0.000	0.000	0.000	0.000	0.000	0.000	0.000	0.000	0.000	0.000	0.000	0.000	80	519	3719	3820	0.892	Error	Error	2417	1302	0	0	2467	1353	0	0	0	0
2	8	3	""	"YDL037C"	7460	30890	90	290	503	684	71	73	19	100	100	0	952	1206	792	103	106	22	100	100	0	0	0	0	0	0	0	0	0	0	0	0	0	0	0	0	0	0	0	0.258	0.392	0.275	0.294	2.039	0.530	0.509	0.000	0.000	0.000	0.000	0.000	0.000	0.000	0.000	0.000	0.000	0.000	0.000	0.000	0.000	52	414	1068	1535	-1.955	Error	Error	219	849	0	0	432	1103	0	0	0	0
2	9	3	""	"YDL053C"	7650	30890	100	6201	6092	1121	70	74	21	100	100	0	5765	5613	1151	104	108	29	100	100	0	0	0	0	0	0	0	0	0	0	0	0	0	0	0	0	0	0	0	1.083	1.093	1.099	1.103	1.178	1.080	0.946	0.000	0.000	0.000	0.000	0.000	0.000	0.000	0.000	0.000	0.000	0.000	0.000	0.000	0.000	80	513	11792	11531	0.115	Error	Error	6131	5661	0	0	6022	5509	0	0	0	0
2	10	3	"CBS1"	"YDL069C"	7850	30890	100	2928	2847	933	64	66	17	100	100	0	1942	1885	779	98	102	26	100	100	0	0	0	0	0	0	0	0	0	0	0	0	0	0	0	0	0	0	0	1.553	1.557	1.588	1.617	1.271	1.497	0.927	0.000	0.000	0.000	0.000	0.000	0.000	0.000	0.000	0.000	0.000	0.000	0.000	0.000	0.000	80	512	4708	4570	0.635	Error	Error	2864	1844	0	0	2783	1787	0	0	0	0
2	11	3	""	"YDL085W"	8050	30890	100	2305	2296	466	70	73	21	100	100	0	1669	1675	411	106	110	27	100	100	0	0	0	0	0	0	0	0	0	0	0	0	0	0	0	0	0	0	0	1.430	1.419	1.413	1.451	1.308	1.356	0.890	0.000	0.000	0.000	0.000	0.000	0.000	0.000	0.000	0.000	0.000	0.000	0.000	0.000	0.000	80	512	3798	3795	0.516	Error	Error	2235	1563	0	0	2226	1569	0	0	0	0
2	12	3	"DUN1"	"YDL101C"	8240	30890	100	3604	3533	1019	73	75	19	100	100	0	2345	2161	830	109	112	26	97	97	0	0	0	0	0	0	0	0	0	0	0	0	0	0	0	0	0	0	0	1.579	1.686	1.710	1.921	1.717	1.620	0.940	0.000	0.000	0.000	0.000	0.000	0.000	0.000	0.000	0.000	0.000	0.000	0.000	0.000	0.000	80	512	5767	5512	0.659	Error	Error	3531	2236	0	0	3460	2052	0	0	0	0
2	13	3	""	"YDL023C"	8440	30890	90	5460	5272	1007	65	123	451	100	100	0	2847	2769	673	102	145	301	100	98	0	0	0	0	0	0	0	0	0	0	0	0	0	0	0	0	0	0	0	1.965	1.952	1.985	1.989	1.329	1.922	0.909	0.000	0.000	0.000	0.000	0.000	0.000	0.000	0.000	0.000	0.000	0.000	0.000	0.000	0.000	52	420	8140	7874	0.975	Error	Error	5395	2745	0	0	5207	2667	0	0	0	0
2	14	3	""	"YDL039C"	8640	30890	90	1914	1962	379	58	93	208	100	100	0	4029	3854	921	94	197	600	100	98	0	0	0	0	0	0	0	0	0	0	0	0	0	0	0	0	0	0	0	0.472	0.506	0.486	0.518	1.357	0.432	0.873	0.000	0.000	0.000	0.000	0.000	0.000	0.000	0.000	0.000	0.000	0.000	0.000	0.000	0.000	52	420	5791	5664	-1.084	Error	Error	1856	3935	0	0	1904	3760	0	0	0	0
2	15	3	"PSA1"	"YDL055C"	8840	30890	100	9128	8691	2475	59	81	163	100	100	0	22399	20470	7012	101	174	525	100	100	0	0	0	0	0	0	0	0	0	0	0	0	0	0	0	0	0	0	0	0.407	0.424	0.418	0.437	1.278	0.407	0.940	0.000	0.000	0.000	0.000	0.000	0.000	0.000	0.000	0.000	0.000	0.000	0.000	0.000	0.000	80	536	31367	29001	-1.298	Error	Error	9069	22298	0	0	8632	20369	0	0	0	0
2	16	3	""	"YDL071C"	9040	30890	90	586	1146	1222	65	76	57	100	100	0	647	1006	997	107	122	82	100	100	0	0	0	0	0	0	0	0	0	0	0	0	0	0	0	0	0	0	0	0.965	1.202	0.943	1.042	1.585	1.231	0.794	0.000	0.000	0.000	0.000	0.000	0.000	0.000	0.000	0.000	0.000	0.000	0.000	0.000	0.000	52	414	1061	1980	-0.052	Error	Error	521	540	0	0	1081	899	0	0	0	0
2	17	3	"LUC7"	"YDL087C"	9250	30890	100	1848	2036	853	61	69	49	100	100	0	1530	1653	725	100	111	67	100	98	0	0	0	0	0	0	0	0	0	0	0	0	0	0	0	0	0	0	0	1.250	1.272	1.267	1.304	1.282	1.254	0.902	0.000	0.000	0.000	0.000	0.000	0.000	0.000	0.000	0.000	0.000	0.000	0.000	0.000	0.000	80	526	3217	3528	0.322	Error	Error	1787	1430	0	0	1975	1553	0	0	0	0
2	18	3	"QRI1"	"YDL103C"	9450	30890	90	1045	1432	1157	65	71	38	100	100	0	863	1131	969	108	116	59	100	100	0	0	0	0	0	0	0	0	0	0	0	0	0	0	0	0	0	0	0	1.298	1.336	1.266	1.341	1.546	1.258	0.813	0.000	0.000	0.000	0.000	0.000	0.000	0.000	0.000	0.000	0.000	0.000	0.000	0.000	0.000	52	414	1735	2390	0.376	Error	Error	980	755	0	0	1367	1023	0	0	0	0
2	19	3	""	"YDL025C"	9650	30890	100	3232	3256	876	65	71	38	100	100	0	3545	3482	1113	106	118	62	100	98	0	0	0	0	0	0	0	0	0	0	0	0	0	0	0	0	0	0	0	0.921	0.945	0.933	0.985	1.332	0.902	0.928	0.000	0.000	0.000	0.000	0.000	0.000	0.000	0.000	0.000	0.000	0.000	0.000	0.000	0.000	80	512	6606	6567	-0.119	Error	Error	3167	3439	0	0	3191	3376	0	0	0	0
2	20	3	""	"YDL041W"	9850	30890	110	544	618	335	61	63	16	100	100	0	608	628	261	102	106	22	98	98	0	0	0	0	0	0	0	0	0	0	0	0	0	0	0	0	0	0	0	0.955	1.059	0.936	1.026	1.521	1.107	0.796	0.000	0.000	0.000	0.000	0.000	0.000	0.000	0.000	0.000	0.000	0.000	0.000	0.000	0.000	80	567	989	1083	-0.067	Error	Error	483	506	0	0	557	526	0	0	0	0
2	21	3	""	"YDL057W"	10040	30890	90	1304	1722	1282	61	72	77	100	100	0	550	862	867	103	113	63	100	100	0	0	0	0	0	0	0	0	0	0	0	0	0	0	0	0	0	0	0	2.781	2.188	2.571	2.548	1.567	1.668	0.713	0.000	0.000	0.000	0.000	0.000	0.000	0.000	0.000	0.000	0.000	0.000	0.000	0.000	0.000	52	408	1690	2420	1.475	Error	Error	1243	447	0	0	1661	759	0	0	0	0
2	1	4	""	"YDL073W"	6050	31080	90	438	499	340	49	51	13	100	100	0	688	658	315	87	89	23	100	100	0	0	0	0	0	0	0	0	0	0	0	0	0	0	0	0	0	0	0	0.647	0.788	0.729	0.815	1.801	0.792	0.704	0.000	0.000	0.000	0.000	0.000	0.000	0.000	0.000	0.000	0.000	0.000	0.000	0.000	0.000	52	414	990	1021	-0.628	Error	Error	389	601	0	0	450	571	0	0	0	0
2	2	4	""	"YDL089W"	6260	31090	90	583	656	306	51	53	16	100	100	0	478	566	388	87	88	17	100	100	0	0	0	0	0	0	0	0	0	0	0	0	0	0	0	0	0	0	0	1.361	1.263	1.436	1.373	1.487	1.060	0.807	0.000	0.000	0.000	0.000	0.000	0.000	0.000	0.000	0.000	0.000	0.000	0.000	0.000	0.000	52	420	923	1084	0.444	Error	Error	532	391	0	0	605	479	0	0	0	0
2	3	4	"QRI2"	"YDL105W"	6450	31080	90	965	1137	764	52	55	18	100	100	0	781	950	671	88	93	32	100	100	0	0	0	0	0	0	0	0	0	0	0	0	0	0	0	0	0	0	0	1.317	1.259	1.256	1.320	1.632	1.146	0.777	0.000	0.000	0.000	0.000	0.000	0.000	0.000	0.000	0.000	0.000	0.000	0.000	0.000	0.000	52	414	1606	1947	0.398	Error	Error	913	693	0	0	1085	862	0	0	0	0
2	4	4	""	"YDL027C"	6650	31090	100	5199	5535	2074	60	74	97	100	100	0	2242	2371	871	98	113	125	98	98	0	0	0	0	0	0	0	0	0	0	0	0	0	0	0	0	0	0	0	2.397	2.409	2.371	2.497	1.421	2.411	0.909	0.000	0.000	0.000	0.000	0.000	0.000	0.000	0.000	0.000	0.000	0.000	0.000	0.000	0.000	80	520	7283	7748	1.261	Error	Error	5139	2144	0	0	5475	2273	0	0	0	0
2	5	4	"PRP11"	"YDL043C"	6850	31090	100	2361	2465	830	69	81	98	100	100	0	1736	1713	559	104	121	137	100	100	0	0	0	0	0	0	0	0	0	0	0	0	0	0	0	0	0	0	0	1.404	1.489	1.431	1.518	1.300	1.527	0.912	0.000	0.000	0.000	0.000	0.000	0.000	0.000	0.000	0.000	0.000	0.000	0.000	0.000	0.000	80	512	3924	4005	0.490	Error	Error	2292	1632	0	0	2396	1609	0	0	0	0
2	6	4	"RAD59"	"YDL059C"	7050	31090	100	1509	1585	358	63	68	34	100	100	0	874	867	215	99	107	68	100	100	0	0	0	0	0	0	0	0	0	0	0	0	0	0	0	0	0	0	0	1.866	1.982	1.959	2.020	1.281	1.974	0.908	0.000	0.000	0.000	0.000	0.000	0.000	0.000	0.000	0.000	0.000	0.000	0.000	0.000	0.000	80	513	2221	2290	0.900	Error	Error	1446	775	0	0	1522	768	0	0	0	0
2	7	4	"RPL31A"	"YDL075W"	7260	31090	100	9103	8494	3641	78	84	32	100	100	0	15224	14153	6452	106	110	34	100	100	0	0	0	0	0	0	0	0	0	0	0	0	0	0	0	0	0	0	0	0.597	0.599	0.604	0.603	1.326	0.579	0.943	0.000	0.000	0.000	0.000	0.000	0.000	0.000	0.000	0.000	0.000	0.000	0.000	0.000	0.000	80	513	24143	22463	-0.744	Error	Error	9025	15118	0	0	8416	14047	0	0	0	0
2	8	4	""	"YDL091C"	7460	31090	100	3321	3247	759	80	83	25	100	100	0	2096	2108	558	106	108	22	100	100	0	0	0	0	0	0	0	0	0	0	0	0	0	0	0	0	0	0	0	1.629	1.582	1.559	1.598	1.206	1.585	0.932	0.000	0.000	0.000	0.000	0.000	0.000	0.000	0.000	0.000	0.000	0.000	0.000	0.000	0.000	80	513	5231	5169	0.704	Error	Error	3241	1990	0	0	3167	2002	0	0	0	0
2	9	4	"MSS2"	"YDL107W"	7660	31090	100	3141	3049	833	71	73	20	100	100	0	1513	1493	397	104	106	22	100	100	0	0	0	0	0	0	0	0	0	0	0	0	0	0	0	0	0	0	0	2.179	2.144	2.121	2.146	1.195	2.206	0.941	0.000	0.000	0.000	0.000	0.000	0.000	0.000	0.000	0.000	0.000	0.000	0.000	0.000	0.000	80	498	4479	4367	1.124	Error	Error	3070	1409	0	0	2978	1389	0	0	0	0
2	10	4	"RPA14"	"YDR156W"	7840	31090	90	1215	1223	656	63	70	30	100	100	0	1055	1239	760	97	105	38	100	100	0	0	0	0	0	0	0	0	0	0	0	0	0	0	0	0	0	0	0	1.203	1.016	1.074	1.082	1.520	0.954	0.866	0.000	0.000	0.000	0.000	0.000	0.000	0.000	0.000	0.000	0.000	0.000	0.000	0.000	0.000	52	406	2110	2302	0.266	Error	Error	1152	958	0	0	1160	1142	0	0	0	0
2	11	4	"SUP35"	"YDR172W"	8050	31090	80	664	1160	1095	62	64	16	100	100	0	601	955	860	100	101	24	98	98	0	0	0	0	0	0	0	0	0	0	0	0	0	0	0	0	0	0	0	1.202	1.284	1.287	1.390	2.141	1.297	0.736	0.000	0.000	0.000	0.000	0.000	0.000	0.000	0.000	0.000	0.000	0.000	0.000	0.000	0.000	52	340	1103	1953	0.265	Error	Error	602	501	0	0	1098	855	0	0	0	0
2	12	4	""	"YDR187C"	8240	31090	90	1284	1657	1173	69	70	17	100	100	0	1230	1485	928	109	112	29	100	100	0	0	0	0	0	0	0	0	0	0	0	0	0	0	0	0	0	0	0	1.084	1.154	1.056	1.119	1.450	1.190	0.826	0.000	0.000	0.000	0.000	0.000	0.000	0.000	0.000	0.000	0.000	0.000	0.000	0.000	0.000	52	420	2336	2964	0.116	Error	Error	1215	1121	0	0	1588	1376	0	0	0	0
2	13	4	""	"YDR203W"	8440	31090	90	2093	2149	822	59	81	139	100	100	0	1130	1240	643	96	114	103	100	98	0	0	0	0	0	0	0	0	0	0	0	0	0	0	0	0	0	0	0	1.967	1.827	2.051	1.959	1.449	1.669	0.847	0.000	0.000	0.000	0.000	0.000	0.000	0.000	0.000	0.000	0.000	0.000	0.000	0.000	0.000	52	420	3068	3234	0.976	Error	Error	2034	1034	0	0	2090	1144	0	0	0	0
2	14	4	""	"YDR219C"	8650	31090	90	937	1393	1253	58	61	16	100	100	0	894	1199	1037	91	96	27	100	100	0	0	0	0	0	0	0	0	0	0	0	0	0	0	0	0	0	0	0	1.095	1.205	1.110	1.182	1.515	1.212	0.880	0.000	0.000	0.000	0.000	0.000	0.000	0.000	0.000	0.000	0.000	0.000	0.000	0.000	0.000	52	420	1682	2443	0.130	Error	Error	879	803	0	0	1335	1108	0	0	0	0
2	15	4	"PRP42"	"YDR235W"	8840	31090	90	1486	1942	1422	59	62	29	100	100	0	1217	1579	1011	94	102	48	100	100	0	0	0	0	0	0	0	0	0	0	0	0	0	0	0	0	0	0	0	1.271	1.268	1.208	1.239	1.421	1.302	0.842	0.000	0.000	0.000	0.000	0.000	0.000	0.000	0.000	0.000	0.000	0.000	0.000	0.000	0.000	52	420	2550	3368	0.346	Error	Error	1427	1123	0	0	1883	1485	0	0	0	0
2	16	4	"HOM2"	"YDR158W"	9040	31090	90	24232	23696	9672	62	314	1950	100	100	0	5198	4808	1594	100	203	645	100	100	0	0	0	0	0	0	0	0	0	0	0	0	0	0	0	0	0	0	0	4.741	5.020	4.916	4.850	1.241	5.003	0.907	0.000	0.000	0.000	0.000	0.000	0.000	0.000	0.000	0.000	0.000	0.000	0.000	0.000	0.000	52	420	29268	28342	2.245	Error	Error	24170	5098	0	0	23634	4708	0	0	0	0
2	17	4	"HMO1"	"YDR174W"	9240	31090	90	7411	7123	1784	68	236	961	100	100	0	6697	6721	2176	110	315	1112	100	98	0	0	0	0	0	0	0	0	0	0	0	0	0	0	0	0	0	0	0	1.115	1.067	1.057	1.097	1.323	1.007	0.913	0.000	0.000	0.000	0.000	0.000	0.000	0.000	0.000	0.000	0.000	0.000	0.000	0.000	0.000	52	420	13930	13666	0.157	Error	Error	7343	6587	0	0	7055	6611	0	0	0	0
2	18	4	"SLY1"	"YDR189W"	9440	31090	90	2423	2431	556	67	105	316	100	100	0	4206	3984	1271	113	202	628	100	96	0	0	0	0	0	0	0	0	0	0	0	0	0	0	0	0	0	0	0	0.576	0.611	0.612	0.634	1.270	0.547	0.885	0.000	0.000	0.000	0.000	0.000	0.000	0.000	0.000	0.000	0.000	0.000	0.000	0.000	0.000	52	420	6449	6235	-0.797	Error	Error	2356	4093	0	0	2364	3871	0	0	0	0
2	19	4	""	"YDR205W"	9640	31090	90	2705	3034	1492	60	79	109	100	100	0	3691	3839	1393	105	155	277	100	100	0	0	0	0	0	0	0	0	0	0	0	0	0	0	0	0	0	0	0	0.738	0.796	0.697	0.778	1.369	0.746	0.841	0.000	0.000	0.000	0.000	0.000	0.000	0.000	0.000	0.000	0.000	0.000	0.000	0.000	0.000	52	420	6231	6708	-0.439	Error	Error	2645	3586	0	0	2974	3734	0	0	0	0
2	20	4	""	"YDR221W"	9840	31090	90	1716	2102	1654	61	71	54	100	100	0	1614	1880	1172	104	128	123	100	100	0	0	0	0	0	0	0	0	0	0	0	0	0	0	0	0	0	0	0	1.096	1.149	1.132	1.043	1.412	1.185	0.855	0.000	0.000	0.000	0.000	0.000	0.000	0.000	0.000	0.000	0.000	0.000	0.000	0.000	0.000	52	420	3165	3817	0.132	Error	Error	1655	1510	0	0	2041	1776	0	0	0	0
2	21	4	"MRPL7"	"YDR237W"	10050	31090	90	2911	3061	1831	57	62	29	100	100	0	2218	2754	1465	100	110	56	100	100	0	0	0	0	0	0	0	0	0	0	0	0	0	0	0	0	0	0	0	1.347	1.132	1.049	1.108	1.601	1.148	0.854	0.000	0.000	0.000	0.000	0.000	0.000	0.000	0.000	0.000	0.000	0.000	0.000	0.000	0.000	52	420	4972	5658	0.430	Error	Error	2854	2118	0	0	3004	2654	0	0	0	0
2	1	5	"SSY1"	"YDR160W"	6050	31280	90	2018	2059	578	48	58	81	100	100	0	1761	1726	638	87	101	115	100	100	0	0	0	0	0	0	0	0	0	0	0	0	0	0	0	0	0	0	0	1.177	1.227	1.202	1.273	1.288	1.173	0.924	0.000	0.000	0.000	0.000	0.000	0.000	0.000	0.000	0.000	0.000	0.000	0.000	0.000	0.000	52	420	3644	3650	0.235	Error	Error	1970	1674	0	0	2011	1639	0	0	0	0
2	2	5	"NGG1"	"YDR176W"	6250	31280	90	1537	1707	850	51	55	21	100	100	0	1571	1620	682	85	93	47	100	100	0	0	0	0	0	0	0	0	0	0	0	0	0	0	0	0	0	0	0	1.000	1.079	1.011	1.052	1.345	1.052	0.878	0.000	0.000	0.000	0.000	0.000	0.000	0.000	0.000	0.000	0.000	0.000	0.000	0.000	0.000	52	420	2972	3191	0.000	Error	Error	1486	1486	0	0	1656	1535	0	0	0	0
2	3	5	"HST4"	"YDR191W"	6450	31280	90	1879	1859	538	51	63	99	100	100	0	1098	1086	480	88	99	80	100	100	0	0	0	0	0	0	0	0	0	0	0	0	0	0	0	0	0	0	0	1.810	1.812	1.915	1.917	1.367	1.655	0.884	0.000	0.000	0.000	0.000	0.000	0.000	0.000	0.000	0.000	0.000	0.000	0.000	0.000	0.000	52	420	2838	2806	0.856	Error	Error	1828	1010	0	0	1808	998	0	0	0	0
2	4	5	"UME6"	"YDR207C"	6650	31280	90	1875	1966	918	55	63	45	100	100	0	2205	2052	879	92	108	118	100	100	0	0	0	0	0	0	0	0	0	0	0	0	0	0	0	0	0	0	0	0.861	0.975	0.951	0.965	1.261	0.920	0.909	0.000	0.000	0.000	0.000	0.000	0.000	0.000	0.000	0.000	0.000	0.000	0.000	0.000	0.000	52	414	3933	3871	-0.215	Error	Error	1820	2113	0	0	1911	1960	0	0	0	0
2	5	5	""	"YDR223W"	6860	31290	80	998	1313	1111	72	74	19	100	100	0	835	1138	977	111	112	28	100	100	0	0	0	0	0	0	0	0	0	0	0	0	0	0	0	0	0	0	0	1.279	1.208	1.225	1.178	1.923	1.200	0.707	0.000	0.000	0.000	0.000	0.000	0.000	0.000	0.000	0.000	0.000	0.000	0.000	0.000	0.000	52	340	1650	2268	0.355	Error	Error	926	724	0	0	1241	1027	0	0	0	0
2	6	5	""	"YDR239C"	7050	31280	90	814	1235	1180	70	72	18	100	100	0	649	1042	1042	106	111	28	100	100	0	0	0	0	0	0	0	0	0	0	0	0	0	0	0	0	0	0	0	1.370	1.245	1.228	1.207	1.493	1.089	0.794	0.000	0.000	0.000	0.000	0.000	0.000	0.000	0.000	0.000	0.000	0.000	0.000	0.000	0.000	52	414	1287	2101	0.454	Error	Error	744	543	0	0	1165	936	0	0	0	0
2	7	5	"NBP2"	"YDR162C"	7260	31280	90	1336	1740	1237	67	71	20	100	100	0	972	1335	1002	100	103	22	100	98	0	0	0	0	0	0	0	0	0	0	0	0	0	0	0	0	0	0	0	1.455	1.355	1.397	1.495	1.503	1.309	0.890	0.000	0.000	0.000	0.000	0.000	0.000	0.000	0.000	0.000	0.000	0.000	0.000	0.000	0.000	52	408	2141	2908	0.541	Error	Error	1269	872	0	0	1673	1235	0	0	0	0
2	8	5	"SDH4"	"YDR178W"	7450	31290	100	14299	14072	3577	63	87	237	100	100	0	2558	2460	712	95	106	100	100	100	0	0	0	0	0	0	0	0	0	0	0	0	0	0	0	0	0	0	0	5.780	5.923	5.789	6.085	1.299	5.943	0.921	0.000	0.000	0.000	0.000	0.000	0.000	0.000	0.000	0.000	0.000	0.000	0.000	0.000	0.000	80	515	16699	16374	2.531	Error	Error	14236	2463	0	0	14009	2365	0	0	0	0
2	9	5	""	"YDR193W"	7650	31280	90	1813	1719	470	66	94	252	100	100	0	1371	1340	486	98	119	141	100	100	0	0	0	0	0	0	0	0	0	0	0	0	0	0	0	0	0	0	0	1.372	1.331	1.372	1.382	1.314	1.267	0.910	0.000	0.000	0.000	0.000	0.000	0.000	0.000	0.000	0.000	0.000	0.000	0.000	0.000	0.000	52	414	3020	2895	0.457	Error	Error	1747	1273	0	0	1653	1242	0	0	0	0
2	10	5	""	"YDR209C"	7850	31280	70	764	1224	977	107	119	77	100	100	0	516	966	974	132	153	107	87	68	0	0	0	0	0	0	0	0	0	0	0	0	0	0	0	0	0	0	0	1.711	1.339	1.960	1.723	1.863	1.178	0.747	0.000	0.000	0.000	0.000	0.000	0.000	0.000	0.000	0.000	0.000	0.000	0.000	0.000	0.000	32	236	1041	1951	0.775	Error	Error	657	384	0	0	1117	834	0	0	0	0
2	11	5	"HTA1"	"YDR225W"	8050	31290	100	27966	26260	6897	92	101	59	100	100	0	21904	20929	5976	126	137	70	100	100	0	0	0	0	0	0	0	0	0	0	0	0	0	0	0	0	0	0	0	1.280	1.258	1.265	1.268	1.186	1.247	0.953	0.000	0.000	0.000	0.000	0.000	0.000	0.000	0.000	0.000	0.000	0.000	0.000	0.000	0.000	80	535	49652	46971	0.356	Error	Error	27874	21778	0	0	26168	20803	0	0	0	0
2	12	5	""	"YDR241W"	8250	31280	90	1148	1425	979	76	82	32	100	100	0	702	1031	861	118	121	34	98	98	0	0	0	0	0	0	0	0	0	0	0	0	0	0	0	0	0	0	0	1.836	1.478	1.810	1.737	1.734	1.344	0.811	0.000	0.000	0.000	0.000	0.000	0.000	0.000	0.000	0.000	0.000	0.000	0.000	0.000	0.000	52	420	1656	2262	0.876	Error	Error	1072	584	0	0	1349	913	0	0	0	0
2	13	5	""	"YDR539W"	8450	31290	100	2463	2489	1169	73	75	19	100	100	0	1029	1143	672	105	109	27	100	100	0	0	0	0	0	0	0	0	0	0	0	0	0	0	0	0	0	0	0	2.587	2.328	2.435	2.480	1.469	2.250	0.861	0.000	0.000	0.000	0.000	0.000	0.000	0.000	0.000	0.000	0.000	0.000	0.000	0.000	0.000	80	522	3314	3454	1.371	Error	Error	2390	924	0	0	2416	1038	0	0	0	0
2	14	5	""	"YEL010W"	8640	31280	90	386	454	212	69	75	37	100	100	0	351	396	287	104	111	35	100	100	0	0	0	0	0	0	0	0	0	0	0	0	0	0	0	0	0	0	0	1.283	1.318	1.345	1.426	1.636	1.076	0.553	0.000	0.000	0.000	0.000	0.000	0.000	0.000	0.000	0.000	0.000	0.000	0.000	0.000	0.000	52	414	564	677	0.360	Error	Error	317	247	0	0	385	292	0	0	0	0
2	15	5	""	"YEL025C"	8850	31280	90	2751	2823	633	61	72	87	100	100	0	3376	3306	942	98	126	269	100	100	0	0	0	0	0	0	0	0	0	0	0	0	0	0	0	0	0	0	0	0.821	0.861	0.857	0.881	1.263	0.775	0.892	0.000	0.000	0.000	0.000	0.000	0.000	0.000	0.000	0.000	0.000	0.000	0.000	0.000	0.000	52	420	5968	5970	-0.285	Error	Error	2690	3278	0	0	2762	3208	0	0	0	0
2	16	5	""	"YEL041W"	9050	31290	100	2263	2201	592	69	77	78	100	100	0	1055	1111	568	103	128	242	98	91	0	0	0	0	0	0	0	0	0	0	0	0	0	0	0	0	0	0	0	2.305	2.115	2.220	2.254	1.363	2.025	0.783	0.000	0.000	0.000	0.000	0.000	0.000	0.000	0.000	0.000	0.000	0.000	0.000	0.000	0.000	80	520	3146	3140	1.205	Error	Error	2194	952	0	0	2132	1008	0	0	0	0
2	17	5	""	"YEL057C"	9250	31290	100	3631	3518	1026	78	81	24	100	100	0	962	1054	605	125	129	39	100	100	0	0	0	0	0	0	0	0	0	0	0	0	0	0	0	0	0	0	0	4.245	3.703	4.011	3.886	1.488	3.807	0.695	0.000	0.000	0.000	0.000	0.000	0.000	0.000	0.000	0.000	0.000	0.000	0.000	0.000	0.000	80	513	4390	4369	2.086	Error	Error	3553	837	0	0	3440	929	0	0	0	0
2	18	5	""	"YEL072W"	9450	31290	100	2265	2397	751	69	74	24	100	100	0	773	870	323	121	130	53	100	100	0	0	0	0	0	0	0	0	0	0	0	0	0	0	0	0	0	0	0	3.368	3.108	3.231	3.158	1.328	3.237	0.836	0.000	0.000	0.000	0.000	0.000	0.000	0.000	0.000	0.000	0.000	0.000	0.000	0.000	0.000	80	512	2848	3077	1.752	Error	Error	2196	652	0	0	2328	749	0	0	0	0
2	19	5	""	"YDR541C"	9650	31290	100	1697	1744	664	65	68	19	100	100	0	1822	1877	633	110	114	29	100	100	0	0	0	0	0	0	0	0	0	0	0	0	0	0	0	0	0	0	0	0.953	0.950	0.918	0.944	1.341	0.954	0.898	0.000	0.000	0.000	0.000	0.000	0.000	0.000	0.000	0.000	0.000	0.000	0.000	0.000	0.000	80	512	3344	3446	-0.069	Error	Error	1632	1712	0	0	1679	1767	0	0	0	0
2	20	5	"UBC8"	"YEL012W"	9850	31290	100	4840	4625	1009	61	64	16	100	100	0	1688	1647	498	104	107	22	100	100	0	0	0	0	0	0	0	0	0	0	0	0	0	0	0	0	0	0	0	3.017	2.958	3.133	3.046	1.296	3.015	0.899	0.000	0.000	0.000	0.000	0.000	0.000	0.000	0.000	0.000	0.000	0.000	0.000	0.000	0.000	80	512	6363	6107	1.593	Error	Error	4779	1584	0	0	4564	1543	0	0	0	0
2	21	5	"CUP5"	"YEL027W"	10050	31290	100	16798	16481	5028	58	62	19	100	100	0	12764	12651	4267	101	103	22	100	100	0	0	0	0	0	0	0	0	0	0	0	0	0	0	0	0	0	0	0	1.322	1.309	1.339	1.326	1.265	1.290	0.936	0.000	0.000	0.000	0.000	0.000	0.000	0.000	0.000	0.000	0.000	0.000	0.000	0.000	0.000	80	527	29403	28973	0.403	Error	Error	16740	12663	0	0	16423	12550	0	0	0	0
2	1	6	""	"YEL043W"	6040	31480	90	670	789	398	50	57	43	100	100	0	846	990	476	87	102	102	100	100	0	0	0	0	0	0	0	0	0	0	0	0	0	0	0	0	0	0	0	0.817	0.818	0.779	0.823	1.532	0.761	0.717	0.000	0.000	0.000	0.000	0.000	0.000	0.000	0.000	0.000	0.000	0.000	0.000	0.000	0.000	52	412	1379	1642	-0.292	Error	Error	620	759	0	0	739	903	0	0	0	0
2	2	6	"SOM1"	"YEL059C-A"	6240	31480	90	4448	4106	1221	53	102	401	100	100	0	2440	2243	791	88	131	282	98	96	0	0	0	0	0	0	0	0	0	0	0	0	0	0	0	0	0	0	0	1.869	1.881	1.940	1.959	1.320	1.861	0.928	0.000	0.000	0.000	0.000	0.000	0.000	0.000	0.000	0.000	0.000	0.000	0.000	0.000	0.000	52	420	6747	6208	0.902	Error	Error	4395	2352	0	0	4053	2155	0	0	0	0
2	3	6	""	"YEL074W"	6440	31480	90	4186	4292	889	53	130	531	100	100	0	1946	2137	641	89	143	312	100	100	0	0	0	0	0	0	0	0	0	0	0	0	0	0	0	0	0	0	0	2.226	2.070	2.128	2.126	1.327	2.121	0.906	0.000	0.000	0.000	0.000	0.000	0.000	0.000	0.000	0.000	0.000	0.000	0.000	0.000	0.000	52	420	5990	6287	1.154	Error	Error	4133	1857	0	0	4239	2048	0	0	0	0
2	4	6	""	"YDR543C"	6650	31480	70	557	1168	1318	52	56	20	100	100	0	430	981	1207	94	96	28	100	100	0	0	0	0	0	0	0	0	0	0	0	0	0	0	0	0	0	0	0	1.503	1.258	1.293	1.370	1.723	1.159	0.806	0.000	0.000	0.000	0.000	0.000	0.000	0.000	0.000	0.000	0.000	0.000	0.000	0.000	0.000	32	236	841	2003	0.588	Error	Error	505	336	0	0	1116	887	0	0	0	0
2	5	6	""	"YEL014C"	6850	31480	90	1079	1088	332	86	90	49	100	100	0	959	945	335	127	137	64	100	100	0	0	0	0	0	0	0	0	0	0	0	0	0	0	0	0	0	0	0	1.194	1.225	1.220	1.279	1.436	1.166	0.891	0.000	0.000	0.000	0.000	0.000	0.000	0.000	0.000	0.000	0.000	0.000	0.000	0.000	0.000	52	420	1825	1820	0.255	Error	Error	993	832	0	0	1002	818	0	0	0	0
2	6	6	""	"YEL029C"	7050	31480	90	2807	2849	795	77	100	209	100	100	0	2913	3136	826	116	161	423	100	100	0	0	0	0	0	0	0	0	0	0	0	0	0	0	0	0	0	0	0	0.976	0.918	0.882	0.922	1.283	0.825	0.886	0.000	0.000	0.000	0.000	0.000	0.000	0.000	0.000	0.000	0.000	0.000	0.000	0.000	0.000	52	420	5527	5792	-0.035	Error	Error	2730	2797	0	0	2772	3020	0	0	0	0
2	7	6	""	"YEL045C"	7250	31480	90	898	1139	628	66	71	32	100	100	0	1008	1083	435	103	111	66	100	100	0	0	0	0	0	0	0	0	0	0	0	0	0	0	0	0	0	0	0	0.919	1.095	1.000	1.066	1.417	1.135	0.873	0.000	0.000	0.000	0.000	0.000	0.000	0.000	0.000	0.000	0.000	0.000	0.000	0.000	0.000	52	420	1737	2053	-0.121	Error	Error	832	905	0	0	1073	980	0	0	0	0
2	8	6	"PRB1"	"YEL060C"	7440	31480	90	650	773	673	56	66	56	100	100	0	537	592	496	94	107	68	96	92	0	0	0	0	0	0	0	0	0	0	0	0	0	0	0	0	0	0	0	1.341	1.440	1.319	1.536	1.772	1.311	0.849	0.000	0.000	0.000	0.000	0.000	0.000	0.000	0.000	0.000	0.000	0.000	0.000	0.000	0.000	52	414	1037	1215	0.423	Error	Error	594	443	0	0	717	498	0	0	0	0
2	9	6	""	"YEL076C"	7640	31480	90	2669	2448	943	60	85	172	100	100	0	1207	1342	694	94	116	125	100	98	0	0	0	0	0	0	0	0	0	0	0	0	0	0	0	0	0	0	0	2.344	1.913	1.951	2.033	1.323	1.796	0.897	0.000	0.000	0.000	0.000	0.000	0.000	0.000	0.000	0.000	0.000	0.000	0.000	0.000	0.000	52	420	3722	3636	1.229	Error	Error	2609	1113	0	0	2388	1248	0	0	0	0
2	10	6	"YRF1-1"	"YDR545W"	7840	31480	90	6208	6050	1947	82	98	99	100	100	0	2453	2475	901	109	122	63	100	100	0	0	0	0	0	0	0	0	0	0	0	0	0	0	0	0	0	0	0	2.613	2.522	2.629	2.577	1.250	2.451	0.927	0.000	0.000	0.000	0.000	0.000	0.000	0.000	0.000	0.000	0.000	0.000	0.000	0.000	0.000	52	420	8470	8334	1.386	Error	Error	6126	2344	0	0	5968	2366	0	0	0	0
2	11	6	""	"YEL016C"	8040	31480	90	1625	1634	262	79	124	268	100	100	0	1284	1249	255	106	148	221	100	100	0	0	0	0	0	0	0	0	0	0	0	0	0	0	0	0	0	0	0	1.312	1.360	1.369	1.381	1.245	1.337	0.920	0.000	0.000	0.000	0.000	0.000	0.000	0.000	0.000	0.000	0.000	0.000	0.000	0.000	0.000	52	414	2724	2698	0.392	Error	Error	1546	1178	0	0	1555	1143	0	0	0	0
2	12	6	"SPF1"	"YEL031W"	8250	31490	90	269	297	103	88	92	25	100	100	0	359	395	133	127	132	37	98	98	0	0	0	0	0	0	0	0	0	0	0	0	0	0	0	0	0	0	0	0.780	0.780	0.766	0.788	1.728	0.737	0.694	0.000	0.000	0.000	0.000	0.000	0.000	0.000	0.000	0.000	0.000	0.000	0.000	0.000	0.000	52	414	413	477	-0.358	Error	Error	181	232	0	0	209	268	0	0	0	0
2	13	6	""	"YEL047C"	8440	31480	90	2670	2688	523	94	162	393	100	100	0	3085	3026	782	133	225	501	100	98	0	0	0	0	0	0	0	0	0	0	0	0	0	0	0	0	0	0	0	0.873	0.897	0.850	0.923	1.339	0.879	0.922	0.000	0.000	0.000	0.000	0.000	0.000	0.000	0.000	0.000	0.000	0.000	0.000	0.000	0.000	52	414	5528	5487	-0.197	Error	Error	2576	2952	0	0	2594	2893	0	0	0	0
2	14	6	"NPR2"	"YEL062W"	8650	31480	90	1865	1831	402	66	76	43	100	100	0	1332	1374	356	102	115	78	100	100	0	0	0	0	0	0	0	0	0	0	0	0	0	0	0	0	0	0	0	1.463	1.388	1.422	1.411	1.244	1.380	0.927	0.000	0.000	0.000	0.000	0.000	0.000	0.000	0.000	0.000	0.000	0.000	0.000	0.000	0.000	52	420	3029	3037	0.549	Error	Error	1799	1230	0	0	1765	1272	0	0	0	0
2	15	6	""	"YEL076W-C"	8850	31480	90	3176	3132	653	66	96	231	100	100	0	1469	1443	271	104	126	158	100	100	0	0	0	0	0	0	0	0	0	0	0	0	0	0	0	0	0	0	0	2.278	2.290	2.382	2.281	1.226	2.319	0.924	0.000	0.000	0.000	0.000	0.000	0.000	0.000	0.000	0.000	0.000	0.000	0.000	0.000	0.000	52	420	4475	4405	1.188	Error	Error	3110	1365	0	0	3066	1339	0	0	0	0
2	16	6	"PES4"	"YFR023W"	9050	31480	90	971	960	216	74	80	43	100	100	0	369	388	128	110	117	50	100	96	0	0	0	0	0	0	0	0	0	0	0	0	0	0	0	0	0	0	0	3.463	3.187	3.295	3.369	1.407	3.162	0.811	0.000	0.000	0.000	0.000	0.000	0.000	0.000	0.000	0.000	0.000	0.000	0.000	0.000	0.000	52	414	1156	1164	1.792	Error	Error	897	259	0	0	886	278	0	0	0	0
2	17	6	"RSC8"	"YFR037C"	9240	31480	90	4690	4687	933	83	169	530	100	100	0	3816	3833	966	130	226	536	100	100	0	0	0	0	0	0	0	0	0	0	0	0	0	0	0	0	0	0	0	1.250	1.243	1.250	1.265	1.237	1.223	0.927	0.000	0.000	0.000	0.000	0.000	0.000	0.000	0.000	0.000	0.000	0.000	0.000	0.000	0.000	52	414	8293	8307	0.322	Error	Error	4607	3686	0	0	4604	3703	0	0	0	0
2	18	6	"HXK1"	"YFR053C"	9450	31490	100	7455	7207	2204	87	167	521	100	100	0	16216	15560	5765	148	226	466	100	100	0	0	0	0	0	0	0	0	0	0	0	0	0	0	0	0	0	0	0	0.459	0.462	0.471	0.477	1.202	0.429	0.946	0.000	0.000	0.000	0.000	0.000	0.000	0.000	0.000	0.000	0.000	0.000	0.000	0.000	0.000	80	526	23436	22532	-1.125	Error	Error	7368	16068	0	0	7120	15412	0	0	0	0
2	19	6	"ERG4"	"YGL012W"	9650	31480	90	17179	17058	2884	87	179	678	100	100	0	16750	16515	3150	144	271	1193	100	100	0	0	0	0	0	0	0	0	0	0	0	0	0	0	0	0	0	0	0	1.029	1.037	1.028	1.045	1.170	1.024	0.936	0.000	0.000	0.000	0.000	0.000	0.000	0.000	0.000	0.000	0.000	0.000	0.000	0.000	0.000	52	414	33698	33342	0.042	Error	Error	17092	16606	0	0	16971	16371	0	0	0	0
2	20	6	"SCW11"	"YGL028C"	9850	31490	100	987	1014	419	69	119	550	87	16	0	6631	6520	1898	113	210	1090	100	97	0	0	0	0	0	0	0	0	0	0	0	0	0	0	0	0	0	0	0	0.141	0.147	0.132	0.144	1.452	0.133	0.759	0.000	0.000	0.000	0.000	0.000	0.000	0.000	0.000	0.000	0.000	0.000	0.000	0.000	0.000	80	496	7436	7352	-2.828	Error	Error	918	6518	0	0	945	6407	0	0	0	0
2	21	6	"RNA15"	"YGL044C"	10040	31490	100	1986	2049	600	62	70	71	100	100	0	1488	1505	441	107	122	123	100	98	0	0	0	0	0	0	0	0	0	0	0	0	0	0	0	0	0	0	0	1.393	1.421	1.410	1.452	1.377	1.414	0.912	0.000	0.000	0.000	0.000	0.000	0.000	0.000	0.000	0.000	0.000	0.000	0.000	0.000	0.000	80	511	3305	3385	0.478	Error	Error	1924	1381	0	0	1987	1398	0	0	0	0
2	1	7	""	"YFR024C-A"	6060	31670	90	954	1350	1117	50	52	12	100	100	0	1104	1343	965	86	88	17	100	100	0	0	0	0	0	0	0	0	0	0	0	0	0	0	0	0	0	0	0	0.888	1.034	0.909	0.971	1.495	1.096	0.844	0.000	0.000	0.000	0.000	0.000	0.000	0.000	0.000	0.000	0.000	0.000	0.000	0.000	0.000	52	414	1922	2557	-0.171	Error	Error	904	1018	0	0	1300	1257	0	0	0	0
2	2	7	""	"YFR039C"	6250	31680	100	4195	4141	1118	53	55	13	100	100	0	2506	2351	697	89	92	21	100	100	0	0	0	0	0	0	0	0	0	0	0	0	0	0	0	0	0	0	0	1.714	1.807	1.815	1.838	1.248	1.791	0.940	0.000	0.000	0.000	0.000	0.000	0.000	0.000	0.000	0.000	0.000	0.000	0.000	0.000	0.000	80	514	6559	6350	0.777	Error	Error	4142	2417	0	0	4088	2262	0	0	0	0
2	3	7	""	"YFR055W"	6450	31680	100	4681	4477	1092	53	57	20	100	100	0	7789	7207	2336	92	99	58	100	100	0	0	0	0	0	0	0	0	0	0	0	0	0	0	0	0	0	0	0	0.601	0.622	0.609	0.642	1.269	0.580	0.918	0.000	0.000	0.000	0.000	0.000	0.000	0.000	0.000	0.000	0.000	0.000	0.000	0.000	0.000	80	526	12325	11539	-0.734	Error	Error	4628	7697	0	0	4424	7115	0	0	0	0
2	4	7	""	"YGL014W"	6660	31670	90	2212	2138	794	54	60	27	100	100	0	3578	3720	1453	93	102	48	100	100	0	0	0	0	0	0	0	0	0	0	0	0	0	0	0	0	0	0	0	0.619	0.575	0.559	0.566	1.382	0.543	0.895	0.000	0.000	0.000	0.000	0.000	0.000	0.000	0.000	0.000	0.000	0.000	0.000	0.000	0.000	52	414	5643	5711	-0.691	Error	Error	2158	3485	0	0	2084	3627	0	0	0	0
2	5	7	"RPL30"	"YGL030W"	6850	31680	100	13162	11966	4495	87	90	27	100	100	0	19925	19807	9480	138	146	68	100	100	0	0	0	0	0	0	0	0	0	0	0	0	0	0	0	0	0	0	0	0.661	0.604	0.599	0.634	1.331	0.558	0.928	0.000	0.000	0.000	0.000	0.000	0.000	0.000	0.000	0.000	0.000	0.000	0.000	0.000	0.000	80	527	32862	31548	-0.598	Error	Error	13075	19787	0	0	11879	19669	0	0	0	0
2	6	7	""	"YGL046W"	7060	31680	80	1216	1471	1079	80	83	20	100	100	0	1043	1181	817	118	123	29	98	98	0	0	0	0	0	0	0	0	0	0	0	0	0	0	0	0	0	0	0	1.228	1.309	1.327	1.420	1.688	1.330	0.908	0.000	0.000	0.000	0.000	0.000	0.000	0.000	0.000	0.000	0.000	0.000	0.000	0.000	0.000	52	340	2061	2454	0.296	Error	Error	1136	925	0	0	1391	1063	0	0	0	0
2	7	7	""	"YFR026C"	7250	31680	100	908	888	184	67	69	17	100	100	0	893	875	199	105	108	25	100	100	0	0	0	0	0	0	0	0	0	0	0	0	0	0	0	0	0	0	0	1.067	1.066	1.072	1.080	1.276	1.046	0.916	0.000	0.000	0.000	0.000	0.000	0.000	0.000	0.000	0.000	0.000	0.000	0.000	0.000	0.000	80	520	1629	1591	0.094	Error	Error	841	788	0	0	821	770	0	0	0	0
2	8	7	""	"YFR041C"	7460	31680	100	5494	5475	1524	63	66	21	100	100	0	4072	4070	1094	100	104	25	100	100	0	0	0	0	0	0	0	0	0	0	0	0	0	0	0	0	0	0	0	1.367	1.363	1.375	1.360	1.200	1.368	0.943	0.000	0.000	0.000	0.000	0.000	0.000	0.000	0.000	0.000	0.000	0.000	0.000	0.000	0.000	80	530	9403	9382	0.451	Error	Error	5431	3972	0	0	5412	3970	0	0	0	0
2	9	7	""	"YFR057W"	7660	31680	80	970	1386	1232	84	88	28	100	100	0	563	935	957	119	128	83	94	76	0	0	0	0	0	0	0	0	0	0	0	0	0	0	0	0	0	0	0	1.995	1.596	1.884	1.907	1.932	1.455	0.814	0.000	0.000	0.000	0.000	0.000	0.000	0.000	0.000	0.000	0.000	0.000	0.000	0.000	0.000	52	340	1330	2118	0.997	Error	Error	886	444	0	0	1302	816	0	0	0	0
2	10	7	"KAP122"	"YGL016W"	7850	31680	100	2180	2150	828	90	95	42	100	100	0	2804	2748	905	116	124	73	100	98	0	0	0	0	0	0	0	0	0	0	0	0	0	0	0	0	0	0	0	0.778	0.783	0.745	0.792	1.401	0.761	0.878	0.000	0.000	0.000	0.000	0.000	0.000	0.000	0.000	0.000	0.000	0.000	0.000	0.000	0.000	80	521	4778	4692	-0.363	Error	Error	2090	2688	0	0	2060	2632	0	0	0	0
2	11	7	"AGA2"	"YGL032C"	8060	31680	100	6286	6367	2174	84	91	45	100	100	0	428	419	123	104	109	36	100	97	0	0	0	0	0	0	0	0	0	0	0	0	0	0	0	0	0	0	0	19.142	19.946	20.945	20.481	1.505	23.689	0.760	0.000	0.000	0.000	0.000	0.000	0.000	0.000	0.000	0.000	0.000	0.000	0.000	0.000	0.000	80	529	6526	6598	4.259	Error	Error	6202	324	0	0	6283	315	0	0	0	0
2	12	7	"RPT6"	"YGL048C"	8260	31680	100	8620	8763	2420	86	90	29	100	100	0	8604	8291	2119	118	121	31	100	100	0	0	0	0	0	0	0	0	0	0	0	0	0	0	0	0	0	0	0	1.006	1.062	1.075	1.062	1.206	1.077	0.934	0.000	0.000	0.000	0.000	0.000	0.000	0.000	0.000	0.000	0.000	0.000	0.000	0.000	0.000	80	497	17020	16850	0.008	Error	Error	8534	8486	0	0	8677	8173	0	0	0	0
2	13	7	"CDC14"	"YFR028C"	8450	31680	100	2787	2846	538	100	106	44	100	100	0	2447	2388	467	131	138	46	100	100	0	0	0	0	0	0	0	0	0	0	0	0	0	0	0	0	0	0	0	1.160	1.217	1.194	1.221	1.216	1.202	0.918	0.000	0.000	0.000	0.000	0.000	0.000	0.000	0.000	0.000	0.000	0.000	0.000	0.000	0.000	80	497	5003	5003	0.214	Error	Error	2687	2316	0	0	2746	2257	0	0	0	0
2	14	7	""	"YFR043C"	8630	31680	90	2255	2425	674	84	218	610	100	100	0	1648	1645	487	118	218	415	98	90	0	0	0	0	0	0	0	0	0	0	0	0	0	0	0	0	0	0	0	1.419	1.533	1.467	1.574	1.387	1.571	0.909	0.000	0.000	0.000	0.000	0.000	0.000	0.000	0.000	0.000	0.000	0.000	0.000	0.000	0.000	52	406	3701	3868	0.505	Error	Error	2171	1530	0	0	2341	1527	0	0	0	0
2	15	7	"ERP6"	"YGL002W"	8860	31680	100	1943	2043	586	78	87	80	100	100	0	2646	2784	758	115	127	107	100	100	0	0	0	0	0	0	0	0	0	0	0	0	0	0	0	0	0	0	0	0.737	0.736	0.733	0.734	1.211	0.725	0.909	0.000	0.000	0.000	0.000	0.000	0.000	0.000	0.000	0.000	0.000	0.000	0.000	0.000	0.000	80	519	4396	4634	-0.441	Error	Error	1865	2531	0	0	1965	2669	0	0	0	0
2	16	7	"JAC1"	"YGL018C"	9050	31680	100	995	1054	274	83	87	24	100	100	0	851	898	198	122	129	44	100	100	0	0	0	0	0	0	0	0	0	0	0	0	0	0	0	0	0	0	0	1.251	1.251	1.237	1.245	1.165	1.318	0.904	0.000	0.000	0.000	0.000	0.000	0.000	0.000	0.000	0.000	0.000	0.000	0.000	0.000	0.000	80	513	1641	1747	0.323	Error	Error	912	729	0	0	971	776	0	0	0	0
2	17	7	""	"YGL034C"	9250	31680	90	518	729	647	80	85	25	100	100	0	464	587	373	131	139	43	100	94	0	0	0	0	0	0	0	0	0	0	0	0	0	0	0	0	0	0	0	1.315	1.423	1.261	1.389	1.716	1.619	0.788	0.000	0.000	0.000	0.000	0.000	0.000	0.000	0.000	0.000	0.000	0.000	0.000	0.000	0.000	52	420	771	1105	0.395	Error	Error	438	333	0	0	649	456	0	0	0	0
2	18	7	""	"YGL050W"	9450	31690	110	1861	1943	486	83	94	56	100	100	0	1715	1768	421	143	157	70	100	100	0	0	0	0	0	0	0	0	0	0	0	0	0	0	0	0	0	0	0	1.131	1.145	1.143	1.143	1.169	1.181	0.916	0.000	0.000	0.000	0.000	0.000	0.000	0.000	0.000	0.000	0.000	0.000	0.000	0.000	0.000	80	567	3350	3485	0.178	Error	Error	1778	1572	0	0	1860	1625	0	0	0	0
2	19	7	"RPL11B"	"YGR085C"	9650	31690	110	17170	17032	5371	90	105	58	100	100	0	31381	30259	9397	149	168	76	100	100	0	0	0	0	0	0	0	0	0	0	0	0	0	0	0	0	0	0	0	0.547	0.563	0.551	0.558	1.316	0.553	0.918	0.000	0.000	0.000	0.000	0.000	0.000	0.000	0.000	0.000	0.000	0.000	0.000	0.000	0.000	80	574	48312	47052	-0.871	Error	Error	17080	31232	0	0	16942	30110	0	0	0	0
2	20	7	""	"YGR101W"	9850	31680	110	4751	4544	1160	80	93	46	100	100	0	2581	2463	641	127	150	72	100	100	0	0	0	0	0	0	0	0	0	0	0	0	0	0	0	0	0	0	0	1.903	1.911	1.933	1.913	1.187	1.961	0.947	0.000	0.000	0.000	0.000	0.000	0.000	0.000	0.000	0.000	0.000	0.000	0.000	0.000	0.000	80	548	7125	6800	0.929	Error	Error	4671	2454	0	0	4464	2336	0	0	0	0
2	21	7	""	"YGR117C"	10040	31690	100	2285	2396	549	63	72	32	100	100	0	1894	1941	418	110	126	63	100	100	0	0	0	0	0	0	0	0	0	0	0	0	0	0	0	0	0	0	0	1.246	1.274	1.263	1.277	1.197	1.315	0.910	0.000	0.000	0.000	0.000	0.000	0.000	0.000	0.000	0.000	0.000	0.000	0.000	0.000	0.000	80	502	4006	4164	0.317	Error	Error	2222	1784	0	0	2333	1831	0	0	0	0
2	1	8	"PEX4"	"YGR133W"	6050	31880	100	965	964	247	50	52	12	100	100	0	1065	998	315	86	87	17	100	100	0	0	0	0	0	0	0	0	0	0	0	0	0	0	0	0	0	0	0	0.935	1.002	0.977	1.041	1.282	0.958	0.921	0.000	0.000	0.000	0.000	0.000	0.000	0.000	0.000	0.000	0.000	0.000	0.000	0.000	0.000	80	526	1894	1826	-0.098	Error	Error	915	979	0	0	914	912	0	0	0	0
2	2	8	""	"YGR149W"	6240	31870	90	3381	3434	724	54	86	274	100	100	0	1877	1862	473	89	116	204	100	100	0	0	0	0	0	0	0	0	0	0	0	0	0	0	0	0	0	0	0	1.861	1.906	1.892	1.938	1.198	1.859	0.947	0.000	0.000	0.000	0.000	0.000	0.000	0.000	0.000	0.000	0.000	0.000	0.000	0.000	0.000	52	408	5115	5153	0.896	Error	Error	3327	1788	0	0	3380	1773	0	0	0	0
2	3	8	""	"YGR165W"	6450	31880	100	6998	6940	2628	53	79	244	100	100	0	5339	5654	2624	92	119	206	100	98	0	0	0	0	0	0	0	0	0	0	0	0	0	0	0	0	0	0	0	1.324	1.238	1.283	1.305	1.290	1.160	0.927	0.000	0.000	0.000	0.000	0.000	0.000	0.000	0.000	0.000	0.000	0.000	0.000	0.000	0.000	80	518	12192	12449	0.404	Error	Error	6945	5247	0	0	6887	5562	0	0	0	0
2	4	8	"PDC6"	"YGR087C"	6650	31880	100	1822	1834	843	52	58	35	100	100	0	3170	3452	2119	92	104	105	100	100	0	0	0	0	0	0	0	0	0	0	0	0	0	0	0	0	0	0	0	0.575	0.530	0.559	0.605	1.452	0.470	0.911	0.000	0.000	0.000	0.000	0.000	0.000	0.000	0.000	0.000	0.000	0.000	0.000	0.000	0.000	80	518	4848	5142	-0.798	Error	Error	1770	3078	0	0	1782	3360	0	0	0	0
2	5	8	""	"YGR103W"	6850	31880	100	4270	4150	1063	81	83	27	100	100	0	9057	8861	2808	133	143	91	100	100	0	0	0	0	0	0	0	0	0	0	0	0	0	0	0	0	0	0	0	0.469	0.466	0.461	0.477	1.225	0.445	0.950	0.000	0.000	0.000	0.000	0.000	0.000	0.000	0.000	0.000	0.000	0.000	0.000	0.000	0.000	80	504	13113	12797	-1.091	Error	Error	4189	8924	0	0	4069	8728	0	0	0	0
2	6	8	"NUP57"	"YGR119C"	7050	31880	100	3962	3917	767	78	84	36	100	100	0	4036	3947	974	116	133	127	100	100	0	0	0	0	0	0	0	0	0	0	0	0	0	0	0	0	0	0	0	0.991	1.002	0.994	1.017	1.205	0.976	0.926	0.000	0.000	0.000	0.000	0.000	0.000	0.000	0.000	0.000	0.000	0.000	0.000	0.000	0.000	80	512	7804	7670	-0.013	Error	Error	3884	3920	0	0	3839	3831	0	0	0	0
2	7	8	"PRE9"	"YGR135W"	7250	31880	100	9391	10748	5668	64	68	35	100	100	0	5418	6465	3784	100	111	106	100	100	0	0	0	0	0	0	0	0	0	0	0	0	0	0	0	0	0	0	0	1.754	1.679	1.742	1.740	1.283	1.637	0.933	0.000	0.000	0.000	0.000	0.000	0.000	0.000	0.000	0.000	0.000	0.000	0.000	0.000	0.000	80	505	14645	17049	0.811	Error	Error	9327	5318	0	0	10684	6365	0	0	0	0
2	8	8	""	"YGR151C"	7450	31880	100	3288	3303	844	66	71	29	100	100	0	2416	2339	660	104	113	58	100	100	0	0	0	0	0	0	0	0	0	0	0	0	0	0	0	0	0	0	0	1.394	1.448	1.477	1.482	1.290	1.428	0.925	0.000	0.000	0.000	0.000	0.000	0.000	0.000	0.000	0.000	0.000	0.000	0.000	0.000	0.000	80	505	5534	5472	0.479	Error	Error	3222	2312	0	0	3237	2235	0	0	0	0
2	9	8	"CLC1"	"YGR167W"	7650	31880	100	6117	6264	1330	87	91	32	100	100	0	7017	6888	1674	125	137	73	100	100	0	0	0	0	0	0	0	0	0	0	0	0	0	0	0	0	0	0	0	0.875	0.913	0.905	0.923	1.205	0.879	0.940	0.000	0.000	0.000	0.000	0.000	0.000	0.000	0.000	0.000	0.000	0.000	0.000	0.000	0.000	80	521	12922	12940	-0.193	Error	Error	6030	6892	0	0	6177	6763	0	0	0	0
2	10	8	""	"YGR089W"	7860	31880	100	1417	1989	1563	79	84	29	98	98	0	2208	2905	2499	110	120	65	100	97	0	0	0	0	0	0	0	0	0	0	0	0	0	0	0	0	0	0	0	0.638	0.683	0.673	0.739	1.645	0.640	0.902	0.000	0.000	0.000	0.000	0.000	0.000	0.000	0.000	0.000	0.000	0.000	0.000	0.000	0.000	80	521	3436	4705	-0.649	Error	Error	1338	2098	0	0	1910	2795	0	0	0	0
2	11	8	"VMA21"	"YGR105W"	8060	31880	80	882	1208	801	67	71	20	100	100	0	977	1078	524	97	100	23	100	100	0	0	0	0	0	0	0	0	0	0	0	0	0	0	0	0	0	0	0	0.926	1.163	1.043	1.072	1.451	1.310	0.800	0.000	0.000	0.000	0.000	0.000	0.000	0.000	0.000	0.000	0.000	0.000	0.000	0.000	0.000	52	340	1695	2122	-0.111	Error	Error	815	880	0	0	1141	981	0	0	0	0
2	12	8	"MEP1"	"YGR121C"	8260	31880	100	1979	2024	584	69	72	19	100	100	0	2464	2349	763	101	106	29	100	100	0	0	0	0	0	0	0	0	0	0	0	0	0	0	0	0	0	0	0	0.808	0.870	0.851	0.888	1.286	0.840	0.933	0.000	0.000	0.000	0.000	0.000	0.000	0.000	0.000	0.000	0.000	0.000	0.000	0.000	0.000	80	513	4273	4203	-0.307	Error	Error	1910	2363	0	0	1955	2248	0	0	0	0
2	13	8	""	"YGR137W"	8460	31880	100	5089	4802	1396	85	89	27	100	100	0	2195	2222	757	120	126	36	100	100	0	0	0	0	0	0	0	0	0	0	0	0	0	0	0	0	0	0	0	2.412	2.244	2.236	2.310	1.265	2.212	0.934	0.000	0.000	0.000	0.000	0.000	0.000	0.000	0.000	0.000	0.000	0.000	0.000	0.000	0.000	80	505	7079	6819	1.270	Error	Error	5004	2075	0	0	4717	2102	0	0	0	0
2	14	8	""	"YGR153W"	8650	31880	100	2472	2523	570	87	93	39	100	100	0	756	739	176	122	129	38	100	100	0	0	0	0	0	0	0	0	0	0	0	0	0	0	0	0	0	0	0	3.762	3.948	3.958	4.021	1.271	4.060	0.917	0.000	0.000	0.000	0.000	0.000	0.000	0.000	0.000	0.000	0.000	0.000	0.000	0.000	0.000	80	506	3019	3053	1.911	Error	Error	2385	634	0	0	2436	617	0	0	0	0
2	15	8	""	"YGR169C"	8850	31880	100	875	882	183	67	72	38	100	100	0	994	1013	232	104	109	35	100	100	0	0	0	0	0	0	0	0	0	0	0	0	0	0	0	0	0	0	0	0.908	0.897	0.907	0.907	1.220	0.870	0.927	0.000	0.000	0.000	0.000	0.000	0.000	0.000	0.000	0.000	0.000	0.000	0.000	0.000	0.000	80	514	1698	1724	-0.139	Error	Error	808	890	0	0	815	909	0	0	0	0
2	16	8	"PRP31"	"YGR091W"	9060	31880	100	1038	1061	250	71	76	31	100	100	0	1108	1096	237	109	115	38	100	100	0	0	0	0	0	0	0	0	0	0	0	0	0	0	0	0	0	0	0	0.968	1.003	0.992	1.002	1.209	1.004	0.901	0.000	0.000	0.000	0.000	0.000	0.000	0.000	0.000	0.000	0.000	0.000	0.000	0.000	0.000	80	513	1966	1977	-0.047	Error	Error	967	999	0	0	990	987	0	0	0	0
2	17	8	""	"YGR107W"	9250	31880	100	321	320	71	72	76	26	100	100	0	332	324	87	118	121	35	97	96	0	0	0	0	0	0	0	0	0	0	0	0	0	0	0	0	0	0	0	1.164	1.204	1.184	1.279	1.556	1.081	0.741	0.000	0.000	0.000	0.000	0.000	0.000	0.000	0.000	0.000	0.000	0.000	0.000	0.000	0.000	80	520	463	454	0.219	Error	Error	249	214	0	0	248	206	0	0	0	0
2	18	8	"PPT1"	"YGR123C"	9460	31880	100	2092	2198	487	67	69	17	100	100	0	4252	4380	923	120	123	28	100	100	0	0	0	0	0	0	0	0	0	0	0	0	0	0	0	0	0	0	0	0.490	0.500	0.488	0.499	1.147	0.497	0.922	0.000	0.000	0.000	0.000	0.000	0.000	0.000	0.000	0.000	0.000	0.000	0.000	0.000	0.000	80	504	6157	6391	-1.029	Error	Error	2025	4132	0	0	2131	4260	0	0	0	0
2	19	8	""	"YGR139W"	9660	31880	100	517	523	87	69	74	22	100	100	0	706	708	133	122	126	32	100	100	0	0	0	0	0	0	0	0	0	0	0	0	0	0	0	0	0	0	0	0.767	0.775	0.771	0.783	1.301	0.753	0.887	0.000	0.000	0.000	0.000	0.000	0.000	0.000	0.000	0.000	0.000	0.000	0.000	0.000	0.000	80	496	1032	1040	-0.382	Error	Error	448	584	0	0	454	586	0	0	0	0
2	20	8	"CYS4"	"YGR155W"	9850	31880	100	13957	14149	2269	71	87	74	100	100	0	12648	12994	2195	117	130	71	100	100	0	0	0	0	0	0	0	0	0	0	0	0	0	0	0	0	0	0	0	1.108	1.093	1.081	1.095	1.148	1.104	0.921	0.000	0.000	0.000	0.000	0.000	0.000	0.000	0.000	0.000	0.000	0.000	0.000	0.000	0.000	80	497	26417	26955	0.148	Error	Error	13886	12531	0	0	14078	12877	0	0	0	0
2	21	8	"MSM1"	"YGR171C"	10050	31880	110	1488	1576	409	60	74	73	100	100	0	1506	1567	503	107	121	97	100	100	0	0	0	0	0	0	0	0	0	0	0	0	0	0	0	0	0	0	0	1.021	1.038	1.009	1.071	1.328	1.047	0.880	0.000	0.000	0.000	0.000	0.000	0.000	0.000	0.000	0.000	0.000	0.000	0.000	0.000	0.000	80	588	2827	2976	0.030	Error	Error	1428	1399	0	0	1516	1460	0	0	0	0
2	1	9	"SET1"	"YHR119W"	6040	32070	90	3392	3874	2463	49	83	188	100	100	0	2586	3529	2582	87	129	220	100	96	0	0	0	0	0	0	0	0	0	0	0	0	0	0	0	0	0	0	0	1.338	1.111	1.186	1.193	1.455	1.005	0.862	0.000	0.000	0.000	0.000	0.000	0.000	0.000	0.000	0.000	0.000	0.000	0.000	0.000	0.000	52	406	5842	7267	0.420	Error	Error	3343	2499	0	0	3825	3442	0	0	0	0
2	2	9	"YCK1"	"YHR135C"	6260	32070	90	1856	1887	959	53	56	20	100	100	0	1117	1215	685	87	91	29	100	100	0	0	0	0	0	0	0	0	0	0	0	0	0	0	0	0	0	0	0	1.750	1.626	1.705	1.710	1.311	1.576	0.917	0.000	0.000	0.000	0.000	0.000	0.000	0.000	0.000	0.000	0.000	0.000	0.000	0.000	0.000	52	420	2833	2962	0.808	Error	Error	1803	1030	0	0	1834	1128	0	0	0	0
2	3	9	""	"YHR149C"	6450	32070	90	2171	2228	944	53	65	81	100	100	0	1271	1455	701	92	104	85	100	100	0	0	0	0	0	0	0	0	0	0	0	0	0	0	0	0	0	0	0	1.796	1.596	1.597	1.669	1.249	1.459	0.933	0.000	0.000	0.000	0.000	0.000	0.000	0.000	0.000	0.000	0.000	0.000	0.000	0.000	0.000	52	414	3297	3538	0.845	Error	Error	2118	1179	0	0	2175	1363	0	0	0	0
2	4	9	"PRP8"	"YHR165C"	6650	32070	90	1000	1088	417	54	65	48	100	100	0	1211	1328	497	93	113	92	100	100	0	0	0	0	0	0	0	0	0	0	0	0	0	0	0	0	0	0	0	0.846	0.837	0.784	0.846	1.393	0.787	0.851	0.000	0.000	0.000	0.000	0.000	0.000	0.000	0.000	0.000	0.000	0.000	0.000	0.000	0.000	52	414	2064	2269	-0.241	Error	Error	946	1118	0	0	1034	1235	0	0	0	0
2	5	9	""	"YHR181W"	6850	32070	90	3008	2892	1141	76	101	146	100	100	0	1106	1170	643	128	141	68	100	100	0	0	0	0	0	0	0	0	0	0	0	0	0	0	0	0	0	0	0	2.998	2.702	2.936	2.985	1.557	2.527	0.848	0.000	0.000	0.000	0.000	0.000	0.000	0.000	0.000	0.000	0.000	0.000	0.000	0.000	0.000	52	414	3910	3858	1.584	Error	Error	2932	978	0	0	2816	1042	0	0	0	0
2	6	9	""	"YHR197W"	7050	32070	90	1280	1477	1235	62	70	57	100	100	0	895	1125	783	101	110	38	100	100	0	0	0	0	0	0	0	0	0	0	0	0	0	0	0	0	0	0	0	1.534	1.382	1.241	1.358	1.613	1.472	0.782	0.000	0.000	0.000	0.000	0.000	0.000	0.000	0.000	0.000	0.000	0.000	0.000	0.000	0.000	52	414	2012	2439	0.617	Error	Error	1218	794	0	0	1415	1024	0	0	0	0
2	7	9	""	"YHR121W"	7260	32070	90	4067	4039	1057	64	71	52	100	100	0	2789	2884	1045	100	106	59	100	100	0	0	0	0	0	0	0	0	0	0	0	0	0	0	0	0	0	0	0	1.489	1.428	1.470	1.479	1.284	1.332	0.928	0.000	0.000	0.000	0.000	0.000	0.000	0.000	0.000	0.000	0.000	0.000	0.000	0.000	0.000	52	408	6692	6759	0.574	Error	Error	4003	2689	0	0	3975	2784	0	0	0	0
2	8	9	"ARO9"	"YHR137W"	7450	32080	100	2418	2915	1619	73	77	33	100	100	0	823	1028	687	110	117	54	98	97	0	0	0	0	0	0	0	0	0	0	0	0	0	0	0	0	0	0	0	3.289	3.096	3.566	3.577	1.502	2.971	0.828	0.000	0.000	0.000	0.000	0.000	0.000	0.000	0.000	0.000	0.000	0.000	0.000	0.000	0.000	80	514	3058	3760	1.718	Error	Error	2345	713	0	0	2842	918	0	0	0	0
2	9	9	""	"YHR151C"	7660	32080	100	621	746	404	80	82	20	100	100	0	475	655	384	121	124	28	100	98	0	0	0	0	0	0	0	0	0	0	0	0	0	0	0	0	0	0	0	1.528	1.247	1.297	1.337	1.582	1.183	0.856	0.000	0.000	0.000	0.000	0.000	0.000	0.000	0.000	0.000	0.000	0.000	0.000	0.000	0.000	80	513	895	1200	0.612	Error	Error	541	354	0	0	666	534	0	0	0	0
2	10	9	""	"YHR167W"	7860	32080	100	802	1121	686	76	78	19	100	100	0	723	1024	728	108	112	27	100	100	0	0	0	0	0	0	0	0	0	0	0	0	0	0	0	0	0	0	0	1.180	1.141	1.213	1.225	1.490	1.055	0.898	0.000	0.000	0.000	0.000	0.000	0.000	0.000	0.000	0.000	0.000	0.000	0.000	0.000	0.000	80	504	1341	1961	0.239	Error	Error	726	615	0	0	1045	916	0	0	0	0
2	11	9	"GND1"	"YHR183W"	8060	32080	100	632	826	520	71	74	22	100	100	0	1363	1833	1377	104	108	26	100	100	0	0	0	0	0	0	0	0	0	0	0	0	0	0	0	0	0	0	0	0.446	0.437	0.423	0.450	1.515	0.388	0.880	0.000	0.000	0.000	0.000	0.000	0.000	0.000	0.000	0.000	0.000	0.000	0.000	0.000	0.000	80	504	1820	2484	-1.166	Error	Error	561	1259	0	0	755	1729	0	0	0	0
2	12	9	""	"YHR199C"	8250	32080	100	279	385	246	68	71	20	98	98	0	214	311	228	100	105	27	97	72	0	0	0	0	0	0	0	0	0	0	0	0	0	0	0	0	0	0	0	1.851	1.502	1.757	1.840	1.812	1.268	0.852	0.000	0.000	0.000	0.000	0.000	0.000	0.000	0.000	0.000	0.000	0.000	0.000	0.000	0.000	80	506	325	528	0.888	Error	Error	211	114	0	0	317	211	0	0	0	0
2	13	9	"EPT1"	"YHR123W"	8450	32080	90	3968	3676	1617	70	77	56	100	100	0	2847	2650	1594	105	117	68	100	100	0	0	0	0	0	0	0	0	0	0	0	0	0	0	0	0	0	0	0	1.422	1.417	1.556	1.608	1.390	1.285	0.922	0.000	0.000	0.000	0.000	0.000	0.000	0.000	0.000	0.000	0.000	0.000	0.000	0.000	0.000	52	420	6640	6151	0.508	Error	Error	3898	2742	0	0	3606	2545	0	0	0	0
2	14	9	"SPS100"	"YHR139C"	8660	32080	100	1786	1795	818	73	79	51	100	100	0	1908	1967	910	112	120	61	100	100	0	0	0	0	0	0	0	0	0	0	0	0	0	0	0	0	0	0	0	0.954	0.928	0.928	0.936	1.318	0.914	0.908	0.000	0.000	0.000	0.000	0.000	0.000	0.000	0.000	0.000	0.000	0.000	0.000	0.000	0.000	80	519	3509	3577	-0.068	Error	Error	1713	1796	0	0	1722	1855	0	0	0	0
2	15	9	"SPO16"	"YHR153C"	8860	32080	100	3873	3700	1665	64	66	16	100	100	0	2412	2473	1075	102	104	22	100	100	0	0	0	0	0	0	0	0	0	0	0	0	0	0	0	0	0	0	0	1.649	1.534	1.569	1.526	1.323	1.558	0.940	0.000	0.000	0.000	0.000	0.000	0.000	0.000	0.000	0.000	0.000	0.000	0.000	0.000	0.000	80	505	6119	6007	0.722	Error	Error	3809	2310	0	0	3636	2371	0	0	0	0
2	16	9	"DBP8"	"YHR169W"	9050	32080	90	2325	2561	1143	78	88	54	100	100	0	1803	2007	1052	113	124	60	100	100	0	0	0	0	0	0	0	0	0	0	0	0	0	0	0	0	0	0	0	1.330	1.311	1.358	1.381	1.419	1.215	0.897	0.000	0.000	0.000	0.000	0.000	0.000	0.000	0.000	0.000	0.000	0.000	0.000	0.000	0.000	52	414	3937	4377	0.411	Error	Error	2247	1690	0	0	2483	1894	0	0	0	0
2	17	9	"ADY1"	"YHR185C"	9250	32080	90	907	1263	1072	89	93	31	100	100	0	590	894	748	114	118	29	100	100	0	0	0	0	0	0	0	0	0	0	0	0	0	0	0	0	0	0	0	1.718	1.505	1.470	1.581	1.629	1.479	0.860	0.000	0.000	0.000	0.000	0.000	0.000	0.000	0.000	0.000	0.000	0.000	0.000	0.000	0.000	52	420	1294	1954	0.781	Error	Error	818	476	0	0	1174	780	0	0	0	0
2	18	9	"PPX1"	"YHR201C"	9460	32080	100	2034	2383	1338	66	68	19	100	100	0	1273	1522	893	114	117	27	100	100	0	0	0	0	0	0	0	0	0	0	0	0	0	0	0	0	0	0	0	1.698	1.646	1.784	1.679	1.360	1.625	0.911	0.000	0.000	0.000	0.000	0.000	0.000	0.000	0.000	0.000	0.000	0.000	0.000	0.000	0.000	80	526	3127	3725	0.764	Error	Error	1968	1159	0	0	2317	1408	0	0	0	0
2	19	9	""	"YHR125W"	9650	32080	90	1002	1052	191	61	76	111	100	100	0	2580	2566	582	108	159	350	100	100	0	0	0	0	0	0	0	0	0	0	0	0	0	0	0	0	0	0	0	0.381	0.403	0.396	0.408	1.205	0.381	0.932	0.000	0.000	0.000	0.000	0.000	0.000	0.000	0.000	0.000	0.000	0.000	0.000	0.000	0.000	52	414	3413	3449	-1.393	Error	Error	941	2472	0	0	991	2458	0	0	0	0
2	20	9	""	"YHR140W"	9860	32080	100	3385	3186	916	60	72	98	100	100	0	6124	5487	1914	106	145	308	100	100	0	0	0	0	0	0	0	0	0	0	0	0	0	0	0	0	0	0	0	0.553	0.581	0.581	0.596	1.248	0.553	0.942	0.000	0.000	0.000	0.000	0.000	0.000	0.000	0.000	0.000	0.000	0.000	0.000	0.000	0.000	80	527	9343	8507	-0.856	Error	Error	3325	6018	0	0	3126	5381	0	0	0	0
2	21	9	""	"YHR155W"	10050	32080	90	1575	1648	715	58	70	79	100	100	0	1964	1920	683	103	126	134	100	100	0	0	0	0	0	0	0	0	0	0	0	0	0	0	0	0	0	0	0	0.815	0.875	0.821	0.873	1.345	0.899	0.878	0.000	0.000	0.000	0.000	0.000	0.000	0.000	0.000	0.000	0.000	0.000	0.000	0.000	0.000	52	414	3378	3407	-0.295	Error	Error	1517	1861	0	0	1590	1817	0	0	0	0
2	1	10	"APG7"	"YHR171W"	6050	32270	90	2098	1919	991	49	53	23	100	100	0	2048	2060	1155	83	87	39	100	100	0	0	0	0	0	0	0	0	0	0	0	0	0	0	0	0	0	0	0	1.043	0.946	0.976	1.027	1.497	0.885	0.863	0.000	0.000	0.000	0.000	0.000	0.000	0.000	0.000	0.000	0.000	0.000	0.000	0.000	0.000	52	420	4014	3847	0.060	Error	Error	2049	1965	0	0	1870	1977	0	0	0	0
2	2	10	"IKI1"	"YHR187W"	6260	32270	90	488	888	1094	54	57	19	100	100	0	398	712	782	90	95	29	98	96	0	0	0	0	0	0	0	0	0	0	0	0	0	0	0	0	0	0	0	1.409	1.341	1.085	1.265	1.820	1.446	0.821	0.000	0.000	0.000	0.000	0.000	0.000	0.000	0.000	0.000	0.000	0.000	0.000	0.000	0.000	52	420	742	1456	0.495	Error	Error	434	308	0	0	834	622	0	0	0	0
2	3	10	"RPS4B"	"YHR203C"	6460	32270	90	1567	1592	647	53	56	26	100	100	0	1705	1633	657	92	96	41	100	100	0	0	0	0	0	0	0	0	0	0	0	0	0	0	0	0	0	0	0	0.939	0.999	0.973	1.026	1.357	0.943	0.886	0.000	0.000	0.000	0.000	0.000	0.000	0.000	0.000	0.000	0.000	0.000	0.000	0.000	0.000	52	420	3127	3080	-0.091	Error	Error	1514	1613	0	0	1539	1541	0	0	0	0
2	4	10	"YHC3"	"YJL059W"	6650	32270	90	2358	2224	654	58	80	159	100	100	0	1609	1461	513	98	124	148	100	100	0	0	0	0	0	0	0	0	0	0	0	0	0	0	0	0	0	0	0	1.522	1.589	1.604	1.650	1.290	1.500	0.926	0.000	0.000	0.000	0.000	0.000	0.000	0.000	0.000	0.000	0.000	0.000	0.000	0.000	0.000	52	420	3811	3529	0.606	Error	Error	2300	1511	0	0	2166	1363	0	0	0	0
2	5	10	""	"YJL075C"	6860	32270	100	1681	1656	355	77	92	137	100	100	0	2193	2160	487	122	140	125	100	100	0	0	0	0	0	0	0	0	0	0	0	0	0	0	0	0	0	0	0	0.775	0.775	0.774	0.776	1.174	0.761	0.925	0.000	0.000	0.000	0.000	0.000	0.000	0.000	0.000	0.000	0.000	0.000	0.000	0.000	0.000	80	542	3675	3617	-0.369	Error	Error	1604	2071	0	0	1579	2038	0	0	0	0
2	6	10	""	"YJL091C"	7060	32270	90	1496	1466	686	66	72	39	100	98	0	856	869	441	107	114	45	98	98	0	0	0	0	0	0	0	0	0	0	0	0	0	0	0	0	0	0	0	1.909	1.837	1.894	1.931	1.358	1.741	0.915	0.000	0.000	0.000	0.000	0.000	0.000	0.000	0.000	0.000	0.000	0.000	0.000	0.000	0.000	52	420	2179	2162	0.933	Error	Error	1430	749	0	0	1400	762	0	0	0	0
2	7	10	""	"YJL107C"	7260	32270	90	388	387	102	63	68	40	100	100	0	497	480	94	101	108	56	100	100	0	0	0	0	0	0	0	0	0	0	0	0	0	0	0	0	0	0	0	0.821	0.855	0.834	0.844	1.383	0.921	0.815	0.000	0.000	0.000	0.000	0.000	0.000	0.000	0.000	0.000	0.000	0.000	0.000	0.000	0.000	52	420	721	703	-0.285	Error	Error	325	396	0	0	324	379	0	0	0	0
2	8	10	""	"YJL123C"	7460	32270	90	4359	4271	1390	75	102	198	100	100	0	3159	3242	1250	112	137	235	100	100	0	0	0	0	0	0	0	0	0	0	0	0	0	0	0	0	0	0	0	1.406	1.341	1.336	1.397	1.318	1.293	0.916	0.000	0.000	0.000	0.000	0.000	0.000	0.000	0.000	0.000	0.000	0.000	0.000	0.000	0.000	52	414	7331	7326	0.492	Error	Error	4284	3047	0	0	4196	3130	0	0	0	0
2	9	10	"YUR1"	"YJL139C"	7660	32280	100	1345	1397	253	81	97	158	100	100	0	1660	1699	307	122	143	210	100	100	0	0	0	0	0	0	0	0	0	0	0	0	0	0	0	0	0	0	0	0.822	0.834	0.822	0.836	1.166	0.831	0.917	0.000	0.000	0.000	0.000	0.000	0.000	0.000	0.000	0.000	0.000	0.000	0.000	0.000	0.000	80	520	2802	2893	-0.283	Error	Error	1264	1538	0	0	1316	1577	0	0	0	0
2	10	10	"NUP82"	"YJL061W"	7860	32270	90	2350	2229	571	79	85	49	100	100	0	3089	2996	941	113	130	123	100	100	0	0	0	0	0	0	0	0	0	0	0	0	0	0	0	0	0	0	0	0.763	0.746	0.753	0.762	1.266	0.712	0.935	0.000	0.000	0.000	0.000	0.000	0.000	0.000	0.000	0.000	0.000	0.000	0.000	0.000	0.000	52	414	5247	5033	-0.390	Error	Error	2271	2976	0	0	2150	2883	0	0	0	0
2	11	10	"ICS3"	"YJL077C"	8060	32280	100	921	947	235	75	81	42	100	100	0	754	710	162	109	122	110	100	95	0	0	0	0	0	0	0	0	0	0	0	0	0	0	0	0	0	0	0	1.312	1.451	1.439	1.469	1.290	1.490	0.887	0.000	0.000	0.000	0.000	0.000	0.000	0.000	0.000	0.000	0.000	0.000	0.000	0.000	0.000	80	512	1491	1473	0.391	Error	Error	846	645	0	0	872	601	0	0	0	0
2	12	10	"TOK1"	"YJL093C"	8260	32280	100	2558	2449	654	80	86	34	100	100	0	1561	1498	454	112	121	44	100	100	0	0	0	0	0	0	0	0	0	0	0	0	0	0	0	0	0	0	0	1.710	1.709	1.706	1.756	1.271	1.670	0.927	0.000	0.000	0.000	0.000	0.000	0.000	0.000	0.000	0.000	0.000	0.000	0.000	0.000	0.000	80	514	3927	3755	0.774	Error	Error	2478	1449	0	0	2369	1386	0	0	0	0
2	13	10	""	"YJL109C"	8470	32280	100	1510	1529	849	67	73	31	100	97	0	3747	3952	2450	108	114	38	100	100	0	0	0	0	0	0	0	0	0	0	0	0	0	0	0	0	0	0	0	0.397	0.380	0.381	0.387	1.472	0.358	0.937	0.000	0.000	0.000	0.000	0.000	0.000	0.000	0.000	0.000	0.000	0.000	0.000	0.000	0.000	80	514	5082	5306	-1.334	Error	Error	1443	3639	0	0	1462	3844	0	0	0	0
2	14	10	"GCD14"	"YJL125C"	8660	32280	100	1514	1605	340	61	64	20	100	100	0	1930	2030	461	102	107	45	100	100	0	0	0	0	0	0	0	0	0	0	0	0	0	0	0	0	0	0	0	0.795	0.801	0.793	0.804	1.177	0.809	0.915	0.000	0.000	0.000	0.000	0.000	0.000	0.000	0.000	0.000	0.000	0.000	0.000	0.000	0.000	80	504	3281	3472	-0.331	Error	Error	1453	1828	0	0	1544	1928	0	0	0	0
2	15	10	"YAK1"	"YJL141C"	8860	32280	100	2502	2478	691	61	69	48	100	100	0	2289	2251	660	102	111	59	100	100	0	0	0	0	0	0	0	0	0	0	0	0	0	0	0	0	0	0	0	1.116	1.125	1.112	1.137	1.211	1.108	0.924	0.000	0.000	0.000	0.000	0.000	0.000	0.000	0.000	0.000	0.000	0.000	0.000	0.000	0.000	80	504	4628	4566	0.159	Error	Error	2441	2187	0	0	2417	2149	0	0	0	0
2	16	10	"MRPL8"	"YJL063C"	9060	32280	100	3506	3647	1175	73	86	55	100	100	0	3750	3927	1289	110	121	54	100	100	0	0	0	0	0	0	0	0	0	0	0	0	0	0	0	0	0	0	0	0.943	0.936	0.908	0.939	1.255	0.917	0.913	0.000	0.000	0.000	0.000	0.000	0.000	0.000	0.000	0.000	0.000	0.000	0.000	0.000	0.000	80	505	7073	7391	-0.084	Error	Error	3433	3640	0	0	3574	3817	0	0	0	0
2	17	10	"PRY1"	"YJL079C"	9250	32280	100	2636	2852	693	84	110	171	100	100	0	679	687	169	111	121	63	100	98	0	0	0	0	0	0	0	0	0	0	0	0	0	0	0	0	0	0	0	4.493	4.806	4.666	4.906	1.328	5.037	0.870	0.000	0.000	0.000	0.000	0.000	0.000	0.000	0.000	0.000	0.000	0.000	0.000	0.000	0.000	80	513	3120	3344	2.168	Error	Error	2552	568	0	0	2768	576	0	0	0	0
2	18	10	"BCK1"	"YJL095W"	9450	32280	90	1170	1107	364	70	108	205	100	96	0	1305	1242	490	113	144	158	100	98	0	0	0	0	0	0	0	0	0	0	0	0	0	0	0	0	0	0	0	0.923	0.919	0.949	0.956	1.246	0.855	0.913	0.000	0.000	0.000	0.000	0.000	0.000	0.000	0.000	0.000	0.000	0.000	0.000	0.000	0.000	52	420	2292	2166	-0.116	Error	Error	1100	1192	0	0	1037	1129	0	0	0	0
2	19	10	"CCT7"	"YJL111W"	9660	32280	100	4927	4696	1175	61	74	87	100	100	0	8767	8621	2690	107	130	150	100	100	0	0	0	0	0	0	0	0	0	0	0	0	0	0	0	0	0	0	0	0.562	0.544	0.544	0.561	1.267	0.512	0.940	0.000	0.000	0.000	0.000	0.000	0.000	0.000	0.000	0.000	0.000	0.000	0.000	0.000	0.000	80	527	13526	13149	-0.832	Error	Error	4866	8660	0	0	4635	8514	0	0	0	0
2	20	10	"SPT10"	"YJL127C"	9850	32280	90	382	396	148	60	67	37	100	98	0	493	489	186	105	121	97	92	84	0	0	0	0	0	0	0	0	0	0	0	0	0	0	0	0	0	0	0	0.830	0.875	0.893	0.948	1.648	0.860	0.812	0.000	0.000	0.000	0.000	0.000	0.000	0.000	0.000	0.000	0.000	0.000	0.000	0.000	0.000	52	414	710	720	-0.269	Error	Error	322	388	0	0	336	384	0	0	0	0
2	21	10	"TIM17"	"YJL143W"	10060	32280	100	8204	8311	1907	60	70	37	100	100	0	8390	8215	2088	105	118	69	100	100	0	0	0	0	0	0	0	0	0	0	0	0	0	0	0	0	0	0	0	0.983	1.017	1.010	1.027	1.176	1.015	0.933	0.000	0.000	0.000	0.000	0.000	0.000	0.000	0.000	0.000	0.000	0.000	0.000	0.000	0.000	80	548	16429	16361	-0.025	Error	Error	8144	8285	0	0	8251	8110	0	0	0	0
2	1	11	""	"YJL065C"	6050	32470	90	2263	2298	688	52	98	318	100	100	0	2241	2231	899	89	146	366	100	98	0	0	0	0	0	0	0	0	0	0	0	0	0	0	0	0	0	0	0	1.027	1.049	1.035	1.091	1.302	1.021	0.905	0.000	0.000	0.000	0.000	0.000	0.000	0.000	0.000	0.000	0.000	0.000	0.000	0.000	0.000	52	412	4363	4388	0.039	Error	Error	2211	2152	0	0	2246	2142	0	0	0	0
2	2	11	"ARP4"	"YJL081C"	6250	32470	90	2972	2976	1156	55	142	517	100	96	0	2568	2466	1073	91	194	537	94	88	0	0	0	0	0	0	0	0	0	0	0	0	0	0	0	0	0	0	0	1.178	1.230	1.188	1.297	1.446	1.202	0.914	0.000	0.000	0.000	0.000	0.000	0.000	0.000	0.000	0.000	0.000	0.000	0.000	0.000	0.000	52	420	5394	5296	0.236	Error	Error	2917	2477	0	0	2921	2375	0	0	0	0
2	3	11	""	"YJL097W"	6460	32470	90	9902	9821	3384	56	127	619	100	96	0	6395	5967	2167	94	166	585	98	96	0	0	0	0	0	0	0	0	0	0	0	0	0	0	0	0	0	0	0	1.563	1.663	1.699	1.671	1.260	1.664	0.944	0.000	0.000	0.000	0.000	0.000	0.000	0.000	0.000	0.000	0.000	0.000	0.000	0.000	0.000	52	420	16147	15638	0.644	Error	Error	9846	6301	0	0	9765	5873	0	0	0	0
2	4	11	""	"YJL113W"	6660	32480	80	1984	1924	580	54	59	31	100	100	0	1979	2012	791	93	102	70	100	100	0	0	0	0	0	0	0	0	0	0	0	0	0	0	0	0	0	0	0	1.023	0.974	1.027	1.014	1.311	0.893	0.910	0.000	0.000	0.000	0.000	0.000	0.000	0.000	0.000	0.000	0.000	0.000	0.000	0.000	0.000	52	340	3816	3789	0.033	Error	Error	1930	1886	0	0	1870	1919	0	0	0	0
2	5	11	"TRK1"	"YJL129C"	6870	32480	100	2807	2581	939	82	86	32	100	100	0	2871	2858	1259	126	137	68	100	100	0	0	0	0	0	0	0	0	0	0	0	0	0	0	0	0	0	0	0	0.993	0.915	0.936	0.962	1.347	0.874	0.933	0.000	0.000	0.000	0.000	0.000	0.000	0.000	0.000	0.000	0.000	0.000	0.000	0.000	0.000	80	518	5470	5231	-0.011	Error	Error	2725	2745	0	0	2499	2732	0	0	0	0
2	6	11	""	"YJL145W"	7060	32480	100	3059	3202	792	75	78	24	100	100	0	4485	4644	978	115	120	33	100	100	0	0	0	0	0	0	0	0	0	0	0	0	0	0	0	0	0	0	0	0.683	0.690	0.672	0.686	1.152	0.689	0.925	0.000	0.000	0.000	0.000	0.000	0.000	0.000	0.000	0.000	0.000	0.000	0.000	0.000	0.000	80	511	7354	7656	-0.550	Error	Error	2984	4370	0	0	3127	4529	0	0	0	0
2	7	11	"OAR1"	"YKL055C"	7250	32470	90	496	605	480	66	72	43	100	100	0	659	698	392	103	116	72	100	100	0	0	0	0	0	0	0	0	0	0	0	0	0	0	0	0	0	0	0	0.773	0.906	0.832	0.863	1.353	0.960	0.757	0.000	0.000	0.000	0.000	0.000	0.000	0.000	0.000	0.000	0.000	0.000	0.000	0.000	0.000	52	414	986	1134	-0.371	Error	Error	430	556	0	0	539	595	0	0	0	0
2	8	11	""	"YKL071W"	7450	32470	90	3210	3275	738	80	129	335	100	100	0	1173	1178	467	114	139	132	100	100	0	0	0	0	0	0	0	0	0	0	0	0	0	0	0	0	0	0	0	2.956	3.003	3.073	3.150	1.295	2.862	0.856	0.000	0.000	0.000	0.000	0.000	0.000	0.000	0.000	0.000	0.000	0.000	0.000	0.000	0.000	52	420	4189	4259	1.563	Error	Error	3130	1059	0	0	3195	1064	0	0	0	0
2	9	11	"CYT2"	"YKL087C"	7660	32480	100	7788	7845	2125	94	131	299	100	100	0	5667	5637	2017	135	155	118	100	100	0	0	0	0	0	0	0	0	0	0	0	0	0	0	0	0	0	0	0	1.391	1.409	1.373	1.471	1.282	1.351	0.935	0.000	0.000	0.000	0.000	0.000	0.000	0.000	0.000	0.000	0.000	0.000	0.000	0.000	0.000	80	518	13226	13253	0.476	Error	Error	7694	5532	0	0	7751	5502	0	0	0	0
2	10	11	""	"YKL102C"	7850	32480	80	389	510	538	73	79	41	100	100	0	314	377	366	110	119	52	92	76	0	0	0	0	0	0	0	0	0	0	0	0	0	0	0	0	0	0	0	1.549	1.637	1.781	1.870	1.942	1.569	0.846	0.000	0.000	0.000	0.000	0.000	0.000	0.000	0.000	0.000	0.000	0.000	0.000	0.000	0.000	52	340	520	704	0.631	Error	Error	316	204	0	0	437	267	0	0	0	0
2	11	11	""	"YKL118W"	8060	32480	100	905	906	334	78	83	33	100	100	0	849	828	230	115	119	37	100	100	0	0	0	0	0	0	0	0	0	0	0	0	0	0	0	0	0	0	0	1.127	1.161	1.150	1.114	1.390	1.202	0.888	0.000	0.000	0.000	0.000	0.000	0.000	0.000	0.000	0.000	0.000	0.000	0.000	0.000	0.000	80	526	1561	1541	0.172	Error	Error	827	734	0	0	828	713	0	0	0	0
2	12	11	"1-Oct"	"YKL134C"	8270	32480	100	1248	1264	530	80	83	25	100	98	0	880	946	430	117	122	32	100	98	0	0	0	0	0	0	0	0	0	0	0	0	0	0	0	0	0	0	0	1.531	1.428	1.389	1.458	1.347	1.393	0.920	0.000	0.000	0.000	0.000	0.000	0.000	0.000	0.000	0.000	0.000	0.000	0.000	0.000	0.000	80	515	1931	2013	0.614	Error	Error	1168	763	0	0	1184	829	0	0	0	0
2	13	11	"NUP120"	"YKL057C"	8460	32480	100	1381	1490	778	59	60	15	100	100	0	1440	1673	859	99	104	31	100	100	0	0	0	0	0	0	0	0	0	0	0	0	0	0	0	0	0	0	0	0.986	0.909	0.851	0.930	1.549	0.895	0.854	0.000	0.000	0.000	0.000	0.000	0.000	0.000	0.000	0.000	0.000	0.000	0.000	0.000	0.000	80	505	2663	3005	-0.021	Error	Error	1322	1341	0	0	1431	1574	0	0	0	0
2	14	11	"LHS1"	"YKL073W"	8650	32480	90	994	1151	596	53	63	62	100	100	0	1362	1673	935	94	119	164	100	98	0	0	0	0	0	0	0	0	0	0	0	0	0	0	0	0	0	0	0	0.742	0.695	0.664	0.716	1.438	0.622	0.848	0.000	0.000	0.000	0.000	0.000	0.000	0.000	0.000	0.000	0.000	0.000	0.000	0.000	0.000	52	414	2209	2677	-0.430	Error	Error	941	1268	0	0	1098	1579	0	0	0	0
2	15	11	"MIF2"	"YKL089W"	8860	32480	100	1750	1763	627	54	62	55	100	100	0	1078	1182	538	96	114	143	100	98	0	0	0	0	0	0	0	0	0	0	0	0	0	0	0	0	0	0	0	1.727	1.574	1.667	1.647	1.355	1.500	0.896	0.000	0.000	0.000	0.000	0.000	0.000	0.000	0.000	0.000	0.000	0.000	0.000	0.000	0.000	80	526	2678	2795	0.788	Error	Error	1696	982	0	0	1709	1086	0	0	0	0
2	16	11	"GFA1"	"YKL104C"	9070	32480	100	4902	5708	3077	60	62	19	100	100	0	2202	2512	1327	100	101	18	100	100	0	0	0	0	0	0	0	0	0	0	0	0	0	0	0	0	0	0	0	2.304	2.342	2.324	2.332	1.262	2.383	0.939	0.000	0.000	0.000	0.000	0.000	0.000	0.000	0.000	0.000	0.000	0.000	0.000	0.000	0.000	80	506	6944	8060	1.204	Error	Error	4842	2102	0	0	5648	2412	0	0	0	0
2	17	11	"OAC1"	"YKL120W"	9260	32480	100	1228	1487	883	63	66	18	100	100	0	1726	2123	1386	104	106	22	100	100	0	0	0	0	0	0	0	0	0	0	0	0	0	0	0	0	0	0	0	0.718	0.705	0.686	0.709	1.482	0.657	0.878	0.000	0.000	0.000	0.000	0.000	0.000	0.000	0.000	0.000	0.000	0.000	0.000	0.000	0.000	80	498	2787	3443	-0.477	Error	Error	1165	1622	0	0	1424	2019	0	0	0	0
2	18	11	""	"YKL136W"	9450	32480	90	3034	3154	1078	65	123	360	100	100	0	2258	2268	923	110	169	338	100	96	0	0	0	0	0	0	0	0	0	0	0	0	0	0	0	0	0	0	0	1.382	1.431	1.440	1.493	1.323	1.359	0.945	0.000	0.000	0.000	0.000	0.000	0.000	0.000	0.000	0.000	0.000	0.000	0.000	0.000	0.000	52	414	5117	5247	0.467	Error	Error	2969	2148	0	0	3089	2158	0	0	0	0
2	19	11	""	"YKL059C"	9670	32480	100	1300	1311	452	60	71	110	100	100	0	1491	1428	442	107	122	129	100	100	0	0	0	0	0	0	0	0	0	0	0	0	0	0	0	0	0	0	0	0.896	0.947	0.886	0.947	1.335	0.947	0.897	0.000	0.000	0.000	0.000	0.000	0.000	0.000	0.000	0.000	0.000	0.000	0.000	0.000	0.000	80	519	2624	2572	-0.159	Error	Error	1240	1384	0	0	1251	1321	0	0	0	0
2	20	11	""	"YKL075C"	9850	32480	90	1486	1564	632	58	85	146	100	100	0	1166	1286	601	101	136	174	100	98	0	0	0	0	0	0	0	0	0	0	0	0	0	0	0	0	0	0	0	1.341	1.271	1.323	1.336	1.306	1.151	0.905	0.000	0.000	0.000	0.000	0.000	0.000	0.000	0.000	0.000	0.000	0.000	0.000	0.000	0.000	52	406	2493	2691	0.423	Error	Error	1428	1065	0	0	1506	1185	0	0	0	0
2	21	11	""	"YKL091C"	10050	32480	90	2824	2852	792	57	92	201	100	100	0	1113	1121	492	98	124	126	100	98	0	0	0	0	0	0	0	0	0	0	0	0	0	0	0	0	0	0	0	2.726	2.732	3.105	2.979	1.421	2.614	0.861	0.000	0.000	0.000	0.000	0.000	0.000	0.000	0.000	0.000	0.000	0.000	0.000	0.000	0.000	52	420	3782	3818	1.447	Error	Error	2767	1015	0	0	2795	1023	0	0	0	0
2	1	12	"AAT1"	"YKL106W"	6050	32670	90	1706	1703	563	52	78	190	100	98	0	2736	2892	1353	89	163	465	100	98	0	0	0	0	0	0	0	0	0	0	0	0	0	0	0	0	0	0	0	0.625	0.589	0.623	0.621	1.375	0.507	0.875	0.000	0.000	0.000	0.000	0.000	0.000	0.000	0.000	0.000	0.000	0.000	0.000	0.000	0.000	52	412	4301	4454	-0.678	Error	Error	1654	2647	0	0	1651	2803	0	0	0	0
2	2	12	"SRP21"	"YKL122C"	6260	32670	100	4673	5763	3770	56	76	166	100	100	0	2584	3181	2205	93	148	401	97	90	0	0	0	0	0	0	0	0	0	0	0	0	0	0	0	0	0	0	0	1.853	1.848	1.908	1.953	1.420	1.791	0.915	0.000	0.000	0.000	0.000	0.000	0.000	0.000	0.000	0.000	0.000	0.000	0.000	0.000	0.000	80	535	7108	8795	0.890	Error	Error	4617	2491	0	0	5707	3088	0	0	0	0
2	3	12	"MRPL31"	"YKL138C"	6460	32680	100	5391	5751	2852	57	62	39	100	100	0	4129	4825	2562	97	110	94	100	100	0	0	0	0	0	0	0	0	0	0	0	0	0	0	0	0	0	0	0	1.323	1.204	1.249	1.228	1.388	1.135	0.917	0.000	0.000	0.000	0.000	0.000	0.000	0.000	0.000	0.000	0.000	0.000	0.000	0.000	0.000	80	520	9366	10422	0.404	Error	Error	5334	4032	0	0	5694	4728	0	0	0	0
2	4	12	""	"YKL061W"	6660	32680	100	1845	1793	430	59	67	51	100	100	0	1389	1387	366	97	115	110	100	98	0	0	0	0	0	0	0	0	0	0	0	0	0	0	0	0	0	0	0	1.382	1.344	1.395	1.363	1.277	1.340	0.924	0.000	0.000	0.000	0.000	0.000	0.000	0.000	0.000	0.000	0.000	0.000	0.000	0.000	0.000	80	528	3078	3024	0.467	Error	Error	1786	1292	0	0	1734	1290	0	0	0	0
2	5	12	""	"YKL077W"	6870	32680	100	5501	5388	1159	81	88	47	100	100	0	8820	9003	1921	127	140	85	100	100	0	0	0	0	0	0	0	0	0	0	0	0	0	0	0	0	0	0	0	0.623	0.598	0.600	0.597	1.153	0.590	0.944	0.000	0.000	0.000	0.000	0.000	0.000	0.000	0.000	0.000	0.000	0.000	0.000	0.000	0.000	80	512	14113	14183	-0.682	Error	Error	5420	8693	0	0	5307	8876	0	0	0	0
2	6	12	"MBR1"	"YKL093W"	7060	32680	100	1790	1922	594	72	82	78	100	100	0	715	730	198	114	121	55	100	100	0	0	0	0	0	0	0	0	0	0	0	0	0	0	0	0	0	0	0	2.859	3.003	2.834	3.067	1.456	3.174	0.856	0.000	0.000	0.000	0.000	0.000	0.000	0.000	0.000	0.000	0.000	0.000	0.000	0.000	0.000	80	496	2319	2466	1.515	Error	Error	1718	601	0	0	1850	616	0	0	0	0
2	7	12	"SLD2"	"YKL108W"	7260	32680	100	768	831	249	62	71	76	100	100	0	753	773	217	101	108	56	100	100	0	0	0	0	0	0	0	0	0	0	0	0	0	0	0	0	0	0	0	1.083	1.144	1.134	1.152	1.282	1.190	0.885	0.000	0.000	0.000	0.000	0.000	0.000	0.000	0.000	0.000	0.000	0.000	0.000	0.000	0.000	80	534	1358	1441	0.115	Error	Error	706	652	0	0	769	672	0	0	0	0
2	8	12	"SSH4"	"YKL124W"	7470	32680	100	1349	1392	323	81	89	33	100	100	0	1071	1063	261	119	125	43	100	100	0	0	0	0	0	0	0	0	0	0	0	0	0	0	0	0	0	0	0	1.332	1.389	1.371	1.403	1.216	1.401	0.921	0.000	0.000	0.000	0.000	0.000	0.000	0.000	0.000	0.000	0.000	0.000	0.000	0.000	0.000	80	518	2220	2255	0.414	Error	Error	1268	952	0	0	1311	944	0	0	0	0
2	9	12	"TGL1"	"YKL140W"	7660	32680	100	2559	2513	724	108	115	56	100	100	0	2898	2819	816	148	159	105	100	100	0	0	0	0	0	0	0	0	0	0	0	0	0	0	0	0	0	0	0	0.891	0.900	0.906	0.903	1.225	0.905	0.918	0.000	0.000	0.000	0.000	0.000	0.000	0.000	0.000	0.000	0.000	0.000	0.000	0.000	0.000	80	511	5201	5076	-0.166	Error	Error	2451	2750	0	0	2405	2671	0	0	0	0
2	10	12	""	"YLR040C"	7870	32670	90	2074	1987	646	89	101	75	100	100	0	503	578	379	129	134	40	98	96	0	0	0	0	0	0	0	0	0	0	0	0	0	0	0	0	0	0	0	5.307	4.227	5.218	4.866	1.641	4.068	0.667	0.000	0.000	0.000	0.000	0.000	0.000	0.000	0.000	0.000	0.000	0.000	0.000	0.000	0.000	52	414	2359	2347	2.408	Error	Error	1985	374	0	0	1898	449	0	0	0	0
2	11	12	"ERG3"	"YLR056W"	8060	32680	100	13251	11981	4587	93	101	53	100	100	0	10833	10658	4615	131	143	133	100	100	0	0	0	0	0	0	0	0	0	0	0	0	0	0	0	0	0	0	0	1.229	1.129	1.151	1.168	1.280	1.084	0.944	0.000	0.000	0.000	0.000	0.000	0.000	0.000	0.000	0.000	0.000	0.000	0.000	0.000	0.000	80	519	23860	22415	0.298	Error	Error	13158	10702	0	0	11888	10527	0	0	0	0
2	12	12	""	"YLR072W"	8270	32670	70	491	520	292	71	82	35	100	100	0	552	587	279	117	126	42	93	90	0	0	0	0	0	0	0	0	0	0	0	0	0	0	0	0	0	0	0	0.966	0.955	0.862	1.034	1.969	1.113	0.795	0.000	0.000	0.000	0.000	0.000	0.000	0.000	0.000	0.000	0.000	0.000	0.000	0.000	0.000	32	236	855	919	-0.051	Error	Error	420	435	0	0	449	470	0	0	0	0
2	13	12	"GAA1"	"YLR088W"	8460	32680	80	1025	1020	372	54	62	72	100	100	0	1091	1075	458	93	106	94	100	98	0	0	0	0	0	0	0	0	0	0	0	0	0	0	0	0	0	0	0	0.973	0.984	0.981	1.049	1.517	0.901	0.901	0.000	0.000	0.000	0.000	0.000	0.000	0.000	0.000	0.000	0.000	0.000	0.000	0.000	0.000	52	340	1969	1948	-0.040	Error	Error	971	998	0	0	966	982	0	0	0	0
2	14	12	""	"YLR104W"	8660	32680	100	3929	3953	2066	52	60	62	100	100	0	3077	3686	2260	89	103	104	100	100	0	0	0	0	0	0	0	0	0	0	0	0	0	0	0	0	0	0	0	1.298	1.085	1.122	1.148	1.322	0.997	0.928	0.000	0.000	0.000	0.000	0.000	0.000	0.000	0.000	0.000	0.000	0.000	0.000	0.000	0.000	80	528	6865	7498	0.376	Error	Error	3877	2988	0	0	3901	3597	0	0	0	0
2	15	12	"YPS1"	"YLR120C"	8860	32680	100	6315	6185	2018	55	58	26	100	100	0	2780	2587	940	93	100	77	100	100	0	0	0	0	0	0	0	0	0	0	0	0	0	0	0	0	0	0	0	2.330	2.458	2.539	2.534	1.305	2.454	0.917	0.000	0.000	0.000	0.000	0.000	0.000	0.000	0.000	0.000	0.000	0.000	0.000	0.000	0.000	80	504	8947	8624	1.220	Error	Error	6260	2687	0	0	6130	2494	0	0	0	0
2	16	12	""	"YLR042C"	9060	32680	100	959	972	438	57	60	19	100	100	0	367	400	309	99	101	23	96	93	0	0	0	0	0	0	0	0	0	0	0	0	0	0	0	0	0	0	0	3.366	3.040	3.643	3.549	2.097	2.733	0.610	0.000	0.000	0.000	0.000	0.000	0.000	0.000	0.000	0.000	0.000	0.000	0.000	0.000	0.000	80	513	1170	1216	1.751	Error	Error	902	268	0	0	915	301	0	0	0	0
2	17	12	"SHM2"	"YLR058C"	9270	32680	100	2570	2391	711	62	65	19	100	100	0	20645	19464	8399	107	111	30	100	100	0	0	0	0	0	0	0	0	0	0	0	0	0	0	0	0	0	0	0	0.122	0.120	0.116	0.130	1.573	0.103	0.848	0.000	0.000	0.000	0.000	0.000	0.000	0.000	0.000	0.000	0.000	0.000	0.000	0.000	0.000	80	519	23046	21686	-3.034	Error	Error	2508	20538	0	0	2329	19357	0	0	0	0
2	18	12	""	"YLR074C"	9460	32680	100	3236	3013	1323	62	64	16	100	100	0	3249	3293	1685	109	113	36	100	100	0	0	0	0	0	0	0	0	0	0	0	0	0	0	0	0	0	0	0	1.011	0.927	0.930	0.974	1.370	0.840	0.916	0.000	0.000	0.000	0.000	0.000	0.000	0.000	0.000	0.000	0.000	0.000	0.000	0.000	0.000	80	520	6314	6135	0.016	Error	Error	3174	3140	0	0	2951	3184	0	0	0	0
2	19	12	"XDJ1"	"YLR090W"	9660	32680	90	1413	1480	507	62	68	42	100	100	0	1493	1464	526	107	120	90	100	100	0	0	0	0	0	0	0	0	0	0	0	0	0	0	0	0	0	0	0	0.975	1.045	1.100	1.067	1.344	1.025	0.906	0.000	0.000	0.000	0.000	0.000	0.000	0.000	0.000	0.000	0.000	0.000	0.000	0.000	0.000	52	420	2737	2775	-0.037	Error	Error	1351	1386	0	0	1418	1357	0	0	0	0
2	20	12	""	"YLR106C"	9860	32680	90	1506	1673	769	61	74	67	100	100	0	2460	2444	1005	107	131	174	100	100	0	0	0	0	0	0	0	0	0	0	0	0	0	0	0	0	0	0	0	0.614	0.690	0.715	0.679	1.470	0.680	0.871	0.000	0.000	0.000	0.000	0.000	0.000	0.000	0.000	0.000	0.000	0.000	0.000	0.000	0.000	52	420	3798	3949	-0.703	Error	Error	1445	2353	0	0	1612	2337	0	0	0	0
2	21	12	""	"YLR122C"	10060	32680	90	482	620	509	58	62	34	100	100	0	538	647	394	101	110	54	98	98	0	0	0	0	0	0	0	0	0	0	0	0	0	0	0	0	0	0	0	0.970	1.029	0.992	0.944	1.653	1.138	0.840	0.000	0.000	0.000	0.000	0.000	0.000	0.000	0.000	0.000	0.000	0.000	0.000	0.000	0.000	52	420	861	1108	-0.044	Error	Error	424	437	0	0	562	546	0	0	0	0
2	1	13	"PDC1"	"YLR044C"	6060	32880	100	5542	6312	3208	52	54	15	100	100	0	8044	9496	5390	88	91	33	100	100	0	0	0	0	0	0	0	0	0	0	0	0	0	0	0	0	0	0	0	0.690	0.665	0.673	0.688	1.328	0.618	0.909	0.000	0.000	0.000	0.000	0.000	0.000	0.000	0.000	0.000	0.000	0.000	0.000	0.000	0.000	80	533	13446	15668	-0.535	Error	Error	5490	7956	0	0	6260	9408	0	0	0	0
2	2	13	"FRS1"	"YLR060W"	6260	32880	100	8712	8151	3250	52	59	55	100	100	0	11092	11279	5724	89	97	78	100	100	0	0	0	0	0	0	0	0	0	0	0	0	0	0	0	0	0	0	0	0.787	0.724	0.732	0.781	1.389	0.656	0.917	0.000	0.000	0.000	0.000	0.000	0.000	0.000	0.000	0.000	0.000	0.000	0.000	0.000	0.000	80	520	19663	19289	-0.345	Error	Error	8660	11003	0	0	8099	11190	0	0	0	0
2	3	13	""	"YLR076C"	6470	32880	100	25346	23996	12062	53	61	55	100	100	0	23406	23899	12113	90	98	75	100	100	0	0	0	0	0	0	0	0	0	0	0	0	0	0	0	0	0	0	0	1.085	1.006	0.988	0.992	1.290	0.992	0.946	0.000	0.000	0.000	0.000	0.000	0.000	0.000	0.000	0.000	0.000	0.000	0.000	0.000	0.000	80	513	48609	47752	0.117	Error	Error	25293	23316	0	0	23943	23809	0	0	0	0
2	4	13	"SUL2"	"YLR092W"	6660	32880	90	1595	1557	745	51	56	29	100	100	0	1353	1240	684	89	96	58	100	98	0	0	0	0	0	0	0	0	0	0	0	0	0	0	0	0	0	0	0	1.222	1.308	1.355	1.446	1.550	1.239	0.915	0.000	0.000	0.000	0.000	0.000	0.000	0.000	0.000	0.000	0.000	0.000	0.000	0.000	0.000	52	414	2808	2657	0.289	Error	Error	1544	1264	0	0	1506	1151	0	0	0	0
2	5	13	""	"YLR108C"	6870	32880	90	1678	1648	452	57	61	21	100	100	0	817	833	386	95	98	24	100	100	0	0	0	0	0	0	0	0	0	0	0	0	0	0	0	0	0	0	0	2.245	2.156	2.413	2.367	1.403	2.040	0.866	0.000	0.000	0.000	0.000	0.000	0.000	0.000	0.000	0.000	0.000	0.000	0.000	0.000	0.000	52	414	2343	2329	1.167	Error	Error	1621	722	0	0	1591	738	0	0	0	0
2	6	13	""	"YLR124W"	7060	32880	100	293	389	349	57	59	15	100	98	0	313	352	238	98	101	23	97	95	0	0	0	0	0	0	0	0	0	0	0	0	0	0	0	0	0	0	0	1.098	1.307	1.140	1.221	1.793	1.425	0.708	0.000	0.000	0.000	0.000	0.000	0.000	0.000	0.000	0.000	0.000	0.000	0.000	0.000	0.000	80	513	451	586	0.134	Error	Error	236	215	0	0	332	254	0	0	0	0
2	7	13	""	"YLR046C"	7260	32880	90	1782	1783	717	61	69	67	100	100	0	5832	6989	3834	99	162	495	100	100	0	0	0	0	0	0	0	0	0	0	0	0	0	0	0	0	0	0	0	0.300	0.250	0.238	0.268	1.655	0.202	0.731	0.000	0.000	0.000	0.000	0.000	0.000	0.000	0.000	0.000	0.000	0.000	0.000	0.000	0.000	52	420	7454	8612	-1.736	Error	Error	1721	5733	0	0	1722	6890	0	0	0	0
2	8	13	""	"YLR062C"	7470	32880	100	4539	4930	2966	80	89	62	100	100	0	6120	6526	3940	117	167	442	100	100	0	0	0	0	0	0	0	0	0	0	0	0	0	0	0	0	0	0	0	0.743	0.757	0.769	0.776	1.459	0.736	0.904	0.000	0.000	0.000	0.000	0.000	0.000	0.000	0.000	0.000	0.000	0.000	0.000	0.000	0.000	80	519	10462	11259	-0.429	Error	Error	4459	6003	0	0	4850	6409	0	0	0	0
2	9	13	"BOS1"	"YLR078C"	7670	32880	100	2832	2788	883	99	102	26	100	100	0	1816	1794	526	142	146	39	100	100	0	0	0	0	0	0	0	0	0	0	0	0	0	0	0	0	0	0	0	1.633	1.628	1.613	1.615	1.230	1.680	0.922	0.000	0.000	0.000	0.000	0.000	0.000	0.000	0.000	0.000	0.000	0.000	0.000	0.000	0.000	80	506	4407	4341	0.707	Error	Error	2733	1674	0	0	2689	1652	0	0	0	0
2	10	13	"GIS3"	"YLR094C"	7860	32880	100	1766	1645	640	89	93	28	100	100	0	2692	2977	1487	134	139	44	100	100	0	0	0	0	0	0	0	0	0	0	0	0	0	0	0	0	0	0	0	0.656	0.547	0.543	0.585	1.407	0.499	0.912	0.000	0.000	0.000	0.000	0.000	0.000	0.000	0.000	0.000	0.000	0.000	0.000	0.000	0.000	80	518	4235	4399	-0.609	Error	Error	1677	2558	0	0	1556	2843	0	0	0	0
2	11	13	""	"YLR110C"	8060	32880	100	16111	20909	12901	90	116	276	100	100	0	6449	7780	4548	120	148	266	100	100	0	0	0	0	0	0	0	0	0	0	0	0	0	0	0	0	0	0	0	2.531	2.718	2.596	2.691	1.270	2.737	0.941	0.000	0.000	0.000	0.000	0.000	0.000	0.000	0.000	0.000	0.000	0.000	0.000	0.000	0.000	80	520	22350	28479	1.340	Error	Error	16021	6329	0	0	20819	7660	0	0	0	0
2	12	13	""	"YLR126C"	8270	32880	100	1251	1232	246	77	102	277	100	97	0	1088	1065	213	115	138	266	100	96	0	0	0	0	0	0	0	0	0	0	0	0	0	0	0	0	0	0	0	1.207	1.216	1.244	1.216	1.239	1.218	0.913	0.000	0.000	0.000	0.000	0.000	0.000	0.000	0.000	0.000	0.000	0.000	0.000	0.000	0.000	80	519	2147	2105	0.271	Error	Error	1174	973	0	0	1155	950	0	0	0	0
2	13	13	""	"YLR423C"	8450	32880	90	1476	1466	422	59	88	191	100	100	0	851	811	287	99	122	124	98	94	0	0	0	0	0	0	0	0	0	0	0	0	0	0	0	0	0	0	0	1.884	1.976	2.048	2.101	1.412	1.934	0.894	0.000	0.000	0.000	0.000	0.000	0.000	0.000	0.000	0.000	0.000	0.000	0.000	0.000	0.000	52	406	2169	2119	0.914	Error	Error	1417	752	0	0	1407	712	0	0	0	0
2	14	13	"MRPL4"	"YLR439W"	8650	32880	90	1508	1536	431	56	91	215	100	100	0	1649	1666	542	94	144	293	100	94	0	0	0	0	0	0	0	0	0	0	0	0	0	0	0	0	0	0	0	0.934	0.941	0.952	0.972	1.332	0.884	0.909	0.000	0.000	0.000	0.000	0.000	0.000	0.000	0.000	0.000	0.000	0.000	0.000	0.000	0.000	52	420	3007	3052	-0.099	Error	Error	1452	1555	0	0	1480	1572	0	0	0	0
2	15	13	""	"YLR455W"	8860	32880	100	2408	2337	578	60	82	182	100	100	0	2508	2461	750	100	136	256	100	98	0	0	0	0	0	0	0	0	0	0	0	0	0	0	0	0	0	0	0	0.975	0.964	0.939	0.991	1.310	0.910	0.907	0.000	0.000	0.000	0.000	0.000	0.000	0.000	0.000	0.000	0.000	0.000	0.000	0.000	0.000	80	526	4756	4638	-0.036	Error	Error	2348	2408	0	0	2277	2361	0	0	0	0
2	16	13	"GLO1"	"YML004C"	9060	32880	100	5721	5798	2126	62	67	33	100	100	0	4082	4728	2252	101	110	71	100	100	0	0	0	0	0	0	0	0	0	0	0	0	0	0	0	0	0	0	0	1.422	1.240	1.248	1.308	1.313	1.169	0.930	0.000	0.000	0.000	0.000	0.000	0.000	0.000	0.000	0.000	0.000	0.000	0.000	0.000	0.000	80	526	9640	10363	0.507	Error	Error	5659	3981	0	0	5736	4627	0	0	0	0
2	17	13	"PSP2"	"YML017W"	9270	32880	70	1153	1187	798	63	68	22	100	100	0	672	912	620	110	112	26	100	100	0	0	0	0	0	0	0	0	0	0	0	0	0	0	0	0	0	0	0	1.940	1.401	1.530	1.451	1.640	1.431	0.826	0.000	0.000	0.000	0.000	0.000	0.000	0.000	0.000	0.000	0.000	0.000	0.000	0.000	0.000	32	236	1652	1926	0.956	Error	Error	1090	562	0	0	1124	802	0	0	0	0
2	18	13	""	"YML032C-A"	9460	32880	90	960	1035	572	61	70	68	100	100	0	992	1011	399	106	119	93	100	100	0	0	0	0	0	0	0	0	0	0	0	0	0	0	0	0	0	0	0	1.015	1.076	1.005	1.059	1.417	1.091	0.848	0.000	0.000	0.000	0.000	0.000	0.000	0.000	0.000	0.000	0.000	0.000	0.000	0.000	0.000	52	420	1785	1879	0.021	Error	Error	899	886	0	0	974	905	0	0	0	0
2	19	13	"TUS1"	"YLR425W"	9670	32890	100	1631	1507	503	60	67	60	98	97	0	2884	2727	973	104	115	83	100	98	0	0	0	0	0	0	0	0	0	0	0	0	0	0	0	0	0	0	0	0.565	0.552	0.548	0.548	1.341	0.519	0.906	0.000	0.000	0.000	0.000	0.000	0.000	0.000	0.000	0.000	0.000	0.000	0.000	0.000	0.000	80	525	4351	4070	-0.823	Error	Error	1571	2780	0	0	1447	2623	0	0	0	0
2	20	13	"RPS1A"	"YLR441C"	9860	32890	100	13700	15735	8524	62	65	29	100	100	0	19754	24099	13913	109	127	208	100	100	0	0	0	0	0	0	0	0	0	0	0	0	0	0	0	0	0	0	0	0.694	0.653	0.656	0.673	1.289	0.620	0.937	0.000	0.000	0.000	0.000	0.000	0.000	0.000	0.000	0.000	0.000	0.000	0.000	0.000	0.000	80	532	33283	39663	-0.527	Error	Error	13638	19645	0	0	15673	23990	0	0	0	0
2	21	13	"NBP1"	"YLR457C"	10060	32880	90	942	886	328	60	68	47	100	100	0	927	862	312	107	132	236	98	78	0	0	0	0	0	0	0	0	0	0	0	0	0	0	0	0	0	0	0	1.076	1.094	1.059	1.099	1.367	1.038	0.893	0.000	0.000	0.000	0.000	0.000	0.000	0.000	0.000	0.000	0.000	0.000	0.000	0.000	0.000	52	420	1702	1581	0.105	Error	Error	882	820	0	0	826	755	0	0	0	0
2	1	14	"GIS4"	"YML006C"	6050	33070	90	1539	1578	929	53	90	187	98	92	0	1452	1600	1092	89	145	276	94	71	0	0	0	0	0	0	0	0	0	0	0	0	0	0	0	0	0	0	0	1.090	1.009	1.135	1.108	1.411	0.917	0.888	0.000	0.000	0.000	0.000	0.000	0.000	0.000	0.000	0.000	0.000	0.000	0.000	0.000	0.000	52	406	2849	3036	0.125	Error	Error	1486	1363	0	0	1525	1511	0	0	0	0
2	2	14	"OST6"	"YML019W"	6260	33080	100	3421	3324	937	51	71	156	100	100	0	3750	3813	1206	88	123	234	100	100	0	0	0	0	0	0	0	0	0	0	0	0	0	0	0	0	0	0	0	0.920	0.879	0.873	0.892	1.228	0.846	0.942	0.000	0.000	0.000	0.000	0.000	0.000	0.000	0.000	0.000	0.000	0.000	0.000	0.000	0.000	80	532	7032	6998	-0.120	Error	Error	3370	3662	0	0	3273	3725	0	0	0	0
2	3	14	"SRC1"	"YML034W"	6470	33070	90	1033	1102	666	51	53	16	100	100	0	797	790	428	88	90	18	100	100	0	0	0	0	0	0	0	0	0	0	0	0	0	0	0	0	0	0	0	1.385	1.497	1.457	1.527	1.525	1.514	0.896	0.000	0.000	0.000	0.000	0.000	0.000	0.000	0.000	0.000	0.000	0.000	0.000	0.000	0.000	52	414	1691	1753	0.470	Error	Error	982	709	0	0	1051	702	0	0	0	0
2	4	14	""	"YLR427W"	6670	33080	100	1200	1218	503	50	51	11	100	100	0	1488	1480	693	85	87	17	100	100	0	0	0	0	0	0	0	0	0	0	0	0	0	0	0	0	0	0	0	0.820	0.837	0.856	0.863	1.389	0.787	0.905	0.000	0.000	0.000	0.000	0.000	0.000	0.000	0.000	0.000	0.000	0.000	0.000	0.000	0.000	80	521	2553	2563	-0.287	Error	Error	1150	1403	0	0	1168	1395	0	0	0	0
2	5	14	"ECM7"	"YLR443W"	6870	33080	100	2961	2782	983	53	54	13	100	100	0	2411	2316	931	87	90	19	100	100	0	0	0	0	0	0	0	0	0	0	0	0	0	0	0	0	0	0	0	1.251	1.224	1.254	1.262	1.310	1.177	0.933	0.000	0.000	0.000	0.000	0.000	0.000	0.000	0.000	0.000	0.000	0.000	0.000	0.000	0.000	80	513	5232	4958	0.323	Error	Error	2908	2324	0	0	2729	2229	0	0	0	0
2	6	14	"CDC91"	"YLR459W"	7070	33080	100	3693	3597	1362	53	58	30	100	100	0	3667	3429	1516	91	92	20	100	100	0	0	0	0	0	0	0	0	0	0	0	0	0	0	0	0	0	0	0	1.018	1.062	1.050	1.096	1.290	1.010	0.930	0.000	0.000	0.000	0.000	0.000	0.000	0.000	0.000	0.000	0.000	0.000	0.000	0.000	0.000	80	513	7216	6882	0.026	Error	Error	3640	3576	0	0	3544	3338	0	0	0	0
2	7	14	"ERG6"	"YML008C"	7270	33080	100	8183	7823	3411	71	74	33	100	100	0	9665	9255	4446	108	112	27	100	100	0	0	0	0	0	0	0	0	0	0	0	0	0	0	0	0	0	0	0	0.849	0.847	0.888	0.869	1.306	0.816	0.942	0.000	0.000	0.000	0.000	0.000	0.000	0.000	0.000	0.000	0.000	0.000	0.000	0.000	0.000	80	504	17669	16899	-0.237	Error	Error	8112	9557	0	0	7752	9147	0	0	0	0
2	8	14	"UNG1"	"YML021C"	7460	33080	100	1738	1827	556	89	94	28	100	100	0	1768	1824	562	128	133	47	100	100	0	0	0	0	0	0	0	0	0	0	0	0	0	0	0	0	0	0	0	1.005	1.025	1.023	1.032	1.292	1.025	0.910	0.000	0.000	0.000	0.000	0.000	0.000	0.000	0.000	0.000	0.000	0.000	0.000	0.000	0.000	80	506	3289	3434	0.008	Error	Error	1649	1640	0	0	1738	1696	0	0	0	0
2	9	14	""	"YML035C-A"	7650	33080	90	576	578	128	90	102	68	100	100	0	498	512	149	133	146	73	100	92	0	0	0	0	0	0	0	0	0	0	0	0	0	0	0	0	0	0	0	1.332	1.288	1.301	1.364	1.452	1.227	0.866	0.000	0.000	0.000	0.000	0.000	0.000	0.000	0.000	0.000	0.000	0.000	0.000	0.000	0.000	52	414	851	867	0.413	Error	Error	486	365	0	0	488	379	0	0	0	0
2	10	14	"CRN1"	"YLR429W"	7860	33080	90	3923	3934	1095	82	121	288	100	100	0	4968	5273	1828	131	215	633	100	100	0	0	0	0	0	0	0	0	0	0	0	0	0	0	0	0	0	0	0	0.794	0.749	0.713	0.771	1.282	0.707	0.925	0.000	0.000	0.000	0.000	0.000	0.000	0.000	0.000	0.000	0.000	0.000	0.000	0.000	0.000	52	420	8678	8994	-0.333	Error	Error	3841	4837	0	0	3852	5142	0	0	0	0
2	11	14	""	"YLR445W"	8070	33080	90	221	224	47	68	72	25	100	100	0	362	362	87	102	108	32	100	100	0	0	0	0	0	0	0	0	0	0	0	0	0	0	0	0	0	0	0	0.588	0.600	0.576	0.608	1.540	0.553	0.718	0.000	0.000	0.000	0.000	0.000	0.000	0.000	0.000	0.000	0.000	0.000	0.000	0.000	0.000	52	414	413	416	-0.765	Error	Error	153	260	0	0	156	260	0	0	0	0
2	12	14	"PAU4"	"YLR461W"	8260	33080	100	1126	1137	227	73	75	20	100	100	0	778	733	150	111	115	31	100	100	0	0	0	0	0	0	0	0	0	0	0	0	0	0	0	0	0	0	0	1.579	1.711	1.692	1.733	1.296	1.760	0.881	0.000	0.000	0.000	0.000	0.000	0.000	0.000	0.000	0.000	0.000	0.000	0.000	0.000	0.000	80	506	1720	1686	0.659	Error	Error	1053	667	0	0	1064	622	0	0	0	0
2	13	14	"SPT5"	"YML010W"	8450	33080	90	2234	2202	900	77	119	303	100	100	0	3104	2830	1421	126	193	440	98	88	0	0	0	0	0	0	0	0	0	0	0	0	0	0	0	0	0	0	0	0.724	0.786	0.777	0.863	1.466	0.740	0.927	0.000	0.000	0.000	0.000	0.000	0.000	0.000	0.000	0.000	0.000	0.000	0.000	0.000	0.000	52	414	5135	4829	-0.465	Error	Error	2157	2978	0	0	2125	2704	0	0	0	0
2	14	14	""	"YML023C"	8650	33080	90	1162	1221	239	66	103	188	100	100	0	1882	1970	440	110	188	408	100	100	0	0	0	0	0	0	0	0	0	0	0	0	0	0	0	0	0	0	0	0.619	0.621	0.613	0.625	1.173	0.620	0.913	0.000	0.000	0.000	0.000	0.000	0.000	0.000	0.000	0.000	0.000	0.000	0.000	0.000	0.000	52	420	2868	3015	-0.693	Error	Error	1096	1772	0	0	1155	1860	0	0	0	0
2	15	14	""	"YML037C"	8860	33080	90	338	343	70	60	70	46	100	100	0	499	493	124	101	112	60	98	98	0	0	0	0	0	0	0	0	0	0	0	0	0	0	0	0	0	0	0	0.698	0.722	0.755	0.757	1.424	0.689	0.863	0.000	0.000	0.000	0.000	0.000	0.000	0.000	0.000	0.000	0.000	0.000	0.000	0.000	0.000	52	420	676	675	-0.518	Error	Error	278	398	0	0	283	392	0	0	0	0
2	16	14	""	"YMR187C"	9050	33080	90	906	944	307	70	84	58	100	100	0	772	818	270	110	126	76	100	100	0	0	0	0	0	0	0	0	0	0	0	0	0	0	0	0	0	0	0	1.263	1.234	1.163	1.260	1.332	1.146	0.871	0.000	0.000	0.000	0.000	0.000	0.000	0.000	0.000	0.000	0.000	0.000	0.000	0.000	0.000	52	420	1498	1582	0.337	Error	Error	836	662	0	0	874	708	0	0	0	0
2	17	14	"ERG2"	"YMR202W"	9260	33090	100	6967	8009	4067	75	83	45	100	100	0	9870	11464	6250	112	124	61	100	100	0	0	0	0	0	0	0	0	0	0	0	0	0	0	0	0	0	0	0	0.706	0.699	0.698	0.719	1.336	0.672	0.938	0.000	0.000	0.000	0.000	0.000	0.000	0.000	0.000	0.000	0.000	0.000	0.000	0.000	0.000	80	525	16650	19286	-0.502	Error	Error	6892	9758	0	0	7934	11352	0	0	0	0
2	18	14	"TRS130"	"YMR218C"	9450	33080	90	453	610	429	59	71	67	100	98	0	486	590	333	103	114	60	100	96	0	0	0	0	0	0	0	0	0	0	0	0	0	0	0	0	0	0	0	1.029	1.131	1.126	1.106	1.493	1.201	0.782	0.000	0.000	0.000	0.000	0.000	0.000	0.000	0.000	0.000	0.000	0.000	0.000	0.000	0.000	52	414	777	1038	0.041	Error	Error	394	383	0	0	551	487	0	0	0	0
2	19	14	"RNH1"	"YMR234W"	9660	33090	100	763	857	358	59	68	59	100	100	0	936	1054	514	99	109	52	100	98	0	0	0	0	0	0	0	0	0	0	0	0	0	0	0	0	0	0	0	0.841	0.836	0.851	0.884	1.392	0.783	0.909	0.000	0.000	0.000	0.000	0.000	0.000	0.000	0.000	0.000	0.000	0.000	0.000	0.000	0.000	80	533	1541	1753	-0.250	Error	Error	704	837	0	0	798	955	0	0	0	0
2	20	14	""	"YMR251W"	9870	33090	70	225	349	330	61	66	21	100	100	0	298	347	219	109	115	33	90	87	0	0	0	0	0	0	0	0	0	0	0	0	0	0	0	0	0	0	0	0.868	1.210	0.981	1.198	2.663	1.303	0.810	0.000	0.000	0.000	0.000	0.000	0.000	0.000	0.000	0.000	0.000	0.000	0.000	0.000	0.000	32	236	353	526	-0.205	Error	Error	164	189	0	0	288	238	0	0	0	0
2	21	14	""	"YMR266W"	10060	33080	90	288	489	507	58	60	14	100	100	0	495	580	386	103	105	26	100	100	0	0	0	0	0	0	0	0	0	0	0	0	0	0	0	0	0	0	0	0.587	0.904	0.613	0.704	1.982	1.106	0.571	0.000	0.000	0.000	0.000	0.000	0.000	0.000	0.000	0.000	0.000	0.000	0.000	0.000	0.000	52	420	622	908	-0.769	Error	Error	230	392	0	0	431	477	0	0	0	0
2	1	15	"GCV2"	"YMR189W"	6060	33280	90	832	947	506	49	52	17	100	100	0	2115	2370	1050	86	90	31	100	100	0	0	0	0	0	0	0	0	0	0	0	0	0	0	0	0	0	0	0	0.386	0.393	0.316	0.389	1.829	0.317	0.579	0.000	0.000	0.000	0.000	0.000	0.000	0.000	0.000	0.000	0.000	0.000	0.000	0.000	0.000	52	420	2812	3182	-1.374	Error	Error	783	2029	0	0	898	2284	0	0	0	0
2	2	15	""	"YMR204C"	6260	33270	90	1220	1489	1087	50	54	19	100	100	0	857	1038	724	89	91	28	100	100	0	0	0	0	0	0	0	0	0	0	0	0	0	0	0	0	0	0	0	1.523	1.516	1.519	1.521	1.506	1.525	0.839	0.000	0.000	0.000	0.000	0.000	0.000	0.000	0.000	0.000	0.000	0.000	0.000	0.000	0.000	52	414	1938	2388	0.607	Error	Error	1170	768	0	0	1439	949	0	0	0	0
2	3	15	"ERG8"	"YMR220W"	6460	33280	100	2963	3337	1743	50	53	15	100	100	0	2975	3330	1965	89	92	28	100	100	0	0	0	0	0	0	0	0	0	0	0	0	0	0	0	0	0	0	0	1.009	1.014	1.056	1.084	1.369	0.937	0.924	0.000	0.000	0.000	0.000	0.000	0.000	0.000	0.000	0.000	0.000	0.000	0.000	0.000	0.000	80	534	5799	6528	0.013	Error	Error	2913	2886	0	0	3287	3241	0	0	0	0
2	4	15	"TAF17"	"YMR236W"	6660	33280	100	3500	4035	2256	54	61	51	100	100	0	2406	2899	1971	90	102	81	100	100	0	0	0	0	0	0	0	0	0	0	0	0	0	0	0	0	0	0	0	1.488	1.417	1.531	1.555	1.348	1.286	0.920	0.000	0.000	0.000	0.000	0.000	0.000	0.000	0.000	0.000	0.000	0.000	0.000	0.000	0.000	80	513	5762	6790	0.573	Error	Error	3446	2316	0	0	3981	2809	0	0	0	0
2	5	15	""	"YMR252C"	6860	33280	100	1366	1225	614	56	62	50	100	100	0	703	687	374	91	101	80	96	90	0	0	0	0	0	0	0	0	0	0	0	0	0	0	0	0	0	0	0	2.141	1.961	2.051	2.139	1.462	1.871	0.896	0.000	0.000	0.000	0.000	0.000	0.000	0.000	0.000	0.000	0.000	0.000	0.000	0.000	0.000	80	519	1922	1765	1.098	Error	Error	1310	612	0	0	1169	596	0	0	0	0
2	6	15	"PRP24"	"YMR268C"	7070	33280	80	547	842	630	55	58	14	100	100	0	550	749	585	91	93	18	100	100	0	0	0	0	0	0	0	0	0	0	0	0	0	0	0	0	0	0	0	1.072	1.196	1.313	1.353	1.707	1.137	0.835	0.000	0.000	0.000	0.000	0.000	0.000	0.000	0.000	0.000	0.000	0.000	0.000	0.000	0.000	52	340	951	1445	0.100	Error	Error	492	459	0	0	787	658	0	0	0	0
2	7	15	""	"YMR191W"	7270	33280	100	3231	3085	1523	60	65	24	100	100	0	1267	1324	840	100	103	24	100	100	0	0	0	0	0	0	0	0	0	0	0	0	0	0	0	0	0	0	0	2.717	2.471	2.808	2.723	1.467	2.343	0.868	0.000	0.000	0.000	0.000	0.000	0.000	0.000	0.000	0.000	0.000	0.000	0.000	0.000	0.000	80	527	4338	4249	1.442	Error	Error	3171	1167	0	0	3025	1224	0	0	0	0
2	8	15	""	"YMR206W"	7480	33280	90	591	577	174	90	94	32	100	100	0	480	466	147	126	130	32	100	96	0	0	0	0	0	0	0	0	0	0	0	0	0	0	0	0	0	0	0	1.415	1.432	1.475	1.518	1.556	1.439	0.589	0.000	0.000	0.000	0.000	0.000	0.000	0.000	0.000	0.000	0.000	0.000	0.000	0.000	0.000	52	414	855	827	0.501	Error	Error	501	354	0	0	487	340	0	0	0	0
2	9	15	""	"YMR222C"	7660	33280	90	2109	2321	1047	99	104	39	100	100	0	1670	1688	924	147	154	48	100	100	0	0	0	0	0	0	0	0	0	0	0	0	0	0	0	0	0	0	0	1.320	1.442	1.585	1.591	1.460	1.337	0.844	0.000	0.000	0.000	0.000	0.000	0.000	0.000	0.000	0.000	0.000	0.000	0.000	0.000	0.000	52	414	3533	3763	0.400	Error	Error	2010	1523	0	0	2222	1541	0	0	0	0
2	10	15	"DFG5"	"YMR238W"	7860	33280	90	6634	6465	1794	114	136	176	100	100	0	4611	4730	1583	173	207	252	100	100	0	0	0	0	0	0	0	0	0	0	0	0	0	0	0	0	0	0	0	1.469	1.394	1.420	1.424	1.177	1.325	0.947	0.000	0.000	0.000	0.000	0.000	0.000	0.000	0.000	0.000	0.000	0.000	0.000	0.000	0.000	52	420	10958	10908	0.555	Error	Error	6520	4438	0	0	6351	4557	0	0	0	0
2	11	15	""	"YMR254C"	8070	33280	80	463	545	330	68	72	21	100	100	0	400	462	324	105	110	29	98	94	0	0	0	0	0	0	0	0	0	0	0	0	0	0	0	0	0	0	0	1.339	1.336	1.327	1.452	1.683	1.222	0.800	0.000	0.000	0.000	0.000	0.000	0.000	0.000	0.000	0.000	0.000	0.000	0.000	0.000	0.000	52	340	690	834	0.421	Error	Error	395	295	0	0	477	357	0	0	0	0
2	12	15	"RRN9"	"YMR270C"	8270	33280	100	2327	2208	1037	64	66	15	100	100	0	1836	1718	874	103	106	24	100	100	0	0	0	0	0	0	0	0	0	0	0	0	0	0	0	0	0	0	0	1.306	1.328	1.318	1.382	1.407	1.298	0.913	0.000	0.000	0.000	0.000	0.000	0.000	0.000	0.000	0.000	0.000	0.000	0.000	0.000	0.000	80	522	3996	3759	0.385	Error	Error	2263	1733	0	0	2144	1615	0	0	0	0
2	13	15	""	"YMR193C-A"	8460	33280	90	3178	3140	1097	73	91	132	100	100	0	3356	3149	1331	122	153	192	100	98	0	0	0	0	0	0	0	0	0	0	0	0	0	0	0	0	0	0	0	0.960	1.013	1.114	1.057	1.391	0.960	0.909	0.000	0.000	0.000	0.000	0.000	0.000	0.000	0.000	0.000	0.000	0.000	0.000	0.000	0.000	52	414	6339	6094	-0.059	Error	Error	3105	3234	0	0	3067	3027	0	0	0	0
2	14	15	"ERG12"	"YMR208W"	8660	33280	100	2487	2274	825	60	77	116	100	100	0	2570	2653	1154	105	128	169	100	100	0	0	0	0	0	0	0	0	0	0	0	0	0	0	0	0	0	0	0	0.985	0.869	0.876	0.902	1.256	0.818	0.929	0.000	0.000	0.000	0.000	0.000	0.000	0.000	0.000	0.000	0.000	0.000	0.000	0.000	0.000	80	542	4892	4762	-0.022	Error	Error	2427	2465	0	0	2214	2548	0	0	0	0
2	15	15	"MRE11"	"YMR224C"	8870	33280	80	522	1046	1183	56	57	13	100	100	0	483	852	931	94	97	19	100	100	0	0	0	0	0	0	0	0	0	0	0	0	0	0	0	0	0	0	0	1.198	1.306	1.194	1.272	1.539	1.241	0.847	0.000	0.000	0.000	0.000	0.000	0.000	0.000	0.000	0.000	0.000	0.000	0.000	0.000	0.000	52	340	855	1748	0.261	Error	Error	466	389	0	0	990	758	0	0	0	0
2	16	15	"CUS1"	"YMR240C"	9060	33280	70	907	1184	865	61	77	69	100	100	0	597	713	477	104	121	92	96	87	0	0	0	0	0	0	0	0	0	0	0	0	0	0	0	0	0	0	0	1.716	1.844	1.810	1.976	1.611	1.788	0.785	0.000	0.000	0.000	0.000	0.000	0.000	0.000	0.000	0.000	0.000	0.000	0.000	0.000	0.000	32	236	1339	1732	0.779	Error	Error	846	493	0	0	1123	609	0	0	0	0
2	17	15	"COX7"	"YMR256C"	9260	33280	100	18992	18669	6617	82	92	62	100	100	0	6380	6397	2390	112	126	92	100	100	0	0	0	0	0	0	0	0	0	0	0	0	0	0	0	0	0	0	0	3.017	2.957	2.986	3.004	1.250	2.960	0.940	0.000	0.000	0.000	0.000	0.000	0.000	0.000	0.000	0.000	0.000	0.000	0.000	0.000	0.000	80	518	25178	24872	1.593	Error	Error	18910	6268	0	0	18587	6285	0	0	0	0
2	18	15	"SCS7"	"YMR272C"	9450	33280	90	3132	2977	1421	61	82	118	100	100	0	3875	3716	2165	102	137	184	100	100	0	0	0	0	0	0	0	0	0	0	0	0	0	0	0	0	0	0	0	0.814	0.807	0.811	0.849	1.393	0.716	0.847	0.000	0.000	0.000	0.000	0.000	0.000	0.000	0.000	0.000	0.000	0.000	0.000	0.000	0.000	52	414	6844	6530	-0.297	Error	Error	3071	3773	0	0	2916	3614	0	0	0	0
2	19	15	"NAR1"	"YNL240C"	9660	33290	100	842	913	281	60	73	99	100	100	0	861	870	259	100	124	149	97	93	0	0	0	0	0	0	0	0	0	0	0	0	0	0	0	0	0	0	0	1.028	1.108	1.049	1.150	1.452	1.125	0.897	0.000	0.000	0.000	0.000	0.000	0.000	0.000	0.000	0.000	0.000	0.000	0.000	0.000	0.000	80	511	1543	1623	0.039	Error	Error	782	761	0	0	853	770	0	0	0	0
2	20	15	"FOL1"	"YNL256W"	9860	33280	100	1740	1750	715	60	63	19	100	100	0	3308	3584	1818	104	109	41	100	100	0	0	0	0	0	0	0	0	0	0	0	0	0	0	0	0	0	0	0	0.524	0.486	0.473	0.517	1.381	0.431	0.904	0.000	0.000	0.000	0.000	0.000	0.000	0.000	0.000	0.000	0.000	0.000	0.000	0.000	0.000	80	515	4884	5170	-0.931	Error	Error	1680	3204	0	0	1690	3480	0	0	0	0
2	21	15	"SEC2"	"YNL272C"	10050	33280	90	1659	1727	499	59	95	235	100	100	0	2013	2094	815	105	166	372	100	96	0	0	0	0	0	0	0	0	0	0	0	0	0	0	0	0	0	0	0	0.839	0.839	0.860	0.876	1.304	0.772	0.919	0.000	0.000	0.000	0.000	0.000	0.000	0.000	0.000	0.000	0.000	0.000	0.000	0.000	0.000	52	414	3508	3657	-0.254	Error	Error	1600	1908	0	0	1668	1989	0	0	0	0
2	1	16	""	"YNL288W"	6060	33480	100	2892	2845	810	53	55	14	100	100	0	3545	3479	1023	90	92	20	100	100	0	0	0	0	0	0	0	0	0	0	0	0	0	0	0	0	0	0	0	0.822	0.824	0.829	0.838	1.230	0.792	0.923	0.000	0.000	0.000	0.000	0.000	0.000	0.000	0.000	0.000	0.000	0.000	0.000	0.000	0.000	80	527	6294	6181	-0.283	Error	Error	2839	3455	0	0	2792	3389	0	0	0	0
2	2	16	"YPT11"	"YNL304W"	6260	33470	90	639	685	244	51	60	67	100	100	0	773	798	318	90	102	89	100	100	0	0	0	0	0	0	0	0	0	0	0	0	0	0	0	0	0	0	0	0.861	0.895	0.888	0.914	1.294	0.870	0.904	0.000	0.000	0.000	0.000	0.000	0.000	0.000	0.000	0.000	0.000	0.000	0.000	0.000	0.000	52	420	1271	1342	-0.216	Error	Error	588	683	0	0	634	708	0	0	0	0
2	3	16	""	"YNL320W"	6470	33480	90	1631	2136	1426	53	55	14	100	100	0	1190	1691	1377	91	93	19	100	100	0	0	0	0	0	0	0	0	0	0	0	0	0	0	0	0	0	0	0	1.436	1.302	1.441	1.444	1.504	1.187	0.865	0.000	0.000	0.000	0.000	0.000	0.000	0.000	0.000	0.000	0.000	0.000	0.000	0.000	0.000	52	420	2677	3683	0.522	Error	Error	1578	1099	0	0	2083	1600	0	0	0	0
2	4	16	""	"YNL242W"	6660	33480	80	794	743	323	55	60	34	100	100	0	618	598	265	91	98	49	98	98	0	0	0	0	0	0	0	0	0	0	0	0	0	0	0	0	0	0	0	1.402	1.357	1.349	1.442	1.501	1.280	0.900	0.000	0.000	0.000	0.000	0.000	0.000	0.000	0.000	0.000	0.000	0.000	0.000	0.000	0.000	52	340	1266	1195	0.488	Error	Error	739	527	0	0	688	507	0	0	0	0
2	5	16	""	"YNL258C"	6860	33480	100	1982	2094	935	56	60	30	100	100	0	1969	2304	1138	89	97	51	100	100	0	0	0	0	0	0	0	0	0	0	0	0	0	0	0	0	0	0	0	1.024	0.920	0.943	0.949	1.264	0.864	0.936	0.000	0.000	0.000	0.000	0.000	0.000	0.000	0.000	0.000	0.000	0.000	0.000	0.000	0.000	80	504	3806	4253	0.035	Error	Error	1926	1880	0	0	2038	2215	0	0	0	0
2	6	16	""	"YNL274C"	7060	33480	100	7150	7228	1487	62	68	63	100	100	0	1114	1102	282	95	100	45	100	100	0	0	0	0	0	0	0	0	0	0	0	0	0	0	0	0	0	0	0	6.956	7.116	6.992	7.298	1.264	7.085	0.932	0.000	0.000	0.000	0.000	0.000	0.000	0.000	0.000	0.000	0.000	0.000	0.000	0.000	0.000	80	512	8107	8173	2.798	Error	Error	7088	1019	0	0	7166	1007	0	0	0	0
2	7	16	"RFC3"	"YNL290W"	7260	33480	100	1987	2074	551	61	68	64	100	100	0	1852	1936	547	95	99	36	100	100	0	0	0	0	0	0	0	0	0	0	0	0	0	0	0	0	0	0	0	1.096	1.093	1.057	1.100	1.258	1.070	0.920	0.000	0.000	0.000	0.000	0.000	0.000	0.000	0.000	0.000	0.000	0.000	0.000	0.000	0.000	80	506	3683	3854	0.132	Error	Error	1926	1757	0	0	2013	1841	0	0	0	0
2	8	16	""	"YNL306W"	7460	33480	100	9467	9670	1895	79	85	32	100	100	0	6941	6844	1476	113	120	44	100	100	0	0	0	0	0	0	0	0	0	0	0	0	0	0	0	0	0	0	0	1.375	1.425	1.449	1.435	1.193	1.405	0.936	0.000	0.000	0.000	0.000	0.000	0.000	0.000	0.000	0.000	0.000	0.000	0.000	0.000	0.000	80	521	16216	16322	0.459	Error	Error	9388	6828	0	0	9591	6731	0	0	0	0
2	9	16	"KRE1"	"YNL322C"	7670	33480	100	2046	2207	602	82	93	73	100	100	0	2060	2144	570	122	130	46	100	100	0	0	0	0	0	0	0	0	0	0	0	0	0	0	0	0	0	0	0	1.013	1.051	1.035	1.055	1.201	1.066	0.935	0.000	0.000	0.000	0.000	0.000	0.000	0.000	0.000	0.000	0.000	0.000	0.000	0.000	0.000	80	521	3902	4147	0.019	Error	Error	1964	1938	0	0	2125	2022	0	0	0	0
2	10	16	"SUI1"	"YNL244C"	7870	33480	100	11595	11905	3704	102	114	79	100	100	0	15683	15301	4746	154	162	58	100	100	0	0	0	0	0	0	0	0	0	0	0	0	0	0	0	0	0	0	0	0.740	0.779	0.779	0.780	1.205	0.779	0.937	0.000	0.000	0.000	0.000	0.000	0.000	0.000	0.000	0.000	0.000	0.000	0.000	0.000	0.000	80	512	27022	26950	-0.434	Error	Error	11493	15529	0	0	11803	15147	0	0	0	0
2	11	16	""	"YNL260C"	8070	33480	100	1440	1450	413	87	96	43	100	100	0	853	858	206	128	138	49	100	100	0	0	0	0	0	0	0	0	0	0	0	0	0	0	0	0	0	0	0	1.866	1.867	1.852	1.867	1.238	1.988	0.905	0.000	0.000	0.000	0.000	0.000	0.000	0.000	0.000	0.000	0.000	0.000	0.000	0.000	0.000	80	505	2078	2093	0.900	Error	Error	1353	725	0	0	1363	730	0	0	0	0
2	12	16	""	"YNL276C"	8250	33480	90	3558	3657	803	80	177	635	100	100	0	1612	1539	475	119	176	311	100	92	0	0	0	0	0	0	0	0	0	0	0	0	0	0	0	0	0	0	0	2.330	2.519	2.488	2.628	1.385	2.422	0.907	0.000	0.000	0.000	0.000	0.000	0.000	0.000	0.000	0.000	0.000	0.000	0.000	0.000	0.000	52	406	4971	4997	1.220	Error	Error	3478	1493	0	0	3577	1420	0	0	0	0
2	13	16	"PUS4"	"YNL292W"	8450	33480	90	1233	1312	258	97	152	313	100	100	0	2394	2505	532	162	254	467	100	100	0	0	0	0	0	0	0	0	0	0	0	0	0	0	0	0	0	0	0	0.509	0.519	0.510	0.521	1.220	0.498	0.930	0.000	0.000	0.000	0.000	0.000	0.000	0.000	0.000	0.000	0.000	0.000	0.000	0.000	0.000	52	420	3368	3558	-0.974	Error	Error	1136	2232	0	0	1215	2343	0	0	0	0
2	14	16	"KRI1"	"YNL308C"	8650	33480	90	3341	3270	1270	76	114	249	100	100	0	4474	4409	1889	118	202	481	100	98	0	0	0	0	0	0	0	0	0	0	0	0	0	0	0	0	0	0	0	0.750	0.744	0.749	0.760	1.294	0.689	0.934	0.000	0.000	0.000	0.000	0.000	0.000	0.000	0.000	0.000	0.000	0.000	0.000	0.000	0.000	52	420	7621	7485	-0.416	Error	Error	3265	4356	0	0	3194	4291	0	0	0	0
2	15	16	""	"YNL324W"	8860	33480	100	460	459	127	66	91	211	92	40	0	521	494	160	109	154	387	55	0	0	0	0	0	0	0	0	0	0	0	0	0	0	0	0	0	0	0	0	0.956	1.021	1.025	1.082	1.553	0.981	0.821	0.000	0.000	0.000	0.000	0.000	0.000	0.000	0.000	0.000	0.000	0.000	0.000	0.000	0.000	80	527	806	778	-0.064	Error	Error	394	412	0	0	393	385	0	0	0	0
2	16	16	""	"YNL246W"	9060	33480	110	1336	1370	236	67	70	22	100	100	0	1985	1929	370	107	114	43	100	100	0	0	0	0	0	0	0	0	0	0	0	0	0	0	0	0	0	0	0	0.676	0.715	0.703	0.721	1.228	0.713	0.912	0.000	0.000	0.000	0.000	0.000	0.000	0.000	0.000	0.000	0.000	0.000	0.000	0.000	0.000	80	594	3147	3125	-0.566	Error	Error	1269	1878	0	0	1303	1822	0	0	0	0
2	17	16	"POL2"	"YNL262W"	9260	33480	90	1792	1693	1070	69	76	26	100	100	0	1353	1280	849	105	116	51	100	98	0	0	0	0	0	0	0	0	0	0	0	0	0	0	0	0	0	0	0	1.381	1.382	1.484	1.490	1.485	1.342	0.864	0.000	0.000	0.000	0.000	0.000	0.000	0.000	0.000	0.000	0.000	0.000	0.000	0.000	0.000	52	420	2971	2799	0.465	Error	Error	1723	1248	0	0	1624	1175	0	0	0	0
2	18	16	""	"YNL278W"	9460	33480	100	2507	2866	1198	62	66	24	100	100	0	3344	3390	1531	104	109	31	100	100	0	0	0	0	0	0	0	0	0	0	0	0	0	0	0	0	0	0	0	0.755	0.853	0.865	0.882	1.346	0.796	0.912	0.000	0.000	0.000	0.000	0.000	0.000	0.000	0.000	0.000	0.000	0.000	0.000	0.000	0.000	80	536	5685	6090	-0.406	Error	Error	2445	3240	0	0	2804	3286	0	0	0	0
2	19	16	""	"YNL294C"	9670	33480	100	3337	3244	651	61	65	26	100	100	0	2239	2181	482	102	106	29	100	100	0	0	0	0	0	0	0	0	0	0	0	0	0	0	0	0	0	0	0	1.533	1.531	1.520	1.545	1.211	1.535	0.936	0.000	0.000	0.000	0.000	0.000	0.000	0.000	0.000	0.000	0.000	0.000	0.000	0.000	0.000	80	510	5413	5262	0.616	Error	Error	3276	2137	0	0	3183	2079	0	0	0	0
2	20	16	""	"YNL310C"	9860	33480	100	1830	1991	560	64	72	41	100	100	0	2125	2190	630	108	118	90	100	100	0	0	0	0	0	0	0	0	0	0	0	0	0	0	0	0	0	0	0	0.876	0.926	0.914	0.946	1.330	0.910	0.924	0.000	0.000	0.000	0.000	0.000	0.000	0.000	0.000	0.000	0.000	0.000	0.000	0.000	0.000	80	504	3783	4009	-0.192	Error	Error	1766	2017	0	0	1927	2082	0	0	0	0
2	21	16	""	"YNL326C"	10060	33480	110	1259	1342	301	60	68	42	100	100	0	1303	1355	285	103	116	96	100	98	0	0	0	0	0	0	0	0	0	0	0	0	0	0	0	0	0	0	0	0.999	1.024	1.014	1.032	1.257	1.032	0.914	0.000	0.000	0.000	0.000	0.000	0.000	0.000	0.000	0.000	0.000	0.000	0.000	0.000	0.000	80	607	2399	2534	-0.001	Error	Error	1199	1200	0	0	1282	1252	0	0	0	0
2	1	17	""	"YOR042W"	6050	33670	90	2679	2759	602	56	115	405	100	100	0	1413	1440	332	92	137	268	100	100	0	0	0	0	0	0	0	0	0	0	0	0	0	0	0	0	0	0	0	1.986	2.005	1.985	2.017	1.235	1.993	0.917	0.000	0.000	0.000	0.000	0.000	0.000	0.000	0.000	0.000	0.000	0.000	0.000	0.000	0.000	52	406	3944	4051	0.990	Error	Error	2623	1321	0	0	2703	1348	0	0	0	0
2	2	17	"ASE1"	"YOR058C"	6260	33670	90	2958	2910	1011	53	61	74	100	100	0	2646	2525	1042	88	102	131	100	100	0	0	0	0	0	0	0	0	0	0	0	0	0	0	0	0	0	0	0	1.136	1.172	1.194	1.214	1.330	1.107	0.920	0.000	0.000	0.000	0.000	0.000	0.000	0.000	0.000	0.000	0.000	0.000	0.000	0.000	0.000	52	420	5463	5294	0.184	Error	Error	2905	2558	0	0	2857	2437	0	0	0	0
2	3	17	"CDC21"	"YOR074C"	6470	33680	100	848	852	282	58	70	94	100	100	0	912	922	311	106	124	130	98	96	0	0	0	0	0	0	0	0	0	0	0	0	0	0	0	0	0	0	0	0.980	0.973	0.966	0.988	1.306	0.969	0.897	0.000	0.000	0.000	0.000	0.000	0.000	0.000	0.000	0.000	0.000	0.000	0.000	0.000	0.000	80	519	1596	1610	-0.029	Error	Error	790	806	0	0	794	816	0	0	0	0
2	4	17	"PTC5"	"YOR090C"	6660	33680	100	2302	2390	779	58	67	75	100	100	0	1899	1928	653	98	109	78	100	98	0	0	0	0	0	0	0	0	0	0	0	0	0	0	0	0	0	0	0	1.246	1.274	1.234	1.317	1.298	1.250	0.928	0.000	0.000	0.000	0.000	0.000	0.000	0.000	0.000	0.000	0.000	0.000	0.000	0.000	0.000	80	504	4045	4162	0.317	Error	Error	2244	1801	0	0	2332	1830	0	0	0	0
2	5	17	"VAM3"	"YOR106W"	6870	33670	110	1446	1608	601	58	63	32	100	100	0	1118	1147	395	93	101	56	100	100	0	0	0	0	0	0	0	0	0	0	0	0	0	0	0	0	0	0	0	1.354	1.471	1.433	1.480	1.245	1.514	0.915	0.000	0.000	0.000	0.000	0.000	0.000	0.000	0.000	0.000	0.000	0.000	0.000	0.000	0.000	80	566	2413	2604	0.437	Error	Error	1388	1025	0	0	1550	1054	0	0	0	0
2	6	17	"PFY1"	"YOR122C"	7060	33680	100	16946	15865	4837	65	88	228	100	100	0	10844	9601	3641	100	136	372	100	100	0	0	0	0	0	0	0	0	0	0	0	0	0	0	0	0	0	0	0	1.571	1.663	1.606	1.734	1.289	1.608	0.940	0.000	0.000	0.000	0.000	0.000	0.000	0.000	0.000	0.000	0.000	0.000	0.000	0.000	0.000	80	488	27625	25301	0.652	Error	Error	16881	10744	0	0	15800	9501	0	0	0	0
2	7	17	""	"YOR044W"	7250	33680	100	1889	1834	564	66	95	241	100	97	0	1611	1583	582	105	151	387	95	86	0	0	0	0	0	0	0	0	0	0	0	0	0	0	0	0	0	0	0	1.210	1.196	1.177	1.270	1.421	1.150	0.923	0.000	0.000	0.000	0.000	0.000	0.000	0.000	0.000	0.000	0.000	0.000	0.000	0.000	0.000	80	506	3329	3246	0.276	Error	Error	1823	1506	0	0	1768	1478	0	0	0	0
2	8	17	""	"YOR060C"	7460	33680	100	669	730	220	85	95	93	100	100	0	810	807	189	124	141	135	100	98	0	0	0	0	0	0	0	0	0	0	0	0	0	0	0	0	0	0	0	0.851	0.944	0.897	0.932	1.298	0.973	0.872	0.000	0.000	0.000	0.000	0.000	0.000	0.000	0.000	0.000	0.000	0.000	0.000	0.000	0.000	80	512	1270	1328	-0.232	Error	Error	584	686	0	0	645	683	0	0	0	0
2	9	17	""	"YOR076C"	7660	33680	100	1059	1118	273	75	80	27	100	100	0	1011	1038	304	116	122	49	100	100	0	0	0	0	0	0	0	0	0	0	0	0	0	0	0	0	0	0	0	1.099	1.131	1.143	1.170	1.363	1.077	0.898	0.000	0.000	0.000	0.000	0.000	0.000	0.000	0.000	0.000	0.000	0.000	0.000	0.000	0.000	80	514	1879	1965	0.137	Error	Error	984	895	0	0	1043	922	0	0	0	0
2	10	17	"ECM3"	"YOR092W"	7870	33680	100	1730	1628	659	78	82	29	100	100	0	2776	2808	1069	122	131	49	100	100	0	0	0	0	0	0	0	0	0	0	0	0	0	0	0	0	0	0	0	0.622	0.577	0.573	0.568	1.355	0.568	0.895	0.000	0.000	0.000	0.000	0.000	0.000	0.000	0.000	0.000	0.000	0.000	0.000	0.000	0.000	80	505	4306	4236	-0.684	Error	Error	1652	2654	0	0	1550	2686	0	0	0	0
2	11	17	""	"YOR108W"	8060	33680	100	5210	5106	2171	90	96	52	100	100	0	8884	8718	4300	137	146	75	100	100	0	0	0	0	0	0	0	0	0	0	0	0	0	0	0	0	0	0	0	0.585	0.585	0.611	0.609	1.274	0.534	0.931	0.000	0.000	0.000	0.000	0.000	0.000	0.000	0.000	0.000	0.000	0.000	0.000	0.000	0.000	80	498	13867	13597	-0.773	Error	Error	5120	8747	0	0	5016	8581	0	0	0	0
2	12	17	"UBP2"	"YOR124C"	8260	33680	100	3852	3754	1012	94	102	54	100	100	0	4020	3694	1075	142	158	83	100	100	0	0	0	0	0	0	0	0	0	0	0	0	0	0	0	0	0	0	0	0.969	1.030	1.027	1.041	1.216	1.004	0.946	0.000	0.000	0.000	0.000	0.000	0.000	0.000	0.000	0.000	0.000	0.000	0.000	0.000	0.000	80	512	7636	7212	-0.045	Error	Error	3758	3878	0	0	3660	3552	0	0	0	0
2	13	17	"DBP5"	"YOR046C"	8460	33680	100	3527	3867	870	118	125	45	100	100	0	4935	5139	1138	195	207	86	100	100	0	0	0	0	0	0	0	0	0	0	0	0	0	0	0	0	0	0	0	0.719	0.758	0.742	0.760	1.153	0.755	0.926	0.000	0.000	0.000	0.000	0.000	0.000	0.000	0.000	0.000	0.000	0.000	0.000	0.000	0.000	80	512	8149	8693	-0.476	Error	Error	3409	4740	0	0	3749	4944	0	0	0	0
2	14	17	""	"YOR062C"	8660	33680	100	2327	2422	644	89	98	44	100	100	0	3003	2921	772	136	151	79	100	100	0	0	0	0	0	0	0	0	0	0	0	0	0	0	0	0	0	0	0	0.781	0.838	0.830	0.843	1.235	0.836	0.918	0.000	0.000	0.000	0.000	0.000	0.000	0.000	0.000	0.000	0.000	0.000	0.000	0.000	0.000	80	521	5105	5118	-0.357	Error	Error	2238	2867	0	0	2333	2785	0	0	0	0
2	15	17	""	"YOR078W"	8870	33680	100	2681	2956	836	81	88	33	100	100	0	2423	2596	678	121	131	50	100	100	0	0	0	0	0	0	0	0	0	0	0	0	0	0	0	0	0	0	0	1.129	1.162	1.159	1.158	1.138	1.196	0.934	0.000	0.000	0.000	0.000	0.000	0.000	0.000	0.000	0.000	0.000	0.000	0.000	0.000	0.000	80	506	4902	5350	0.176	Error	Error	2600	2302	0	0	2875	2475	0	0	0	0
2	16	17	"ARF3"	"YOR094W"	9060	33680	100	1968	1958	592	70	76	28	100	100	0	2208	2078	662	111	118	35	100	100	0	0	0	0	0	0	0	0	0	0	0	0	0	0	0	0	0	0	0	0.905	0.960	0.946	0.973	1.262	0.922	0.936	0.000	0.000	0.000	0.000	0.000	0.000	0.000	0.000	0.000	0.000	0.000	0.000	0.000	0.000	80	512	3995	3855	-0.144	Error	Error	1898	2097	0	0	1888	1967	0	0	0	0
2	17	17	""	"YOR110W"	9260	33680	80	770	861	630	65	71	24	100	100	0	553	640	447	104	111	36	94	86	0	0	0	0	0	0	0	0	0	0	0	0	0	0	0	0	0	0	0	1.570	1.485	1.475	1.718	1.803	1.489	0.763	0.000	0.000	0.000	0.000	0.000	0.000	0.000	0.000	0.000	0.000	0.000	0.000	0.000	0.000	52	340	1154	1332	0.651	Error	Error	705	449	0	0	796	536	0	0	0	0
2	18	17	"IAH1"	"YOR126C"	9450	33690	100	1155	1117	270	63	68	44	100	100	0	980	929	276	102	111	69	100	98	0	0	0	0	0	0	0	0	0	0	0	0	0	0	0	0	0	0	0	1.244	1.274	1.314	1.321	1.312	1.234	0.920	0.000	0.000	0.000	0.000	0.000	0.000	0.000	0.000	0.000	0.000	0.000	0.000	0.000	0.000	80	519	1970	1881	0.315	Error	Error	1092	878	0	0	1054	827	0	0	0	0
2	19	17	"RAT1"	"YOR048C"	9660	33680	70	760	795	412	60	68	33	100	100	0	752	786	517	99	110	55	100	90	0	0	0	0	0	0	0	0	0	0	0	0	0	0	0	0	0	0	0	1.072	1.070	1.100	1.185	1.604	1.281	0.724	0.000	0.000	0.000	0.000	0.000	0.000	0.000	0.000	0.000	0.000	0.000	0.000	0.000	0.000	32	236	1353	1422	0.100	Error	Error	700	653	0	0	735	687	0	0	0	0
2	20	17	""	"YOR064C"	9860	33690	100	2606	2831	775	62	67	25	100	100	0	1763	1779	460	106	110	34	100	100	0	0	0	0	0	0	0	0	0	0	0	0	0	0	0	0	0	0	0	1.535	1.655	1.659	1.662	1.206	1.694	0.924	0.000	0.000	0.000	0.000	0.000	0.000	0.000	0.000	0.000	0.000	0.000	0.000	0.000	0.000	80	518	4201	4442	0.619	Error	Error	2544	1657	0	0	2769	1673	0	0	0	0
2	21	17	""	"YOR080W"	10060	33690	100	1945	1982	543	57	63	26	100	100	0	1294	1366	401	102	106	28	100	100	0	0	0	0	0	0	0	0	0	0	0	0	0	0	0	0	0	0	0	1.584	1.523	1.511	1.541	1.279	1.501	0.912	0.000	0.000	0.000	0.000	0.000	0.000	0.000	0.000	0.000	0.000	0.000	0.000	0.000	0.000	80	527	3080	3189	0.663	Error	Error	1888	1192	0	0	1925	1264	0	0	0	0
2	1	18	"RPS7A"	"YOR096W"	6060	33880	100	15259	14665	4487	59	62	18	100	100	0	24287	22952	7068	97	101	30	100	100	0	0	0	0	0	0	0	0	0	0	0	0	0	0	0	0	0	0	0	0.628	0.639	0.632	0.640	1.201	0.621	0.936	0.000	0.000	0.000	0.000	0.000	0.000	0.000	0.000	0.000	0.000	0.000	0.000	0.000	0.000	80	524	39390	37461	-0.670	Error	Error	15200	24190	0	0	14606	22855	0	0	0	0
2	2	18	""	"YOR112W"	6260	33880	100	1355	1328	294	56	59	17	100	100	0	1733	1703	465	94	100	43	100	100	0	0	0	0	0	0	0	0	0	0	0	0	0	0	0	0	0	0	0	0.793	0.791	0.777	0.808	1.246	0.743	0.920	0.000	0.000	0.000	0.000	0.000	0.000	0.000	0.000	0.000	0.000	0.000	0.000	0.000	0.000	80	518	2938	2881	-0.335	Error	Error	1299	1639	0	0	1272	1609	0	0	0	0
2	3	18	"ADE2"	"YOR128C"	6460	33880	100	1159	1204	253	56	57	14	100	100	0	18787	18929	4113	106	121	150	100	100	0	0	0	0	0	0	0	0	0	0	0	0	0	0	0	0	0	0	0	0.059	0.061	0.060	0.061	1.154	0.058	0.935	0.000	0.000	0.000	0.000	0.000	0.000	0.000	0.000	0.000	0.000	0.000	0.000	0.000	0.000	80	506	19784	19971	-4.082	Error	Error	1103	18681	0	0	1148	18823	0	0	0	0
2	4	18	"PHO85"	"YPL031C"	6660	33870	100	2736	2683	625	57	58	15	100	100	0	2098	2102	471	99	112	147	100	98	0	0	0	0	0	0	0	0	0	0	0	0	0	0	0	0	0	0	0	1.340	1.311	1.321	1.319	1.250	1.299	0.917	0.000	0.000	0.000	0.000	0.000	0.000	0.000	0.000	0.000	0.000	0.000	0.000	0.000	0.000	80	512	4678	4629	0.422	Error	Error	2679	1999	0	0	2626	2003	0	0	0	0
2	5	18	""	"YPL047W"	6860	33880	100	1240	1233	503	57	60	18	100	100	0	1337	1462	608	95	102	45	100	100	0	0	0	0	0	0	0	0	0	0	0	0	0	0	0	0	0	0	0	0.952	0.860	0.861	0.865	1.274	0.839	0.926	0.000	0.000	0.000	0.000	0.000	0.000	0.000	0.000	0.000	0.000	0.000	0.000	0.000	0.000	80	522	2425	2543	-0.070	Error	Error	1183	1242	0	0	1176	1367	0	0	0	0
2	6	18	""	"YPL063W"	7060	33870	90	3144	3046	1039	61	108	308	100	100	0	3565	3931	1634	101	196	613	100	98	0	0	0	0	0	0	0	0	0	0	0	0	0	0	0	0	0	0	0	0.890	0.779	0.816	0.805	1.300	0.709	0.922	0.000	0.000	0.000	0.000	0.000	0.000	0.000	0.000	0.000	0.000	0.000	0.000	0.000	0.000	52	414	6547	6815	-0.168	Error	Error	3083	3464	0	0	2985	3830	0	0	0	0
2	7	18	"RPL21B"	"YPL079W"	7260	33870	90	13440	12767	4178	61	117	383	100	100	0	22337	23047	9050	104	247	913	100	100	0	0	0	0	0	0	0	0	0	0	0	0	0	0	0	0	0	0	0	0.602	0.554	0.560	0.571	1.358	0.522	0.904	0.000	0.000	0.000	0.000	0.000	0.000	0.000	0.000	0.000	0.000	0.000	0.000	0.000	0.000	52	414	35612	35649	-0.733	Error	Error	13379	22233	0	0	12706	22943	0	0	0	0
2	8	18	""	"YPL095C"	7460	33870	90	2286	2376	506	68	82	89	100	100	0	2902	2854	691	108	152	297	100	100	0	0	0	0	0	0	0	0	0	0	0	0	0	0	0	0	0	0	0	0.794	0.840	0.841	0.851	1.178	0.802	0.943	0.000	0.000	0.000	0.000	0.000	0.000	0.000	0.000	0.000	0.000	0.000	0.000	0.000	0.000	52	414	5012	5054	-0.333	Error	Error	2218	2794	0	0	2308	2746	0	0	0	0
2	9	18	"CAR1"	"YPL111W"	7670	33870	90	1410	1426	394	68	76	41	100	100	0	1685	1758	523	106	116	53	100	100	0	0	0	0	0	0	0	0	0	0	0	0	0	0	0	0	0	0	0	0.850	0.822	0.818	0.831	1.273	0.838	0.839	0.000	0.000	0.000	0.000	0.000	0.000	0.000	0.000	0.000	0.000	0.000	0.000	0.000	0.000	52	408	2921	3010	-0.235	Error	Error	1342	1579	0	0	1358	1652	0	0	0	0
2	10	18	""	"YPL033C"	7860	33880	100	338	342	93	69	73	20	100	100	0	445	420	101	109	115	45	100	96	0	0	0	0	0	0	0	0	0	0	0	0	0	0	0	0	0	0	0	0.801	0.878	0.854	0.882	1.372	0.875	0.856	0.000	0.000	0.000	0.000	0.000	0.000	0.000	0.000	0.000	0.000	0.000	0.000	0.000	0.000	80	515	605	584	-0.321	Error	Error	269	336	0	0	273	311	0	0	0	0
2	11	18	"DIG1"	"YPL049C"	8070	33880	100	1077	1178	360	75	76	20	100	100	0	826	860	230	116	120	30	100	100	0	0	0	0	0	0	0	0	0	0	0	0	0	0	0	0	0	0	0	1.411	1.483	1.454	1.474	1.274	1.513	0.897	0.000	0.000	0.000	0.000	0.000	0.000	0.000	0.000	0.000	0.000	0.000	0.000	0.000	0.000	80	505	1712	1847	0.497	Error	Error	1002	710	0	0	1103	744	0	0	0	0
2	12	18	"VPS28"	"YPL065W"	8260	33880	100	1390	1459	487	87	96	45	100	100	0	1358	1411	499	130	149	85	100	100	0	0	0	0	0	0	0	0	0	0	0	0	0	0	0	0	0	0	0	1.061	1.071	1.025	1.085	1.254	1.071	0.903	0.000	0.000	0.000	0.000	0.000	0.000	0.000	0.000	0.000	0.000	0.000	0.000	0.000	0.000	80	460	2531	2653	0.086	Error	Error	1303	1228	0	0	1372	1281	0	0	0	0
2	13	18	"RPS9A"	"YPL081W"	8460	33880	100	6308	6763	1577	112	128	72	100	100	0	10886	11334	2839	187	220	224	100	100	0	0	0	0	0	0	0	0	0	0	0	0	0	0	0	0	0	0	0	0.579	0.597	0.608	0.600	1.198	0.588	0.926	0.000	0.000	0.000	0.000	0.000	0.000	0.000	0.000	0.000	0.000	0.000	0.000	0.000	0.000	80	520	16895	17798	-0.788	Error	Error	6196	10699	0	0	6651	11147	0	0	0	0
2	14	18	"MSY1"	"YPL097W"	8670	33880	100	2314	2346	624	86	104	83	100	100	0	2415	2409	639	131	165	226	100	100	0	0	0	0	0	0	0	0	0	0	0	0	0	0	0	0	0	0	0	0.975	0.992	0.983	0.999	1.211	0.996	0.934	0.000	0.000	0.000	0.000	0.000	0.000	0.000	0.000	0.000	0.000	0.000	0.000	0.000	0.000	80	514	4512	4538	-0.036	Error	Error	2228	2284	0	0	2260	2278	0	0	0	0
2	15	18	""	"YPL113C"	8860	33880	100	758	787	152	74	84	54	100	100	0	784	803	179	114	124	56	100	100	0	0	0	0	0	0	0	0	0	0	0	0	0	0	0	0	0	0	0	1.021	1.035	1.013	1.047	1.275	1.045	0.880	0.000	0.000	0.000	0.000	0.000	0.000	0.000	0.000	0.000	0.000	0.000	0.000	0.000	0.000	80	505	1354	1402	0.030	Error	Error	684	670	0	0	713	689	0	0	0	0
2	16	18	""	"YPL035C"	9050	33880	90	1392	1366	308	68	105	200	100	100	0	1126	1113	348	109	149	200	100	96	0	0	0	0	0	0	0	0	0	0	0	0	0	0	0	0	0	0	0	1.302	1.293	1.302	1.353	1.337	1.243	0.897	0.000	0.000	0.000	0.000	0.000	0.000	0.000	0.000	0.000	0.000	0.000	0.000	0.000	0.000	52	414	2341	2302	0.381	Error	Error	1324	1017	0	0	1298	1004	0	0	0	0
2	17	18	"ARL3"	"YPL051W"	9250	33880	90	3268	3193	745	71	145	400	100	100	0	1968	1912	603	103	174	319	98	94	0	0	0	0	0	0	0	0	0	0	0	0	0	0	0	0	0	0	0	1.714	1.726	1.740	1.811	1.286	1.677	0.941	0.000	0.000	0.000	0.000	0.000	0.000	0.000	0.000	0.000	0.000	0.000	0.000	0.000	0.000	52	420	5062	4931	0.778	Error	Error	3197	1865	0	0	3122	1809	0	0	0	0
2	18	18	""	"YPL067C"	9460	33880	100	2488	2631	790	63	124	359	100	100	0	525	500	131	100	142	261	85	15	0	0	0	0	0	0	0	0	0	0	0	0	0	0	0	0	0	0	0	5.706	6.420	5.870	6.665	1.499	7.000	0.817	0.000	0.000	0.000	0.000	0.000	0.000	0.000	0.000	0.000	0.000	0.000	0.000	0.000	0.000	80	482	2850	2968	2.512	Error	Error	2425	425	0	0	2568	400	0	0	0	0
2	19	18	"SEN54"	"YPL083C"	9670	33880	100	2110	2215	727	59	74	60	100	100	0	2062	2045	576	98	103	36	100	100	0	0	0	0	0	0	0	0	0	0	0	0	0	0	0	0	0	0	0	1.044	1.107	1.094	1.099	1.225	1.114	0.923	0.000	0.000	0.000	0.000	0.000	0.000	0.000	0.000	0.000	0.000	0.000	0.000	0.000	0.000	80	540	4015	4103	0.063	Error	Error	2051	1964	0	0	2156	1947	0	0	0	0
2	20	18	""	"YPL099C"	9870	33880	110	1973	2040	610	58	67	44	100	100	0	1168	1144	283	101	105	37	100	100	0	0	0	0	0	0	0	0	0	0	0	0	0	0	0	0	0	0	0	1.795	1.900	1.845	1.881	1.202	2.044	0.923	0.000	0.000	0.000	0.000	0.000	0.000	0.000	0.000	0.000	0.000	0.000	0.000	0.000	0.000	80	557	2982	3025	0.844	Error	Error	1915	1067	0	0	1982	1043	0	0	0	0
2	21	18	"BEM3"	"YPL115C"	10050	33880	90	1187	1211	350	60	77	95	100	100	0	1778	1725	585	106	135	201	100	100	0	0	0	0	0	0	0	0	0	0	0	0	0	0	0	0	0	0	0	0.674	0.711	0.691	0.733	1.305	0.642	0.910	0.000	0.000	0.000	0.000	0.000	0.000	0.000	0.000	0.000	0.000	0.000	0.000	0.000	0.000	52	400	2799	2770	-0.569	Error	Error	1127	1672	0	0	1151	1619	0	0	0	0
2	1	19	"EGD1"	"YPL037C"	6060	34070	90	14406	14401	6311	58	234	1471	100	100	0	15036	17178	8965	94	415	2603	100	92	0	0	0	0	0	0	0	0	0	0	0	0	0	0	0	0	0	0	0	0.960	0.840	0.805	0.884	1.340	0.795	0.925	0.000	0.000	0.000	0.000	0.000	0.000	0.000	0.000	0.000	0.000	0.000	0.000	0.000	0.000	52	414	29290	31427	-0.059	Error	Error	14348	14942	0	0	14343	17084	0	0	0	0
2	2	19	"KTR6"	"YPL053C"	6260	34080	100	5926	5897	2170	55	177	1308	96	91	0	4758	4510	1876	92	347	2341	82	48	0	0	0	0	0	0	0	0	0	0	0	0	0	0	0	0	0	0	0	1.258	1.322	1.311	1.408	1.375	1.299	0.932	0.000	0.000	0.000	0.000	0.000	0.000	0.000	0.000	0.000	0.000	0.000	0.000	0.000	0.000	80	512	10537	10260	0.331	Error	Error	5871	4666	0	0	5842	4418	0	0	0	0
2	3	19	"BTS1"	"YPL069C"	6460	34080	100	1780	1678	548	53	58	47	100	100	0	1362	1281	504	90	101	102	100	98	0	0	0	0	0	0	0	0	0	0	0	0	0	0	0	0	0	0	0	1.358	1.364	1.345	1.433	1.350	1.278	0.905	0.000	0.000	0.000	0.000	0.000	0.000	0.000	0.000	0.000	0.000	0.000	0.000	0.000	0.000	80	482	2999	2816	0.441	Error	Error	1727	1272	0	0	1625	1191	0	0	0	0
2	4	19	"SEC16"	"YPL085W"	6670	34070	70	617	1101	1023	52	55	23	100	100	0	526	1032	998	88	92	29	100	100	0	0	0	0	0	0	0	0	0	0	0	0	0	0	0	0	0	0	0	1.290	1.111	1.124	1.120	1.716	1.126	0.802	0.000	0.000	0.000	0.000	0.000	0.000	0.000	0.000	0.000	0.000	0.000	0.000	0.000	0.000	32	236	1003	1993	0.367	Error	Error	565	438	0	0	1049	944	0	0	0	0
2	5	19	""	"YPL101W"	6870	34080	100	1148	1169	326	52	53	14	100	100	0	1354	1373	441	88	91	22	100	100	0	0	0	0	0	0	0	0	0	0	0	0	0	0	0	0	0	0	0	0.866	0.869	0.833	0.889	1.327	0.818	0.904	0.000	0.000	0.000	0.000	0.000	0.000	0.000	0.000	0.000	0.000	0.000	0.000	0.000	0.000	80	512	2362	2402	-0.208	Error	Error	1096	1266	0	0	1117	1285	0	0	0	0
2	6	19	"IDI1"	"YPL117C"	7060	34080	100	7549	7589	2585	52	60	92	100	100	0	8528	8941	3923	89	111	256	100	100	0	0	0	0	0	0	0	0	0	0	0	0	0	0	0	0	0	0	0	0.888	0.851	0.896	0.896	1.285	0.779	0.931	0.000	0.000	0.000	0.000	0.000	0.000	0.000	0.000	0.000	0.000	0.000	0.000	0.000	0.000	80	510	15936	16389	-0.171	Error	Error	7497	8439	0	0	7537	8852	0	0	0	0
2	7	19	"RPS23B"	"YPR132W"	7260	34080	100	19691	19057	6801	53	65	100	100	100	0	26268	27649	11215	91	131	386	100	100	0	0	0	0	0	0	0	0	0	0	0	0	0	0	0	0	0	0	0	0.750	0.690	0.680	0.707	1.250	0.652	0.941	0.000	0.000	0.000	0.000	0.000	0.000	0.000	0.000	0.000	0.000	0.000	0.000	0.000	0.000	80	518	45815	46562	-0.415	Error	Error	19638	26177	0	0	19004	27558	0	0	0	0
2	8	19	""	"YPR148C"	7460	34080	100	6365	6427	1896	55	61	44	100	100	0	3163	3230	1224	91	113	287	100	100	0	0	0	0	0	0	0	0	0	0	0	0	0	0	0	0	0	0	0	2.054	2.030	1.967	2.122	1.316	1.947	0.931	0.000	0.000	0.000	0.000	0.000	0.000	0.000	0.000	0.000	0.000	0.000	0.000	0.000	0.000	80	540	9382	9511	1.038	Error	Error	6310	3072	0	0	6372	3139	0	0	0	0
2	9	19	"KIM3"	"YPR164W"	7670	34080	80	1104	1410	1134	57	59	14	100	100	0	579	895	823	92	94	19	100	98	0	0	0	0	0	0	0	0	0	0	0	0	0	0	0	0	0	0	0	2.150	1.685	2.140	2.029	2.016	1.548	0.741	0.000	0.000	0.000	0.000	0.000	0.000	0.000	0.000	0.000	0.000	0.000	0.000	0.000	0.000	52	326	1534	2156	1.104	Error	Error	1047	487	0	0	1353	803	0	0	0	0
2	10	19	"AOS1"	"YPR180W"	7870	34080	100	2635	2685	878	58	62	21	100	100	0	1714	1774	652	94	97	25	100	100	0	0	0	0	0	0	0	0	0	0	0	0	0	0	0	0	0	0	0	1.591	1.564	1.560	1.606	1.268	1.527	0.935	0.000	0.000	0.000	0.000	0.000	0.000	0.000	0.000	0.000	0.000	0.000	0.000	0.000	0.000	80	478	4197	4307	0.670	Error	Error	2577	1620	0	0	2627	1680	0	0	0	0
2	11	19	""	"YPR196W"	8070	34080	100	704	734	202	61	65	24	100	100	0	1252	1208	363	99	104	30	100	100	0	0	0	0	0	0	0	0	0	0	0	0	0	0	0	0	0	0	0	0.558	0.607	0.618	0.619	1.372	0.586	0.860	0.000	0.000	0.000	0.000	0.000	0.000	0.000	0.000	0.000	0.000	0.000	0.000	0.000	0.000	80	434	1796	1782	-0.843	Error	Error	643	1153	0	0	673	1109	0	0	0	0
2	12	19	""	"EMPTY"	8260	34070	150	106	309	575	70	80	41	48	37	0	155	323	505	115	134	76	36	26	0	0	0	0	0	0	0	0	0	0	0	0	0	0	0	0	0	0	0	0.900	1.149	0.895	0.920	3.066	1.144	0.786	0.000	0.000	0.000	0.000	0.000	0.000	0.000	0.000	0.000	0.000	0.000	0.000	0.000	0.000	156	726	76	447	-0.152	Error	Error	36	40	0	0	239	208	0	0	-75	0
2	13	19	"MSS18"	"YPR134W"	8450	34080	90	2159	2220	417	92	130	272	100	100	0	1147	1174	240	146	178	167	100	100	0	0	0	0	0	0	0	0	0	0	0	0	0	0	0	0	0	0	0	2.065	2.070	2.019	2.091	1.234	2.116	0.916	0.000	0.000	0.000	0.000	0.000	0.000	0.000	0.000	0.000	0.000	0.000	0.000	0.000	0.000	52	372	3068	3156	1.046	Error	Error	2067	1001	0	0	2128	1028	0	0	0	0
2	14	19	""	"YPR150W"	8650	34080	90	3912	3830	750	78	106	173	100	100	0	1123	1157	461	119	135	83	100	100	0	0	0	0	0	0	0	0	0	0	0	0	0	0	0	0	0	0	0	3.819	3.615	3.996	3.839	1.356	3.642	0.849	0.000	0.000	0.000	0.000	0.000	0.000	0.000	0.000	0.000	0.000	0.000	0.000	0.000	0.000	52	396	4838	4790	1.933	Error	Error	3834	1004	0	0	3752	1038	0	0	0	0
2	15	19	"MRP2"	"YPR166C"	8860	34080	90	11116	11164	3666	73	129	464	100	100	0	7407	7169	2723	109	163	467	100	100	0	0	0	0	0	0	0	0	0	0	0	0	0	0	0	0	0	0	0	1.513	1.571	1.533	1.614	1.279	1.531	0.939	0.000	0.000	0.000	0.000	0.000	0.000	0.000	0.000	0.000	0.000	0.000	0.000	0.000	0.000	52	396	18341	18151	0.598	Error	Error	11043	7298	0	0	11091	7060	0	0	0	0
2	16	19	"SMX3"	"YPR182W"	9060	34080	90	2447	2594	1146	67	74	46	100	100	0	1992	2067	927	104	116	76	100	100	0	0	0	0	0	0	0	0	0	0	0	0	0	0	0	0	0	0	0	1.261	1.287	1.260	1.301	1.269	1.244	0.905	0.000	0.000	0.000	0.000	0.000	0.000	0.000	0.000	0.000	0.000	0.000	0.000	0.000	0.000	52	396	4268	4490	0.334	Error	Error	2380	1888	0	0	2527	1963	0	0	0	0
2	17	19	"SGE1"	"YPR198W"	9250	34080	90	2329	2422	747	66	119	315	100	100	0	240	226	78	98	111	112	61	7	0	0	0	0	0	0	0	0	0	0	0	0	0	0	0	0	0	0	0	15.937	18.406	19.220	19.731	1.715	18.881	0.715	0.000	0.000	0.000	0.000	0.000	0.000	0.000	0.000	0.000	0.000	0.000	0.000	0.000	0.000	52	390	2405	2484	3.994	Error	Error	2263	142	0	0	2356	128	0	0	0	0
2	18	19	""	"EMPTY"	9460	34070	150	78	434	807	58	92	230	23	20	0	106	390	701	95	103	71	27	22	0	0	0	0	0	0	0	0	0	0	0	0	0	0	0	0	0	0	0	1.818	1.275	1.182	1.211	3.117	1.415	0.642	0.000	0.000	0.000	0.000	0.000	0.000	0.000	0.000	0.000	0.000	0.000	0.000	0.000	0.000	156	816	31	671	0.862	Error	Error	20	11	0	0	376	295	0	0	-75	0
2	19	19	""	"YPR136C"	9670	34090	90	1246	1530	1057	55	57	14	100	100	0	1368	1657	930	95	96	18	100	100	0	0	0	0	0	0	0	0	0	0	0	0	0	0	0	0	0	0	0	0.936	0.944	0.807	0.855	1.535	1.067	0.836	0.000	0.000	0.000	0.000	0.000	0.000	0.000	0.000	0.000	0.000	0.000	0.000	0.000	0.000	52	374	2464	3037	-0.096	Error	Error	1191	1273	0	0	1475	1562	0	0	0	0
2	20	19	""	"YPR152C"	9860	34090	100	448	487	278	53	55	12	100	100	0	630	628	263	97	99	20	100	100	0	0	0	0	0	0	0	0	0	0	0	0	0	0	0	0	0	0	0	0.741	0.817	0.806	0.799	1.381	0.854	0.864	0.000	0.000	0.000	0.000	0.000	0.000	0.000	0.000	0.000	0.000	0.000	0.000	0.000	0.000	80	476	928	965	-0.432	Error	Error	395	533	0	0	434	531	0	0	0	0
2	21	19	"NUT2"	"YPR168W"	10060	34080	70	770	1641	1844	56	60	26	100	100	0	579	1251	1516	97	101	26	96	96	0	0	0	0	0	0	0	0	0	0	0	0	0	0	0	0	0	0	0	1.481	1.373	1.323	1.564	1.801	1.264	0.863	0.000	0.000	0.000	0.000	0.000	0.000	0.000	0.000	0.000	0.000	0.000	0.000	0.000	0.000	32	236	1196	2739	0.567	Error	Error	714	482	0	0	1585	1154	0	0	0	0
2	1	20	""	"YPR184W"	6070	34280	90	1756	1780	1130	50	52	14	100	100	0	900	1175	1039	84	84	16	100	100	0	0	0	0	0	0	0	0	0	0	0	0	0	0	0	0	0	0	0	2.091	1.586	1.944	2.029	1.825	1.367	0.776	0.000	0.000	0.000	0.000	0.000	0.000	0.000	0.000	0.000	0.000	0.000	0.000	0.000	0.000	52	414	2522	2821	1.064	Error	Error	1706	816	0	0	1730	1091	0	0	0	0
2	2	20	"ARR2"	"YPR200C"	6260	34280	100	1066	1108	588	49	52	16	100	100	0	165	210	321	87	88	20	75	61	0	0	0	0	0	0	0	0	0	0	0	0	0	0	0	0	0	0	0	13.038	8.610	12.760	12.943	2.072	6.360	0.250	0.000	0.000	0.000	0.000	0.000	0.000	0.000	0.000	0.000	0.000	0.000	0.000	0.000	0.000	80	496	1095	1182	3.705	Error	Error	1017	78	0	0	1059	123	0	0	0	0
2	3	20	""	"EMPTY"	6460	34270	150	64	417	774	49	52	17	46	38	0	98	414	760	85	89	35	33	27	0	0	0	0	0	0	0	0	0	0	0	0	0	0	0	0	0	0	0	1.154	1.119	1.000	1.061	3.114	1.036	0.761	0.000	0.000	0.000	0.000	0.000	0.000	0.000	0.000	0.000	0.000	0.000	0.000	0.000	0.000	156	958	28	697	0.206	Error	Error	15	13	0	0	368	329	0	0	-75	0
2	4	20	"MEP3"	"YPR138C"	6670	34280	100	4586	4234	1604	50	52	20	100	100	0	3832	3699	1706	86	89	29	100	100	0	0	0	0	0	0	0	0	0	0	0	0	0	0	0	0	0	0	0	1.211	1.158	1.173	1.241	1.407	1.092	0.934	0.000	0.000	0.000	0.000	0.000	0.000	0.000	0.000	0.000	0.000	0.000	0.000	0.000	0.000	80	514	8282	7797	0.276	Error	Error	4536	3746	0	0	4184	3613	0	0	0	0
2	5	20	""	"YPR154W"	6860	34280	100	1232	1289	575	50	53	19	100	100	0	1295	1533	797	87	90	39	100	98	0	0	0	0	0	0	0	0	0	0	0	0	0	0	0	0	0	0	0	0.978	0.857	0.923	0.913	1.398	0.788	0.905	0.000	0.000	0.000	0.000	0.000	0.000	0.000	0.000	0.000	0.000	0.000	0.000	0.000	0.000	80	511	2390	2685	-0.031	Error	Error	1182	1208	0	0	1239	1446	0	0	0	0
2	6	20	""	"YPR170C"	7060	34280	100	3372	3681	1840	51	53	18	100	100	0	3208	3679	2280	87	94	67	100	100	0	0	0	0	0	0	0	0	0	0	0	0	0	0	0	0	0	0	0	1.064	1.011	1.119	1.094	1.394	0.911	0.898	0.000	0.000	0.000	0.000	0.000	0.000	0.000	0.000	0.000	0.000	0.000	0.000	0.000	0.000	80	518	6442	7222	0.090	Error	Error	3321	3121	0	0	3630	3592	0	0	0	0
2	7	20	"PZF1"	"YPR186C"	7260	34280	100	1354	1339	466	50	55	26	100	100	0	1441	1503	619	91	99	66	100	100	0	0	0	0	0	0	0	0	0	0	0	0	0	0	0	0	0	0	0	0.966	0.913	0.886	0.959	1.332	0.862	0.930	0.000	0.000	0.000	0.000	0.000	0.000	0.000	0.000	0.000	0.000	0.000	0.000	0.000	0.000	80	518	2654	2701	-0.050	Error	Error	1304	1350	0	0	1289	1412	0	0	0	0
2	8	20	""	"YPR202W"	7450	34280	90	2540	2401	878	51	118	392	100	96	0	1368	1191	501	90	133	224	98	86	0	0	0	0	0	0	0	0	0	0	0	0	0	0	0	0	0	0	0	1.948	2.134	2.197	2.312	1.427	2.085	0.912	0.000	0.000	0.000	0.000	0.000	0.000	0.000	0.000	0.000	0.000	0.000	0.000	0.000	0.000	52	408	3767	3451	0.962	Error	Error	2489	1278	0	0	2350	1101	0	0	0	0
2	9	20	""	"EMPTY"	7660	34270	150	66	389	810	51	85	261	23	14	0	106	314	594	88	112	154	17	14	0	0	0	0	0	0	0	0	0	0	0	0	0	0	0	0	0	0	0	0.833	1.496	1.202	1.336	4.171	1.534	0.814	0.000	0.000	0.000	0.000	0.000	0.000	0.000	0.000	0.000	0.000	0.000	0.000	0.000	0.000	156	943	33	564	-0.263	Error	Error	15	18	0	0	338	226	0	0	-75	0
2	10	20	"EMPTY"	"EMPTY"	7860	34270	150	52	53	11	51	53	15	11	0	0	88	90	24	87	89	21	14	3	0	0	0	0	0	0	0	0	0	0	0	0	0	0	0	0	0	0	0	1.000	0.667	0.625	0.789	3.900	0.093	0.015	0.000	0.000	0.000	0.000	0.000	0.000	0.000	0.000	0.000	0.000	0.000	0.000	0.000	0.000	156	838	2	5	0.000	Error	Error	1	1	0	0	2	3	0	0	-75	0
2	11	20	"EMPTY"	"EMPTY"	8060	34270	150	49	50	10	52	54	17	5	0	0	92	92	17	89	92	25	9	0	0	0	0	0	0	0	0	0	0	0	0	0	0	0	0	0	0	0	0	-1.000	-0.667	0.623	0.610	3.299	0.112	0.014	0.000	0.000	0.000	0.000	0.000	0.000	0.000	0.000	0.000	0.000	0.000	0.000	0.000	0.000	156	812	0	1	Error	Error	Error	-3	3	0	0	-2	3	0	0	-75	0
2	12	20	"EMPTY"	"EMPTY"	8260	34270	150	52	54	13	53	58	21	7	1	0	90	93	20	94	101	36	4	1	0	0	0	0	0	0	0	0	0	0	0	0	0	0	0	0	0	0	0	0.250	-1.000	0.780	0.666	3.753	0.367	0.170	0.000	0.000	0.000	0.000	0.000	0.000	0.000	0.000	0.000	0.000	0.000	0.000	0.000	0.000	156	789	-5	0	-2.000	Error	Error	-1	-4	0	0	1	-1	0	0	-75	0
2	13	20	"EMPTY"	"EMPTY"	8460	34270	150	54	57	19	58	79	181	0	0	0	93	99	32	100	120	114	1	0	0	0	0	0	0	0	0	0	0	0	0	0	0	0	0	0	0	0	0	0.571	1.000	0.581	0.663	3.517	0.508	0.359	0.000	0.000	0.000	0.000	0.000	0.000	0.000	0.000	0.000	0.000	0.000	0.000	0.000	0.000	156	841	-11	-2	-0.807	Error	Error	-4	-7	0	0	-1	-1	0	0	-75	0
2	14	20	"EMPTY"	"EMPTY"	8660	34270	150	55	58	18	59	78	133	0	0	0	90	92	19	97	109	52	0	0	0	0	0	0	0	0	0	0	0	0	0	0	0	0	0	0	0	0	0	0.571	0.200	0.689	0.670	3.282	0.610	0.309	0.000	0.000	0.000	0.000	0.000	0.000	0.000	0.000	0.000	0.000	0.000	0.000	0.000	0.000	156	867	-11	-6	-0.807	Error	Error	-4	-7	0	0	-1	-5	0	0	-75	0
2	15	20	"EMPTY"	"EMPTY"	8860	34270	150	56	59	17	58	88	316	0	0	0	93	98	28	95	124	317	0	0	0	0	0	0	0	0	0	0	0	0	0	0	0	0	0	0	0	0	0	1.000	0.333	0.536	0.549	2.829	0.519	0.288	0.000	0.000	0.000	0.000	0.000	0.000	0.000	0.000	0.000	0.000	0.000	0.000	0.000	0.000	156	867	-4	4	0.000	Error	Error	-2	-2	0	0	1	3	0	0	-75	0
2	16	20	"EMPTY"	"EMPTY"	9060	34270	150	62	67	19	58	65	36	6	1	0	101	106	26	96	102	45	8	1	0	0	0	0	0	0	0	0	0	0	0	0	0	0	0	0	0	0	0	0.800	0.900	0.682	0.738	4.181	0.503	0.186	0.000	0.000	0.000	0.000	0.000	0.000	0.000	0.000	0.000	0.000	0.000	0.000	0.000	0.000	156	860	9	19	-0.322	Error	Error	4	5	0	0	9	10	0	0	-75	0
2	17	20	"EMPTY"	"EMPTY"	9260	34270	150	58	60	15	58	83	212	0	0	0	94	96	26	95	101	36	3	1	0	0	0	0	0	0	0	0	0	0	0	0	0	0	0	0	0	0	0	0.000	2.000	0.610	0.691	3.205	0.980	0.382	0.000	0.000	0.000	0.000	0.000	0.000	0.000	0.000	0.000	0.000	0.000	0.000	0.000	0.000	156	845	-1	3	Error	Error	Error	0	-1	0	0	2	1	0	0	-75	0
2	18	20	"EMPTY"	"EMPTY"	9460	34270	150	53	54	14	54	62	59	0	0	0	91	93	23	90	95	34	3	1	0	0	0	0	0	0	0	0	0	0	0	0	0	0	0	0	0	0	0	-1.000	0.000	0.667	0.776	3.938	0.536	0.398	0.000	0.000	0.000	0.000	0.000	0.000	0.000	0.000	0.000	0.000	0.000	0.000	0.000	0.000	156	808	0	3	Error	Error	Error	-1	1	0	0	0	3	0	0	-75	0
2	19	20	"EMPTY"	"EMPTY"	9660	34270	150	54	55	13	53	56	21	5	0	0	98	98	20	92	96	30	8	1	0	0	0	0	0	0	0	0	0	0	0	0	0	0	0	0	0	0	0	0.167	0.333	0.889	0.737	3.256	0.224	0.089	0.000	0.000	0.000	0.000	0.000	0.000	0.000	0.000	0.000	0.000	0.000	0.000	0.000	0.000	156	823	7	8	-2.585	Error	Error	1	6	0	0	2	6	0	0	-75	0
2	20	20	"EMPTY"	"EMPTY"	9860	34270	150	53	54	11	53	55	16	8	1	0	91	94	18	94	97	24	8	1	0	0	0	0	0	0	0	0	0	0	0	0	0	0	0	0	0	0	0	0.000	100000.000	0.667	0.708	3.859	0.249	0.054	0.000	0.000	0.000	0.000	0.000	0.000	0.000	0.000	0.000	0.000	0.000	0.000	0.000	0.000	156	822	-3	1	Error	Error	Error	0	-3	0	0	1	0	0	0	-75	0
2	21	20	"EMPTY"	"EMPTY"	10060	34270	150	57	56	11	55	56	16	6	0	0	96	98	19	95	99	46	1	0	0	0	0	0	0	0	0	0	0	0	0	0	0	0	0	0	0	0	0	2.000	0.333	0.878	0.852	3.712	0.211	0.060	0.000	0.000	0.000	0.000	0.000	0.000	0.000	0.000	0.000	0.000	0.000	0.000	0.000	0.000	156	1036	3	4	1.000	Error	Error	2	1	0	0	1	3	0	0	-75	0
3	1	1	"PET112"	"YBL080C"	10580	30540	100	1052	1120	593	73	78	32	100	100	0	815	903	594	103	109	34	96	95	0	0	0	0	0	0	0	0	0	0	0	0	0	0	0	0	0	0	0	1.375	1.309	1.330	1.423	1.632	1.193	0.791	0.000	0.000	0.000	0.000	0.000	0.000	0.000	0.000	0.000	0.000	0.000	0.000	0.000	0.000	80	497	1691	1847	0.459	Error	Error	979	712	0	0	1047	800	0	0	0	0
3	2	1	""	"YBL096C"	10790	30540	100	2185	2171	799	70	91	134	100	100	0	2003	1888	720	108	132	155	100	96	0	0	0	0	0	0	0	0	0	0	0	0	0	0	0	0	0	0	0	1.116	1.180	1.144	1.234	1.489	1.180	0.855	0.000	0.000	0.000	0.000	0.000	0.000	0.000	0.000	0.000	0.000	0.000	0.000	0.000	0.000	80	518	4010	3881	0.158	Error	Error	2115	1895	0	0	2101	1780	0	0	0	0
3	3	1	""	"YBL111C"	10990	30540	100	4120	4326	1957	61	81	129	100	100	0	1843	2146	1288	106	131	156	100	97	0	0	0	0	0	0	0	0	0	0	0	0	0	0	0	0	0	0	0	2.337	2.091	2.364	2.215	1.470	2.046	0.799	0.000	0.000	0.000	0.000	0.000	0.000	0.000	0.000	0.000	0.000	0.000	0.000	0.000	0.000	80	511	5796	6305	1.225	Error	Error	4059	1737	0	0	4265	2040	0	0	0	0
3	4	1	""	"YBR012W-B"	11180	30530	90	1416	1349	577	67	138	370	88	80	0	377	463	325	112	149	260	53	19	0	0	0	0	0	0	0	0	0	0	0	0	0	0	0	0	0	0	0	5.091	3.652	5.280	4.250	2.437	3.330	0.320	0.000	0.000	0.000	0.000	0.000	0.000	0.000	0.000	0.000	0.000	0.000	0.000	0.000	0.000	52	414	1614	1633	2.348	Error	Error	1349	265	0	0	1282	351	0	0	0	0
3	5	1	""	"YBR028C"	11390	30540	100	1362	1391	682	71	119	323	93	83	0	1403	1411	721	111	142	232	92	86	0	0	0	0	0	0	0	0	0	0	0	0	0	0	0	0	0	0	0	0.999	1.015	0.993	1.098	1.658	0.993	0.852	0.000	0.000	0.000	0.000	0.000	0.000	0.000	0.000	0.000	0.000	0.000	0.000	0.000	0.000	80	516	2583	2620	-0.001	Error	Error	1291	1292	0	0	1320	1300	0	0	0	0
3	6	1	"TCM62"	"YBR044C"	11580	30540	100	2538	2470	1073	65	84	107	100	100	0	1629	1571	871	106	124	81	95	95	0	0	0	0	0	0	0	0	0	0	0	0	0	0	0	0	0	0	0	1.624	1.642	1.639	1.860	1.886	1.531	0.867	0.000	0.000	0.000	0.000	0.000	0.000	0.000	0.000	0.000	0.000	0.000	0.000	0.000	0.000	80	492	3996	3870	0.699	Error	Error	2473	1523	0	0	2405	1465	0	0	0	0
3	7	1	"RHK1"	"YBL082C"	11780	30540	100	2222	2362	971	63	89	117	100	100	0	2001	2052	902	107	130	94	98	97	0	0	0	0	0	0	0	0	0	0	0	0	0	0	0	0	0	0	0	1.140	1.182	1.160	1.197	1.407	1.192	0.846	0.000	0.000	0.000	0.000	0.000	0.000	0.000	0.000	0.000	0.000	0.000	0.000	0.000	0.000	80	502	4053	4244	0.189	Error	Error	2159	1894	0	0	2299	1945	0	0	0	0
3	8	1	""	"YBL098W"	11970	30540	110	2757	2855	1002	65	99	200	100	100	0	3787	3552	1130	110	150	220	100	100	0	0	0	0	0	0	0	0	0	0	0	0	0	0	0	0	0	0	0	0.732	0.811	0.774	0.818	1.348	0.795	0.870	0.000	0.000	0.000	0.000	0.000	0.000	0.000	0.000	0.000	0.000	0.000	0.000	0.000	0.000	80	586	6369	6232	-0.450	Error	Error	2692	3677	0	0	2790	3442	0	0	0	0
3	9	1	""	"YBL113C"	12190	30530	110	4169	4256	1402	65	89	167	100	100	0	2278	2185	759	110	132	163	98	95	0	0	0	0	0	0	0	0	0	0	0	0	0	0	0	0	0	0	0	1.893	2.020	1.994	2.091	1.455	2.080	0.901	0.000	0.000	0.000	0.000	0.000	0.000	0.000	0.000	0.000	0.000	0.000	0.000	0.000	0.000	80	597	6272	6266	0.921	Error	Error	4104	2168	0	0	4191	2075	0	0	0	0
3	10	1	""	"YBR014C"	12380	30530	110	5151	5023	1304	71	78	44	100	100	0	2644	2640	669	113	119	43	100	100	0	0	0	0	0	0	0	0	0	0	0	0	0	0	0	0	0	0	0	2.007	1.960	1.993	1.970	1.263	2.022	0.923	0.000	0.000	0.000	0.000	0.000	0.000	0.000	0.000	0.000	0.000	0.000	0.000	0.000	0.000	80	588	7611	7479	1.005	Error	Error	5080	2531	0	0	4952	2527	0	0	0	0
3	11	1	""	"YBR030W"	12590	30530	110	830	946	371	67	75	54	100	98	0	931	1065	472	109	117	77	97	97	0	0	0	0	0	0	0	0	0	0	0	0	0	0	0	0	0	0	0	0.928	0.919	0.872	0.979	1.532	0.888	0.863	0.000	0.000	0.000	0.000	0.000	0.000	0.000	0.000	0.000	0.000	0.000	0.000	0.000	0.000	80	577	1585	1835	-0.107	Error	Error	763	822	0	0	879	956	0	0	0	0
3	12	1	"ZTA1"	"YBR046C"	12770	30540	100	267	441	708	65	75	91	86	57	0	299	482	510	105	108	25	97	93	0	0	0	0	0	0	0	0	0	0	0	0	0	0	0	0	0	0	0	1.041	0.997	0.908	0.934	2.245	1.274	0.807	0.000	0.000	0.000	0.000	0.000	0.000	0.000	0.000	0.000	0.000	0.000	0.000	0.000	0.000	80	506	396	753	0.058	Error	Error	202	194	0	0	376	377	0	0	0	0
3	13	1	"CDC27"	"YBL084C"	12990	30540	110	2142	2015	588	69	102	332	98	96	0	2054	1947	631	109	124	197	98	96	0	0	0	0	0	0	0	0	0	0	0	0	0	0	0	0	0	0	0	1.066	1.059	1.070	1.099	1.628	1.072	0.901	0.000	0.000	0.000	0.000	0.000	0.000	0.000	0.000	0.000	0.000	0.000	0.000	0.000	0.000	80	596	4018	3784	0.092	Error	Error	2073	1945	0	0	1946	1838	0	0	0	0
3	14	1	""	"YBL100C"	13190	30530	110	9043	8660	3079	71	118	366	100	96	0	8804	8322	3538	111	180	531	97	95	0	0	0	0	0	0	0	0	0	0	0	0	0	0	0	0	0	0	0	1.032	1.046	1.028	1.155	1.642	0.999	0.934	0.000	0.000	0.000	0.000	0.000	0.000	0.000	0.000	0.000	0.000	0.000	0.000	0.000	0.000	80	581	17665	16800	0.046	Error	Error	8972	8693	0	0	8589	8211	0	0	0	0
3	15	1	"RER2"	"YBR002C"	13380	30530	110	2351	2501	967	72	124	382	96	93	0	3439	3549	1486	112	218	627	93	91	0	0	0	0	0	0	0	0	0	0	0	0	0	0	0	0	0	0	0	0.685	0.707	0.691	0.770	1.779	0.694	0.895	0.000	0.000	0.000	0.000	0.000	0.000	0.000	0.000	0.000	0.000	0.000	0.000	0.000	0.000	80	580	5606	5866	-0.546	Error	Error	2279	3327	0	0	2429	3437	0	0	0	0
3	16	1	""	"YBR016W"	13580	30530	110	3349	3441	1289	74	118	234	100	98	0	4352	4414	1602	115	207	453	97	96	0	0	0	0	0	0	0	0	0	0	0	0	0	0	0	0	0	0	0	0.773	0.783	0.771	0.797	1.344	0.783	0.928	0.000	0.000	0.000	0.000	0.000	0.000	0.000	0.000	0.000	0.000	0.000	0.000	0.000	0.000	80	608	7512	7666	-0.372	Error	Error	3275	4237	0	0	3367	4299	0	0	0	0
3	17	1	""	"YBR032W"	13780	30530	110	1781	1788	471	66	117	227	100	98	0	2884	2719	744	108	202	405	96	96	0	0	0	0	0	0	0	0	0	0	0	0	0	0	0	0	0	0	0	0.618	0.660	0.633	0.684	1.429	0.623	0.898	0.000	0.000	0.000	0.000	0.000	0.000	0.000	0.000	0.000	0.000	0.000	0.000	0.000	0.000	80	590	4491	4333	-0.695	Error	Error	1715	2776	0	0	1722	2611	0	0	0	0
3	18	1	"RPS11B"	"YBR048W"	13980	30540	100	4462	4559	1617	65	99	154	100	100	0	5277	5468	2217	110	196	439	98	98	0	0	0	0	0	0	0	0	0	0	0	0	0	0	0	0	0	0	0	0.851	0.839	0.863	0.867	1.431	0.802	0.888	0.000	0.000	0.000	0.000	0.000	0.000	0.000	0.000	0.000	0.000	0.000	0.000	0.000	0.000	80	520	9564	9852	-0.233	Error	Error	4397	5167	0	0	4494	5358	0	0	0	0
3	19	1	""	"YBL086C"	14180	30530	110	887	1564	1678	80	125	544	95	27	0	827	1305	1230	117	158	320	97	61	0	0	0	0	0	0	0	0	0	0	0	0	0	0	0	0	0	0	0	1.137	1.249	1.185	1.225	1.644	1.357	0.790	0.000	0.000	0.000	0.000	0.000	0.000	0.000	0.000	0.000	0.000	0.000	0.000	0.000	0.000	80	598	1517	2672	0.185	Error	Error	807	710	0	0	1484	1188	0	0	0	0
3	20	1	""	"YBL101W-A"	14380	30530	110	65535	57169	16728	108	655	4433	100	100	68	4295	4018	1168	129	198	470	98	95	0	0	0	0	0	0	0	0	0	0	0	0	0	0	0	0	0	0	0	15.705	14.672	14.951	14.396	1.391	15.137	0.906	0.000	0.000	0.000	0.000	0.000	0.000	0.000	0.000	0.000	0.000	0.000	0.000	0.000	0.000	80	588	69593	60950	3.973	Error	Error	65427	4166	0	0	57061	3889	0	0	0	0
3	21	1	""	"YBR004C"	14570	30530	110	3970	3583	1659	74	617	4327	41	0	0	3369	3226	1551	114	239	586	95	86	0	0	0	0	0	0	0	0	0	0	0	0	0	0	0	0	0	0	0	1.197	1.128	1.102	1.232	1.901	1.096	0.920	0.000	0.000	0.000	0.000	0.000	0.000	0.000	0.000	0.000	0.000	0.000	0.000	0.000	0.000	80	611	7151	6621	0.259	Error	Error	3896	3255	0	0	3509	3112	0	0	0	0
3	1	2	"GAL7"	"YBR018C"	10590	30720	120	65535	56162	17633	78	87	62	100	100	68	278	255	78	105	108	31	84	81	0	0	0	0	0	0	0	0	0	0	0	0	0	0	0	0	0	0	0	378.364	373.893	0.000	0.000	1.000	380.172	0.785	0.000	0.000	0.000	0.000	0.000	0.000	0.000	0.000	0.000	0.000	0.000	0.000	0.000	0.000	120	654	65630	56234	8.564	Error	Error	65457	173	0	0	56084	150	0	0	0	0
3	2	2	"HMT1"	"YBR034C"	10780	30730	100	6145	6444	2313	73	205	654	100	98	0	10253	10354	3616	112	409	1653	98	93	0	0	0	0	0	0	0	0	0	0	0	0	0	0	0	0	0	0	0	0.599	0.622	0.614	0.631	1.215	0.619	0.905	0.000	0.000	0.000	0.000	0.000	0.000	0.000	0.000	0.000	0.000	0.000	0.000	0.000	0.000	80	475	16213	16613	-0.740	Error	Error	6072	10141	0	0	6371	10242	0	0	0	0
3	3	2	"REG2"	"YBR050C"	10980	30730	110	863	819	243	64	168	594	78	0	0	1376	1267	421	107	358	1505	12	0	0	0	0	0	0	0	0	0	0	0	0	0	0	0	0	0	0	0	0	0.630	0.651	0.654	0.705	1.622	0.607	0.892	0.000	0.000	0.000	0.000	0.000	0.000	0.000	0.000	0.000	0.000	0.000	0.000	0.000	0.000	80	576	2068	1915	-0.667	Error	Error	799	1269	0	0	755	1160	0	0	0	0
3	4	2	""	"YCL044C"	11190	30730	100	265	952	1687	70	74	36	100	98	0	335	783	1252	113	121	43	100	97	0	0	0	0	0	0	0	0	0	0	0	0	0	0	0	0	0	0	0	0.878	1.316	1.013	1.042	2.015	1.383	0.828	0.000	0.000	0.000	0.000	0.000	0.000	0.000	0.000	0.000	0.000	0.000	0.000	0.000	0.000	80	521	417	1552	-0.187	Error	Error	195	222	0	0	882	670	0	0	0	0
3	5	2	""	"YCL060C"	11390	30730	100	1407	1458	486	76	81	32	97	96	0	1388	1392	526	121	128	44	93	93	0	0	0	0	0	0	0	0	0	0	0	0	0	0	0	0	0	0	0	1.051	1.087	1.061	1.052	1.381	1.055	0.862	0.000	0.000	0.000	0.000	0.000	0.000	0.000	0.000	0.000	0.000	0.000	0.000	0.000	0.000	80	498	2598	2653	0.071	Error	Error	1331	1267	0	0	1382	1271	0	0	0	0
3	6	2	""	"YCLX03C"	11590	30720	110	1383	1569	999	68	83	78	100	98	0	884	1045	813	113	129	83	96	96	0	0	0	0	0	0	0	0	0	0	0	0	0	0	0	0	0	0	0	1.706	1.611	1.728	1.726	1.562	1.505	0.767	0.000	0.000	0.000	0.000	0.000	0.000	0.000	0.000	0.000	0.000	0.000	0.000	0.000	0.000	80	552	2086	2433	0.770	Error	Error	1315	771	0	0	1501	932	0	0	0	0
3	7	2	""	"YCR007C"	11780	30730	100	2393	2339	571	67	89	105	100	98	0	1406	1377	470	113	137	114	98	96	0	0	0	0	0	0	0	0	0	0	0	0	0	0	0	0	0	0	0	1.799	1.797	1.817	1.852	1.315	1.757	0.896	0.000	0.000	0.000	0.000	0.000	0.000	0.000	0.000	0.000	0.000	0.000	0.000	0.000	0.000	80	480	3619	3536	0.847	Error	Error	2326	1293	0	0	2272	1264	0	0	0	0
3	8	2	""	"YCR022C"	11970	30730	100	4395	4468	1009	72	251	804	100	97	0	3739	3653	921	118	294	742	98	97	0	0	0	0	0	0	0	0	0	0	0	0	0	0	0	0	0	0	0	1.194	1.244	1.228	1.255	1.220	1.237	0.934	0.000	0.000	0.000	0.000	0.000	0.000	0.000	0.000	0.000	0.000	0.000	0.000	0.000	0.000	80	490	7944	7931	0.256	Error	Error	4323	3621	0	0	4396	3535	0	0	0	0
3	9	2	"RBK1"	"YCR036W"	12170	30730	100	5062	4824	1451	72	288	867	96	93	0	3809	3435	1094	122	341	842	95	91	0	0	0	0	0	0	0	0	0	0	0	0	0	0	0	0	0	0	0	1.353	1.434	1.425	1.493	1.476	1.395	0.926	0.000	0.000	0.000	0.000	0.000	0.000	0.000	0.000	0.000	0.000	0.000	0.000	0.000	0.000	80	530	8677	8065	0.437	Error	Error	4990	3687	0	0	4752	3313	0	0	0	0
3	10	2	""	"YCL046W"	12390	30720	80	286	907	1280	71	74	21	96	90	0	242	703	957	115	119	26	100	82	0	0	0	0	0	0	0	0	0	0	0	0	0	0	0	0	0	0	0	1.693	1.422	1.295	1.380	3.068	1.376	0.750	0.000	0.000	0.000	0.000	0.000	0.000	0.000	0.000	0.000	0.000	0.000	0.000	0.000	0.000	52	334	342	1424	0.760	Error	Error	215	127	0	0	836	588	0	0	0	0
3	11	2	""	"YCL062W"	12570	30730	110	986	1050	384	70	106	177	100	96	0	1519	1562	511	118	176	271	98	93	0	0	0	0	0	0	0	0	0	0	0	0	0	0	0	0	0	0	0	0.654	0.679	0.662	0.676	1.253	0.688	0.921	0.000	0.000	0.000	0.000	0.000	0.000	0.000	0.000	0.000	0.000	0.000	0.000	0.000	0.000	80	559	2317	2424	-0.613	Error	Error	916	1401	0	0	980	1444	0	0	0	0
3	12	2	""	"YCLX05C"	12770	30730	110	3811	3629	989	79	119	178	100	100	0	3759	3491	962	123	195	290	100	100	0	0	0	0	0	0	0	0	0	0	0	0	0	0	0	0	0	0	0	1.026	1.054	1.054	1.064	1.158	1.035	0.936	0.000	0.000	0.000	0.000	0.000	0.000	0.000	0.000	0.000	0.000	0.000	0.000	0.000	0.000	80	558	7368	6918	0.038	Error	Error	3732	3636	0	0	3550	3368	0	0	0	0
3	13	2	"RVS161"	"YCR009C"	12970	30730	110	9961	10282	2451	92	292	1067	100	100	0	5569	5612	1155	135	294	782	100	100	0	0	0	0	0	0	0	0	0	0	0	0	0	0	0	0	0	0	0	1.816	1.861	1.862	1.849	1.186	1.934	0.925	0.000	0.000	0.000	0.000	0.000	0.000	0.000	0.000	0.000	0.000	0.000	0.000	0.000	0.000	80	558	15303	15667	0.861	Error	Error	9869	5434	0	0	10190	5477	0	0	0	0
3	14	2	""	"YCR024C"	13170	30730	110	2431	2451	917	89	307	1076	86	62	0	2134	2013	755	131	319	841	85	70	0	0	0	0	0	0	0	0	0	0	0	0	0	0	0	0	0	0	0	1.169	1.255	1.278	1.291	1.236	1.234	0.922	0.000	0.000	0.000	0.000	0.000	0.000	0.000	0.000	0.000	0.000	0.000	0.000	0.000	0.000	80	569	4345	4244	0.226	Error	Error	2342	2003	0	0	2362	1882	0	0	0	0
3	15	2	"BUD5"	"YCR038C"	13370	30730	110	1316	1342	395	78	114	179	100	100	0	1162	1101	312	118	167	267	98	87	0	0	0	0	0	0	0	0	0	0	0	0	0	0	0	0	0	0	0	1.186	1.286	1.303	1.304	1.266	1.282	0.927	0.000	0.000	0.000	0.000	0.000	0.000	0.000	0.000	0.000	0.000	0.000	0.000	0.000	0.000	80	590	2282	2247	0.246	Error	Error	1238	1044	0	0	1264	983	0	0	0	0
3	16	2	""	"YCL048W"	13580	30730	70	501	1862	2665	76	77	19	96	96	0	557	1267	1912	116	121	32	93	87	0	0	0	0	0	0	0	0	0	0	0	0	0	0	0	0	0	0	0	0.964	1.552	1.199	1.210	1.923	1.393	0.827	0.000	0.000	0.000	0.000	0.000	0.000	0.000	0.000	0.000	0.000	0.000	0.000	0.000	0.000	32	236	866	2937	-0.053	Error	Error	425	441	0	0	1786	1151	0	0	0	0
3	17	2	"CHA1"	"YCL064C"	13770	30730	110	1055	1066	341	66	79	76	100	100	0	876	842	269	107	124	93	97	90	0	0	0	0	0	0	0	0	0	0	0	0	0	0	0	0	0	0	0	1.286	1.361	1.342	1.449	1.496	1.335	0.896	0.000	0.000	0.000	0.000	0.000	0.000	0.000	0.000	0.000	0.000	0.000	0.000	0.000	0.000	80	587	1758	1735	0.363	Error	Error	989	769	0	0	1000	735	0	0	0	0
3	18	2	""	"YCLX07W"	13980	30740	110	466	587	496	65	76	71	100	98	0	543	601	448	107	121	79	97	95	0	0	0	0	0	0	0	0	0	0	0	0	0	0	0	0	0	0	0	0.920	1.057	0.949	1.030	1.765	1.120	0.602	0.000	0.000	0.000	0.000	0.000	0.000	0.000	0.000	0.000	0.000	0.000	0.000	0.000	0.000	80	567	837	1016	-0.121	Error	Error	401	436	0	0	522	494	0	0	0	0
3	19	2	"ADP1"	"YCR011C"	14180	30740	110	3778	3741	1101	67	69	18	100	100	0	4444	4434	1652	106	110	23	100	100	0	0	0	0	0	0	0	0	0	0	0	0	0	0	0	0	0	0	0	0.855	0.849	0.840	0.918	1.529	0.808	0.921	0.000	0.000	0.000	0.000	0.000	0.000	0.000	0.000	0.000	0.000	0.000	0.000	0.000	0.000	80	566	8049	8002	-0.225	Error	Error	3711	4338	0	0	3674	4328	0	0	0	0
3	20	2	""	"YCR025C"	14380	30740	110	363	346	104	70	85	159	82	40	0	556	510	170	109	114	37	91	90	0	0	0	0	0	0	0	0	0	0	0	0	0	0	0	0	0	0	0	0.655	0.688	0.675	0.715	1.589	0.652	0.823	0.000	0.000	0.000	0.000	0.000	0.000	0.000	0.000	0.000	0.000	0.000	0.000	0.000	0.000	80	566	740	677	-0.609	Error	Error	293	447	0	0	276	401	0	0	0	0
3	21	2	"MATALPHA1"	"YCR040W"	14580	30740	110	376	366	95	64	73	155	90	51	0	684	646	167	104	114	148	93	87	0	0	0	0	0	0	0	0	0	0	0	0	0	0	0	0	0	0	0	0.538	0.557	0.558	0.570	1.398	0.556	0.880	0.000	0.000	0.000	0.000	0.000	0.000	0.000	0.000	0.000	0.000	0.000	0.000	0.000	0.000	80	589	892	844	-0.895	Error	Error	312	580	0	0	302	542	0	0	0	0
3	1	3	"APA1"	"YCL050C"	10580	30930	100	765	975	760	64	68	24	100	100	0	1560	1659	850	102	106	41	96	95	0	0	0	0	0	0	0	0	0	0	0	0	0	0	0	0	0	0	0	0.481	0.585	0.495	0.586	2.031	0.630	0.713	0.000	0.000	0.000	0.000	0.000	0.000	0.000	0.000	0.000	0.000	0.000	0.000	0.000	0.000	80	503	2159	2468	-1.057	Error	Error	701	1458	0	0	911	1557	0	0	0	0
3	2	3	"HMLALPHA1"	"YCL066W"	10770	30930	100	482	456	142	64	66	20	100	100	0	712	663	207	106	111	34	98	98	0	0	0	0	0	0	0	0	0	0	0	0	0	0	0	0	0	0	0	0.690	0.704	0.697	0.739	1.552	0.665	0.883	0.000	0.000	0.000	0.000	0.000	0.000	0.000	0.000	0.000	0.000	0.000	0.000	0.000	0.000	80	503	1024	949	-0.536	Error	Error	418	606	0	0	392	557	0	0	0	0
3	3	3	""	"YCLX09W"	11000	30930	80	1314	2012	2210	65	65	16	73	71	0	419	1181	1481	105	107	23	71	65	0	0	0	0	0	0	0	0	0	0	0	0	0	0	0	0	0	0	0	3.978	1.809	2.011	2.325	3.985	1.540	0.786	0.000	0.000	0.000	0.000	0.000	0.000	0.000	0.000	0.000	0.000	0.000	0.000	0.000	0.000	52	334	1563	3023	1.992	Error	Error	1249	314	0	0	1947	1076	0	0	0	0
3	4	3	""	"YCR013C"	11180	30930	110	30571	29028	8977	72	82	124	100	100	0	22747	21293	6579	110	127	215	100	100	0	0	0	0	0	0	0	0	0	0	0	0	0	0	0	0	0	0	0	1.347	1.367	1.383	1.382	1.292	1.385	0.928	0.000	0.000	0.000	0.000	0.000	0.000	0.000	0.000	0.000	0.000	0.000	0.000	0.000	0.000	80	558	53136	50139	0.430	Error	Error	30499	22637	0	0	28956	21183	0	0	0	0
3	5	3	"RSG1"	"YCR027C"	11380	30930	110	2151	2291	829	73	87	126	100	100	0	2454	2666	1003	114	134	218	100	100	0	0	0	0	0	0	0	0	0	0	0	0	0	0	0	0	0	0	0	0.888	0.869	0.879	0.876	1.183	0.862	0.917	0.000	0.000	0.000	0.000	0.000	0.000	0.000	0.000	0.000	0.000	0.000	0.000	0.000	0.000	80	568	4418	4770	-0.171	Error	Error	2078	2340	0	0	2218	2552	0	0	0	0
3	6	3	"TSM1"	"YCR042C"	11580	30940	110	3875	3671	1236	66	70	29	100	100	0	4048	3844	1295	108	116	53	100	100	0	0	0	0	0	0	0	0	0	0	0	0	0	0	0	0	0	0	0	0.967	0.965	0.945	0.971	1.212	0.956	0.927	0.000	0.000	0.000	0.000	0.000	0.000	0.000	0.000	0.000	0.000	0.000	0.000	0.000	0.000	80	574	7749	7341	-0.049	Error	Error	3809	3940	0	0	3605	3736	0	0	0	0
3	7	3	""	"YDL211C"	11780	30930	100	827	1456	1719	65	66	17	100	100	0	599	1019	1030	112	117	31	100	100	0	0	0	0	0	0	0	0	0	0	0	0	0	0	0	0	0	0	0	1.565	1.534	1.384	1.507	1.636	1.655	0.867	0.000	0.000	0.000	0.000	0.000	0.000	0.000	0.000	0.000	0.000	0.000	0.000	0.000	0.000	80	514	1249	2298	0.646	Error	Error	762	487	0	0	1391	907	0	0	0	0
3	8	3	"HO"	"YDL227C"	11990	30930	100	145	271	544	65	68	26	91	70	0	222	334	524	111	113	23	91	80	0	0	0	0	0	0	0	0	0	0	0	0	0	0	0	0	0	0	0	0.721	0.924	0.806	0.753	2.496	1.021	0.853	0.000	0.000	0.000	0.000	0.000	0.000	0.000	0.000	0.000	0.000	0.000	0.000	0.000	0.000	80	528	191	429	-0.472	Error	Error	80	111	0	0	206	223	0	0	0	0
3	9	3	"AAD4"	"YDL243C"	12190	30920	70	944	1324	1513	64	70	55	62	62	0	277	736	961	110	117	56	59	50	0	0	0	0	0	0	0	0	0	0	0	0	0	0	0	0	0	0	0	5.269	2.013	2.250	2.181	2.957	1.629	0.786	0.000	0.000	0.000	0.000	0.000	0.000	0.000	0.000	0.000	0.000	0.000	0.000	0.000	0.000	32	236	1047	1886	2.398	Error	Error	880	167	0	0	1260	626	0	0	0	0
3	10	3	"SNQ2"	"YDR011W"	12380	30930	100	574	632	317	67	70	19	97	97	0	796	879	494	115	119	36	95	90	0	0	0	0	0	0	0	0	0	0	0	0	0	0	0	0	0	0	0	0.744	0.740	0.750	0.811	1.498	0.687	0.905	0.000	0.000	0.000	0.000	0.000	0.000	0.000	0.000	0.000	0.000	0.000	0.000	0.000	0.000	80	536	1188	1329	-0.426	Error	Error	507	681	0	0	565	764	0	0	0	0
3	11	3	"LUV1"	"YDR027C"	12580	30930	100	1957	2054	761	73	98	162	97	96	0	2231	2274	839	124	171	298	96	96	0	0	0	0	0	0	0	0	0	0	0	0	0	0	0	0	0	0	0	0.894	0.921	0.852	0.954	1.488	0.848	0.829	0.000	0.000	0.000	0.000	0.000	0.000	0.000	0.000	0.000	0.000	0.000	0.000	0.000	0.000	80	497	3991	4131	-0.161	Error	Error	1884	2107	0	0	1981	2150	0	0	0	0
3	12	3	"NRG1"	"YDR043C"	12770	30930	100	796	781	287	90	126	164	93	90	0	444	507	281	140	189	296	51	18	0	0	0	0	0	0	0	0	0	0	0	0	0	0	0	0	0	0	0	2.322	1.883	2.071	2.170	1.692	1.582	0.789	0.000	0.000	0.000	0.000	0.000	0.000	0.000	0.000	0.000	0.000	0.000	0.000	0.000	0.000	80	504	1010	1058	1.216	Error	Error	706	304	0	0	691	367	0	0	0	0
3	13	3	""	"YDL213C"	12980	30930	100	5209	6011	2224	91	105	119	100	100	0	3734	4225	1548	135	154	143	100	100	0	0	0	0	0	0	0	0	0	0	0	0	0	0	0	0	0	0	0	1.422	1.447	1.416	1.445	1.214	1.415	0.907	0.000	0.000	0.000	0.000	0.000	0.000	0.000	0.000	0.000	0.000	0.000	0.000	0.000	0.000	80	513	8717	10010	0.508	Error	Error	5118	3599	0	0	5920	4090	0	0	0	0
3	14	3	"SSB1"	"YDL229W"	13180	30930	100	3542	3730	1202	79	86	41	100	100	0	6048	6074	2068	121	136	126	100	100	0	0	0	0	0	0	0	0	0	0	0	0	0	0	0	0	0	0	0	0.584	0.613	0.532	0.647	1.679	0.564	0.776	0.000	0.000	0.000	0.000	0.000	0.000	0.000	0.000	0.000	0.000	0.000	0.000	0.000	0.000	80	497	9390	9604	-0.775	Error	Error	3463	5927	0	0	3651	5953	0	0	0	0
3	15	3	"HXT15"	"YDL245C"	13370	30930	110	1452	1464	524	76	87	50	100	100	0	1023	1101	449	120	130	52	100	100	0	0	0	0	0	0	0	0	0	0	0	0	0	0	0	0	0	0	0	1.524	1.415	1.496	1.455	1.435	1.353	0.835	0.000	0.000	0.000	0.000	0.000	0.000	0.000	0.000	0.000	0.000	0.000	0.000	0.000	0.000	80	566	2279	2369	0.608	Error	Error	1376	903	0	0	1388	981	0	0	0	0
3	16	3	""	"YDR013W"	13580	30930	110	1504	1460	707	68	94	115	98	95	0	1164	1052	499	112	136	119	85	83	0	0	0	0	0	0	0	0	0	0	0	0	0	0	0	0	0	0	0	1.365	1.481	1.472	1.509	1.584	1.572	0.860	0.000	0.000	0.000	0.000	0.000	0.000	0.000	0.000	0.000	0.000	0.000	0.000	0.000	0.000	80	584	2488	2332	0.449	Error	Error	1436	1052	0	0	1392	940	0	0	0	0
3	17	3	""	"YDR029W"	13770	30930	110	255	392	371	64	84	112	75	40	0	265	430	455	103	127	120	58	35	0	0	0	0	0	0	0	0	0	0	0	0	0	0	0	0	0	0	0	1.179	1.003	1.006	1.133	1.995	0.828	0.909	0.000	0.000	0.000	0.000	0.000	0.000	0.000	0.000	0.000	0.000	0.000	0.000	0.000	0.000	80	566	353	655	0.238	Error	Error	191	162	0	0	328	327	0	0	0	0
3	18	3	"RPC11"	"YDR045C"	13980	30930	110	255	714	875	64	66	17	95	93	0	256	743	990	103	108	73	76	52	0	0	0	0	0	0	0	0	0	0	0	0	0	0	0	0	0	0	0	1.248	1.016	1.085	1.267	1.933	0.911	0.935	0.000	0.000	0.000	0.000	0.000	0.000	0.000	0.000	0.000	0.000	0.000	0.000	0.000	0.000	80	566	344	1290	0.320	Error	Error	191	153	0	0	650	640	0	0	0	0
3	19	3	"GDH2"	"YDL215C"	14180	30930	110	3280	3970	2135	63	67	45	100	100	0	2515	3011	1690	103	109	74	98	97	0	0	0	0	0	0	0	0	0	0	0	0	0	0	0	0	0	0	0	1.334	1.344	1.324	1.487	1.903	1.317	0.852	0.000	0.000	0.000	0.000	0.000	0.000	0.000	0.000	0.000	0.000	0.000	0.000	0.000	0.000	80	558	5629	6815	0.415	Error	Error	3217	2412	0	0	3907	2908	0	0	0	0
3	20	3	""	"YDL231C"	14380	30930	110	9109	8930	2473	62	68	48	100	100	0	3414	3594	1289	101	107	37	100	100	0	0	0	0	0	0	0	0	0	0	0	0	0	0	0	0	0	0	0	2.731	2.539	2.847	2.629	1.450	2.638	0.851	0.000	0.000	0.000	0.000	0.000	0.000	0.000	0.000	0.000	0.000	0.000	0.000	0.000	0.000	80	558	12360	12361	1.449	Error	Error	9047	3313	0	0	8868	3493	0	0	0	0
3	21	3	""	"YDL247W"	14580	30930	110	1177	2618	2981	68	71	22	100	100	0	645	1723	2293	111	117	50	100	100	0	0	0	0	0	0	0	0	0	0	0	0	0	0	0	0	0	0	0	2.077	1.582	1.974	1.947	1.419	1.398	0.884	0.000	0.000	0.000	0.000	0.000	0.000	0.000	0.000	0.000	0.000	0.000	0.000	0.000	0.000	80	580	1643	4162	1.054	Error	Error	1109	534	0	0	2550	1612	0	0	0	0
3	1	4	""	"YDR015C"	10590	31130	100	451	1540	2242	62	64	18	100	100	0	398	1150	1587	104	106	21	100	100	0	0	0	0	0	0	0	0	0	0	0	0	0	0	0	0	0	0	0	1.323	1.413	1.372	1.346	1.648	1.438	0.883	0.000	0.000	0.000	0.000	0.000	0.000	0.000	0.000	0.000	0.000	0.000	0.000	0.000	0.000	80	503	683	2524	0.404	Error	Error	389	294	0	0	1478	1046	0	0	0	0
3	2	4	""	"YDR031W"	10780	31120	110	5994	5668	1955	67	70	23	100	100	0	1893	1872	822	107	111	30	100	100	0	0	0	0	0	0	0	0	0	0	0	0	0	0	0	0	0	0	0	3.319	3.173	3.587	3.307	1.495	3.388	0.804	0.000	0.000	0.000	0.000	0.000	0.000	0.000	0.000	0.000	0.000	0.000	0.000	0.000	0.000	80	557	7713	7366	1.731	Error	Error	5927	1786	0	0	5601	1765	0	0	0	0
3	3	4	"HEM12"	"YDR047W"	10990	31130	110	3979	4038	1183	74	79	27	100	100	0	6627	6107	2099	118	121	29	100	100	0	0	0	0	0	0	0	0	0	0	0	0	0	0	0	0	0	0	0	0.600	0.662	0.592	0.707	1.848	0.613	0.832	0.000	0.000	0.000	0.000	0.000	0.000	0.000	0.000	0.000	0.000	0.000	0.000	0.000	0.000	80	576	10414	9953	-0.737	Error	Error	3905	6509	0	0	3964	5989	0	0	0	0
3	4	4	"TIM22"	"YDL217C"	11190	31130	100	1947	2793	2069	74	78	24	100	100	0	1627	2033	1365	121	125	33	100	100	0	0	0	0	0	0	0	0	0	0	0	0	0	0	0	0	0	0	0	1.244	1.422	1.406	1.413	1.381	1.474	0.905	0.000	0.000	0.000	0.000	0.000	0.000	0.000	0.000	0.000	0.000	0.000	0.000	0.000	0.000	80	489	3379	4631	0.315	Error	Error	1873	1506	0	0	2719	1912	0	0	0	0
3	5	4	""	"YDL233W"	11380	31130	100	3796	3806	744	64	64	14	100	100	0	2883	2966	823	104	111	59	100	100	0	0	0	0	0	0	0	0	0	0	0	0	0	0	0	0	0	0	0	1.343	1.307	1.294	1.357	1.441	1.263	0.908	0.000	0.000	0.000	0.000	0.000	0.000	0.000	0.000	0.000	0.000	0.000	0.000	0.000	0.000	80	496	6511	6604	0.425	Error	Error	3732	2779	0	0	3742	2862	0	0	0	0
3	6	4	"NTH1"	"YDR001C"	11590	31130	100	1743	2395	1959	60	61	13	100	100	0	829	1287	1191	103	108	57	100	98	0	0	0	0	0	0	0	0	0	0	0	0	0	0	0	0	0	0	0	2.318	1.972	2.246	2.199	1.546	1.841	0.881	0.000	0.000	0.000	0.000	0.000	0.000	0.000	0.000	0.000	0.000	0.000	0.000	0.000	0.000	80	496	2409	3519	1.213	Error	Error	1683	726	0	0	2335	1184	0	0	0	0
3	7	4	"KCS1"	"YDR017C"	11790	31130	100	821	1329	1330	64	67	24	100	100	0	1107	1288	735	111	116	31	98	98	0	0	0	0	0	0	0	0	0	0	0	0	0	0	0	0	0	0	0	0.760	1.075	0.786	0.848	1.579	1.425	0.768	0.000	0.000	0.000	0.000	0.000	0.000	0.000	0.000	0.000	0.000	0.000	0.000	0.000	0.000	80	497	1753	2442	-0.396	Error	Error	757	996	0	0	1265	1177	0	0	0	0
3	8	4	"MRH1"	"YDR033W"	11990	31130	110	32128	29559	11492	65	69	24	100	100	0	7179	7024	2795	110	115	30	100	100	0	0	0	0	0	0	0	0	0	0	0	0	0	0	0	0	0	0	0	4.536	4.266	4.481	4.374	1.567	4.404	0.918	0.000	0.000	0.000	0.000	0.000	0.000	0.000	0.000	0.000	0.000	0.000	0.000	0.000	0.000	80	558	39132	36408	2.181	Error	Error	32063	7069	0	0	29494	6914	0	0	0	0
3	9	4	""	"YDR049W"	12180	31130	100	1772	1979	874	64	66	15	100	100	0	1347	1451	634	110	112	21	100	98	0	0	0	0	0	0	0	0	0	0	0	0	0	0	0	0	0	0	0	1.381	1.428	1.402	1.517	1.615	1.371	0.840	0.000	0.000	0.000	0.000	0.000	0.000	0.000	0.000	0.000	0.000	0.000	0.000	0.000	0.000	80	511	2945	3256	0.465	Error	Error	1708	1237	0	0	1915	1341	0	0	0	0
3	10	4	""	"YDR346C"	12370	31130	90	3236	3962	2467	68	99	229	100	100	0	2580	2966	1887	117	163	304	100	100	0	0	0	0	0	0	0	0	0	0	0	0	0	0	0	0	0	0	0	1.286	1.367	1.405	1.388	1.353	1.260	0.899	0.000	0.000	0.000	0.000	0.000	0.000	0.000	0.000	0.000	0.000	0.000	0.000	0.000	0.000	52	409	5631	6743	0.363	Error	Error	3168	2463	0	0	3894	2849	0	0	0	0
3	11	4	"TFC6"	"YDR362C"	12580	31130	100	1374	1527	487	76	94	139	100	100	0	1343	1446	396	126	148	182	100	100	0	0	0	0	0	0	0	0	0	0	0	0	0	0	0	0	0	0	0	1.067	1.099	1.123	1.091	1.201	1.101	0.887	0.000	0.000	0.000	0.000	0.000	0.000	0.000	0.000	0.000	0.000	0.000	0.000	0.000	0.000	80	510	2515	2771	0.093	Error	Error	1298	1217	0	0	1451	1320	0	0	0	0
3	12	4	"LSM6"	"YDR378C"	12770	31130	100	9463	9827	3302	102	119	127	100	100	0	7254	7501	2264	147	163	145	100	100	0	0	0	0	0	0	0	0	0	0	0	0	0	0	0	0	0	0	0	1.317	1.322	1.314	1.302	1.124	1.370	0.912	0.000	0.000	0.000	0.000	0.000	0.000	0.000	0.000	0.000	0.000	0.000	0.000	0.000	0.000	80	496	16468	17079	0.397	Error	Error	9361	7107	0	0	9725	7354	0	0	0	0
3	13	4	"RPT3"	"YDR394W"	12980	31130	100	5595	6084	1706	90	107	89	100	100	0	5005	5382	1445	133	150	108	100	100	0	0	0	0	0	0	0	0	0	0	0	0	0	0	0	0	0	0	0	1.130	1.142	1.136	1.143	1.139	1.159	0.899	0.000	0.000	0.000	0.000	0.000	0.000	0.000	0.000	0.000	0.000	0.000	0.000	0.000	0.000	80	512	10377	11243	0.176	Error	Error	5505	4872	0	0	5994	5249	0	0	0	0
3	14	4	"STE14"	"YDR410C"	13180	31130	100	7241	7143	2961	79	96	53	100	100	0	2916	2746	1009	117	132	59	100	100	0	0	0	0	0	0	0	0	0	0	0	0	0	0	0	0	0	0	0	2.559	2.687	2.615	2.666	1.215	2.816	0.900	0.000	0.000	0.000	0.000	0.000	0.000	0.000	0.000	0.000	0.000	0.000	0.000	0.000	0.000	80	488	9961	9693	1.355	Error	Error	7162	2799	0	0	7064	2629	0	0	0	0
3	15	4	""	"YDR426C"	13370	31130	110	2586	2325	1155	69	84	53	100	100	0	1819	1599	763	110	124	75	90	88	0	0	0	0	0	0	0	0	0	0	0	0	0	0	0	0	0	0	0	1.473	1.515	1.440	1.624	1.761	1.499	0.890	0.000	0.000	0.000	0.000	0.000	0.000	0.000	0.000	0.000	0.000	0.000	0.000	0.000	0.000	80	578	4226	3745	0.559	Error	Error	2517	1709	0	0	2256	1489	0	0	0	0
3	16	4	""	"YDR348C"	13590	31130	100	277	297	128	66	75	50	96	96	0	356	352	120	104	113	72	92	86	0	0	0	0	0	0	0	0	0	0	0	0	0	0	0	0	0	0	0	0.837	0.931	0.865	0.938	2.025	0.949	0.686	0.000	0.000	0.000	0.000	0.000	0.000	0.000	0.000	0.000	0.000	0.000	0.000	0.000	0.000	80	503	463	479	-0.256	Error	Error	211	252	0	0	231	248	0	0	0	0
3	17	4	"CDC40"	"YDR364C"	13780	31130	110	1384	1293	440	63	64	14	100	98	0	1647	1528	675	101	105	27	95	95	0	0	0	0	0	0	0	0	0	0	0	0	0	0	0	0	0	0	0	0.854	0.862	0.837	0.941	1.826	0.793	0.826	0.000	0.000	0.000	0.000	0.000	0.000	0.000	0.000	0.000	0.000	0.000	0.000	0.000	0.000	80	548	2867	2657	-0.227	Error	Error	1321	1546	0	0	1230	1427	0	0	0	0
3	18	4	""	"YDR380W"	13980	31130	110	3277	3206	1168	62	65	17	100	100	0	2698	2563	1092	103	107	54	100	100	0	0	0	0	0	0	0	0	0	0	0	0	0	0	0	0	0	0	0	1.239	1.278	1.282	1.371	1.350	1.251	0.879	0.000	0.000	0.000	0.000	0.000	0.000	0.000	0.000	0.000	0.000	0.000	0.000	0.000	0.000	80	558	5810	5604	0.309	Error	Error	3215	2595	0	0	3144	2460	0	0	0	0
3	19	4	""	"YDR396W"	14180	31130	110	6111	5854	2250	63	65	16	100	100	0	5636	5160	1991	104	107	22	100	100	0	0	0	0	0	0	0	0	0	0	0	0	0	0	0	0	0	0	0	1.093	1.145	1.147	1.160	1.215	1.159	0.915	0.000	0.000	0.000	0.000	0.000	0.000	0.000	0.000	0.000	0.000	0.000	0.000	0.000	0.000	80	558	11580	10847	0.129	Error	Error	6048	5532	0	0	5791	5056	0	0	0	0
3	20	4	""	"YDR412W"	14380	31130	110	3709	3535	1369	65	67	18	100	100	0	4631	4404	1733	104	107	25	100	100	0	0	0	0	0	0	0	0	0	0	0	0	0	0	0	0	0	0	0	0.805	0.807	0.803	0.829	1.363	0.803	0.904	0.000	0.000	0.000	0.000	0.000	0.000	0.000	0.000	0.000	0.000	0.000	0.000	0.000	0.000	80	568	8171	7770	-0.313	Error	Error	3644	4527	0	0	3470	4300	0	0	0	0
3	21	4	""	"YDR428C"	14580	31130	110	3190	3156	1318	72	76	22	100	100	0	3626	3650	1503	115	121	36	100	100	0	0	0	0	0	0	0	0	0	0	0	0	0	0	0	0	0	0	0	0.888	0.872	0.858	0.878	1.223	0.866	0.909	0.000	0.000	0.000	0.000	0.000	0.000	0.000	0.000	0.000	0.000	0.000	0.000	0.000	0.000	80	590	6629	6619	-0.171	Error	Error	3118	3511	0	0	3084	3535	0	0	0	0
3	1	5	"TCM10"	"YDR350C"	10590	31320	110	2068	2406	1088	64	83	144	100	100	0	1916	2092	895	107	131	178	100	100	0	0	0	0	0	0	0	0	0	0	0	0	0	0	0	0	0	0	0	1.108	1.180	1.175	1.188	1.243	1.187	0.932	0.000	0.000	0.000	0.000	0.000	0.000	0.000	0.000	0.000	0.000	0.000	0.000	0.000	0.000	80	570	3813	4327	0.148	Error	Error	2004	1809	0	0	2342	1985	0	0	0	0
3	2	5	""	"YDR366C"	10780	31320	110	21505	18647	7145	72	107	220	100	100	0	2073	1747	742	112	141	188	91	86	0	0	0	0	0	0	0	0	0	0	0	0	0	0	0	0	0	0	0	10.930	11.361	11.024	12.183	1.489	10.949	0.929	0.000	0.000	0.000	0.000	0.000	0.000	0.000	0.000	0.000	0.000	0.000	0.000	0.000	0.000	80	566	23394	20210	3.450	Error	Error	21433	1961	0	0	18575	1635	0	0	0	0
3	3	5	"RPP2B"	"YDR382W"	10990	31320	110	28674	25342	10798	85	286	1614	100	98	0	40653	34693	14756	130	603	3563	98	92	0	0	0	0	0	0	0	0	0	0	0	0	0	0	0	0	0	0	0	0.706	0.731	0.727	0.746	1.297	0.727	0.939	0.000	0.000	0.000	0.000	0.000	0.000	0.000	0.000	0.000	0.000	0.000	0.000	0.000	0.000	80	566	69112	59820	-0.503	Error	Error	28589	40523	0	0	25257	34563	0	0	0	0
3	4	5	""	"YDR398W"	11190	31320	110	1315	1474	538	76	256	1565	37	0	0	3642	3841	1390	131	564	3410	51	1	0	0	0	0	0	0	0	0	0	0	0	0	0	0	0	0	0	0	0	0.353	0.377	0.370	0.380	1.293	0.370	0.892	0.000	0.000	0.000	0.000	0.000	0.000	0.000	0.000	0.000	0.000	0.000	0.000	0.000	0.000	80	548	4750	5108	-1.503	Error	Error	1239	3511	0	0	1398	3710	0	0	0	0
3	5	5	"ERD1"	"YDR414C"	11380	31320	110	1020	1067	360	67	71	21	100	100	0	1343	1403	541	111	119	34	100	100	0	0	0	0	0	0	0	0	0	0	0	0	0	0	0	0	0	0	0	0.774	0.774	0.745	0.816	1.394	0.738	0.896	0.000	0.000	0.000	0.000	0.000	0.000	0.000	0.000	0.000	0.000	0.000	0.000	0.000	0.000	80	556	2185	2292	-0.370	Error	Error	953	1232	0	0	1000	1292	0	0	0	0
3	6	5	""	"YDR430C"	11590	31320	110	2676	2645	846	65	67	18	100	100	0	3049	3037	984	112	116	30	100	100	0	0	0	0	0	0	0	0	0	0	0	0	0	0	0	0	0	0	0	0.889	0.882	0.867	0.895	1.297	0.847	0.915	0.000	0.000	0.000	0.000	0.000	0.000	0.000	0.000	0.000	0.000	0.000	0.000	0.000	0.000	80	556	5548	5505	-0.170	Error	Error	2611	2937	0	0	2580	2925	0	0	0	0
3	7	5	""	"YDR352W"	11780	31320	110	6344	5628	2577	65	67	22	100	100	0	6373	5453	2829	110	116	46	100	100	0	0	0	0	0	0	0	0	0	0	0	0	0	0	0	0	0	0	0	1.003	1.041	1.051	1.168	1.476	0.988	0.923	0.000	0.000	0.000	0.000	0.000	0.000	0.000	0.000	0.000	0.000	0.000	0.000	0.000	0.000	80	570	12542	10906	0.004	Error	Error	6279	6263	0	0	5563	5343	0	0	0	0
3	8	5	"YPR1"	"YDR368W"	12000	31320	90	680	1314	1430	64	66	17	100	100	0	568	845	823	109	113	24	100	100	0	0	0	0	0	0	0	0	0	0	0	0	0	0	0	0	0	0	0	1.342	1.698	1.359	1.539	1.800	1.804	0.809	0.000	0.000	0.000	0.000	0.000	0.000	0.000	0.000	0.000	0.000	0.000	0.000	0.000	0.000	52	408	1075	1986	0.424	Error	Error	616	459	0	0	1250	736	0	0	0	0
3	9	5	""	"YDR384C"	12190	31330	110	559	495	188	65	65	14	97	95	0	2882	2592	1079	107	110	24	100	100	0	0	0	0	0	0	0	0	0	0	0	0	0	0	0	0	0	0	0	0.178	0.173	0.173	0.171	1.494	0.168	0.915	0.000	0.000	0.000	0.000	0.000	0.000	0.000	0.000	0.000	0.000	0.000	0.000	0.000	0.000	80	558	3269	2915	-2.490	Error	Error	494	2775	0	0	430	2485	0	0	0	0
3	10	5	""	"YDR400W"	12390	31320	110	1590	1679	575	72	81	144	100	100	0	3041	3036	1081	119	137	187	100	100	0	0	0	0	0	0	0	0	0	0	0	0	0	0	0	0	0	0	0	0.520	0.551	0.554	0.558	1.247	0.537	0.907	0.000	0.000	0.000	0.000	0.000	0.000	0.000	0.000	0.000	0.000	0.000	0.000	0.000	0.000	80	559	4440	4524	-0.945	Error	Error	1518	2922	0	0	1607	2917	0	0	0	0
3	11	5	"SYF1"	"YDR416W"	12580	31330	110	1439	1341	520	76	81	49	100	100	0	1718	1593	669	130	132	33	96	92	0	0	0	0	0	0	0	0	0	0	0	0	0	0	0	0	0	0	0	0.858	0.865	0.862	0.923	1.407	0.824	0.907	0.000	0.000	0.000	0.000	0.000	0.000	0.000	0.000	0.000	0.000	0.000	0.000	0.000	0.000	80	548	2951	2728	-0.220	Error	Error	1363	1588	0	0	1265	1463	0	0	0	0
3	12	5	"NPL3"	"YDR432W"	12780	31320	110	1740	1956	774	77	87	104	100	100	0	6372	6810	2659	120	137	121	100	98	0	0	0	0	0	0	0	0	0	0	0	0	0	0	0	0	0	0	0	0.266	0.281	0.274	0.287	1.405	0.275	0.890	0.000	0.000	0.000	0.000	0.000	0.000	0.000	0.000	0.000	0.000	0.000	0.000	0.000	0.000	80	558	7915	8569	-1.911	Error	Error	1663	6252	0	0	1879	6690	0	0	0	0
3	13	5	"SHC1"	"YER096W"	12980	31330	100	1017	1055	366	73	78	26	100	98	0	1236	1213	412	111	122	51	97	93	0	0	0	0	0	0	0	0	0	0	0	0	0	0	0	0	0	0	0	0.839	0.891	0.889	0.941	1.471	0.886	0.851	0.000	0.000	0.000	0.000	0.000	0.000	0.000	0.000	0.000	0.000	0.000	0.000	0.000	0.000	80	498	2069	2084	-0.253	Error	Error	944	1125	0	0	982	1102	0	0	0	0
3	14	5	"LSM4"	"YER112W"	13180	31320	110	4883	5157	2069	73	83	39	100	100	0	4129	4442	1847	114	124	60	100	100	0	0	0	0	0	0	0	0	0	0	0	0	0	0	0	0	0	0	0	1.198	1.175	1.137	1.195	1.261	1.173	0.899	0.000	0.000	0.000	0.000	0.000	0.000	0.000	0.000	0.000	0.000	0.000	0.000	0.000	0.000	80	580	8825	9412	0.261	Error	Error	4810	4015	0	0	5084	4328	0	0	0	0
3	15	5	"LCP5"	"YER127W"	13410	31320	90	824	3042	3812	67	79	36	100	100	0	939	2119	2569	109	117	35	98	88	0	0	0	0	0	0	0	0	0	0	0	0	0	0	0	0	0	0	0	0.912	1.480	1.501	1.521	2.031	1.472	0.837	0.000	0.000	0.000	0.000	0.000	0.000	0.000	0.000	0.000	0.000	0.000	0.000	0.000	0.000	52	395	1587	4985	-0.133	Error	Error	757	830	0	0	2975	2010	0	0	0	0
3	16	5	"DDI1"	"YER143W"	13580	31320	110	2782	2816	1096	65	70	25	100	100	0	2169	2181	856	104	110	40	100	100	0	0	0	0	0	0	0	0	0	0	0	0	0	0	0	0	0	0	0	1.316	1.325	1.312	1.361	1.313	1.336	0.905	0.000	0.000	0.000	0.000	0.000	0.000	0.000	0.000	0.000	0.000	0.000	0.000	0.000	0.000	80	536	4782	4828	0.396	Error	Error	2717	2065	0	0	2751	2077	0	0	0	0
3	17	5	"BUR6"	"YER159C"	13780	31320	110	6743	6931	2883	66	74	81	100	100	0	3269	3181	1372	102	114	127	100	100	0	0	0	0	0	0	0	0	0	0	0	0	0	0	0	0	0	0	0	2.108	2.230	2.213	2.311	1.315	2.295	0.906	0.000	0.000	0.000	0.000	0.000	0.000	0.000	0.000	0.000	0.000	0.000	0.000	0.000	0.000	80	558	9844	9944	1.076	Error	Error	6677	3167	0	0	6865	3079	0	0	0	0
3	18	5	""	"YER175C"	13980	31320	110	2035	2090	659	65	71	77	100	100	0	999	974	332	104	117	130	98	92	0	0	0	0	0	0	0	0	0	0	0	0	0	0	0	0	0	0	0	2.201	2.328	2.340	2.456	1.434	2.422	0.878	0.000	0.000	0.000	0.000	0.000	0.000	0.000	0.000	0.000	0.000	0.000	0.000	0.000	0.000	80	558	2865	2895	1.138	Error	Error	1970	895	0	0	2025	870	0	0	0	0
3	19	5	"UBP9"	"YER098W"	14180	31320	110	1141	1219	400	62	64	17	100	100	0	1298	1367	487	105	108	23	100	100	0	0	0	0	0	0	0	0	0	0	0	0	0	0	0	0	0	0	0	0.904	0.917	0.897	0.943	1.380	0.893	0.872	0.000	0.000	0.000	0.000	0.000	0.000	0.000	0.000	0.000	0.000	0.000	0.000	0.000	0.000	80	567	2272	2419	-0.145	Error	Error	1079	1193	0	0	1157	1262	0	0	0	0
3	20	5	"BOI2"	"YER114C"	14390	31330	110	1247	1229	485	63	73	139	100	96	0	1544	1590	677	105	118	175	98	93	0	0	0	0	0	0	0	0	0	0	0	0	0	0	0	0	0	0	0	0.823	0.785	0.791	0.810	1.298	0.763	0.921	0.000	0.000	0.000	0.000	0.000	0.000	0.000	0.000	0.000	0.000	0.000	0.000	0.000	0.000	80	557	2623	2651	-0.281	Error	Error	1184	1439	0	0	1166	1485	0	0	0	0
3	21	5	"PAK1"	"YER129W"	14580	31330	100	1708	1709	586	66	69	19	100	100	0	2256	2188	791	107	111	31	100	100	0	0	0	0	0	0	0	0	0	0	0	0	0	0	0	0	0	0	0	0.764	0.790	0.817	0.803	1.239	0.773	0.918	0.000	0.000	0.000	0.000	0.000	0.000	0.000	0.000	0.000	0.000	0.000	0.000	0.000	0.000	80	502	3791	3724	-0.388	Error	Error	1642	2149	0	0	1643	2081	0	0	0	0
3	1	6	"FTR1"	"YER145C"	10580	31520	100	1248	1231	393	63	67	22	100	100	0	4045	4035	1314	111	119	36	100	100	0	0	0	0	0	0	0	0	0	0	0	0	0	0	0	0	0	0	0	0.301	0.298	0.294	0.304	1.305	0.284	0.902	0.000	0.000	0.000	0.000	0.000	0.000	0.000	0.000	0.000	0.000	0.000	0.000	0.000	0.000	80	503	5119	5092	-1.731	Error	Error	1185	3934	0	0	1168	3924	0	0	0	0
3	2	6	"SPT2"	"YER161C"	10780	31520	110	1104	1166	357	70	75	35	100	100	0	1320	1317	381	114	119	34	100	100	0	0	0	0	0	0	0	0	0	0	0	0	0	0	0	0	0	0	0	0.857	0.911	0.890	0.923	1.264	0.907	0.927	0.000	0.000	0.000	0.000	0.000	0.000	0.000	0.000	0.000	0.000	0.000	0.000	0.000	0.000	80	558	2240	2299	-0.222	Error	Error	1034	1206	0	0	1096	1203	0	0	0	0
3	3	6	"BMH1"	"YER177W"	10980	31520	110	20199	19878	5511	86	130	499	100	100	0	18877	18035	5060	135	208	1221	100	98	0	0	0	0	0	0	0	0	0	0	0	0	0	0	0	0	0	0	0	1.073	1.106	1.071	1.128	1.260	1.108	0.927	0.000	0.000	0.000	0.000	0.000	0.000	0.000	0.000	0.000	0.000	0.000	0.000	0.000	0.000	80	568	38855	37692	0.102	Error	Error	20113	18742	0	0	19792	17900	0	0	0	0
3	4	6	"UBC6"	"YER100W"	11180	31520	110	3563	3760	1244	78	107	121	100	100	0	2665	2748	850	126	154	134	100	100	0	0	0	0	0	0	0	0	0	0	0	0	0	0	0	0	0	0	0	1.373	1.404	1.352	1.406	1.189	1.421	0.932	0.000	0.000	0.000	0.000	0.000	0.000	0.000	0.000	0.000	0.000	0.000	0.000	0.000	0.000	80	568	6024	6304	0.457	Error	Error	3485	2539	0	0	3682	2622	0	0	0	0
3	5	6	""	"YER116C"	11380	31520	110	1263	1363	486	73	89	86	100	100	0	864	833	291	118	134	91	98	96	0	0	0	0	0	0	0	0	0	0	0	0	0	0	0	0	0	0	0	1.595	1.804	1.678	1.893	1.447	1.829	0.874	0.000	0.000	0.000	0.000	0.000	0.000	0.000	0.000	0.000	0.000	0.000	0.000	0.000	0.000	80	566	1936	2005	0.674	Error	Error	1190	746	0	0	1290	715	0	0	0	0
3	6	6	"RPS26B"	"YER131W"	11590	31520	110	65535	52479	20708	69	75	28	100	100	61	62019	52131	19643	117	123	34	100	100	15	0	0	0	0	0	0	0	0	0	0	0	0	0	0	0	0	0	0	1.058	1.008	1.026	0.998	1.321	1.014	0.930	0.000	0.000	0.000	0.000	0.000	0.000	0.000	0.000	0.000	0.000	0.000	0.000	0.000	0.000	80	556	127368	104424	0.081	Error	Error	65466	61902	0	0	52410	52014	0	0	0	0
3	7	6	""	"YER147C"	11780	31520	110	1056	1093	357	67	71	24	100	100	0	995	981	342	111	116	33	100	100	0	0	0	0	0	0	0	0	0	0	0	0	0	0	0	0	0	0	0	1.119	1.179	1.155	1.232	1.428	1.136	0.890	0.000	0.000	0.000	0.000	0.000	0.000	0.000	0.000	0.000	0.000	0.000	0.000	0.000	0.000	80	548	1873	1896	0.162	Error	Error	989	884	0	0	1026	870	0	0	0	0
3	8	6	""	"YER163C"	11980	31520	110	3452	3730	1072	65	73	46	100	100	0	1840	1995	618	104	113	45	100	100	0	0	0	0	0	0	0	0	0	0	0	0	0	0	0	0	0	0	0	1.951	1.938	1.867	1.963	1.242	1.906	0.917	0.000	0.000	0.000	0.000	0.000	0.000	0.000	0.000	0.000	0.000	0.000	0.000	0.000	0.000	80	568	5123	5556	0.964	Error	Error	3387	1736	0	0	3665	1891	0	0	0	0
3	9	6	"DMC1"	"YER179W"	12180	31520	110	613	610	152	66	77	48	100	100	0	482	450	145	106	113	46	92	88	0	0	0	0	0	0	0	0	0	0	0	0	0	0	0	0	0	0	0	1.455	1.581	1.510	1.741	1.643	1.617	0.835	0.000	0.000	0.000	0.000	0.000	0.000	0.000	0.000	0.000	0.000	0.000	0.000	0.000	0.000	80	558	923	888	0.541	Error	Error	547	376	0	0	544	344	0	0	0	0
3	10	6	"RPS8B"	"YER102W"	12380	31520	100	47251	41475	12362	76	102	100	100	100	0	64199	58024	13892	124	163	171	100	100	30	0	0	0	0	0	0	0	0	0	0	0	0	0	0	0	0	0	0	0.736	0.715	0.742	0.699	1.227	0.718	0.911	0.000	0.000	0.000	0.000	0.000	0.000	0.000	0.000	0.000	0.000	0.000	0.000	0.000	0.000	80	506	111250	99299	-0.442	Error	Error	47175	64075	0	0	41399	57900	0	0	0	0
3	11	6	"SSU81"	"YER118C"	12580	31520	110	3308	3702	1462	72	118	175	100	100	0	3022	3234	1196	121	194	311	100	98	0	0	0	0	0	0	0	0	0	0	0	0	0	0	0	0	0	0	0	1.115	1.166	1.146	1.171	1.216	1.184	0.930	0.000	0.000	0.000	0.000	0.000	0.000	0.000	0.000	0.000	0.000	0.000	0.000	0.000	0.000	80	558	6137	6743	0.158	Error	Error	3236	2901	0	0	3630	3113	0	0	0	0
3	12	6	"GLC7"	"YER133W"	12780	31520	110	11740	11660	3740	69	98	157	100	100	0	8529	8145	2799	111	156	274	100	100	0	0	0	0	0	0	0	0	0	0	0	0	0	0	0	0	0	0	0	1.386	1.443	1.410	1.478	1.265	1.426	0.925	0.000	0.000	0.000	0.000	0.000	0.000	0.000	0.000	0.000	0.000	0.000	0.000	0.000	0.000	80	569	20089	19625	0.471	Error	Error	11671	8418	0	0	11591	8034	0	0	0	0
3	13	6	"PEA2"	"YER149C"	12980	31520	110	1544	1636	600	75	94	101	100	100	0	1485	1518	541	113	140	147	100	97	0	0	0	0	0	0	0	0	0	0	0	0	0	0	0	0	0	0	0	1.071	1.111	1.044	1.127	1.311	1.105	0.903	0.000	0.000	0.000	0.000	0.000	0.000	0.000	0.000	0.000	0.000	0.000	0.000	0.000	0.000	80	548	2841	2966	0.099	Error	Error	1469	1372	0	0	1561	1405	0	0	0	0
3	14	6	"PAB1"	"YER165W"	13180	31520	110	5681	6194	2132	77	105	147	100	100	0	15714	15823	4734	118	223	879	100	100	0	0	0	0	0	0	0	0	0	0	0	0	0	0	0	0	0	0	0	0.359	0.389	0.377	0.386	1.184	0.391	0.916	0.000	0.000	0.000	0.000	0.000	0.000	0.000	0.000	0.000	0.000	0.000	0.000	0.000	0.000	80	568	21200	21822	-1.477	Error	Error	5604	15596	0	0	6117	15705	0	0	0	0
3	15	6	""	"YER181C"	13380	31520	110	21234	17752	8290	69	96	190	100	100	0	1606	1344	641	107	194	863	76	13	0	0	0	0	0	0	0	0	0	0	0	0	0	0	0	0	0	0	0	14.119	14.295	14.061	14.914	1.488	14.635	0.899	0.000	0.000	0.000	0.000	0.000	0.000	0.000	0.000	0.000	0.000	0.000	0.000	0.000	0.000	80	579	22664	18920	3.820	Error	Error	21165	1499	0	0	17683	1237	0	0	0	0
3	16	6	"CDC43"	"YGL155W"	13580	31520	110	2170	2318	842	66	82	155	100	100	0	3898	4190	1711	105	110	36	100	100	0	0	0	0	0	0	0	0	0	0	0	0	0	0	0	0	0	0	0	0.555	0.551	0.551	0.565	1.240	0.541	0.894	0.000	0.000	0.000	0.000	0.000	0.000	0.000	0.000	0.000	0.000	0.000	0.000	0.000	0.000	80	568	5897	6337	-0.850	Error	Error	2104	3793	0	0	2252	4085	0	0	0	0
3	17	6	"ROK1"	"YGL171W"	13780	31520	110	2594	2653	968	67	71	33	100	100	0	3432	3417	1234	104	110	38	100	100	0	0	0	0	0	0	0	0	0	0	0	0	0	0	0	0	0	0	0	0.759	0.781	0.792	0.796	1.258	0.783	0.901	0.000	0.000	0.000	0.000	0.000	0.000	0.000	0.000	0.000	0.000	0.000	0.000	0.000	0.000	80	558	5855	5899	-0.397	Error	Error	2527	3328	0	0	2586	3313	0	0	0	0
3	18	6	"COX4"	"YGL187C"	13970	31520	110	26632	26013	10827	67	99	363	100	100	0	12994	11765	5194	106	142	407	100	98	0	0	0	0	0	0	0	0	0	0	0	0	0	0	0	0	0	0	0	2.061	2.225	2.125	2.364	1.444	2.220	0.914	0.000	0.000	0.000	0.000	0.000	0.000	0.000	0.000	0.000	0.000	0.000	0.000	0.000	0.000	80	574	39453	37605	1.043	Error	Error	26565	12888	0	0	25946	11659	0	0	0	0
3	19	6	"KEX1"	"YGL203C"	14180	31520	100	3356	3202	875	65	93	264	100	100	0	2955	2877	843	108	147	364	100	98	0	0	0	0	0	0	0	0	0	0	0	0	0	0	0	0	0	0	0	1.156	1.133	1.129	1.147	1.209	1.114	0.923	0.000	0.000	0.000	0.000	0.000	0.000	0.000	0.000	0.000	0.000	0.000	0.000	0.000	0.000	80	513	6138	5906	0.209	Error	Error	3291	2847	0	0	3137	2769	0	0	0	0
3	20	6	""	"YGL219C"	14380	31520	110	5135	5259	1801	65	77	141	100	100	0	2698	2607	926	109	126	185	100	100	0	0	0	0	0	0	0	0	0	0	0	0	0	0	0	0	0	0	0	1.958	2.079	2.040	2.138	1.249	2.136	0.879	0.000	0.000	0.000	0.000	0.000	0.000	0.000	0.000	0.000	0.000	0.000	0.000	0.000	0.000	80	558	7659	7692	0.970	Error	Error	5070	2589	0	0	5194	2498	0	0	0	0
3	21	6	""	"YGL235W"	14580	31520	110	1561	1429	507	64	67	21	100	100	0	1452	1326	484	106	110	25	100	100	0	0	0	0	0	0	0	0	0	0	0	0	0	0	0	0	0	0	0	1.112	1.119	1.147	1.151	1.312	1.122	0.905	0.000	0.000	0.000	0.000	0.000	0.000	0.000	0.000	0.000	0.000	0.000	0.000	0.000	0.000	80	580	2843	2585	0.153	Error	Error	1497	1346	0	0	1365	1220	0	0	0	0
3	1	7	""	"YGL157W"	10590	31710	110	1186	1187	526	62	64	16	100	100	0	5224	5455	2355	110	116	37	100	100	0	0	0	0	0	0	0	0	0	0	0	0	0	0	0	0	0	0	0	0.220	0.210	0.210	0.208	1.292	0.208	0.886	0.000	0.000	0.000	0.000	0.000	0.000	0.000	0.000	0.000	0.000	0.000	0.000	0.000	0.000	80	580	6238	6470	-2.186	Error	Error	1124	5114	0	0	1125	5345	0	0	0	0
3	2	7	"KEM1"	"YGL173C"	10790	31710	100	3436	3331	1080	65	70	32	100	100	0	4424	4578	1664	111	119	43	100	100	0	0	0	0	0	0	0	0	0	0	0	0	0	0	0	0	0	0	0	0.782	0.731	0.742	0.745	1.309	0.718	0.923	0.000	0.000	0.000	0.000	0.000	0.000	0.000	0.000	0.000	0.000	0.000	0.000	0.000	0.000	80	498	7684	7733	-0.356	Error	Error	3371	4313	0	0	3266	4467	0	0	0	0
3	3	7	"RPS26A"	"YGL189C"	10990	31720	110	19613	18682	7315	76	87	53	100	100	0	30150	28024	11048	123	140	84	100	100	0	0	0	0	0	0	0	0	0	0	0	0	0	0	0	0	0	0	0	0.651	0.667	0.656	0.688	1.373	0.662	0.913	0.000	0.000	0.000	0.000	0.000	0.000	0.000	0.000	0.000	0.000	0.000	0.000	0.000	0.000	80	558	49564	46507	-0.620	Error	Error	19537	30027	0	0	18606	27901	0	0	0	0
3	4	7	"POX1"	"YGL205W"	11190	31720	110	523	550	157	74	83	36	100	100	0	561	576	184	122	136	57	98	96	0	0	0	0	0	0	0	0	0	0	0	0	0	0	0	0	0	0	0	1.023	1.048	1.029	1.105	1.436	1.011	0.828	0.000	0.000	0.000	0.000	0.000	0.000	0.000	0.000	0.000	0.000	0.000	0.000	0.000	0.000	80	558	888	930	0.032	Error	Error	449	439	0	0	476	454	0	0	0	0
3	5	7	"NIF3"	"YGL221C"	11390	31710	110	3915	4153	1263	72	79	29	100	100	0	4457	4668	1371	120	129	45	100	100	0	0	0	0	0	0	0	0	0	0	0	0	0	0	0	0	0	0	0	0.886	0.897	0.899	0.895	1.182	0.906	0.921	0.000	0.000	0.000	0.000	0.000	0.000	0.000	0.000	0.000	0.000	0.000	0.000	0.000	0.000	80	558	8180	8629	-0.174	Error	Error	3843	4337	0	0	4081	4548	0	0	0	0
3	6	7	"HAP2"	"YGL237C"	11590	31710	110	1971	2041	694	68	100	199	100	100	0	2106	2025	700	114	159	279	100	95	0	0	0	0	0	0	0	0	0	0	0	0	0	0	0	0	0	0	0	0.955	1.032	1.019	1.061	1.264	1.032	0.926	0.000	0.000	0.000	0.000	0.000	0.000	0.000	0.000	0.000	0.000	0.000	0.000	0.000	0.000	80	548	3895	3884	-0.066	Error	Error	1903	1992	0	0	1973	1911	0	0	0	0
3	7	7	""	"YGL159W"	11780	31710	110	1509	1549	423	66	95	197	100	100	0	1337	1381	424	108	150	275	100	96	0	0	0	0	0	0	0	0	0	0	0	0	0	0	0	0	0	0	0	1.174	1.165	1.141	1.192	1.246	1.149	0.908	0.000	0.000	0.000	0.000	0.000	0.000	0.000	0.000	0.000	0.000	0.000	0.000	0.000	0.000	80	556	2672	2756	0.232	Error	Error	1443	1229	0	0	1483	1273	0	0	0	0
3	8	7	"SAE2"	"YGL175C"	11990	31710	110	357	366	109	63	68	24	100	100	0	519	510	148	101	106	26	100	100	0	0	0	0	0	0	0	0	0	0	0	0	0	0	0	0	0	0	0	0.703	0.741	0.735	0.746	1.412	0.742	0.848	0.000	0.000	0.000	0.000	0.000	0.000	0.000	0.000	0.000	0.000	0.000	0.000	0.000	0.000	80	566	712	712	-0.508	Error	Error	294	418	0	0	303	409	0	0	0	0
3	9	7	"COX13"	"YGL191W"	12190	31720	110	14234	13699	3806	67	76	32	100	100	0	5921	5589	1540	108	111	26	100	100	0	0	0	0	0	0	0	0	0	0	0	0	0	0	0	0	0	0	0	2.437	2.487	2.448	2.522	1.260	2.652	0.899	0.000	0.000	0.000	0.000	0.000	0.000	0.000	0.000	0.000	0.000	0.000	0.000	0.000	0.000	80	558	19980	19113	1.285	Error	Error	14167	5813	0	0	13632	5481	0	0	0	0
3	10	7	"SPT16"	"YGL207W"	12390	31720	110	3744	3792	1512	75	85	42	100	100	0	4303	4220	1897	115	120	51	100	100	0	0	0	0	0	0	0	0	0	0	0	0	0	0	0	0	0	0	0	0.876	0.905	0.900	0.941	1.325	0.872	0.936	0.000	0.000	0.000	0.000	0.000	0.000	0.000	0.000	0.000	0.000	0.000	0.000	0.000	0.000	80	558	7857	7822	-0.191	Error	Error	3669	4188	0	0	3717	4105	0	0	0	0
3	11	7	""	"YGL223C"	12590	31720	110	1575	1693	556	64	75	41	100	100	0	1642	1704	560	104	111	48	100	100	0	0	0	0	0	0	0	0	0	0	0	0	0	0	0	0	0	0	0	0.982	1.018	1.018	1.034	1.266	0.992	0.895	0.000	0.000	0.000	0.000	0.000	0.000	0.000	0.000	0.000	0.000	0.000	0.000	0.000	0.000	80	585	3049	3229	-0.026	Error	Error	1511	1538	0	0	1629	1600	0	0	0	0
3	12	7	""	"YGL239C"	12800	31720	110	462	460	136	62	68	30	100	100	0	758	745	203	103	107	27	100	100	0	0	0	0	0	0	0	0	0	0	0	0	0	0	0	0	0	0	0	0.611	0.620	0.638	0.617	1.350	0.633	0.892	0.000	0.000	0.000	0.000	0.000	0.000	0.000	0.000	0.000	0.000	0.000	0.000	0.000	0.000	80	555	1055	1040	-0.711	Error	Error	400	655	0	0	398	642	0	0	0	0
3	13	7	""	"YGL161C"	12980	31710	110	6389	6965	2231	73	110	192	100	100	0	4432	4800	1628	114	158	286	100	100	0	0	0	0	0	0	0	0	0	0	0	0	0	0	0	0	0	0	0	1.463	1.471	1.436	1.494	1.271	1.535	0.907	0.000	0.000	0.000	0.000	0.000	0.000	0.000	0.000	0.000	0.000	0.000	0.000	0.000	0.000	80	536	10634	11578	0.549	Error	Error	6316	4318	0	0	6892	4686	0	0	0	0
3	14	7	""	"YGL177W"	13180	31720	100	617	628	234	75	116	200	91	78	0	724	697	220	117	165	297	88	52	0	0	0	0	0	0	0	0	0	0	0	0	0	0	0	0	0	0	0	0.893	0.953	0.942	0.941	1.291	0.968	0.860	0.000	0.000	0.000	0.000	0.000	0.000	0.000	0.000	0.000	0.000	0.000	0.000	0.000	0.000	80	497	1149	1133	-0.163	Error	Error	542	607	0	0	553	580	0	0	0	0
3	15	7	""	"YGL193C"	13380	31720	100	1133	1135	489	70	87	79	96	92	0	457	411	154	109	122	57	87	83	0	0	0	0	0	0	0	0	0	0	0	0	0	0	0	0	0	0	0	3.055	3.526	3.481	3.610	1.653	3.757	0.784	0.000	0.000	0.000	0.000	0.000	0.000	0.000	0.000	0.000	0.000	0.000	0.000	0.000	0.000	80	496	1411	1367	1.611	Error	Error	1063	348	0	0	1065	302	0	0	0	0
3	16	7	"MIG2"	"YGL209W"	13580	31720	100	2024	1915	645	67	94	151	100	98	0	3062	2870	1042	108	159	329	97	93	0	0	0	0	0	0	0	0	0	0	0	0	0	0	0	0	0	0	0	0.662	0.669	0.668	0.694	1.333	0.651	0.924	0.000	0.000	0.000	0.000	0.000	0.000	0.000	0.000	0.000	0.000	0.000	0.000	0.000	0.000	80	494	4911	4610	-0.594	Error	Error	1957	2954	0	0	1848	2762	0	0	0	0
3	17	7	"GOG5"	"YGL225W"	13780	31720	110	7123	7193	2803	65	143	483	100	100	0	10740	11173	4243	109	332	1361	100	97	0	0	0	0	0	0	0	0	0	0	0	0	0	0	0	0	0	0	0	0.664	0.644	0.636	0.646	1.161	0.639	0.932	0.000	0.000	0.000	0.000	0.000	0.000	0.000	0.000	0.000	0.000	0.000	0.000	0.000	0.000	80	558	17689	18192	-0.591	Error	Error	7058	10631	0	0	7128	11064	0	0	0	0
3	18	7	"KAP114"	"YGL241W"	13970	31720	90	802	1714	2082	65	147	529	51	44	0	556	1365	1542	110	343	1500	28	13	0	0	0	0	0	0	0	0	0	0	0	0	0	0	0	0	0	0	0	1.652	1.314	1.132	1.171	1.552	1.357	0.882	0.000	0.000	0.000	0.000	0.000	0.000	0.000	0.000	0.000	0.000	0.000	0.000	0.000	0.000	52	409	1183	2904	0.725	Error	Error	737	446	0	0	1649	1255	0	0	0	0
3	19	7	"RNH70"	"YGR276C"	14170	31720	110	4146	4307	1675	65	147	563	100	100	0	3971	4160	1525	108	225	697	100	97	0	0	0	0	0	0	0	0	0	0	0	0	0	0	0	0	0	0	0	1.056	1.047	1.002	1.042	1.257	1.066	0.916	0.000	0.000	0.000	0.000	0.000	0.000	0.000	0.000	0.000	0.000	0.000	0.000	0.000	0.000	80	566	7944	8294	0.079	Error	Error	4081	3863	0	0	4242	4052	0	0	0	0
3	20	7	"MAL12"	"YGR292W"	14370	31720	100	1393	1423	485	63	161	587	92	58	0	939	935	329	106	230	697	66	6	0	0	0	0	0	0	0	0	0	0	0	0	0	0	0	0	0	0	0	1.597	1.641	1.583	1.722	1.555	1.653	0.884	0.000	0.000	0.000	0.000	0.000	0.000	0.000	0.000	0.000	0.000	0.000	0.000	0.000	0.000	80	506	2163	2189	0.675	Error	Error	1330	833	0	0	1360	829	0	0	0	0
3	21	7	""	"YHL012W"	14570	31720	110	637	642	158	64	93	153	100	93	0	649	659	241	106	135	139	96	85	0	0	0	0	0	0	0	0	0	0	0	0	0	0	0	0	0	0	0	1.055	1.045	1.044	1.187	1.813	0.972	0.894	0.000	0.000	0.000	0.000	0.000	0.000	0.000	0.000	0.000	0.000	0.000	0.000	0.000	0.000	80	592	1116	1131	0.078	Error	Error	573	543	0	0	578	553	0	0	0	0
3	1	8	"WSC4"	"YHL028W"	10580	31910	110	2392	2585	1018	60	76	136	100	100	0	1749	1987	1243	103	137	321	88	80	0	0	0	0	0	0	0	0	0	0	0	0	0	0	0	0	0	0	0	1.417	1.340	1.427	1.704	1.843	1.117	0.850	0.000	0.000	0.000	0.000	0.000	0.000	0.000	0.000	0.000	0.000	0.000	0.000	0.000	0.000	80	590	3978	4409	0.503	Error	Error	2332	1646	0	0	2525	1884	0	0	0	0
3	2	8	""	"YHL044W"	10780	31910	110	429	432	114	61	78	137	96	82	0	315	292	97	103	138	323	2	0	0	0	0	0	0	0	0	0	0	0	0	0	0	0	0	0	0	0	0	1.736	1.963	1.851	2.199	1.892	1.833	0.800	0.000	0.000	0.000	0.000	0.000	0.000	0.000	0.000	0.000	0.000	0.000	0.000	0.000	0.000	80	585	580	560	0.796	Error	Error	368	212	0	0	371	189	0	0	0	0
3	3	8	""	"YHR009C"	10990	31910	110	2842	2890	804	66	71	36	100	100	0	4298	4172	1220	109	120	94	100	100	0	0	0	0	0	0	0	0	0	0	0	0	0	0	0	0	0	0	0	0.663	0.695	0.683	0.701	1.205	0.692	0.921	0.000	0.000	0.000	0.000	0.000	0.000	0.000	0.000	0.000	0.000	0.000	0.000	0.000	0.000	80	565	6965	6887	-0.594	Error	Error	2776	4189	0	0	2824	4063	0	0	0	0
3	4	8	""	"YGR278W"	11180	31910	110	723	835	258	67	81	90	100	100	0	779	804	283	113	136	139	97	91	0	0	0	0	0	0	0	0	0	0	0	0	0	0	0	0	0	0	0	0.985	1.111	1.091	1.178	1.466	1.063	0.896	0.000	0.000	0.000	0.000	0.000	0.000	0.000	0.000	0.000	0.000	0.000	0.000	0.000	0.000	80	557	1322	1459	-0.022	Error	Error	656	666	0	0	768	691	0	0	0	0
3	5	8	""	"YGR294W"	11380	31910	110	1157	1174	334	67	90	122	100	100	0	764	698	221	115	139	125	93	90	0	0	0	0	0	0	0	0	0	0	0	0	0	0	0	0	0	0	0	1.680	1.899	1.836	2.032	1.512	1.898	0.899	0.000	0.000	0.000	0.000	0.000	0.000	0.000	0.000	0.000	0.000	0.000	0.000	0.000	0.000	80	577	1739	1690	0.748	Error	Error	1090	649	0	0	1107	583	0	0	0	0
3	6	8	"YLF2"	"YHL014C"	11580	31910	110	1085	1196	400	64	91	144	100	100	0	1521	1698	675	109	153	261	98	97	0	0	0	0	0	0	0	0	0	0	0	0	0	0	0	0	0	0	0	0.723	0.712	0.685	0.741	1.399	0.651	0.890	0.000	0.000	0.000	0.000	0.000	0.000	0.000	0.000	0.000	0.000	0.000	0.000	0.000	0.000	80	585	2433	2721	-0.468	Error	Error	1021	1412	0	0	1132	1589	0	0	0	0
3	7	8	"ECM29"	"YHL030W"	11790	31910	110	2545	2400	691	62	71	75	100	100	0	3150	2950	845	104	127	198	100	100	0	0	0	0	0	0	0	0	0	0	0	0	0	0	0	0	0	0	0	0.815	0.822	0.813	0.824	1.210	0.822	0.936	0.000	0.000	0.000	0.000	0.000	0.000	0.000	0.000	0.000	0.000	0.000	0.000	0.000	0.000	80	575	5529	5184	-0.295	Error	Error	2483	3046	0	0	2338	2846	0	0	0	0
3	8	8	""	"YHL046C"	11980	31910	110	1369	1317	454	64	88	144	100	96	0	903	832	312	105	123	112	97	87	0	0	0	0	0	0	0	0	0	0	0	0	0	0	0	0	0	0	0	1.635	1.724	1.702	1.842	1.423	1.680	0.921	0.000	0.000	0.000	0.000	0.000	0.000	0.000	0.000	0.000	0.000	0.000	0.000	0.000	0.000	80	566	2103	1980	0.710	Error	Error	1305	798	0	0	1253	727	0	0	0	0
3	9	8	""	"YHR011W"	12180	31910	110	1363	1445	477	69	113	208	100	100	0	956	969	328	109	145	171	100	90	0	0	0	0	0	0	0	0	0	0	0	0	0	0	0	0	0	0	0	1.528	1.600	1.563	1.646	1.334	1.610	0.905	0.000	0.000	0.000	0.000	0.000	0.000	0.000	0.000	0.000	0.000	0.000	0.000	0.000	0.000	80	574	2141	2236	0.611	Error	Error	1294	847	0	0	1376	860	0	0	0	0
3	10	8	""	"YGR280C"	12390	31910	110	1350	1443	450	67	91	139	100	100	0	2368	2455	768	105	145	210	100	100	0	0	0	0	0	0	0	0	0	0	0	0	0	0	0	0	0	0	0	0.567	0.586	0.586	0.585	1.199	0.589	0.909	0.000	0.000	0.000	0.000	0.000	0.000	0.000	0.000	0.000	0.000	0.000	0.000	0.000	0.000	80	582	3546	3726	-0.819	Error	Error	1283	2263	0	0	1376	2350	0	0	0	0
3	11	8	"YRF1-3"	"YGR296W"	12600	31920	90	1487	2542	2632	60	66	28	100	100	0	1405	1825	1610	99	108	37	100	100	0	0	0	0	0	0	0	0	0	0	0	0	0	0	0	0	0	0	0	1.093	1.438	1.298	1.400	1.765	1.619	0.873	0.000	0.000	0.000	0.000	0.000	0.000	0.000	0.000	0.000	0.000	0.000	0.000	0.000	0.000	52	414	2733	4208	0.128	Error	Error	1427	1306	0	0	2482	1726	0	0	0	0
3	12	8	"DUR3"	"YHL016C"	12800	31920	110	506	505	138	60	62	19	100	100	0	640	625	200	98	102	24	100	98	0	0	0	0	0	0	0	0	0	0	0	0	0	0	0	0	0	0	0	0.823	0.844	0.821	0.919	1.553	0.831	0.873	0.000	0.000	0.000	0.000	0.000	0.000	0.000	0.000	0.000	0.000	0.000	0.000	0.000	0.000	80	556	988	972	-0.281	Error	Error	446	542	0	0	445	527	0	0	0	0
3	13	8	"GUT1"	"YHL032C"	12990	31910	110	973	1037	322	66	75	56	100	100	0	1052	1061	387	107	121	93	100	100	0	0	0	0	0	0	0	0	0	0	0	0	0	0	0	0	0	0	0	0.960	1.018	1.015	1.059	1.277	1.015	0.886	0.000	0.000	0.000	0.000	0.000	0.000	0.000	0.000	0.000	0.000	0.000	0.000	0.000	0.000	80	557	1852	1925	-0.059	Error	Error	907	945	0	0	971	954	0	0	0	0
3	14	8	"COS8"	"YHL048W"	13180	31910	110	10894	11147	3651	70	194	991	100	100	0	2792	2704	913	112	167	358	97	95	0	0	0	0	0	0	0	0	0	0	0	0	0	0	0	0	0	0	0	4.039	4.274	4.080	4.335	1.382	4.362	0.923	0.000	0.000	0.000	0.000	0.000	0.000	0.000	0.000	0.000	0.000	0.000	0.000	0.000	0.000	80	554	13504	13669	2.014	Error	Error	10824	2680	0	0	11077	2592	0	0	0	0
3	15	8	"ARD1"	"YHR013C"	13390	31910	110	2518	2539	494	73	161	746	100	100	0	2399	2403	504	110	155	319	100	100	0	0	0	0	0	0	0	0	0	0	0	0	0	0	0	0	0	0	0	1.068	1.075	1.074	1.083	1.180	1.082	0.920	0.000	0.000	0.000	0.000	0.000	0.000	0.000	0.000	0.000	0.000	0.000	0.000	0.000	0.000	80	561	4734	4759	0.095	Error	Error	2445	2289	0	0	2466	2293	0	0	0	0
3	16	8	"BGL2"	"YGR282C"	13590	31920	120	57834	50619	17129	67	91	103	100	100	10	15969	13619	5852	107	128	199	96	95	0	0	0	0	0	0	0	0	0	0	0	0	0	0	0	0	0	0	0	3.642	3.741	3.632	4.529	1.989	3.616	0.937	0.000	0.000	0.000	0.000	0.000	0.000	0.000	0.000	0.000	0.000	0.000	0.000	0.000	0.000	120	616	73629	64064	1.865	Error	Error	57767	15862	0	0	50552	13512	0	0	0	0
3	17	8	""	"YHL002W"	13790	31910	110	2960	3132	1073	64	95	159	100	100	0	2029	2066	767	106	132	252	100	97	0	0	0	0	0	0	0	0	0	0	0	0	0	0	0	0	0	0	0	1.506	1.565	1.537	1.617	1.360	1.579	0.895	0.000	0.000	0.000	0.000	0.000	0.000	0.000	0.000	0.000	0.000	0.000	0.000	0.000	0.000	80	553	4819	5028	0.591	Error	Error	2896	1923	0	0	3068	1960	0	0	0	0
3	18	8	""	"YHL018W"	13990	31910	110	561	546	225	65	82	128	88	80	0	608	560	225	107	126	152	83	75	0	0	0	0	0	0	0	0	0	0	0	0	0	0	0	0	0	0	0	0.990	1.062	1.000	1.179	1.849	1.078	0.857	0.000	0.000	0.000	0.000	0.000	0.000	0.000	0.000	0.000	0.000	0.000	0.000	0.000	0.000	80	569	997	934	-0.014	Error	Error	496	501	0	0	481	453	0	0	0	0
3	19	8	"SBP1"	"YHL034C"	14190	31910	110	7230	7320	2087	66	94	255	100	100	0	8969	8759	2931	107	166	545	100	98	0	0	0	0	0	0	0	0	0	0	0	0	0	0	0	0	0	0	0	0.808	0.838	0.830	0.870	1.380	0.830	0.918	0.000	0.000	0.000	0.000	0.000	0.000	0.000	0.000	0.000	0.000	0.000	0.000	0.000	0.000	80	556	16026	15906	-0.307	Error	Error	7164	8862	0	0	7254	8652	0	0	0	0
3	20	8	""	"YHL050C"	14380	31920	110	15788	14706	3851	64	132	447	100	100	0	7105	6772	1832	103	200	645	100	100	0	0	0	0	0	0	0	0	0	0	0	0	0	0	0	0	0	0	0	2.246	2.196	2.217	2.204	1.177	2.177	0.948	0.000	0.000	0.000	0.000	0.000	0.000	0.000	0.000	0.000	0.000	0.000	0.000	0.000	0.000	80	574	22726	21311	1.167	Error	Error	15724	7002	0	0	14642	6669	0	0	0	0
3	21	8	"MIP6"	"YHR015W"	14600	31920	110	930	912	193	66	109	355	98	70	0	548	525	136	106	151	390	66	0	0	0	0	0	0	0	0	0	0	0	0	0	0	0	0	0	0	0	0	1.955	2.019	1.978	2.152	1.565	2.152	0.851	0.000	0.000	0.000	0.000	0.000	0.000	0.000	0.000	0.000	0.000	0.000	0.000	0.000	0.000	80	586	1306	1265	0.967	Error	Error	864	442	0	0	846	419	0	0	0	0
3	1	9	""	"YIL086C"	10580	32110	90	417	2256	3228	56	57	12	100	100	0	290	1447	2170	98	100	19	100	96	0	0	0	0	0	0	0	0	0	0	0	0	0	0	0	0	0	0	0	1.880	1.631	1.571	1.791	1.931	1.593	0.860	0.000	0.000	0.000	0.000	0.000	0.000	0.000	0.000	0.000	0.000	0.000	0.000	0.000	0.000	52	412	553	3549	0.911	Error	Error	361	192	0	0	2200	1349	0	0	0	0
3	2	9	""	"YIL102C"	10790	32120	100	329	308	94	60	62	17	98	98	0	656	599	190	101	106	31	98	98	0	0	0	0	0	0	0	0	0	0	0	0	0	0	0	0	0	0	0	0.485	0.498	0.500	0.504	1.389	0.483	0.882	0.000	0.000	0.000	0.000	0.000	0.000	0.000	0.000	0.000	0.000	0.000	0.000	0.000	0.000	80	526	824	746	-1.045	Error	Error	269	555	0	0	248	498	0	0	0	0
3	3	9	"RHO3"	"YIL118W"	11000	32120	110	7499	7572	2702	64	69	61	100	100	0	4366	4297	1522	105	112	57	100	100	0	0	0	0	0	0	0	0	0	0	0	0	0	0	0	0	0	0	0	1.745	1.791	1.784	1.805	1.176	1.823	0.927	0.000	0.000	0.000	0.000	0.000	0.000	0.000	0.000	0.000	0.000	0.000	0.000	0.000	0.000	80	565	11696	11700	0.803	Error	Error	7435	4261	0	0	7508	4192	0	0	0	0
3	4	9	"FLX1"	"YIL134W"	11190	32120	100	1325	1372	306	66	70	21	100	100	0	1637	1649	401	110	118	57	100	100	0	0	0	0	0	0	0	0	0	0	0	0	0	0	0	0	0	0	0	0.824	0.849	0.848	0.857	1.145	0.853	0.923	0.000	0.000	0.000	0.000	0.000	0.000	0.000	0.000	0.000	0.000	0.000	0.000	0.000	0.000	80	496	2786	2845	-0.278	Error	Error	1259	1527	0	0	1306	1539	0	0	0	0
3	5	9	"DNA43"	"YIL150C"	11390	32120	100	390	420	131	66	70	21	100	100	0	686	721	204	112	121	54	100	100	0	0	0	0	0	0	0	0	0	0	0	0	0	0	0	0	0	0	0	0.564	0.581	0.565	0.580	1.319	0.620	0.836	0.000	0.000	0.000	0.000	0.000	0.000	0.000	0.000	0.000	0.000	0.000	0.000	0.000	0.000	80	504	898	963	-0.825	Error	Error	324	574	0	0	354	609	0	0	0	0
3	6	9	""	"YIL166C"	11590	32120	100	761	733	224	62	64	16	100	100	0	1710	1584	575	108	111	26	100	98	0	0	0	0	0	0	0	0	0	0	0	0	0	0	0	0	0	0	0	0.436	0.455	0.454	0.487	1.474	0.421	0.913	0.000	0.000	0.000	0.000	0.000	0.000	0.000	0.000	0.000	0.000	0.000	0.000	0.000	0.000	80	496	2301	2147	-1.197	Error	Error	699	1602	0	0	671	1476	0	0	0	0
3	7	9	""	"YIL088C"	11780	32120	100	4967	5369	1377	62	145	543	100	100	0	6330	6553	1716	109	272	1042	100	100	0	0	0	0	0	0	0	0	0	0	0	0	0	0	0	0	0	0	0	0.788	0.824	0.787	0.828	1.226	0.807	0.915	0.000	0.000	0.000	0.000	0.000	0.000	0.000	0.000	0.000	0.000	0.000	0.000	0.000	0.000	80	496	11126	11751	-0.343	Error	Error	4905	6221	0	0	5307	6444	0	0	0	0
3	8	9	""	"YIL104C"	11980	32120	110	11182	10347	3519	61	269	1123	100	100	0	16843	15505	4813	107	569	2392	100	98	0	0	0	0	0	0	0	0	0	0	0	0	0	0	0	0	0	0	0	0.664	0.668	0.659	0.659	1.163	0.672	0.936	0.000	0.000	0.000	0.000	0.000	0.000	0.000	0.000	0.000	0.000	0.000	0.000	0.000	0.000	80	566	27857	25684	-0.590	Error	Error	11121	16736	0	0	10286	15398	0	0	0	0
3	9	9	""	"YIL120W"	12180	32120	110	594	604	114	62	196	1001	0	0	0	826	814	176	103	423	2191	0	0	0	0	0	0	0	0	0	0	0	0	0	0	0	0	0	0	0	0	0	0.736	0.762	0.735	0.777	1.333	0.752	0.882	0.000	0.000	0.000	0.000	0.000	0.000	0.000	0.000	0.000	0.000	0.000	0.000	0.000	0.000	80	566	1255	1253	-0.443	Error	Error	532	723	0	0	542	711	0	0	0	0
3	10	9	"OM45"	"YIL136W"	12380	32110	110	11070	11379	2674	68	258	1393	100	100	0	1403	1370	393	104	149	244	97	97	0	0	0	0	0	0	0	0	0	0	0	0	0	0	0	0	0	0	0	8.470	8.934	8.481	9.551	1.546	8.794	0.909	0.000	0.000	0.000	0.000	0.000	0.000	0.000	0.000	0.000	0.000	0.000	0.000	0.000	0.000	80	576	12301	12577	3.082	Error	Error	11002	1299	0	0	11311	1266	0	0	0	0
3	11	9	""	"YIL152W"	12590	32110	110	2016	1840	665	59	194	1110	78	27	0	1562	1348	556	96	125	198	93	83	0	0	0	0	0	0	0	0	0	0	0	0	0	0	0	0	0	0	0	1.335	1.423	1.416	1.563	1.513	1.410	0.915	0.000	0.000	0.000	0.000	0.000	0.000	0.000	0.000	0.000	0.000	0.000	0.000	0.000	0.000	80	566	3423	3033	0.417	Error	Error	1957	1466	0	0	1781	1252	0	0	0	0
3	12	9	"SDL1"	"YIL168W"	12780	32110	110	1397	1431	525	59	86	160	100	98	0	492	451	183	99	111	69	86	83	0	0	0	0	0	0	0	0	0	0	0	0	0	0	0	0	0	0	0	3.405	3.898	3.550	4.568	1.992	3.733	0.862	0.000	0.000	0.000	0.000	0.000	0.000	0.000	0.000	0.000	0.000	0.000	0.000	0.000	0.000	80	574	1731	1724	1.767	Error	Error	1338	393	0	0	1372	352	0	0	0	0
3	13	9	""	"YIL090W"	13000	32120	110	2681	2692	853	62	81	123	100	100	0	3949	3739	1045	104	115	72	100	100	0	0	0	0	0	0	0	0	0	0	0	0	0	0	0	0	0	0	0	0.681	0.724	0.691	0.741	1.296	0.709	0.899	0.000	0.000	0.000	0.000	0.000	0.000	0.000	0.000	0.000	0.000	0.000	0.000	0.000	0.000	80	565	6464	6265	-0.554	Error	Error	2619	3845	0	0	2630	3635	0	0	0	0
3	14	9	"MOB1"	"YIL106W"	13190	32120	120	2555	2683	1065	62	106	630	98	86	0	1528	1518	638	105	121	179	95	92	0	0	0	0	0	0	0	0	0	0	0	0	0	0	0	0	0	0	0	1.752	1.855	1.785	2.040	1.627	1.817	0.924	0.000	0.000	0.000	0.000	0.000	0.000	0.000	0.000	0.000	0.000	0.000	0.000	0.000	0.000	120	620	3916	4034	0.809	Error	Error	2493	1423	0	0	2621	1413	0	0	0	0
3	15	9	""	"YIL122W"	13380	32120	100	1285	1301	536	62	73	49	100	100	0	989	989	398	106	116	67	97	96	0	0	0	0	0	0	0	0	0	0	0	0	0	0	0	0	0	0	0	1.385	1.403	1.366	1.459	1.366	1.388	0.907	0.000	0.000	0.000	0.000	0.000	0.000	0.000	0.000	0.000	0.000	0.000	0.000	0.000	0.000	80	482	2106	2122	0.470	Error	Error	1223	883	0	0	1239	883	0	0	0	0
3	16	9	"TPM2"	"YIL138C"	13590	32120	120	11422	11090	4773	61	87	291	100	99	0	5347	5032	2455	99	107	59	97	96	0	0	0	0	0	0	0	0	0	0	0	0	0	0	0	0	0	0	0	2.165	2.236	2.126	2.643	1.929	2.176	0.923	0.000	0.000	0.000	0.000	0.000	0.000	0.000	0.000	0.000	0.000	0.000	0.000	0.000	0.000	120	614	16609	15962	1.114	Error	Error	11361	5248	0	0	11029	4933	0	0	0	0
3	17	9	"IMP2'"	"YIL154C"	13780	32120	110	806	901	308	62	83	106	100	100	0	913	916	375	103	128	161	97	90	0	0	0	0	0	0	0	0	0	0	0	0	0	0	0	0	0	0	0	0.919	1.032	0.988	1.111	1.523	0.931	0.882	0.000	0.000	0.000	0.000	0.000	0.000	0.000	0.000	0.000	0.000	0.000	0.000	0.000	0.000	80	555	1554	1652	-0.123	Error	Error	744	810	0	0	839	813	0	0	0	0
3	18	9	"HXT12"	"YIL170W"	14000	32110	110	776	789	288	61	75	83	100	100	0	1331	1312	535	105	125	136	100	100	0	0	0	0	0	0	0	0	0	0	0	0	0	0	0	0	0	0	0	0.583	0.603	0.617	0.622	1.262	0.563	0.888	0.000	0.000	0.000	0.000	0.000	0.000	0.000	0.000	0.000	0.000	0.000	0.000	0.000	0.000	80	583	1941	1935	-0.778	Error	Error	715	1226	0	0	728	1207	0	0	0	0
3	19	9	""	"YIL092W"	14190	32120	100	908	944	296	58	61	15	100	100	0	1277	1314	422	106	111	40	100	100	0	0	0	0	0	0	0	0	0	0	0	0	0	0	0	0	0	0	0	0.726	0.733	0.740	0.738	1.226	0.745	0.895	0.000	0.000	0.000	0.000	0.000	0.000	0.000	0.000	0.000	0.000	0.000	0.000	0.000	0.000	80	504	2021	2094	-0.462	Error	Error	850	1171	0	0	886	1208	0	0	0	0
3	20	9	""	"YIL108W"	14390	32120	100	2234	2355	749	63	68	35	100	100	0	1660	1705	525	105	115	62	100	100	0	0	0	0	0	0	0	0	0	0	0	0	0	0	0	0	0	0	0	1.396	1.433	1.427	1.438	1.167	1.481	0.920	0.000	0.000	0.000	0.000	0.000	0.000	0.000	0.000	0.000	0.000	0.000	0.000	0.000	0.000	80	505	3726	3892	0.481	Error	Error	2171	1555	0	0	2292	1600	0	0	0	0
3	21	9	"AYR1"	"YIL124W"	14600	32120	120	14095	13479	5113	65	75	40	100	100	0	4811	4525	1689	104	110	50	96	95	0	0	0	0	0	0	0	0	0	0	0	0	0	0	0	0	0	0	0	2.981	3.034	3.092	3.396	1.751	3.156	0.935	0.000	0.000	0.000	0.000	0.000	0.000	0.000	0.000	0.000	0.000	0.000	0.000	0.000	0.000	120	684	18737	17835	1.576	Error	Error	14030	4707	0	0	13414	4421	0	0	0	0
3	1	10	"SRO4"	"YIL140W"	10580	32310	100	1728	1752	527	58	63	29	100	100	0	1597	1559	437	101	108	52	100	100	0	0	0	0	0	0	0	0	0	0	0	0	0	0	0	0	0	0	0	1.116	1.162	1.130	1.164	1.328	1.155	0.912	0.000	0.000	0.000	0.000	0.000	0.000	0.000	0.000	0.000	0.000	0.000	0.000	0.000	0.000	80	527	3166	3152	0.159	Error	Error	1670	1496	0	0	1694	1458	0	0	0	0
3	2	10	"UBP7"	"YIL156W"	10790	32310	100	4729	4687	1930	61	72	64	100	100	0	5586	5140	1947	103	125	139	100	100	0	0	0	0	0	0	0	0	0	0	0	0	0	0	0	0	0	0	0	0.851	0.918	0.927	0.913	1.271	0.913	0.922	0.000	0.000	0.000	0.000	0.000	0.000	0.000	0.000	0.000	0.000	0.000	0.000	0.000	0.000	80	512	10151	9663	-0.232	Error	Error	4668	5483	0	0	4626	5037	0	0	0	0
3	3	10	""	"YIL172C"	10990	32310	110	887	932	283	62	73	84	100	100	0	1092	1093	331	103	127	146	100	97	0	0	0	0	0	0	0	0	0	0	0	0	0	0	0	0	0	0	0	0.834	0.879	0.853	0.889	1.284	0.871	0.914	0.000	0.000	0.000	0.000	0.000	0.000	0.000	0.000	0.000	0.000	0.000	0.000	0.000	0.000	80	557	1814	1860	-0.262	Error	Error	825	989	0	0	870	990	0	0	0	0
3	4	10	"BNA1"	"YJR025C"	11180	32310	110	10463	9930	3777	65	163	539	100	100	0	2354	2237	731	108	144	177	100	98	0	0	0	0	0	0	0	0	0	0	0	0	0	0	0	0	0	0	0	4.630	4.634	4.861	4.561	1.628	5.113	0.831	0.000	0.000	0.000	0.000	0.000	0.000	0.000	0.000	0.000	0.000	0.000	0.000	0.000	0.000	80	566	12644	11994	2.211	Error	Error	10398	2246	0	0	9865	2129	0	0	0	0
3	5	10	""	"YJR041C"	11390	32310	110	1599	1764	1060	65	146	455	97	76	0	1301	1426	937	109	134	147	98	96	0	0	0	0	0	0	0	0	0	0	0	0	0	0	0	0	0	0	0	1.287	1.290	1.287	1.388	1.450	1.228	0.899	0.000	0.000	0.000	0.000	0.000	0.000	0.000	0.000	0.000	0.000	0.000	0.000	0.000	0.000	80	556	2726	3016	0.364	Error	Error	1534	1192	0	0	1699	1317	0	0	0	0
3	6	10	"CDC8"	"YJR057W"	11580	32310	110	3210	3247	1306	62	112	308	100	100	0	3368	3569	1554	105	188	518	100	96	0	0	0	0	0	0	0	0	0	0	0	0	0	0	0	0	0	0	0	0.965	0.919	0.879	0.938	1.342	0.866	0.913	0.000	0.000	0.000	0.000	0.000	0.000	0.000	0.000	0.000	0.000	0.000	0.000	0.000	0.000	80	565	6411	6649	-0.052	Error	Error	3148	3263	0	0	3185	3464	0	0	0	0
3	7	10	"OPI3"	"YJR073C"	11790	32310	110	8489	7666	2842	62	111	316	100	100	0	2462	2297	810	104	191	561	97	85	0	0	0	0	0	0	0	0	0	0	0	0	0	0	0	0	0	0	0	3.574	3.467	3.602	3.512	1.435	3.603	0.905	0.000	0.000	0.000	0.000	0.000	0.000	0.000	0.000	0.000	0.000	0.000	0.000	0.000	0.000	80	566	10785	9797	1.837	Error	Error	8427	2358	0	0	7604	2193	0	0	0	0
3	8	10	"GRR1"	"YJR090C"	11990	32310	110	2326	2402	649	59	94	498	100	97	0	2737	2653	873	102	166	895	91	83	0	0	0	0	0	0	0	0	0	0	0	0	0	0	0	0	0	0	0	0.860	0.918	0.871	0.966	1.514	0.854	0.849	0.000	0.000	0.000	0.000	0.000	0.000	0.000	0.000	0.000	0.000	0.000	0.000	0.000	0.000	80	548	4902	4894	-0.217	Error	Error	2267	2635	0	0	2343	2551	0	0	0	0
3	9	10	""	"YJR105W"	12180	32310	110	13509	12035	4430	59	105	314	100	100	0	10928	9801	4547	103	171	467	100	97	0	0	0	0	0	0	0	0	0	0	0	0	0	0	0	0	0	0	0	1.242	1.235	1.204	1.358	1.472	1.164	0.927	0.000	0.000	0.000	0.000	0.000	0.000	0.000	0.000	0.000	0.000	0.000	0.000	0.000	0.000	80	557	24275	21674	0.313	Error	Error	13450	10825	0	0	11976	9698	0	0	0	0
3	10	10	""	"YJR027W"	12380	32310	110	17701	16114	7176	68	193	782	100	100	0	1206	1216	723	109	181	461	86	63	0	0	0	0	0	0	0	0	0	0	0	0	0	0	0	0	0	0	0	16.074	14.495	16.931	14.879	2.139	17.834	0.562	0.000	0.000	0.000	0.000	0.000	0.000	0.000	0.000	0.000	0.000	0.000	0.000	0.000	0.000	80	576	18730	17153	4.007	Error	Error	17633	1097	0	0	16046	1107	0	0	0	0
3	11	10	"POL32"	"YJR043C"	12590	32310	110	2085	2176	641	59	102	363	100	98	0	1640	1666	482	102	112	63	100	100	0	0	0	0	0	0	0	0	0	0	0	0	0	0	0	0	0	0	0	1.317	1.354	1.331	1.371	1.284	1.343	0.882	0.000	0.000	0.000	0.000	0.000	0.000	0.000	0.000	0.000	0.000	0.000	0.000	0.000	0.000	80	585	3564	3681	0.398	Error	Error	2026	1538	0	0	2117	1564	0	0	0	0
3	12	10	"PTK2"	"YJR059W"	12800	32320	110	4632	4539	1330	55	63	70	100	100	0	4413	4270	1638	96	102	44	100	100	0	0	0	0	0	0	0	0	0	0	0	0	0	0	0	0	0	0	0	1.060	1.074	1.055	1.147	1.449	1.053	0.919	0.000	0.000	0.000	0.000	0.000	0.000	0.000	0.000	0.000	0.000	0.000	0.000	0.000	0.000	80	567	8894	8658	0.084	Error	Error	4577	4317	0	0	4484	4174	0	0	0	0
3	13	10	"HOC1"	"YJR075W"	12990	32320	100	5926	5939	1512	55	59	18	100	100	0	5367	5483	1834	98	104	39	100	98	0	0	0	0	0	0	0	0	0	0	0	0	0	0	0	0	0	0	0	1.114	1.093	1.100	1.151	1.384	1.037	0.912	0.000	0.000	0.000	0.000	0.000	0.000	0.000	0.000	0.000	0.000	0.000	0.000	0.000	0.000	80	489	11140	11269	0.156	Error	Error	5871	5269	0	0	5884	5385	0	0	0	0
3	14	10	"BUD4"	"YJR092W"	13190	32320	100	730	1254	1326	57	60	20	100	100	0	603	954	1024	101	111	112	97	97	0	0	0	0	0	0	0	0	0	0	0	0	0	0	0	0	0	0	0	1.341	1.403	1.276	1.403	1.585	1.341	0.806	0.000	0.000	0.000	0.000	0.000	0.000	0.000	0.000	0.000	0.000	0.000	0.000	0.000	0.000	80	496	1175	2050	0.423	Error	Error	673	502	0	0	1197	853	0	0	0	0
3	15	10	""	"YJR107W"	13390	32310	110	2113	2537	1133	55	91	357	100	100	0	1505	1719	798	98	100	27	100	100	0	0	0	0	0	0	0	0	0	0	0	0	0	0	0	0	0	0	0	1.463	1.531	1.499	1.555	1.372	1.533	0.876	0.000	0.000	0.000	0.000	0.000	0.000	0.000	0.000	0.000	0.000	0.000	0.000	0.000	0.000	80	576	3465	4103	0.549	Error	Error	2058	1407	0	0	2482	1621	0	0	0	0
3	16	10	""	"YJR029W"	13600	32320	110	23904	21974	9097	56	95	369	100	100	0	2366	2425	706	96	98	18	98	98	0	0	0	0	0	0	0	0	0	0	0	0	0	0	0	0	0	0	0	10.506	9.411	9.459	8.581	1.734	11.255	0.817	0.000	0.000	0.000	0.000	0.000	0.000	0.000	0.000	0.000	0.000	0.000	0.000	0.000	0.000	80	541	26118	24247	3.393	Error	Error	23848	2270	0	0	21918	2329	0	0	0	0
3	17	10	"SSC1"	"YJR045C"	13780	32310	110	8021	7358	2836	57	90	265	100	98	0	6903	6232	2853	98	148	388	96	93	0	0	0	0	0	0	0	0	0	0	0	0	0	0	0	0	0	0	0	1.170	1.190	1.206	1.292	1.536	1.126	0.908	0.000	0.000	0.000	0.000	0.000	0.000	0.000	0.000	0.000	0.000	0.000	0.000	0.000	0.000	80	554	14769	13435	0.227	Error	Error	7964	6805	0	0	7301	6134	0	0	0	0
3	18	10	""	"YJR061W"	13990	32320	100	1077	1336	939	56	74	157	98	98	0	785	1058	927	100	129	256	96	77	0	0	0	0	0	0	0	0	0	0	0	0	0	0	0	0	0	0	0	1.491	1.336	1.424	1.441	1.625	1.184	0.819	0.000	0.000	0.000	0.000	0.000	0.000	0.000	0.000	0.000	0.000	0.000	0.000	0.000	0.000	80	520	1706	2238	0.576	Error	Error	1021	685	0	0	1280	958	0	0	0	0
3	19	10	"MIR1"	"YJR077C"	14190	32320	100	7888	8652	3476	55	58	16	100	100	0	2796	3071	1438	98	101	23	100	100	0	0	0	0	0	0	0	0	0	0	0	0	0	0	0	0	0	0	0	2.903	2.892	2.996	3.102	1.500	2.813	0.916	0.000	0.000	0.000	0.000	0.000	0.000	0.000	0.000	0.000	0.000	0.000	0.000	0.000	0.000	80	505	10531	11570	1.538	Error	Error	7833	2698	0	0	8597	2973	0	0	0	0
3	20	10	"IME1"	"YJR094C"	14390	32320	100	858	1440	1341	56	60	24	100	100	0	2051	2144	713	101	105	28	100	100	0	0	0	0	0	0	0	0	0	0	0	0	0	0	0	0	0	0	0	0.411	0.677	0.420	0.537	1.833	0.879	0.562	0.000	0.000	0.000	0.000	0.000	0.000	0.000	0.000	0.000	0.000	0.000	0.000	0.000	0.000	80	504	2752	3427	-1.282	Error	Error	802	1950	0	0	1384	2043	0	0	0	0
3	21	10	"CPA2"	"YJR109C"	14590	32320	110	2052	2545	1375	58	62	27	100	100	0	2737	2802	862	102	106	32	100	100	0	0	0	0	0	0	0	0	0	0	0	0	0	0	0	0	0	0	0	0.757	0.921	0.757	0.868	1.546	0.983	0.742	0.000	0.000	0.000	0.000	0.000	0.000	0.000	0.000	0.000	0.000	0.000	0.000	0.000	0.000	80	576	4629	5187	-0.402	Error	Error	1994	2635	0	0	2487	2700	0	0	0	0
3	1	11	"GEA1"	"YJR031C"	10590	32510	110	2126	2403	954	60	62	14	100	100	0	1605	1692	722	103	105	22	100	100	0	0	0	0	0	0	0	0	0	0	0	0	0	0	0	0	0	0	0	1.375	1.475	1.497	1.518	1.413	1.454	0.896	0.000	0.000	0.000	0.000	0.000	0.000	0.000	0.000	0.000	0.000	0.000	0.000	0.000	0.000	80	591	3568	3932	0.460	Error	Error	2066	1502	0	0	2343	1589	0	0	0	0
3	2	11	"ANB1"	"YJR047C"	10800	32520	100	4892	4706	2186	60	63	15	100	100	0	6310	7875	4636	105	108	23	100	100	0	0	0	0	0	0	0	0	0	0	0	0	0	0	0	0	0	0	0	0.779	0.598	0.578	0.631	1.670	0.535	0.845	0.000	0.000	0.000	0.000	0.000	0.000	0.000	0.000	0.000	0.000	0.000	0.000	0.000	0.000	80	520	11037	12416	-0.361	Error	Error	4832	6205	0	0	4646	7770	0	0	0	0
3	3	11	"RPA12"	"YJR063W"	11000	32520	100	3427	3418	1558	59	61	14	100	100	0	4135	4526	2332	106	107	21	100	100	0	0	0	0	0	0	0	0	0	0	0	0	0	0	0	0	0	0	0	0.836	0.760	0.773	0.772	1.671	0.698	0.729	0.000	0.000	0.000	0.000	0.000	0.000	0.000	0.000	0.000	0.000	0.000	0.000	0.000	0.000	80	514	7397	7779	-0.259	Error	Error	3368	4029	0	0	3359	4420	0	0	0	0
3	4	11	""	"YJR079W"	11200	32520	110	3526	3535	1261	63	74	163	100	100	0	1878	2006	811	111	115	50	100	100	0	0	0	0	0	0	0	0	0	0	0	0	0	0	0	0	0	0	0	1.960	1.832	1.882	1.876	1.424	1.839	0.894	0.000	0.000	0.000	0.000	0.000	0.000	0.000	0.000	0.000	0.000	0.000	0.000	0.000	0.000	80	558	5230	5367	0.971	Error	Error	3463	1767	0	0	3472	1895	0	0	0	0
3	5	11	"SFC1"	"YJR095W"	11390	32510	110	1527	1703	800	63	65	16	100	100	0	2920	2835	1145	110	112	30	100	100	0	0	0	0	0	0	0	0	0	0	0	0	0	0	0	0	0	0	0	0.521	0.602	0.486	0.610	1.879	0.545	0.643	0.000	0.000	0.000	0.000	0.000	0.000	0.000	0.000	0.000	0.000	0.000	0.000	0.000	0.000	80	558	4274	4365	-0.941	Error	Error	1464	2810	0	0	1640	2725	0	0	0	0
3	6	11	""	"YJR111C"	11590	32520	100	1934	2294	1254	58	71	118	100	100	0	1714	1794	933	100	116	167	98	97	0	0	0	0	0	0	0	0	0	0	0	0	0	0	0	0	0	0	0	1.162	1.320	1.267	1.320	1.361	1.322	0.833	0.000	0.000	0.000	0.000	0.000	0.000	0.000	0.000	0.000	0.000	0.000	0.000	0.000	0.000	80	516	3490	3930	0.217	Error	Error	1876	1614	0	0	2236	1694	0	0	0	0
3	7	11	""	"YKR020W"	11790	32510	100	1472	1504	533	57	70	119	100	100	0	1479	1458	443	100	115	166	100	100	0	0	0	0	0	0	0	0	0	0	0	0	0	0	0	0	0	0	0	1.026	1.066	1.007	1.051	1.350	1.094	0.884	0.000	0.000	0.000	0.000	0.000	0.000	0.000	0.000	0.000	0.000	0.000	0.000	0.000	0.000	80	513	2794	2805	0.037	Error	Error	1415	1379	0	0	1447	1358	0	0	0	0
3	8	11	"CAF4"	"YKR036C"	11990	32510	110	784	1050	720	58	60	15	100	100	0	700	934	650	102	106	23	100	100	0	0	0	0	0	0	0	0	0	0	0	0	0	0	0	0	0	0	0	1.214	1.192	1.211	1.233	1.514	1.174	0.811	0.000	0.000	0.000	0.000	0.000	0.000	0.000	0.000	0.000	0.000	0.000	0.000	0.000	0.000	80	577	1324	1824	0.280	Error	Error	726	598	0	0	992	832	0	0	0	0
3	9	11	"MRS4"	"YKR052C"	12190	32520	100	1159	1324	602	57	58	13	100	100	0	1043	1122	527	99	103	23	100	100	0	0	0	0	0	0	0	0	0	0	0	0	0	0	0	0	0	0	0	1.167	1.239	1.260	1.307	1.475	1.233	0.822	0.000	0.000	0.000	0.000	0.000	0.000	0.000	0.000	0.000	0.000	0.000	0.000	0.000	0.000	80	514	2046	2290	0.223	Error	Error	1102	944	0	0	1267	1023	0	0	0	0
3	10	11	"BET3"	"YKR068C"	12390	32510	110	6962	6369	2806	60	73	117	100	100	0	4276	3803	1833	102	112	64	100	100	0	0	0	0	0	0	0	0	0	0	0	0	0	0	0	0	0	0	0	1.654	1.705	1.686	1.807	1.540	1.687	0.909	0.000	0.000	0.000	0.000	0.000	0.000	0.000	0.000	0.000	0.000	0.000	0.000	0.000	0.000	80	566	11076	10010	0.726	Error	Error	6902	4174	0	0	6309	3701	0	0	0	0
3	11	11	"HBS1"	"YKR084C"	12580	32510	110	1054	1128	642	61	73	76	95	90	0	1078	1206	855	104	123	113	83	81	0	0	0	0	0	0	0	0	0	0	0	0	0	0	0	0	0	0	0	1.020	0.968	0.995	1.130	1.917	0.857	0.870	0.000	0.000	0.000	0.000	0.000	0.000	0.000	0.000	0.000	0.000	0.000	0.000	0.000	0.000	80	567	1967	2169	0.028	Error	Error	993	974	0	0	1067	1102	0	0	0	0
3	12	11	""	"YKR100C"	12790	32510	110	1470	1653	906	55	60	40	100	100	0	947	1081	682	97	107	84	93	88	0	0	0	0	0	0	0	0	0	0	0	0	0	0	0	0	0	0	0	1.665	1.624	1.677	1.855	1.765	1.533	0.919	0.000	0.000	0.000	0.000	0.000	0.000	0.000	0.000	0.000	0.000	0.000	0.000	0.000	0.000	80	575	2265	2582	0.735	Error	Error	1415	850	0	0	1598	984	0	0	0	0
3	13	11	""	"YKR022C"	12990	32510	110	3193	3206	845	56	63	44	100	100	0	1823	1856	602	97	104	43	100	100	0	0	0	0	0	0	0	0	0	0	0	0	0	0	0	0	0	0	0	1.817	1.791	1.842	1.856	1.397	1.794	0.883	0.000	0.000	0.000	0.000	0.000	0.000	0.000	0.000	0.000	0.000	0.000	0.000	0.000	0.000	80	576	4863	4909	0.862	Error	Error	3137	1726	0	0	3150	1759	0	0	0	0
3	14	11	""	"YKR038C"	13200	32520	110	3465	3403	770	59	70	77	100	100	0	3224	3190	790	99	114	115	100	100	0	0	0	0	0	0	0	0	0	0	0	0	0	0	0	0	0	0	0	1.090	1.082	1.061	1.092	1.280	1.090	0.914	0.000	0.000	0.000	0.000	0.000	0.000	0.000	0.000	0.000	0.000	0.000	0.000	0.000	0.000	80	578	6531	6435	0.124	Error	Error	3406	3125	0	0	3344	3091	0	0	0	0
3	15	11	"DYN1"	"YKR054C"	13400	32520	100	479	1091	1195	55	63	52	100	100	0	508	836	746	99	107	56	100	100	0	0	0	0	0	0	0	0	0	0	0	0	0	0	0	0	0	0	0	1.037	1.406	1.135	1.258	1.679	1.600	0.785	0.000	0.000	0.000	0.000	0.000	0.000	0.000	0.000	0.000	0.000	0.000	0.000	0.000	0.000	80	505	833	1773	0.052	Error	Error	424	409	0	0	1036	737	0	0	0	0
3	16	11	""	"YKR070W"	13590	32520	100	4274	4151	790	55	60	27	100	100	0	3062	2955	843	98	105	45	100	100	0	0	0	0	0	0	0	0	0	0	0	0	0	0	0	0	0	0	0	1.423	1.434	1.383	1.483	1.369	1.381	0.906	0.000	0.000	0.000	0.000	0.000	0.000	0.000	0.000	0.000	0.000	0.000	0.000	0.000	0.000	80	505	7183	6953	0.509	Error	Error	4219	2964	0	0	4096	2857	0	0	0	0
3	17	11	"PRP16"	"YKR086W"	13790	32520	100	2610	2835	1069	55	60	28	100	100	0	1708	1770	682	98	104	43	100	100	0	0	0	0	0	0	0	0	0	0	0	0	0	0	0	0	0	0	0	1.587	1.663	1.676	1.687	1.308	1.670	0.857	0.000	0.000	0.000	0.000	0.000	0.000	0.000	0.000	0.000	0.000	0.000	0.000	0.000	0.000	80	520	4165	4452	0.666	Error	Error	2555	1610	0	0	2780	1672	0	0	0	0
3	18	11	"FLO10"	"YKR102W"	13990	32520	100	659	1295	1451	55	57	16	100	100	0	1384	1473	1007	99	102	22	100	100	0	0	0	0	0	0	0	0	0	0	0	0	0	0	0	0	0	0	0	0.470	0.902	0.593	0.667	1.989	1.162	0.697	0.000	0.000	0.000	0.000	0.000	0.000	0.000	0.000	0.000	0.000	0.000	0.000	0.000	0.000	80	512	1889	2614	-1.089	Error	Error	604	1285	0	0	1240	1374	0	0	0	0
3	19	11	"DBP7"	"YKR024C"	14200	32520	100	1274	1918	1550	54	57	18	100	100	0	1765	1934	872	99	104	26	98	98	0	0	0	0	0	0	0	0	0	0	0	0	0	0	0	0	0	0	0	0.732	1.016	0.770	0.864	1.500	1.245	0.778	0.000	0.000	0.000	0.000	0.000	0.000	0.000	0.000	0.000	0.000	0.000	0.000	0.000	0.000	80	505	2886	3699	-0.450	Error	Error	1220	1666	0	0	1864	1835	0	0	0	0
3	20	11	""	"YKR040C"	14390	32520	110	2517	2496	816	56	65	66	100	100	0	2150	2150	724	104	122	147	100	98	0	0	0	0	0	0	0	0	0	0	0	0	0	0	0	0	0	0	0	1.203	1.193	1.186	1.216	1.378	1.155	0.905	0.000	0.000	0.000	0.000	0.000	0.000	0.000	0.000	0.000	0.000	0.000	0.000	0.000	0.000	80	558	4507	4486	0.266	Error	Error	2461	2046	0	0	2440	2046	0	0	0	0
3	21	11	"RNC1"	"YKR056W"	14590	32520	100	1948	2074	646	58	63	43	100	100	0	2922	2887	900	104	119	124	100	100	0	0	0	0	0	0	0	0	0	0	0	0	0	0	0	0	0	0	0	0.671	0.724	0.674	0.746	1.510	0.694	0.831	0.000	0.000	0.000	0.000	0.000	0.000	0.000	0.000	0.000	0.000	0.000	0.000	0.000	0.000	80	518	4708	4799	-0.576	Error	Error	1890	2818	0	0	2016	2783	0	0	0	0
3	1	12	"SIS2"	"YKR072C"	10590	32710	110	2159	2350	674	60	62	16	100	100	0	2370	2445	636	103	106	27	100	100	0	0	0	0	0	0	0	0	0	0	0	0	0	0	0	0	0	0	0	0.926	0.978	0.943	0.978	1.287	0.958	0.908	0.000	0.000	0.000	0.000	0.000	0.000	0.000	0.000	0.000	0.000	0.000	0.000	0.000	0.000	80	600	4366	4632	-0.111	Error	Error	2099	2267	0	0	2290	2342	0	0	0	0
3	2	12	""	"YKR088C"	10800	32720	100	3799	3834	802	64	66	16	100	100	0	3199	3200	728	110	113	25	100	100	0	0	0	0	0	0	0	0	0	0	0	0	0	0	0	0	0	0	0	1.209	1.220	1.205	1.230	1.197	1.207	0.925	0.000	0.000	0.000	0.000	0.000	0.000	0.000	0.000	0.000	0.000	0.000	0.000	0.000	0.000	80	496	6824	6860	0.274	Error	Error	3735	3089	0	0	3770	3090	0	0	0	0
3	3	12	""	"YKR104W"	10980	32710	90	312	910	1114	70	79	54	100	94	0	393	677	700	117	130	81	98	82	0	0	0	0	0	0	0	0	0	0	0	0	0	0	0	0	0	0	0	0.877	1.500	1.036	1.172	1.823	1.459	0.838	0.000	0.000	0.000	0.000	0.000	0.000	0.000	0.000	0.000	0.000	0.000	0.000	0.000	0.000	52	402	518	1400	-0.190	Error	Error	242	276	0	0	840	560	0	0	0	0
3	4	12	"GCN3"	"YKR026C"	11190	32710	110	1922	2210	853	82	113	199	100	100	0	3457	3801	1354	130	206	504	100	100	0	0	0	0	0	0	0	0	0	0	0	0	0	0	0	0	0	0	0	0.553	0.580	0.562	0.575	1.201	0.578	0.909	0.000	0.000	0.000	0.000	0.000	0.000	0.000	0.000	0.000	0.000	0.000	0.000	0.000	0.000	80	574	5167	5799	-0.855	Error	Error	1840	3327	0	0	2128	3671	0	0	0	0
3	5	12	"UTH1"	"YKR042W"	11390	32710	110	7601	8566	2726	82	202	748	100	100	0	6279	6875	2502	127	314	1068	100	100	0	0	0	0	0	0	0	0	0	0	0	0	0	0	0	0	0	0	0	1.222	1.257	1.231	1.283	1.210	1.234	0.912	0.000	0.000	0.000	0.000	0.000	0.000	0.000	0.000	0.000	0.000	0.000	0.000	0.000	0.000	80	594	13671	15232	0.289	Error	Error	7519	6152	0	0	8484	6748	0	0	0	0
3	6	12	"GLG1"	"YKR058W"	11610	32720	110	2004	1936	529	63	136	525	98	96	0	1627	1574	514	108	209	810	90	40	0	0	0	0	0	0	0	0	0	0	0	0	0	0	0	0	0	0	0	1.278	1.278	1.280	1.340	1.433	1.290	0.911	0.000	0.000	0.000	0.000	0.000	0.000	0.000	0.000	0.000	0.000	0.000	0.000	0.000	0.000	80	563	3460	3339	0.354	Error	Error	1941	1519	0	0	1873	1466	0	0	0	0
3	7	12	""	"YKR074W"	11790	32720	100	9048	9069	3249	63	80	114	100	100	0	5096	5015	2002	108	130	136	100	100	0	0	0	0	0	0	0	0	0	0	0	0	0	0	0	0	0	0	0	1.801	1.835	1.782	1.918	1.453	1.815	0.916	0.000	0.000	0.000	0.000	0.000	0.000	0.000	0.000	0.000	0.000	0.000	0.000	0.000	0.000	80	502	13973	13913	0.849	Error	Error	8985	4988	0	0	9006	4907	0	0	0	0
3	8	12	""	"YKR090W"	12000	32720	100	2017	2386	1200	64	78	108	100	100	0	1505	1747	822	107	125	131	100	100	0	0	0	0	0	0	0	0	0	0	0	0	0	0	0	0	0	0	0	1.397	1.416	1.387	1.408	1.213	1.435	0.915	0.000	0.000	0.000	0.000	0.000	0.000	0.000	0.000	0.000	0.000	0.000	0.000	0.000	0.000	80	513	3351	3962	0.482	Error	Error	1953	1398	0	0	2322	1640	0	0	0	0
3	9	12	""	"YKR106W"	12190	32720	100	5978	5386	1828	61	72	66	100	100	0	6755	6036	2421	104	121	114	100	100	0	0	0	0	0	0	0	0	0	0	0	0	0	0	0	0	0	0	0	0.890	0.898	0.880	0.953	1.463	0.839	0.931	0.000	0.000	0.000	0.000	0.000	0.000	0.000	0.000	0.000	0.000	0.000	0.000	0.000	0.000	80	498	12568	11257	-0.169	Error	Error	5917	6651	0	0	5325	5932	0	0	0	0
3	10	12	""	"YLR231C"	12390	32720	100	1948	1885	589	60	71	64	100	100	0	2656	2657	700	103	127	134	100	100	0	0	0	0	0	0	0	0	0	0	0	0	0	0	0	0	0	0	0	0.740	0.715	0.700	0.701	1.240	0.701	0.917	0.000	0.000	0.000	0.000	0.000	0.000	0.000	0.000	0.000	0.000	0.000	0.000	0.000	0.000	80	512	4441	4379	-0.435	Error	Error	1888	2553	0	0	1825	2554	0	0	0	0
3	11	12	""	"YLR247C"	12600	32710	110	4947	4368	1523	60	66	42	100	100	0	7218	6480	2592	105	119	93	100	100	0	0	0	0	0	0	0	0	0	0	0	0	0	0	0	0	0	0	0	0.687	0.676	0.683	0.702	1.243	0.639	0.933	0.000	0.000	0.000	0.000	0.000	0.000	0.000	0.000	0.000	0.000	0.000	0.000	0.000	0.000	80	576	12000	10683	-0.542	Error	Error	4887	7113	0	0	4308	6375	0	0	0	0
3	12	12	"RED1"	"YLR263W"	12800	32720	110	639	625	277	57	61	35	100	97	0	722	702	337	99	105	46	92	90	0	0	0	0	0	0	0	0	0	0	0	0	0	0	0	0	0	0	0	0.934	0.942	0.934	1.023	1.806	0.887	0.783	0.000	0.000	0.000	0.000	0.000	0.000	0.000	0.000	0.000	0.000	0.000	0.000	0.000	0.000	80	578	1205	1171	-0.098	Error	Error	582	623	0	0	568	603	0	0	0	0
3	13	12	""	"YLR279W"	13000	32720	100	592	708	450	58	60	16	100	100	0	614	637	375	100	102	21	100	98	0	0	0	0	0	0	0	0	0	0	0	0	0	0	0	0	0	0	0	1.039	1.210	1.145	1.260	1.608	1.221	0.674	0.000	0.000	0.000	0.000	0.000	0.000	0.000	0.000	0.000	0.000	0.000	0.000	0.000	0.000	80	495	1048	1187	0.055	Error	Error	534	514	0	0	650	537	0	0	0	0
3	14	12	""	"YLR294C"	13180	32720	110	26416	25681	11897	64	513	3061	97	90	0	8733	7953	3799	107	317	1303	93	85	0	0	0	0	0	0	0	0	0	0	0	0	0	0	0	0	0	0	0	3.055	3.265	3.199	3.363	1.414	3.262	0.926	0.000	0.000	0.000	0.000	0.000	0.000	0.000	0.000	0.000	0.000	0.000	0.000	0.000	0.000	80	555	34978	33463	1.611	Error	Error	26352	8626	0	0	25617	7846	0	0	0	0
3	15	12	"CDC25"	"YLR310C"	13390	32720	100	1315	1785	1122	63	427	2773	12	1	0	1265	1463	717	107	283	1199	45	10	0	0	0	0	0	0	0	0	0	0	0	0	0	0	0	0	0	0	0	1.081	1.270	1.134	1.218	1.366	1.373	0.841	0.000	0.000	0.000	0.000	0.000	0.000	0.000	0.000	0.000	0.000	0.000	0.000	0.000	0.000	80	521	2410	3078	0.113	Error	Error	1252	1158	0	0	1722	1356	0	0	0	0
3	16	12	"EST1"	"YLR233C"	13600	32730	110	1071	1153	432	60	65	23	100	100	0	1062	1141	405	106	108	23	100	100	0	0	0	0	0	0	0	0	0	0	0	0	0	0	0	0	0	0	0	1.058	1.056	1.091	1.058	1.260	1.087	0.875	0.000	0.000	0.000	0.000	0.000	0.000	0.000	0.000	0.000	0.000	0.000	0.000	0.000	0.000	80	566	1967	2128	0.081	Error	Error	1011	956	0	0	1093	1035	0	0	0	0
3	17	12	"YEF3"	"YLR249W"	13790	32730	100	20898	20550	5155	59	75	116	100	100	0	45960	42118	12049	104	187	672	100	100	0	0	0	0	0	0	0	0	0	0	0	0	0	0	0	0	0	0	0	0.454	0.488	0.472	0.495	1.239	0.466	0.936	0.000	0.000	0.000	0.000	0.000	0.000	0.000	0.000	0.000	0.000	0.000	0.000	0.000	0.000	80	497	66695	62505	-1.138	Error	Error	20839	45856	0	0	20491	42014	0	0	0	0
3	18	12	""	"YLR265C"	13990	32720	110	3920	3950	1911	59	167	1808	81	55	0	920	823	341	102	243	1652	0	0	0	0	0	0	0	0	0	0	0	0	0	0	0	0	0	0	0	0	0	4.720	5.397	5.401	6.119	1.785	5.845	0.850	0.000	0.000	0.000	0.000	0.000	0.000	0.000	0.000	0.000	0.000	0.000	0.000	0.000	0.000	80	576	4679	4612	2.239	Error	Error	3861	818	0	0	3891	721	0	0	0	0
3	19	12	""	"YLR281C"	14200	32720	110	667	605	229	57	150	1820	0	0	0	1023	918	388	102	196	1633	0	0	0	0	0	0	0	0	0	0	0	0	0	0	0	0	0	0	0	0	0	0.662	0.672	0.665	0.721	1.630	0.215	0.261	0.000	0.000	0.000	0.000	0.000	0.000	0.000	0.000	0.000	0.000	0.000	0.000	0.000	0.000	80	566	1531	1364	-0.594	Error	Error	610	921	0	0	548	816	0	0	0	0
3	20	12	""	"YLR296W"	14390	32720	110	416	430	188	56	58	15	98	98	0	511	496	233	102	106	27	88	87	0	0	0	0	0	0	0	0	0	0	0	0	0	0	0	0	0	0	0	0.880	0.949	0.964	1.083	2.044	0.903	0.857	0.000	0.000	0.000	0.000	0.000	0.000	0.000	0.000	0.000	0.000	0.000	0.000	0.000	0.000	80	558	769	768	-0.184	Error	Error	360	409	0	0	374	394	0	0	0	0
3	21	12	""	"YLR312C"	14590	32720	110	1450	1577	364	57	59	20	100	100	0	684	699	173	99	103	33	100	100	0	0	0	0	0	0	0	0	0	0	0	0	0	0	0	0	0	0	0	2.381	2.533	2.418	2.612	1.438	2.554	0.869	0.000	0.000	0.000	0.000	0.000	0.000	0.000	0.000	0.000	0.000	0.000	0.000	0.000	0.000	80	590	1978	2120	1.252	Error	Error	1393	585	0	0	1520	600	0	0	0	0
3	1	13	""	"YLR235C"	10600	32920	110	1599	1449	549	60	62	14	100	100	0	1996	1866	726	103	105	20	100	100	0	0	0	0	0	0	0	0	0	0	0	0	0	0	0	0	0	0	0	0.813	0.788	0.777	0.801	1.302	0.782	0.927	0.000	0.000	0.000	0.000	0.000	0.000	0.000	0.000	0.000	0.000	0.000	0.000	0.000	0.000	80	589	3432	3152	-0.299	Error	Error	1539	1893	0	0	1389	1763	0	0	0	0
3	2	13	""	"YLR251W"	10790	32910	110	2261	2299	629	64	74	72	100	100	0	790	767	237	108	112	43	100	100	0	0	0	0	0	0	0	0	0	0	0	0	0	0	0	0	0	0	0	3.221	3.392	3.399	3.562	1.336	3.394	0.907	0.000	0.000	0.000	0.000	0.000	0.000	0.000	0.000	0.000	0.000	0.000	0.000	0.000	0.000	80	573	2879	2894	1.688	Error	Error	2197	682	0	0	2235	659	0	0	0	0
3	3	13	"BOP2"	"YLR267W"	11010	32920	110	570	610	199	73	79	42	100	100	0	935	927	331	117	121	33	100	98	0	0	0	0	0	0	0	0	0	0	0	0	0	0	0	0	0	0	0	0.608	0.663	0.649	0.689	1.386	0.225	0.306	0.000	0.000	0.000	0.000	0.000	0.000	0.000	0.000	0.000	0.000	0.000	0.000	0.000	0.000	80	580	1315	1347	-0.719	Error	Error	497	818	0	0	537	810	0	0	0	0
3	4	13	""	"YLR283W"	11190	32910	110	1157	1328	464	87	108	127	100	100	0	1302	1406	450	131	163	234	98	98	0	0	0	0	0	0	0	0	0	0	0	0	0	0	0	0	0	0	0	0.914	0.973	0.969	0.977	1.303	1.007	0.910	0.000	0.000	0.000	0.000	0.000	0.000	0.000	0.000	0.000	0.000	0.000	0.000	0.000	0.000	80	570	2241	2516	-0.130	Error	Error	1070	1171	0	0	1241	1275	0	0	0	0
3	5	13	"YHC1"	"YLR298C"	11410	32920	110	1257	1320	409	94	122	283	100	95	0	893	869	246	137	167	349	92	65	0	0	0	0	0	0	0	0	0	0	0	0	0	0	0	0	0	0	0	1.538	1.675	1.630	1.734	1.396	1.745	0.898	0.000	0.000	0.000	0.000	0.000	0.000	0.000	0.000	0.000	0.000	0.000	0.000	0.000	0.000	80	570	1919	1958	0.621	Error	Error	1163	756	0	0	1226	732	0	0	0	0
3	6	13	"CDC3"	"YLR314C"	11600	32920	110	3041	3208	859	69	78	33	100	100	0	2808	2910	729	115	120	31	100	100	0	0	0	0	0	0	0	0	0	0	0	0	0	0	0	0	0	0	0	1.104	1.123	1.117	1.123	1.168	1.148	0.913	0.000	0.000	0.000	0.000	0.000	0.000	0.000	0.000	0.000	0.000	0.000	0.000	0.000	0.000	80	548	5665	5934	0.142	Error	Error	2972	2693	0	0	3139	2795	0	0	0	0
3	7	13	"THI7"	"YLR237W"	11790	32920	100	1425	1438	325	69	78	51	100	100	0	10836	10879	1991	120	224	752	100	100	0	0	0	0	0	0	0	0	0	0	0	0	0	0	0	0	0	0	0	0.127	0.127	0.125	0.126	1.214	0.124	0.908	0.000	0.000	0.000	0.000	0.000	0.000	0.000	0.000	0.000	0.000	0.000	0.000	0.000	0.000	80	496	12072	12128	-2.982	Error	Error	1356	10716	0	0	1369	10759	0	0	0	0
3	8	13	""	"YLR253W"	11990	32920	110	2094	2267	603	70	103	194	100	100	0	2634	2698	776	115	233	731	98	93	0	0	0	0	0	0	0	0	0	0	0	0	0	0	0	0	0	0	0	0.803	0.851	0.833	0.864	1.202	0.856	0.919	0.000	0.000	0.000	0.000	0.000	0.000	0.000	0.000	0.000	0.000	0.000	0.000	0.000	0.000	80	584	4543	4780	-0.316	Error	Error	2024	2519	0	0	2197	2583	0	0	0	0
3	9	13	""	"YLR269C"	12210	32920	110	4144	3849	1786	64	96	197	96	95	0	2744	2440	1092	105	141	236	92	88	0	0	0	0	0	0	0	0	0	0	0	0	0	0	0	0	0	0	0	1.546	1.621	1.630	1.753	1.576	1.666	0.920	0.000	0.000	0.000	0.000	0.000	0.000	0.000	0.000	0.000	0.000	0.000	0.000	0.000	0.000	80	576	6719	6120	0.629	Error	Error	4080	2639	0	0	3785	2335	0	0	0	0
3	10	13	""	"YLR285W"	12400	32910	110	1897	2068	887	63	71	44	100	100	0	3208	3554	1548	104	120	126	100	100	0	0	0	0	0	0	0	0	0	0	0	0	0	0	0	0	0	0	0	0.591	0.581	0.595	0.580	1.202	0.574	0.915	0.000	0.000	0.000	0.000	0.000	0.000	0.000	0.000	0.000	0.000	0.000	0.000	0.000	0.000	80	543	4938	5455	-0.759	Error	Error	1834	3104	0	0	2005	3450	0	0	0	0
3	11	13	"EXG1"	"YLR300W"	12600	32920	120	20122	18965	6025	63	75	57	100	100	0	16713	15586	5684	104	124	127	98	96	0	0	0	0	0	0	0	0	0	0	0	0	0	0	0	0	0	0	0	1.208	1.221	1.203	1.385	1.684	1.195	0.946	0.000	0.000	0.000	0.000	0.000	0.000	0.000	0.000	0.000	0.000	0.000	0.000	0.000	0.000	120	621	36668	34384	0.272	Error	Error	20059	16609	0	0	18902	15482	0	0	0	0
3	12	13	"TAD3"	"YLR316C"	12780	32920	110	994	1017	364	61	95	159	97	95	0	931	879	330	104	150	250	91	77	0	0	0	0	0	0	0	0	0	0	0	0	0	0	0	0	0	0	0	1.128	1.234	1.176	1.373	1.779	1.202	0.894	0.000	0.000	0.000	0.000	0.000	0.000	0.000	0.000	0.000	0.000	0.000	0.000	0.000	0.000	80	535	1760	1731	0.174	Error	Error	933	827	0	0	956	775	0	0	0	0
3	13	13	"MVP1"	"YMR004W"	12990	32920	110	2005	2159	1053	58	84	143	100	100	0	1466	1463	891	101	130	155	97	92	0	0	0	0	0	0	0	0	0	0	0	0	0	0	0	0	0	0	0	1.426	1.543	1.591	1.721	1.641	1.453	0.884	0.000	0.000	0.000	0.000	0.000	0.000	0.000	0.000	0.000	0.000	0.000	0.000	0.000	0.000	80	576	3312	3463	0.512	Error	Error	1947	1365	0	0	2101	1362	0	0	0	0
3	14	13	"FMS1"	"YMR020W"	13190	32920	110	3683	3710	629	59	101	747	100	100	0	2260	2328	616	103	122	298	100	100	0	0	0	0	0	0	0	0	0	0	0	0	0	0	0	0	0	0	0	1.680	1.641	1.676	1.676	1.270	1.640	0.917	0.000	0.000	0.000	0.000	0.000	0.000	0.000	0.000	0.000	0.000	0.000	0.000	0.000	0.000	80	568	5781	5876	0.749	Error	Error	3624	2157	0	0	3651	2225	0	0	0	0
3	15	13	"IMP2"	"YMR035W"	13390	32920	110	2124	2208	723	58	63	29	100	100	0	1696	1787	615	103	110	43	98	98	0	0	0	0	0	0	0	0	0	0	0	0	0	0	0	0	0	0	0	1.297	1.277	1.261	1.335	1.507	1.228	0.918	0.000	0.000	0.000	0.000	0.000	0.000	0.000	0.000	0.000	0.000	0.000	0.000	0.000	0.000	80	568	3659	3834	0.375	Error	Error	2066	1593	0	0	2150	1684	0	0	0	0
3	16	13	""	"YMR051C"	13590	32920	110	37770	35934	16894	60	94	269	100	100	1	2105	2364	994	101	111	51	100	100	0	0	0	0	0	0	0	0	0	0	0	0	0	0	0	0	0	0	0	18.817	15.852	21.703	15.031	2.301	21.678	0.571	0.000	0.000	0.000	0.000	0.000	0.000	0.000	0.000	0.000	0.000	0.000	0.000	0.000	0.000	80	558	39714	38137	4.234	Error	Error	37710	2004	0	0	35874	2263	0	0	0	0
3	17	13	"SOV1"	"YMR066W"	13790	32920	110	1353	1751	1088	59	93	269	100	100	0	1028	1292	765	101	116	123	100	100	0	0	0	0	0	0	0	0	0	0	0	0	0	0	0	0	0	0	0	1.396	1.421	1.433	1.406	1.351	1.436	0.864	0.000	0.000	0.000	0.000	0.000	0.000	0.000	0.000	0.000	0.000	0.000	0.000	0.000	0.000	80	558	2221	2883	0.481	Error	Error	1294	927	0	0	1692	1191	0	0	0	0
3	18	13	"ISF1"	"YMR081C"	13990	32920	110	2040	2147	707	59	67	48	100	100	0	2323	2264	674	101	117	100	100	98	0	0	0	0	0	0	0	0	0	0	0	0	0	0	0	0	0	0	0	0.892	0.965	0.900	0.986	1.348	0.921	0.874	0.000	0.000	0.000	0.000	0.000	0.000	0.000	0.000	0.000	0.000	0.000	0.000	0.000	0.000	80	568	4203	4251	-0.166	Error	Error	1981	2222	0	0	2088	2163	0	0	0	0
3	19	13	"PLB2"	"YMR006C"	14190	32920	100	2318	2252	933	57	159	1926	67	3	0	5426	5599	2994	103	215	1730	95	67	0	0	0	0	0	0	0	0	0	0	0	0	0	0	0	0	0	0	0	0.425	0.399	0.394	0.419	1.618	0.340	0.795	0.000	0.000	0.000	0.000	0.000	0.000	0.000	0.000	0.000	0.000	0.000	0.000	0.000	0.000	80	505	7584	7691	-1.235	Error	Error	2261	5323	0	0	2195	5496	0	0	0	0
3	20	13	"QRI8"	"YMR022W"	14390	32920	110	5732	5645	2043	58	73	139	100	100	0	5335	4986	2038	105	131	208	100	100	0	0	0	0	0	0	0	0	0	0	0	0	0	0	0	0	0	0	0	1.085	1.145	1.096	1.204	1.396	1.110	0.929	0.000	0.000	0.000	0.000	0.000	0.000	0.000	0.000	0.000	0.000	0.000	0.000	0.000	0.000	80	568	10904	10468	0.118	Error	Error	5674	5230	0	0	5587	4881	0	0	0	0
3	21	13	"MSN2"	"YMR037C"	14590	32920	110	1586	2004	1246	57	68	126	100	100	0	2060	2138	742	101	121	192	100	100	0	0	0	0	0	0	0	0	0	0	0	0	0	0	0	0	0	0	0	0.781	0.956	0.810	0.875	1.456	1.064	0.806	0.000	0.000	0.000	0.000	0.000	0.000	0.000	0.000	0.000	0.000	0.000	0.000	0.000	0.000	80	590	3488	3984	-0.358	Error	Error	1529	1959	0	0	1947	2037	0	0	0	0
3	1	14	"FAR3"	"YMR052W"	10610	33120	110	1320	1367	503	61	64	18	100	100	0	890	907	358	104	108	22	100	100	0	0	0	0	0	0	0	0	0	0	0	0	0	0	0	0	0	0	0	1.602	1.626	1.632	1.689	1.506	1.724	0.857	0.000	0.000	0.000	0.000	0.000	0.000	0.000	0.000	0.000	0.000	0.000	0.000	0.000	0.000	80	570	2045	2109	0.680	Error	Error	1259	786	0	0	1306	803	0	0	0	0
3	2	14	""	"YMR068W"	10800	33120	110	1085	1377	813	63	67	34	100	100	0	982	1115	487	109	112	28	100	100	0	0	0	0	0	0	0	0	0	0	0	0	0	0	0	0	0	0	0	1.171	1.306	1.232	1.258	1.346	1.415	0.893	0.000	0.000	0.000	0.000	0.000	0.000	0.000	0.000	0.000	0.000	0.000	0.000	0.000	0.000	80	557	1895	2320	0.227	Error	Error	1022	873	0	0	1314	1006	0	0	0	0
3	3	14	"ADH3"	"YMR083W"	11000	33120	110	11003	10562	2932	72	77	27	100	100	0	16922	16239	5616	120	124	30	100	100	0	0	0	0	0	0	0	0	0	0	0	0	0	0	0	0	0	0	0	0.651	0.651	0.642	0.678	1.307	0.628	0.931	0.000	0.000	0.000	0.000	0.000	0.000	0.000	0.000	0.000	0.000	0.000	0.000	0.000	0.000	80	548	27733	26609	-0.620	Error	Error	10931	16802	0	0	10490	16119	0	0	0	0
3	4	14	"PLB1"	"YMR008C"	11190	33120	100	15813	15406	5335	82	135	357	100	100	0	6886	6743	1686	128	184	408	100	98	0	0	0	0	0	0	0	0	0	0	0	0	0	0	0	0	0	0	0	2.328	2.317	2.119	2.268	1.542	2.534	0.888	0.000	0.000	0.000	0.000	0.000	0.000	0.000	0.000	0.000	0.000	0.000	0.000	0.000	0.000	80	496	22489	21939	1.219	Error	Error	15731	6758	0	0	15324	6615	0	0	0	0
3	5	14	"MRPL3"	"YMR024W"	11400	33120	120	4052	4200	1554	83	141	345	96	95	0	4548	4525	2057	127	176	357	92	90	0	0	0	0	0	0	0	0	0	0	0	0	0	0	0	0	0	0	0	0.898	0.936	0.901	1.132	1.967	0.881	0.926	0.000	0.000	0.000	0.000	0.000	0.000	0.000	0.000	0.000	0.000	0.000	0.000	0.000	0.000	120	660	8390	8515	-0.156	Error	Error	3969	4421	0	0	4117	4398	0	0	0	0
3	6	14	"SUB1"	"YMR039C"	11610	33120	110	3719	3982	1381	69	97	174	100	100	0	2586	2645	836	116	124	48	100	100	0	0	0	0	0	0	0	0	0	0	0	0	0	0	0	0	0	0	0	1.478	1.547	1.549	1.537	1.206	1.644	0.912	0.000	0.000	0.000	0.000	0.000	0.000	0.000	0.000	0.000	0.000	0.000	0.000	0.000	0.000	80	534	6120	6442	0.563	Error	Error	3650	2470	0	0	3913	2529	0	0	0	0
3	7	14	"STV1"	"YMR054W"	11790	33120	100	2964	2997	1397	73	83	40	100	100	0	3566	3907	2142	124	136	64	100	100	0	0	0	0	0	0	0	0	0	0	0	0	0	0	0	0	0	0	0	0.840	0.773	0.777	0.816	1.448	0.692	0.883	0.000	0.000	0.000	0.000	0.000	0.000	0.000	0.000	0.000	0.000	0.000	0.000	0.000	0.000	80	478	6333	6707	-0.252	Error	Error	2891	3442	0	0	2924	3783	0	0	0	0
3	8	14	"MOT3"	"YMR070W"	11990	33120	110	4224	5099	3052	78	122	544	100	93	0	5123	5786	3120	128	168	211	100	100	0	0	0	0	0	0	0	0	0	0	0	0	0	0	0	0	0	0	0	0.830	0.887	0.817	0.854	1.309	0.915	0.895	0.000	0.000	0.000	0.000	0.000	0.000	0.000	0.000	0.000	0.000	0.000	0.000	0.000	0.000	80	569	9141	10679	-0.269	Error	Error	4146	4995	0	0	5021	5658	0	0	0	0
3	9	14	""	"YMR085W"	12190	33120	110	7264	6593	2343	66	94	152	100	100	0	28332	27105	10095	110	262	1165	100	100	0	0	0	0	0	0	0	0	0	0	0	0	0	0	0	0	0	0	0	0.255	0.242	0.235	0.242	1.282	0.230	0.938	0.000	0.000	0.000	0.000	0.000	0.000	0.000	0.000	0.000	0.000	0.000	0.000	0.000	0.000	80	555	35420	33522	-1.971	Error	Error	7198	28222	0	0	6527	26995	0	0	0	0
3	10	14	""	"YMR010W"	12390	33120	110	3092	3402	1460	63	97	212	100	100	0	3224	3469	1454	103	267	1198	96	76	0	0	0	0	0	0	0	0	0	0	0	0	0	0	0	0	0	0	0	0.971	0.992	0.992	0.996	1.200	1.011	0.920	0.000	0.000	0.000	0.000	0.000	0.000	0.000	0.000	0.000	0.000	0.000	0.000	0.000	0.000	80	553	6150	6705	-0.043	Error	Error	3029	3121	0	0	3339	3366	0	0	0	0
3	11	14	"PEX12"	"YMR026C"	12580	33120	110	1525	1667	575	63	116	269	100	98	0	1432	1556	599	101	183	411	97	87	0	0	0	0	0	0	0	0	0	0	0	0	0	0	0	0	0	0	0	1.098	1.102	1.064	1.143	1.476	1.079	0.913	0.000	0.000	0.000	0.000	0.000	0.000	0.000	0.000	0.000	0.000	0.000	0.000	0.000	0.000	80	532	2793	3059	0.135	Error	Error	1462	1331	0	0	1604	1455	0	0	0	0
3	12	14	""	"YMR041C"	12780	33120	110	2437	2613	804	62	138	360	100	100	0	2472	2515	837	104	208	465	100	97	0	0	0	0	0	0	0	0	0	0	0	0	0	0	0	0	0	0	0	1.003	1.058	1.032	1.072	1.265	1.013	0.897	0.000	0.000	0.000	0.000	0.000	0.000	0.000	0.000	0.000	0.000	0.000	0.000	0.000	0.000	80	576	4743	4962	0.004	Error	Error	2375	2368	0	0	2551	2411	0	0	0	0
3	13	14	"AAC1"	"YMR056C"	12990	33120	110	3006	3079	545	64	123	325	100	100	0	520	492	114	104	162	354	70	0	0	0	0	0	0	0	0	0	0	0	0	0	0	0	0	0	0	0	0	7.072	7.771	7.489	8.069	1.426	8.000	0.862	0.000	0.000	0.000	0.000	0.000	0.000	0.000	0.000	0.000	0.000	0.000	0.000	0.000	0.000	80	576	3358	3403	2.822	Error	Error	2942	416	0	0	3015	388	0	0	0	0
3	14	14	"ABF2"	"YMR072W"	13190	33120	110	6780	7266	3015	65	108	235	100	100	0	4534	4900	1972	108	137	213	100	100	0	0	0	0	0	0	0	0	0	0	0	0	0	0	0	0	0	0	0	1.517	1.503	1.464	1.500	1.337	1.521	0.895	0.000	0.000	0.000	0.000	0.000	0.000	0.000	0.000	0.000	0.000	0.000	0.000	0.000	0.000	80	558	11141	11993	0.601	Error	Error	6715	4426	0	0	7201	4792	0	0	0	0
3	15	14	""	"YMR086W"	13380	33120	110	2175	2344	912	64	106	226	100	100	0	2186	2241	946	110	162	284	98	92	0	0	0	0	0	0	0	0	0	0	0	0	0	0	0	0	0	0	0	1.017	1.070	1.069	1.119	1.354	1.030	0.932	0.000	0.000	0.000	0.000	0.000	0.000	0.000	0.000	0.000	0.000	0.000	0.000	0.000	0.000	80	558	4187	4411	0.024	Error	Error	2111	2076	0	0	2280	2131	0	0	0	0
3	16	14	""	"YNL046W"	13580	33120	110	1064	1111	408	62	95	166	100	98	0	1092	1081	428	106	149	226	93	83	0	0	0	0	0	0	0	0	0	0	0	0	0	0	0	0	0	0	0	1.016	1.076	1.038	1.142	1.407	1.052	0.903	0.000	0.000	0.000	0.000	0.000	0.000	0.000	0.000	0.000	0.000	0.000	0.000	0.000	0.000	80	568	1988	2024	0.023	Error	Error	1002	986	0	0	1049	975	0	0	0	0
3	17	14	""	"YNL063W"	13780	33120	110	1510	1585	506	61	103	202	100	100	0	1362	1368	462	103	156	253	100	95	0	0	0	0	0	0	0	0	0	0	0	0	0	0	0	0	0	0	0	1.151	1.205	1.202	1.233	1.260	1.154	0.909	0.000	0.000	0.000	0.000	0.000	0.000	0.000	0.000	0.000	0.000	0.000	0.000	0.000	0.000	80	576	2708	2789	0.203	Error	Error	1449	1259	0	0	1524	1265	0	0	0	0
3	18	14	"TPM1"	"YNL079C"	13990	33120	110	11348	12107	3091	67	187	765	100	100	0	7348	7625	1801	105	224	705	100	100	0	0	0	0	0	0	0	0	0	0	0	0	0	0	0	0	0	0	0	1.558	1.601	1.553	1.598	1.185	1.649	0.929	0.000	0.000	0.000	0.000	0.000	0.000	0.000	0.000	0.000	0.000	0.000	0.000	0.000	0.000	80	576	18524	19560	0.639	Error	Error	11281	7243	0	0	12040	7520	0	0	0	0
3	19	14	""	"YNL095C"	14190	33120	110	806	895	343	62	154	702	57	11	0	863	901	343	104	196	661	66	8	0	0	0	0	0	0	0	0	0	0	0	0	0	0	0	0	0	0	0	0.980	1.045	1.060	1.077	1.359	1.041	0.872	0.000	0.000	0.000	0.000	0.000	0.000	0.000	0.000	0.000	0.000	0.000	0.000	0.000	0.000	80	568	1503	1630	-0.029	Error	Error	744	759	0	0	833	797	0	0	0	0
3	20	14	"CYB5"	"YNL111C"	14390	33120	110	9174	8521	3061	64	93	210	100	100	0	20249	18417	7331	115	218	906	100	100	0	0	0	0	0	0	0	0	0	0	0	0	0	0	0	0	0	0	0	0.452	0.462	0.458	0.469	1.261	0.442	0.935	0.000	0.000	0.000	0.000	0.000	0.000	0.000	0.000	0.000	0.000	0.000	0.000	0.000	0.000	80	568	29244	26759	-1.144	Error	Error	9110	20134	0	0	8457	18302	0	0	0	0
3	21	14	""	"YNL127W"	14590	33120	110	1237	1247	382	60	81	192	100	100	0	1399	1390	421	106	197	880	82	16	0	0	0	0	0	0	0	0	0	0	0	0	0	0	0	0	0	0	0	0.910	0.924	0.929	0.924	1.274	0.957	0.895	0.000	0.000	0.000	0.000	0.000	0.000	0.000	0.000	0.000	0.000	0.000	0.000	0.000	0.000	80	590	2470	2471	-0.136	Error	Error	1177	1293	0	0	1187	1284	0	0	0	0
3	1	15	"ALG11"	"YNL048W"	10590	33310	110	2015	2106	547	64	71	78	100	100	0	2144	2211	563	108	124	138	100	100	0	0	0	0	0	0	0	0	0	0	0	0	0	0	0	0	0	0	0	0.958	0.971	0.966	0.971	1.173	1.002	0.919	0.000	0.000	0.000	0.000	0.000	0.000	0.000	0.000	0.000	0.000	0.000	0.000	0.000	0.000	80	572	3987	4145	-0.062	Error	Error	1951	2036	0	0	2042	2103	0	0	0	0
3	2	15	""	"YNL065W"	10790	33310	110	680	749	226	67	78	85	100	100	0	5071	5377	1431	113	170	421	100	100	0	0	0	0	0	0	0	0	0	0	0	0	0	0	0	0	0	0	0	0.124	0.130	0.127	0.127	1.217	0.132	0.917	0.000	0.000	0.000	0.000	0.000	0.000	0.000	0.000	0.000	0.000	0.000	0.000	0.000	0.000	80	567	5571	5946	-3.016	Error	Error	613	4958	0	0	682	5264	0	0	0	0
3	3	15	""	"YNL081C"	10990	33310	110	4782	5346	1842	70	98	229	100	100	0	3539	3780	1277	119	181	421	100	100	0	0	0	0	0	0	0	0	0	0	0	0	0	0	0	0	0	0	0	1.378	1.441	1.407	1.451	1.185	1.453	0.916	0.000	0.000	0.000	0.000	0.000	0.000	0.000	0.000	0.000	0.000	0.000	0.000	0.000	0.000	80	568	8132	8937	0.462	Error	Error	4712	3420	0	0	5276	3661	0	0	0	0
3	4	15	"PHO23"	"YNL097C"	11190	33310	110	867	959	316	70	109	252	100	93	0	666	671	230	115	152	223	92	70	0	0	0	0	0	0	0	0	0	0	0	0	0	0	0	0	0	0	0	1.446	1.599	1.505	1.691	1.448	1.553	0.894	0.000	0.000	0.000	0.000	0.000	0.000	0.000	0.000	0.000	0.000	0.000	0.000	0.000	0.000	80	566	1348	1445	0.533	Error	Error	797	551	0	0	889	556	0	0	0	0
3	5	15	"RPC19"	"YNL113W"	11390	33320	100	5668	5868	2056	72	100	128	100	100	0	6079	6197	2162	118	164	266	100	100	0	0	0	0	0	0	0	0	0	0	0	0	0	0	0	0	0	0	0	0.939	0.953	0.933	0.958	1.221	0.947	0.921	0.000	0.000	0.000	0.000	0.000	0.000	0.000	0.000	0.000	0.000	0.000	0.000	0.000	0.000	80	496	11557	11875	-0.091	Error	Error	5596	5961	0	0	5796	6079	0	0	0	0
3	6	15	""	"YNL129W"	11590	33310	110	1569	1699	428	70	100	147	100	100	0	1669	1744	434	119	173	289	100	98	0	0	0	0	0	0	0	0	0	0	0	0	0	0	0	0	0	0	0	0.967	1.002	1.001	1.010	1.222	1.010	0.931	0.000	0.000	0.000	0.000	0.000	0.000	0.000	0.000	0.000	0.000	0.000	0.000	0.000	0.000	80	566	3049	3254	-0.048	Error	Error	1499	1550	0	0	1629	1625	0	0	0	0
3	7	15	""	"YNL050C"	11790	33310	110	1964	2163	732	79	281	1735	60	2	0	1656	1727	604	129	185	269	100	96	0	0	0	0	0	0	0	0	0	0	0	0	0	0	0	0	0	0	0	1.234	1.304	1.314	1.334	1.224	1.316	0.917	0.000	0.000	0.000	0.000	0.000	0.000	0.000	0.000	0.000	0.000	0.000	0.000	0.000	0.000	80	582	3412	3682	0.304	Error	Error	1885	1527	0	0	2084	1598	0	0	0	0
3	8	15	"RPL9B"	"YNL067W"	12010	33320	110	40740	38222	13284	88	320	1847	100	100	0	49806	44813	14248	141	191	242	100	100	0	0	0	0	0	0	0	0	0	0	0	0	0	0	0	0	0	0	0	0.819	0.854	0.856	0.846	1.191	0.869	0.929	0.000	0.000	0.000	0.000	0.000	0.000	0.000	0.000	0.000	0.000	0.000	0.000	0.000	0.000	80	557	90317	82806	-0.289	Error	Error	40652	49665	0	0	38134	44672	0	0	0	0
3	9	15	""	"YNL083W"	12200	33320	120	1634	1787	772	75	94	105	100	99	0	1715	1872	790	126	199	940	86	40	0	0	0	0	0	0	0	0	0	0	0	0	0	0	0	0	0	0	0	0.981	0.981	0.980	1.003	1.356	1.019	0.921	0.000	0.000	0.000	0.000	0.000	0.000	0.000	0.000	0.000	0.000	0.000	0.000	0.000	0.000	120	602	3148	3458	-0.027	Error	Error	1559	1589	0	0	1712	1746	0	0	0	0
3	10	15	""	"YNL099C"	12400	33320	120	2096	2100	766	65	79	141	98	96	0	1959	1848	696	108	127	200	95	91	0	0	0	0	0	0	0	0	0	0	0	0	0	0	0	0	0	0	0	1.097	1.170	1.161	1.241	1.421	1.180	0.945	0.000	0.000	0.000	0.000	0.000	0.000	0.000	0.000	0.000	0.000	0.000	0.000	0.000	0.000	120	596	3882	3775	0.134	Error	Error	2031	1851	0	0	2035	1740	0	0	0	0
3	11	15	""	"YNL115C"	12600	33320	120	2527	2570	876	62	76	125	99	98	0	1882	1897	724	103	119	137	96	95	0	0	0	0	0	0	0	0	0	0	0	0	0	0	0	0	0	0	0	1.386	1.398	1.409	1.540	1.617	1.396	0.914	0.000	0.000	0.000	0.000	0.000	0.000	0.000	0.000	0.000	0.000	0.000	0.000	0.000	0.000	120	603	4244	4302	0.471	Error	Error	2465	1779	0	0	2508	1794	0	0	0	0
3	12	15	"TOM22"	"YNL131W"	12790	33320	100	4127	4642	2136	63	73	95	100	100	0	3891	4138	2044	104	116	130	100	100	0	0	0	0	0	0	0	0	0	0	0	0	0	0	0	0	0	0	0	1.073	1.135	1.146	1.169	1.402	1.066	0.873	0.000	0.000	0.000	0.000	0.000	0.000	0.000	0.000	0.000	0.000	0.000	0.000	0.000	0.000	80	483	7851	8613	0.102	Error	Error	4064	3787	0	0	4579	4034	0	0	0	0
3	13	15	"COX5A"	"YNL052W"	12990	33320	110	23712	23168	7646	74	156	642	100	100	0	9480	9065	2773	110	176	540	100	100	0	0	0	0	0	0	0	0	0	0	0	0	0	0	0	0	0	0	0	2.523	2.579	2.506	2.562	1.205	2.656	0.944	0.000	0.000	0.000	0.000	0.000	0.000	0.000	0.000	0.000	0.000	0.000	0.000	0.000	0.000	80	568	33008	32049	1.335	Error	Error	23638	9370	0	0	23094	8955	0	0	0	0
3	14	15	"RPL16B"	"YNL069C"	13190	33320	110	9802	9496	2390	84	186	655	100	100	0	22649	21304	4970	125	282	965	100	100	0	0	0	0	0	0	0	0	0	0	0	0	0	0	0	0	0	0	0	0.431	0.444	0.428	0.443	1.171	0.435	0.939	0.000	0.000	0.000	0.000	0.000	0.000	0.000	0.000	0.000	0.000	0.000	0.000	0.000	0.000	80	568	32242	30591	-1.213	Error	Error	9718	22524	0	0	9412	21179	0	0	0	0
3	15	15	"MKT1"	"YNL085W"	13390	33320	110	3341	3526	1095	72	107	175	100	100	0	6667	7029	2129	117	238	835	100	100	0	0	0	0	0	0	0	0	0	0	0	0	0	0	0	0	0	0	0	0.499	0.500	0.503	0.499	1.136	0.496	0.935	0.000	0.000	0.000	0.000	0.000	0.000	0.000	0.000	0.000	0.000	0.000	0.000	0.000	0.000	80	568	9819	10366	-1.003	Error	Error	3269	6550	0	0	3454	6912	0	0	0	0
3	16	15	""	"YNL101W"	13590	33320	110	3348	3272	1021	67	79	72	100	100	0	3194	3146	1052	115	151	249	100	100	0	0	0	0	0	0	0	0	0	0	0	0	0	0	0	0	0	0	0	1.066	1.057	1.073	1.075	1.238	1.028	0.938	0.000	0.000	0.000	0.000	0.000	0.000	0.000	0.000	0.000	0.000	0.000	0.000	0.000	0.000	80	568	6360	6236	0.092	Error	Error	3281	3079	0	0	3205	3031	0	0	0	0
3	17	15	"MLS1"	"YNL117W"	13790	33320	110	608	604	195	63	72	76	100	98	0	3783	4179	1504	109	134	169	100	100	0	0	0	0	0	0	0	0	0	0	0	0	0	0	0	0	0	0	0	0.148	0.133	0.130	0.131	1.262	0.132	0.881	0.000	0.000	0.000	0.000	0.000	0.000	0.000	0.000	0.000	0.000	0.000	0.000	0.000	0.000	80	558	4219	4611	-2.753	Error	Error	545	3674	0	0	541	4070	0	0	0	0
3	18	15	""	"YNL133C"	13980	33320	110	1697	1862	768	68	117	355	100	92	0	848	829	306	107	146	253	90	73	0	0	0	0	0	0	0	0	0	0	0	0	0	0	0	0	0	0	0	2.198	2.485	2.387	2.543	1.403	2.491	0.912	0.000	0.000	0.000	0.000	0.000	0.000	0.000	0.000	0.000	0.000	0.000	0.000	0.000	0.000	80	566	2370	2516	1.136	Error	Error	1629	741	0	0	1794	722	0	0	0	0
3	19	15	""	"YOL015W"	14190	33320	110	364	342	107	66	96	178	80	21	0	414	401	154	107	125	104	87	70	0	0	0	0	0	0	0	0	0	0	0	0	0	0	0	0	0	0	0	0.971	0.939	0.954	1.014	1.715	0.865	0.764	0.000	0.000	0.000	0.000	0.000	0.000	0.000	0.000	0.000	0.000	0.000	0.000	0.000	0.000	80	566	605	570	-0.043	Error	Error	298	307	0	0	276	294	0	0	0	0
3	20	15	""	"YOL031C"	14380	33320	110	2124	2335	829	65	87	152	100	100	0	2960	3261	1126	112	165	359	100	100	0	0	0	0	0	0	0	0	0	0	0	0	0	0	0	0	0	0	0	0.723	0.721	0.702	0.720	1.269	0.698	0.905	0.000	0.000	0.000	0.000	0.000	0.000	0.000	0.000	0.000	0.000	0.000	0.000	0.000	0.000	80	558	4907	5419	-0.468	Error	Error	2059	2848	0	0	2270	3149	0	0	0	0
3	21	15	""	"YOL047C"	14580	33320	110	346	373	111	64	85	141	98	50	0	330	313	96	112	159	327	1	0	0	0	0	0	0	0	0	0	0	0	0	0	0	0	0	0	0	0	0	1.294	1.537	1.583	1.819	2.227	1.507	0.775	0.000	0.000	0.000	0.000	0.000	0.000	0.000	0.000	0.000	0.000	0.000	0.000	0.000	0.000	80	600	500	510	0.371	Error	Error	282	218	0	0	309	201	0	0	0	0
3	1	16	"APM4"	"YOL062C"	10590	33510	110	4237	4731	1817	62	76	129	100	100	0	4134	4280	1649	108	132	211	100	100	0	0	0	0	0	0	0	0	0	0	0	0	0	0	0	0	0	0	0	1.037	1.119	1.109	1.126	1.233	1.124	0.922	0.000	0.000	0.000	0.000	0.000	0.000	0.000	0.000	0.000	0.000	0.000	0.000	0.000	0.000	80	591	8201	8841	0.052	Error	Error	4175	4026	0	0	4669	4172	0	0	0	0
3	2	16	""	"YOL079W"	10800	33520	100	824	800	336	65	75	71	98	93	0	902	892	383	110	125	131	92	90	0	0	0	0	0	0	0	0	0	0	0	0	0	0	0	0	0	0	0	0.958	0.940	0.950	0.983	1.481	0.917	0.881	0.000	0.000	0.000	0.000	0.000	0.000	0.000	0.000	0.000	0.000	0.000	0.000	0.000	0.000	80	520	1551	1517	-0.061	Error	Error	759	792	0	0	735	782	0	0	0	0
3	3	16	"HMI1"	"YOL095C"	11010	33520	110	746	732	208	67	76	114	100	97	0	928	910	282	111	119	118	98	96	0	0	0	0	0	0	0	0	0	0	0	0	0	0	0	0	0	0	0	0.831	0.832	0.841	0.860	1.378	0.862	0.894	0.000	0.000	0.000	0.000	0.000	0.000	0.000	0.000	0.000	0.000	0.000	0.000	0.000	0.000	80	554	1496	1464	-0.267	Error	Error	679	817	0	0	665	799	0	0	0	0
3	4	16	""	"YOL017W"	11190	33520	100	874	966	271	70	75	31	100	100	0	886	899	258	114	123	63	100	100	0	0	0	0	0	0	0	0	0	0	0	0	0	0	0	0	0	0	0	1.041	1.141	1.152	1.158	1.276	1.147	0.896	0.000	0.000	0.000	0.000	0.000	0.000	0.000	0.000	0.000	0.000	0.000	0.000	0.000	0.000	80	486	1576	1681	0.059	Error	Error	804	772	0	0	896	785	0	0	0	0
3	5	16	"MSE1"	"YOL033W"	11390	33520	100	1597	1681	513	69	79	56	100	100	0	1801	1904	562	114	138	146	100	100	0	0	0	0	0	0	0	0	0	0	0	0	0	0	0	0	0	0	0	0.906	0.901	0.886	0.904	1.233	0.884	0.924	0.000	0.000	0.000	0.000	0.000	0.000	0.000	0.000	0.000	0.000	0.000	0.000	0.000	0.000	80	496	3215	3402	-0.143	Error	Error	1528	1687	0	0	1612	1790	0	0	0	0
3	6	16	"GSH2"	"YOL049W"	11590	33520	100	4057	4607	2406	65	77	60	100	100	0	3091	3409	1982	114	138	140	100	100	0	0	0	0	0	0	0	0	0	0	0	0	0	0	0	0	0	0	0	1.341	1.378	1.358	1.457	1.395	1.301	0.923	0.000	0.000	0.000	0.000	0.000	0.000	0.000	0.000	0.000	0.000	0.000	0.000	0.000	0.000	80	514	6969	7837	0.423	Error	Error	3992	2977	0	0	4542	3295	0	0	0	0
3	7	16	"MET22"	"YOL064C"	11790	33520	110	3557	3958	1374	69	116	325	100	100	0	3964	4320	1464	115	197	522	100	100	0	0	0	0	0	0	0	0	0	0	0	0	0	0	0	0	0	0	0	0.906	0.925	0.918	0.925	1.141	0.914	0.935	0.000	0.000	0.000	0.000	0.000	0.000	0.000	0.000	0.000	0.000	0.000	0.000	0.000	0.000	80	584	7337	8094	-0.142	Error	Error	3488	3849	0	0	3889	4205	0	0	0	0
3	8	16	"IRA2"	"YOL081W"	12000	33520	100	893	1089	701	73	114	309	86	57	0	882	1046	712	122	191	499	57	42	0	0	0	0	0	0	0	0	0	0	0	0	0	0	0	0	0	0	0	1.079	1.100	1.135	1.193	1.547	1.039	0.906	0.000	0.000	0.000	0.000	0.000	0.000	0.000	0.000	0.000	0.000	0.000	0.000	0.000	0.000	80	497	1580	1940	0.110	Error	Error	820	760	0	0	1016	924	0	0	0	0
3	9	16	"WRS1"	"YOL097C"	12190	33520	110	3783	4209	1263	74	92	145	100	100	0	9316	9720	2544	131	212	706	100	100	0	0	0	0	0	0	0	0	0	0	0	0	0	0	0	0	0	0	0	0.404	0.431	0.432	0.428	1.128	0.430	0.924	0.000	0.000	0.000	0.000	0.000	0.000	0.000	0.000	0.000	0.000	0.000	0.000	0.000	0.000	80	544	12894	13724	-1.308	Error	Error	3709	9185	0	0	4135	9589	0	0	0	0
3	10	16	""	"YOL019W"	12390	33520	110	1940	2193	914	70	88	147	100	100	0	1955	1966	781	119	199	699	92	63	0	0	0	0	0	0	0	0	0	0	0	0	0	0	0	0	0	0	0	1.019	1.149	1.129	1.164	1.275	1.139	0.926	0.000	0.000	0.000	0.000	0.000	0.000	0.000	0.000	0.000	0.000	0.000	0.000	0.000	0.000	80	552	3706	3970	0.026	Error	Error	1870	1836	0	0	2123	1847	0	0	0	0
3	11	16	""	"YOL035C"	12600	33520	110	2484	2416	1031	67	73	35	100	100	0	1861	1793	793	113	124	66	97	95	0	0	0	0	0	0	0	0	0	0	0	0	0	0	0	0	0	0	0	1.383	1.398	1.391	1.569	1.651	1.402	0.904	0.000	0.000	0.000	0.000	0.000	0.000	0.000	0.000	0.000	0.000	0.000	0.000	0.000	0.000	80	552	4165	4029	0.468	Error	Error	2417	1748	0	0	2349	1680	0	0	0	0
3	12	16	"GAL11"	"YOL051W"	12790	33520	110	2816	2902	1273	73	81	32	100	100	0	3915	3758	1700	116	126	56	100	98	0	0	0	0	0	0	0	0	0	0	0	0	0	0	0	0	0	0	0	0.722	0.777	0.804	0.812	1.449	0.746	0.929	0.000	0.000	0.000	0.000	0.000	0.000	0.000	0.000	0.000	0.000	0.000	0.000	0.000	0.000	80	558	6542	6471	-0.470	Error	Error	2743	3799	0	0	2829	3642	0	0	0	0
3	13	16	"RIB2"	"YOL066C"	12990	33520	110	1241	1307	564	90	100	84	98	96	0	1129	1158	480	127	142	95	95	93	0	0	0	0	0	0	0	0	0	0	0	0	0	0	0	0	0	0	0	1.149	1.180	1.154	1.217	1.760	1.219	0.893	0.000	0.000	0.000	0.000	0.000	0.000	0.000	0.000	0.000	0.000	0.000	0.000	0.000	0.000	80	568	2153	2248	0.200	Error	Error	1151	1002	0	0	1217	1031	0	0	0	0
3	14	16	""	"YOL083W"	13190	33520	110	2840	3289	1491	98	107	62	100	100	0	1939	2021	911	140	157	107	96	96	0	0	0	0	0	0	0	0	0	0	0	0	0	0	0	0	0	0	0	1.524	1.696	1.687	1.735	1.541	1.721	0.889	0.000	0.000	0.000	0.000	0.000	0.000	0.000	0.000	0.000	0.000	0.000	0.000	0.000	0.000	80	568	4541	5072	0.608	Error	Error	2742	1799	0	0	3191	1881	0	0	0	0
3	15	16	""	"YOL099C"	13390	33520	110	3329	3793	2036	88	110	151	100	100	0	1543	1607	769	128	150	138	100	91	0	0	0	0	0	0	0	0	0	0	0	0	0	0	0	0	0	0	0	2.290	2.505	2.484	2.535	1.260	2.667	0.887	0.000	0.000	0.000	0.000	0.000	0.000	0.000	0.000	0.000	0.000	0.000	0.000	0.000	0.000	80	554	4656	5184	1.196	Error	Error	3241	1415	0	0	3705	1479	0	0	0	0
3	16	16	"DIS3"	"YOL021C"	13590	33520	110	1554	1673	476	81	102	145	100	100	0	3467	3526	972	127	158	199	100	100	0	0	0	0	0	0	0	0	0	0	0	0	0	0	0	0	0	0	0	0.441	0.468	0.458	0.469	1.223	0.452	0.913	0.000	0.000	0.000	0.000	0.000	0.000	0.000	0.000	0.000	0.000	0.000	0.000	0.000	0.000	80	568	4813	4991	-1.181	Error	Error	1473	3340	0	0	1592	3399	0	0	0	0
3	17	16	""	"YOL037C"	13790	33520	110	718	692	241	77	89	46	100	97	0	955	909	289	122	147	168	93	91	0	0	0	0	0	0	0	0	0	0	0	0	0	0	0	0	0	0	0	0.770	0.781	0.787	0.799	1.485	0.786	0.914	0.000	0.000	0.000	0.000	0.000	0.000	0.000	0.000	0.000	0.000	0.000	0.000	0.000	0.000	80	558	1474	1402	-0.378	Error	Error	641	833	0	0	615	787	0	0	0	0
3	18	16	""	"YOL053C-A"	13980	33520	110	30028	25298	10161	80	400	2442	100	96	0	1860	1622	724	111	145	200	95	87	0	0	0	0	0	0	0	0	0	0	0	0	0	0	0	0	0	0	0	17.123	16.690	16.464	17.392	1.494	17.315	0.909	0.000	0.000	0.000	0.000	0.000	0.000	0.000	0.000	0.000	0.000	0.000	0.000	0.000	0.000	80	566	31697	26729	4.098	Error	Error	29948	1749	0	0	25218	1511	0	0	0	0
3	19	16	"HST1"	"YOL068C"	14190	33520	110	3133	3280	1011	72	311	2044	91	22	0	4196	4490	1279	115	143	186	100	100	0	0	0	0	0	0	0	0	0	0	0	0	0	0	0	0	0	0	0	0.750	0.733	0.724	0.727	1.152	0.723	0.926	0.000	0.000	0.000	0.000	0.000	0.000	0.000	0.000	0.000	0.000	0.000	0.000	0.000	0.000	80	576	7142	7583	-0.415	Error	Error	3061	4081	0	0	3208	4375	0	0	0	0
3	20	16	""	"YOL085C"	14390	33520	100	394	372	122	65	72	39	97	93	0	455	428	135	115	129	91	91	82	0	0	0	0	0	0	0	0	0	0	0	0	0	0	0	0	0	0	0	0.968	0.981	0.957	0.986	1.397	0.975	0.852	0.000	0.000	0.000	0.000	0.000	0.000	0.000	0.000	0.000	0.000	0.000	0.000	0.000	0.000	80	513	669	620	-0.047	Error	Error	329	340	0	0	307	313	0	0	0	0
3	21	16	""	"YOL101C"	14600	33530	110	594	526	203	63	67	27	100	96	0	696	610	271	112	119	39	90	88	0	0	0	0	0	0	0	0	0	0	0	0	0	0	0	0	0	0	0	0.909	0.930	0.968	1.093	2.232	0.897	0.870	0.000	0.000	0.000	0.000	0.000	0.000	0.000	0.000	0.000	0.000	0.000	0.000	0.000	0.000	80	609	1115	961	-0.137	Error	Error	531	584	0	0	463	498	0	0	0	0
3	1	17	"KIN4"	"YOR233W"	10590	33710	110	926	903	233	64	67	43	100	100	0	1155	1160	326	110	117	70	100	98	0	0	0	0	0	0	0	0	0	0	0	0	0	0	0	0	0	0	0	0.825	0.799	0.809	0.820	1.346	0.777	0.903	0.000	0.000	0.000	0.000	0.000	0.000	0.000	0.000	0.000	0.000	0.000	0.000	0.000	0.000	80	582	1907	1889	-0.278	Error	Error	862	1045	0	0	839	1050	0	0	0	0
3	2	17	"APC5"	"YOR249C"	10790	33710	110	987	1056	279	66	74	59	100	100	0	1114	1133	321	113	127	101	100	98	0	0	0	0	0	0	0	0	0	0	0	0	0	0	0	0	0	0	0	0.920	0.971	0.949	0.990	1.249	0.950	0.897	0.000	0.000	0.000	0.000	0.000	0.000	0.000	0.000	0.000	0.000	0.000	0.000	0.000	0.000	80	558	1922	2010	-0.120	Error	Error	921	1001	0	0	990	1020	0	0	0	0
3	3	17	"RBL2"	"YOR265W"	10990	33710	110	3026	3293	1093	68	101	222	100	100	0	2243	2312	763	112	158	273	100	96	0	0	0	0	0	0	0	0	0	0	0	0	0	0	0	0	0	0	0	1.388	1.466	1.460	1.492	1.371	1.464	0.918	0.000	0.000	0.000	0.000	0.000	0.000	0.000	0.000	0.000	0.000	0.000	0.000	0.000	0.000	80	567	5089	5425	0.473	Error	Error	2958	2131	0	0	3225	2200	0	0	0	0
3	4	17	""	"YOR281C"	11190	33710	110	2532	2784	797	75	127	286	100	100	0	2600	2699	687	121	196	379	100	100	0	0	0	0	0	0	0	0	0	0	0	0	0	0	0	0	0	0	0	0.991	1.051	1.038	1.045	1.141	1.068	0.927	0.000	0.000	0.000	0.000	0.000	0.000	0.000	0.000	0.000	0.000	0.000	0.000	0.000	0.000	80	558	4936	5287	-0.013	Error	Error	2457	2479	0	0	2709	2578	0	0	0	0
3	5	17	"TIM18"	"YOR297C"	11390	33710	110	1282	1330	498	71	140	377	93	83	0	1221	1196	445	122	182	297	95	81	0	0	0	0	0	0	0	0	0	0	0	0	0	0	0	0	0	0	0	1.102	1.172	1.124	1.202	1.353	1.157	0.918	0.000	0.000	0.000	0.000	0.000	0.000	0.000	0.000	0.000	0.000	0.000	0.000	0.000	0.000	80	584	2310	2333	0.140	Error	Error	1211	1099	0	0	1259	1074	0	0	0	0
3	6	17	"RPL20B"	"YOR312C"	11610	33720	110	11638	11093	3319	66	127	369	100	100	0	21115	20677	6627	120	156	173	100	100	0	0	0	0	0	0	0	0	0	0	0	0	0	0	0	0	0	0	0	0.551	0.536	0.549	0.542	1.197	0.532	0.938	0.000	0.000	0.000	0.000	0.000	0.000	0.000	0.000	0.000	0.000	0.000	0.000	0.000	0.000	80	565	32567	31584	-0.859	Error	Error	11572	20995	0	0	11027	20557	0	0	0	0
3	7	17	"SNR17A"	"YOR235W"	11800	33720	110	566	532	158	67	82	74	98	96	0	1049	970	303	118	141	134	97	92	0	0	0	0	0	0	0	0	0	0	0	0	0	0	0	0	0	0	0	0.536	0.546	0.531	0.553	1.305	0.534	0.916	0.000	0.000	0.000	0.000	0.000	0.000	0.000	0.000	0.000	0.000	0.000	0.000	0.000	0.000	80	548	1430	1317	-0.900	Error	Error	499	931	0	0	465	852	0	0	0	0
3	8	17	""	"YOR251C"	11990	33710	110	2620	2716	746	65	89	195	100	100	0	2270	2349	658	113	147	238	100	100	0	0	0	0	0	0	0	0	0	0	0	0	0	0	0	0	0	0	0	1.185	1.186	1.175	1.194	1.160	1.185	0.935	0.000	0.000	0.000	0.000	0.000	0.000	0.000	0.000	0.000	0.000	0.000	0.000	0.000	0.000	80	556	4712	4887	0.244	Error	Error	2555	2157	0	0	2651	2236	0	0	0	0
3	9	17	""	"YOR267C"	12190	33720	100	1601	1686	613	68	91	166	100	100	0	3373	3610	1335	121	169	252	100	100	0	0	0	0	0	0	0	0	0	0	0	0	0	0	0	0	0	0	0	0.471	0.464	0.456	0.464	1.211	0.440	0.909	0.000	0.000	0.000	0.000	0.000	0.000	0.000	0.000	0.000	0.000	0.000	0.000	0.000	0.000	80	507	4785	5107	-1.085	Error	Error	1533	3252	0	0	1618	3489	0	0	0	0
3	10	17	""	"YOR283W"	12390	33710	110	2816	2942	840	72	90	99	100	100	0	2094	2267	608	120	155	189	100	100	0	0	0	0	0	0	0	0	0	0	0	0	0	0	0	0	0	0	0	1.390	1.337	1.324	1.332	1.162	1.377	0.930	0.000	0.000	0.000	0.000	0.000	0.000	0.000	0.000	0.000	0.000	0.000	0.000	0.000	0.000	80	558	4718	5017	0.475	Error	Error	2744	1974	0	0	2870	2147	0	0	0	0
3	11	17	"BUD7"	"YOR299W"	12590	33720	100	1378	1415	406	80	98	87	100	100	0	2023	2199	615	125	148	120	100	100	0	0	0	0	0	0	0	0	0	0	0	0	0	0	0	0	0	0	0	0.684	0.644	0.621	0.642	1.255	0.623	0.914	0.000	0.000	0.000	0.000	0.000	0.000	0.000	0.000	0.000	0.000	0.000	0.000	0.000	0.000	80	506	3196	3409	-0.548	Error	Error	1298	1898	0	0	1335	2074	0	0	0	0
3	12	17	""	"YOR314W"	12790	33720	100	754	1261	1252	80	87	31	100	100	0	525	859	825	126	134	50	98	97	0	0	0	0	0	0	0	0	0	0	0	0	0	0	0	0	0	0	0	1.689	1.611	1.774	1.789	1.504	1.609	0.842	0.000	0.000	0.000	0.000	0.000	0.000	0.000	0.000	0.000	0.000	0.000	0.000	0.000	0.000	80	504	1073	1914	0.756	Error	Error	674	399	0	0	1181	733	0	0	0	0
3	13	17	"HES1"	"YOR237W"	12990	33720	110	1257	1253	438	82	87	37	100	100	0	1690	1651	669	127	135	48	100	100	0	0	0	0	0	0	0	0	0	0	0	0	0	0	0	0	0	0	0	0.752	0.768	0.757	0.805	1.291	0.755	0.892	0.000	0.000	0.000	0.000	0.000	0.000	0.000	0.000	0.000	0.000	0.000	0.000	0.000	0.000	80	586	2738	2695	-0.412	Error	Error	1175	1563	0	0	1171	1524	0	0	0	0
3	14	17	""	"YOR253W"	13190	33720	110	5415	5977	2232	99	125	133	100	100	0	6710	7400	2667	146	210	398	100	100	0	0	0	0	0	0	0	0	0	0	0	0	0	0	0	0	0	0	0	0.810	0.810	0.819	0.806	1.147	0.821	0.929	0.000	0.000	0.000	0.000	0.000	0.000	0.000	0.000	0.000	0.000	0.000	0.000	0.000	0.000	80	566	11880	13132	-0.304	Error	Error	5316	6564	0	0	5878	7254	0	0	0	0
3	15	17	"PAC1"	"YOR269W"	13400	33720	120	892	982	376	92	126	181	98	95	0	1480	1568	702	140	203	387	93	85	0	0	0	0	0	0	0	0	0	0	0	0	0	0	0	0	0	0	0	0.597	0.623	0.601	0.687	1.684	0.585	0.883	0.000	0.000	0.000	0.000	0.000	0.000	0.000	0.000	0.000	0.000	0.000	0.000	0.000	0.000	120	634	2140	2318	-0.744	Error	Error	800	1340	0	0	890	1428	0	0	0	0
3	16	17	""	"YOR285W"	13590	33720	110	17977	17390	5971	106	124	94	100	100	0	18483	17264	5421	160	207	354	100	100	0	0	0	0	0	0	0	0	0	0	0	0	0	0	0	0	0	0	0	0.975	1.011	1.001	1.001	1.240	1.015	0.933	0.000	0.000	0.000	0.000	0.000	0.000	0.000	0.000	0.000	0.000	0.000	0.000	0.000	0.000	80	540	36194	34388	-0.036	Error	Error	17871	18323	0	0	17284	17104	0	0	0	0
3	17	17	"RAX1"	"YOR301W"	13790	33720	110	1412	1446	444	88	112	104	100	100	0	1263	1278	388	136	185	355	100	85	0	0	0	0	0	0	0	0	0	0	0	0	0	0	0	0	0	0	0	1.175	1.189	1.188	1.197	1.180	1.216	0.936	0.000	0.000	0.000	0.000	0.000	0.000	0.000	0.000	0.000	0.000	0.000	0.000	0.000	0.000	80	558	2451	2500	0.232	Error	Error	1324	1127	0	0	1358	1142	0	0	0	0
3	18	17	"COT1"	"YOR316C"	13980	33720	110	1587	1696	412	85	150	496	100	98	0	1225	1318	326	125	174	244	100	98	0	0	0	0	0	0	0	0	0	0	0	0	0	0	0	0	0	0	0	1.365	1.350	1.312	1.359	1.296	1.331	0.893	0.000	0.000	0.000	0.000	0.000	0.000	0.000	0.000	0.000	0.000	0.000	0.000	0.000	0.000	80	566	2602	2804	0.449	Error	Error	1502	1100	0	0	1611	1193	0	0	0	0
3	19	17	""	"YOR239W"	14190	33720	110	1712	1891	692	77	103	146	100	100	0	2025	2250	825	126	168	225	100	100	0	0	0	0	0	0	0	0	0	0	0	0	0	0	0	0	0	0	0	0.861	0.854	0.850	0.856	1.172	0.893	0.905	0.000	0.000	0.000	0.000	0.000	0.000	0.000	0.000	0.000	0.000	0.000	0.000	0.000	0.000	80	576	3534	3938	-0.216	Error	Error	1635	1899	0	0	1814	2124	0	0	0	0
[truncated: 1,843,228 more chars]
