# Supplementary material for: Genome-Wide Mapping of the Cohesin Complex in the Yeast Saccharomyces cerevisiae
Source: PLoS Biol. 2004 Jul 27;2(9):e259. doi: 10.1371/journal.pbio.0020259 (PMC490026; doi:10.1371/journal.pbio.0020259)
Supplement: Dataset S51 — Cy3 = polyA+ RNA nocodazole arrest galactose Mcd1-18Myc in W303; Cy5 = polyA+ reference RNA. (2.2 MB XLS). [file pbio.0020259.sd051.xls]

ATF	1.0
27	82    
"Type=GenePix Results 2"
"DateTime=2002/10/30 10:16:24"
"Settings=L:\cohesin followup\expression\ya1s4p2_0108.gps"
"GalFile=L:\arraying&printing\YA1S4P2.gal"
"PixelSize=10"
"Wavelengths=635	532"
"ImageFiles=L:\cohesin followup\expression\ya1s4p2_0108_635.tif 0	L:\cohesin followup\expression\ya1s4p2_0108_532.tif 0"
"NormalizationMethod=None"
"NormalizationFactors=1	1"
"JpegImage=L:\cohesin followup\expression\ya1s4p2_0108.jpg"
"RatioFormulations=W1/W2 (635/532)"
"Barcode="
"BackgroundSubtraction=LocalFeature"
"ImageOrigin=600, 29310"
"JpegOrigin=1040, 29910"
"Creator=GenePix Pro 4.0.1.9"
"Scanner=GenePix 4000B [87097]"
"FocusPosition=0"
"Temperature=28.98"
"LinesAveraged=1"
"Comment=Cy5refCy31827gal091702"
"PMTGain=520	490"
"ScanPower=100	100"
"LaserPower=3.35	3.71"
"LaserOnTime=16972	16984"
"ScanRegion=60,2931,2028,4853"
"Supplier="
"Block"	"Column"	"Row"	"Name"	"ID"	"X"	"Y"	"Dia."	"F635 Median"	"F635 Mean"	"F635 SD"	"B635 Median"	"B635 Mean"	"B635 SD"	"% > B635+1SD"	"% > B635+2SD"	"F635 % Sat."	"F532 Median"	"F532 Mean"	"F532 SD"	"B532 Median"	"B532 Mean"	"B532 SD"	"% > B532+1SD"	"% > B532+2SD"	"F532 % Sat."	"F3 Median"	"F3 Mean"	"F3 SD"	"B3 Median"	"B3 Mean"	"B3 SD"	"% > B3+1SD"	"% > B3+2SD"	"F3 % Sat."	"F4 Median"	"F4 Mean"	"F4 SD"	"B4 Median"	"B4 Mean"	"B4 SD"	"% > B4+1SD"	"% > B4+2SD"	"F4 % Sat."	"Ratio of Medians (635/532)"	"Ratio of Means (635/532)"	"Median of Ratios (635/532)"	"Mean of Ratios (635/532)"	"Ratios SD (635/532)"	"Rgn Ratio (635/532)"	"Rgn R� (635/532)"	"Ratio of Medians (Ratio/2)"	"Ratio of Means (Ratio/2)"	"Median of Ratios (Ratio/2)"	"Mean of Ratios (Ratio/2)"	"Ratios SD (Ratio/2)"	"Rgn Ratio (Ratio/2)"	"Rgn R� (Ratio/2)"	"Ratio of Medians (Ratio/3)"	"Ratio of Means (Ratio/3)"	"Median of Ratios (Ratio/3)"	"Mean of Ratios (Ratio/3)"	"Ratios SD (Ratio/3)"	"Rgn Ratio (Ratio/3)"	"Rgn R� (Ratio/3)"	"F Pixels"	"B Pixels"	"Sum of Medians"	"Sum of Means"	"Log Ratio (635/532)"	"Log Ratio (Ratio/2)"	"Log Ratio (Ratio/3)"	"F635 Median - B635"	"F532 Median - B532"	"F3 Median - B3"	"F4 Median - B4"	"F635 Mean - B635"	"F532 Mean - B532"	"F3 Mean - B3"	"F4 Mean - B4"	"Flags"	"Normalize"
1	1	1	""	"YBL081W"	1480	30230	80	2150	2387	854	46	48	11	100	100	0	2001	2078	948	98	98	16	100	100	0	0	0	0	0	0	0	0	0	0	0	0	0	0	0	0	0	0	0	1.106	1.182	1.125	1.293	1.642	1.108	0.918	0.000	0.000	0.000	0.000	0.000	0.000	0.000	0.000	0.000	0.000	0.000	0.000	0.000	0.000	52	320	4007	4321	0.145	Error	Error	2104	1903	0	0	2341	1980	0	0	0	0
1	2	1	"BRN1"	"YBL097W"	1680	30230	80	587	690	350	49	50	13	100	100	0	826	1093	633	101	102	17	100	100	0	0	0	0	0	0	0	0	0	0	0	0	0	0	0	0	0	0	0	0.742	0.646	0.620	0.708	1.760	0.593	0.876	0.000	0.000	0.000	0.000	0.000	0.000	0.000	0.000	0.000	0.000	0.000	0.000	0.000	0.000	52	340	1263	1633	-0.430	Error	Error	538	725	0	0	641	992	0	0	0	0
1	3	1	""	"YBL112C"	1880	30230	80	3271	3125	971	50	50	12	100	100	0	7496	7456	3218	104	104	18	100	100	0	0	0	0	0	0	0	0	0	0	0	0	0	0	0	0	0	0	0	0.436	0.418	0.409	0.442	1.379	0.379	0.922	0.000	0.000	0.000	0.000	0.000	0.000	0.000	0.000	0.000	0.000	0.000	0.000	0.000	0.000	52	340	10613	10427	-1.198	Error	Error	3221	7392	0	0	3075	7352	0	0	0	0
1	4	1	""	"YBR013C"	2080	30230	80	663	638	150	49	49	11	100	100	0	370	353	90	103	104	18	100	98	0	0	0	0	0	0	0	0	0	0	0	0	0	0	0	0	0	0	0	2.300	2.356	2.499	2.508	1.717	2.430	0.801	0.000	0.000	0.000	0.000	0.000	0.000	0.000	0.000	0.000	0.000	0.000	0.000	0.000	0.000	52	340	881	839	1.201	Error	Error	614	267	0	0	589	250	0	0	0	0
1	5	1	"CDS1"	"YBR029C"	2280	30230	80	419	473	223	49	49	11	100	100	0	594	697	358	101	102	19	100	100	0	0	0	0	0	0	0	0	0	0	0	0	0	0	0	0	0	0	0	0.751	0.711	0.713	0.753	1.502	0.659	0.871	0.000	0.000	0.000	0.000	0.000	0.000	0.000	0.000	0.000	0.000	0.000	0.000	0.000	0.000	52	340	863	1020	-0.414	Error	Error	370	493	0	0	424	596	0	0	0	0
1	6	1	"GIP1"	"YBR045C"	2490	30230	80	227	244	86	49	50	13	100	100	0	486	508	192	100	102	19	100	100	0	0	0	0	0	0	0	0	0	0	0	0	0	0	0	0	0	0	0	0.461	0.478	0.489	0.492	1.446	0.463	0.859	0.000	0.000	0.000	0.000	0.000	0.000	0.000	0.000	0.000	0.000	0.000	0.000	0.000	0.000	52	340	564	603	-1.117	Error	Error	178	386	0	0	195	408	0	0	0	0
1	7	1	""	"YBL083C"	2680	30230	80	444	431	169	48	50	17	100	100	0	886	769	354	100	102	25	100	100	0	0	0	0	0	0	0	0	0	0	0	0	0	0	0	0	0	0	0	0.504	0.572	0.574	0.626	1.454	0.519	0.900	0.000	0.000	0.000	0.000	0.000	0.000	0.000	0.000	0.000	0.000	0.000	0.000	0.000	0.000	52	340	1182	1052	-0.989	Error	Error	396	786	0	0	383	669	0	0	0	0
1	8	1	"ATP1"	"YBL099W"	2890	30230	80	1918	1881	977	49	51	13	100	100	0	3829	4030	2107	97	101	19	100	100	0	0	0	0	0	0	0	0	0	0	0	0	0	0	0	0	0	0	0	0.501	0.466	0.481	0.467	1.432	0.453	0.926	0.000	0.000	0.000	0.000	0.000	0.000	0.000	0.000	0.000	0.000	0.000	0.000	0.000	0.000	52	340	5601	5765	-0.998	Error	Error	1869	3732	0	0	1832	3933	0	0	0	0
1	9	1	"NTH2"	"YBR001C"	3090	30230	80	209	226	85	51	53	16	100	98	0	1142	1381	642	99	102	30	100	100	0	0	0	0	0	0	0	0	0	0	0	0	0	0	0	0	0	0	0	0.151	0.137	0.136	0.135	1.516	0.134	0.870	0.000	0.000	0.000	0.000	0.000	0.000	0.000	0.000	0.000	0.000	0.000	0.000	0.000	0.000	52	340	1201	1457	-2.723	Error	Error	158	1043	0	0	175	1282	0	0	0	0
1	10	1	"MNN2"	"YBR015C"	3280	30230	80	5123	4811	1649	49	53	42	100	100	0	8094	7463	3288	99	111	165	100	100	0	0	0	0	0	0	0	0	0	0	0	0	0	0	0	0	0	0	0	0.635	0.647	0.628	0.681	1.401	0.583	0.913	0.000	0.000	0.000	0.000	0.000	0.000	0.000	0.000	0.000	0.000	0.000	0.000	0.000	0.000	52	340	13069	12126	-0.656	Error	Error	5074	7995	0	0	4762	7364	0	0	0	0
1	11	1	"RPL4A"	"YBR031W"	3480	30230	80	24125	22627	8070	50	52	13	100	100	0	29125	25129	9315	98	100	18	100	100	0	0	0	0	0	0	0	0	0	0	0	0	0	0	0	0	0	0	0	0.829	0.902	0.920	0.923	1.312	0.856	0.922	0.000	0.000	0.000	0.000	0.000	0.000	0.000	0.000	0.000	0.000	0.000	0.000	0.000	0.000	52	337	53102	47608	-0.270	Error	Error	24075	29027	0	0	22577	25031	0	0	0	0
1	12	1	""	"YBR047W"	3690	30230	80	1284	1138	418	49	51	12	100	100	0	1374	1296	385	98	98	17	100	100	0	0	0	0	0	0	0	0	0	0	0	0	0	0	0	0	0	0	0	0.968	0.909	0.885	0.873	1.379	0.940	0.897	0.000	0.000	0.000	0.000	0.000	0.000	0.000	0.000	0.000	0.000	0.000	0.000	0.000	0.000	52	332	2511	2287	-0.047	Error	Error	1235	1276	0	0	1089	1198	0	0	0	0
1	13	1	"BOI1"	"YBL085W"	3890	30230	80	211	247	115	50	51	12	100	100	0	395	451	256	94	97	20	98	98	0	0	0	0	0	0	0	0	0	0	0	0	0	0	0	0	0	0	0	0.535	0.552	0.556	0.572	1.631	0.464	0.720	0.000	0.000	0.000	0.000	0.000	0.000	0.000	0.000	0.000	0.000	0.000	0.000	0.000	0.000	52	332	462	554	-0.903	Error	Error	161	301	0	0	197	357	0	0	0	0
1	14	1	"ECM21"	"YBL101C"	4090	30230	90	747	690	288	50	52	13	100	100	0	1063	1015	451	97	100	22	100	98	0	0	0	0	0	0	0	0	0	0	0	0	0	0	0	0	0	0	0	0.722	0.697	0.718	0.719	1.449	0.675	0.920	0.000	0.000	0.000	0.000	0.000	0.000	0.000	0.000	0.000	0.000	0.000	0.000	0.000	0.000	52	420	1663	1558	-0.471	Error	Error	697	966	0	0	640	918	0	0	0	0
1	15	1	"COQ1"	"YBR003W"	4290	30230	90	4688	4263	1614	51	52	12	100	100	0	7231	6517	2460	98	100	19	100	100	0	0	0	0	0	0	0	0	0	0	0	0	0	0	0	0	0	0	0	0.650	0.656	0.652	0.659	1.486	0.654	0.931	0.000	0.000	0.000	0.000	0.000	0.000	0.000	0.000	0.000	0.000	0.000	0.000	0.000	0.000	52	420	11770	10631	-0.621	Error	Error	4637	7133	0	0	4212	6419	0	0	0	0
1	16	1	"KAP104"	"YBR017C"	4490	30240	90	2699	2432	885	51	51	12	100	100	0	2710	2413	977	100	101	18	100	100	0	0	0	0	0	0	0	0	0	0	0	0	0	0	0	0	0	0	0	1.015	1.029	1.020	1.056	1.373	0.992	0.930	0.000	0.000	0.000	0.000	0.000	0.000	0.000	0.000	0.000	0.000	0.000	0.000	0.000	0.000	52	420	5258	4694	0.021	Error	Error	2648	2610	0	0	2381	2313	0	0	0	0
1	17	1	""	"YBR033W"	4680	30240	90	5886	6004	2078	51	53	14	100	100	0	8539	8565	3357	100	101	17	100	100	0	0	0	0	0	0	0	0	0	0	0	0	0	0	0	0	0	0	0	0.691	0.703	0.711	0.723	1.331	0.660	0.908	0.000	0.000	0.000	0.000	0.000	0.000	0.000	0.000	0.000	0.000	0.000	0.000	0.000	0.000	52	420	14274	14418	-0.532	Error	Error	5835	8439	0	0	5953	8465	0	0	0	0
1	18	1	"REB1"	"YBR049C"	4890	30240	80	1270	1191	411	52	53	14	100	100	0	2292	2114	858	101	103	19	100	100	0	0	0	0	0	0	0	0	0	0	0	0	0	0	0	0	0	0	0	0.556	0.566	0.575	0.593	1.453	0.532	0.892	0.000	0.000	0.000	0.000	0.000	0.000	0.000	0.000	0.000	0.000	0.000	0.000	0.000	0.000	52	340	3409	3152	-0.847	Error	Error	1218	2191	0	0	1139	2013	0	0	0	0
1	19	1	"RPL23A"	"YBL087C"	5080	30230	90	24933	23147	12671	56	69	127	100	100	0	12605	11519	5753	102	113	105	98	96	0	0	0	0	0	0	0	0	0	0	0	0	0	0	0	0	0	0	0	1.990	2.023	2.028	2.082	1.807	2.075	0.908	0.000	0.000	0.000	0.000	0.000	0.000	0.000	0.000	0.000	0.000	0.000	0.000	0.000	0.000	52	420	37380	34508	0.993	Error	Error	24877	12503	0	0	23091	11417	0	0	0	0
1	20	1	""	"YBL101W-B"	5300	30240	80	1208	1163	357	56	59	20	100	100	0	9127	8383	3230	101	103	19	100	100	0	0	0	0	0	0	0	0	0	0	0	0	0	0	0	0	0	0	0	0.128	0.134	0.135	0.145	1.489	0.124	0.903	0.000	0.000	0.000	0.000	0.000	0.000	0.000	0.000	0.000	0.000	0.000	0.000	0.000	0.000	52	340	10178	9389	-2.970	Error	Error	1152	9026	0	0	1107	8282	0	0	0	0
1	21	1	""	"YBR005W"	5480	30240	80	1792	1617	513	55	56	13	100	100	0	4858	4618	1686	105	109	33	100	100	0	0	0	0	0	0	0	0	0	0	0	0	0	0	0	0	0	0	0	0.365	0.346	0.341	0.355	1.338	0.307	0.922	0.000	0.000	0.000	0.000	0.000	0.000	0.000	0.000	0.000	0.000	0.000	0.000	0.000	0.000	52	340	6490	6075	-1.452	Error	Error	1737	4753	0	0	1562	4513	0	0	0	0
1	1	2	"GAL10"	"YBR019C"	1490	30420	80	606	580	168	48	49	12	100	100	0	64915	56114	16803	102	105	19	100	100	46	0	0	0	0	0	0	0	0	0	0	0	0	0	0	0	0	0	0	0.009	0.009	0.012	0.014	1.496	0.009	0.876	0.000	0.000	0.000	0.000	0.000	0.000	0.000	0.000	0.000	0.000	0.000	0.000	0.000	0.000	52	332	65371	56544	-6.860	Error	Error	558	64813	0	0	532	56012	0	0	0	0
1	2	2	"PDX3"	"YBR035C"	1690	30420	90	9198	8791	1619	50	51	13	100	100	0	18283	17853	3651	106	108	21	100	100	0	0	0	0	0	0	0	0	0	0	0	0	0	0	0	0	0	0	0	0.503	0.493	0.500	0.494	1.178	0.488	0.936	0.000	0.000	0.000	0.000	0.000	0.000	0.000	0.000	0.000	0.000	0.000	0.000	0.000	0.000	52	420	27325	26488	-0.991	Error	Error	9148	18177	0	0	8741	17747	0	0	0	0
1	3	2	""	"YBR051W"	1880	30430	90	678	671	119	49	50	11	100	100	0	818	819	165	106	106	17	100	100	0	0	0	0	0	0	0	0	0	0	0	0	0	0	0	0	0	0	0	0.883	0.872	0.865	0.882	1.229	0.856	0.893	0.000	0.000	0.000	0.000	0.000	0.000	0.000	0.000	0.000	0.000	0.000	0.000	0.000	0.000	52	420	1341	1335	-0.179	Error	Error	629	712	0	0	622	713	0	0	0	0
1	4	2	""	"YCL045C"	2090	30420	70	114	122	46	48	49	12	100	84	0	250	275	109	98	100	18	100	100	0	0	0	0	0	0	0	0	0	0	0	0	0	0	0	0	0	0	0	0.434	0.418	0.379	0.402	1.657	0.380	0.717	0.000	0.000	0.000	0.000	0.000	0.000	0.000	0.000	0.000	0.000	0.000	0.000	0.000	0.000	32	236	218	251	-1.204	Error	Error	66	152	0	0	74	177	0	0	0	0
1	5	2	""	"YCL061C"	2290	30420	90	192	191	52	51	52	12	100	100	0	409	399	129	102	105	22	98	96	0	0	0	0	0	0	0	0	0	0	0	0	0	0	0	0	0	0	0	0.459	0.471	0.481	0.497	1.647	0.438	0.805	0.000	0.000	0.000	0.000	0.000	0.000	0.000	0.000	0.000	0.000	0.000	0.000	0.000	0.000	52	420	448	437	-1.123	Error	Error	141	307	0	0	140	297	0	0	0	0
1	6	2	""	"YCLX04W"	2490	30430	90	1010	966	210	51	52	12	100	100	0	1205	1190	260	104	107	22	100	100	0	0	0	0	0	0	0	0	0	0	0	0	0	0	0	0	0	0	0	0.871	0.843	0.847	0.845	1.198	0.842	0.925	0.000	0.000	0.000	0.000	0.000	0.000	0.000	0.000	0.000	0.000	0.000	0.000	0.000	0.000	52	420	2060	2001	-0.199	Error	Error	959	1101	0	0	915	1086	0	0	0	0
1	7	2	"SAT4"	"YCR008W"	2680	30420	70	316	326	93	51	51	14	100	100	0	475	438	154	103	104	21	100	100	0	0	0	0	0	0	0	0	0	0	0	0	0	0	0	0	0	0	0	0.712	0.821	0.861	0.883	1.423	0.750	0.875	0.000	0.000	0.000	0.000	0.000	0.000	0.000	0.000	0.000	0.000	0.000	0.000	0.000	0.000	32	236	637	610	-0.489	Error	Error	265	372	0	0	275	335	0	0	0	0
1	8	2	""	"YCR023C"	2880	30430	80	2180	2078	764	50	50	11	100	100	0	3618	3363	1206	102	104	19	100	100	0	0	0	0	0	0	0	0	0	0	0	0	0	0	0	0	0	0	0	0.606	0.622	0.597	0.627	1.385	0.595	0.917	0.000	0.000	0.000	0.000	0.000	0.000	0.000	0.000	0.000	0.000	0.000	0.000	0.000	0.000	52	340	5646	5289	-0.723	Error	Error	2130	3516	0	0	2028	3261	0	0	0	0
1	9	2	"PHO87"	"YCR037C"	3080	30430	80	2516	2540	1022	50	51	15	100	100	0	4988	4706	1894	99	102	29	100	100	0	0	0	0	0	0	0	0	0	0	0	0	0	0	0	0	0	0	0	0.504	0.540	0.545	0.550	1.320	0.506	0.920	0.000	0.000	0.000	0.000	0.000	0.000	0.000	0.000	0.000	0.000	0.000	0.000	0.000	0.000	52	340	7355	7097	-0.987	Error	Error	2466	4889	0	0	2490	4607	0	0	0	0
1	10	2	""	"YCL047C"	3280	30430	80	360	339	85	49	50	12	100	100	0	572	590	201	98	100	20	100	98	0	0	0	0	0	0	0	0	0	0	0	0	0	0	0	0	0	0	0	0.656	0.589	0.646	0.632	1.438	0.539	0.885	0.000	0.000	0.000	0.000	0.000	0.000	0.000	0.000	0.000	0.000	0.000	0.000	0.000	0.000	52	340	785	782	-0.608	Error	Error	311	474	0	0	290	492	0	0	0	0
1	11	2	""	"YCL063W"	3480	30430	80	1429	1379	240	50	51	13	100	100	0	1302	1285	223	98	99	19	100	100	0	0	0	0	0	0	0	0	0	0	0	0	0	0	0	0	0	0	0	1.145	1.120	1.128	1.123	1.188	1.111	0.918	0.000	0.000	0.000	0.000	0.000	0.000	0.000	0.000	0.000	0.000	0.000	0.000	0.000	0.000	52	340	2583	2516	0.196	Error	Error	1379	1204	0	0	1329	1187	0	0	0	0
1	12	2	""	"YCLX06C"	3690	30430	90	5006	4661	1265	52	52	14	100	100	0	5626	5418	1548	98	101	27	100	100	0	0	0	0	0	0	0	0	0	0	0	0	0	0	0	0	0	0	0	0.896	0.866	0.844	0.870	1.226	0.841	0.931	0.000	0.000	0.000	0.000	0.000	0.000	0.000	0.000	0.000	0.000	0.000	0.000	0.000	0.000	52	420	10482	9929	-0.158	Error	Error	4954	5528	0	0	4609	5320	0	0	0	0
1	13	2	""	"YCR010C"	3890	30430	90	4904	4907	1650	53	55	15	100	100	0	1063	1048	276	99	102	28	100	100	0	0	0	0	0	0	0	0	0	0	0	0	0	0	0	0	0	0	0	5.032	5.115	4.971	4.998	1.239	5.368	0.926	0.000	0.000	0.000	0.000	0.000	0.000	0.000	0.000	0.000	0.000	0.000	0.000	0.000	0.000	52	420	5815	5803	2.331	Error	Error	4851	964	0	0	4854	949	0	0	0	0
1	14	2	"PMP1"	"YCR024C-A"	4090	30430	90	39108	34556	12097	56	62	45	100	100	0	39751	34880	11384	103	105	22	100	100	0	0	0	0	0	0	0	0	0	0	0	0	0	0	0	0	0	0	0	0.985	0.992	1.008	0.995	1.344	0.993	0.935	0.000	0.000	0.000	0.000	0.000	0.000	0.000	0.000	0.000	0.000	0.000	0.000	0.000	0.000	52	420	78700	69277	-0.022	Error	Error	39052	39648	0	0	34500	34777	0	0	0	0
1	15	2	"MATALPHA2"	"YCR039C"	4290	30440	90	4497	4257	1080	55	56	15	100	100	0	9304	8920	2496	105	107	24	100	100	0	0	0	0	0	0	0	0	0	0	0	0	0	0	0	0	0	0	0	0.483	0.477	0.472	0.482	1.231	0.470	0.930	0.000	0.000	0.000	0.000	0.000	0.000	0.000	0.000	0.000	0.000	0.000	0.000	0.000	0.000	52	420	13641	13017	-1.050	Error	Error	4442	9199	0	0	4202	8815	0	0	0	0
1	16	2	""	"YCL049C"	4480	30440	80	259	284	144	54	54	13	100	100	0	528	552	299	104	103	19	100	100	0	0	0	0	0	0	0	0	0	0	0	0	0	0	0	0	0	0	0	0.483	0.513	0.500	0.537	1.476	0.477	0.842	0.000	0.000	0.000	0.000	0.000	0.000	0.000	0.000	0.000	0.000	0.000	0.000	0.000	0.000	52	340	629	678	-1.048	Error	Error	205	424	0	0	230	448	0	0	0	0
1	17	2	""	"YCL065W"	4680	30440	80	2468	2321	668	55	57	17	100	100	0	2459	2282	603	103	104	18	100	100	0	0	0	0	0	0	0	0	0	0	0	0	0	0	0	0	0	0	0	1.024	1.040	1.067	1.036	1.213	1.010	0.920	0.000	0.000	0.000	0.000	0.000	0.000	0.000	0.000	0.000	0.000	0.000	0.000	0.000	0.000	52	340	4769	4445	0.034	Error	Error	2413	2356	0	0	2266	2179	0	0	0	0
1	18	2	""	"YCLX08C"	4880	30440	90	2857	2740	755	56	58	15	100	100	0	652	620	176	108	110	24	98	98	0	0	0	0	0	0	0	0	0	0	0	0	0	0	0	0	0	0	0	5.149	5.242	5.384	5.298	1.343	5.730	0.867	0.000	0.000	0.000	0.000	0.000	0.000	0.000	0.000	0.000	0.000	0.000	0.000	0.000	0.000	52	420	3345	3196	2.364	Error	Error	2801	544	0	0	2684	512	0	0	0	0
1	19	2	"PGK1"	"YCR012W"	5080	30440	90	17130	15011	6349	59	62	19	100	100	0	31277	26682	11110	110	114	28	100	100	0	0	0	0	0	0	0	0	0	0	0	0	0	0	0	0	0	0	0	0.548	0.563	0.554	0.561	1.385	0.537	0.918	0.000	0.000	0.000	0.000	0.000	0.000	0.000	0.000	0.000	0.000	0.000	0.000	0.000	0.000	52	420	48238	41524	-0.868	Error	Error	17071	31167	0	0	14952	26572	0	0	0	0
1	20	2	""	"YCR026C"	5290	30440	90	782	827	335	56	56	15	100	100	0	1605	1802	882	106	111	42	100	100	0	0	0	0	0	0	0	0	0	0	0	0	0	0	0	0	0	0	0	0.484	0.455	0.449	0.472	1.348	0.418	0.913	0.000	0.000	0.000	0.000	0.000	0.000	0.000	0.000	0.000	0.000	0.000	0.000	0.000	0.000	52	420	2225	2467	-1.046	Error	Error	726	1499	0	0	771	1696	0	0	0	0
1	21	2	""	"YCR041W"	5480	30440	90	2797	2584	840	58	61	24	100	100	0	3069	3056	1081	114	127	108	100	100	0	0	0	0	0	0	0	0	0	0	0	0	0	0	0	0	0	0	0	0.927	0.859	0.845	0.879	1.285	0.803	0.913	0.000	0.000	0.000	0.000	0.000	0.000	0.000	0.000	0.000	0.000	0.000	0.000	0.000	0.000	52	420	5694	5468	-0.110	Error	Error	2739	2955	0	0	2526	2942	0	0	0	0
1	1	3	"LRE1"	"YCL051W"	1490	30620	80	184	197	78	48	49	12	100	100	0	391	410	150	101	101	19	100	100	0	0	0	0	0	0	0	0	0	0	0	0	0	0	0	0	0	0	0	0.469	0.482	0.463	0.463	1.566	0.471	0.830	0.000	0.000	0.000	0.000	0.000	0.000	0.000	0.000	0.000	0.000	0.000	0.000	0.000	0.000	52	332	426	458	-1.092	Error	Error	136	290	0	0	149	309	0	0	0	0
1	2	3	"HMLALPHA2"	"YCL067C"	1690	30630	90	5637	5246	1403	50	83	300	100	100	0	13803	12716	3759	105	220	1148	100	100	0	0	0	0	0	0	0	0	0	0	0	0	0	0	0	0	0	0	0	0.408	0.412	0.412	0.416	1.179	0.395	0.927	0.000	0.000	0.000	0.000	0.000	0.000	0.000	0.000	0.000	0.000	0.000	0.000	0.000	0.000	52	420	19285	17807	-1.294	Error	Error	5587	13698	0	0	5196	12611	0	0	0	0
1	3	3	""	"YCLX10C"	1890	30630	90	6112	5790	1273	50	51	12	100	100	0	3467	3258	779	106	107	20	100	100	0	0	0	0	0	0	0	0	0	0	0	0	0	0	0	0	0	0	0	1.804	1.821	1.794	1.840	1.199	1.804	0.923	0.000	0.000	0.000	0.000	0.000	0.000	0.000	0.000	0.000	0.000	0.000	0.000	0.000	0.000	52	420	9423	8892	0.851	Error	Error	6062	3361	0	0	5740	3152	0	0	0	0
1	4	3	"POL4"	"YCR014C"	2090	30630	80	1487	1507	299	51	52	12	100	100	0	2659	2624	628	104	107	19	100	100	0	0	0	0	0	0	0	0	0	0	0	0	0	0	0	0	0	0	0	0.562	0.578	0.575	0.584	1.168	0.550	0.923	0.000	0.000	0.000	0.000	0.000	0.000	0.000	0.000	0.000	0.000	0.000	0.000	0.000	0.000	52	340	3991	3976	-0.831	Error	Error	1436	2555	0	0	1456	2520	0	0	0	0
1	5	3	"FEN2"	"YCR028C"	2280	30630	80	2681	2694	479	53	54	12	100	100	0	3097	3249	828	105	108	20	100	100	0	0	0	0	0	0	0	0	0	0	0	0	0	0	0	0	0	0	0	0.878	0.840	0.855	0.855	1.204	0.759	0.915	0.000	0.000	0.000	0.000	0.000	0.000	0.000	0.000	0.000	0.000	0.000	0.000	0.000	0.000	52	340	5620	5785	-0.187	Error	Error	2628	2992	0	0	2641	3144	0	0	0	0
1	6	3	""	"YCR043C"	2490	30630	80	3895	3770	770	53	55	14	100	100	0	8795	8027	2225	110	112	22	100	100	0	0	0	0	0	0	0	0	0	0	0	0	0	0	0	0	0	0	0	0.442	0.469	0.469	0.486	1.232	0.428	0.915	0.000	0.000	0.000	0.000	0.000	0.000	0.000	0.000	0.000	0.000	0.000	0.000	0.000	0.000	52	340	12527	11634	-1.177	Error	Error	3842	8685	0	0	3717	7917	0	0	0	0
1	7	3	"SHR3"	"YDL212W"	2680	30630	80	5343	5167	2205	51	52	12	100	100	0	4655	4674	2193	106	107	20	98	96	0	0	0	0	0	0	0	0	0	0	0	0	0	0	0	0	0	0	0	1.163	1.120	1.112	1.205	1.616	1.085	0.918	0.000	0.000	0.000	0.000	0.000	0.000	0.000	0.000	0.000	0.000	0.000	0.000	0.000	0.000	52	340	9841	9684	0.218	Error	Error	5292	4549	0	0	5116	4568	0	0	0	0
1	8	3	""	"YDL228C"	2880	30630	80	17245	17167	8378	53	54	14	100	100	0	7156	7844	3885	109	109	22	100	100	0	0	0	0	0	0	0	0	0	0	0	0	0	0	0	0	0	0	0	2.440	2.213	2.038	2.335	1.569	2.198	0.890	0.000	0.000	0.000	0.000	0.000	0.000	0.000	0.000	0.000	0.000	0.000	0.000	0.000	0.000	52	340	24239	24849	1.287	Error	Error	17192	7047	0	0	17114	7735	0	0	0	0
1	9	3	"THI13"	"YDL244W"	3080	30630	80	473	517	239	50	51	12	100	100	0	1292	1265	597	100	102	19	98	96	0	0	0	0	0	0	0	0	0	0	0	0	0	0	0	0	0	0	0	0.355	0.401	0.430	0.421	1.488	0.366	0.872	0.000	0.000	0.000	0.000	0.000	0.000	0.000	0.000	0.000	0.000	0.000	0.000	0.000	0.000	52	340	1615	1632	-1.495	Error	Error	423	1192	0	0	467	1165	0	0	0	0
1	10	3	"RPL4B"	"YDR012W"	3280	30630	80	7939	8456	5551	51	52	12	100	100	0	8675	9037	6052	99	100	19	100	100	0	0	0	0	0	0	0	0	0	0	0	0	0	0	0	0	0	0	0	0.920	0.940	0.954	1.022	1.502	0.894	0.888	0.000	0.000	0.000	0.000	0.000	0.000	0.000	0.000	0.000	0.000	0.000	0.000	0.000	0.000	52	340	16464	17343	-0.121	Error	Error	7888	8576	0	0	8405	8938	0	0	0	0
1	11	3	"REG1"	"YDR028C"	3480	30630	80	449	464	203	48	49	11	100	100	0	850	900	415	95	97	19	100	96	0	0	0	0	0	0	0	0	0	0	0	0	0	0	0	0	0	0	0	0.531	0.517	0.512	0.549	1.526	0.476	0.905	0.000	0.000	0.000	0.000	0.000	0.000	0.000	0.000	0.000	0.000	0.000	0.000	0.000	0.000	52	340	1156	1221	-0.913	Error	Error	401	755	0	0	416	805	0	0	0	0
1	12	3	"HEM13"	"YDR044W"	3680	30630	90	2071	2028	942	48	50	12	100	100	0	707	739	359	95	97	19	98	98	0	0	0	0	0	0	0	0	0	0	0	0	0	0	0	0	0	0	0	3.306	3.075	2.988	3.298	1.621	2.805	0.902	0.000	0.000	0.000	0.000	0.000	0.000	0.000	0.000	0.000	0.000	0.000	0.000	0.000	0.000	52	420	2635	2624	1.725	Error	Error	2023	612	0	0	1980	644	0	0	0	0
1	13	3	""	"YDL214C"	3890	30630	80	216	218	99	49	51	12	98	98	0	392	416	196	95	97	18	96	94	0	0	0	0	0	0	0	0	0	0	0	0	0	0	0	0	0	0	0	0.562	0.526	0.576	0.541	1.905	0.481	0.773	0.000	0.000	0.000	0.000	0.000	0.000	0.000	0.000	0.000	0.000	0.000	0.000	0.000	0.000	52	340	464	490	-0.831	Error	Error	167	297	0	0	169	321	0	0	0	0
1	14	3	"PTP1"	"YDL230W"	4090	30630	90	886	863	293	52	52	13	100	100	0	2642	2522	871	96	97	17	100	100	0	0	0	0	0	0	0	0	0	0	0	0	0	0	0	0	0	0	0	0.328	0.334	0.343	0.338	1.436	0.318	0.894	0.000	0.000	0.000	0.000	0.000	0.000	0.000	0.000	0.000	0.000	0.000	0.000	0.000	0.000	52	420	3380	3237	-1.610	Error	Error	834	2546	0	0	811	2426	0	0	0	0
1	15	3	""	"YDL246C"	4280	30630	80	104	128	77	49	50	13	94	80	0	195	259	196	95	98	24	92	78	0	0	0	0	0	0	0	0	0	0	0	0	0	0	0	0	0	0	0	0.550	0.482	0.545	0.518	1.965	0.389	0.736	0.000	0.000	0.000	0.000	0.000	0.000	0.000	0.000	0.000	0.000	0.000	0.000	0.000	0.000	52	340	155	243	-0.862	Error	Error	55	100	0	0	79	164	0	0	0	0
1	16	3	""	"YDR014W"	4490	30640	90	530	597	286	51	51	11	100	100	0	1062	1174	639	100	101	19	98	98	0	0	0	0	0	0	0	0	0	0	0	0	0	0	0	0	0	0	0	0.498	0.508	0.504	0.561	1.806	0.463	0.884	0.000	0.000	0.000	0.000	0.000	0.000	0.000	0.000	0.000	0.000	0.000	0.000	0.000	0.000	52	420	1441	1620	-1.006	Error	Error	479	962	0	0	546	1074	0	0	0	0
1	17	3	"RAD28"	"YDR030C"	4680	30640	80	152	153	57	54	54	12	96	90	0	352	356	150	104	106	21	94	94	0	0	0	0	0	0	0	0	0	0	0	0	0	0	0	0	0	0	0	0.395	0.393	0.402	0.373	1.468	0.360	0.858	0.000	0.000	0.000	0.000	0.000	0.000	0.000	0.000	0.000	0.000	0.000	0.000	0.000	0.000	52	340	346	351	-1.339	Error	Error	98	248	0	0	99	252	0	0	0	0
1	18	3	"BAP3"	"YDR046C"	4900	30640	90	1120	1112	547	53	56	29	98	98	0	1511	1487	725	104	108	45	96	94	0	0	0	0	0	0	0	0	0	0	0	0	0	0	0	0	0	0	0	0.758	0.766	0.769	0.774	1.526	0.759	0.893	0.000	0.000	0.000	0.000	0.000	0.000	0.000	0.000	0.000	0.000	0.000	0.000	0.000	0.000	52	420	2474	2442	-0.399	Error	Error	1067	1407	0	0	1059	1383	0	0	0	0
1	19	3	""	"YDL216C"	5090	30640	80	666	660	171	53	53	13	100	100	0	1749	1852	583	105	108	23	100	100	0	0	0	0	0	0	0	0	0	0	0	0	0	0	0	0	0	0	0	0.373	0.347	0.338	0.353	1.350	0.313	0.850	0.000	0.000	0.000	0.000	0.000	0.000	0.000	0.000	0.000	0.000	0.000	0.000	0.000	0.000	52	340	2257	2354	-1.423	Error	Error	613	1644	0	0	607	1747	0	0	0	0
1	20	3	"OST4"	"YDL232W"	5280	30640	80	4818	4720	1729	55	57	17	100	100	0	5486	5369	2125	107	112	44	100	100	0	0	0	0	0	0	0	0	0	0	0	0	0	0	0	0	0	0	0	0.885	0.887	0.876	0.903	1.291	0.812	0.929	0.000	0.000	0.000	0.000	0.000	0.000	0.000	0.000	0.000	0.000	0.000	0.000	0.000	0.000	52	340	10142	9927	-0.175	Error	Error	4763	5379	0	0	4665	5262	0	0	0	0
1	21	3	"COS7"	"YDL248W"	5490	30640	80	843	899	382	55	56	13	100	100	0	3328	3920	2098	109	109	20	100	100	0	0	0	0	0	0	0	0	0	0	0	0	0	0	0	0	0	0	0	0.245	0.221	0.208	0.234	1.545	0.196	0.855	0.000	0.000	0.000	0.000	0.000	0.000	0.000	0.000	0.000	0.000	0.000	0.000	0.000	0.000	52	340	4007	4655	-2.030	Error	Error	788	3219	0	0	844	3811	0	0	0	0
1	1	4	""	"YDR016C"	1490	30820	90	4200	4150	1558	49	50	12	100	100	0	5356	5334	2152	100	101	17	100	100	0	0	0	0	0	0	0	0	0	0	0	0	0	0	0	0	0	0	0	0.790	0.784	0.800	0.803	1.308	0.767	0.931	0.000	0.000	0.000	0.000	0.000	0.000	0.000	0.000	0.000	0.000	0.000	0.000	0.000	0.000	52	420	9407	9335	-0.341	Error	Error	4151	5256	0	0	4101	5234	0	0	0	0
1	2	4	""	"YDR032C"	1690	30830	90	3830	3504	1573	51	84	301	100	98	0	16400	15353	7319	104	218	1148	100	98	0	0	0	0	0	0	0	0	0	0	0	0	0	0	0	0	0	0	0	0.232	0.226	0.224	0.234	1.339	0.215	0.925	0.000	0.000	0.000	0.000	0.000	0.000	0.000	0.000	0.000	0.000	0.000	0.000	0.000	0.000	52	420	20075	18702	-2.108	Error	Error	3779	16296	0	0	3453	15249	0	0	0	0
1	3	4	""	"YDR048C"	1890	30820	90	629	573	200	49	50	13	100	100	0	1416	1297	418	104	105	19	100	100	0	0	0	0	0	0	0	0	0	0	0	0	0	0	0	0	0	0	0	0.442	0.439	0.469	0.433	1.302	0.443	0.922	0.000	0.000	0.000	0.000	0.000	0.000	0.000	0.000	0.000	0.000	0.000	0.000	0.000	0.000	52	420	1892	1717	-1.178	Error	Error	580	1312	0	0	524	1193	0	0	0	0
1	4	4	""	"YDL218W"	2090	30830	90	507	499	129	50	51	12	100	100	0	2007	1941	501	105	107	20	100	100	0	0	0	0	0	0	0	0	0	0	0	0	0	0	0	0	0	0	0	0.240	0.245	0.247	0.245	1.309	0.234	0.906	0.000	0.000	0.000	0.000	0.000	0.000	0.000	0.000	0.000	0.000	0.000	0.000	0.000	0.000	52	420	2359	2285	-2.057	Error	Error	457	1902	0	0	449	1836	0	0	0	0
1	5	4	"GYP7"	"YDL234C"	2280	30830	80	1521	1539	603	51	52	12	100	100	0	3979	4415	2003	106	106	19	100	100	0	0	0	0	0	0	0	0	0	0	0	0	0	0	0	0	0	0	0	0.380	0.345	0.346	0.357	1.286	0.322	0.923	0.000	0.000	0.000	0.000	0.000	0.000	0.000	0.000	0.000	0.000	0.000	0.000	0.000	0.000	52	340	5343	5797	-1.398	Error	Error	1470	3873	0	0	1488	4309	0	0	0	0
1	6	4	"YRB1"	"YDR002W"	2480	30830	90	16137	15499	2336	52	55	14	100	100	0	23798	23188	4079	108	109	20	100	100	0	0	0	0	0	0	0	0	0	0	0	0	0	0	0	0	0	0	0	0.679	0.669	0.663	0.673	1.106	0.628	0.935	0.000	0.000	0.000	0.000	0.000	0.000	0.000	0.000	0.000	0.000	0.000	0.000	0.000	0.000	52	420	39775	38527	-0.559	Error	Error	16085	23690	0	0	15447	23080	0	0	0	0
1	7	4	""	"YDR018C"	2680	30830	80	785	748	183	53	54	13	100	100	0	2286	2142	608	109	111	22	100	100	0	0	0	0	0	0	0	0	0	0	0	0	0	0	0	0	0	0	0	0.336	0.342	0.335	0.351	1.296	0.309	0.904	0.000	0.000	0.000	0.000	0.000	0.000	0.000	0.000	0.000	0.000	0.000	0.000	0.000	0.000	52	340	2909	2728	-1.572	Error	Error	732	2177	0	0	695	2033	0	0	0	0
1	8	4	"LYS14"	"YDR034C"	2880	30830	80	2635	2770	936	55	56	15	100	100	0	4689	4689	1987	110	114	24	100	100	0	0	0	0	0	0	0	0	0	0	0	0	0	0	0	0	0	0	0	0.563	0.593	0.597	0.621	1.356	0.542	0.921	0.000	0.000	0.000	0.000	0.000	0.000	0.000	0.000	0.000	0.000	0.000	0.000	0.000	0.000	52	340	7159	7294	-0.828	Error	Error	2580	4579	0	0	2715	4579	0	0	0	0
1	9	4	"TPI1"	"YDR050C"	3080	30830	80	40512	37735	10449	59	61	17	100	100	0	25473	23871	6805	113	116	26	100	100	0	0	0	0	0	0	0	0	0	0	0	0	0	0	0	0	0	0	0	1.595	1.586	1.605	1.597	1.218	1.525	0.929	0.000	0.000	0.000	0.000	0.000	0.000	0.000	0.000	0.000	0.000	0.000	0.000	0.000	0.000	52	340	65813	61434	0.674	Error	Error	40453	25360	0	0	37676	23758	0	0	0	0
1	10	4	"MRP1"	"YDR347W"	3280	30830	90	8764	9051	1702	58	60	16	100	100	0	10412	10958	2622	113	118	27	100	100	0	0	0	0	0	0	0	0	0	0	0	0	0	0	0	0	0	0	0	0.845	0.829	0.826	0.841	1.154	0.784	0.921	0.000	0.000	0.000	0.000	0.000	0.000	0.000	0.000	0.000	0.000	0.000	0.000	0.000	0.000	52	420	19005	19838	-0.242	Error	Error	8706	10299	0	0	8993	10845	0	0	0	0
1	11	4	"ESC2"	"YDR363W"	3480	30830	80	1724	1790	326	54	55	14	100	100	0	3418	3529	769	104	107	23	100	100	0	0	0	0	0	0	0	0	0	0	0	0	0	0	0	0	0	0	0	0.504	0.507	0.509	0.512	1.157	0.466	0.916	0.000	0.000	0.000	0.000	0.000	0.000	0.000	0.000	0.000	0.000	0.000	0.000	0.000	0.000	52	340	4984	5161	-0.989	Error	Error	1670	3314	0	0	1736	3425	0	0	0	0
1	12	4	"RGA2"	"YDR379W"	3680	30830	90	2414	2228	834	54	56	15	100	100	0	3706	3651	1181	106	109	27	100	100	0	0	0	0	0	0	0	0	0	0	0	0	0	0	0	0	0	0	0	0.656	0.613	0.594	0.597	1.246	0.607	0.939	0.000	0.000	0.000	0.000	0.000	0.000	0.000	0.000	0.000	0.000	0.000	0.000	0.000	0.000	52	420	5960	5719	-0.609	Error	Error	2360	3600	0	0	2174	3545	0	0	0	0
1	13	4	"SXM1"	"YDR395W"	3890	30830	90	9506	8762	3250	56	59	23	100	100	0	5763	5736	1590	108	112	25	100	100	0	0	0	0	0	0	0	0	0	0	0	0	0	0	0	0	0	0	0	1.671	1.547	1.569	1.470	1.426	1.620	0.903	0.000	0.000	0.000	0.000	0.000	0.000	0.000	0.000	0.000	0.000	0.000	0.000	0.000	0.000	52	420	15105	14334	0.741	Error	Error	9450	5655	0	0	8706	5628	0	0	0	0
1	14	4	""	"YDR411C"	4090	30830	90	3047	2831	610	54	56	15	100	100	0	5688	5653	1360	101	104	21	100	100	0	0	0	0	0	0	0	0	0	0	0	0	0	0	0	0	0	0	0	0.536	0.500	0.525	0.504	1.225	0.481	0.923	0.000	0.000	0.000	0.000	0.000	0.000	0.000	0.000	0.000	0.000	0.000	0.000	0.000	0.000	52	420	8580	8329	-0.900	Error	Error	2993	5587	0	0	2777	5552	0	0	0	0
1	15	4	"RPN9"	"YDR427W"	4290	30830	90	1798	1589	636	51	52	13	100	100	0	2726	2580	1066	98	101	18	100	100	0	0	0	0	0	0	0	0	0	0	0	0	0	0	0	0	0	0	0	0.665	0.620	0.630	0.626	1.418	0.605	0.933	0.000	0.000	0.000	0.000	0.000	0.000	0.000	0.000	0.000	0.000	0.000	0.000	0.000	0.000	52	420	4375	4020	-0.589	Error	Error	1747	2628	0	0	1538	2482	0	0	0	0
1	16	4	"YPS7"	"YDR349C"	4490	30830	90	444	400	134	53	55	17	100	100	0	720	714	194	103	106	28	100	100	0	0	0	0	0	0	0	0	0	0	0	0	0	0	0	0	0	0	0	0.634	0.568	0.558	0.552	1.314	0.589	0.893	0.000	0.000	0.000	0.000	0.000	0.000	0.000	0.000	0.000	0.000	0.000	0.000	0.000	0.000	52	420	1008	958	-0.658	Error	Error	391	617	0	0	347	611	0	0	0	0
1	17	4	""	"YDR365C"	4690	30830	90	4381	4126	1573	57	58	15	100	100	0	3908	3691	1296	109	111	23	100	100	0	0	0	0	0	0	0	0	0	0	0	0	0	0	0	0	0	0	0	1.138	1.136	1.096	1.139	1.253	1.123	0.870	0.000	0.000	0.000	0.000	0.000	0.000	0.000	0.000	0.000	0.000	0.000	0.000	0.000	0.000	52	420	8123	7651	0.187	Error	Error	4324	3799	0	0	4069	3582	0	0	0	0
1	18	4	"YRA1"	"YDR381W"	4890	30830	90	10863	10008	3107	61	71	99	100	100	0	10011	9611	3081	115	130	167	100	100	0	0	0	0	0	0	0	0	0	0	0	0	0	0	0	0	0	0	0	1.092	1.047	1.036	1.049	1.250	1.035	0.914	0.000	0.000	0.000	0.000	0.000	0.000	0.000	0.000	0.000	0.000	0.000	0.000	0.000	0.000	52	420	20698	19443	0.126	Error	Error	10802	9896	0	0	9947	9496	0	0	0	0
1	19	4	"NCB2"	"YDR397C"	5090	30840	100	5097	4633	1868	62	67	25	100	100	0	6323	5626	2492	114	123	49	97	95	0	0	0	0	0	0	0	0	0	0	0	0	0	0	0	0	0	0	0	0.811	0.829	0.839	0.985	1.975	0.804	0.920	0.000	0.000	0.000	0.000	0.000	0.000	0.000	0.000	0.000	0.000	0.000	0.000	0.000	0.000	80	520	11244	10083	-0.302	Error	Error	5035	6209	0	0	4571	5512	0	0	0	0
1	20	4	""	"YDR413C"	5290	30840	100	5866	5425	2174	64	73	38	100	100	0	5025	4640	2116	117	126	43	97	96	0	0	0	0	0	0	0	0	0	0	0	0	0	0	0	0	0	0	0	1.182	1.185	1.185	1.456	2.046	1.155	0.933	0.000	0.000	0.000	0.000	0.000	0.000	0.000	0.000	0.000	0.000	0.000	0.000	0.000	0.000	80	512	10710	9884	0.241	Error	Error	5802	4908	0	0	5361	4523	0	0	0	0
1	21	4	"TIF35"	"YDR429C"	5490	30840	100	13293	12641	4863	64	77	43	100	100	0	12351	11341	5430	116	130	52	98	97	0	0	0	0	0	0	0	0	0	0	0	0	0	0	0	0	0	0	0	1.081	1.120	1.128	1.307	1.835	1.069	0.915	0.000	0.000	0.000	0.000	0.000	0.000	0.000	0.000	0.000	0.000	0.000	0.000	0.000	0.000	80	526	25464	23802	0.113	Error	Error	13229	12235	0	0	12577	11225	0	0	0	0
1	1	5	"SBE2"	"YDR351W"	1490	31020	90	2805	2712	724	50	51	12	100	100	0	6151	5876	1547	102	103	18	100	100	0	0	0	0	0	0	0	0	0	0	0	0	0	0	0	0	0	0	0	0.455	0.461	0.480	0.465	1.310	0.465	0.923	0.000	0.000	0.000	0.000	0.000	0.000	0.000	0.000	0.000	0.000	0.000	0.000	0.000	0.000	52	420	8804	8436	-1.135	Error	Error	2755	6049	0	0	2662	5774	0	0	0	0
1	2	5	""	"YDR367W"	1690	31020	90	2764	3192	1521	53	55	29	100	100	0	3994	4567	2132	108	110	21	100	100	0	0	0	0	0	0	0	0	0	0	0	0	0	0	0	0	0	0	0	0.698	0.704	0.700	0.696	1.266	0.710	0.877	0.000	0.000	0.000	0.000	0.000	0.000	0.000	0.000	0.000	0.000	0.000	0.000	0.000	0.000	52	420	6597	7598	-0.519	Error	Error	2711	3886	0	0	3139	4459	0	0	0	0
1	3	5	""	"YDR383C"	1890	31020	90	1037	1097	523	53	54	15	100	100	0	1696	1974	759	107	109	22	100	100	0	0	0	0	0	0	0	0	0	0	0	0	0	0	0	0	0	0	0	0.619	0.559	0.523	0.533	1.298	0.579	0.872	0.000	0.000	0.000	0.000	0.000	0.000	0.000	0.000	0.000	0.000	0.000	0.000	0.000	0.000	52	420	2573	2911	-0.691	Error	Error	984	1589	0	0	1044	1867	0	0	0	0
1	4	5	"HPT1"	"YDR399W"	2090	31020	90	18651	17498	4350	56	58	16	100	100	0	10408	10172	2577	108	110	22	100	100	0	0	0	0	0	0	0	0	0	0	0	0	0	0	0	0	0	0	0	1.805	1.733	1.760	1.737	1.248	1.766	0.925	0.000	0.000	0.000	0.000	0.000	0.000	0.000	0.000	0.000	0.000	0.000	0.000	0.000	0.000	52	420	28895	27506	0.852	Error	Error	18595	10300	0	0	17442	10064	0	0	0	0
1	5	5	""	"YDR415C"	2300	31020	90	2147	1969	599	60	62	23	100	100	0	3862	3767	957	113	114	21	100	100	0	0	0	0	0	0	0	0	0	0	0	0	0	0	0	0	0	0	0	0.557	0.522	0.559	0.508	1.425	0.521	0.909	0.000	0.000	0.000	0.000	0.000	0.000	0.000	0.000	0.000	0.000	0.000	0.000	0.000	0.000	52	414	5836	5563	-0.845	Error	Error	2087	3749	0	0	1909	3654	0	0	0	0
1	6	5	""	"YDR431W"	2480	31030	90	783	726	221	60	63	19	100	100	0	1045	967	329	114	118	28	100	100	0	0	0	0	0	0	0	0	0	0	0	0	0	0	0	0	0	0	0	0.777	0.781	0.802	0.796	1.454	0.718	0.903	0.000	0.000	0.000	0.000	0.000	0.000	0.000	0.000	0.000	0.000	0.000	0.000	0.000	0.000	52	414	1654	1519	-0.365	Error	Error	723	931	0	0	666	853	0	0	0	0
1	7	5	"TRR1"	"YDR353W"	2690	31020	90	10369	10289	3046	58	65	35	100	100	0	12932	12726	3805	112	120	37	100	100	0	0	0	0	0	0	0	0	0	0	0	0	0	0	0	0	0	0	0	0.804	0.811	0.842	0.812	1.257	0.813	0.929	0.000	0.000	0.000	0.000	0.000	0.000	0.000	0.000	0.000	0.000	0.000	0.000	0.000	0.000	52	420	23131	22845	-0.314	Error	Error	10311	12820	0	0	10231	12614	0	0	0	0
1	8	5	"XRS2"	"YDR369C"	2880	31030	80	424	653	523	56	58	16	100	100	0	647	976	816	112	117	27	100	100	0	0	0	0	0	0	0	0	0	0	0	0	0	0	0	0	0	0	0	0.688	0.691	0.697	0.707	1.518	0.637	0.820	0.000	0.000	0.000	0.000	0.000	0.000	0.000	0.000	0.000	0.000	0.000	0.000	0.000	0.000	52	340	903	1461	-0.540	Error	Error	368	535	0	0	597	864	0	0	0	0
1	9	5	"EFT2"	"YDR385W"	3080	31030	80	31876	30446	5326	65	67	19	100	100	0	18358	18015	3697	122	124	30	100	100	0	0	0	0	0	0	0	0	0	0	0	0	0	0	0	0	0	0	0	1.744	1.698	1.664	1.711	1.167	1.618	0.917	0.000	0.000	0.000	0.000	0.000	0.000	0.000	0.000	0.000	0.000	0.000	0.000	0.000	0.000	52	340	50047	48274	0.803	Error	Error	31811	18236	0	0	30381	17893	0	0	0	0
1	10	5	""	"YDR401W"	3290	31030	90	579	565	138	63	66	20	100	100	0	896	860	200	113	121	31	100	100	0	0	0	0	0	0	0	0	0	0	0	0	0	0	0	0	0	0	0	0.659	0.672	0.680	0.673	1.281	0.642	0.870	0.000	0.000	0.000	0.000	0.000	0.000	0.000	0.000	0.000	0.000	0.000	0.000	0.000	0.000	52	420	1299	1249	-0.602	Error	Error	516	783	0	0	502	747	0	0	0	0
1	11	5	""	"YDR417C"	3490	31030	100	29869	24705	12254	59	65	23	100	100	0	11608	9925	4779	109	116	31	98	97	0	0	0	0	0	0	0	0	0	0	0	0	0	0	0	0	0	0	0	2.592	2.511	2.617	2.747	1.883	2.582	0.946	0.000	0.000	0.000	0.000	0.000	0.000	0.000	0.000	0.000	0.000	0.000	0.000	0.000	0.000	80	520	41309	34462	1.374	Error	Error	29810	11499	0	0	24646	9816	0	0	0	0
1	12	5	""	"YDR433W"	3680	31030	80	14689	13066	4325	67	72	27	100	100	0	4901	4202	1623	111	118	31	100	100	0	0	0	0	0	0	0	0	0	0	0	0	0	0	0	0	0	0	0	3.053	3.177	3.072	3.284	1.309	3.076	0.930	0.000	0.000	0.000	0.000	0.000	0.000	0.000	0.000	0.000	0.000	0.000	0.000	0.000	0.000	52	340	19412	17090	1.610	Error	Error	14622	4790	0	0	12999	4091	0	0	0	0
1	13	5	""	"YER097W"	3880	31030	80	402	399	75	65	68	20	100	100	0	600	589	146	111	114	25	100	100	0	0	0	0	0	0	0	0	0	0	0	0	0	0	0	0	0	0	0	0.689	0.699	0.748	0.720	1.431	0.637	0.821	0.000	0.000	0.000	0.000	0.000	0.000	0.000	0.000	0.000	0.000	0.000	0.000	0.000	0.000	52	340	826	812	-0.537	Error	Error	337	489	0	0	334	478	0	0	0	0
1	14	5	""	"YER113C"	4080	31030	80	2803	2724	410	57	60	17	100	100	0	4036	3910	813	105	108	22	100	100	0	0	0	0	0	0	0	0	0	0	0	0	0	0	0	0	0	0	0	0.699	0.701	0.693	0.709	1.142	0.644	0.930	0.000	0.000	0.000	0.000	0.000	0.000	0.000	0.000	0.000	0.000	0.000	0.000	0.000	0.000	52	340	6677	6472	-0.518	Error	Error	2746	3931	0	0	2667	3805	0	0	0	0
1	15	5	""	"YER128W"	4280	31030	90	1644	1625	357	54	55	14	100	100	0	3393	3333	924	105	107	22	100	100	0	0	0	0	0	0	0	0	0	0	0	0	0	0	0	0	0	0	0	0.484	0.487	0.493	0.495	1.190	0.450	0.906	0.000	0.000	0.000	0.000	0.000	0.000	0.000	0.000	0.000	0.000	0.000	0.000	0.000	0.000	52	420	4878	4799	-1.048	Error	Error	1590	3288	0	0	1571	3228	0	0	0	0
1	16	5	"UBP5"	"YER144C"	4480	31030	80	1671	1562	710	53	55	13	100	100	0	2520	2730	1287	106	108	23	100	100	0	0	0	0	0	0	0	0	0	0	0	0	0	0	0	0	0	0	0	0.670	0.575	0.569	0.568	1.271	0.540	0.906	0.000	0.000	0.000	0.000	0.000	0.000	0.000	0.000	0.000	0.000	0.000	0.000	0.000	0.000	52	340	4032	4133	-0.577	Error	Error	1618	2414	0	0	1509	2624	0	0	0	0
1	17	5	""	"YER160C"	4680	31030	80	1619	1506	474	54	55	12	100	100	0	21539	18566	7616	111	117	55	100	100	0	0	0	0	0	0	0	0	0	0	0	0	0	0	0	0	0	0	0	0.073	0.079	0.073	0.084	1.553	0.070	0.903	0.000	0.000	0.000	0.000	0.000	0.000	0.000	0.000	0.000	0.000	0.000	0.000	0.000	0.000	52	340	22993	19907	-3.775	Error	Error	1565	21428	0	0	1452	18455	0	0	0	0
1	18	5	"ECM32"	"YER176W"	4890	31030	90	1275	1361	621	55	55	13	100	100	0	1462	1558	732	108	110	26	100	100	0	0	0	0	0	0	0	0	0	0	0	0	0	0	0	0	0	0	0	0.901	0.901	0.867	0.921	1.273	0.880	0.942	0.000	0.000	0.000	0.000	0.000	0.000	0.000	0.000	0.000	0.000	0.000	0.000	0.000	0.000	52	420	2574	2756	-0.150	Error	Error	1220	1354	0	0	1306	1450	0	0	0	0
1	19	5	"PRS2"	"YER099C"	5090	31030	90	6151	5571	1783	60	61	16	100	100	0	7020	6830	2433	114	117	26	100	100	0	0	0	0	0	0	0	0	0	0	0	0	0	0	0	0	0	0	0	0.882	0.821	0.859	0.838	1.243	0.786	0.920	0.000	0.000	0.000	0.000	0.000	0.000	0.000	0.000	0.000	0.000	0.000	0.000	0.000	0.000	52	414	12997	12227	-0.181	Error	Error	6091	6906	0	0	5511	6716	0	0	0	0
1	20	5	"SPR6"	"YER115C"	5290	31030	90	750	755	196	60	62	16	100	100	0	1717	1691	465	115	118	25	100	100	0	0	0	0	0	0	0	0	0	0	0	0	0	0	0	0	0	0	0	0.431	0.441	0.428	0.442	1.297	0.419	0.889	0.000	0.000	0.000	0.000	0.000	0.000	0.000	0.000	0.000	0.000	0.000	0.000	0.000	0.000	52	414	2292	2271	-1.215	Error	Error	690	1602	0	0	695	1576	0	0	0	0
1	21	5	""	"YER130C"	5490	31030	90	1387	1297	353	56	58	15	100	100	0	3593	3475	891	108	110	24	100	100	0	0	0	0	0	0	0	0	0	0	0	0	0	0	0	0	0	0	0	0.382	0.369	0.374	0.366	1.226	0.352	0.919	0.000	0.000	0.000	0.000	0.000	0.000	0.000	0.000	0.000	0.000	0.000	0.000	0.000	0.000	52	414	4816	4608	-1.389	Error	Error	1331	3485	0	0	1241	3367	0	0	0	0
1	1	6	"LSM5"	"YER146W"	1480	31220	80	6311	5858	1464	52	54	13	100	100	0	5348	5072	1478	109	110	20	100	100	0	0	0	0	0	0	0	0	0	0	0	0	0	0	0	0	0	0	0	1.195	1.170	1.147	1.199	1.291	1.108	0.920	0.000	0.000	0.000	0.000	0.000	0.000	0.000	0.000	0.000	0.000	0.000	0.000	0.000	0.000	52	320	11498	10769	0.257	Error	Error	6259	5239	0	0	5806	4963	0	0	0	0
1	2	6	"RAD4"	"YER162C"	1690	31220	80	1067	1058	167	51	52	12	100	100	0	1965	1997	374	107	109	20	100	100	0	0	0	0	0	0	0	0	0	0	0	0	0	0	0	0	0	0	0	0.547	0.533	0.538	0.537	1.174	0.514	0.929	0.000	0.000	0.000	0.000	0.000	0.000	0.000	0.000	0.000	0.000	0.000	0.000	0.000	0.000	52	340	2874	2897	-0.871	Error	Error	1016	1858	0	0	1007	1890	0	0	0	0
1	3	6	"PDA1"	"YER178W"	1890	31220	90	9472	8417	2580	52	53	13	100	100	0	14706	13581	4246	106	109	26	100	100	0	0	0	0	0	0	0	0	0	0	0	0	0	0	0	0	0	0	0	0.645	0.621	0.635	0.620	1.211	0.577	0.938	0.000	0.000	0.000	0.000	0.000	0.000	0.000	0.000	0.000	0.000	0.000	0.000	0.000	0.000	52	420	24020	21840	-0.632	Error	Error	9420	14600	0	0	8365	13475	0	0	0	0
1	4	6	"AST2"	"YER101C"	2090	31220	90	1107	1093	165	55	57	14	100	100	0	2345	2419	436	112	114	25	100	100	0	0	0	0	0	0	0	0	0	0	0	0	0	0	0	0	0	0	0	0.471	0.450	0.446	0.452	1.175	0.418	0.912	0.000	0.000	0.000	0.000	0.000	0.000	0.000	0.000	0.000	0.000	0.000	0.000	0.000	0.000	52	420	3285	3345	-1.086	Error	Error	1052	2233	0	0	1038	2307	0	0	0	0
1	5	6	"RPL23B"	"YER117W"	2290	31220	90	25291	22586	5524	62	63	19	100	100	0	14257	13458	3506	115	119	24	100	100	0	0	0	0	0	0	0	0	0	0	0	0	0	0	0	0	0	0	0	1.784	1.688	1.709	1.704	1.189	1.713	0.937	0.000	0.000	0.000	0.000	0.000	0.000	0.000	0.000	0.000	0.000	0.000	0.000	0.000	0.000	52	420	39371	35867	0.835	Error	Error	25229	14142	0	0	22524	13343	0	0	0	0
1	6	6	"PMD1"	"YER132C"	2490	31220	80	2652	2602	1160	63	64	18	100	100	0	3080	3129	1361	117	122	30	100	100	0	0	0	0	0	0	0	0	0	0	0	0	0	0	0	0	0	0	0	0.874	0.843	0.860	0.837	1.358	0.843	0.924	0.000	0.000	0.000	0.000	0.000	0.000	0.000	0.000	0.000	0.000	0.000	0.000	0.000	0.000	52	340	5552	5551	-0.195	Error	Error	2589	2963	0	0	2539	3012	0	0	0	0
1	7	6	"SPT15"	"YER148W"	2690	31220	90	7586	7346	1416	63	69	49	100	100	0	12144	11993	2091	116	122	33	100	100	0	0	0	0	0	0	0	0	0	0	0	0	0	0	0	0	0	0	0	0.625	0.613	0.639	0.610	1.214	0.614	0.934	0.000	0.000	0.000	0.000	0.000	0.000	0.000	0.000	0.000	0.000	0.000	0.000	0.000	0.000	52	420	19551	19160	-0.677	Error	Error	7523	12028	0	0	7283	11877	0	0	0	0
1	8	6	"CHD1"	"YER164W"	2880	31230	90	1433	1692	1093	65	67	21	100	100	0	1985	2325	1450	123	129	33	100	100	0	0	0	0	0	0	0	0	0	0	0	0	0	0	0	0	0	0	0	0.735	0.739	0.735	0.732	1.378	0.729	0.915	0.000	0.000	0.000	0.000	0.000	0.000	0.000	0.000	0.000	0.000	0.000	0.000	0.000	0.000	52	420	3230	3829	-0.445	Error	Error	1368	1862	0	0	1627	2202	0	0	0	0
1	9	6	"ISC10"	"YER180C"	3080	31220	90	2505	2275	697	69	74	26	100	100	0	3423	3206	1036	128	135	41	100	100	0	0	0	0	0	0	0	0	0	0	0	0	0	0	0	0	0	0	0	0.739	0.717	0.717	0.735	1.366	0.680	0.924	0.000	0.000	0.000	0.000	0.000	0.000	0.000	0.000	0.000	0.000	0.000	0.000	0.000	0.000	52	420	5731	5284	-0.436	Error	Error	2436	3295	0	0	2206	3078	0	0	0	0
1	10	6	"SSA4"	"YER103W"	3280	31230	90	6090	6022	2587	60	65	23	100	100	0	9568	9599	3565	113	123	43	100	100	0	0	0	0	0	0	0	0	0	0	0	0	0	0	0	0	0	0	0	0.638	0.629	0.630	0.604	1.364	0.579	0.864	0.000	0.000	0.000	0.000	0.000	0.000	0.000	0.000	0.000	0.000	0.000	0.000	0.000	0.000	52	420	15485	15448	-0.649	Error	Error	6030	9455	0	0	5962	9486	0	0	0	0
1	11	6	""	"YER119C"	3490	31220	90	1032	916	346	62	66	23	100	100	0	1071	1003	333	116	124	40	100	100	0	0	0	0	0	0	0	0	0	0	0	0	0	0	0	0	0	0	0	1.016	0.963	0.953	0.946	1.266	0.956	0.903	0.000	0.000	0.000	0.000	0.000	0.000	0.000	0.000	0.000	0.000	0.000	0.000	0.000	0.000	52	414	1925	1741	0.022	Error	Error	970	955	0	0	854	887	0	0	0	0
1	12	6	""	"YER134C"	3690	31220	90	1915	1841	378	60	62	20	100	100	0	3779	3713	835	112	119	42	100	100	0	0	0	0	0	0	0	0	0	0	0	0	0	0	0	0	0	0	0	0.506	0.495	0.491	0.496	1.254	0.475	0.928	0.000	0.000	0.000	0.000	0.000	0.000	0.000	0.000	0.000	0.000	0.000	0.000	0.000	0.000	52	420	5522	5382	-0.983	Error	Error	1855	3667	0	0	1781	3601	0	0	0	0
1	13	6	"SPI1"	"YER150W"	3900	31230	90	1200	1117	333	62	66	30	100	100	0	4222	4185	1296	116	120	32	100	100	0	0	0	0	0	0	0	0	0	0	0	0	0	0	0	0	0	0	0	0.277	0.259	0.283	0.262	1.525	0.233	0.863	0.000	0.000	0.000	0.000	0.000	0.000	0.000	0.000	0.000	0.000	0.000	0.000	0.000	0.000	52	414	5244	5124	-1.851	Error	Error	1138	4106	0	0	1055	4069	0	0	0	0
1	14	6	""	"YER166W"	4080	31230	80	229	219	84	59	60	17	98	92	0	519	495	204	112	117	31	98	92	0	0	0	0	0	0	0	0	0	0	0	0	0	0	0	0	0	0	0	0.418	0.418	0.411	0.438	1.659	0.394	0.839	0.000	0.000	0.000	0.000	0.000	0.000	0.000	0.000	0.000	0.000	0.000	0.000	0.000	0.000	52	340	577	543	-1.259	Error	Error	170	407	0	0	160	383	0	0	0	0
1	15	6	""	"YER182W"	4290	31230	90	4430	4160	1213	58	60	21	100	100	0	12316	11561	3676	116	125	48	100	100	0	0	0	0	0	0	0	0	0	0	0	0	0	0	0	0	0	0	0	0.358	0.358	0.367	0.362	1.154	0.343	0.934	0.000	0.000	0.000	0.000	0.000	0.000	0.000	0.000	0.000	0.000	0.000	0.000	0.000	0.000	52	420	16572	15547	-1.481	Error	Error	4372	12200	0	0	4102	11445	0	0	0	0
1	16	6	"AMS1"	"YGL156W"	4480	31230	80	1140	1057	480	55	57	14	100	100	0	3390	3775	2139	113	117	27	100	100	0	0	0	0	0	0	0	0	0	0	0	0	0	0	0	0	0	0	0	0.331	0.274	0.294	0.286	1.334	0.238	0.897	0.000	0.000	0.000	0.000	0.000	0.000	0.000	0.000	0.000	0.000	0.000	0.000	0.000	0.000	52	340	4362	4664	-1.595	Error	Error	1085	3277	0	0	1002	3662	0	0	0	0
1	17	6	"NUP49"	"YGL172W"	4690	31230	80	2711	2701	318	56	57	13	100	100	0	4363	4390	723	113	115	28	100	100	0	0	0	0	0	0	0	0	0	0	0	0	0	0	0	0	0	0	0	0.625	0.618	0.625	0.623	1.163	0.585	0.926	0.000	0.000	0.000	0.000	0.000	0.000	0.000	0.000	0.000	0.000	0.000	0.000	0.000	0.000	52	340	6905	6922	-0.679	Error	Error	2655	4250	0	0	2645	4277	0	0	0	0
1	18	6	""	"YGL188C"	4890	31230	90	7783	7385	2235	59	59	13	100	100	0	19314	17751	6000	112	115	25	100	100	0	0	0	0	0	0	0	0	0	0	0	0	0	0	0	0	0	0	0	0.402	0.415	0.415	0.428	1.317	0.388	0.931	0.000	0.000	0.000	0.000	0.000	0.000	0.000	0.000	0.000	0.000	0.000	0.000	0.000	0.000	52	420	26926	24965	-1.314	Error	Error	7724	19202	0	0	7326	17639	0	0	0	0
1	19	6	""	"YGL204C"	5080	31230	90	1884	1849	478	62	64	19	100	100	0	1919	1870	541	122	129	49	100	100	0	0	0	0	0	0	0	0	0	0	0	0	0	0	0	0	0	0	0	1.014	1.022	1.022	1.045	1.349	0.964	0.908	0.000	0.000	0.000	0.000	0.000	0.000	0.000	0.000	0.000	0.000	0.000	0.000	0.000	0.000	52	420	3619	3535	0.020	Error	Error	1822	1797	0	0	1787	1748	0	0	0	0
1	20	6	""	"YGL220W"	5280	31230	90	11082	10710	3017	63	69	31	100	100	0	12549	11190	3672	123	133	70	100	100	0	0	0	0	0	0	0	0	0	0	0	0	0	0	0	0	0	0	0	0.887	0.962	0.971	0.982	1.239	0.907	0.947	0.000	0.000	0.000	0.000	0.000	0.000	0.000	0.000	0.000	0.000	0.000	0.000	0.000	0.000	52	420	23445	21714	-0.173	Error	Error	11019	12426	0	0	10647	11067	0	0	0	0
1	21	6	"MTO1"	"YGL236C"	5480	31230	90	3284	3062	675	62	66	20	100	100	0	2699	2521	773	114	122	32	100	100	0	0	0	0	0	0	0	0	0	0	0	0	0	0	0	0	0	0	0	1.246	1.246	1.227	1.294	1.236	1.159	0.923	0.000	0.000	0.000	0.000	0.000	0.000	0.000	0.000	0.000	0.000	0.000	0.000	0.000	0.000	52	420	5807	5407	0.318	Error	Error	3222	2585	0	0	3000	2407	0	0	0	0
1	1	7	"RCK1"	"YGL158W"	1480	31420	80	1531	1511	242	50	52	13	100	100	0	359	355	84	105	107	20	100	100	0	0	0	0	0	0	0	0	0	0	0	0	0	0	0	0	0	0	0	5.831	5.844	5.976	6.217	1.546	6.091	0.820	0.000	0.000	0.000	0.000	0.000	0.000	0.000	0.000	0.000	0.000	0.000	0.000	0.000	0.000	52	320	1735	1711	2.544	Error	Error	1481	254	0	0	1461	250	0	0	0	0
1	2	7	""	"YGL174W"	1700	31420	90	1681	1576	442	51	53	20	100	100	0	2224	2305	460	104	106	22	100	100	0	0	0	0	0	0	0	0	0	0	0	0	0	0	0	0	0	0	0	0.769	0.693	0.721	0.656	1.493	0.701	0.913	0.000	0.000	0.000	0.000	0.000	0.000	0.000	0.000	0.000	0.000	0.000	0.000	0.000	0.000	52	420	3750	3726	-0.379	Error	Error	1630	2120	0	0	1525	2201	0	0	0	0
1	3	7	"CDC55"	"YGL190C"	1890	31420	80	2891	2970	1319	51	52	11	100	100	0	3709	3361	1626	104	106	21	100	100	0	0	0	0	0	0	0	0	0	0	0	0	0	0	0	0	0	0	0	0.788	0.896	0.907	0.920	1.322	0.849	0.924	0.000	0.000	0.000	0.000	0.000	0.000	0.000	0.000	0.000	0.000	0.000	0.000	0.000	0.000	52	340	6445	6176	-0.344	Error	Error	2840	3605	0	0	2919	3257	0	0	0	0
1	4	7	"CHC1"	"YGL206C"	2090	31420	80	230	269	124	51	52	12	100	100	0	357	456	249	104	107	21	100	100	0	0	0	0	0	0	0	0	0	0	0	0	0	0	0	0	0	0	0	0.708	0.619	0.712	0.669	1.518	0.547	0.813	0.000	0.000	0.000	0.000	0.000	0.000	0.000	0.000	0.000	0.000	0.000	0.000	0.000	0.000	52	340	432	570	-0.499	Error	Error	179	253	0	0	218	352	0	0	0	0
1	5	7	""	"YGL222C"	2280	31420	80	1009	960	262	50	52	12	100	100	0	1793	1746	588	103	107	33	100	100	0	0	0	0	0	0	0	0	0	0	0	0	0	0	0	0	0	0	0	0.567	0.554	0.547	0.571	1.311	0.503	0.935	0.000	0.000	0.000	0.000	0.000	0.000	0.000	0.000	0.000	0.000	0.000	0.000	0.000	0.000	52	340	2649	2553	-0.817	Error	Error	959	1690	0	0	910	1643	0	0	0	0
1	6	7	"CSE1"	"YGL238W"	2480	31420	80	6682	6384	1491	53	55	14	100	100	0	5916	5471	1559	106	108	20	100	100	0	0	0	0	0	0	0	0	0	0	0	0	0	0	0	0	0	0	0	1.141	1.180	1.194	1.219	1.265	1.109	0.935	0.000	0.000	0.000	0.000	0.000	0.000	0.000	0.000	0.000	0.000	0.000	0.000	0.000	0.000	52	340	12439	11696	0.190	Error	Error	6629	5810	0	0	6331	5365	0	0	0	0
1	7	7	""	"YGL160W"	2680	31420	80	4006	4028	825	55	57	16	100	100	0	4659	4626	1107	108	111	23	100	100	0	0	0	0	0	0	0	0	0	0	0	0	0	0	0	0	0	0	0	0.868	0.879	0.876	0.889	1.207	0.843	0.911	0.000	0.000	0.000	0.000	0.000	0.000	0.000	0.000	0.000	0.000	0.000	0.000	0.000	0.000	52	334	8502	8491	-0.204	Error	Error	3951	4551	0	0	3973	4518	0	0	0	0
1	8	7	""	"YGL176C"	2890	31420	90	1570	1558	353	61	63	16	100	100	0	2071	2160	537	116	118	25	100	100	0	0	0	0	0	0	0	0	0	0	0	0	0	0	0	0	0	0	0	0.772	0.732	0.740	0.737	1.197	0.716	0.901	0.000	0.000	0.000	0.000	0.000	0.000	0.000	0.000	0.000	0.000	0.000	0.000	0.000	0.000	52	420	3464	3541	-0.374	Error	Error	1509	1955	0	0	1497	2044	0	0	0	0
1	9	7	"IME4"	"YGL192W"	3080	31420	90	729	718	141	63	66	21	100	100	0	3545	3750	1093	120	124	30	100	100	0	0	0	0	0	0	0	0	0	0	0	0	0	0	0	0	0	0	0	0.194	0.180	0.184	0.185	1.282	0.165	0.909	0.000	0.000	0.000	0.000	0.000	0.000	0.000	0.000	0.000	0.000	0.000	0.000	0.000	0.000	52	420	4091	4285	-2.363	Error	Error	666	3425	0	0	655	3630	0	0	0	0
1	10	7	"SIP2"	"YGL208W"	3280	31420	90	765	892	372	59	64	24	100	100	0	1402	1552	673	112	121	36	100	100	0	0	0	0	0	0	0	0	0	0	0	0	0	0	0	0	0	0	0	0.547	0.578	0.564	0.584	1.298	0.566	0.847	0.000	0.000	0.000	0.000	0.000	0.000	0.000	0.000	0.000	0.000	0.000	0.000	0.000	0.000	52	420	1996	2273	-0.870	Error	Error	706	1290	0	0	833	1440	0	0	0	0
1	11	7	""	"YGL224C"	3480	31420	90	2725	2549	927	58	61	18	100	100	0	3173	3156	1138	108	115	33	100	100	0	0	0	0	0	0	0	0	0	0	0	0	0	0	0	0	0	0	0	0.870	0.817	0.802	0.827	1.369	0.813	0.905	0.000	0.000	0.000	0.000	0.000	0.000	0.000	0.000	0.000	0.000	0.000	0.000	0.000	0.000	52	420	5732	5539	-0.201	Error	Error	2667	3065	0	0	2491	3048	0	0	0	0
1	12	7	"DOC1"	"YGL240W"	3690	31420	90	942	880	221	55	57	15	100	100	0	1252	1192	286	107	112	51	100	100	0	0	0	0	0	0	0	0	0	0	0	0	0	0	0	0	0	0	0	0.775	0.760	0.773	0.756	1.249	0.758	0.899	0.000	0.000	0.000	0.000	0.000	0.000	0.000	0.000	0.000	0.000	0.000	0.000	0.000	0.000	52	420	2032	1910	-0.368	Error	Error	887	1145	0	0	825	1085	0	0	0	0
1	13	7	"SUT1"	"YGL162W"	3880	31430	90	742	731	140	54	55	14	100	100	0	717	721	158	104	107	23	100	100	0	0	0	0	0	0	0	0	0	0	0	0	0	0	0	0	0	0	0	1.122	1.097	1.097	1.104	1.233	1.064	0.909	0.000	0.000	0.000	0.000	0.000	0.000	0.000	0.000	0.000	0.000	0.000	0.000	0.000	0.000	52	414	1301	1294	0.167	Error	Error	688	613	0	0	677	617	0	0	0	0
1	14	7	"MPT5"	"YGL178W"	4090	31430	80	493	517	224	55	57	13	100	100	0	704	763	311	106	108	21	100	100	0	0	0	0	0	0	0	0	0	0	0	0	0	0	0	0	0	0	0	0.732	0.703	0.712	0.701	1.443	0.684	0.873	0.000	0.000	0.000	0.000	0.000	0.000	0.000	0.000	0.000	0.000	0.000	0.000	0.000	0.000	52	340	1036	1119	-0.449	Error	Error	438	598	0	0	462	657	0	0	0	0
1	15	7	"HOS2"	"YGL194C"	4280	31430	80	899	871	175	57	58	17	100	100	0	1510	1471	377	109	111	24	100	100	0	0	0	0	0	0	0	0	0	0	0	0	0	0	0	0	0	0	0	0.601	0.598	0.578	0.607	1.193	0.555	0.912	0.000	0.000	0.000	0.000	0.000	0.000	0.000	0.000	0.000	0.000	0.000	0.000	0.000	0.000	52	340	2243	2176	-0.735	Error	Error	842	1401	0	0	814	1362	0	0	0	0
1	16	7	"YPT32"	"YGL210W"	4480	31430	80	3039	2815	748	57	61	19	100	100	0	6739	6182	2015	111	120	38	100	100	0	0	0	0	0	0	0	0	0	0	0	0	0	0	0	0	0	0	0	0.450	0.454	0.455	0.468	1.228	0.413	0.916	0.000	0.000	0.000	0.000	0.000	0.000	0.000	0.000	0.000	0.000	0.000	0.000	0.000	0.000	52	340	9610	8829	-1.152	Error	Error	2982	6628	0	0	2758	6071	0	0	0	0
1	17	7	""	"YGL226W"	4680	31430	90	1228	1105	386	58	60	16	100	100	0	4271	3960	1531	118	125	38	98	98	0	0	0	0	0	0	0	0	0	0	0	0	0	0	0	0	0	0	0	0.282	0.273	0.273	0.294	1.531	0.258	0.929	0.000	0.000	0.000	0.000	0.000	0.000	0.000	0.000	0.000	0.000	0.000	0.000	0.000	0.000	52	420	5323	4889	-1.828	Error	Error	1170	4153	0	0	1047	3842	0	0	0	0
1	18	7	""	"YGL242C"	4880	31430	90	3774	3553	641	64	71	31	100	100	0	6487	6030	1451	119	138	61	100	100	0	0	0	0	0	0	0	0	0	0	0	0	0	0	0	0	0	0	0	0.583	0.590	0.595	0.603	1.202	0.547	0.938	0.000	0.000	0.000	0.000	0.000	0.000	0.000	0.000	0.000	0.000	0.000	0.000	0.000	0.000	52	420	10078	9400	-0.779	Error	Error	3710	6368	0	0	3489	5911	0	0	0	0
1	19	7	""	"YGR277C"	5080	31430	90	2319	2303	556	69	81	69	100	100	0	4058	4097	1489	128	184	352	96	92	0	0	0	0	0	0	0	0	0	0	0	0	0	0	0	0	0	0	0	0.573	0.563	0.559	0.628	1.564	0.518	0.905	0.000	0.000	0.000	0.000	0.000	0.000	0.000	0.000	0.000	0.000	0.000	0.000	0.000	0.000	52	420	6180	6203	-0.805	Error	Error	2250	3930	0	0	2234	3969	0	0	0	0
1	20	7	""	"YGR293C"	5290	31430	90	1009	997	249	63	66	29	100	100	0	1331	1350	393	120	134	80	100	100	0	0	0	0	0	0	0	0	0	0	0	0	0	0	0	0	0	0	0	0.781	0.759	0.766	0.778	1.257	0.730	0.926	0.000	0.000	0.000	0.000	0.000	0.000	0.000	0.000	0.000	0.000	0.000	0.000	0.000	0.000	52	420	2157	2164	-0.356	Error	Error	946	1211	0	0	934	1230	0	0	0	0
1	21	7	""	"YHL013C"	5490	31430	90	1926	1880	421	60	64	24	100	100	0	2322	2271	521	119	133	114	100	100	0	0	0	0	0	0	0	0	0	0	0	0	0	0	0	0	0	0	0	0.847	0.846	0.874	0.847	1.173	0.824	0.912	0.000	0.000	0.000	0.000	0.000	0.000	0.000	0.000	0.000	0.000	0.000	0.000	0.000	0.000	52	420	4069	3972	-0.240	Error	Error	1866	2203	0	0	1820	2152	0	0	0	0
1	1	8	""	"YHL029C"	1480	31610	90	2430	2344	348	50	51	11	100	100	0	3945	3963	827	103	106	21	100	100	0	0	0	0	0	0	0	0	0	0	0	0	0	0	0	0	0	0	0	0.619	0.594	0.580	0.602	1.203	0.554	0.934	0.000	0.000	0.000	0.000	0.000	0.000	0.000	0.000	0.000	0.000	0.000	0.000	0.000	0.000	52	412	6222	6154	-0.691	Error	Error	2380	3842	0	0	2294	3860	0	0	0	0
1	2	8	""	"YHL045W"	1690	31620	90	354	341	84	50	51	12	100	100	0	608	597	124	105	106	21	100	100	0	0	0	0	0	0	0	0	0	0	0	0	0	0	0	0	0	0	0	0.604	0.591	0.594	0.582	1.362	0.556	0.864	0.000	0.000	0.000	0.000	0.000	0.000	0.000	0.000	0.000	0.000	0.000	0.000	0.000	0.000	52	420	807	783	-0.726	Error	Error	304	503	0	0	291	492	0	0	0	0
1	3	8	"RPL27A"	"YHR010W"	1890	31620	90	27103	25211	4878	55	56	14	100	100	0	15676	14614	3292	110	113	24	100	100	0	0	0	0	0	0	0	0	0	0	0	0	0	0	0	0	0	0	0	1.738	1.734	1.741	1.748	1.141	1.677	0.934	0.000	0.000	0.000	0.000	0.000	0.000	0.000	0.000	0.000	0.000	0.000	0.000	0.000	0.000	52	420	42614	39660	0.797	Error	Error	27048	15566	0	0	25156	14504	0	0	0	0
1	4	8	"SCW4"	"YGR279C"	2100	31610	90	13276	11791	3226	59	63	44	100	100	0	29444	28249	6272	116	121	34	100	100	0	0	0	0	0	0	0	0	0	0	0	0	0	0	0	0	0	0	0	0.451	0.417	0.424	0.405	1.346	0.416	0.922	0.000	0.000	0.000	0.000	0.000	0.000	0.000	0.000	0.000	0.000	0.000	0.000	0.000	0.000	52	420	42545	39865	-1.150	Error	Error	13217	29328	0	0	11732	28133	0	0	0	0
1	5	8	"COS6"	"YGR295C"	2290	31620	90	3423	3185	600	55	58	16	100	100	0	22083	21291	5356	116	119	37	100	100	0	0	0	0	0	0	0	0	0	0	0	0	0	0	0	0	0	0	0	0.153	0.148	0.151	0.151	1.191	0.132	0.914	0.000	0.000	0.000	0.000	0.000	0.000	0.000	0.000	0.000	0.000	0.000	0.000	0.000	0.000	52	420	25335	24305	-2.705	Error	Error	3368	21967	0	0	3130	21175	0	0	0	0
1	6	8	"RPS20"	"YHL015W"	2500	31620	110	31699	26221	12536	59	73	62	100	100	0	13853	11776	5049	114	126	63	100	98	0	0	0	0	0	0	0	0	0	0	0	0	0	0	0	0	0	0	0	2.303	2.243	2.300	2.115	1.672	2.347	0.946	0.000	0.000	0.000	0.000	0.000	0.000	0.000	0.000	0.000	0.000	0.000	0.000	0.000	0.000	80	547	45379	37824	1.203	Error	Error	31640	13739	0	0	26162	11662	0	0	0	0
1	7	8	"GOS1"	"YHL031C"	2670	31610	120	1941	2697	2495	62	76	58	93	87	0	2689	4043	4088	114	127	59	93	79	0	0	0	0	0	0	0	0	0	0	0	0	0	0	0	0	0	0	0	0.730	0.671	0.787	0.959	2.052	0.600	0.919	0.000	0.000	0.000	0.000	0.000	0.000	0.000	0.000	0.000	0.000	0.000	0.000	0.000	0.000	120	650	4454	6564	-0.455	Error	Error	1879	2575	0	0	2635	3929	0	0	0	0
1	8	8	""	"YHL047C"	2900	31620	90	3628	3234	1050	67	76	36	100	100	0	1653	1588	430	120	134	50	100	100	0	0	0	0	0	0	0	0	0	0	0	0	0	0	0	0	0	0	0	2.323	2.157	2.141	2.095	1.305	2.267	0.921	0.000	0.000	0.000	0.000	0.000	0.000	0.000	0.000	0.000	0.000	0.000	0.000	0.000	0.000	52	420	5094	4635	1.216	Error	Error	3561	1533	0	0	3167	1468	0	0	0	0
1	9	8	"VPS29"	"YHR012W"	3100	31620	110	3072	2744	1171	61	80	58	100	98	0	4177	3974	1533	113	133	59	98	98	0	0	0	0	0	0	0	0	0	0	0	0	0	0	0	0	0	0	0	0.741	0.695	0.718	0.668	1.755	0.705	0.932	0.000	0.000	0.000	0.000	0.000	0.000	0.000	0.000	0.000	0.000	0.000	0.000	0.000	0.000	80	568	7075	6544	-0.433	Error	Error	3011	4064	0	0	2683	3861	0	0	0	0
1	10	8	"YOR1"	"YGR281W"	3290	31630	120	1811	2447	2305	57	70	51	90	81	0	3423	4107	3900	107	120	47	87	82	0	0	0	0	0	0	0	0	0	0	0	0	0	0	0	0	0	0	0	0.529	0.598	0.673	0.723	2.052	0.585	0.951	0.000	0.000	0.000	0.000	0.000	0.000	0.000	0.000	0.000	0.000	0.000	0.000	0.000	0.000	120	646	5070	6390	-0.919	Error	Error	1754	3316	0	0	2390	4000	0	0	0	0
1	11	8	"RPL14B"	"YHL001W"	3490	31620	100	30532	26112	10221	57	65	29	100	100	0	12554	10542	4638	110	117	35	97	97	0	0	0	0	0	0	0	0	0	0	0	0	0	0	0	0	0	0	0	2.449	2.498	2.522	2.767	1.739	2.484	0.943	0.000	0.000	0.000	0.000	0.000	0.000	0.000	0.000	0.000	0.000	0.000	0.000	0.000	0.000	80	510	42919	36487	1.292	Error	Error	30475	12444	0	0	26055	10432	0	0	0	0
1	12	8	""	"YHL017W"	3690	31620	100	3323	3175	1236	57	67	67	97	97	0	3316	3074	1413	109	116	36	98	95	0	0	0	0	0	0	0	0	0	0	0	0	0	0	0	0	0	0	0	1.018	1.052	1.058	1.142	1.745	0.992	0.918	0.000	0.000	0.000	0.000	0.000	0.000	0.000	0.000	0.000	0.000	0.000	0.000	0.000	0.000	80	520	6473	6083	0.026	Error	Error	3266	3207	0	0	3118	2965	0	0	0	0
1	13	8	"RPL8A"	"YHL033C"	3890	31620	100	40334	35206	14273	60	68	66	100	100	2	15875	14728	7626	107	113	34	100	100	0	0	0	0	0	0	0	0	0	0	0	0	0	0	0	0	0	0	0	2.554	2.404	2.573	2.534	1.625	2.242	0.831	0.000	0.000	0.000	0.000	0.000	0.000	0.000	0.000	0.000	0.000	0.000	0.000	0.000	0.000	80	513	56042	49767	1.353	Error	Error	40274	15768	0	0	35146	14621	0	0	0	0
1	14	8	""	"YHL049C"	4090	31620	110	1757	1703	522	63	69	26	98	96	0	4251	4065	1441	114	123	41	97	97	0	0	0	0	0	0	0	0	0	0	0	0	0	0	0	0	0	0	0	0.409	0.415	0.415	0.455	1.597	0.393	0.935	0.000	0.000	0.000	0.000	0.000	0.000	0.000	0.000	0.000	0.000	0.000	0.000	0.000	0.000	80	592	5831	5591	-1.288	Error	Error	1694	4137	0	0	1640	3951	0	0	0	0
1	15	8	"SPO13"	"YHR014W"	4300	31620	100	445	419	124	64	69	25	100	96	0	814	778	231	115	127	46	97	93	0	0	0	0	0	0	0	0	0	0	0	0	0	0	0	0	0	0	0	0.545	0.535	0.553	0.542	1.371	0.522	0.876	0.000	0.000	0.000	0.000	0.000	0.000	0.000	0.000	0.000	0.000	0.000	0.000	0.000	0.000	80	522	1080	1018	-0.876	Error	Error	381	699	0	0	355	663	0	0	0	0
1	16	8	""	"YGR283C"	4490	31620	90	2559	2613	451	61	65	19	100	100	0	4121	4280	888	112	120	39	100	100	0	0	0	0	0	0	0	0	0	0	0	0	0	0	0	0	0	0	0	0.623	0.612	0.624	0.615	1.156	0.577	0.917	0.000	0.000	0.000	0.000	0.000	0.000	0.000	0.000	0.000	0.000	0.000	0.000	0.000	0.000	52	414	6507	6720	-0.682	Error	Error	2498	4009	0	0	2552	4168	0	0	0	0
1	17	8	"LAG1"	"YHL003C"	4700	31620	90	4824	4683	1013	60	63	21	100	100	0	6035	5927	1417	114	119	31	100	100	0	0	0	0	0	0	0	0	0	0	0	0	0	0	0	0	0	0	0	0.805	0.795	0.807	0.803	1.225	0.752	0.920	0.000	0.000	0.000	0.000	0.000	0.000	0.000	0.000	0.000	0.000	0.000	0.000	0.000	0.000	52	420	10685	10436	-0.314	Error	Error	4764	5921	0	0	4623	5813	0	0	0	0
1	18	8	"APM2"	"YHL019C"	4900	31620	90	2528	2547	628	59	62	17	100	100	0	2528	2685	505	112	119	29	100	100	0	0	0	0	0	0	0	0	0	0	0	0	0	0	0	0	0	0	0	1.022	0.967	0.992	0.954	1.276	0.983	0.877	0.000	0.000	0.000	0.000	0.000	0.000	0.000	0.000	0.000	0.000	0.000	0.000	0.000	0.000	52	420	4885	5061	0.031	Error	Error	2469	2416	0	0	2488	2573	0	0	0	0
1	19	8	""	"YHL035C"	5090	31630	90	2887	2818	682	60	62	15	100	100	0	4165	3959	1133	120	125	31	100	100	0	0	0	0	0	0	0	0	0	0	0	0	0	0	0	0	0	0	0	0.699	0.718	0.703	0.731	1.236	0.685	0.949	0.000	0.000	0.000	0.000	0.000	0.000	0.000	0.000	0.000	0.000	0.000	0.000	0.000	0.000	52	420	6872	6597	-0.517	Error	Error	2827	4045	0	0	2758	3839	0	0	0	0
1	20	8	""	"YHR001W"	5300	31620	90	2040	1993	407	60	63	28	100	100	0	4385	4401	839	121	129	67	100	100	0	0	0	0	0	0	0	0	0	0	0	0	0	0	0	0	0	0	0	0.464	0.452	0.457	0.446	1.298	0.420	0.908	0.000	0.000	0.000	0.000	0.000	0.000	0.000	0.000	0.000	0.000	0.000	0.000	0.000	0.000	52	420	6244	6213	-1.107	Error	Error	1980	4264	0	0	1933	4280	0	0	0	0
1	21	8	"YSC84"	"YHR016C"	5500	31630	90	1929	1881	545	59	63	22	100	100	0	2837	2708	880	116	131	113	100	98	0	0	0	0	0	0	0	0	0	0	0	0	0	0	0	0	0	0	0	0.687	0.703	0.689	0.736	1.414	0.687	0.913	0.000	0.000	0.000	0.000	0.000	0.000	0.000	0.000	0.000	0.000	0.000	0.000	0.000	0.000	52	420	4591	4414	-0.541	Error	Error	1870	2721	0	0	1822	2592	0	0	0	0
1	1	9	""	"YIL087C"	1490	31810	90	1199	1252	466	49	49	12	100	100	0	3151	3427	1261	102	104	19	100	100	0	0	0	0	0	0	0	0	0	0	0	0	0	0	0	0	0	0	0	0.377	0.362	0.358	0.360	1.257	0.332	0.892	0.000	0.000	0.000	0.000	0.000	0.000	0.000	0.000	0.000	0.000	0.000	0.000	0.000	0.000	52	420	4199	4528	-1.407	Error	Error	1150	3049	0	0	1203	3325	0	0	0	0
1	2	9	""	"YIL103W"	1690	31810	90	1216	1431	584	51	68	159	100	100	0	1849	2205	876	104	139	293	100	100	0	0	0	0	0	0	0	0	0	0	0	0	0	0	0	0	0	0	0	0.668	0.657	0.649	0.651	1.254	0.671	0.916	0.000	0.000	0.000	0.000	0.000	0.000	0.000	0.000	0.000	0.000	0.000	0.000	0.000	0.000	52	420	2910	3481	-0.583	Error	Error	1165	1745	0	0	1380	2101	0	0	0	0
1	3	9	"RPI1"	"YIL119C"	1890	31810	90	1662	1693	269	59	64	40	100	100	0	3422	3544	708	121	132	114	100	100	0	0	0	0	0	0	0	0	0	0	0	0	0	0	0	0	0	0	0	0.486	0.477	0.474	0.481	1.176	0.440	0.915	0.000	0.000	0.000	0.000	0.000	0.000	0.000	0.000	0.000	0.000	0.000	0.000	0.000	0.000	52	420	4904	5057	-1.042	Error	Error	1603	3301	0	0	1634	3423	0	0	0	0
1	4	9	""	"YIL135C"	2090	31810	90	1729	1669	586	56	58	18	100	100	0	2360	2254	829	114	120	37	100	100	0	0	0	0	0	0	0	0	0	0	0	0	0	0	0	0	0	0	0	0.745	0.754	0.772	0.768	1.315	0.724	0.927	0.000	0.000	0.000	0.000	0.000	0.000	0.000	0.000	0.000	0.000	0.000	0.000	0.000	0.000	52	420	3919	3753	-0.425	Error	Error	1673	2246	0	0	1613	2140	0	0	0	0
1	5	9	""	"YIL151C"	2290	31820	90	669	854	435	52	54	14	100	100	0	740	866	437	106	109	26	100	100	0	0	0	0	0	0	0	0	0	0	0	0	0	0	0	0	0	0	0	0.973	1.055	1.153	1.099	1.473	1.031	0.867	0.000	0.000	0.000	0.000	0.000	0.000	0.000	0.000	0.000	0.000	0.000	0.000	0.000	0.000	52	420	1251	1562	-0.039	Error	Error	617	634	0	0	802	760	0	0	0	0
1	6	9	""	"YIL167W"	2490	31820	90	625	598	128	54	56	17	100	100	0	4052	4056	797	111	115	28	100	100	0	0	0	0	0	0	0	0	0	0	0	0	0	0	0	0	0	0	0	0.145	0.138	0.140	0.136	1.263	0.123	0.894	0.000	0.000	0.000	0.000	0.000	0.000	0.000	0.000	0.000	0.000	0.000	0.000	0.000	0.000	52	420	4512	4489	-2.787	Error	Error	571	3941	0	0	544	3945	0	0	0	0
1	7	9	""	"YIL089W"	2700	31810	90	1550	1460	385	55	57	18	100	100	0	1678	1677	391	110	114	28	100	100	0	0	0	0	0	0	0	0	0	0	0	0	0	0	0	0	0	0	0	0.953	0.897	0.957	0.871	1.494	0.856	0.850	0.000	0.000	0.000	0.000	0.000	0.000	0.000	0.000	0.000	0.000	0.000	0.000	0.000	0.000	52	416	3063	2972	-0.069	Error	Error	1495	1568	0	0	1405	1567	0	0	0	0
1	8	9	""	"YIL105C"	2890	31820	80	6445	6221	1339	53	55	15	100	100	0	7526	7699	1430	113	115	27	100	100	0	0	0	0	0	0	0	0	0	0	0	0	0	0	0	0	0	0	0	0.862	0.813	0.805	0.805	1.178	0.784	0.932	0.000	0.000	0.000	0.000	0.000	0.000	0.000	0.000	0.000	0.000	0.000	0.000	0.000	0.000	52	340	13805	13754	-0.214	Error	Error	6392	7413	0	0	6168	7586	0	0	0	0
1	9	9	""	"YIL121W"	3090	31820	80	1009	1041	182	52	54	14	100	100	0	1056	1079	217	108	116	34	100	100	0	0	0	0	0	0	0	0	0	0	0	0	0	0	0	0	0	0	0	1.009	1.019	1.036	1.027	1.182	0.994	0.920	0.000	0.000	0.000	0.000	0.000	0.000	0.000	0.000	0.000	0.000	0.000	0.000	0.000	0.000	52	340	1905	1960	0.014	Error	Error	957	948	0	0	989	971	0	0	0	0
1	10	9	""	"YIL137C"	3290	31820	90	2183	2644	1334	53	55	13	100	100	0	2491	2465	1231	108	115	36	100	100	0	0	0	0	0	0	0	0	0	0	0	0	0	0	0	0	0	0	0	0.894	1.099	1.064	1.112	1.283	1.083	0.945	0.000	0.000	0.000	0.000	0.000	0.000	0.000	0.000	0.000	0.000	0.000	0.000	0.000	0.000	52	406	4513	4948	-0.162	Error	Error	2130	2383	0	0	2591	2357	0	0	0	0
1	11	9	"RRD1"	"YIL153W"	3490	31820	90	1137	1167	289	53	54	14	100	100	0	1331	1372	387	105	107	23	100	100	0	0	0	0	0	0	0	0	0	0	0	0	0	0	0	0	0	0	0	0.884	0.879	0.903	0.894	1.252	0.831	0.906	0.000	0.000	0.000	0.000	0.000	0.000	0.000	0.000	0.000	0.000	0.000	0.000	0.000	0.000	52	420	2310	2381	-0.178	Error	Error	1084	1226	0	0	1114	1267	0	0	0	0
1	12	9	""	"YIL169C"	3690	31820	90	3528	3424	1934	52	55	16	100	100	0	4817	4824	3170	104	105	22	100	100	0	0	0	0	0	0	0	0	0	0	0	0	0	0	0	0	0	0	0	0.738	0.714	0.748	0.766	1.287	0.668	0.940	0.000	0.000	0.000	0.000	0.000	0.000	0.000	0.000	0.000	0.000	0.000	0.000	0.000	0.000	52	420	8189	8092	-0.439	Error	Error	3476	4713	0	0	3372	4720	0	0	0	0
1	13	9	""	"YIL091C"	3890	31820	90	4388	4411	968	54	55	16	100	100	0	5133	4913	1159	103	106	22	100	100	0	0	0	0	0	0	0	0	0	0	0	0	0	0	0	0	0	0	0	0.862	0.906	0.896	0.911	1.178	0.871	0.935	0.000	0.000	0.000	0.000	0.000	0.000	0.000	0.000	0.000	0.000	0.000	0.000	0.000	0.000	52	420	9364	9167	-0.215	Error	Error	4334	5030	0	0	4357	4810	0	0	0	0
1	14	9	"PFK26"	"YIL107C"	4090	31830	90	1854	1811	235	54	55	13	100	100	0	4025	4049	731	107	108	21	100	100	0	0	0	0	0	0	0	0	0	0	0	0	0	0	0	0	0	0	0	0.459	0.446	0.451	0.449	1.173	0.414	0.932	0.000	0.000	0.000	0.000	0.000	0.000	0.000	0.000	0.000	0.000	0.000	0.000	0.000	0.000	52	420	5718	5699	-1.122	Error	Error	1800	3918	0	0	1757	3942	0	0	0	0
1	15	9	"SIM1"	"YIL123W"	4300	31820	90	4221	4222	807	59	60	19	100	100	0	4946	5080	998	109	113	23	100	100	0	0	0	0	0	0	0	0	0	0	0	0	0	0	0	0	0	0	0	0.860	0.837	0.847	0.836	1.245	0.840	0.917	0.000	0.000	0.000	0.000	0.000	0.000	0.000	0.000	0.000	0.000	0.000	0.000	0.000	0.000	52	420	8999	9134	-0.217	Error	Error	4162	4837	0	0	4163	4971	0	0	0	0
1	16	9	"REV7"	"YIL139C"	4500	31820	90	2501	2441	525	61	64	21	100	100	0	3084	3054	723	111	117	38	100	100	0	0	0	0	0	0	0	0	0	0	0	0	0	0	0	0	0	0	0	0.821	0.809	0.815	0.816	1.229	0.798	0.925	0.000	0.000	0.000	0.000	0.000	0.000	0.000	0.000	0.000	0.000	0.000	0.000	0.000	0.000	52	420	5413	5323	-0.285	Error	Error	2440	2973	0	0	2380	2943	0	0	0	0
1	17	9	"GUT2"	"YIL155C"	4700	31820	90	1623	1552	555	63	66	21	100	100	0	7365	7235	2407	117	125	35	100	100	0	0	0	0	0	0	0	0	0	0	0	0	0	0	0	0	0	0	0	0.215	0.209	0.210	0.202	1.357	0.203	0.908	0.000	0.000	0.000	0.000	0.000	0.000	0.000	0.000	0.000	0.000	0.000	0.000	0.000	0.000	52	420	8808	8607	-2.216	Error	Error	1560	7248	0	0	1489	7118	0	0	0	0
1	18	9	"HXT12"	"YIL171W"	4900	31820	90	920	822	365	57	61	19	100	98	0	1063	990	369	115	121	34	96	96	0	0	0	0	0	0	0	0	0	0	0	0	0	0	0	0	0	0	0	0.910	0.874	0.868	0.847	1.512	0.903	0.889	0.000	0.000	0.000	0.000	0.000	0.000	0.000	0.000	0.000	0.000	0.000	0.000	0.000	0.000	52	420	1811	1640	-0.136	Error	Error	863	948	0	0	765	875	0	0	0	0
1	19	9	""	"YIL093C"	5110	31830	90	4496	4157	1609	59	63	43	100	100	0	6348	6140	2234	114	117	27	100	100	0	0	0	0	0	0	0	0	0	0	0	0	0	0	0	0	0	0	0	0.712	0.680	0.661	0.677	1.430	0.680	0.921	0.000	0.000	0.000	0.000	0.000	0.000	0.000	0.000	0.000	0.000	0.000	0.000	0.000	0.000	52	420	10671	10124	-0.491	Error	Error	4437	6234	0	0	4098	6026	0	0	0	0
1	20	9	"SEC24"	"YIL109C"	5310	31830	90	6148	5678	1637	61	64	26	100	100	0	7451	7165	1650	117	119	25	100	100	0	0	0	0	0	0	0	0	0	0	0	0	0	0	0	0	0	0	0	0.830	0.797	0.798	0.774	1.341	0.810	0.933	0.000	0.000	0.000	0.000	0.000	0.000	0.000	0.000	0.000	0.000	0.000	0.000	0.000	0.000	52	420	13421	12665	-0.269	Error	Error	6087	7334	0	0	5617	7048	0	0	0	0
1	21	9	"KGD1"	"YIL125W"	5500	31830	80	7335	7066	1311	61	65	26	100	100	0	11506	11328	2341	115	124	53	100	100	0	0	0	0	0	0	0	0	0	0	0	0	0	0	0	0	0	0	0	0.639	0.625	0.614	0.627	1.163	0.584	0.928	0.000	0.000	0.000	0.000	0.000	0.000	0.000	0.000	0.000	0.000	0.000	0.000	0.000	0.000	52	340	18665	18218	-0.647	Error	Error	7274	11391	0	0	7005	11213	0	0	0	0
1	1	10	""	"YIL141W"	1490	32010	90	211	225	87	49	49	12	100	100	0	522	538	164	100	101	21	100	100	0	0	0	0	0	0	0	0	0	0	0	0	0	0	0	0	0	0	0	0.384	0.402	0.389	0.378	1.444	0.416	0.837	0.000	0.000	0.000	0.000	0.000	0.000	0.000	0.000	0.000	0.000	0.000	0.000	0.000	0.000	52	420	584	614	-1.381	Error	Error	162	422	0	0	176	438	0	0	0	0
1	2	10	""	"YIL157C"	1690	32010	90	5642	5322	1656	51	53	15	100	100	0	7642	7419	2035	103	107	26	100	100	0	0	0	0	0	0	0	0	0	0	0	0	0	0	0	0	0	0	0	0.742	0.720	0.727	0.712	1.268	0.692	0.932	0.000	0.000	0.000	0.000	0.000	0.000	0.000	0.000	0.000	0.000	0.000	0.000	0.000	0.000	52	420	13130	12587	-0.431	Error	Error	5591	7539	0	0	5271	7316	0	0	0	0
1	3	10	"VTH1"	"YIL173W"	1900	32010	90	3200	2953	1002	52	54	14	100	100	0	3417	3295	1145	105	112	62	100	100	0	0	0	0	0	0	0	0	0	0	0	0	0	0	0	0	0	0	0	0.950	0.909	0.929	0.918	1.291	0.908	0.937	0.000	0.000	0.000	0.000	0.000	0.000	0.000	0.000	0.000	0.000	0.000	0.000	0.000	0.000	52	420	6460	6091	-0.073	Error	Error	3148	3312	0	0	2901	3190	0	0	0	0
1	4	10	""	"YJR026W"	2090	32020	90	2272	2160	818	51	51	12	100	100	0	35682	31937	15780	101	104	21	100	100	0	0	0	0	0	0	0	0	0	0	0	0	0	0	0	0	0	0	0	0.062	0.066	0.066	0.074	1.534	0.058	0.909	0.000	0.000	0.000	0.000	0.000	0.000	0.000	0.000	0.000	0.000	0.000	0.000	0.000	0.000	52	420	37802	33945	-4.002	Error	Error	2221	35581	0	0	2109	31836	0	0	0	0
1	5	10	"NUP85"	"YJR042W"	2300	32010	90	314	412	310	52	54	14	100	98	0	518	714	449	102	106	22	100	100	0	0	0	0	0	0	0	0	0	0	0	0	0	0	0	0	0	0	0	0.630	0.588	0.519	0.555	1.667	0.592	0.751	0.000	0.000	0.000	0.000	0.000	0.000	0.000	0.000	0.000	0.000	0.000	0.000	0.000	0.000	52	420	678	972	-0.667	Error	Error	262	416	0	0	360	612	0	0	0	0
1	6	10	"APS2"	"YJR058C"	2500	32010	90	2705	2659	1170	56	57	16	100	100	0	3494	3458	1470	110	113	26	100	100	0	0	0	0	0	0	0	0	0	0	0	0	0	0	0	0	0	0	0	0.783	0.777	0.802	0.767	1.337	0.782	0.934	0.000	0.000	0.000	0.000	0.000	0.000	0.000	0.000	0.000	0.000	0.000	0.000	0.000	0.000	52	420	6033	5951	-0.353	Error	Error	2649	3384	0	0	2603	3348	0	0	0	0
1	7	10	"MOG1"	"YJR074W"	2700	32020	90	1197	1467	866	53	55	16	100	100	0	2171	2497	1438	107	109	27	100	100	0	0	0	0	0	0	0	0	0	0	0	0	0	0	0	0	0	0	0	0.554	0.592	0.584	0.596	1.283	0.582	0.923	0.000	0.000	0.000	0.000	0.000	0.000	0.000	0.000	0.000	0.000	0.000	0.000	0.000	0.000	52	420	3208	3804	-0.851	Error	Error	1144	2064	0	0	1414	2390	0	0	0	0
1	8	10	"JSN1"	"YJR091C"	2900	32020	100	550	525	272	53	56	16	97	97	0	659	634	300	105	111	31	98	96	0	0	0	0	0	0	0	0	0	0	0	0	0	0	0	0	0	0	0	0.897	0.892	0.892	0.841	1.764	0.895	0.905	0.000	0.000	0.000	0.000	0.000	0.000	0.000	0.000	0.000	0.000	0.000	0.000	0.000	0.000	80	528	1051	1001	-0.157	Error	Error	497	554	0	0	472	529	0	0	0	0
1	9	10	"ECM27"	"YJR106W"	3090	32020	80	4875	4579	1708	49	51	13	100	100	0	3548	3517	1281	101	103	20	100	100	0	0	0	0	0	0	0	0	0	0	0	0	0	0	0	0	0	0	0	1.400	1.326	1.331	1.282	1.427	1.318	0.930	0.000	0.000	0.000	0.000	0.000	0.000	0.000	0.000	0.000	0.000	0.000	0.000	0.000	0.000	52	340	8273	7946	0.485	Error	Error	4826	3447	0	0	4530	3416	0	0	0	0
1	10	10	""	"YJR028W"	3310	32020	90	1406	1312	640	51	53	20	100	100	0	19699	19733	10042	101	103	21	100	100	0	0	0	0	0	0	0	0	0	0	0	0	0	0	0	0	0	0	0	0.069	0.064	0.065	0.064	1.577	0.062	0.924	0.000	0.000	0.000	0.000	0.000	0.000	0.000	0.000	0.000	0.000	0.000	0.000	0.000	0.000	52	414	20953	20893	-3.854	Error	Error	1355	19598	0	0	1261	19632	0	0	0	0
1	11	10	""	"YJR044C"	3490	32020	80	5661	5510	2263	55	55	16	100	100	0	10307	9261	4352	105	107	34	100	100	0	0	0	0	0	0	0	0	0	0	0	0	0	0	0	0	0	0	0	0.550	0.596	0.632	0.634	1.477	0.526	0.890	0.000	0.000	0.000	0.000	0.000	0.000	0.000	0.000	0.000	0.000	0.000	0.000	0.000	0.000	52	340	15808	14611	-0.864	Error	Error	5606	10202	0	0	5455	9156	0	0	0	0
1	12	10	"CBF1"	"YJR060W"	3700	32020	80	194	196	71	53	55	14	100	98	0	513	587	277	105	107	22	98	98	0	0	0	0	0	0	0	0	0	0	0	0	0	0	0	0	0	0	0	0.346	0.297	0.305	0.303	1.560	0.249	0.741	0.000	0.000	0.000	0.000	0.000	0.000	0.000	0.000	0.000	0.000	0.000	0.000	0.000	0.000	52	340	549	625	-1.533	Error	Error	141	408	0	0	143	482	0	0	0	0
1	13	10	"CDC11"	"YJR076C"	3890	32020	90	1067	1058	415	52	54	13	100	100	0	2392	2429	1304	105	109	33	100	100	0	0	0	0	0	0	0	0	0	0	0	0	0	0	0	0	0	0	0	0.444	0.433	0.437	0.463	1.432	0.378	0.868	0.000	0.000	0.000	0.000	0.000	0.000	0.000	0.000	0.000	0.000	0.000	0.000	0.000	0.000	52	420	3302	3330	-1.172	Error	Error	1015	2287	0	0	1006	2324	0	0	0	0
1	14	10	"FIP1"	"YJR093C"	4090	32020	90	567	608	295	54	54	13	100	100	0	1282	1386	834	109	112	36	100	100	0	0	0	0	0	0	0	0	0	0	0	0	0	0	0	0	0	0	0	0.437	0.434	0.442	0.475	1.460	0.377	0.893	0.000	0.000	0.000	0.000	0.000	0.000	0.000	0.000	0.000	0.000	0.000	0.000	0.000	0.000	52	420	1686	1831	-1.193	Error	Error	513	1173	0	0	554	1277	0	0	0	0
1	15	10	"ABM1"	"YJR108W"	4300	32020	80	213	244	148	52	54	14	98	94	0	314	425	288	103	105	25	96	94	0	0	0	0	0	0	0	0	0	0	0	0	0	0	0	0	0	0	0	0.763	0.596	0.595	0.662	2.333	0.510	0.741	0.000	0.000	0.000	0.000	0.000	0.000	0.000	0.000	0.000	0.000	0.000	0.000	0.000	0.000	52	340	372	514	-0.390	Error	Error	161	211	0	0	192	322	0	0	0	0
1	16	10	""	"YJR030C"	4490	32020	90	1943	1742	669	53	54	14	100	100	0	2684	2611	1186	103	106	34	100	100	0	0	0	0	0	0	0	0	0	0	0	0	0	0	0	0	0	0	0	0.732	0.673	0.677	0.700	1.333	0.630	0.923	0.000	0.000	0.000	0.000	0.000	0.000	0.000	0.000	0.000	0.000	0.000	0.000	0.000	0.000	52	420	4471	4197	-0.450	Error	Error	1890	2581	0	0	1689	2508	0	0	0	0
1	17	10	"TAH11"	"YJR046W"	4700	32020	90	860	896	312	54	55	13	100	100	0	1543	1539	483	108	110	23	100	100	0	0	0	0	0	0	0	0	0	0	0	0	0	0	0	0	0	0	0	0.562	0.588	0.593	0.578	1.265	0.577	0.925	0.000	0.000	0.000	0.000	0.000	0.000	0.000	0.000	0.000	0.000	0.000	0.000	0.000	0.000	52	420	2241	2273	-0.832	Error	Error	806	1435	0	0	842	1431	0	0	0	0
1	18	10	"NTA1"	"YJR062C"	4910	32030	90	863	862	352	52	54	13	100	100	0	1489	1587	643	106	109	23	100	100	0	0	0	0	0	0	0	0	0	0	0	0	0	0	0	0	0	0	0	0.586	0.547	0.565	0.544	1.397	0.530	0.907	0.000	0.000	0.000	0.000	0.000	0.000	0.000	0.000	0.000	0.000	0.000	0.000	0.000	0.000	52	420	2194	2291	-0.770	Error	Error	811	1383	0	0	810	1481	0	0	0	0
1	19	10	""	"YJR078W"	5100	32030	80	456	472	220	55	56	13	100	100	0	569	590	262	104	105	20	100	100	0	0	0	0	0	0	0	0	0	0	0	0	0	0	0	0	0	0	0	0.862	0.858	0.870	0.890	1.495	0.838	0.846	0.000	0.000	0.000	0.000	0.000	0.000	0.000	0.000	0.000	0.000	0.000	0.000	0.000	0.000	52	340	866	903	-0.214	Error	Error	401	465	0	0	417	486	0	0	0	0
1	20	10	"RPL43B"	"YJR094W-A"	5290	32030	80	2552	2314	654	56	59	35	100	100	0	1159	1158	308	106	115	136	98	98	0	0	0	0	0	0	0	0	0	0	0	0	0	0	0	0	0	0	0	2.370	2.146	2.207	2.171	1.498	2.181	0.887	0.000	0.000	0.000	0.000	0.000	0.000	0.000	0.000	0.000	0.000	0.000	0.000	0.000	0.000	52	340	3549	3310	1.245	Error	Error	2496	1053	0	0	2258	1052	0	0	0	0
1	21	10	""	"YJR110W"	5500	32030	80	1713	1614	440	56	58	18	100	100	0	2437	2208	609	106	109	29	100	100	0	0	0	0	0	0	0	0	0	0	0	0	0	0	0	0	0	0	0	0.711	0.741	0.758	0.745	1.297	0.709	0.908	0.000	0.000	0.000	0.000	0.000	0.000	0.000	0.000	0.000	0.000	0.000	0.000	0.000	0.000	52	340	3988	3660	-0.492	Error	Error	1657	2331	0	0	1558	2102	0	0	0	0
1	1	11	"CPR7"	"YJR032W"	1490	32210	90	2916	2787	1074	50	54	22	100	100	0	4464	4025	1782	100	107	35	100	100	0	0	0	0	0	0	0	0	0	0	0	0	0	0	0	0	0	0	0	0.657	0.697	0.674	0.730	1.434	0.635	0.924	0.000	0.000	0.000	0.000	0.000	0.000	0.000	0.000	0.000	0.000	0.000	0.000	0.000	0.000	52	420	7230	6662	-0.607	Error	Error	2866	4364	0	0	2737	3925	0	0	0	0
1	2	11	"CYC1"	"YJR048W"	1700	32210	90	2262	2509	1616	48	52	20	100	100	0	4640	4604	2804	104	110	35	100	98	0	0	0	0	0	0	0	0	0	0	0	0	0	0	0	0	0	0	0	0.488	0.547	0.552	0.564	1.563	0.547	0.929	0.000	0.000	0.000	0.000	0.000	0.000	0.000	0.000	0.000	0.000	0.000	0.000	0.000	0.000	52	420	6750	6961	-1.035	Error	Error	2214	4536	0	0	2461	4500	0	0	0	0
1	3	11	"CCT5"	"YJR064W"	1910	32220	90	6734	6897	2996	46	53	64	100	100	0	8725	8250	3175	101	107	62	100	100	0	0	0	0	0	0	0	0	0	0	0	0	0	0	0	0	0	0	0	0.776	0.841	0.815	0.823	1.499	0.856	0.918	0.000	0.000	0.000	0.000	0.000	0.000	0.000	0.000	0.000	0.000	0.000	0.000	0.000	0.000	52	420	15312	15000	-0.367	Error	Error	6688	8624	0	0	6851	8149	0	0	0	0
1	4	11	""	"YJR080C"	2110	32220	90	2272	2209	1181	47	50	20	100	100	0	7694	8075	4241	99	100	19	100	100	0	0	0	0	0	0	0	0	0	0	0	0	0	0	0	0	0	0	0	0.293	0.271	0.266	0.265	1.606	0.265	0.921	0.000	0.000	0.000	0.000	0.000	0.000	0.000	0.000	0.000	0.000	0.000	0.000	0.000	0.000	52	414	9820	10138	-1.771	Error	Error	2225	7595	0	0	2162	7976	0	0	0	0
1	5	11	""	"YJR096W"	2290	32220	90	2875	2618	956	51	51	13	100	100	0	7081	6775	2805	102	104	23	100	100	0	0	0	0	0	0	0	0	0	0	0	0	0	0	0	0	0	0	0	0.405	0.385	0.382	0.406	1.509	0.349	0.944	0.000	0.000	0.000	0.000	0.000	0.000	0.000	0.000	0.000	0.000	0.000	0.000	0.000	0.000	52	414	9803	9240	-1.305	Error	Error	2824	6979	0	0	2567	6673	0	0	0	0
1	6	11	"NNF1"	"YJR112W"	2490	32220	90	1034	991	188	52	53	14	100	100	0	2112	2072	470	106	109	29	100	100	0	0	0	0	0	0	0	0	0	0	0	0	0	0	0	0	0	0	0	0.490	0.478	0.480	0.483	1.204	0.435	0.920	0.000	0.000	0.000	0.000	0.000	0.000	0.000	0.000	0.000	0.000	0.000	0.000	0.000	0.000	52	420	2988	2905	-1.031	Error	Error	982	2006	0	0	939	1966	0	0	0	0
1	7	11	""	"YKR021W"	2700	32210	90	1079	1094	387	52	54	15	100	100	0	2003	2045	721	107	111	31	100	100	0	0	0	0	0	0	0	0	0	0	0	0	0	0	0	0	0	0	0	0.542	0.538	0.546	0.552	1.384	0.525	0.914	0.000	0.000	0.000	0.000	0.000	0.000	0.000	0.000	0.000	0.000	0.000	0.000	0.000	0.000	52	420	2923	2980	-0.885	Error	Error	1027	1896	0	0	1042	1938	0	0	0	0
1	8	11	"SPC34"	"YKR037C"	2890	32220	80	2255	2259	730	51	52	12	100	100	0	3256	3065	1072	101	104	21	100	100	0	0	0	0	0	0	0	0	0	0	0	0	0	0	0	0	0	0	0	0.699	0.745	0.732	0.760	1.245	0.699	0.930	0.000	0.000	0.000	0.000	0.000	0.000	0.000	0.000	0.000	0.000	0.000	0.000	0.000	0.000	52	340	5359	5172	-0.518	Error	Error	2204	3155	0	0	2208	2964	0	0	0	0
1	9	11	"YSR3"	"YKR053C"	3090	32220	90	815	867	296	50	51	13	100	100	0	1313	1432	543	101	103	22	100	100	0	0	0	0	0	0	0	0	0	0	0	0	0	0	0	0	0	0	0	0.631	0.614	0.615	0.626	1.230	0.587	0.943	0.000	0.000	0.000	0.000	0.000	0.000	0.000	0.000	0.000	0.000	0.000	0.000	0.000	0.000	52	420	1977	2148	-0.664	Error	Error	765	1212	0	0	817	1331	0	0	0	0
1	10	11	"MET1"	"YKR069W"	3290	32220	90	376	397	136	51	52	13	100	100	0	842	910	410	102	105	23	100	100	0	0	0	0	0	0	0	0	0	0	0	0	0	0	0	0	0	0	0	0.439	0.428	0.444	0.463	1.437	0.372	0.892	0.000	0.000	0.000	0.000	0.000	0.000	0.000	0.000	0.000	0.000	0.000	0.000	0.000	0.000	52	420	1065	1154	-1.187	Error	Error	325	740	0	0	346	808	0	0	0	0
1	11	11	"MRPL20"	"YKR085C"	3490	32220	90	2719	3005	1852	52	53	14	100	100	0	3004	3541	2386	105	106	22	100	100	0	0	0	0	0	0	0	0	0	0	0	0	0	0	0	0	0	0	0	0.920	0.859	0.857	0.904	1.433	0.811	0.941	0.000	0.000	0.000	0.000	0.000	0.000	0.000	0.000	0.000	0.000	0.000	0.000	0.000	0.000	52	420	5566	6389	-0.120	Error	Error	2667	2899	0	0	2953	3436	0	0	0	0
1	12	11	"SIR1"	"YKR101W"	3700	32220	90	391	399	118	52	54	16	100	100	0	973	976	318	102	104	19	100	100	0	0	0	0	0	0	0	0	0	0	0	0	0	0	0	0	0	0	0	0.389	0.397	0.392	0.403	1.397	0.373	0.876	0.000	0.000	0.000	0.000	0.000	0.000	0.000	0.000	0.000	0.000	0.000	0.000	0.000	0.000	52	420	1210	1221	-1.361	Error	Error	339	871	0	0	347	874	0	0	0	0
1	13	11	""	"YKR023W"	3900	32220	90	2048	1963	330	52	53	12	100	100	0	3525	3381	690	104	106	19	100	100	0	0	0	0	0	0	0	0	0	0	0	0	0	0	0	0	0	0	0	0.583	0.583	0.581	0.587	1.169	0.569	0.943	0.000	0.000	0.000	0.000	0.000	0.000	0.000	0.000	0.000	0.000	0.000	0.000	0.000	0.000	52	420	5417	5188	-0.777	Error	Error	1996	3421	0	0	1911	3277	0	0	0	0
1	14	11	"GAP1"	"YKR039W"	4100	32220	90	4210	3847	1123	53	54	16	100	100	0	7849	7612	2096	108	113	32	100	100	0	0	0	0	0	0	0	0	0	0	0	0	0	0	0	0	0	0	0	0.537	0.506	0.514	0.502	1.278	0.498	0.936	0.000	0.000	0.000	0.000	0.000	0.000	0.000	0.000	0.000	0.000	0.000	0.000	0.000	0.000	52	420	11898	11298	-0.897	Error	Error	4157	7741	0	0	3794	7504	0	0	0	0
1	15	11	"RHO4"	"YKR055W"	4300	32220	80	406	425	143	53	54	12	100	100	0	977	945	364	109	110	18	100	100	0	0	0	0	0	0	0	0	0	0	0	0	0	0	0	0	0	0	0	0.407	0.445	0.440	0.456	1.454	0.413	0.869	0.000	0.000	0.000	0.000	0.000	0.000	0.000	0.000	0.000	0.000	0.000	0.000	0.000	0.000	52	340	1221	1208	-1.298	Error	Error	353	868	0	0	372	836	0	0	0	0
1	16	11	""	"YKR071C"	4510	32230	90	8316	7593	2541	55	58	25	100	100	0	14628	12967	4761	107	108	21	100	100	0	0	0	0	0	0	0	0	0	0	0	0	0	0	0	0	0	0	0	0.569	0.586	0.606	0.605	1.322	0.558	0.921	0.000	0.000	0.000	0.000	0.000	0.000	0.000	0.000	0.000	0.000	0.000	0.000	0.000	0.000	52	414	22782	20398	-0.814	Error	Error	8261	14521	0	0	7538	12860	0	0	0	0
1	17	11	""	"YKR087C"	4700	32230	100	2087	1963	926	53	55	14	100	100	0	3038	2876	1378	106	108	22	98	98	0	0	0	0	0	0	0	0	0	0	0	0	0	0	0	0	0	0	0	0.694	0.690	0.712	0.745	1.698	0.678	0.944	0.000	0.000	0.000	0.000	0.000	0.000	0.000	0.000	0.000	0.000	0.000	0.000	0.000	0.000	80	534	4966	4680	-0.528	Error	Error	2034	2932	0	0	1910	2770	0	0	0	0
1	18	11	""	"YKR103W"	4900	32230	80	388	393	168	52	54	11	100	100	0	662	694	250	106	108	24	100	100	0	0	0	0	0	0	0	0	0	0	0	0	0	0	0	0	0	0	0	0.604	0.580	0.518	0.559	1.538	0.548	0.782	0.000	0.000	0.000	0.000	0.000	0.000	0.000	0.000	0.000	0.000	0.000	0.000	0.000	0.000	52	340	892	929	-0.727	Error	Error	336	556	0	0	341	588	0	0	0	0
1	19	11	"RPC37"	"YKR025W"	5100	32230	100	2272	2363	1037	55	57	15	100	100	0	2637	2428	1085	104	108	28	100	100	0	0	0	0	0	0	0	0	0	0	0	0	0	0	0	0	0	0	0	0.875	0.993	1.014	1.046	1.470	0.983	0.936	0.000	0.000	0.000	0.000	0.000	0.000	0.000	0.000	0.000	0.000	0.000	0.000	0.000	0.000	80	536	4750	4632	-0.192	Error	Error	2217	2533	0	0	2308	2324	0	0	0	0
1	20	11	""	"YKR041W"	5300	32230	80	392	428	144	53	55	14	100	100	0	529	560	217	102	104	25	100	100	0	0	0	0	0	0	0	0	0	0	0	0	0	0	0	0	0	0	0	0.794	0.819	0.840	0.843	1.394	0.762	0.850	0.000	0.000	0.000	0.000	0.000	0.000	0.000	0.000	0.000	0.000	0.000	0.000	0.000	0.000	52	340	766	833	-0.333	Error	Error	339	427	0	0	375	458	0	0	0	0
1	21	11	"RPS21A"	"YKR057W"	5490	32230	90	17001	15875	7208	56	63	40	100	100	0	8944	8660	4501	101	113	86	100	100	0	0	0	0	0	0	0	0	0	0	0	0	0	0	0	0	0	0	0	1.916	1.848	1.821	1.943	1.337	1.751	0.933	0.000	0.000	0.000	0.000	0.000	0.000	0.000	0.000	0.000	0.000	0.000	0.000	0.000	0.000	52	420	25788	24378	0.938	Error	Error	16945	8843	0	0	15819	8559	0	0	0	0
1	1	12	""	"YKR073C"	1490	32410	80	290	278	115	49	51	14	100	100	0	565	510	225	103	106	23	100	100	0	0	0	0	0	0	0	0	0	0	0	0	0	0	0	0	0	0	0	0.522	0.563	0.562	0.592	1.611	0.524	0.859	0.000	0.000	0.000	0.000	0.000	0.000	0.000	0.000	0.000	0.000	0.000	0.000	0.000	0.000	52	332	703	636	-0.939	Error	Error	241	462	0	0	229	407	0	0	0	0
1	2	12	""	"YKR089C"	1690	32420	90	930	1039	418	49	50	13	100	100	0	1808	1912	875	102	104	21	100	100	0	0	0	0	0	0	0	0	0	0	0	0	0	0	0	0	0	0	0	0.516	0.547	0.549	0.566	1.305	0.504	0.917	0.000	0.000	0.000	0.000	0.000	0.000	0.000	0.000	0.000	0.000	0.000	0.000	0.000	0.000	52	420	2587	2800	-0.953	Error	Error	881	1706	0	0	990	1810	0	0	0	0
1	3	12	""	"YKR105C"	1900	32420	80	538	516	173	46	47	11	100	100	0	818	812	302	97	99	21	100	100	0	0	0	0	0	0	0	0	0	0	0	0	0	0	0	0	0	0	0	0.682	0.657	0.697	0.679	1.356	0.620	0.886	0.000	0.000	0.000	0.000	0.000	0.000	0.000	0.000	0.000	0.000	0.000	0.000	0.000	0.000	52	340	1213	1185	-0.551	Error	Error	492	721	0	0	470	715	0	0	0	0
1	4	12	""	"YKR027W"	2100	32420	80	2230	2066	585	49	50	12	100	100	0	3793	3491	1080	101	102	19	100	100	0	0	0	0	0	0	0	0	0	0	0	0	0	0	0	0	0	0	0	0.591	0.595	0.598	0.602	1.206	0.566	0.927	0.000	0.000	0.000	0.000	0.000	0.000	0.000	0.000	0.000	0.000	0.000	0.000	0.000	0.000	52	340	5873	5407	-0.759	Error	Error	2181	3692	0	0	2017	3390	0	0	0	0
1	5	12	""	"YKR043C"	2290	32420	80	5531	5789	2658	51	53	14	100	100	0	5642	5552	2685	101	103	21	100	100	0	0	0	0	0	0	0	0	0	0	0	0	0	0	0	0	0	0	0	0.989	1.053	1.057	1.088	1.335	0.975	0.916	0.000	0.000	0.000	0.000	0.000	0.000	0.000	0.000	0.000	0.000	0.000	0.000	0.000	0.000	52	340	11021	11189	-0.016	Error	Error	5480	5541	0	0	5738	5451	0	0	0	0
1	6	12	"TIF1"	"YKR059W"	2500	32420	90	28128	26580	8742	52	54	13	100	100	0	22114	20044	6823	103	105	22	100	100	0	0	0	0	0	0	0	0	0	0	0	0	0	0	0	0	0	0	0	1.276	1.330	1.380	1.359	1.321	1.305	0.904	0.000	0.000	0.000	0.000	0.000	0.000	0.000	0.000	0.000	0.000	0.000	0.000	0.000	0.000	52	420	50087	46469	0.351	Error	Error	28076	22011	0	0	26528	19941	0	0	0	0
1	7	12	""	"YKR075C"	2700	32420	90	3195	3313	1425	55	55	13	100	100	0	1361	1525	610	106	110	23	100	100	0	0	0	0	0	0	0	0	0	0	0	0	0	0	0	0	0	0	0	2.502	2.296	2.374	2.236	1.345	2.368	0.916	0.000	0.000	0.000	0.000	0.000	0.000	0.000	0.000	0.000	0.000	0.000	0.000	0.000	0.000	52	420	4395	4677	1.323	Error	Error	3140	1255	0	0	3258	1419	0	0	0	0
1	8	12	"SRL3"	"YKR091W"	2900	32420	90	1481	1539	562	51	53	13	100	100	0	5710	5793	2687	107	113	47	100	100	0	0	0	0	0	0	0	0	0	0	0	0	0	0	0	0	0	0	0	0.255	0.262	0.251	0.285	1.506	0.242	0.926	0.000	0.000	0.000	0.000	0.000	0.000	0.000	0.000	0.000	0.000	0.000	0.000	0.000	0.000	52	420	7033	7174	-1.970	Error	Error	1430	5603	0	0	1488	5686	0	0	0	0
1	9	12	"DNM1"	"YLL001W"	3100	32420	90	1782	1809	622	53	58	39	100	100	0	4210	4031	1427	107	110	28	100	100	0	0	0	0	0	0	0	0	0	0	0	0	0	0	0	0	0	0	0	0.421	0.448	0.448	0.463	1.416	0.424	0.903	0.000	0.000	0.000	0.000	0.000	0.000	0.000	0.000	0.000	0.000	0.000	0.000	0.000	0.000	52	420	5832	5680	-1.247	Error	Error	1729	4103	0	0	1756	3924	0	0	0	0
1	10	12	""	"YLR232W"	3300	32420	90	836	818	152	53	56	15	100	100	0	1113	1125	252	108	113	28	100	100	0	0	0	0	0	0	0	0	0	0	0	0	0	0	0	0	0	0	0	0.779	0.752	0.761	0.763	1.276	0.697	0.893	0.000	0.000	0.000	0.000	0.000	0.000	0.000	0.000	0.000	0.000	0.000	0.000	0.000	0.000	52	420	1788	1782	-0.360	Error	Error	783	1005	0	0	765	1017	0	0	0	0
1	11	12	"RCK2"	"YLR248W"	3500	32420	90	5122	5020	1067	55	59	21	100	100	0	8502	8560	2048	113	116	28	100	100	0	0	0	0	0	0	0	0	0	0	0	0	0	0	0	0	0	0	0	0.604	0.588	0.609	0.592	1.212	0.557	0.930	0.000	0.000	0.000	0.000	0.000	0.000	0.000	0.000	0.000	0.000	0.000	0.000	0.000	0.000	52	420	13456	13412	-0.727	Error	Error	5067	8389	0	0	4965	8447	0	0	0	0
1	12	12	"RPS28B"	"YLR264W"	3690	32420	90	21342	22070	7850	59	70	73	100	100	0	11517	10891	4486	110	123	105	100	100	0	0	0	0	0	0	0	0	0	0	0	0	0	0	0	0	0	0	0	1.866	2.042	2.012	2.147	1.342	1.935	0.940	0.000	0.000	0.000	0.000	0.000	0.000	0.000	0.000	0.000	0.000	0.000	0.000	0.000	0.000	52	420	32690	32792	0.900	Error	Error	21283	11407	0	0	22011	10781	0	0	0	0
1	13	12	""	"YLR280C"	3900	32420	90	747	703	238	57	60	18	100	100	0	813	767	282	112	118	40	100	100	0	0	0	0	0	0	0	0	0	0	0	0	0	0	0	0	0	0	0	0.984	0.986	1.023	0.999	1.389	0.955	0.873	0.000	0.000	0.000	0.000	0.000	0.000	0.000	0.000	0.000	0.000	0.000	0.000	0.000	0.000	52	420	1391	1301	-0.023	Error	Error	690	701	0	0	646	655	0	0	0	0
1	14	12	"ATP14"	"YLR295C"	4100	32420	90	7786	7097	2546	57	60	19	100	100	0	20885	20206	7253	116	120	33	100	100	0	0	0	0	0	0	0	0	0	0	0	0	0	0	0	0	0	0	0	0.372	0.350	0.350	0.348	1.263	0.335	0.940	0.000	0.000	0.000	0.000	0.000	0.000	0.000	0.000	0.000	0.000	0.000	0.000	0.000	0.000	52	420	28498	27130	-1.426	Error	Error	7729	20769	0	0	7040	20090	0	0	0	0
1	15	12	""	"YLR311C"	4300	32430	100	316	298	84	54	55	15	100	100	0	1430	1367	456	111	114	30	98	98	0	0	0	0	0	0	0	0	0	0	0	0	0	0	0	0	0	0	0	0.199	0.194	0.198	0.210	1.882	0.181	0.890	0.000	0.000	0.000	0.000	0.000	0.000	0.000	0.000	0.000	0.000	0.000	0.000	0.000	0.000	80	542	1581	1500	-2.332	Error	Error	262	1319	0	0	244	1256	0	0	0	0
1	16	12	"TOP3"	"YLR234W"	4500	32430	90	958	901	224	54	56	13	100	100	0	1213	1198	348	114	115	21	100	100	0	0	0	0	0	0	0	0	0	0	0	0	0	0	0	0	0	0	0	0.823	0.781	0.811	0.798	1.203	0.757	0.914	0.000	0.000	0.000	0.000	0.000	0.000	0.000	0.000	0.000	0.000	0.000	0.000	0.000	0.000	52	420	2003	1931	-0.282	Error	Error	904	1099	0	0	847	1084	0	0	0	0
1	17	12	"SSP120"	"YLR250W"	4690	32430	90	3845	3713	906	58	65	39	100	100	0	11577	11031	3786	119	166	320	100	98	0	0	0	0	0	0	0	0	0	0	0	0	0	0	0	0	0	0	0	0.331	0.335	0.327	0.361	1.418	0.304	0.921	0.000	0.000	0.000	0.000	0.000	0.000	0.000	0.000	0.000	0.000	0.000	0.000	0.000	0.000	52	420	15245	14567	-1.597	Error	Error	3787	11458	0	0	3655	10912	0	0	0	0
1	18	12	""	"YLR266C"	4890	32430	90	1299	1279	510	57	61	20	100	100	0	2527	2590	1127	116	133	69	100	98	0	0	0	0	0	0	0	0	0	0	0	0	0	0	0	0	0	0	0	0.515	0.494	0.498	0.507	1.347	0.460	0.933	0.000	0.000	0.000	0.000	0.000	0.000	0.000	0.000	0.000	0.000	0.000	0.000	0.000	0.000	52	420	3653	3696	-0.957	Error	Error	1242	2411	0	0	1222	2474	0	0	0	0
1	19	12	""	"YLR282C"	5100	32430	90	678	610	252	58	59	16	100	100	0	1077	962	418	112	116	29	98	98	0	0	0	0	0	0	0	0	0	0	0	0	0	0	0	0	0	0	0	0.642	0.649	0.651	0.666	1.295	0.605	0.910	0.000	0.000	0.000	0.000	0.000	0.000	0.000	0.000	0.000	0.000	0.000	0.000	0.000	0.000	52	420	1585	1402	-0.638	Error	Error	620	965	0	0	552	850	0	0	0	0
1	20	12	""	"YLR297W"	5300	32430	90	1801	1697	394	58	59	15	100	100	0	4655	4351	1167	109	113	25	100	100	0	0	0	0	0	0	0	0	0	0	0	0	0	0	0	0	0	0	0	0.383	0.386	0.390	0.392	1.209	0.367	0.940	0.000	0.000	0.000	0.000	0.000	0.000	0.000	0.000	0.000	0.000	0.000	0.000	0.000	0.000	52	420	6289	5881	-1.383	Error	Error	1743	4546	0	0	1639	4242	0	0	0	0
1	21	12	"SPH1"	"YLR313C"	5500	32430	90	1130	1126	186	59	61	19	100	100	0	1447	1421	300	111	117	42	100	100	0	0	0	0	0	0	0	0	0	0	0	0	0	0	0	0	0	0	0	0.802	0.815	0.834	0.824	1.186	0.797	0.920	0.000	0.000	0.000	0.000	0.000	0.000	0.000	0.000	0.000	0.000	0.000	0.000	0.000	0.000	52	420	2407	2377	-0.319	Error	Error	1071	1336	0	0	1067	1310	0	0	0	0
1	1	13	""	"YLR236C"	1490	32620	100	547	521	179	49	50	12	98	98	0	909	819	337	101	104	20	97	96	0	0	0	0	0	0	0	0	0	0	0	0	0	0	0	0	0	0	0	0.616	0.657	0.659	0.710	1.582	0.619	0.920	0.000	0.000	0.000	0.000	0.000	0.000	0.000	0.000	0.000	0.000	0.000	0.000	0.000	0.000	80	533	1306	1190	-0.698	Error	Error	498	808	0	0	472	718	0	0	0	0
1	2	13	""	"YLR252W"	1700	32620	100	608	582	173	50	53	56	100	100	0	3008	2901	895	101	103	29	98	98	0	0	0	0	0	0	0	0	0	0	0	0	0	0	0	0	0	0	0	0.192	0.190	0.196	0.200	1.815	0.182	0.913	0.000	0.000	0.000	0.000	0.000	0.000	0.000	0.000	0.000	0.000	0.000	0.000	0.000	0.000	80	520	3465	3332	-2.381	Error	Error	558	2907	0	0	532	2800	0	0	0	0
1	3	13	"SEC22"	"YLR268W"	1890	32620	90	4840	4896	1168	50	52	14	100	100	0	7906	8086	2021	101	103	19	100	100	0	0	0	0	0	0	0	0	0	0	0	0	0	0	0	0	0	0	0	0.614	0.607	0.599	0.610	1.195	0.573	0.921	0.000	0.000	0.000	0.000	0.000	0.000	0.000	0.000	0.000	0.000	0.000	0.000	0.000	0.000	52	414	12595	12831	-0.704	Error	Error	4790	7805	0	0	4846	7985	0	0	0	0
1	4	13	"ECI1"	"YLR284C"	2090	32620	90	1361	1271	336	51	57	43	100	100	0	2025	2045	567	106	120	115	100	100	0	0	0	0	0	0	0	0	0	0	0	0	0	0	0	0	0	0	0	0.683	0.629	0.627	0.633	1.263	0.588	0.932	0.000	0.000	0.000	0.000	0.000	0.000	0.000	0.000	0.000	0.000	0.000	0.000	0.000	0.000	52	420	3229	3159	-0.551	Error	Error	1310	1919	0	0	1220	1939	0	0	0	0
1	5	13	"ECM38"	"YLR299W"	2300	32620	90	1949	1988	306	51	53	15	100	100	0	4708	4837	1104	105	111	35	100	100	0	0	0	0	0	0	0	0	0	0	0	0	0	0	0	0	0	0	0	0.412	0.409	0.407	0.415	1.180	0.394	0.923	0.000	0.000	0.000	0.000	0.000	0.000	0.000	0.000	0.000	0.000	0.000	0.000	0.000	0.000	52	420	6501	6669	-1.278	Error	Error	1898	4603	0	0	1937	4732	0	0	0	0
1	6	13	""	"YLR315W"	2500	32620	110	774	727	297	53	56	20	100	98	0	1529	1434	598	107	116	40	97	93	0	0	0	0	0	0	0	0	0	0	0	0	0	0	0	0	0	0	0	0.507	0.508	0.527	0.561	2.014	0.498	0.940	0.000	0.000	0.000	0.000	0.000	0.000	0.000	0.000	0.000	0.000	0.000	0.000	0.000	0.000	80	592	2143	2001	-0.980	Error	Error	721	1422	0	0	674	1327	0	0	0	0
1	7	13	""	"YLR238W"	2700	32630	110	936	948	370	56	59	19	100	100	0	2065	2054	829	110	121	42	98	98	0	0	0	0	0	0	0	0	0	0	0	0	0	0	0	0	0	0	0	0.450	0.459	0.466	0.465	1.319	0.441	0.929	0.000	0.000	0.000	0.000	0.000	0.000	0.000	0.000	0.000	0.000	0.000	0.000	0.000	0.000	80	570	2835	2836	-1.152	Error	Error	880	1955	0	0	892	1944	0	0	0	0
1	8	13	""	"YLR254C"	2900	32630	120	2069	1720	1249	55	58	17	96	90	0	6932	5812	4486	111	120	36	91	85	0	0	0	0	0	0	0	0	0	0	0	0	0	0	0	0	0	0	0	0.295	0.292	0.306	0.408	2.593	0.279	0.950	0.000	0.000	0.000	0.000	0.000	0.000	0.000	0.000	0.000	0.000	0.000	0.000	0.000	0.000	120	658	8835	7366	-1.760	Error	Error	2014	6821	0	0	1665	5701	0	0	0	0
1	9	13	""	"YLR270W"	3090	32620	90	1539	1486	493	57	69	56	100	100	0	3306	3341	985	118	127	41	100	100	0	0	0	0	0	0	0	0	0	0	0	0	0	0	0	0	0	0	0	0.465	0.443	0.442	0.437	1.269	0.414	0.906	0.000	0.000	0.000	0.000	0.000	0.000	0.000	0.000	0.000	0.000	0.000	0.000	0.000	0.000	52	406	4670	4652	-1.105	Error	Error	1482	3188	0	0	1429	3223	0	0	0	0
1	10	13	"CTS1"	"YLR286C"	3290	32620	90	10413	11013	4919	62	84	118	100	100	0	3734	3594	1372	121	135	58	100	100	0	0	0	0	0	0	0	0	0	0	0	0	0	0	0	0	0	0	0	2.865	3.153	3.023	3.061	1.280	3.241	0.899	0.000	0.000	0.000	0.000	0.000	0.000	0.000	0.000	0.000	0.000	0.000	0.000	0.000	0.000	52	420	13964	14424	1.519	Error	Error	10351	3613	0	0	10951	3473	0	0	0	0
1	11	13	""	"YLR301W"	3490	32620	90	8323	7991	3416	60	65	28	100	100	0	6029	6991	3477	115	123	41	100	100	0	0	0	0	0	0	0	0	0	0	0	0	0	0	0	0	0	0	0	1.397	1.153	1.117	1.203	1.333	1.084	0.945	0.000	0.000	0.000	0.000	0.000	0.000	0.000	0.000	0.000	0.000	0.000	0.000	0.000	0.000	52	420	14177	14807	0.483	Error	Error	8263	5914	0	0	7931	6876	0	0	0	0
1	12	13	""	"YLR317W"	3700	32620	100	1325	1242	345	58	64	25	100	100	0	2446	2311	649	109	117	38	98	98	0	0	0	0	0	0	0	0	0	0	0	0	0	0	0	0	0	0	0	0.542	0.538	0.542	0.534	1.366	0.527	0.938	0.000	0.000	0.000	0.000	0.000	0.000	0.000	0.000	0.000	0.000	0.000	0.000	0.000	0.000	80	542	3604	3386	-0.883	Error	Error	1267	2337	0	0	1184	2202	0	0	0	0
1	13	13	"MPT1"	"YMR005W"	3900	32620	90	1941	2152	932	57	59	19	100	100	0	3267	3732	1617	110	114	25	100	100	0	0	0	0	0	0	0	0	0	0	0	0	0	0	0	0	0	0	0	0.597	0.578	0.553	0.586	1.379	0.565	0.922	0.000	0.000	0.000	0.000	0.000	0.000	0.000	0.000	0.000	0.000	0.000	0.000	0.000	0.000	52	420	5041	5717	-0.745	Error	Error	1884	3157	0	0	2095	3622	0	0	0	0
1	14	13	"MAC1"	"YMR021C"	4100	32620	90	1333	1370	390	54	55	13	100	100	0	2034	2040	561	110	112	20	100	100	0	0	0	0	0	0	0	0	0	0	0	0	0	0	0	0	0	0	0	0.665	0.682	0.689	0.682	1.243	0.670	0.939	0.000	0.000	0.000	0.000	0.000	0.000	0.000	0.000	0.000	0.000	0.000	0.000	0.000	0.000	52	420	3203	3246	-0.589	Error	Error	1279	1924	0	0	1316	1930	0	0	0	0
1	15	13	"MIH1"	"YMR036C"	4290	32630	90	537	541	184	53	54	14	100	100	0	1087	1127	382	110	113	23	100	100	0	0	0	0	0	0	0	0	0	0	0	0	0	0	0	0	0	0	0	0.495	0.480	0.468	0.486	1.327	0.445	0.892	0.000	0.000	0.000	0.000	0.000	0.000	0.000	0.000	0.000	0.000	0.000	0.000	0.000	0.000	52	420	1461	1505	-1.013	Error	Error	484	977	0	0	488	1017	0	0	0	0
1	16	13	""	"YMR052C-A"	4510	32630	90	802	770	206	53	56	16	100	100	0	1896	1909	552	112	114	24	100	100	0	0	0	0	0	0	0	0	0	0	0	0	0	0	0	0	0	0	0	0.420	0.399	0.398	0.398	1.305	0.385	0.915	0.000	0.000	0.000	0.000	0.000	0.000	0.000	0.000	0.000	0.000	0.000	0.000	0.000	0.000	52	420	2533	2514	-1.252	Error	Error	749	1784	0	0	717	1797	0	0	0	0
1	17	13	""	"YMR067C"	4710	32630	90	665	643	290	57	58	14	100	100	0	1235	1451	747	117	120	30	100	100	0	0	0	0	0	0	0	0	0	0	0	0	0	0	0	0	0	0	0	0.544	0.439	0.443	0.444	1.438	0.415	0.898	0.000	0.000	0.000	0.000	0.000	0.000	0.000	0.000	0.000	0.000	0.000	0.000	0.000	0.000	52	420	1726	1920	-0.879	Error	Error	608	1118	0	0	586	1334	0	0	0	0
1	18	13	""	"YMR082C"	4900	32630	80	202	260	190	57	59	14	100	100	0	405	465	247	114	117	26	100	100	0	0	0	0	0	0	0	0	0	0	0	0	0	0	0	0	0	0	0	0.498	0.578	0.465	0.532	1.715	0.603	0.642	0.000	0.000	0.000	0.000	0.000	0.000	0.000	0.000	0.000	0.000	0.000	0.000	0.000	0.000	52	340	436	554	-1.005	Error	Error	145	291	0	0	203	351	0	0	0	0
1	19	13	""	"YMR007W"	5100	32630	100	1807	1724	672	59	60	16	100	100	0	1976	1856	825	112	116	36	97	97	0	0	0	0	0	0	0	0	0	0	0	0	0	0	0	0	0	0	0	0.938	0.955	0.990	1.008	1.376	0.901	0.884	0.000	0.000	0.000	0.000	0.000	0.000	0.000	0.000	0.000	0.000	0.000	0.000	0.000	0.000	80	536	3612	3409	-0.093	Error	Error	1748	1864	0	0	1665	1744	0	0	0	0
1	20	13	"MSS1"	"YMR023C"	5300	32630	90	1565	1554	312	62	64	17	100	100	0	2098	2153	454	115	120	30	100	100	0	0	0	0	0	0	0	0	0	0	0	0	0	0	0	0	0	0	0	0.758	0.732	0.726	0.733	1.187	0.692	0.912	0.000	0.000	0.000	0.000	0.000	0.000	0.000	0.000	0.000	0.000	0.000	0.000	0.000	0.000	52	420	3486	3530	-0.400	Error	Error	1503	1983	0	0	1492	2038	0	0	0	0
1	21	13	"LYS7"	"YMR038C"	5490	32630	90	5134	5128	1076	68	85	106	100	100	0	6281	6265	1996	127	174	326	100	98	0	0	0	0	0	0	0	0	0	0	0	0	0	0	0	0	0	0	0	0.823	0.824	0.820	0.878	1.359	0.765	0.933	0.000	0.000	0.000	0.000	0.000	0.000	0.000	0.000	0.000	0.000	0.000	0.000	0.000	0.000	52	420	11220	11198	-0.281	Error	Error	5066	6154	0	0	5060	6138	0	0	0	0
1	1	14	"STB2"	"YMR053C"	1500	32810	90	859	878	320	48	49	11	100	100	0	1512	1602	559	99	100	18	100	100	0	0	0	0	0	0	0	0	0	0	0	0	0	0	0	0	0	0	0	0.574	0.552	0.533	0.546	1.214	0.545	0.946	0.000	0.000	0.000	0.000	0.000	0.000	0.000	0.000	0.000	0.000	0.000	0.000	0.000	0.000	52	414	2224	2333	-0.801	Error	Error	811	1413	0	0	830	1503	0	0	0	0
1	2	14	""	"YMR069W"	1700	32810	90	270	280	107	49	53	63	100	94	0	358	391	223	99	101	30	100	100	0	0	0	0	0	0	0	0	0	0	0	0	0	0	0	0	0	0	0	0.853	0.791	0.816	0.837	1.435	0.793	0.574	0.000	0.000	0.000	0.000	0.000	0.000	0.000	0.000	0.000	0.000	0.000	0.000	0.000	0.000	52	414	480	523	-0.229	Error	Error	221	259	0	0	231	292	0	0	0	0
1	3	14	""	"YMR084W"	1900	32820	90	280	266	67	49	49	12	100	98	0	485	467	115	96	98	18	98	98	0	0	0	0	0	0	0	0	0	0	0	0	0	0	0	0	0	0	0	0.594	0.585	0.583	0.579	1.368	0.562	0.861	0.000	0.000	0.000	0.000	0.000	0.000	0.000	0.000	0.000	0.000	0.000	0.000	0.000	0.000	52	420	620	588	-0.752	Error	Error	231	389	0	0	217	371	0	0	0	0
1	4	14	""	"YMR009W"	2090	32820	90	3412	3249	726	50	54	42	100	100	0	7415	6949	1793	102	113	112	100	100	0	0	0	0	0	0	0	0	0	0	0	0	0	0	0	0	0	0	0	0.460	0.467	0.473	0.474	1.187	0.430	0.944	0.000	0.000	0.000	0.000	0.000	0.000	0.000	0.000	0.000	0.000	0.000	0.000	0.000	0.000	52	420	10675	10046	-1.121	Error	Error	3362	7313	0	0	3199	6847	0	0	0	0
1	5	14	""	"YMR025W"	2300	32820	90	2008	2020	318	50	57	109	100	100	0	3190	3266	600	103	114	146	100	100	0	0	0	0	0	0	0	0	0	0	0	0	0	0	0	0	0	0	0	0.634	0.623	0.632	0.626	1.145	0.592	0.929	0.000	0.000	0.000	0.000	0.000	0.000	0.000	0.000	0.000	0.000	0.000	0.000	0.000	0.000	52	420	5045	5133	-0.657	Error	Error	1958	3087	0	0	1970	3163	0	0	0	0
1	6	14	""	"YMR040W"	2500	32820	90	846	814	192	52	54	17	100	100	0	2006	1881	493	101	108	55	100	100	0	0	0	0	0	0	0	0	0	0	0	0	0	0	0	0	0	0	0	0.417	0.428	0.423	0.434	1.241	0.415	0.944	0.000	0.000	0.000	0.000	0.000	0.000	0.000	0.000	0.000	0.000	0.000	0.000	0.000	0.000	52	420	2699	2542	-1.263	Error	Error	794	1905	0	0	762	1780	0	0	0	0
1	7	14	"BUB2"	"YMR055C"	2690	32820	90	1091	1104	302	56	60	20	100	100	0	3048	2953	882	111	122	63	100	100	0	0	0	0	0	0	0	0	0	0	0	0	0	0	0	0	0	0	0	0.352	0.369	0.377	0.371	1.226	0.338	0.911	0.000	0.000	0.000	0.000	0.000	0.000	0.000	0.000	0.000	0.000	0.000	0.000	0.000	0.000	52	414	3972	3890	-1.505	Error	Error	1035	2937	0	0	1048	2842	0	0	0	0
1	8	14	""	"YMR071C"	2890	32820	90	5068	4996	1287	59	63	20	100	100	0	6921	6688	1987	116	127	41	100	100	0	0	0	0	0	0	0	0	0	0	0	0	0	0	0	0	0	0	0	0.736	0.751	0.755	0.771	1.262	0.696	0.937	0.000	0.000	0.000	0.000	0.000	0.000	0.000	0.000	0.000	0.000	0.000	0.000	0.000	0.000	52	406	11814	11509	-0.442	Error	Error	5009	6805	0	0	4937	6572	0	0	0	0
1	9	14	""	"YMR086C-A"	3090	32820	90	1286	1213	236	60	62	20	100	100	0	2277	2088	535	120	129	41	100	100	0	0	0	0	0	0	0	0	0	0	0	0	0	0	0	0	0	0	0	0.568	0.586	0.574	0.603	1.267	0.545	0.933	0.000	0.000	0.000	0.000	0.000	0.000	0.000	0.000	0.000	0.000	0.000	0.000	0.000	0.000	52	420	3383	3121	-0.815	Error	Error	1226	2157	0	0	1153	1968	0	0	0	0
1	10	14	"HXT2"	"YMR011W"	3290	32830	100	25282	22323	9094	61	80	106	100	100	0	1463	1317	795	116	127	52	88	86	0	0	0	0	0	0	0	0	0	0	0	0	0	0	0	0	0	0	0	18.724	18.536	18.925	21.982	1.725	17.806	0.846	0.000	0.000	0.000	0.000	0.000	0.000	0.000	0.000	0.000	0.000	0.000	0.000	0.000	0.000	80	526	26568	23463	4.227	Error	Error	25221	1347	0	0	22262	1201	0	0	0	0
1	11	14	"HRT2"	"YMR027W"	3490	32830	100	3405	3146	1101	60	68	34	100	100	0	5419	4883	2191	112	120	35	97	95	0	0	0	0	0	0	0	0	0	0	0	0	0	0	0	0	0	0	0	0.630	0.647	0.648	0.774	1.851	0.598	0.937	0.000	0.000	0.000	0.000	0.000	0.000	0.000	0.000	0.000	0.000	0.000	0.000	0.000	0.000	80	526	8652	7857	-0.666	Error	Error	3345	5307	0	0	3086	4771	0	0	0	0
1	12	14	"ARG80"	"YMR042W"	3690	32820	90	2635	2457	786	61	73	39	100	100	0	1925	1846	642	115	122	38	100	100	0	0	0	0	0	0	0	0	0	0	0	0	0	0	0	0	0	0	0	1.422	1.384	1.422	1.427	1.309	1.356	0.921	0.000	0.000	0.000	0.000	0.000	0.000	0.000	0.000	0.000	0.000	0.000	0.000	0.000	0.000	52	420	4384	4127	0.508	Error	Error	2574	1810	0	0	2396	1731	0	0	0	0
1	13	14	""	"YMR057C"	3890	32830	80	419	445	238	57	64	27	100	100	0	585	639	375	110	116	36	100	98	0	0	0	0	0	0	0	0	0	0	0	0	0	0	0	0	0	0	0	0.762	0.733	0.811	0.795	1.455	0.660	0.830	0.000	0.000	0.000	0.000	0.000	0.000	0.000	0.000	0.000	0.000	0.000	0.000	0.000	0.000	52	340	837	917	-0.392	Error	Error	362	475	0	0	388	529	0	0	0	0
1	14	14	""	"YMR073C"	4100	32830	100	2326	2099	867	58	62	25	100	100	0	3687	3462	1401	111	120	42	100	100	0	0	0	0	0	0	0	0	0	0	0	0	0	0	0	0	0	0	0	0.634	0.609	0.625	0.617	1.545	0.601	0.917	0.000	0.000	0.000	0.000	0.000	0.000	0.000	0.000	0.000	0.000	0.000	0.000	0.000	0.000	80	524	5844	5392	-0.657	Error	Error	2268	3576	0	0	2041	3351	0	0	0	0
1	15	14	""	"YMR087W"	4290	32830	100	912	845	352	59	65	26	98	98	0	2907	2735	1386	117	130	52	98	96	0	0	0	0	0	0	0	0	0	0	0	0	0	0	0	0	0	0	0	0.306	0.300	0.292	0.342	1.900	0.266	0.899	0.000	0.000	0.000	0.000	0.000	0.000	0.000	0.000	0.000	0.000	0.000	0.000	0.000	0.000	80	513	3643	3404	-1.710	Error	Error	853	2790	0	0	786	2618	0	0	0	0
1	16	14	""	"YNL047C"	4490	32830	90	1729	1743	427	60	65	21	100	100	0	3279	3133	951	122	135	54	100	100	0	0	0	0	0	0	0	0	0	0	0	0	0	0	0	0	0	0	0	0.529	0.559	0.571	0.573	1.242	0.519	0.927	0.000	0.000	0.000	0.000	0.000	0.000	0.000	0.000	0.000	0.000	0.000	0.000	0.000	0.000	52	420	4826	4694	-0.920	Error	Error	1669	3157	0	0	1683	3011	0	0	0	0
1	17	14	"YDJ1"	"YNL064C"	4690	32830	90	9992	9750	2236	62	67	28	100	100	0	13766	13662	3707	127	139	70	100	100	0	0	0	0	0	0	0	0	0	0	0	0	0	0	0	0	0	0	0	0.728	0.716	0.748	0.723	1.192	0.659	0.927	0.000	0.000	0.000	0.000	0.000	0.000	0.000	0.000	0.000	0.000	0.000	0.000	0.000	0.000	52	420	23569	23223	-0.458	Error	Error	9930	13639	0	0	9688	13535	0	0	0	0
1	18	14	""	"YNL080C"	4890	32830	90	1990	2087	483	67	68	19	100	100	0	1660	1761	401	134	140	36	100	100	0	0	0	0	0	0	0	0	0	0	0	0	0	0	0	0	0	0	0	1.260	1.242	1.256	1.244	1.153	1.236	0.924	0.000	0.000	0.000	0.000	0.000	0.000	0.000	0.000	0.000	0.000	0.000	0.000	0.000	0.000	52	420	3449	3647	0.334	Error	Error	1923	1526	0	0	2020	1627	0	0	0	0
1	19	14	"RPS7B"	"YNL096C"	5090	32830	90	19369	18275	3367	70	81	56	100	100	0	8835	8318	2038	136	143	51	100	100	0	0	0	0	0	0	0	0	0	0	0	0	0	0	0	0	0	0	0	2.219	2.225	2.198	2.277	1.229	2.176	0.941	0.000	0.000	0.000	0.000	0.000	0.000	0.000	0.000	0.000	0.000	0.000	0.000	0.000	0.000	52	420	27998	26387	1.150	Error	Error	19299	8699	0	0	18205	8182	0	0	0	0
1	20	14	"DBP2"	"YNL112W"	5290	32830	90	7542	7498	3106	67	75	32	100	100	0	5070	5098	2129	128	135	43	100	100	0	0	0	0	0	0	0	0	0	0	0	0	0	0	0	0	0	0	0	1.513	1.495	1.533	1.511	1.312	1.417	0.918	0.000	0.000	0.000	0.000	0.000	0.000	0.000	0.000	0.000	0.000	0.000	0.000	0.000	0.000	52	420	12417	12401	0.597	Error	Error	7475	4942	0	0	7431	4970	0	0	0	0
1	21	14	"TEP1"	"YNL128W"	5500	32830	90	742	756	167	65	67	18	100	100	0	781	812	145	121	125	44	100	100	0	0	0	0	0	0	0	0	0	0	0	0	0	0	0	0	0	0	0	1.026	1.000	0.991	0.991	1.197	0.984	0.894	0.000	0.000	0.000	0.000	0.000	0.000	0.000	0.000	0.000	0.000	0.000	0.000	0.000	0.000	52	420	1337	1382	0.037	Error	Error	677	660	0	0	691	691	0	0	0	0
1	1	15	"SFB2"	"YNL049C"	1490	33010	90	1218	1163	538	49	49	12	100	100	0	1004	1073	566	98	100	18	100	100	0	0	0	0	0	0	0	0	0	0	0	0	0	0	0	0	0	0	0	1.290	1.143	1.142	1.180	1.478	1.087	0.879	0.000	0.000	0.000	0.000	0.000	0.000	0.000	0.000	0.000	0.000	0.000	0.000	0.000	0.000	52	420	2075	2089	0.368	Error	Error	1169	906	0	0	1114	975	0	0	0	0
1	2	15	"SUN4"	"YNL066W"	1690	33010	90	6892	6621	2753	50	51	14	100	100	0	3011	2790	1065	99	101	17	100	100	0	0	0	0	0	0	0	0	0	0	0	0	0	0	0	0	0	0	0	2.350	2.442	2.487	2.412	1.262	2.445	0.928	0.000	0.000	0.000	0.000	0.000	0.000	0.000	0.000	0.000	0.000	0.000	0.000	0.000	0.000	52	420	9754	9262	1.232	Error	Error	6842	2912	0	0	6571	2691	0	0	0	0
1	3	15	"PMS1"	"YNL082W"	1890	33020	90	1290	1179	460	48	49	12	100	100	0	2156	1980	842	96	97	16	100	100	0	0	0	0	0	0	0	0	0	0	0	0	0	0	0	0	0	0	0	0.603	0.600	0.596	0.615	1.347	0.564	0.919	0.000	0.000	0.000	0.000	0.000	0.000	0.000	0.000	0.000	0.000	0.000	0.000	0.000	0.000	52	420	3302	3015	-0.730	Error	Error	1242	2060	0	0	1131	1884	0	0	0	0
1	4	15	"RAS2"	"YNL098C"	2090	33020	80	8345	7915	1682	51	52	14	100	100	0	12427	12018	3107	98	102	24	100	100	0	0	0	0	0	0	0	0	0	0	0	0	0	0	0	0	0	0	0	0.673	0.660	0.670	0.674	1.204	0.617	0.941	0.000	0.000	0.000	0.000	0.000	0.000	0.000	0.000	0.000	0.000	0.000	0.000	0.000	0.000	52	340	20623	19784	-0.572	Error	Error	8294	12329	0	0	7864	11920	0	0	0	0
1	5	15	""	"YNL114C"	2300	33020	100	4712	4667	2177	51	58	97	100	100	0	6706	7025	3135	100	111	130	100	98	0	0	0	0	0	0	0	0	0	0	0	0	0	0	0	0	0	0	0	0.706	0.667	0.656	0.659	1.562	0.663	0.939	0.000	0.000	0.000	0.000	0.000	0.000	0.000	0.000	0.000	0.000	0.000	0.000	0.000	0.000	80	534	11267	11541	-0.503	Error	Error	4661	6606	0	0	4616	6925	0	0	0	0
1	6	15	"CPT1"	"YNL130C"	2490	33020	90	5974	5839	1301	55	57	17	100	100	0	5090	4874	1486	107	111	24	100	100	0	0	0	0	0	0	0	0	0	0	0	0	0	0	0	0	0	0	0	1.188	1.213	1.175	1.250	1.282	1.133	0.931	0.000	0.000	0.000	0.000	0.000	0.000	0.000	0.000	0.000	0.000	0.000	0.000	0.000	0.000	52	414	10902	10551	0.248	Error	Error	5919	4983	0	0	5784	4767	0	0	0	0
1	7	15	""	"YNL051W"	2690	33020	90	3424	3469	701	58	63	21	100	100	0	5415	5503	1170	115	121	33	100	100	0	0	0	0	0	0	0	0	0	0	0	0	0	0	0	0	0	0	0	0.635	0.633	0.632	0.634	1.141	0.590	0.924	0.000	0.000	0.000	0.000	0.000	0.000	0.000	0.000	0.000	0.000	0.000	0.000	0.000	0.000	52	420	8666	8799	-0.655	Error	Error	3366	5300	0	0	3411	5388	0	0	0	0
1	8	15	"FKH2"	"YNL068C"	2890	33030	100	1483	1385	732	58	65	26	100	96	0	2717	2476	1478	115	126	45	96	95	0	0	0	0	0	0	0	0	0	0	0	0	0	0	0	0	0	0	0	0.548	0.562	0.593	0.650	1.593	0.525	0.941	0.000	0.000	0.000	0.000	0.000	0.000	0.000	0.000	0.000	0.000	0.000	0.000	0.000	0.000	80	526	4027	3688	-0.869	Error	Error	1425	2602	0	0	1327	2361	0	0	0	0
1	9	15	"END3"	"YNL084C"	3090	33030	100	3130	2840	1150	58	63	24	100	98	0	6938	5969	2883	115	129	50	97	95	0	0	0	0	0	0	0	0	0	0	0	0	0	0	0	0	0	0	0	0.450	0.475	0.475	0.566	1.799	0.442	0.944	0.000	0.000	0.000	0.000	0.000	0.000	0.000	0.000	0.000	0.000	0.000	0.000	0.000	0.000	80	526	9895	8636	-1.151	Error	Error	3072	6823	0	0	2782	5854	0	0	0	0
1	10	15	""	"YNL100W"	3290	33020	90	3295	3112	1197	59	63	21	100	100	0	10859	9762	4268	119	131	47	100	100	0	0	0	0	0	0	0	0	0	0	0	0	0	0	0	0	0	0	0	0.301	0.317	0.329	0.326	1.301	0.283	0.923	0.000	0.000	0.000	0.000	0.000	0.000	0.000	0.000	0.000	0.000	0.000	0.000	0.000	0.000	52	414	13976	12696	-1.731	Error	Error	3236	10740	0	0	3053	9643	0	0	0	0
1	11	15	""	"YNL116W"	3490	33020	90	992	1027	205	56	59	18	100	100	0	1534	1683	427	112	121	38	100	100	0	0	0	0	0	0	0	0	0	0	0	0	0	0	0	0	0	0	0	0.658	0.618	0.627	0.626	1.186	0.568	0.904	0.000	0.000	0.000	0.000	0.000	0.000	0.000	0.000	0.000	0.000	0.000	0.000	0.000	0.000	52	414	2358	2542	-0.603	Error	Error	936	1422	0	0	971	1571	0	0	0	0
1	12	15	""	"YNL132W"	3700	33020	90	4002	3618	1117	55	58	21	100	100	0	2504	2529	662	105	110	29	100	100	0	0	0	0	0	0	0	0	0	0	0	0	0	0	0	0	0	0	0	1.645	1.470	1.561	1.440	1.307	1.512	0.928	0.000	0.000	0.000	0.000	0.000	0.000	0.000	0.000	0.000	0.000	0.000	0.000	0.000	0.000	52	420	6346	5987	0.718	Error	Error	3947	2399	0	0	3563	2424	0	0	0	0
1	13	15	"MSG5"	"YNL053W"	3890	33020	90	1515	1536	398	56	59	19	100	100	0	2234	2580	859	104	110	37	100	100	0	0	0	0	0	0	0	0	0	0	0	0	0	0	0	0	0	0	0	0.685	0.598	0.600	0.611	1.230	0.554	0.880	0.000	0.000	0.000	0.000	0.000	0.000	0.000	0.000	0.000	0.000	0.000	0.000	0.000	0.000	52	420	3589	3956	-0.546	Error	Error	1459	2130	0	0	1480	2476	0	0	0	0
1	14	15	"TOM7"	"YNL070W"	4100	33020	90	11824	10655	4187	56	65	69	100	100	0	11616	10611	4122	106	112	42	100	100	0	0	0	0	0	0	0	0	0	0	0	0	0	0	0	0	0	0	0	1.022	1.009	1.025	1.029	1.286	0.999	0.912	0.000	0.000	0.000	0.000	0.000	0.000	0.000	0.000	0.000	0.000	0.000	0.000	0.000	0.000	52	414	23278	21104	0.032	Error	Error	11768	11510	0	0	10599	10505	0	0	0	0
1	15	15	""	"YNL086W"	4300	33020	90	916	818	324	56	63	63	100	92	0	1110	972	327	114	124	106	98	92	0	0	0	0	0	0	0	0	0	0	0	0	0	0	0	0	0	0	0	0.863	0.888	0.883	0.854	1.648	0.899	0.900	0.000	0.000	0.000	0.000	0.000	0.000	0.000	0.000	0.000	0.000	0.000	0.000	0.000	0.000	52	414	1856	1620	-0.212	Error	Error	860	996	0	0	762	858	0	0	0	0
1	16	15	"POL1"	"YNL102W"	4510	33030	90	884	1336	1035	55	62	63	100	96	0	1293	1687	1214	111	121	107	98	94	0	0	0	0	0	0	0	0	0	0	0	0	0	0	0	0	0	0	0	0.701	0.813	0.771	0.787	1.646	0.819	0.925	0.000	0.000	0.000	0.000	0.000	0.000	0.000	0.000	0.000	0.000	0.000	0.000	0.000	0.000	52	414	2011	2857	-0.512	Error	Error	829	1182	0	0	1281	1576	0	0	0	0
1	17	15	"DCP2"	"YNL118C"	4700	33030	100	2628	2598	1519	59	62	20	100	100	0	2930	3168	1805	119	126	38	100	100	0	0	0	0	0	0	0	0	0	0	0	0	0	0	0	0	0	0	0	0.914	0.833	0.826	0.821	1.560	0.830	0.926	0.000	0.000	0.000	0.000	0.000	0.000	0.000	0.000	0.000	0.000	0.000	0.000	0.000	0.000	80	512	5380	5588	-0.130	Error	Error	2569	2811	0	0	2539	3049	0	0	0	0
1	18	15	""	"YNL134C"	4900	33030	100	2532	2382	767	65	68	21	100	100	0	31444	30661	9716	141	165	99	100	100	0	0	0	0	0	0	0	0	0	0	0	0	0	0	0	0	0	0	0	0.079	0.076	0.077	0.075	1.397	0.074	0.930	0.000	0.000	0.000	0.000	0.000	0.000	0.000	0.000	0.000	0.000	0.000	0.000	0.000	0.000	80	526	33770	32837	-3.665	Error	Error	2467	31303	0	0	2317	30520	0	0	0	0
1	19	15	"CMK2"	"YOL016C"	5110	33030	90	680	682	306	63	65	17	100	98	0	1811	1770	748	143	172	108	100	100	0	0	0	0	0	0	0	0	0	0	0	0	0	0	0	0	0	0	0	0.370	0.380	0.386	0.362	1.474	0.370	0.876	0.000	0.000	0.000	0.000	0.000	0.000	0.000	0.000	0.000	0.000	0.000	0.000	0.000	0.000	52	414	2285	2246	-1.435	Error	Error	617	1668	0	0	619	1627	0	0	0	0
1	20	15	""	"YOL032W"	5300	33030	100	1564	1412	548	65	67	17	100	100	0	3342	3118	1265	132	139	37	100	98	0	0	0	0	0	0	0	0	0	0	0	0	0	0	0	0	0	0	0	0.467	0.451	0.484	0.467	1.542	0.434	0.906	0.000	0.000	0.000	0.000	0.000	0.000	0.000	0.000	0.000	0.000	0.000	0.000	0.000	0.000	80	528	4709	4333	-1.099	Error	Error	1499	3210	0	0	1347	2986	0	0	0	0
1	21	15	""	"YOL048C"	5500	33030	90	693	653	188	63	66	16	100	100	0	1876	1944	613	128	134	36	100	100	0	0	0	0	0	0	0	0	0	0	0	0	0	0	0	0	0	0	0	0.360	0.325	0.306	0.331	1.497	0.299	0.882	0.000	0.000	0.000	0.000	0.000	0.000	0.000	0.000	0.000	0.000	0.000	0.000	0.000	0.000	52	420	2378	2406	-1.472	Error	Error	630	1748	0	0	590	1816	0	0	0	0
1	1	16	""	"YOL063C"	1490	33210	90	283	446	361	49	49	11	100	100	0	469	763	648	93	95	17	100	100	0	0	0	0	0	0	0	0	0	0	0	0	0	0	0	0	0	0	0	0.622	0.593	0.625	0.615	1.638	0.555	0.884	0.000	0.000	0.000	0.000	0.000	0.000	0.000	0.000	0.000	0.000	0.000	0.000	0.000	0.000	52	420	610	1067	-0.684	Error	Error	234	376	0	0	397	670	0	0	0	0
1	2	16	""	"YOL080C"	1690	33220	90	2657	2401	619	48	49	12	100	100	0	1965	1877	551	98	99	19	100	100	0	0	0	0	0	0	0	0	0	0	0	0	0	0	0	0	0	0	0	1.397	1.323	1.352	1.347	1.203	1.252	0.935	0.000	0.000	0.000	0.000	0.000	0.000	0.000	0.000	0.000	0.000	0.000	0.000	0.000	0.000	52	420	4476	4132	0.483	Error	Error	2609	1867	0	0	2353	1779	0	0	0	0
1	3	16	"COQ3"	"YOL096C"	1900	33220	100	802	914	523	49	50	15	100	100	0	2221	2321	1277	94	98	37	100	100	0	0	0	0	0	0	0	0	0	0	0	0	0	0	0	0	0	0	0	0.354	0.388	0.389	0.379	1.564	0.386	0.940	0.000	0.000	0.000	0.000	0.000	0.000	0.000	0.000	0.000	0.000	0.000	0.000	0.000	0.000	80	534	2880	3092	-1.498	Error	Error	753	2127	0	0	865	2227	0	0	0	0
1	4	16	"TLG2"	"YOL018C"	2100	33220	80	1412	1420	514	49	49	11	100	100	0	3578	3341	1231	94	96	17	100	100	0	0	0	0	0	0	0	0	0	0	0	0	0	0	0	0	0	0	0	0.391	0.422	0.433	0.421	1.252	0.408	0.930	0.000	0.000	0.000	0.000	0.000	0.000	0.000	0.000	0.000	0.000	0.000	0.000	0.000	0.000	52	340	4847	4618	-1.354	Error	Error	1363	3484	0	0	1371	3247	0	0	0	0
1	5	16	""	"YOL034W"	2290	33220	90	1164	1122	417	50	51	14	100	100	0	1605	1544	641	98	101	35	100	100	0	0	0	0	0	0	0	0	0	0	0	0	0	0	0	0	0	0	0	0.739	0.741	0.731	0.768	1.277	0.682	0.919	0.000	0.000	0.000	0.000	0.000	0.000	0.000	0.000	0.000	0.000	0.000	0.000	0.000	0.000	52	420	2621	2518	-0.436	Error	Error	1114	1507	0	0	1072	1446	0	0	0	0
1	6	16	""	"YOL050C"	2490	33220	90	1611	1549	465	52	55	17	100	100	0	2276	2311	830	109	116	47	100	100	0	0	0	0	0	0	0	0	0	0	0	0	0	0	0	0	0	0	0	0.719	0.680	0.680	0.703	1.265	0.627	0.935	0.000	0.000	0.000	0.000	0.000	0.000	0.000	0.000	0.000	0.000	0.000	0.000	0.000	0.000	52	420	3726	3699	-0.475	Error	Error	1559	2167	0	0	1497	2202	0	0	0	0
1	7	16	"INP54"	"YOL065C"	2690	33220	90	1011	1044	523	54	57	15	100	100	0	2277	2137	1014	112	115	30	100	100	0	0	0	0	0	0	0	0	0	0	0	0	0	0	0	0	0	0	0	0.442	0.489	0.503	0.481	1.400	0.482	0.937	0.000	0.000	0.000	0.000	0.000	0.000	0.000	0.000	0.000	0.000	0.000	0.000	0.000	0.000	52	420	3122	3015	-1.178	Error	Error	957	2165	0	0	990	2025	0	0	0	0
1	8	16	""	"YOL082W"	2890	33220	90	1362	1376	320	58	59	16	100	100	0	6633	6749	2275	111	115	25	100	100	0	0	0	0	0	0	0	0	0	0	0	0	0	0	0	0	0	0	0	0.200	0.199	0.198	0.206	1.257	0.179	0.911	0.000	0.000	0.000	0.000	0.000	0.000	0.000	0.000	0.000	0.000	0.000	0.000	0.000	0.000	52	414	7826	7956	-2.322	Error	Error	1304	6522	0	0	1318	6638	0	0	0	0
1	9	16	""	"YOL098C"	3090	33220	90	12649	11042	4101	57	59	17	100	100	0	5068	4647	1753	106	112	29	100	100	0	0	0	0	0	0	0	0	0	0	0	0	0	0	0	0	0	0	0	2.538	2.419	2.372	2.430	1.237	2.391	0.931	0.000	0.000	0.000	0.000	0.000	0.000	0.000	0.000	0.000	0.000	0.000	0.000	0.000	0.000	52	414	17554	15526	1.344	Error	Error	12592	4962	0	0	10985	4541	0	0	0	0
1	10	16	"TAT2"	"YOL020W"	3300	33220	90	3944	3975	1121	56	61	28	100	100	0	3976	4215	1252	109	117	35	100	100	0	0	0	0	0	0	0	0	0	0	0	0	0	0	0	0	0	0	0	1.005	0.954	0.996	0.960	1.261	0.936	0.923	0.000	0.000	0.000	0.000	0.000	0.000	0.000	0.000	0.000	0.000	0.000	0.000	0.000	0.000	52	420	7755	8025	0.008	Error	Error	3888	3867	0	0	3919	4106	0	0	0	0
1	11	16	""	"YOL036W"	3490	33230	90	4639	4566	1329	54	56	16	100	100	0	4103	3996	1132	103	108	27	100	100	0	0	0	0	0	0	0	0	0	0	0	0	0	0	0	0	0	0	0	1.146	1.159	1.159	1.159	1.151	1.125	0.943	0.000	0.000	0.000	0.000	0.000	0.000	0.000	0.000	0.000	0.000	0.000	0.000	0.000	0.000	52	414	8585	8405	0.197	Error	Error	4585	4000	0	0	4512	3893	0	0	0	0
1	12	16	"SPE2"	"YOL052C"	3690	33220	90	2568	2660	720	54	57	18	100	100	0	4264	4342	1474	97	104	34	100	100	0	0	0	0	0	0	0	0	0	0	0	0	0	0	0	0	0	0	0	0.603	0.614	0.632	0.630	1.324	0.535	0.896	0.000	0.000	0.000	0.000	0.000	0.000	0.000	0.000	0.000	0.000	0.000	0.000	0.000	0.000	52	420	6681	6851	-0.729	Error	Error	2514	4167	0	0	2606	4245	0	0	0	0
1	13	16	"RTG1"	"YOL067C"	3900	33230	90	923	1061	663	52	54	15	100	100	0	1283	1281	792	95	100	25	100	100	0	0	0	0	0	0	0	0	0	0	0	0	0	0	0	0	0	0	0	0.733	0.851	0.864	0.869	1.424	0.839	0.875	0.000	0.000	0.000	0.000	0.000	0.000	0.000	0.000	0.000	0.000	0.000	0.000	0.000	0.000	52	420	2059	2195	-0.448	Error	Error	871	1188	0	0	1009	1186	0	0	0	0
1	14	16	""	"YOL084W"	4110	33230	90	474	446	158	54	57	24	100	100	0	961	923	295	101	109	48	100	98	0	0	0	0	0	0	0	0	0	0	0	0	0	0	0	0	0	0	0	0.488	0.477	0.471	0.470	1.439	0.471	0.898	0.000	0.000	0.000	0.000	0.000	0.000	0.000	0.000	0.000	0.000	0.000	0.000	0.000	0.000	52	414	1280	1214	-1.034	Error	Error	420	860	0	0	392	822	0	0	0	0
1	15	16	"PKH2"	"YOL100W"	4300	33230	100	4346	3873	1943	57	60	21	100	100	0	9193	8429	4418	112	119	37	100	100	0	0	0	0	0	0	0	0	0	0	0	0	0	0	0	0	0	0	0	0.472	0.459	0.478	0.485	1.653	0.444	0.936	0.000	0.000	0.000	0.000	0.000	0.000	0.000	0.000	0.000	0.000	0.000	0.000	0.000	0.000	80	518	13370	12133	-1.082	Error	Error	4289	9081	0	0	3816	8317	0	0	0	0
1	16	16	""	"YOL022C"	4500	33230	100	4091	3924	1255	59	62	21	100	100	0	4303	4314	1317	114	120	34	100	100	0	0	0	0	0	0	0	0	0	0	0	0	0	0	0	0	0	0	0	0.963	0.920	0.972	0.915	1.368	0.933	0.922	0.000	0.000	0.000	0.000	0.000	0.000	0.000	0.000	0.000	0.000	0.000	0.000	0.000	0.000	80	512	8221	8065	-0.055	Error	Error	4032	4189	0	0	3865	4200	0	0	0	0
1	17	16	"PRE6"	"YOL038W"	4700	33230	100	3892	4136	1926	68	75	36	100	100	0	8757	8690	4007	133	144	63	100	100	0	0	0	0	0	0	0	0	0	0	0	0	0	0	0	0	0	0	0	0.443	0.475	0.487	0.471	1.439	0.466	0.927	0.000	0.000	0.000	0.000	0.000	0.000	0.000	0.000	0.000	0.000	0.000	0.000	0.000	0.000	80	512	12448	12625	-1.173	Error	Error	3824	8624	0	0	4068	8557	0	0	0	0
1	18	16	""	"YOL053W"	4900	33230	100	968	970	418	73	81	38	100	100	0	4703	4473	1989	148	166	79	100	100	0	0	0	0	0	0	0	0	0	0	0	0	0	0	0	0	0	0	0	0.196	0.207	0.210	0.210	1.502	0.201	0.920	0.000	0.000	0.000	0.000	0.000	0.000	0.000	0.000	0.000	0.000	0.000	0.000	0.000	0.000	80	512	5450	5222	-2.347	Error	Error	895	4555	0	0	897	4325	0	0	0	0
1	19	16	"NUF2"	"YOL069W"	5100	33230	100	2342	2358	814	64	66	17	100	100	0	4002	3978	1480	133	144	47	98	97	0	0	0	0	0	0	0	0	0	0	0	0	0	0	0	0	0	0	0	0.589	0.597	0.591	0.640	1.678	0.581	0.924	0.000	0.000	0.000	0.000	0.000	0.000	0.000	0.000	0.000	0.000	0.000	0.000	0.000	0.000	80	520	6147	6139	-0.764	Error	Error	2278	3869	0	0	2294	3845	0	0	0	0
1	20	16	"ADH1"	"YOL086C"	5290	33230	90	16868	16087	5430	70	80	40	100	100	0	18345	16448	5294	139	156	79	100	100	0	0	0	0	0	0	0	0	0	0	0	0	0	0	0	0	0	0	0	0.923	0.982	1.021	0.972	1.232	0.946	0.929	0.000	0.000	0.000	0.000	0.000	0.000	0.000	0.000	0.000	0.000	0.000	0.000	0.000	0.000	52	414	35004	32326	-0.116	Error	Error	16798	18206	0	0	16017	16309	0	0	0	0
1	21	16	"TPT1"	"YOL102C"	5500	33230	90	1808	1746	334	72	77	30	100	100	0	2504	2407	543	136	147	52	100	100	0	0	0	0	0	0	0	0	0	0	0	0	0	0	0	0	0	0	0	0.733	0.737	0.742	0.751	1.229	0.723	0.942	0.000	0.000	0.000	0.000	0.000	0.000	0.000	0.000	0.000	0.000	0.000	0.000	0.000	0.000	52	420	4104	3945	-0.448	Error	Error	1736	2368	0	0	1674	2271	0	0	0	0
1	1	17	"RPL33B"	"YOR234C"	1490	33410	90	8327	8225	1679	50	52	17	100	100	0	4424	4231	1108	93	96	24	100	100	0	0	0	0	0	0	0	0	0	0	0	0	0	0	0	0	0	0	0	1.911	1.976	1.941	2.010	1.171	1.924	0.942	0.000	0.000	0.000	0.000	0.000	0.000	0.000	0.000	0.000	0.000	0.000	0.000	0.000	0.000	52	420	12608	12313	0.934	Error	Error	8277	4331	0	0	8175	4138	0	0	0	0
1	2	17	"CLP1"	"YOR250C"	1690	33410	90	1848	1660	512	50	52	15	100	100	0	2644	2470	738	98	104	30	100	100	0	0	0	0	0	0	0	0	0	0	0	0	0	0	0	0	0	0	0	0.706	0.679	0.680	0.688	1.278	0.633	0.921	0.000	0.000	0.000	0.000	0.000	0.000	0.000	0.000	0.000	0.000	0.000	0.000	0.000	0.000	52	420	4344	3982	-0.502	Error	Error	1798	2546	0	0	1610	2372	0	0	0	0
1	3	17	"PNT1"	"YOR266W"	1900	33410	90	1145	1176	576	48	49	12	100	100	0	2717	3073	1595	94	96	17	100	100	0	0	0	0	0	0	0	0	0	0	0	0	0	0	0	0	0	0	0	0.418	0.379	0.362	0.369	1.473	0.358	0.889	0.000	0.000	0.000	0.000	0.000	0.000	0.000	0.000	0.000	0.000	0.000	0.000	0.000	0.000	52	414	3720	4107	-1.258	Error	Error	1097	2623	0	0	1128	2979	0	0	0	0
1	4	17	""	"YOR282W"	2100	33410	90	686	642	141	50	52	14	100	100	0	1431	1412	302	96	98	18	98	98	0	0	0	0	0	0	0	0	0	0	0	0	0	0	0	0	0	0	0	0.476	0.450	0.467	0.442	1.265	0.438	0.916	0.000	0.000	0.000	0.000	0.000	0.000	0.000	0.000	0.000	0.000	0.000	0.000	0.000	0.000	52	414	1971	1908	-1.070	Error	Error	636	1335	0	0	592	1316	0	0	0	0
1	5	17	""	"YOR298W"	2290	33420	100	1662	1591	839	53	54	13	100	100	0	1500	1451	767	102	104	20	97	97	0	0	0	0	0	0	0	0	0	0	0	0	0	0	0	0	0	0	0	1.151	1.140	1.191	1.267	1.796	1.130	0.917	0.000	0.000	0.000	0.000	0.000	0.000	0.000	0.000	0.000	0.000	0.000	0.000	0.000	0.000	80	522	3007	2887	0.203	Error	Error	1609	1398	0	0	1538	1349	0	0	0	0
1	6	17	"SPS4"	"YOR313C"	2490	33420	80	2727	2939	1465	54	56	17	100	100	0	4903	4906	2807	107	111	31	100	100	0	0	0	0	0	0	0	0	0	0	0	0	0	0	0	0	0	0	0	0.557	0.601	0.630	0.639	1.296	0.551	0.928	0.000	0.000	0.000	0.000	0.000	0.000	0.000	0.000	0.000	0.000	0.000	0.000	0.000	0.000	52	340	7469	7684	-0.843	Error	Error	2673	4796	0	0	2885	4799	0	0	0	0
1	7	17	"DFR1"	"YOR236W"	2700	33420	100	3146	2768	1261	60	64	21	100	100	0	2906	2780	1207	114	117	26	100	100	0	0	0	0	0	0	0	0	0	0	0	0	0	0	0	0	0	0	0	1.105	1.016	1.050	1.016	1.477	0.694	0.510	0.000	0.000	0.000	0.000	0.000	0.000	0.000	0.000	0.000	0.000	0.000	0.000	0.000	0.000	80	526	5878	5374	0.144	Error	Error	3086	2792	0	0	2708	2666	0	0	0	0
1	8	17	""	"YOR252W"	2890	33420	90	4706	4221	1120	61	68	28	100	100	0	4958	4681	1411	114	121	33	100	100	0	0	0	0	0	0	0	0	0	0	0	0	0	0	0	0	0	0	0	0.959	0.911	0.941	0.935	1.286	0.856	0.939	0.000	0.000	0.000	0.000	0.000	0.000	0.000	0.000	0.000	0.000	0.000	0.000	0.000	0.000	52	414	9489	8727	-0.061	Error	Error	4645	4844	0	0	4160	4567	0	0	0	0
1	9	17	""	"YOR268C"	3090	33420	90	364	328	110	59	64	22	100	98	0	514	494	173	113	123	38	98	94	0	0	0	0	0	0	0	0	0	0	0	0	0	0	0	0	0	0	0	0.761	0.706	0.735	0.712	1.439	0.672	0.847	0.000	0.000	0.000	0.000	0.000	0.000	0.000	0.000	0.000	0.000	0.000	0.000	0.000	0.000	52	420	706	650	-0.395	Error	Error	305	401	0	0	269	381	0	0	0	0
1	10	17	""	"YOR284W"	3290	33420	90	591	601	134	58	65	26	100	100	0	1646	1686	521	111	121	37	100	100	0	0	0	0	0	0	0	0	0	0	0	0	0	0	0	0	0	0	0	0.347	0.345	0.342	0.353	1.243	0.309	0.897	0.000	0.000	0.000	0.000	0.000	0.000	0.000	0.000	0.000	0.000	0.000	0.000	0.000	0.000	52	397	2068	2118	-1.526	Error	Error	533	1535	0	0	543	1575	0	0	0	0
1	11	17	""	"YOR300W"	3480	33440	150	323	789	789	55	61	24	76	69	0	260	991	998	105	114	39	70	60	0	0	0	0	0	0	0	0	0	0	0	0	0	0	0	0	0	0	0	1.729	0.828	0.851	0.920	2.300	0.789	0.934	0.000	0.000	0.000	0.000	0.000	0.000	0.000	0.000	0.000	0.000	0.000	0.000	0.000	0.000	156	911	423	1620	0.790	Error	Error	268	155	0	0	734	886	0	0	0	0
1	12	17	""	"YOR315W"	3690	33420	90	5054	4560	1681	54	56	18	100	100	0	7514	6869	2670	100	107	32	100	100	0	0	0	0	0	0	0	0	0	0	0	0	0	0	0	0	0	0	0	0.674	0.666	0.665	0.672	1.227	0.640	0.942	0.000	0.000	0.000	0.000	0.000	0.000	0.000	0.000	0.000	0.000	0.000	0.000	0.000	0.000	52	415	12414	11275	-0.568	Error	Error	5000	7414	0	0	4506	6769	0	0	0	0
1	13	17	""	"YOR238W"	3900	33430	100	2291	2226	625	55	61	48	100	100	0	3607	3649	1113	100	108	39	100	100	0	0	0	0	0	0	0	0	0	0	0	0	0	0	0	0	0	0	0	0.638	0.612	0.623	0.622	1.362	0.592	0.930	0.000	0.000	0.000	0.000	0.000	0.000	0.000	0.000	0.000	0.000	0.000	0.000	0.000	0.000	80	534	5743	5720	-0.649	Error	Error	2236	3507	0	0	2171	3549	0	0	0	0
1	14	17	"SEC63"	"YOR254C"	4100	33420	90	13741	12654	4268	55	63	70	100	100	0	9791	9198	2791	101	107	32	100	100	0	0	0	0	0	0	0	0	0	0	0	0	0	0	0	0	0	0	0	1.412	1.385	1.405	1.389	1.361	1.412	0.924	0.000	0.000	0.000	0.000	0.000	0.000	0.000	0.000	0.000	0.000	0.000	0.000	0.000	0.000	52	420	23376	21696	0.498	Error	Error	13686	9690	0	0	12599	9097	0	0	0	0
1	15	17	"VPH1"	"YOR270C"	4300	33420	90	14840	13578	4339	53	58	39	100	100	0	12487	12204	3861	102	104	21	100	100	0	0	0	0	0	0	0	0	0	0	0	0	0	0	0	0	0	0	0	1.194	1.118	1.197	1.109	1.363	1.114	0.917	0.000	0.000	0.000	0.000	0.000	0.000	0.000	0.000	0.000	0.000	0.000	0.000	0.000	0.000	52	414	27172	25627	0.256	Error	Error	14787	12385	0	0	13525	12102	0	0	0	0
1	16	17	""	"YOR286W"	4500	33430	100	7562	6535	2515	57	58	16	100	100	0	8255	7491	2620	109	113	27	100	100	0	0	0	0	0	0	0	0	0	0	0	0	0	0	0	0	0	0	0	0.921	0.878	0.916	0.873	1.425	0.885	0.934	0.000	0.000	0.000	0.000	0.000	0.000	0.000	0.000	0.000	0.000	0.000	0.000	0.000	0.000	80	513	15651	13860	-0.118	Error	Error	7505	8146	0	0	6478	7382	0	0	0	0
1	17	17	""	"YOR302W"	4690	33430	90	1623	1621	613	67	69	16	100	100	0	2204	2310	1026	129	133	32	100	100	0	0	0	0	0	0	0	0	0	0	0	0	0	0	0	0	0	0	0	0.750	0.713	0.749	0.747	1.276	0.656	0.937	0.000	0.000	0.000	0.000	0.000	0.000	0.000	0.000	0.000	0.000	0.000	0.000	0.000	0.000	52	414	3631	3735	-0.415	Error	Error	1556	2075	0	0	1554	2181	0	0	0	0
1	18	17	"FAA1"	"YOR317W"	4890	33430	90	4661	4312	1275	70	75	26	100	100	0	8295	7721	2350	138	147	49	100	100	0	0	0	0	0	0	0	0	0	0	0	0	0	0	0	0	0	0	0	0.563	0.559	0.566	0.559	1.267	0.524	0.924	0.000	0.000	0.000	0.000	0.000	0.000	0.000	0.000	0.000	0.000	0.000	0.000	0.000	0.000	52	420	12748	11825	-0.829	Error	Error	4591	8157	0	0	4242	7583	0	0	0	0
1	19	17	""	"YOR240W"	5090	33430	90	4737	4726	992	71	78	34	100	100	0	5513	5349	1496	136	151	71	100	100	0	0	0	0	0	0	0	0	0	0	0	0	0	0	0	0	0	0	0	0.868	0.893	0.874	0.914	1.227	0.842	0.914	0.000	0.000	0.000	0.000	0.000	0.000	0.000	0.000	0.000	0.000	0.000	0.000	0.000	0.000	52	420	10043	9868	-0.205	Error	Error	4666	5377	0	0	4655	5213	0	0	0	0
1	20	17	""	"YOR256C"	5300	33430	90	2282	2354	365	73	80	37	100	100	0	3561	3678	750	142	154	57	100	100	0	0	0	0	0	0	0	0	0	0	0	0	0	0	0	0	0	0	0	0.646	0.645	0.649	0.651	1.167	0.606	0.915	0.000	0.000	0.000	0.000	0.000	0.000	0.000	0.000	0.000	0.000	0.000	0.000	0.000	0.000	52	420	5628	5817	-0.630	Error	Error	2209	3419	0	0	2281	3536	0	0	0	0
1	21	17	"YTM1"	"YOR272W"	5490	33430	90	4311	4360	930	76	83	47	100	100	0	3271	3279	991	138	150	69	100	100	0	0	0	0	0	0	0	0	0	0	0	0	0	0	0	0	0	0	0	1.352	1.364	1.342	1.413	1.250	1.254	0.920	0.000	0.000	0.000	0.000	0.000	0.000	0.000	0.000	0.000	0.000	0.000	0.000	0.000	0.000	52	420	7368	7425	0.435	Error	Error	4235	3133	0	0	4284	3141	0	0	0	0
1	1	18	"MPD1"	"YOR288C"	1490	33620	100	3008	2968	839	50	52	13	100	100	0	3669	3578	1366	93	96	22	100	100	0	0	0	0	0	0	0	0	0	0	0	0	0	0	0	0	0	0	0	0.827	0.837	0.831	0.933	1.738	0.791	0.922	0.000	0.000	0.000	0.000	0.000	0.000	0.000	0.000	0.000	0.000	0.000	0.000	0.000	0.000	80	532	6534	6403	-0.274	Error	Error	2958	3576	0	0	2918	3485	0	0	0	0
1	2	18	""	"YOR304C-A"	1700	33620	100	2201	1886	859	52	53	14	100	100	0	3015	2562	1061	95	98	23	100	100	0	0	0	0	0	0	0	0	0	0	0	0	0	0	0	0	0	0	0	0.736	0.743	0.745	0.745	1.546	0.751	0.938	0.000	0.000	0.000	0.000	0.000	0.000	0.000	0.000	0.000	0.000	0.000	0.000	0.000	0.000	80	527	5069	4301	-0.442	Error	Error	2149	2920	0	0	1834	2467	0	0	0	0
1	3	18	"HSH49"	"YOR319W"	1900	33620	100	2988	3026	1175	52	54	14	100	100	0	3722	3661	1289	100	103	22	100	100	0	0	0	0	0	0	0	0	0	0	0	0	0	0	0	0	0	0	0	0.811	0.835	0.873	0.828	1.407	0.847	0.919	0.000	0.000	0.000	0.000	0.000	0.000	0.000	0.000	0.000	0.000	0.000	0.000	0.000	0.000	80	518	6558	6535	-0.303	Error	Error	2936	3622	0	0	2974	3561	0	0	0	0
1	4	18	"GRE1"	"YPL223C"	2100	33620	100	279	265	90	54	56	15	100	98	0	1278	1178	400	105	118	221	93	87	0	0	0	0	0	0	0	0	0	0	0	0	0	0	0	0	0	0	0	0.192	0.197	0.202	0.199	1.546	0.190	0.892	0.000	0.000	0.000	0.000	0.000	0.000	0.000	0.000	0.000	0.000	0.000	0.000	0.000	0.000	80	518	1398	1284	-2.382	Error	Error	225	1173	0	0	211	1073	0	0	0	0
1	5	18	"YAR1"	"YPL239W"	2300	33620	100	6491	5998	2792	55	58	18	100	100	0	7627	7353	3200	106	112	28	100	100	0	0	0	0	0	0	0	0	0	0	0	0	0	0	0	0	0	0	0	0.856	0.820	0.874	0.840	1.633	0.825	0.928	0.000	0.000	0.000	0.000	0.000	0.000	0.000	0.000	0.000	0.000	0.000	0.000	0.000	0.000	80	513	13957	13190	-0.225	Error	Error	6436	7521	0	0	5943	7247	0	0	0	0
1	6	18	"BBP1"	"YPL255W"	2500	33620	100	1292	1267	657	56	63	27	100	100	0	1841	1802	885	109	116	35	100	100	0	0	0	0	0	0	0	0	0	0	0	0	0	0	0	0	0	0	0	0.714	0.715	0.709	0.705	1.530	0.713	0.936	0.000	0.000	0.000	0.000	0.000	0.000	0.000	0.000	0.000	0.000	0.000	0.000	0.000	0.000	80	520	2968	2904	-0.487	Error	Error	1236	1732	0	0	1211	1693	0	0	0	0
1	7	18	"ATP15"	"YPL271W"	2700	33620	100	2804	3208	2152	60	70	34	100	100	0	7888	8423	5379	113	126	47	100	98	0	0	0	0	0	0	0	0	0	0	0	0	0	0	0	0	0	0	0	0.353	0.379	0.367	0.380	1.688	0.371	0.901	0.000	0.000	0.000	0.000	0.000	0.000	0.000	0.000	0.000	0.000	0.000	0.000	0.000	0.000	80	508	10519	11458	-1.503	Error	Error	2744	7775	0	0	3148	8310	0	0	0	0
1	8	18	""	"YPR004C"	2900	33630	130	2996	3438	2992	60	73	40	98	90	0	5156	5787	5148	113	133	63	89	81	0	0	0	0	0	0	0	0	0	0	0	0	0	0	0	0	0	0	0	0.582	0.595	0.617	0.749	2.287	0.577	0.926	0.000	0.000	0.000	0.000	0.000	0.000	0.000	0.000	0.000	0.000	0.000	0.000	0.000	0.000	120	768	7979	9052	-0.780	Error	Error	2936	5043	0	0	3378	5674	0	0	0	0
1	9	18	"ATP20"	"YPR020W"	3100	33620	100	10815	10640	5910	58	70	39	100	100	0	21933	20998	10963	117	134	63	98	98	0	0	0	0	0	0	0	0	0	0	0	0	0	0	0	0	0	0	0	0.493	0.507	0.507	0.522	1.792	0.507	0.947	0.000	0.000	0.000	0.000	0.000	0.000	0.000	0.000	0.000	0.000	0.000	0.000	0.000	0.000	80	516	32573	31463	-1.020	Error	Error	10757	21816	0	0	10582	20881	0	0	0	0
1	10	18	""	"YPL225W"	3290	33620	90	13300	12316	4902	59	63	23	100	100	0	20350	19689	8250	114	126	72	100	100	0	0	0	0	0	0	0	0	0	0	0	0	0	0	0	0	0	0	0	0.654	0.626	0.643	0.638	1.282	0.563	0.925	0.000	0.000	0.000	0.000	0.000	0.000	0.000	0.000	0.000	0.000	0.000	0.000	0.000	0.000	52	414	33477	31832	-0.612	Error	Error	13241	20236	0	0	12257	19575	0	0	0	0
1	11	18	"CIN2"	"YPL241C"	3500	33630	110	1532	1549	621	58	64	26	100	98	0	1481	1438	515	107	122	68	97	95	0	0	0	0	0	0	0	0	0	0	0	0	0	0	0	0	0	0	0	1.073	1.120	1.132	1.103	1.357	1.150	0.940	0.000	0.000	0.000	0.000	0.000	0.000	0.000	0.000	0.000	0.000	0.000	0.000	0.000	0.000	80	554	2848	2822	0.101	Error	Error	1474	1374	0	0	1491	1331	0	0	0	0
1	12	18	""	"YPL257W"	3690	33620	90	838	747	249	58	64	25	100	100	0	1382	1262	539	104	119	49	100	100	0	0	0	0	0	0	0	0	0	0	0	0	0	0	0	0	0	0	0	0.610	0.595	0.622	0.638	1.349	0.528	0.912	0.000	0.000	0.000	0.000	0.000	0.000	0.000	0.000	0.000	0.000	0.000	0.000	0.000	0.000	52	414	2058	1847	-0.712	Error	Error	780	1278	0	0	689	1158	0	0	0	0
1	13	18	""	"YPL273W"	3900	33620	90	489	554	288	54	58	21	100	100	0	520	628	352	98	104	34	100	100	0	0	0	0	0	0	0	0	0	0	0	0	0	0	0	0	0	0	0	1.031	0.943	1.029	1.007	1.535	0.893	0.885	0.000	0.000	0.000	0.000	0.000	0.000	0.000	0.000	0.000	0.000	0.000	0.000	0.000	0.000	52	414	857	1030	0.044	Error	Error	435	422	0	0	500	530	0	0	0	0
1	14	18	"ICL2"	"YPR006C"	4100	33620	90	579	573	133	51	53	15	100	100	0	2339	2491	704	95	98	22	100	100	0	0	0	0	0	0	0	0	0	0	0	0	0	0	0	0	0	0	0	0.235	0.218	0.223	0.219	1.345	0.204	0.879	0.000	0.000	0.000	0.000	0.000	0.000	0.000	0.000	0.000	0.000	0.000	0.000	0.000	0.000	52	420	2772	2918	-2.087	Error	Error	528	2244	0	0	522	2396	0	0	0	0
1	15	18	""	"YPR022C"	4290	33630	90	1368	1598	1042	49	49	11	100	100	0	1777	2146	1386	92	92	17	100	100	0	0	0	0	0	0	0	0	0	0	0	0	0	0	0	0	0	0	0	0.783	0.754	0.790	0.769	1.400	0.740	0.913	0.000	0.000	0.000	0.000	0.000	0.000	0.000	0.000	0.000	0.000	0.000	0.000	0.000	0.000	52	420	3004	3603	-0.353	Error	Error	1319	1685	0	0	1549	2054	0	0	0	0
1	16	18	"ALG5"	"YPL227C"	4490	33620	80	4663	6073	4559	52	54	15	100	100	0	6473	8164	7676	94	99	25	100	100	0	0	0	0	0	0	0	0	0	0	0	0	0	0	0	0	0	0	0	0.723	0.746	0.731	0.766	1.259	0.579	0.808	0.000	0.000	0.000	0.000	0.000	0.000	0.000	0.000	0.000	0.000	0.000	0.000	0.000	0.000	52	340	10990	14091	-0.468	Error	Error	4611	6379	0	0	6021	8070	0	0	0	0
1	17	18	"SRP68"	"YPL243W"	4700	33630	90	5703	5681	1268	59	62	17	100	100	0	6483	6411	1598	110	115	32	100	100	0	0	0	0	0	0	0	0	0	0	0	0	0	0	0	0	0	0	0	0.886	0.892	0.906	0.898	1.189	0.856	0.933	0.000	0.000	0.000	0.000	0.000	0.000	0.000	0.000	0.000	0.000	0.000	0.000	0.000	0.000	52	420	12017	11923	-0.175	Error	Error	5644	6373	0	0	5622	6301	0	0	0	0
1	18	18	"APM1"	"YPL259C"	4890	33630	90	1540	1572	387	60	63	20	100	100	0	2390	2473	794	115	121	48	100	100	0	0	0	0	0	0	0	0	0	0	0	0	0	0	0	0	0	0	0	0.651	0.641	0.648	0.654	1.207	0.584	0.915	0.000	0.000	0.000	0.000	0.000	0.000	0.000	0.000	0.000	0.000	0.000	0.000	0.000	0.000	52	420	3755	3870	-0.620	Error	Error	1480	2275	0	0	1512	2358	0	0	0	0
1	19	18	""	"YPL275W"	5100	33630	90	461	446	83	65	68	22	100	100	0	573	574	120	128	136	51	100	100	0	0	0	0	0	0	0	0	0	0	0	0	0	0	0	0	0	0	0	0.890	0.854	0.894	0.867	1.263	0.818	0.857	0.000	0.000	0.000	0.000	0.000	0.000	0.000	0.000	0.000	0.000	0.000	0.000	0.000	0.000	52	420	841	827	-0.168	Error	Error	396	445	0	0	381	446	0	0	0	0
1	20	18	""	"YPR008W"	5300	33630	90	2709	2600	804	68	68	17	100	100	0	3417	3357	1104	133	141	73	100	100	0	0	0	0	0	0	0	0	0	0	0	0	0	0	0	0	0	0	0	0.804	0.785	0.788	0.793	1.236	0.760	0.937	0.000	0.000	0.000	0.000	0.000	0.000	0.000	0.000	0.000	0.000	0.000	0.000	0.000	0.000	52	420	5925	5756	-0.314	Error	Error	2641	3284	0	0	2532	3224	0	0	0	0
1	21	18	"YME1"	"YPR024W"	5500	33630	90	4352	4378	890	70	72	20	100	100	0	4558	4589	1171	129	132	31	100	100	0	0	0	0	0	0	0	0	0	0	0	0	0	0	0	0	0	0	0	0.967	0.966	0.968	0.980	1.237	0.939	0.932	0.000	0.000	0.000	0.000	0.000	0.000	0.000	0.000	0.000	0.000	0.000	0.000	0.000	0.000	52	420	8711	8768	-0.049	Error	Error	4282	4429	0	0	4308	4460	0	0	0	0
1	1	19	""	"YPL229W"	1490	33820	100	4395	4056	1844	49	50	12	100	100	0	5612	4886	2576	91	92	18	98	98	0	0	0	0	0	0	0	0	0	0	0	0	0	0	0	0	0	0	0	0.787	0.836	0.875	0.923	1.617	0.785	0.921	0.000	0.000	0.000	0.000	0.000	0.000	0.000	0.000	0.000	0.000	0.000	0.000	0.000	0.000	80	532	9867	8802	-0.345	Error	Error	4346	5521	0	0	4007	4795	0	0	0	0
1	2	19	""	"YPL245W"	1690	33810	90	4475	4171	1092	49	51	13	100	100	0	2330	2172	655	95	96	17	100	100	0	0	0	0	0	0	0	0	0	0	0	0	0	0	0	0	0	0	0	1.980	1.985	1.994	2.032	1.226	1.958	0.926	0.000	0.000	0.000	0.000	0.000	0.000	0.000	0.000	0.000	0.000	0.000	0.000	0.000	0.000	52	414	6661	6199	0.986	Error	Error	4426	2235	0	0	4122	2077	0	0	0	0
1	3	19	""	"YPL261C"	1900	33820	100	405	392	158	51	51	12	100	100	0	907	920	371	97	98	19	98	98	0	0	0	0	0	0	0	0	0	0	0	0	0	0	0	0	0	0	0	0.437	0.414	0.409	0.424	1.703	0.400	0.890	0.000	0.000	0.000	0.000	0.000	0.000	0.000	0.000	0.000	0.000	0.000	0.000	0.000	0.000	80	532	1164	1164	-1.194	Error	Error	354	810	0	0	341	823	0	0	0	0
1	4	19	""	"YPL277C"	2100	33820	100	708	664	227	52	53	12	100	100	0	1152	1092	329	102	104	21	98	98	0	0	0	0	0	0	0	0	0	0	0	0	0	0	0	0	0	0	0	0.625	0.618	0.635	0.622	1.519	0.612	0.882	0.000	0.000	0.000	0.000	0.000	0.000	0.000	0.000	0.000	0.000	0.000	0.000	0.000	0.000	80	526	1706	1602	-0.679	Error	Error	656	1050	0	0	612	990	0	0	0	0
1	5	19	"RPA135"	"YPR010C"	2300	33820	90	9377	8882	1568	54	57	16	100	100	0	14961	14816	4120	107	110	27	100	100	0	0	0	0	0	0	0	0	0	0	0	0	0	0	0	0	0	0	0	0.628	0.600	0.624	0.618	1.307	0.551	0.893	0.000	0.000	0.000	0.000	0.000	0.000	0.000	0.000	0.000	0.000	0.000	0.000	0.000	0.000	52	420	24177	23537	-0.672	Error	Error	9323	14854	0	0	8828	14709	0	0	0	0
1	6	19	"ATH1"	"YPR026W"	2500	33820	90	1521	1504	535	55	58	16	100	100	0	2842	2508	965	107	111	24	100	100	0	0	0	0	0	0	0	0	0	0	0	0	0	0	0	0	0	0	0	0.536	0.603	0.623	0.610	1.303	0.577	0.922	0.000	0.000	0.000	0.000	0.000	0.000	0.000	0.000	0.000	0.000	0.000	0.000	0.000	0.000	52	420	4201	3850	-0.900	Error	Error	1466	2735	0	0	1449	2401	0	0	0	0
1	7	19	"SEC7"	"YDR170C"	2690	33820	60	173	213	148	59	61	17	90	84	0	312	352	216	109	113	28	93	75	0	0	0	0	0	0	0	0	0	0	0	0	0	0	0	0	0	0	0	0.562	0.634	0.651	0.639	2.630	0.578	0.674	0.000	0.000	0.000	0.000	0.000	0.000	0.000	0.000	0.000	0.000	0.000	0.000	0.000	0.000	32	176	317	397	-0.832	Error	Error	114	203	0	0	154	243	0	0	0	0
1	8	19	"CFT1"	"YDR301W"	2890	33830	50	584	572	358	61	65	27	100	91	0	939	815	428	113	123	60	91	75	0	0	0	0	0	0	0	0	0	0	0	0	0	0	0	0	0	0	0	0.633	0.728	0.756	0.816	2.130	0.650	0.694	0.000	0.000	0.000	0.000	0.000	0.000	0.000	0.000	0.000	0.000	0.000	0.000	0.000	0.000	12	104	1349	1213	-0.659	Error	Error	523	826	0	0	511	702	0	0	0	0
1	9	19	"YRF1-1"	"YDR545W"	3090	33820	60	236	346	275	50	51	12	96	81	0	285	487	422	94	96	19	93	81	0	0	0	0	0	0	0	0	0	0	0	0	0	0	0	0	0	0	0	0.974	0.753	0.760	0.932	2.427	0.677	0.850	0.000	0.000	0.000	0.000	0.000	0.000	0.000	0.000	0.000	0.000	0.000	0.000	0.000	0.000	32	176	377	689	-0.038	Error	Error	186	191	0	0	296	393	0	0	0	0
1	10	19	""	"YEL007W"	3290	33830	60	167	296	297	49	49	12	87	75	0	208	459	446	96	97	25	87	62	0	0	0	0	0	0	0	0	0	0	0	0	0	0	0	0	0	0	0	1.054	0.680	0.801	0.795	2.998	0.628	0.714	0.000	0.000	0.000	0.000	0.000	0.000	0.000	0.000	0.000	0.000	0.000	0.000	0.000	0.000	32	176	230	610	0.075	Error	Error	118	112	0	0	247	363	0	0	0	0
1	11	19	"SWI4"	"YER111C"	3490	33820	60	140	202	157	51	54	21	84	65	0	221	356	284	93	103	54	59	53	0	0	0	0	0	0	0	0	0	0	0	0	0	0	0	0	0	0	0	0.695	0.574	0.642	0.675	2.582	0.513	0.656	0.000	0.000	0.000	0.000	0.000	0.000	0.000	0.000	0.000	0.000	0.000	0.000	0.000	0.000	32	176	217	414	-0.524	Error	Error	89	128	0	0	151	263	0	0	0	0
1	12	19	""	"YER160C"	3690	33830	60	171	264	227	48	49	15	93	87	0	262	404	334	94	95	20	90	84	0	0	0	0	0	0	0	0	0	0	0	0	0	0	0	0	0	0	0	0.732	0.697	0.569	0.815	2.862	0.591	0.722	0.000	0.000	0.000	0.000	0.000	0.000	0.000	0.000	0.000	0.000	0.000	0.000	0.000	0.000	32	176	291	526	-0.450	Error	Error	123	168	0	0	216	310	0	0	0	0
1	13	19	"ESP1"	"YGR098C"	3890	33830	70	194	241	154	47	48	11	100	96	0	266	322	210	87	89	16	100	84	0	0	0	0	0	0	0	0	0	0	0	0	0	0	0	0	0	0	0	0.821	0.826	0.868	0.919	2.491	0.653	0.705	0.000	0.000	0.000	0.000	0.000	0.000	0.000	0.000	0.000	0.000	0.000	0.000	0.000	0.000	32	236	326	429	-0.284	Error	Error	147	179	0	0	194	235	0	0	0	0
1	14	19	"YOR1"	"YGR281W"	4090	33830	60	263	363	334	49	49	10	90	87	0	302	514	503	89	91	19	84	81	0	0	0	0	0	0	0	0	0	0	0	0	0	0	0	0	0	0	0	1.005	0.739	0.789	0.763	2.489	0.637	0.719	0.000	0.000	0.000	0.000	0.000	0.000	0.000	0.000	0.000	0.000	0.000	0.000	0.000	0.000	32	176	427	739	0.007	Error	Error	214	213	0	0	314	425	0	0	0	0
1	15	19	"RIM101"	"YHL027W"	4290	33830	60	261	346	296	48	48	11	90	84	0	255	535	488	88	90	17	90	84	0	0	0	0	0	0	0	0	0	0	0	0	0	0	0	0	0	0	0	1.275	0.667	0.667	0.809	2.267	0.611	0.861	0.000	0.000	0.000	0.000	0.000	0.000	0.000	0.000	0.000	0.000	0.000	0.000	0.000	0.000	32	176	380	745	0.351	Error	Error	213	167	0	0	298	447	0	0	0	0
1	16	19	""	"YHL035C"	4490	33830	60	207	351	303	50	53	30	87	71	0	318	483	445	95	99	29	100	87	0	0	0	0	0	0	0	0	0	0	0	0	0	0	0	0	0	0	0	0.704	0.776	0.732	0.726	2.087	0.681	0.733	0.000	0.000	0.000	0.000	0.000	0.000	0.000	0.000	0.000	0.000	0.000	0.000	0.000	0.000	32	176	380	689	-0.506	Error	Error	157	223	0	0	301	388	0	0	0	0
1	17	19	"MIP6"	"YHR015W"	4690	33830	60	201	368	317	50	52	12	96	93	0	294	495	437	100	102	22	90	87	0	0	0	0	0	0	0	0	0	0	0	0	0	0	0	0	0	0	0	0.778	0.805	0.777	0.764	2.361	0.690	0.672	0.000	0.000	0.000	0.000	0.000	0.000	0.000	0.000	0.000	0.000	0.000	0.000	0.000	0.000	32	176	345	713	-0.362	Error	Error	151	194	0	0	318	395	0	0	0	0
1	18	19	"RPN1"	"YHR027C"	4890	33840	60	218	394	379	56	57	14	100	87	0	282	515	448	105	109	25	100	90	0	0	0	0	0	0	0	0	0	0	0	0	0	0	0	0	0	0	0	0.915	0.824	0.755	0.783	2.483	0.795	0.840	0.000	0.000	0.000	0.000	0.000	0.000	0.000	0.000	0.000	0.000	0.000	0.000	0.000	0.000	32	176	339	748	-0.128	Error	Error	162	177	0	0	338	410	0	0	0	0
1	19	19	"VTH1"	"YIL173W"	5090	33830	60	298	423	333	55	58	15	100	100	0	351	606	461	106	114	29	96	96	0	0	0	0	0	0	0	0	0	0	0	0	0	0	0	0	0	0	0	0.992	0.736	0.651	0.771	2.108	0.688	0.731	0.000	0.000	0.000	0.000	0.000	0.000	0.000	0.000	0.000	0.000	0.000	0.000	0.000	0.000	32	176	488	868	-0.012	Error	Error	243	245	0	0	368	500	0	0	0	0
1	20	19	"CIS3"	"YJL158C"	5290	33840	60	200	331	286	61	63	18	90	84	0	281	541	510	118	124	34	90	75	0	0	0	0	0	0	0	0	0	0	0	0	0	0	0	0	0	0	0	0.853	0.638	0.612	0.675	2.453	0.547	0.723	0.000	0.000	0.000	0.000	0.000	0.000	0.000	0.000	0.000	0.000	0.000	0.000	0.000	0.000	32	176	302	693	-0.230	Error	Error	139	163	0	0	270	423	0	0	0	0
1	21	19	""	"YJR029W"	5490	33840	50	436	424	242	66	72	40	91	83	0	459	584	395	131	145	105	83	50	0	0	0	0	0	0	0	0	0	0	0	0	0	0	0	0	0	0	0	1.128	0.790	0.930	1.046	2.045	0.635	0.753	0.000	0.000	0.000	0.000	0.000	0.000	0.000	0.000	0.000	0.000	0.000	0.000	0.000	0.000	12	104	698	811	0.174	Error	Error	370	328	0	0	358	453	0	0	0	0
1	1	20	""	"YKL215C"	1480	34010	50	353	366	301	50	49	10	91	83	0	231	522	469	92	91	15	100	100	0	0	0	0	0	0	0	0	0	0	0	0	0	0	0	0	0	0	0	2.180	0.735	0.604	0.741	2.360	0.599	0.765	0.000	0.000	0.000	0.000	0.000	0.000	0.000	0.000	0.000	0.000	0.000	0.000	0.000	0.000	12	98	442	746	1.124	Error	Error	303	139	0	0	316	430	0	0	0	0
1	2	20	""	"YLL034C"	1690	34020	60	279	444	456	46	46	10	100	100	0	307	648	654	90	91	17	100	96	0	0	0	0	0	0	0	0	0	0	0	0	0	0	0	0	0	0	0	1.074	0.713	0.748	0.764	1.936	0.678	0.831	0.000	0.000	0.000	0.000	0.000	0.000	0.000	0.000	0.000	0.000	0.000	0.000	0.000	0.000	32	176	450	956	0.103	Error	Error	233	217	0	0	398	558	0	0	0	0
1	3	20	""	"YLR024C"	1890	34020	60	304	418	331	46	48	20	90	87	0	474	660	584	92	95	44	96	68	0	0	0	0	0	0	0	0	0	0	0	0	0	0	0	0	0	0	0	0.675	0.655	0.728	0.822	2.844	0.506	0.534	0.000	0.000	0.000	0.000	0.000	0.000	0.000	0.000	0.000	0.000	0.000	0.000	0.000	0.000	32	176	640	940	-0.566	Error	Error	258	382	0	0	372	568	0	0	0	0
1	4	20	"ESC1"	"YMR219W"	2090	34020	60	233	375	402	48	51	23	90	75	0	394	564	527	95	97	22	93	81	0	0	0	0	0	0	0	0	0	0	0	0	0	0	0	0	0	0	0	0.619	0.697	0.609	0.686	2.313	0.716	0.792	0.000	0.000	0.000	0.000	0.000	0.000	0.000	0.000	0.000	0.000	0.000	0.000	0.000	0.000	32	176	484	796	-0.693	Error	Error	185	299	0	0	327	469	0	0	0	0
1	5	20	""	"YMR247C"	2290	34020	60	238	339	332	49	50	12	96	84	0	274	485	447	94	96	17	96	96	0	0	0	0	0	0	0	0	0	0	0	0	0	0	0	0	0	0	0	1.050	0.742	0.633	0.600	2.278	0.728	0.853	0.000	0.000	0.000	0.000	0.000	0.000	0.000	0.000	0.000	0.000	0.000	0.000	0.000	0.000	32	176	369	681	0.070	Error	Error	189	180	0	0	290	391	0	0	0	0
1	6	20	"YKU70"	"YMR284W"	2490	34020	60	257	361	310	47	48	10	96	93	0	301	539	516	93	94	16	84	81	0	0	0	0	0	0	0	0	0	0	0	0	0	0	0	0	0	0	0	1.010	0.704	0.722	0.743	2.585	0.600	0.777	0.000	0.000	0.000	0.000	0.000	0.000	0.000	0.000	0.000	0.000	0.000	0.000	0.000	0.000	32	176	418	760	0.014	Error	Error	210	208	0	0	314	446	0	0	0	0
1	7	20	""	"YNL008C"	2690	34020	60	309	405	382	47	48	12	93	90	0	306	618	621	90	94	21	87	84	0	0	0	0	0	0	0	0	0	0	0	0	0	0	0	0	0	0	0	1.213	0.678	0.626	0.720	1.935	0.599	0.757	0.000	0.000	0.000	0.000	0.000	0.000	0.000	0.000	0.000	0.000	0.000	0.000	0.000	0.000	32	176	478	886	0.279	Error	Error	262	216	0	0	358	528	0	0	0	0
1	8	20	"POL1"	"YNL102W"	2890	34020	60	266	405	413	48	49	12	84	78	0	332	600	591	91	92	16	93	78	0	0	0	0	0	0	0	0	0	0	0	0	0	0	0	0	0	0	0	0.905	0.701	0.613	0.697	3.198	0.666	0.758	0.000	0.000	0.000	0.000	0.000	0.000	0.000	0.000	0.000	0.000	0.000	0.000	0.000	0.000	32	176	459	866	-0.145	Error	Error	218	241	0	0	357	509	0	0	0	0
1	9	20	"SIN3"	"YOL004W"	3090	34020	70	194	411	426	50	52	21	84	71	0	290	669	730	101	109	91	62	50	0	0	0	0	0	0	0	0	0	0	0	0	0	0	0	0	0	0	0	0.762	0.636	0.591	0.630	2.179	0.565	0.819	0.000	0.000	0.000	0.000	0.000	0.000	0.000	0.000	0.000	0.000	0.000	0.000	0.000	0.000	32	236	333	929	-0.392	Error	Error	144	189	0	0	361	568	0	0	0	0
1	10	20	"EMPTY"	"EMPTY"	3290	34020	150	48	49	11	49	52	18	5	0	0	96	98	19	97	101	40	3	0	0	0	0	0	0	0	0	0	0	0	0	0	0	0	0	0	0	0	0	1.000	0.000	0.518	0.580	3.788	90.764	0.000	0.000	0.000	0.000	0.000	0.000	0.000	0.000	0.000	0.000	0.000	0.000	0.000	0.000	0.000	156	990	-2	1	0.000	Error	Error	-1	-1	0	0	0	1	0	0	-75	0
1	11	20	"EMPTY"	"EMPTY"	3490	34020	150	50	51	12	49	52	18	8	0	0	98	98	20	93	100	54	1	0	0	0	0	0	0	0	0	0	0	0	0	0	0	0	0	0	0	0	0	0.200	0.400	0.620	0.702	3.633	0.123	0.012	0.000	0.000	0.000	0.000	0.000	0.000	0.000	0.000	0.000	0.000	0.000	0.000	0.000	0.000	156	904	6	7	-2.322	Error	Error	1	5	0	0	2	5	0	0	-75	0
1	12	20	"EMPTY"	"EMPTY"	3690	34020	150	49	51	12	49	50	13	16	3	0	93	95	20	91	93	20	14	4	0	0	0	0	0	0	0	0	0	0	0	0	0	0	0	0	0	0	0	0.000	0.500	0.688	0.693	3.590	0.188	0.036	0.000	0.000	0.000	0.000	0.000	0.000	0.000	0.000	0.000	0.000	0.000	0.000	0.000	0.000	156	896	2	6	Error	Error	Error	0	2	0	0	2	4	0	0	-75	0
1	13	20	"EMPTY"	"EMPTY"	3890	34020	150	51	54	16	47	49	12	31	10	0	92	93	18	87	89	17	24	7	0	0	0	0	0	0	0	0	0	0	0	0	0	0	0	0	0	0	0	0.800	1.167	0.739	0.752	3.516	0.356	0.198	0.000	0.000	0.000	0.000	0.000	0.000	0.000	0.000	0.000	0.000	0.000	0.000	0.000	0.000	156	896	9	13	-0.322	Error	Error	4	5	0	0	7	6	0	0	-75	0
1	14	20	"EMPTY"	"EMPTY"	4090	34020	150	49	51	14	48	49	12	20	9	0	95	97	22	89	91	19	19	4	0	0	0	0	0	0	0	0	0	0	0	0	0	0	0	0	0	0	0	0.167	0.375	0.556	0.686	3.957	0.334	0.318	0.000	0.000	0.000	0.000	0.000	0.000	0.000	0.000	0.000	0.000	0.000	0.000	0.000	0.000	156	896	7	11	-2.585	Error	Error	1	6	0	0	3	8	0	0	-75	0
1	15	20	"EMPTY"	"EMPTY"	4290	34020	150	50	49	11	49	50	12	9	3	0	94	96	21	92	94	19	16	5	0	0	0	0	0	0	0	0	0	0	0	0	0	0	0	0	0	0	0	0.500	0.000	0.667	0.591	3.557	0.061	0.006	0.000	0.000	0.000	0.000	0.000	0.000	0.000	0.000	0.000	0.000	0.000	0.000	0.000	0.000	156	896	3	4	-1.000	Error	Error	1	2	0	0	0	4	0	0	-75	0
1	16	20	"EMPTY"	"EMPTY"	4490	34020	150	52	52	11	51	53	13	14	2	0	101	104	19	97	101	24	16	2	0	0	0	0	0	0	0	0	0	0	0	0	0	0	0	0	0	0	0	0.250	0.143	0.526	0.552	3.290	0.088	0.015	0.000	0.000	0.000	0.000	0.000	0.000	0.000	0.000	0.000	0.000	0.000	0.000	0.000	0.000	156	896	5	8	-2.000	Error	Error	1	4	0	0	1	7	0	0	-75	0
1	17	20	"EMPTY"	"EMPTY"	4690	34020	150	53	54	13	53	54	14	16	3	0	107	111	29	102	106	30	17	1	0	0	0	0	0	0	0	0	0	0	0	0	0	0	0	0	0	0	0	0.000	0.111	0.585	0.651	4.461	0.097	0.054	0.000	0.000	0.000	0.000	0.000	0.000	0.000	0.000	0.000	0.000	0.000	0.000	0.000	0.000	156	895	5	10	Error	Error	Error	0	5	0	0	1	9	0	0	-75	0
1	18	20	"EMPTY"	"EMPTY"	4890	34020	150	55	57	15	53	55	14	22	7	0	107	111	24	102	105	28	19	5	0	0	0	0	0	0	0	0	0	0	0	0	0	0	0	0	0	0	0	0.400	0.444	0.583	0.562	3.536	0.152	0.031	0.000	0.000	0.000	0.000	0.000	0.000	0.000	0.000	0.000	0.000	0.000	0.000	0.000	0.000	156	888	7	13	-1.322	Error	Error	2	5	0	0	4	9	0	0	-75	0
1	19	20	"EMPTY"	"EMPTY"	5090	34020	150	56	57	14	56	57	14	14	1	0	109	112	26	105	110	30	16	2	0	0	0	0	0	0	0	0	0	0	0	0	0	0	0	0	0	0	0	0.000	0.143	0.722	0.567	4.003	0.125	0.022	0.000	0.000	0.000	0.000	0.000	0.000	0.000	0.000	0.000	0.000	0.000	0.000	0.000	0.000	156	912	4	8	Error	Error	Error	0	4	0	0	1	7	0	0	-75	0
1	20	20	"EMPTY"	"EMPTY"	5300	34020	150	57	59	16	56	57	15	19	3	0	107	114	33	106	111	31	15	2	0	0	0	0	0	0	0	0	0	0	0	0	0	0	0	0	0	0	0	1.000	0.375	0.533	0.513	2.893	0.269	0.172	0.000	0.000	0.000	0.000	0.000	0.000	0.000	0.000	0.000	0.000	0.000	0.000	0.000	0.000	156	906	2	11	0.000	Error	Error	1	1	0	0	3	8	0	0	-75	0
1	21	20	"EMPTY"	"EMPTY"	5500	34020	150	60	61	16	58	60	20	12	1	0	114	116	29	109	114	43	8	1	0	0	0	0	0	0	0	0	0	0	0	0	0	0	0	0	0	0	0	0.400	0.429	0.640	0.612	3.628	0.119	0.017	0.000	0.000	0.000	0.000	0.000	0.000	0.000	0.000	0.000	0.000	0.000	0.000	0.000	0.000	156	1066	7	10	-1.322	Error	Error	2	5	0	0	3	7	0	0	-75	0
2	1	1	"VPS8"	"YAL002W"	5910	30220	90	3284	2899	1075	51	64	112	100	100	0	3471	3121	1048	99	104	44	100	100	0	0	0	0	0	0	0	0	0	0	0	0	0	0	0	0	0	0	0	0.959	0.942	0.944	0.917	1.244	0.940	0.941	0.000	0.000	0.000	0.000	0.000	0.000	0.000	0.000	0.000	0.000	0.000	0.000	0.000	0.000	52	400	6605	5870	-0.061	Error	Error	3233	3372	0	0	2848	3022	0	0	0	0
2	2	1	"FUN30"	"YAL019W"	6110	30230	100	2802	2786	1245	53	55	15	100	100	0	10768	11856	5547	98	102	27	100	100	0	0	0	0	0	0	0	0	0	0	0	0	0	0	0	0	0	0	0	0.258	0.232	0.229	0.231	1.326	0.221	0.907	0.000	0.000	0.000	0.000	0.000	0.000	0.000	0.000	0.000	0.000	0.000	0.000	0.000	0.000	80	510	13419	14491	-1.957	Error	Error	2749	10670	0	0	2733	11758	0	0	0	0
2	3	1	"MTW1"	"YAL034W-A"	6300	30230	100	731	725	151	55	60	22	100	100	0	1326	1326	371	105	117	49	100	100	0	0	0	0	0	0	0	0	0	0	0	0	0	0	0	0	0	0	0	0.554	0.549	0.559	0.567	1.316	0.495	0.911	0.000	0.000	0.000	0.000	0.000	0.000	0.000	0.000	0.000	0.000	0.000	0.000	0.000	0.000	80	517	1897	1891	-0.853	Error	Error	676	1221	0	0	670	1221	0	0	0	0
2	4	1	""	"YAL048C"	6510	30220	90	1695	1694	404	54	60	43	100	100	0	4793	4805	1533	106	119	116	100	100	0	0	0	0	0	0	0	0	0	0	0	0	0	0	0	0	0	0	0	0.350	0.349	0.353	0.358	1.225	0.314	0.935	0.000	0.000	0.000	0.000	0.000	0.000	0.000	0.000	0.000	0.000	0.000	0.000	0.000	0.000	52	420	6328	6339	-1.514	Error	Error	1641	4687	0	0	1640	4699	0	0	0	0
2	5	1	""	"YAL065C-A"	6710	30220	90	1071	1046	158	55	61	43	100	100	0	1119	1105	225	104	114	72	100	100	0	0	0	0	0	0	0	0	0	0	0	0	0	0	0	0	0	0	0	1.001	0.990	1.009	1.003	1.206	0.964	0.924	0.000	0.000	0.000	0.000	0.000	0.000	0.000	0.000	0.000	0.000	0.000	0.000	0.000	0.000	52	420	2031	1992	0.001	Error	Error	1016	1015	0	0	991	1001	0	0	0	0
2	6	1	"PAU7"	"YAR020C"	6920	30220	90	1059	1048	164	56	59	23	100	100	0	1918	1937	285	111	118	69	100	100	0	0	0	0	0	0	0	0	0	0	0	0	0	0	0	0	0	0	0	0.555	0.543	0.534	0.542	1.168	0.530	0.935	0.000	0.000	0.000	0.000	0.000	0.000	0.000	0.000	0.000	0.000	0.000	0.000	0.000	0.000	52	420	2810	2818	-0.849	Error	Error	1003	1807	0	0	992	1826	0	0	0	0
2	7	1	""	"YAL004W"	7120	30220	90	27673	25537	5864	60	188	1073	100	100	0	21116	20115	4201	115	338	1765	100	100	0	0	0	0	0	0	0	0	0	0	0	0	0	0	0	0	0	0	0	1.315	1.274	1.295	1.264	1.255	1.236	0.928	0.000	0.000	0.000	0.000	0.000	0.000	0.000	0.000	0.000	0.000	0.000	0.000	0.000	0.000	52	420	48614	45477	0.395	Error	Error	27613	21001	0	0	25477	20000	0	0	0	0
2	8	1	"CCR4"	"YAL021C"	7330	30220	90	5271	4713	1827	58	72	131	100	100	0	6065	5733	2058	114	124	69	100	100	0	0	0	0	0	0	0	0	0	0	0	0	0	0	0	0	0	0	0	0.876	0.828	0.816	0.816	1.331	0.838	0.943	0.000	0.000	0.000	0.000	0.000	0.000	0.000	0.000	0.000	0.000	0.000	0.000	0.000	0.000	52	414	11164	10274	-0.191	Error	Error	5213	5951	0	0	4655	5619	0	0	0	0
2	9	1	"FUN12"	"YAL035W"	7520	30230	100	13214	11995	3804	58	60	21	100	100	0	10561	9691	3334	110	119	67	100	100	0	0	0	0	0	0	0	0	0	0	0	0	0	0	0	0	0	0	0	1.259	1.246	1.247	1.283	1.328	1.198	0.930	0.000	0.000	0.000	0.000	0.000	0.000	0.000	0.000	0.000	0.000	0.000	0.000	0.000	0.000	80	527	23607	21518	0.332	Error	Error	13156	10451	0	0	11937	9581	0	0	0	0
2	10	1	"YAF1"	"YAL051W"	7730	30230	100	1940	1837	524	56	58	20	100	100	0	2363	2279	651	111	118	58	100	100	0	0	0	0	0	0	0	0	0	0	0	0	0	0	0	0	0	0	0	0.837	0.821	0.850	0.826	1.278	0.806	0.934	0.000	0.000	0.000	0.000	0.000	0.000	0.000	0.000	0.000	0.000	0.000	0.000	0.000	0.000	80	510	4136	3949	-0.257	Error	Error	1884	2252	0	0	1781	2168	0	0	0	0
2	11	1	"SEO1"	"YAL067C"	7920	30230	100	1550	1365	439	55	57	15	100	100	0	2761	2594	1007	111	113	23	100	100	0	0	0	0	0	0	0	0	0	0	0	0	0	0	0	0	0	0	0	0.564	0.528	0.519	0.561	1.411	0.495	0.943	0.000	0.000	0.000	0.000	0.000	0.000	0.000	0.000	0.000	0.000	0.000	0.000	0.000	0.000	80	519	4145	3793	-0.826	Error	Error	1495	2650	0	0	1310	2483	0	0	0	0
2	12	1	""	"YAR027W"	8130	30230	100	1684	1499	666	57	68	83	100	100	0	5873	5523	2626	111	124	94	100	100	0	0	0	0	0	0	0	0	0	0	0	0	0	0	0	0	0	0	0	0.282	0.266	0.258	0.266	1.566	0.250	0.889	0.000	0.000	0.000	0.000	0.000	0.000	0.000	0.000	0.000	0.000	0.000	0.000	0.000	0.000	80	526	7389	6854	-1.824	Error	Error	1627	5762	0	0	1442	5412	0	0	0	0
2	13	1	"ERP2"	"YAL007C"	8330	30230	100	11419	11642	1982	62	78	87	100	100	0	11024	11214	2340	118	134	97	100	100	0	0	0	0	0	0	0	0	0	0	0	0	0	0	0	0	0	0	0	1.041	1.044	1.060	1.055	1.165	1.021	0.938	0.000	0.000	0.000	0.000	0.000	0.000	0.000	0.000	0.000	0.000	0.000	0.000	0.000	0.000	80	518	22263	22676	0.058	Error	Error	11357	10906	0	0	11580	11096	0	0	0	0
2	14	1	"PMT2"	"YAL023C"	8530	30230	100	11844	11403	2499	59	67	38	100	100	0	4784	4607	1121	108	116	41	100	100	0	0	0	0	0	0	0	0	0	0	0	0	0	0	0	0	0	0	0	2.520	2.521	2.573	2.563	1.274	2.507	0.926	0.000	0.000	0.000	0.000	0.000	0.000	0.000	0.000	0.000	0.000	0.000	0.000	0.000	0.000	80	518	16461	15843	1.334	Error	Error	11785	4676	0	0	11344	4499	0	0	0	0
2	15	1	""	"YAL037W"	8730	30230	100	548	568	112	58	63	26	100	100	0	863	866	193	104	112	34	100	100	0	0	0	0	0	0	0	0	0	0	0	0	0	0	0	0	0	0	0	0.646	0.669	0.680	0.676	1.236	0.639	0.902	0.000	0.000	0.000	0.000	0.000	0.000	0.000	0.000	0.000	0.000	0.000	0.000	0.000	0.000	80	519	1249	1272	-0.631	Error	Error	490	759	0	0	510	762	0	0	0	0
2	16	1	"ACS1"	"YAL054C"	8930	30230	100	5690	5284	1749	58	64	24	100	100	0	1594	1506	426	103	111	34	100	100	0	0	0	0	0	0	0	0	0	0	0	0	0	0	0	0	0	0	0	3.777	3.725	3.822	3.687	1.263	3.943	0.918	0.000	0.000	0.000	0.000	0.000	0.000	0.000	0.000	0.000	0.000	0.000	0.000	0.000	0.000	80	519	7123	6629	1.917	Error	Error	5632	1491	0	0	5226	1403	0	0	0	0
2	17	1	""	"YAL069W"	9130	30230	100	1949	1908	352	61	66	23	100	100	0	1760	1763	413	103	109	31	100	100	0	0	0	0	0	0	0	0	0	0	0	0	0	0	0	0	0	0	0	1.139	1.113	1.103	1.134	1.251	1.094	0.921	0.000	0.000	0.000	0.000	0.000	0.000	0.000	0.000	0.000	0.000	0.000	0.000	0.000	0.000	80	518	3545	3507	0.188	Error	Error	1888	1657	0	0	1847	1660	0	0	0	0
2	18	1	""	"YAR029W"	9330	30230	100	599	588	100	59	76	83	100	100	0	583	562	135	102	125	129	98	92	0	0	0	0	0	0	0	0	0	0	0	0	0	0	0	0	0	0	0	1.123	1.150	1.145	1.203	1.518	1.111	0.850	0.000	0.000	0.000	0.000	0.000	0.000	0.000	0.000	0.000	0.000	0.000	0.000	0.000	0.000	80	518	1021	989	0.167	Error	Error	540	481	0	0	529	460	0	0	0	0
2	19	1	"SPO7"	"YAL009W"	9530	30230	100	1484	1486	217	60	84	121	100	100	0	2039	2050	397	103	127	119	100	100	0	0	0	0	0	0	0	0	0	0	0	0	0	0	0	0	0	0	0	0.736	0.732	0.732	0.741	1.233	0.711	0.901	0.000	0.000	0.000	0.000	0.000	0.000	0.000	0.000	0.000	0.000	0.000	0.000	0.000	0.000	80	526	3360	3373	-0.443	Error	Error	1424	1936	0	0	1426	1947	0	0	0	0
2	20	1	"MAK16"	"YAL025C"	9740	30230	110	5333	5509	1253	87	128	148	100	100	0	4734	5013	1116	131	169	117	100	100	0	0	0	0	0	0	0	0	0	0	0	0	0	0	0	0	0	0	0	1.140	1.111	1.146	1.100	1.244	1.108	0.930	0.000	0.000	0.000	0.000	0.000	0.000	0.000	0.000	0.000	0.000	0.000	0.000	0.000	0.000	80	598	9849	10304	0.189	Error	Error	5246	4603	0	0	5422	4882	0	0	0	0
2	21	1	"CYC3"	"YAL039C"	9930	30230	110	3555	3607	707	96	133	95	100	100	0	4358	4363	798	151	193	144	100	100	0	0	0	0	0	0	0	0	0	0	0	0	0	0	0	0	0	0	0	0.822	0.834	0.837	0.828	1.194	0.806	0.924	0.000	0.000	0.000	0.000	0.000	0.000	0.000	0.000	0.000	0.000	0.000	0.000	0.000	0.000	80	588	7666	7723	-0.282	Error	Error	3459	4207	0	0	3511	4212	0	0	0	0
2	1	2	""	"YAL056W"	5920	30410	90	1250	1306	594	54	57	27	100	100	0	3326	3554	1744	100	114	102	100	100	0	0	0	0	0	0	0	0	0	0	0	0	0	0	0	0	0	0	0	0.371	0.362	0.381	0.365	1.334	0.342	0.922	0.000	0.000	0.000	0.000	0.000	0.000	0.000	0.000	0.000	0.000	0.000	0.000	0.000	0.000	52	412	4422	4706	-1.432	Error	Error	1196	3226	0	0	1252	3454	0	0	0	0
2	2	2	""	"YAR002W"	6120	30420	100	2971	3019	812	58	63	33	100	100	0	3155	3340	1121	104	128	124	100	100	0	0	0	0	0	0	0	0	0	0	0	0	0	0	0	0	0	0	0	0.955	0.915	0.932	0.940	1.267	0.853	0.909	0.000	0.000	0.000	0.000	0.000	0.000	0.000	0.000	0.000	0.000	0.000	0.000	0.000	0.000	80	505	5964	6197	-0.067	Error	Error	2913	3051	0	0	2961	3236	0	0	0	0
2	3	2	""	"YAR031W"	6320	30420	100	2184	2123	416	61	67	30	100	100	0	6230	6250	1335	118	140	95	100	100	0	0	0	0	0	0	0	0	0	0	0	0	0	0	0	0	0	0	0	0.347	0.336	0.342	0.338	1.163	0.320	0.931	0.000	0.000	0.000	0.000	0.000	0.000	0.000	0.000	0.000	0.000	0.000	0.000	0.000	0.000	80	506	8235	8194	-1.526	Error	Error	2123	6112	0	0	2062	6132	0	0	0	0
2	4	2	"CNS1"	"YBR155W"	6530	30420	100	2801	2723	643	58	60	16	100	100	0	2877	2726	759	111	117	38	100	100	0	0	0	0	0	0	0	0	0	0	0	0	0	0	0	0	0	0	0	0.992	1.019	0.998	1.043	1.297	0.977	0.932	0.000	0.000	0.000	0.000	0.000	0.000	0.000	0.000	0.000	0.000	0.000	0.000	0.000	0.000	80	521	5509	5280	-0.012	Error	Error	2743	2766	0	0	2665	2615	0	0	0	0
2	5	2	"NPL4"	"YBR170C"	6730	30420	100	1927	1824	451	58	60	14	100	100	0	2846	2753	731	109	111	22	100	100	0	0	0	0	0	0	0	0	0	0	0	0	0	0	0	0	0	0	0	0.683	0.668	0.681	0.675	1.261	0.635	0.927	0.000	0.000	0.000	0.000	0.000	0.000	0.000	0.000	0.000	0.000	0.000	0.000	0.000	0.000	80	513	4606	4410	-0.550	Error	Error	1869	2737	0	0	1766	2644	0	0	0	0
2	6	2	"PCH2"	"YBR186W"	6930	30420	100	1906	1800	605	57	58	14	100	100	0	1719	1597	572	110	113	24	100	100	0	0	0	0	0	0	0	0	0	0	0	0	0	0	0	0	0	0	0	1.149	1.172	1.174	1.209	1.369	1.159	0.936	0.000	0.000	0.000	0.000	0.000	0.000	0.000	0.000	0.000	0.000	0.000	0.000	0.000	0.000	80	512	3458	3230	0.201	Error	Error	1849	1609	0	0	1743	1487	0	0	0	0
2	7	2	"CDC47"	"YBR202W"	7130	30420	100	1634	1764	801	59	61	26	100	100	0	2694	2841	1268	112	117	25	100	100	0	0	0	0	0	0	0	0	0	0	0	0	0	0	0	0	0	0	0	0.610	0.625	0.603	0.635	1.471	0.612	0.917	0.000	0.000	0.000	0.000	0.000	0.000	0.000	0.000	0.000	0.000	0.000	0.000	0.000	0.000	80	504	4157	4434	-0.713	Error	Error	1575	2582	0	0	1705	2729	0	0	0	0
2	8	2	"PYC2"	"YBR218C"	7320	30420	100	2174	2067	697	58	60	18	100	100	0	2381	2193	739	116	121	29	100	100	0	0	0	0	0	0	0	0	0	0	0	0	0	0	0	0	0	0	0	0.934	0.967	0.945	1.010	1.408	0.943	0.936	0.000	0.000	0.000	0.000	0.000	0.000	0.000	0.000	0.000	0.000	0.000	0.000	0.000	0.000	80	512	4381	4086	-0.098	Error	Error	2116	2265	0	0	2009	2077	0	0	0	0
2	9	2	"ARC40"	"YBR234C"	7520	30420	90	1354	1401	594	59	68	58	100	100	0	1948	2036	864	117	141	135	100	100	0	0	0	0	0	0	0	0	0	0	0	0	0	0	0	0	0	0	0	0.707	0.699	0.709	0.704	1.411	0.664	0.911	0.000	0.000	0.000	0.000	0.000	0.000	0.000	0.000	0.000	0.000	0.000	0.000	0.000	0.000	52	414	3126	3261	-0.500	Error	Error	1295	1831	0	0	1342	1919	0	0	0	0
2	10	2	"ICS2"	"YBR157C"	7730	30420	100	337	314	115	56	62	50	98	88	0	1386	1253	517	114	128	112	100	100	0	0	0	0	0	0	0	0	0	0	0	0	0	0	0	0	0	0	0	0.221	0.227	0.229	0.227	1.371	0.212	0.881	0.000	0.000	0.000	0.000	0.000	0.000	0.000	0.000	0.000	0.000	0.000	0.000	0.000	0.000	80	502	1553	1397	-2.178	Error	Error	281	1272	0	0	258	1139	0	0	0	0
2	11	2	"SMY2"	"YBR172C"	7910	30420	90	3571	3427	871	59	143	461	100	100	0	4777	4499	1409	117	273	802	100	98	0	0	0	0	0	0	0	0	0	0	0	0	0	0	0	0	0	0	0	0.754	0.769	0.777	0.788	1.235	0.711	0.940	0.000	0.000	0.000	0.000	0.000	0.000	0.000	0.000	0.000	0.000	0.000	0.000	0.000	0.000	52	400	8172	7750	-0.408	Error	Error	3512	4660	0	0	3368	4382	0	0	0	0
2	12	2	"NTC20"	"YBR188C"	8130	30430	100	2064	1916	479	58	76	197	100	100	0	3235	3066	771	116	158	411	100	98	0	0	0	0	0	0	0	0	0	0	0	0	0	0	0	0	0	0	0	0.643	0.630	0.623	0.631	1.219	0.602	0.936	0.000	0.000	0.000	0.000	0.000	0.000	0.000	0.000	0.000	0.000	0.000	0.000	0.000	0.000	80	510	5125	4808	-0.637	Error	Error	2006	3119	0	0	1858	2950	0	0	0	0
2	13	2	""	"YBR204C"	8330	30430	100	1709	1589	397	59	60	14	100	100	0	3862	3618	1056	115	118	25	100	100	0	0	0	0	0	0	0	0	0	0	0	0	0	0	0	0	0	0	0	0.440	0.437	0.433	0.445	1.253	0.413	0.937	0.000	0.000	0.000	0.000	0.000	0.000	0.000	0.000	0.000	0.000	0.000	0.000	0.000	0.000	80	504	5397	5033	-1.183	Error	Error	1650	3747	0	0	1530	3503	0	0	0	0
2	14	2	""	"YBR220C"	8530	30430	100	3892	3690	917	57	59	15	100	100	0	3539	3446	941	109	113	26	100	100	0	0	0	0	0	0	0	0	0	0	0	0	0	0	0	0	0	0	0	1.118	1.089	1.110	1.095	1.201	1.048	0.934	0.000	0.000	0.000	0.000	0.000	0.000	0.000	0.000	0.000	0.000	0.000	0.000	0.000	0.000	80	496	7265	6970	0.161	Error	Error	3835	3430	0	0	3633	3337	0	0	0	0
2	15	2	"ABD1"	"YBR236C"	8720	30430	100	3607	3325	1024	61	70	45	100	100	0	5543	5141	1772	112	128	81	100	100	0	0	0	0	0	0	0	0	0	0	0	0	0	0	0	0	0	0	0	0.653	0.649	0.630	0.674	1.345	0.606	0.927	0.000	0.000	0.000	0.000	0.000	0.000	0.000	0.000	0.000	0.000	0.000	0.000	0.000	0.000	80	498	8977	8293	-0.615	Error	Error	3546	5431	0	0	3264	5029	0	0	0	0
2	16	2	""	"YBR159W"	8920	30430	100	8128	8400	1884	65	81	59	100	100	0	9225	9923	3082	114	145	162	100	100	0	0	0	0	0	0	0	0	0	0	0	0	0	0	0	0	0	0	0	0.885	0.850	0.854	0.871	1.189	0.789	0.921	0.000	0.000	0.000	0.000	0.000	0.000	0.000	0.000	0.000	0.000	0.000	0.000	0.000	0.000	80	514	17174	18144	-0.176	Error	Error	8063	9111	0	0	8335	9809	0	0	0	0
2	17	2	""	"YBR174C"	9130	30430	100	836	836	137	67	78	48	100	100	0	912	927	192	115	138	154	100	100	0	0	0	0	0	0	0	0	0	0	0	0	0	0	0	0	0	0	0	0.965	0.947	0.942	0.959	1.242	0.921	0.875	0.000	0.000	0.000	0.000	0.000	0.000	0.000	0.000	0.000	0.000	0.000	0.000	0.000	0.000	80	512	1566	1581	-0.052	Error	Error	769	797	0	0	769	812	0	0	0	0
2	18	2	""	"YBR190W"	9330	30430	100	3390	3211	771	62	71	38	100	100	0	3327	3254	833	109	122	63	100	100	0	0	0	0	0	0	0	0	0	0	0	0	0	0	0	0	0	0	0	1.034	1.001	1.003	1.002	1.187	0.999	0.939	0.000	0.000	0.000	0.000	0.000	0.000	0.000	0.000	0.000	0.000	0.000	0.000	0.000	0.000	80	504	6546	6294	0.048	Error	Error	3328	3218	0	0	3149	3145	0	0	0	0
2	19	2	""	"YBR206W"	9530	30430	110	5899	5821	1364	64	77	57	100	100	0	4940	5128	1170	113	137	158	100	100	0	0	0	0	0	0	0	0	0	0	0	0	0	0	0	0	0	0	0	1.209	1.148	1.195	1.143	1.209	1.121	0.923	0.000	0.000	0.000	0.000	0.000	0.000	0.000	0.000	0.000	0.000	0.000	0.000	0.000	0.000	80	568	10662	10772	0.274	Error	Error	5835	4827	0	0	5757	5015	0	0	0	0
2	20	2	"FAT2"	"YBR222C"	9720	30430	90	1946	1878	504	82	119	139	100	100	0	3539	3424	982	135	224	415	98	98	0	0	0	0	0	0	0	0	0	0	0	0	0	0	0	0	0	0	0	0.548	0.546	0.538	0.558	1.298	0.508	0.923	0.000	0.000	0.000	0.000	0.000	0.000	0.000	0.000	0.000	0.000	0.000	0.000	0.000	0.000	52	414	5268	5085	-0.869	Error	Error	1864	3404	0	0	1796	3289	0	0	0	0
2	21	2	""	"YBR238C"	9930	30430	120	2258	2036	998	80	118	117	91	90	0	768	711	283	135	200	316	80	50	0	0	0	0	0	0	0	0	0	0	0	0	0	0	0	0	0	0	0	3.441	3.396	3.458	3.172	1.950	3.728	0.744	0.000	0.000	0.000	0.000	0.000	0.000	0.000	0.000	0.000	0.000	0.000	0.000	0.000	0.000	120	704	2811	2532	1.783	Error	Error	2178	633	0	0	1956	576	0	0	0	0
2	1	3	""	"YBR161W"	5930	30620	100	1712	1809	525	55	57	17	100	100	0	1481	1587	530	106	108	22	100	100	0	0	0	0	0	0	0	0	0	0	0	0	0	0	0	0	0	0	0	1.205	1.184	1.184	1.219	1.247	1.143	0.910	0.000	0.000	0.000	0.000	0.000	0.000	0.000	0.000	0.000	0.000	0.000	0.000	0.000	0.000	80	533	3032	3235	0.269	Error	Error	1657	1375	0	0	1754	1481	0	0	0	0
2	2	3	"ECM31"	"YBR176W"	6130	30620	100	1408	1386	262	59	63	21	100	100	0	1690	1740	326	109	116	34	100	100	0	0	0	0	0	0	0	0	0	0	0	0	0	0	0	0	0	0	0	0.853	0.814	0.831	0.813	1.184	0.783	0.927	0.000	0.000	0.000	0.000	0.000	0.000	0.000	0.000	0.000	0.000	0.000	0.000	0.000	0.000	80	505	2930	2958	-0.229	Error	Error	1349	1581	0	0	1327	1631	0	0	0	0
2	3	3	"RIM2"	"YBR192W"	6330	30620	100	3216	3185	653	62	67	24	100	100	0	3640	3816	952	118	127	38	100	100	0	0	0	0	0	0	0	0	0	0	0	0	0	0	0	0	0	0	0	0.896	0.845	0.862	0.853	1.215	0.815	0.911	0.000	0.000	0.000	0.000	0.000	0.000	0.000	0.000	0.000	0.000	0.000	0.000	0.000	0.000	80	506	6676	6821	-0.159	Error	Error	3154	3522	0	0	3123	3698	0	0	0	0
2	4	3	"DUR1,2"	"YBR208C"	6530	30620	100	360	367	124	62	64	20	100	100	0	542	552	189	117	123	33	100	98	0	0	0	0	0	0	0	0	0	0	0	0	0	0	0	0	0	0	0	0.701	0.701	0.747	0.718	1.422	0.668	0.842	0.000	0.000	0.000	0.000	0.000	0.000	0.000	0.000	0.000	0.000	0.000	0.000	0.000	0.000	80	504	723	740	-0.512	Error	Error	298	425	0	0	305	435	0	0	0	0
2	5	3	""	"YBR224W"	6730	30620	100	495	490	81	59	61	15	100	100	0	837	819	191	115	119	27	100	100	0	0	0	0	0	0	0	0	0	0	0	0	0	0	0	0	0	0	0	0.604	0.612	0.596	0.635	1.361	0.577	0.897	0.000	0.000	0.000	0.000	0.000	0.000	0.000	0.000	0.000	0.000	0.000	0.000	0.000	0.000	80	504	1158	1135	-0.728	Error	Error	436	722	0	0	431	704	0	0	0	0
2	6	3	"THI2"	"YBR240C"	6930	30620	100	1737	1679	658	61	62	14	100	100	0	1936	1794	617	117	119	28	100	100	0	0	0	0	0	0	0	0	0	0	0	0	0	0	0	0	0	0	0	0.921	0.965	0.956	0.944	1.243	0.980	0.916	0.000	0.000	0.000	0.000	0.000	0.000	0.000	0.000	0.000	0.000	0.000	0.000	0.000	0.000	80	504	3495	3295	-0.118	Error	Error	1676	1819	0	0	1618	1677	0	0	0	0
2	7	3	"GPM2"	"YDL021W"	7130	30620	100	1188	1055	372	61	63	19	100	100	0	2875	2733	988	114	119	28	100	100	0	0	0	0	0	0	0	0	0	0	0	0	0	0	0	0	0	0	0	0.408	0.380	0.384	0.383	1.284	0.360	0.913	0.000	0.000	0.000	0.000	0.000	0.000	0.000	0.000	0.000	0.000	0.000	0.000	0.000	0.000	80	496	3888	3613	-1.293	Error	Error	1127	2761	0	0	994	2619	0	0	0	0
2	8	3	""	"YDL037C"	7320	30620	100	816	849	319	60	67	35	100	100	0	355	379	169	115	125	49	96	85	0	0	0	0	0	0	0	0	0	0	0	0	0	0	0	0	0	0	0	3.150	2.989	3.332	3.331	1.834	3.085	0.596	0.000	0.000	0.000	0.000	0.000	0.000	0.000	0.000	0.000	0.000	0.000	0.000	0.000	0.000	80	505	996	1053	1.655	Error	Error	756	240	0	0	789	264	0	0	0	0
2	9	3	""	"YDL053C"	7530	30620	100	5960	5599	1743	63	69	35	100	100	0	6627	6133	1988	129	140	65	100	100	0	0	0	0	0	0	0	0	0	0	0	0	0	0	0	0	0	0	0	0.908	0.922	0.914	0.933	1.272	0.906	0.929	0.000	0.000	0.000	0.000	0.000	0.000	0.000	0.000	0.000	0.000	0.000	0.000	0.000	0.000	80	520	12395	11540	-0.140	Error	Error	5897	6498	0	0	5536	6004	0	0	0	0
2	10	3	"CBS1"	"YDL069C"	7730	30620	100	1685	1604	619	63	65	23	100	100	0	3298	3012	1094	127	131	32	100	100	0	0	0	0	0	0	0	0	0	0	0	0	0	0	0	0	0	0	0	0.512	0.534	0.540	0.526	1.261	0.539	0.925	0.000	0.000	0.000	0.000	0.000	0.000	0.000	0.000	0.000	0.000	0.000	0.000	0.000	0.000	80	520	4793	4426	-0.967	Error	Error	1622	3171	0	0	1541	2885	0	0	0	0
2	11	3	""	"YDL085W"	7940	30620	100	2099	1955	746	62	66	34	100	100	0	3558	3263	1166	122	128	36	100	100	0	0	0	0	0	0	0	0	0	0	0	0	0	0	0	0	0	0	0	0.593	0.603	0.615	0.596	1.301	0.594	0.921	0.000	0.000	0.000	0.000	0.000	0.000	0.000	0.000	0.000	0.000	0.000	0.000	0.000	0.000	80	531	5473	5034	-0.754	Error	Error	2037	3436	0	0	1893	3141	0	0	0	0
2	12	3	"DUN1"	"YDL101C"	8140	30620	100	2249	2076	760	62	65	32	100	100	0	4674	4438	1623	117	124	37	100	100	0	0	0	0	0	0	0	0	0	0	0	0	0	0	0	0	0	0	0	0.480	0.466	0.461	0.464	1.387	0.457	0.919	0.000	0.000	0.000	0.000	0.000	0.000	0.000	0.000	0.000	0.000	0.000	0.000	0.000	0.000	80	497	6744	6335	-1.059	Error	Error	2187	4557	0	0	2014	4321	0	0	0	0
2	13	3	""	"YDL023C"	8330	30630	100	2795	2657	814	64	65	17	100	100	0	5676	5475	1979	120	125	31	100	100	0	0	0	0	0	0	0	0	0	0	0	0	0	0	0	0	0	0	0	0.492	0.484	0.478	0.499	1.270	0.448	0.928	0.000	0.000	0.000	0.000	0.000	0.000	0.000	0.000	0.000	0.000	0.000	0.000	0.000	0.000	80	496	8287	7948	-1.025	Error	Error	2731	5556	0	0	2593	5355	0	0	0	0
2	14	3	""	"YDL039C"	8530	30630	100	3684	3460	837	62	65	22	100	100	0	1620	1552	350	119	124	34	100	100	0	0	0	0	0	0	0	0	0	0	0	0	0	0	0	0	0	0	0	2.413	2.371	2.396	2.366	1.216	2.417	0.934	0.000	0.000	0.000	0.000	0.000	0.000	0.000	0.000	0.000	0.000	0.000	0.000	0.000	0.000	80	505	5123	4831	1.271	Error	Error	3622	1501	0	0	3398	1433	0	0	0	0
2	15	3	"PSA1"	"YDL055C"	8730	30630	100	21378	19937	5070	61	67	33	100	100	0	12352	11775	3308	116	124	65	100	100	0	0	0	0	0	0	0	0	0	0	0	0	0	0	0	0	0	0	0	1.742	1.705	1.726	1.718	1.212	1.698	0.932	0.000	0.000	0.000	0.000	0.000	0.000	0.000	0.000	0.000	0.000	0.000	0.000	0.000	0.000	80	505	33553	31535	0.801	Error	Error	21317	12236	0	0	19876	11659	0	0	0	0
2	16	3	""	"YDL071C"	8930	30630	100	589	602	119	62	66	23	100	100	0	898	886	202	112	119	34	100	100	0	0	0	0	0	0	0	0	0	0	0	0	0	0	0	0	0	0	0	0.670	0.698	0.677	0.709	1.232	0.658	0.913	0.000	0.000	0.000	0.000	0.000	0.000	0.000	0.000	0.000	0.000	0.000	0.000	0.000	0.000	80	505	1313	1314	-0.577	Error	Error	527	786	0	0	540	774	0	0	0	0
2	17	3	"LUC7"	"YDL087C"	9130	30630	100	1332	1288	294	62	69	29	100	100	0	2217	2162	546	113	120	38	100	100	0	0	0	0	0	0	0	0	0	0	0	0	0	0	0	0	0	0	0	0.604	0.598	0.613	0.602	1.205	0.570	0.919	0.000	0.000	0.000	0.000	0.000	0.000	0.000	0.000	0.000	0.000	0.000	0.000	0.000	0.000	80	504	3374	3275	-0.728	Error	Error	1270	2104	0	0	1226	2049	0	0	0	0
2	18	3	"QRI1"	"YDL103C"	9330	30630	100	585	622	193	61	64	22	100	100	0	1071	1102	328	109	117	43	100	100	0	0	0	0	0	0	0	0	0	0	0	0	0	0	0	0	0	0	0	0.545	0.565	0.551	0.566	1.315	0.524	0.884	0.000	0.000	0.000	0.000	0.000	0.000	0.000	0.000	0.000	0.000	0.000	0.000	0.000	0.000	80	505	1486	1554	-0.876	Error	Error	524	962	0	0	561	993	0	0	0	0
2	19	3	""	"YDL025C"	9530	30630	100	3958	3748	1163	64	66	18	100	100	0	3866	3769	1277	119	125	34	100	100	0	0	0	0	0	0	0	0	0	0	0	0	0	0	0	0	0	0	0	1.039	1.009	1.027	1.029	1.212	1.000	0.924	0.000	0.000	0.000	0.000	0.000	0.000	0.000	0.000	0.000	0.000	0.000	0.000	0.000	0.000	80	504	7641	7334	0.056	Error	Error	3894	3747	0	0	3684	3650	0	0	0	0
2	20	3	""	"YDL041W"	9730	30630	100	459	456	95	70	77	32	100	100	0	863	876	222	135	151	76	100	100	0	0	0	0	0	0	0	0	0	0	0	0	0	0	0	0	0	0	0	0.534	0.521	0.530	0.529	1.263	0.489	0.881	0.000	0.000	0.000	0.000	0.000	0.000	0.000	0.000	0.000	0.000	0.000	0.000	0.000	0.000	80	512	1117	1127	-0.904	Error	Error	389	728	0	0	386	741	0	0	0	0
2	21	3	""	"YDL057W"	9930	30630	100	419	419	101	73	82	35	98	98	0	1150	1161	327	136	150	54	100	98	0	0	0	0	0	0	0	0	0	0	0	0	0	0	0	0	0	0	0	0.341	0.338	0.333	0.339	1.404	0.321	0.884	0.000	0.000	0.000	0.000	0.000	0.000	0.000	0.000	0.000	0.000	0.000	0.000	0.000	0.000	80	508	1360	1371	-1.551	Error	Error	346	1014	0	0	346	1025	0	0	0	0
2	1	4	""	"YDL073W"	5920	30810	90	624	601	160	53	58	35	100	100	0	792	782	240	104	112	64	100	98	0	0	0	0	0	0	0	0	0	0	0	0	0	0	0	0	0	0	0	0.830	0.808	0.837	0.834	1.448	0.782	0.884	0.000	0.000	0.000	0.000	0.000	0.000	0.000	0.000	0.000	0.000	0.000	0.000	0.000	0.000	52	406	1259	1226	-0.269	Error	Error	571	688	0	0	548	678	0	0	0	0
2	2	4	""	"YDL089W"	6130	30810	90	359	392	150	53	55	14	100	100	0	870	937	276	103	108	31	100	100	0	0	0	0	0	0	0	0	0	0	0	0	0	0	0	0	0	0	0	0.399	0.406	0.398	0.396	1.285	0.382	0.894	0.000	0.000	0.000	0.000	0.000	0.000	0.000	0.000	0.000	0.000	0.000	0.000	0.000	0.000	52	414	1073	1173	-1.326	Error	Error	306	767	0	0	339	834	0	0	0	0
2	3	4	"QRI2"	"YDL105W"	6320	30810	90	633	628	149	57	61	26	100	100	0	1145	1175	288	111	129	97	100	100	0	0	0	0	0	0	0	0	0	0	0	0	0	0	0	0	0	0	0	0.557	0.537	0.539	0.537	1.288	0.504	0.893	0.000	0.000	0.000	0.000	0.000	0.000	0.000	0.000	0.000	0.000	0.000	0.000	0.000	0.000	52	414	1610	1635	-0.844	Error	Error	576	1034	0	0	571	1064	0	0	0	0
2	4	4	""	"YDL027C"	6530	30820	100	2131	2261	610	57	61	24	100	100	0	5593	6206	2118	117	133	88	100	100	0	0	0	0	0	0	0	0	0	0	0	0	0	0	0	0	0	0	0	0.379	0.362	0.372	0.369	1.178	0.329	0.906	0.000	0.000	0.000	0.000	0.000	0.000	0.000	0.000	0.000	0.000	0.000	0.000	0.000	0.000	80	519	7550	8293	-1.401	Error	Error	2074	5476	0	0	2204	6089	0	0	0	0
2	5	4	"PRP11"	"YDL043C"	6730	30820	100	1720	1789	393	58	60	17	100	100	0	3550	3671	1012	119	130	54	100	100	0	0	0	0	0	0	0	0	0	0	0	0	0	0	0	0	0	0	0	0.484	0.487	0.507	0.493	1.159	0.459	0.925	0.000	0.000	0.000	0.000	0.000	0.000	0.000	0.000	0.000	0.000	0.000	0.000	0.000	0.000	80	504	5093	5283	-1.046	Error	Error	1662	3431	0	0	1731	3552	0	0	0	0
2	6	4	"RAD59"	"YDL059C"	6930	30820	100	814	806	150	61	62	15	100	100	0	1862	1819	382	122	129	49	100	100	0	0	0	0	0	0	0	0	0	0	0	0	0	0	0	0	0	0	0	0.433	0.439	0.435	0.442	1.188	0.416	0.914	0.000	0.000	0.000	0.000	0.000	0.000	0.000	0.000	0.000	0.000	0.000	0.000	0.000	0.000	80	505	2493	2442	-1.208	Error	Error	753	1740	0	0	745	1697	0	0	0	0
2	7	4	"RPL31A"	"YDL075W"	7130	30820	100	12647	11207	4675	59	61	16	100	100	0	8607	7778	3337	119	124	28	100	100	0	0	0	0	0	0	0	0	0	0	0	0	0	0	0	0	0	0	0	1.483	1.456	1.504	1.482	1.369	1.451	0.945	0.000	0.000	0.000	0.000	0.000	0.000	0.000	0.000	0.000	0.000	0.000	0.000	0.000	0.000	80	512	21076	18807	0.569	Error	Error	12588	8488	0	0	11148	7659	0	0	0	0
2	8	4	""	"YDL091C"	7330	30820	100	1759	1809	343	59	60	16	100	100	0	3705	3750	889	120	126	31	100	100	0	0	0	0	0	0	0	0	0	0	0	0	0	0	0	0	0	0	0	0.474	0.482	0.487	0.489	1.217	0.451	0.923	0.000	0.000	0.000	0.000	0.000	0.000	0.000	0.000	0.000	0.000	0.000	0.000	0.000	0.000	80	505	5285	5380	-1.076	Error	Error	1700	3585	0	0	1750	3630	0	0	0	0
2	9	4	"MSS2"	"YDL107W"	7530	30820	100	1335	1316	271	63	64	17	100	100	0	4126	4019	910	132	139	40	100	100	0	0	0	0	0	0	0	0	0	0	0	0	0	0	0	0	0	0	0	0.318	0.322	0.328	0.323	1.207	0.305	0.932	0.000	0.000	0.000	0.000	0.000	0.000	0.000	0.000	0.000	0.000	0.000	0.000	0.000	0.000	80	504	5266	5140	-1.651	Error	Error	1272	3994	0	0	1253	3887	0	0	0	0
2	10	4	"RPA14"	"YDR156W"	7720	30820	90	1351	1402	658	65	69	41	100	100	0	1748	1816	846	134	148	69	100	100	0	0	0	0	0	0	0	0	0	0	0	0	0	0	0	0	0	0	0	0.797	0.795	0.844	0.803	1.363	0.787	0.881	0.000	0.000	0.000	0.000	0.000	0.000	0.000	0.000	0.000	0.000	0.000	0.000	0.000	0.000	52	414	2900	3019	-0.328	Error	Error	1286	1614	0	0	1337	1682	0	0	0	0
2	11	4	"SUP35"	"YDR172W"	7920	30820	90	384	379	73	64	66	23	100	100	0	732	715	170	129	138	59	100	100	0	0	0	0	0	0	0	0	0	0	0	0	0	0	0	0	0	0	0	0.531	0.538	0.501	0.547	1.331	0.490	0.871	0.000	0.000	0.000	0.000	0.000	0.000	0.000	0.000	0.000	0.000	0.000	0.000	0.000	0.000	52	420	923	901	-0.914	Error	Error	320	603	0	0	315	586	0	0	0	0
2	12	4	""	"YDR187C"	8120	30820	90	1142	1162	369	62	65	32	100	100	0	1346	1457	432	125	136	63	100	100	0	0	0	0	0	0	0	0	0	0	0	0	0	0	0	0	0	0	0	0.885	0.826	0.815	0.818	1.244	0.805	0.937	0.000	0.000	0.000	0.000	0.000	0.000	0.000	0.000	0.000	0.000	0.000	0.000	0.000	0.000	52	420	2301	2432	-0.177	Error	Error	1080	1221	0	0	1100	1332	0	0	0	0
2	13	4	""	"YDR203W"	8330	30830	100	805	759	222	63	67	29	100	100	0	1981	1853	636	127	134	56	100	100	0	0	0	0	0	0	0	0	0	0	0	0	0	0	0	0	0	0	0	0.400	0.403	0.400	0.417	1.284	0.379	0.938	0.000	0.000	0.000	0.000	0.000	0.000	0.000	0.000	0.000	0.000	0.000	0.000	0.000	0.000	80	511	2596	2422	-1.321	Error	Error	742	1854	0	0	696	1726	0	0	0	0
2	14	4	""	"YDR219C"	8520	30820	90	696	686	177	62	66	21	100	100	0	877	895	289	124	130	42	100	100	0	0	0	0	0	0	0	0	0	0	0	0	0	0	0	0	0	0	0	0.842	0.809	0.816	0.844	1.328	0.736	0.916	0.000	0.000	0.000	0.000	0.000	0.000	0.000	0.000	0.000	0.000	0.000	0.000	0.000	0.000	52	408	1387	1395	-0.248	Error	Error	634	753	0	0	624	771	0	0	0	0
2	15	4	"PRP42"	"YDR235W"	8730	30830	100	1326	1311	394	60	64	22	100	100	0	1974	1957	733	114	120	39	100	100	0	0	0	0	0	0	0	0	0	0	0	0	0	0	0	0	0	0	0	0.681	0.679	0.688	0.707	1.379	0.638	0.905	0.000	0.000	0.000	0.000	0.000	0.000	0.000	0.000	0.000	0.000	0.000	0.000	0.000	0.000	80	510	3126	3094	-0.555	Error	Error	1266	1860	0	0	1251	1843	0	0	0	0
2	16	4	"HOM2"	"YDR158W"	8930	30830	100	7677	7276	2056	62	68	40	100	100	0	23598	23639	9362	117	126	56	100	100	0	0	0	0	0	0	0	0	0	0	0	0	0	0	0	0	0	0	0	0.324	0.307	0.310	0.321	1.324	0.285	0.912	0.000	0.000	0.000	0.000	0.000	0.000	0.000	0.000	0.000	0.000	0.000	0.000	0.000	0.000	80	496	31096	30736	-1.625	Error	Error	7615	23481	0	0	7214	23522	0	0	0	0
2	17	4	"HMO1"	"YDR174W"	9130	30830	100	7150	6635	1734	61	70	44	100	100	0	7473	7393	2130	117	130	65	100	100	0	0	0	0	0	0	0	0	0	0	0	0	0	0	0	0	0	0	0	0.964	0.904	0.918	0.911	1.219	0.885	0.935	0.000	0.000	0.000	0.000	0.000	0.000	0.000	0.000	0.000	0.000	0.000	0.000	0.000	0.000	80	504	14445	13850	-0.053	Error	Error	7089	7356	0	0	6574	7276	0	0	0	0
2	18	4	"SLY1"	"YDR189W"	9340	30830	100	3841	3824	1241	59	62	19	100	100	0	3582	3465	1188	112	118	33	100	100	0	0	0	0	0	0	0	0	0	0	0	0	0	0	0	0	0	0	0	1.090	1.123	1.125	1.148	1.316	1.120	0.915	0.000	0.000	0.000	0.000	0.000	0.000	0.000	0.000	0.000	0.000	0.000	0.000	0.000	0.000	80	497	7252	7118	0.124	Error	Error	3782	3470	0	0	3765	3353	0	0	0	0
2	19	4	""	"YDR205W"	9530	30830	100	3957	3843	1156	65	66	18	100	100	0	3244	3082	1021	123	128	69	100	100	0	0	0	0	0	0	0	0	0	0	0	0	0	0	0	0	0	0	0	1.247	1.277	1.319	1.310	1.312	1.241	0.927	0.000	0.000	0.000	0.000	0.000	0.000	0.000	0.000	0.000	0.000	0.000	0.000	0.000	0.000	80	496	7013	6737	0.319	Error	Error	3892	3121	0	0	3778	2959	0	0	0	0
2	20	4	""	"YDR221W"	9730	30830	100	1189	1323	590	70	77	49	100	100	0	1540	1733	739	131	154	156	100	97	0	0	0	0	0	0	0	0	0	0	0	0	0	0	0	0	0	0	0	0.794	0.782	0.766	0.776	1.329	0.759	0.893	0.000	0.000	0.000	0.000	0.000	0.000	0.000	0.000	0.000	0.000	0.000	0.000	0.000	0.000	80	504	2528	2855	-0.332	Error	Error	1119	1409	0	0	1253	1602	0	0	0	0
2	21	4	"MRPL7"	"YDR237W"	9930	30830	100	1643	1663	651	69	76	47	100	100	0	2274	2121	915	127	145	131	100	100	0	0	0	0	0	0	0	0	0	0	0	0	0	0	0	0	0	0	0	0.733	0.799	0.795	0.832	1.373	0.772	0.937	0.000	0.000	0.000	0.000	0.000	0.000	0.000	0.000	0.000	0.000	0.000	0.000	0.000	0.000	80	518	3721	3588	-0.448	Error	Error	1574	2147	0	0	1594	1994	0	0	0	0
2	1	5	"SSY1"	"YDR160W"	5920	31010	90	1856	1859	275	53	70	129	100	100	0	2668	2661	387	103	143	288	100	100	0	0	0	0	0	0	0	0	0	0	0	0	0	0	0	0	0	0	0	0.703	0.706	0.703	0.706	1.152	0.683	0.938	0.000	0.000	0.000	0.000	0.000	0.000	0.000	0.000	0.000	0.000	0.000	0.000	0.000	0.000	52	412	4368	4364	-0.509	Error	Error	1803	2565	0	0	1806	2558	0	0	0	0
2	2	5	"NGG1"	"YDR176W"	6120	31010	90	1471	1425	314	56	73	114	100	100	0	1646	1602	420	107	139	191	100	98	0	0	0	0	0	0	0	0	0	0	0	0	0	0	0	0	0	0	0	0.919	0.916	0.893	0.940	1.335	0.892	0.921	0.000	0.000	0.000	0.000	0.000	0.000	0.000	0.000	0.000	0.000	0.000	0.000	0.000	0.000	52	420	2954	2864	-0.121	Error	Error	1415	1539	0	0	1369	1495	0	0	0	0
2	3	5	"HST4"	"YDR191W"	6320	31010	90	901	865	184	57	67	67	100	100	0	1800	1764	390	112	142	185	100	100	0	0	0	0	0	0	0	0	0	0	0	0	0	0	0	0	0	0	0	0.500	0.489	0.467	0.489	1.217	0.480	0.922	0.000	0.000	0.000	0.000	0.000	0.000	0.000	0.000	0.000	0.000	0.000	0.000	0.000	0.000	52	420	2532	2460	-1.000	Error	Error	844	1688	0	0	808	1652	0	0	0	0
2	4	5	"UME6"	"YDR207C"	6520	31010	90	2172	2119	657	56	74	126	100	100	0	2676	2576	775	115	151	252	100	100	0	0	0	0	0	0	0	0	0	0	0	0	0	0	0	0	0	0	0	0.826	0.838	0.862	0.837	1.314	0.830	0.905	0.000	0.000	0.000	0.000	0.000	0.000	0.000	0.000	0.000	0.000	0.000	0.000	0.000	0.000	52	414	4677	4524	-0.275	Error	Error	2116	2561	0	0	2063	2461	0	0	0	0
2	5	5	""	"YDR223W"	6730	31010	90	621	595	191	60	62	17	100	100	0	893	865	302	116	120	29	100	100	0	0	0	0	0	0	0	0	0	0	0	0	0	0	0	0	0	0	0	0.722	0.714	0.690	0.729	1.456	0.680	0.861	0.000	0.000	0.000	0.000	0.000	0.000	0.000	0.000	0.000	0.000	0.000	0.000	0.000	0.000	52	414	1338	1284	-0.470	Error	Error	561	777	0	0	535	749	0	0	0	0
2	6	5	""	"YDR239C"	6920	31010	90	794	797	203	60	64	22	100	100	0	1031	1054	288	119	127	39	100	100	0	0	0	0	0	0	0	0	0	0	0	0	0	0	0	0	0	0	0	0.805	0.788	0.777	0.797	1.270	0.741	0.904	0.000	0.000	0.000	0.000	0.000	0.000	0.000	0.000	0.000	0.000	0.000	0.000	0.000	0.000	52	414	1646	1672	-0.313	Error	Error	734	912	0	0	737	935	0	0	0	0
2	7	5	"NBP2"	"YDR162C"	7140	31020	90	866	817	341	61	64	19	100	100	0	1472	1552	690	126	143	90	100	96	0	0	0	0	0	0	0	0	0	0	0	0	0	0	0	0	0	0	0	0.598	0.530	0.558	0.530	1.418	0.503	0.856	0.000	0.000	0.000	0.000	0.000	0.000	0.000	0.000	0.000	0.000	0.000	0.000	0.000	0.000	52	414	2151	2182	-0.742	Error	Error	805	1346	0	0	756	1426	0	0	0	0
2	8	5	"SDH4"	"YDR178W"	7330	31020	100	1950	2004	405	60	62	16	100	100	0	11141	11191	3034	128	149	97	100	100	0	0	0	0	0	0	0	0	0	0	0	0	0	0	0	0	0	0	0	0.172	0.176	0.174	0.179	1.203	0.166	0.935	0.000	0.000	0.000	0.000	0.000	0.000	0.000	0.000	0.000	0.000	0.000	0.000	0.000	0.000	80	505	12903	13007	-2.543	Error	Error	1890	11013	0	0	1944	11063	0	0	0	0
2	9	5	""	"YDR193W"	7530	31020	100	1571	1529	418	64	65	18	100	100	0	2954	2844	900	135	146	66	100	100	0	0	0	0	0	0	0	0	0	0	0	0	0	0	0	0	0	0	0	0.535	0.541	0.543	0.554	1.307	0.520	0.934	0.000	0.000	0.000	0.000	0.000	0.000	0.000	0.000	0.000	0.000	0.000	0.000	0.000	0.000	80	513	4326	4174	-0.904	Error	Error	1507	2819	0	0	1465	2709	0	0	0	0
2	10	5	""	"YDR209C"	7730	31020	90	395	435	199	64	65	17	100	100	0	644	698	250	130	139	42	100	100	0	0	0	0	0	0	0	0	0	0	0	0	0	0	0	0	0	0	0	0.644	0.653	0.610	0.633	1.534	0.602	0.733	0.000	0.000	0.000	0.000	0.000	0.000	0.000	0.000	0.000	0.000	0.000	0.000	0.000	0.000	52	420	845	939	-0.635	Error	Error	331	514	0	0	371	568	0	0	0	0
2	11	5	"HTA1"	"YDR225W"	7930	31020	100	21052	20038	4212	66	71	25	100	100	0	20737	19871	4349	130	138	39	100	100	0	0	0	0	0	0	0	0	0	0	0	0	0	0	0	0	0	0	0	1.018	1.012	1.027	1.009	1.185	1.000	0.950	0.000	0.000	0.000	0.000	0.000	0.000	0.000	0.000	0.000	0.000	0.000	0.000	0.000	0.000	80	528	41593	39713	0.026	Error	Error	20986	20607	0	0	19972	19741	0	0	0	0
2	12	5	""	"YDR241W"	8140	31020	100	392	385	172	62	66	26	100	96	0	1173	1140	537	124	130	37	100	100	0	0	0	0	0	0	0	0	0	0	0	0	0	0	0	0	0	0	0	0.315	0.318	0.306	0.315	1.462	0.298	0.847	0.000	0.000	0.000	0.000	0.000	0.000	0.000	0.000	0.000	0.000	0.000	0.000	0.000	0.000	80	514	1379	1339	-1.668	Error	Error	330	1049	0	0	323	1016	0	0	0	0
2	13	5	""	"YDR539W"	8330	31020	100	1043	992	287	62	63	15	100	100	0	3536	3566	1311	126	129	30	100	100	0	0	0	0	0	0	0	0	0	0	0	0	0	0	0	0	0	0	0	0.288	0.270	0.267	0.279	1.314	0.251	0.921	0.000	0.000	0.000	0.000	0.000	0.000	0.000	0.000	0.000	0.000	0.000	0.000	0.000	0.000	80	488	4391	4370	-1.797	Error	Error	981	3410	0	0	930	3440	0	0	0	0
2	14	5	""	"YEL010W"	8530	31020	100	227	226	42	60	62	16	100	100	0	548	541	99	121	126	31	100	100	0	0	0	0	0	0	0	0	0	0	0	0	0	0	0	0	0	0	0	0.391	0.395	0.389	0.391	1.362	0.368	0.839	0.000	0.000	0.000	0.000	0.000	0.000	0.000	0.000	0.000	0.000	0.000	0.000	0.000	0.000	80	512	594	586	-1.354	Error	Error	167	427	0	0	166	420	0	0	0	0
2	15	5	""	"YEL025C"	8730	31020	100	3401	3239	1163	60	62	15	100	100	0	3520	3401	1125	114	121	30	100	100	0	0	0	0	0	0	0	0	0	0	0	0	0	0	0	0	0	0	0	0.981	0.967	0.981	0.965	1.257	0.995	0.924	0.000	0.000	0.000	0.000	0.000	0.000	0.000	0.000	0.000	0.000	0.000	0.000	0.000	0.000	80	496	6747	6466	-0.028	Error	Error	3341	3406	0	0	3179	3287	0	0	0	0
2	16	5	""	"YEL041W"	8930	31020	100	982	955	267	65	66	18	100	100	0	2352	2375	724	124	129	38	100	100	0	0	0	0	0	0	0	0	0	0	0	0	0	0	0	0	0	0	0	0.412	0.395	0.396	0.398	1.270	0.380	0.921	0.000	0.000	0.000	0.000	0.000	0.000	0.000	0.000	0.000	0.000	0.000	0.000	0.000	0.000	80	496	3145	3141	-1.281	Error	Error	917	2228	0	0	890	2251	0	0	0	0
2	17	5	""	"YEL057C"	9130	31020	100	1066	1086	279	67	73	30	100	100	0	5157	5143	1574	124	136	67	100	100	0	0	0	0	0	0	0	0	0	0	0	0	0	0	0	0	0	0	0	0.198	0.203	0.211	0.208	1.244	0.189	0.924	0.000	0.000	0.000	0.000	0.000	0.000	0.000	0.000	0.000	0.000	0.000	0.000	0.000	0.000	80	504	6032	6038	-2.333	Error	Error	999	5033	0	0	1019	5019	0	0	0	0
2	18	5	""	"YEL072W"	9340	31020	100	640	639	177	63	67	21	100	100	0	2507	2508	751	123	132	56	100	100	0	0	0	0	0	0	0	0	0	0	0	0	0	0	0	0	0	0	0	0.242	0.242	0.243	0.242	1.285	0.227	0.893	0.000	0.000	0.000	0.000	0.000	0.000	0.000	0.000	0.000	0.000	0.000	0.000	0.000	0.000	80	496	2961	2961	-2.047	Error	Error	577	2384	0	0	576	2385	0	0	0	0
2	19	5	""	"YDR541C"	9530	31030	100	2098	2003	638	66	70	22	100	100	0	2049	1892	661	130	140	49	100	98	0	0	0	0	0	0	0	0	0	0	0	0	0	0	0	0	0	0	0	1.059	1.099	1.112	1.170	1.512	1.076	0.929	0.000	0.000	0.000	0.000	0.000	0.000	0.000	0.000	0.000	0.000	0.000	0.000	0.000	0.000	80	488	3951	3699	0.083	Error	Error	2032	1919	0	0	1937	1762	0	0	0	0
2	20	5	"UBC8"	"YEL012W"	9730	31030	100	1530	1453	291	76	87	40	100	100	0	5164	4951	1287	138	156	65	100	100	0	0	0	0	0	0	0	0	0	0	0	0	0	0	0	0	0	0	0	0.289	0.286	0.294	0.291	1.245	0.268	0.931	0.000	0.000	0.000	0.000	0.000	0.000	0.000	0.000	0.000	0.000	0.000	0.000	0.000	0.000	80	496	6480	6190	-1.789	Error	Error	1454	5026	0	0	1377	4813	0	0	0	0
2	21	5	"CUP5"	"YEL027W"	9930	31030	100	13079	12272	2944	72	80	31	100	100	0	14610	13880	3788	136	149	55	100	100	0	0	0	0	0	0	0	0	0	0	0	0	0	0	0	0	0	0	0	0.899	0.888	0.901	0.899	1.230	0.863	0.938	0.000	0.000	0.000	0.000	0.000	0.000	0.000	0.000	0.000	0.000	0.000	0.000	0.000	0.000	80	510	27481	25944	-0.154	Error	Error	13007	14474	0	0	12200	13744	0	0	0	0
2	1	6	""	"YEL043W"	5930	31210	100	819	785	175	57	58	14	100	100	0	1088	1051	286	103	107	23	100	100	0	0	0	0	0	0	0	0	0	0	0	0	0	0	0	0	0	0	0	0.774	0.768	0.739	0.782	1.301	0.744	0.920	0.000	0.000	0.000	0.000	0.000	0.000	0.000	0.000	0.000	0.000	0.000	0.000	0.000	0.000	80	526	1747	1676	-0.370	Error	Error	762	985	0	0	728	948	0	0	0	0
2	2	6	"SOM1"	"YEL059C-A"	6120	31210	90	2068	2014	480	57	84	197	100	100	0	5170	5117	1586	109	219	729	100	98	0	0	0	0	0	0	0	0	0	0	0	0	0	0	0	0	0	0	0	0.397	0.391	0.383	0.406	1.268	0.368	0.941	0.000	0.000	0.000	0.000	0.000	0.000	0.000	0.000	0.000	0.000	0.000	0.000	0.000	0.000	52	414	7072	6965	-1.332	Error	Error	2011	5061	0	0	1957	5008	0	0	0	0
2	3	6	""	"YEL074W"	6320	31210	90	1868	1925	555	58	106	289	100	100	0	3706	3688	1271	115	267	799	100	92	0	0	0	0	0	0	0	0	0	0	0	0	0	0	0	0	0	0	0	0.504	0.523	0.524	0.535	1.236	0.477	0.920	0.000	0.000	0.000	0.000	0.000	0.000	0.000	0.000	0.000	0.000	0.000	0.000	0.000	0.000	52	420	5401	5440	-0.988	Error	Error	1810	3591	0	0	1867	3573	0	0	0	0
2	4	6	""	"YDR543C"	6530	31210	90	260	268	80	58	60	15	100	100	0	459	481	124	123	125	25	100	100	0	0	0	0	0	0	0	0	0	0	0	0	0	0	0	0	0	0	0	0.601	0.587	0.588	0.586	1.436	0.544	0.797	0.000	0.000	0.000	0.000	0.000	0.000	0.000	0.000	0.000	0.000	0.000	0.000	0.000	0.000	52	420	538	568	-0.734	Error	Error	202	336	0	0	210	358	0	0	0	0
2	5	6	""	"YEL014C"	6720	31210	90	991	952	219	64	74	77	100	100	0	1651	1535	403	123	153	173	100	100	0	0	0	0	0	0	0	0	0	0	0	0	0	0	0	0	0	0	0	0.607	0.629	0.610	0.637	1.206	0.609	0.935	0.000	0.000	0.000	0.000	0.000	0.000	0.000	0.000	0.000	0.000	0.000	0.000	0.000	0.000	52	420	2455	2300	-0.721	Error	Error	927	1528	0	0	888	1412	0	0	0	0
2	6	6	""	"YEL029C"	6930	31220	100	3084	2932	741	66	76	68	100	100	0	3152	2974	929	130	152	149	100	98	0	0	0	0	0	0	0	0	0	0	0	0	0	0	0	0	0	0	0	0.999	1.008	0.998	1.050	1.372	0.958	0.922	0.000	0.000	0.000	0.000	0.000	0.000	0.000	0.000	0.000	0.000	0.000	0.000	0.000	0.000	80	524	6040	5710	-0.002	Error	Error	3018	3022	0	0	2866	2844	0	0	0	0
2	7	6	""	"YEL045C"	7130	31220	100	882	849	167	69	71	20	100	100	0	1152	1114	274	136	141	45	100	100	0	0	0	0	0	0	0	0	0	0	0	0	0	0	0	0	0	0	0	0.800	0.798	0.789	0.816	1.281	0.768	0.916	0.000	0.000	0.000	0.000	0.000	0.000	0.000	0.000	0.000	0.000	0.000	0.000	0.000	0.000	80	505	1829	1758	-0.322	Error	Error	813	1016	0	0	780	978	0	0	0	0
2	8	6	"PRB1"	"YEL060C"	7320	31210	90	553	543	137	64	69	39	100	100	0	873	833	240	132	146	92	100	98	0	0	0	0	0	0	0	0	0	0	0	0	0	0	0	0	0	0	0	0.660	0.683	0.655	0.702	1.343	0.650	0.910	0.000	0.000	0.000	0.000	0.000	0.000	0.000	0.000	0.000	0.000	0.000	0.000	0.000	0.000	52	408	1230	1180	-0.600	Error	Error	489	741	0	0	479	701	0	0	0	0
2	9	6	""	"YEL076C"	7520	31210	90	1202	1132	331	65	76	96	100	100	0	2334	2429	861	129	171	278	100	98	0	0	0	0	0	0	0	0	0	0	0	0	0	0	0	0	0	0	0	0.516	0.464	0.460	0.472	1.252	0.430	0.936	0.000	0.000	0.000	0.000	0.000	0.000	0.000	0.000	0.000	0.000	0.000	0.000	0.000	0.000	52	414	3342	3367	-0.956	Error	Error	1137	2205	0	0	1067	2300	0	0	0	0
2	10	6	"YRF1-1"	"YDR545W"	7720	31210	90	1838	1824	726	64	79	117	100	100	0	5232	5173	2266	121	204	532	100	100	0	0	0	0	0	0	0	0	0	0	0	0	0	0	0	0	0	0	0	0.347	0.348	0.359	0.354	1.333	0.333	0.929	0.000	0.000	0.000	0.000	0.000	0.000	0.000	0.000	0.000	0.000	0.000	0.000	0.000	0.000	52	420	6885	6812	-1.527	Error	Error	1774	5111	0	0	1760	5052	0	0	0	0
2	11	6	""	"YEL016C"	7930	31220	100	1401	1416	215	64	75	99	100	100	0	2350	2419	495	121	176	444	100	100	0	0	0	0	0	0	0	0	0	0	0	0	0	0	0	0	0	0	0	0.600	0.588	0.597	0.594	1.176	0.567	0.903	0.000	0.000	0.000	0.000	0.000	0.000	0.000	0.000	0.000	0.000	0.000	0.000	0.000	0.000	80	510	3566	3650	-0.737	Error	Error	1337	2229	0	0	1352	2298	0	0	0	0
2	12	6	"SPF1"	"YEL031W"	8130	31220	100	302	294	72	62	63	16	100	100	0	491	475	138	126	129	33	100	97	0	0	0	0	0	0	0	0	0	0	0	0	0	0	0	0	0	0	0	0.658	0.665	0.656	0.699	1.494	0.605	0.840	0.000	0.000	0.000	0.000	0.000	0.000	0.000	0.000	0.000	0.000	0.000	0.000	0.000	0.000	80	505	605	581	-0.605	Error	Error	240	365	0	0	232	349	0	0	0	0
2	13	6	""	"YEL047C"	8330	31220	100	3058	3165	510	62	64	16	100	100	0	3433	3436	780	127	130	34	100	100	0	0	0	0	0	0	0	0	0	0	0	0	0	0	0	0	0	0	0	0.906	0.938	0.957	0.951	1.182	0.892	0.915	0.000	0.000	0.000	0.000	0.000	0.000	0.000	0.000	0.000	0.000	0.000	0.000	0.000	0.000	80	504	6302	6412	-0.142	Error	Error	2996	3306	0	0	3103	3309	0	0	0	0
2	14	6	"NPR2"	"YEL062W"	8530	31220	100	1439	1414	293	61	62	16	100	100	0	2294	2265	507	120	125	42	100	100	0	0	0	0	0	0	0	0	0	0	0	0	0	0	0	0	0	0	0	0.634	0.631	0.637	0.635	1.199	0.607	0.937	0.000	0.000	0.000	0.000	0.000	0.000	0.000	0.000	0.000	0.000	0.000	0.000	0.000	0.000	80	505	3552	3498	-0.658	Error	Error	1378	2174	0	0	1353	2145	0	0	0	0
2	15	6	""	"YEL076W-C"	8730	31220	100	1459	1487	254	61	63	16	100	100	0	3784	3746	771	117	123	44	100	100	0	0	0	0	0	0	0	0	0	0	0	0	0	0	0	0	0	0	0	0.381	0.393	0.390	0.397	1.221	0.370	0.913	0.000	0.000	0.000	0.000	0.000	0.000	0.000	0.000	0.000	0.000	0.000	0.000	0.000	0.000	80	504	5065	5055	-1.391	Error	Error	1398	3667	0	0	1426	3629	0	0	0	0
2	16	6	"PES4"	"YFR023W"	8930	31220	100	317	315	57	67	71	23	100	100	0	1337	1328	295	131	138	44	100	100	0	0	0	0	0	0	0	0	0	0	0	0	0	0	0	0	0	0	0	0.207	0.207	0.206	0.208	1.365	0.193	0.853	0.000	0.000	0.000	0.000	0.000	0.000	0.000	0.000	0.000	0.000	0.000	0.000	0.000	0.000	80	504	1456	1445	-2.270	Error	Error	250	1206	0	0	248	1197	0	0	0	0
2	17	6	"RSC8"	"YFR037C"	9130	31220	100	4383	4432	848	77	91	71	100	100	0	6300	6212	1294	144	164	96	100	100	0	0	0	0	0	0	0	0	0	0	0	0	0	0	0	0	0	0	0	0.699	0.718	0.715	0.719	1.181	0.682	0.936	0.000	0.000	0.000	0.000	0.000	0.000	0.000	0.000	0.000	0.000	0.000	0.000	0.000	0.000	80	512	10462	10423	-0.516	Error	Error	4306	6156	0	0	4355	6068	0	0	0	0
2	18	6	"HXK1"	"YFR053C"	9340	31220	100	18694	17536	4682	73	91	96	100	100	0	12335	11636	2455	138	156	95	100	100	0	0	0	0	0	0	0	0	0	0	0	0	0	0	0	0	0	0	0	1.527	1.519	1.506	1.483	1.259	1.546	0.943	0.000	0.000	0.000	0.000	0.000	0.000	0.000	0.000	0.000	0.000	0.000	0.000	0.000	0.000	80	512	30818	28961	0.610	Error	Error	18621	12197	0	0	17463	11498	0	0	0	0
2	19	6	"ERG4"	"YGL012W"	9540	31220	100	16903	16198	2956	76	87	74	100	100	0	20162	19552	3536	140	150	69	100	100	0	0	0	0	0	0	0	0	0	0	0	0	0	0	0	0	0	0	0	0.840	0.831	0.846	0.830	1.229	0.819	0.939	0.000	0.000	0.000	0.000	0.000	0.000	0.000	0.000	0.000	0.000	0.000	0.000	0.000	0.000	80	496	36849	35534	-0.251	Error	Error	16827	20022	0	0	16122	19412	0	0	0	0
2	20	6	"SCW11"	"YGL028C"	9730	31220	100	7933	7727	1613	86	95	47	100	100	0	1450	1436	258	143	158	77	100	100	0	0	0	0	0	0	0	0	0	0	0	0	0	0	0	0	0	0	0	6.004	5.910	5.968	5.895	1.216	6.046	0.922	0.000	0.000	0.000	0.000	0.000	0.000	0.000	0.000	0.000	0.000	0.000	0.000	0.000	0.000	80	504	9154	8934	2.586	Error	Error	7847	1307	0	0	7641	1293	0	0	0	0
2	21	6	"RNA15"	"YGL044C"	9940	31220	110	1787	1802	311	72	77	35	100	100	0	3008	3076	511	129	137	42	100	100	0	0	0	0	0	0	0	0	0	0	0	0	0	0	0	0	0	0	0	0.596	0.587	0.592	0.585	1.191	0.571	0.931	0.000	0.000	0.000	0.000	0.000	0.000	0.000	0.000	0.000	0.000	0.000	0.000	0.000	0.000	80	597	4594	4677	-0.747	Error	Error	1715	2879	0	0	1730	2947	0	0	0	0
2	1	7	""	"YFR024C-A"	5930	31410	100	808	812	326	56	58	17	100	100	0	1025	1065	464	103	108	28	100	100	0	0	0	0	0	0	0	0	0	0	0	0	0	0	0	0	0	0	0	0.816	0.786	0.759	0.801	1.373	0.749	0.902	0.000	0.000	0.000	0.000	0.000	0.000	0.000	0.000	0.000	0.000	0.000	0.000	0.000	0.000	80	518	1674	1718	-0.294	Error	Error	752	922	0	0	756	962	0	0	0	0
2	2	7	""	"YFR039C"	6130	31410	100	2314	2189	503	58	60	18	100	100	0	5261	5086	1525	106	111	26	100	100	0	0	0	0	0	0	0	0	0	0	0	0	0	0	0	0	0	0	0	0.438	0.428	0.431	0.439	1.255	0.394	0.923	0.000	0.000	0.000	0.000	0.000	0.000	0.000	0.000	0.000	0.000	0.000	0.000	0.000	0.000	80	512	7411	7111	-1.192	Error	Error	2256	5155	0	0	2131	4980	0	0	0	0
2	3	7	""	"YFR055W"	6330	31410	100	7828	7553	1400	64	67	24	100	100	0	3683	3600	808	114	120	29	100	100	0	0	0	0	0	0	0	0	0	0	0	0	0	0	0	0	0	0	0	2.175	2.148	2.177	2.176	1.178	2.132	0.924	0.000	0.000	0.000	0.000	0.000	0.000	0.000	0.000	0.000	0.000	0.000	0.000	0.000	0.000	80	512	11333	10975	1.121	Error	Error	7764	3569	0	0	7489	3486	0	0	0	0
2	4	7	""	"YGL014W"	6530	31410	100	3514	3509	1314	67	72	27	100	100	0	2424	2411	930	121	127	30	100	100	0	0	0	0	0	0	0	0	0	0	0	0	0	0	0	0	0	0	0	1.497	1.503	1.588	1.514	1.320	1.478	0.908	0.000	0.000	0.000	0.000	0.000	0.000	0.000	0.000	0.000	0.000	0.000	0.000	0.000	0.000	80	512	5750	5732	0.582	Error	Error	3447	2303	0	0	3442	2290	0	0	0	0
2	5	7	"RPL30"	"YGL030W"	6730	31410	100	18144	16586	4415	74	76	23	100	100	0	10367	9745	2957	128	133	32	100	100	0	0	0	0	0	0	0	0	0	0	0	0	0	0	0	0	0	0	0	1.765	1.717	1.729	1.752	1.294	1.734	0.927	0.000	0.000	0.000	0.000	0.000	0.000	0.000	0.000	0.000	0.000	0.000	0.000	0.000	0.000	80	512	28309	26129	0.820	Error	Error	18070	10239	0	0	16512	9617	0	0	0	0
2	6	7	""	"YGL046W"	6930	31410	100	686	740	361	71	76	23	98	98	0	928	1025	491	132	135	33	100	100	0	0	0	0	0	0	0	0	0	0	0	0	0	0	0	0	0	0	0	0.773	0.749	0.781	0.747	1.470	0.729	0.920	0.000	0.000	0.000	0.000	0.000	0.000	0.000	0.000	0.000	0.000	0.000	0.000	0.000	0.000	80	496	1411	1562	-0.372	Error	Error	615	796	0	0	669	893	0	0	0	0
2	7	7	""	"YFR026C"	7130	31410	100	846	814	152	69	72	26	100	100	0	1809	1767	301	131	138	46	100	100	0	0	0	0	0	0	0	0	0	0	0	0	0	0	0	0	0	0	0	0.463	0.455	0.453	0.453	1.194	0.448	0.938	0.000	0.000	0.000	0.000	0.000	0.000	0.000	0.000	0.000	0.000	0.000	0.000	0.000	0.000	80	504	2455	2381	-1.111	Error	Error	777	1678	0	0	745	1636	0	0	0	0
2	8	7	""	"YFR041C"	7340	31410	100	3957	3803	1052	65	69	29	100	100	0	6511	6472	1701	133	135	28	100	100	0	0	0	0	0	0	0	0	0	0	0	0	0	0	0	0	0	0	0	0.610	0.590	0.593	0.577	1.237	0.579	0.938	0.000	0.000	0.000	0.000	0.000	0.000	0.000	0.000	0.000	0.000	0.000	0.000	0.000	0.000	80	522	10270	10077	-0.713	Error	Error	3892	6378	0	0	3738	6339	0	0	0	0
2	9	7	""	"YFR057W"	7530	31410	90	405	406	222	65	68	18	100	100	0	751	894	575	136	139	31	100	100	0	0	0	0	0	0	0	0	0	0	0	0	0	0	0	0	0	0	0	0.553	0.450	0.427	0.451	1.496	0.400	0.867	0.000	0.000	0.000	0.000	0.000	0.000	0.000	0.000	0.000	0.000	0.000	0.000	0.000	0.000	52	414	955	1099	-0.855	Error	Error	340	615	0	0	341	758	0	0	0	0
2	10	7	"KAP122"	"YGL016W"	7730	31410	90	2615	2505	1094	65	75	77	100	100	0	2485	2349	918	137	156	162	100	100	0	0	0	0	0	0	0	0	0	0	0	0	0	0	0	0	0	0	0	1.086	1.103	1.098	1.087	1.338	1.092	0.912	0.000	0.000	0.000	0.000	0.000	0.000	0.000	0.000	0.000	0.000	0.000	0.000	0.000	0.000	52	420	4898	4652	0.119	Error	Error	2550	2348	0	0	2440	2212	0	0	0	0
2	11	7	"AGA2"	"YGL032C"	7940	31410	100	346	336	84	65	71	59	97	95	0	6720	6420	2022	134	153	149	100	100	0	0	0	0	0	0	0	0	0	0	0	0	0	0	0	0	0	0	0	0.043	0.043	0.042	0.043	1.453	0.038	0.823	0.000	0.000	0.000	0.000	0.000	0.000	0.000	0.000	0.000	0.000	0.000	0.000	0.000	0.000	80	511	6867	6557	-4.551	Error	Error	281	6586	0	0	271	6286	0	0	0	0
2	12	7	"RPT6"	"YGL048C"	8130	31420	100	8611	8385	1714	64	66	18	100	100	0	10560	10813	3135	127	135	38	100	100	0	0	0	0	0	0	0	0	0	0	0	0	0	0	0	0	0	0	0	0.819	0.779	0.783	0.804	1.263	0.712	0.916	0.000	0.000	0.000	0.000	0.000	0.000	0.000	0.000	0.000	0.000	0.000	0.000	0.000	0.000	80	497	18980	19007	-0.288	Error	Error	8547	10433	0	0	8321	10686	0	0	0	0
2	13	7	"CDC14"	"YFR028C"	8330	31420	100	2678	2731	382	64	71	35	100	100	0	3949	4114	817	125	144	87	100	100	0	0	0	0	0	0	0	0	0	0	0	0	0	0	0	0	0	0	0	0.684	0.669	0.673	0.676	1.161	0.632	0.922	0.000	0.000	0.000	0.000	0.000	0.000	0.000	0.000	0.000	0.000	0.000	0.000	0.000	0.000	80	488	6438	6656	-0.549	Error	Error	2614	3824	0	0	2667	3989	0	0	0	0
2	14	7	""	"YFR043C"	8520	31420	100	2207	2230	497	66	97	125	100	100	0	3792	3821	1110	130	203	410	98	97	0	0	0	0	0	0	0	0	0	0	0	0	0	0	0	0	0	0	0	0.585	0.586	0.587	0.612	1.322	0.531	0.922	0.000	0.000	0.000	0.000	0.000	0.000	0.000	0.000	0.000	0.000	0.000	0.000	0.000	0.000	80	506	5803	5855	-0.774	Error	Error	2141	3662	0	0	2164	3691	0	0	0	0
2	15	7	"ERP6"	"YGL002W"	8730	31420	110	2877	3022	666	69	96	116	100	100	0	2626	2836	685	128	186	376	100	100	0	0	0	0	0	0	0	0	0	0	0	0	0	0	0	0	0	0	0	1.124	1.090	1.085	1.097	1.147	1.075	0.929	0.000	0.000	0.000	0.000	0.000	0.000	0.000	0.000	0.000	0.000	0.000	0.000	0.000	0.000	80	576	5306	5661	0.169	Error	Error	2808	2498	0	0	2953	2708	0	0	0	0
2	16	7	"JAC1"	"YGL018C"	8930	31420	100	862	910	204	77	88	40	100	100	0	1443	1516	429	140	157	72	100	100	0	0	0	0	0	0	0	0	0	0	0	0	0	0	0	0	0	0	0	0.602	0.605	0.610	0.616	1.229	0.562	0.902	0.000	0.000	0.000	0.000	0.000	0.000	0.000	0.000	0.000	0.000	0.000	0.000	0.000	0.000	80	504	2088	2209	-0.731	Error	Error	785	1303	0	0	833	1376	0	0	0	0
2	17	7	""	"YGL034C"	9130	31420	100	436	451	131	85	101	60	97	97	0	687	681	201	149	167	81	100	97	0	0	0	0	0	0	0	0	0	0	0	0	0	0	0	0	0	0	0	0.652	0.688	0.682	0.684	1.448	0.636	0.819	0.000	0.000	0.000	0.000	0.000	0.000	0.000	0.000	0.000	0.000	0.000	0.000	0.000	0.000	80	512	889	898	-0.616	Error	Error	351	538	0	0	366	532	0	0	0	0
2	18	7	""	"YGL050W"	9340	31420	110	2064	2150	572	78	114	142	100	100	0	2780	2957	697	143	175	124	100	100	0	0	0	0	0	0	0	0	0	0	0	0	0	0	0	0	0	0	0	0.753	0.736	0.748	0.730	1.189	0.708	0.921	0.000	0.000	0.000	0.000	0.000	0.000	0.000	0.000	0.000	0.000	0.000	0.000	0.000	0.000	80	566	4623	4886	-0.409	Error	Error	1986	2637	0	0	2072	2814	0	0	0	0
2	19	7	"RPL11B"	"YGR085C"	9530	31430	110	20980	21224	4848	88	144	177	100	100	0	10967	11158	3109	151	198	202	100	100	0	0	0	0	0	0	0	0	0	0	0	0	0	0	0	0	0	0	0	1.932	1.920	1.894	1.950	1.236	1.905	0.930	0.000	0.000	0.000	0.000	0.000	0.000	0.000	0.000	0.000	0.000	0.000	0.000	0.000	0.000	80	557	31708	32143	0.950	Error	Error	20892	10816	0	0	21136	11007	0	0	0	0
2	20	7	""	"YGR101W"	9730	31430	100	2364	2278	380	111	153	133	100	100	0	5893	5694	1312	176	218	211	100	100	0	0	0	0	0	0	0	0	0	0	0	0	0	0	0	0	0	0	0	0.394	0.393	0.392	0.402	1.216	0.365	0.931	0.000	0.000	0.000	0.000	0.000	0.000	0.000	0.000	0.000	0.000	0.000	0.000	0.000	0.000	80	504	7970	7685	-1.343	Error	Error	2253	5717	0	0	2167	5518	0	0	0	0
2	21	7	""	"YGR117C"	9930	31430	110	1801	1864	305	79	93	91	100	100	0	2870	2971	650	141	167	228	100	100	0	0	0	0	0	0	0	0	0	0	0	0	0	0	0	0	0	0	0	0.631	0.631	0.628	0.639	1.163	0.591	0.917	0.000	0.000	0.000	0.000	0.000	0.000	0.000	0.000	0.000	0.000	0.000	0.000	0.000	0.000	80	589	4451	4615	-0.664	Error	Error	1722	2729	0	0	1785	2830	0	0	0	0
2	1	8	"PEX4"	"YGR133W"	5930	31610	100	966	919	197	59	61	16	100	100	0	1249	1197	303	110	115	27	100	100	0	0	0	0	0	0	0	0	0	0	0	0	0	0	0	0	0	0	0	0.796	0.791	0.790	0.811	1.274	0.756	0.914	0.000	0.000	0.000	0.000	0.000	0.000	0.000	0.000	0.000	0.000	0.000	0.000	0.000	0.000	80	519	2046	1947	-0.329	Error	Error	907	1139	0	0	860	1087	0	0	0	0
2	2	8	""	"YGR149W"	6130	31610	100	1603	1560	372	62	64	18	100	100	0	3686	3629	906	114	122	35	100	100	0	0	0	0	0	0	0	0	0	0	0	0	0	0	0	0	0	0	0	0.431	0.426	0.429	0.428	1.240	0.397	0.914	0.000	0.000	0.000	0.000	0.000	0.000	0.000	0.000	0.000	0.000	0.000	0.000	0.000	0.000	80	504	5113	5013	-1.213	Error	Error	1541	3572	0	0	1498	3515	0	0	0	0
2	3	8	""	"YGR165W"	6330	31610	100	6966	6492	1773	65	67	18	100	100	0	9709	9088	2818	122	126	34	100	100	0	0	0	0	0	0	0	0	0	0	0	0	0	0	0	0	0	0	0	0.720	0.717	0.713	0.726	1.252	0.683	0.933	0.000	0.000	0.000	0.000	0.000	0.000	0.000	0.000	0.000	0.000	0.000	0.000	0.000	0.000	80	504	16488	15393	-0.474	Error	Error	6901	9587	0	0	6427	8966	0	0	0	0
2	4	8	"PDC6"	"YGR087C"	6530	31610	100	7600	6740	2232	68	70	18	100	100	0	5350	4955	1472	127	129	29	100	100	0	0	0	0	0	0	0	0	0	0	0	0	0	0	0	0	0	0	0	1.442	1.382	1.417	1.346	1.377	1.375	0.918	0.000	0.000	0.000	0.000	0.000	0.000	0.000	0.000	0.000	0.000	0.000	0.000	0.000	0.000	80	504	12755	11500	0.528	Error	Error	7532	5223	0	0	6672	4828	0	0	0	0
2	5	8	""	"YGR103W"	6730	31610	100	10007	9566	1713	72	76	25	100	100	0	7034	7011	1186	132	135	32	100	100	0	0	0	0	0	0	0	0	0	0	0	0	0	0	0	0	0	0	0	1.439	1.380	1.389	1.374	1.217	1.365	0.927	0.000	0.000	0.000	0.000	0.000	0.000	0.000	0.000	0.000	0.000	0.000	0.000	0.000	0.000	80	504	16837	16373	0.526	Error	Error	9935	6902	0	0	9494	6879	0	0	0	0
2	6	8	"NUP57"	"YGR119C"	6930	31610	100	4906	4789	747	72	78	28	100	100	0	5751	5609	1021	129	137	39	100	100	0	0	0	0	0	0	0	0	0	0	0	0	0	0	0	0	0	0	0	0.860	0.861	0.875	0.863	1.182	0.827	0.926	0.000	0.000	0.000	0.000	0.000	0.000	0.000	0.000	0.000	0.000	0.000	0.000	0.000	0.000	80	504	10456	10197	-0.218	Error	Error	4834	5622	0	0	4717	5480	0	0	0	0
2	7	8	"PRE9"	"YGR135W"	7130	31610	100	7294	7453	2692	69	73	31	100	100	0	12136	12515	4433	130	137	38	100	100	0	0	0	0	0	0	0	0	0	0	0	0	0	0	0	0	0	0	0	0.602	0.596	0.593	0.591	1.361	0.570	0.914	0.000	0.000	0.000	0.000	0.000	0.000	0.000	0.000	0.000	0.000	0.000	0.000	0.000	0.000	80	505	19231	19769	-0.733	Error	Error	7225	12006	0	0	7384	12385	0	0	0	0
2	8	8	""	"YGR151C"	7330	31610	100	2875	2823	345	70	77	49	100	100	0	4577	4604	710	132	141	38	100	100	0	0	0	0	0	0	0	0	0	0	0	0	0	0	0	0	0	0	0	0.631	0.616	0.630	0.618	1.159	0.597	0.936	0.000	0.000	0.000	0.000	0.000	0.000	0.000	0.000	0.000	0.000	0.000	0.000	0.000	0.000	80	513	7250	7225	-0.664	Error	Error	2805	4445	0	0	2753	4472	0	0	0	0
2	9	8	"CLC1"	"YGR167W"	7540	31610	100	7940	7605	1582	74	80	48	100	100	0	8388	8204	1350	137	145	43	100	100	0	0	0	0	0	0	0	0	0	0	0	0	0	0	0	0	0	0	0	0.953	0.934	0.951	0.917	1.282	0.935	0.936	0.000	0.000	0.000	0.000	0.000	0.000	0.000	0.000	0.000	0.000	0.000	0.000	0.000	0.000	80	529	16117	15598	-0.069	Error	Error	7866	8251	0	0	7531	8067	0	0	0	0
2	10	8	""	"YGR089W"	7740	31610	100	2474	2717	1979	66	68	16	100	100	0	2745	2802	2080	134	137	34	100	100	0	0	0	0	0	0	0	0	0	0	0	0	0	0	0	0	0	0	0	0.922	0.994	0.944	1.004	1.525	0.973	0.892	0.000	0.000	0.000	0.000	0.000	0.000	0.000	0.000	0.000	0.000	0.000	0.000	0.000	0.000	80	505	5019	5319	-0.117	Error	Error	2408	2611	0	0	2651	2668	0	0	0	0
2	11	8	"VMA21"	"YGR105W"	7920	31610	90	825	785	155	63	70	55	100	100	0	978	933	218	127	143	88	100	100	0	0	0	0	0	0	0	0	0	0	0	0	0	0	0	0	0	0	0	0.895	0.896	0.866	0.908	1.261	0.855	0.896	0.000	0.000	0.000	0.000	0.000	0.000	0.000	0.000	0.000	0.000	0.000	0.000	0.000	0.000	52	406	1613	1528	-0.159	Error	Error	762	851	0	0	722	806	0	0	0	0
2	12	8	"MEP1"	"YGR121C"	8120	31610	90	2838	2779	453	65	114	331	100	100	0	3001	3034	566	125	210	490	100	100	0	0	0	0	0	0	0	0	0	0	0	0	0	0	0	0	0	0	0	0.964	0.933	0.943	0.937	1.176	0.907	0.927	0.000	0.000	0.000	0.000	0.000	0.000	0.000	0.000	0.000	0.000	0.000	0.000	0.000	0.000	52	414	5649	5623	-0.053	Error	Error	2773	2876	0	0	2714	2909	0	0	0	0
2	13	8	""	"YGR137W"	8330	31610	100	2898	2721	672	63	96	284	100	98	0	5085	4873	1223	122	179	411	100	100	0	0	0	0	0	0	0	0	0	0	0	0	0	0	0	0	0	0	0	0.571	0.559	0.561	0.558	1.291	0.537	0.921	0.000	0.000	0.000	0.000	0.000	0.000	0.000	0.000	0.000	0.000	0.000	0.000	0.000	0.000	80	519	7798	7409	-0.808	Error	Error	2835	4963	0	0	2658	4751	0	0	0	0
2	14	8	""	"YGR153W"	8530	31620	100	834	814	139	65	67	17	100	100	0	3893	3764	867	132	138	41	100	100	0	0	0	0	0	0	0	0	0	0	0	0	0	0	0	0	0	0	0	0.204	0.206	0.203	0.211	1.233	0.191	0.930	0.000	0.000	0.000	0.000	0.000	0.000	0.000	0.000	0.000	0.000	0.000	0.000	0.000	0.000	80	506	4530	4381	-2.290	Error	Error	769	3761	0	0	749	3632	0	0	0	0
2	15	8	""	"YGR169C"	8730	31620	100	1086	1076	190	66	87	365	100	92	0	1499	1452	297	129	139	66	100	100	0	0	0	0	0	0	0	0	0	0	0	0	0	0	0	0	0	0	0	0.745	0.763	0.765	0.773	1.218	0.999	0.546	0.000	0.000	0.000	0.000	0.000	0.000	0.000	0.000	0.000	0.000	0.000	0.000	0.000	0.000	80	505	2390	2333	-0.426	Error	Error	1020	1370	0	0	1010	1323	0	0	0	0
2	16	8	"PRP31"	"YGR091W"	8930	31620	100	1124	1155	250	74	105	367	100	93	0	1627	1705	401	134	156	82	100	100	0	0	0	0	0	0	0	0	0	0	0	0	0	0	0	0	0	0	0	0.703	0.688	0.711	0.692	1.223	0.651	0.874	0.000	0.000	0.000	0.000	0.000	0.000	0.000	0.000	0.000	0.000	0.000	0.000	0.000	0.000	80	505	2543	2652	-0.508	Error	Error	1050	1493	0	0	1081	1571	0	0	0	0
2	17	8	""	"YGR107W"	9130	31620	100	272	268	55	80	93	47	100	97	0	555	551	112	142	159	58	100	98	0	0	0	0	0	0	0	0	0	0	0	0	0	0	0	0	0	0	0	0.465	0.460	0.445	0.462	1.334	0.439	0.716	0.000	0.000	0.000	0.000	0.000	0.000	0.000	0.000	0.000	0.000	0.000	0.000	0.000	0.000	80	505	605	597	-1.105	Error	Error	192	413	0	0	188	409	0	0	0	0
2	18	8	"PPT1"	"YGR123C"	9330	31620	100	4822	4882	669	71	77	36	100	100	0	3868	3939	788	135	151	116	100	100	0	0	0	0	0	0	0	0	0	0	0	0	0	0	0	0	0	0	0	1.273	1.265	1.286	1.279	1.151	1.225	0.917	0.000	0.000	0.000	0.000	0.000	0.000	0.000	0.000	0.000	0.000	0.000	0.000	0.000	0.000	80	505	8484	8615	0.348	Error	Error	4751	3733	0	0	4811	3804	0	0	0	0
2	19	8	""	"YGR139W"	9530	31620	100	731	721	124	79	94	69	100	100	0	859	859	199	144	185	219	98	95	0	0	0	0	0	0	0	0	0	0	0	0	0	0	0	0	0	0	0	0.912	0.898	0.917	0.926	1.380	0.818	0.795	0.000	0.000	0.000	0.000	0.000	0.000	0.000	0.000	0.000	0.000	0.000	0.000	0.000	0.000	80	497	1367	1357	-0.133	Error	Error	652	715	0	0	642	715	0	0	0	0
2	20	8	"CYS4"	"YGR155W"	9730	31620	100	13138	13191	2004	114	142	94	100	100	0	18504	18819	3735	183	234	210	100	100	0	0	0	0	0	0	0	0	0	0	0	0	0	0	0	0	0	0	0	0.711	0.702	0.713	0.707	1.117	0.674	0.935	0.000	0.000	0.000	0.000	0.000	0.000	0.000	0.000	0.000	0.000	0.000	0.000	0.000	0.000	80	497	31345	31713	-0.492	Error	Error	13024	18321	0	0	13077	18636	0	0	0	0
2	21	8	"MSM1"	"YGR171C"	9930	31620	100	1676	1732	278	79	95	59	100	100	0	2558	2632	488	146	182	163	100	100	0	0	0	0	0	0	0	0	0	0	0	0	0	0	0	0	0	0	0	0.662	0.665	0.668	0.668	1.144	0.641	0.908	0.000	0.000	0.000	0.000	0.000	0.000	0.000	0.000	0.000	0.000	0.000	0.000	0.000	0.000	80	511	4009	4139	-0.595	Error	Error	1597	2412	0	0	1653	2486	0	0	0	0
2	1	9	"SET1"	"YHR119W"	5920	31800	90	4477	4718	2300	59	93	220	100	100	0	4763	5231	2867	114	179	396	100	98	0	0	0	0	0	0	0	0	0	0	0	0	0	0	0	0	0	0	0	0.950	0.910	0.928	0.963	1.387	0.857	0.915	0.000	0.000	0.000	0.000	0.000	0.000	0.000	0.000	0.000	0.000	0.000	0.000	0.000	0.000	52	406	9067	9776	-0.074	Error	Error	4418	4649	0	0	4659	5117	0	0	0	0
2	2	9	"YCK1"	"YHR135C"	6130	31800	90	1016	1066	390	58	61	19	100	100	0	1855	2038	864	112	121	65	100	100	0	0	0	0	0	0	0	0	0	0	0	0	0	0	0	0	0	0	0	0.550	0.523	0.554	0.542	1.449	0.461	0.892	0.000	0.000	0.000	0.000	0.000	0.000	0.000	0.000	0.000	0.000	0.000	0.000	0.000	0.000	52	414	2701	2934	-0.863	Error	Error	958	1743	0	0	1008	1926	0	0	0	0
2	3	9	""	"YHR149C"	6330	31800	90	1514	1529	503	63	69	36	100	100	0	3617	3352	1053	126	140	106	100	100	0	0	0	0	0	0	0	0	0	0	0	0	0	0	0	0	0	0	0	0.416	0.454	0.439	0.469	1.400	0.416	0.903	0.000	0.000	0.000	0.000	0.000	0.000	0.000	0.000	0.000	0.000	0.000	0.000	0.000	0.000	52	414	4942	4692	-1.267	Error	Error	1451	3491	0	0	1466	3226	0	0	0	0
2	4	9	"PRP8"	"YHR165C"	6530	31810	100	1558	1527	507	66	71	28	100	100	0	1763	1711	619	130	141	95	98	98	0	0	0	0	0	0	0	0	0	0	0	0	0	0	0	0	0	0	0	0.914	0.924	0.937	0.970	1.372	0.882	0.918	0.000	0.000	0.000	0.000	0.000	0.000	0.000	0.000	0.000	0.000	0.000	0.000	0.000	0.000	80	513	3125	3042	-0.130	Error	Error	1492	1633	0	0	1461	1581	0	0	0	0
2	5	9	""	"YHR181W"	6730	31810	100	844	838	280	65	67	20	100	100	0	2965	2987	1155	120	126	44	100	100	0	0	0	0	0	0	0	0	0	0	0	0	0	0	0	0	0	0	0	0.274	0.270	0.270	0.276	1.368	0.244	0.887	0.000	0.000	0.000	0.000	0.000	0.000	0.000	0.000	0.000	0.000	0.000	0.000	0.000	0.000	80	504	3624	3640	-1.869	Error	Error	779	2845	0	0	773	2867	0	0	0	0
2	6	9	""	"YHR197W"	6930	31810	100	921	886	272	61	64	19	100	100	0	1458	1358	498	114	121	45	100	100	0	0	0	0	0	0	0	0	0	0	0	0	0	0	0	0	0	0	0	0.640	0.663	0.673	0.695	1.379	0.625	0.921	0.000	0.000	0.000	0.000	0.000	0.000	0.000	0.000	0.000	0.000	0.000	0.000	0.000	0.000	80	513	2204	2069	-0.644	Error	Error	860	1344	0	0	825	1244	0	0	0	0
2	7	9	""	"YHR121W"	7140	31810	100	3275	3121	1033	62	63	14	100	100	0	6191	5997	2103	122	125	27	100	100	0	0	0	0	0	0	0	0	0	0	0	0	0	0	0	0	0	0	0	0.529	0.521	0.522	0.529	1.376	0.501	0.914	0.000	0.000	0.000	0.000	0.000	0.000	0.000	0.000	0.000	0.000	0.000	0.000	0.000	0.000	80	505	9282	8934	-0.918	Error	Error	3213	6069	0	0	3059	5875	0	0	0	0
2	8	9	"ARO9"	"YHR137W"	7330	31810	100	1367	1452	611	63	64	15	100	100	0	5028	5212	2335	127	130	27	100	100	0	0	0	0	0	0	0	0	0	0	0	0	0	0	0	0	0	0	0	0.266	0.273	0.276	0.276	1.437	0.253	0.895	0.000	0.000	0.000	0.000	0.000	0.000	0.000	0.000	0.000	0.000	0.000	0.000	0.000	0.000	80	497	6205	6474	-1.910	Error	Error	1304	4901	0	0	1389	5085	0	0	0	0
2	9	9	""	"YHR151C"	7520	31810	90	493	522	161	66	73	38	100	100	0	1088	1110	439	129	148	110	98	98	0	0	0	0	0	0	0	0	0	0	0	0	0	0	0	0	0	0	0	0.445	0.465	0.469	0.484	1.453	0.433	0.881	0.000	0.000	0.000	0.000	0.000	0.000	0.000	0.000	0.000	0.000	0.000	0.000	0.000	0.000	52	414	1386	1437	-1.167	Error	Error	427	959	0	0	456	981	0	0	0	0
2	10	9	""	"YHR167W"	7730	31810	100	885	964	442	67	72	34	100	100	0	1776	1882	898	133	147	95	100	100	0	0	0	0	0	0	0	0	0	0	0	0	0	0	0	0	0	0	0	0.498	0.513	0.523	0.519	1.416	0.480	0.868	0.000	0.000	0.000	0.000	0.000	0.000	0.000	0.000	0.000	0.000	0.000	0.000	0.000	0.000	80	528	2461	2646	-1.006	Error	Error	818	1643	0	0	897	1749	0	0	0	0
2	11	9	"GND1"	"YHR183W"	7930	31810	90	1549	1713	907	66	71	36	100	100	0	893	1011	503	129	137	44	98	98	0	0	0	0	0	0	0	0	0	0	0	0	0	0	0	0	0	0	0	1.941	1.867	1.809	1.905	1.419	1.806	0.904	0.000	0.000	0.000	0.000	0.000	0.000	0.000	0.000	0.000	0.000	0.000	0.000	0.000	0.000	52	420	2247	2529	0.957	Error	Error	1483	764	0	0	1647	882	0	0	0	0
2	12	9	""	"YHR199C"	8130	31810	90	271	296	116	65	67	23	100	100	0	668	759	354	124	131	36	100	100	0	0	0	0	0	0	0	0	0	0	0	0	0	0	0	0	0	0	0	0.379	0.364	0.365	0.377	1.413	0.325	0.866	0.000	0.000	0.000	0.000	0.000	0.000	0.000	0.000	0.000	0.000	0.000	0.000	0.000	0.000	52	420	750	866	-1.401	Error	Error	206	544	0	0	231	635	0	0	0	0
2	13	9	"EPT1"	"YHR123W"	8330	31810	90	2754	2818	968	65	72	61	100	100	0	4631	4573	1710	127	156	211	100	100	0	0	0	0	0	0	0	0	0	0	0	0	0	0	0	0	0	0	0	0.597	0.619	0.620	0.633	1.465	0.554	0.886	0.000	0.000	0.000	0.000	0.000	0.000	0.000	0.000	0.000	0.000	0.000	0.000	0.000	0.000	52	420	7193	7199	-0.744	Error	Error	2689	4504	0	0	2753	4446	0	0	0	0
2	14	9	"SPS100"	"YHR139C"	8530	31820	100	2414	2332	659	67	74	54	100	100	0	2964	2848	940	129	154	188	100	100	0	0	0	0	0	0	0	0	0	0	0	0	0	0	0	0	0	0	0	0.828	0.833	0.857	0.854	1.264	0.780	0.917	0.000	0.000	0.000	0.000	0.000	0.000	0.000	0.000	0.000	0.000	0.000	0.000	0.000	0.000	80	512	5182	4984	-0.273	Error	Error	2347	2835	0	0	2265	2719	0	0	0	0
2	15	9	"SPO16"	"YHR153C"	8740	31820	100	2609	2567	891	66	71	26	100	100	0	4476	4319	1686	131	139	50	100	100	0	0	0	0	0	0	0	0	0	0	0	0	0	0	0	0	0	0	0	0.585	0.597	0.600	0.621	1.355	0.572	0.932	0.000	0.000	0.000	0.000	0.000	0.000	0.000	0.000	0.000	0.000	0.000	0.000	0.000	0.000	80	514	6888	6689	-0.773	Error	Error	2543	4345	0	0	2501	4188	0	0	0	0
2	16	9	"DBP8"	"YHR169W"	8940	31820	100	2171	2298	789	69	77	35	100	100	0	3031	3133	1037	131	145	59	100	100	0	0	0	0	0	0	0	0	0	0	0	0	0	0	0	0	0	0	0	0.725	0.743	0.752	0.747	1.363	0.736	0.925	0.000	0.000	0.000	0.000	0.000	0.000	0.000	0.000	0.000	0.000	0.000	0.000	0.000	0.000	80	505	5002	5231	-0.464	Error	Error	2102	2900	0	0	2229	3002	0	0	0	0
2	17	9	"ADY1"	"YHR185C"	9140	31820	100	604	605	171	73	82	37	100	100	0	1230	1207	387	138	154	74	100	100	0	0	0	0	0	0	0	0	0	0	0	0	0	0	0	0	0	0	0	0.486	0.498	0.502	0.506	1.397	0.471	0.874	0.000	0.000	0.000	0.000	0.000	0.000	0.000	0.000	0.000	0.000	0.000	0.000	0.000	0.000	80	498	1623	1601	-1.040	Error	Error	531	1092	0	0	532	1069	0	0	0	0
2	18	9	"PPX1"	"YHR201C"	9330	31820	100	1422	1390	463	67	72	24	100	100	0	3376	3362	1392	132	144	57	100	100	0	0	0	0	0	0	0	0	0	0	0	0	0	0	0	0	0	0	0	0.418	0.410	0.414	0.428	1.345	0.372	0.914	0.000	0.000	0.000	0.000	0.000	0.000	0.000	0.000	0.000	0.000	0.000	0.000	0.000	0.000	80	505	4599	4553	-1.259	Error	Error	1355	3244	0	0	1323	3230	0	0	0	0
2	19	9	""	"YHR125W"	9540	31820	100	3010	3005	509	76	84	34	100	100	0	1796	1811	374	142	164	151	100	100	0	0	0	0	0	0	0	0	0	0	0	0	0	0	0	0	0	0	0	1.774	1.755	1.815	1.767	1.254	1.713	0.893	0.000	0.000	0.000	0.000	0.000	0.000	0.000	0.000	0.000	0.000	0.000	0.000	0.000	0.000	80	513	4588	4598	0.827	Error	Error	2934	1654	0	0	2929	1669	0	0	0	0
2	20	9	""	"YHR140W"	9740	31820	100	6761	6436	1279	83	93	39	100	100	0	5664	5640	930	145	163	74	100	100	0	0	0	0	0	0	0	0	0	0	0	0	0	0	0	0	0	0	0	1.210	1.156	1.173	1.143	1.224	1.146	0.931	0.000	0.000	0.000	0.000	0.000	0.000	0.000	0.000	0.000	0.000	0.000	0.000	0.000	0.000	80	505	12197	11848	0.275	Error	Error	6678	5519	0	0	6353	5495	0	0	0	0
2	21	9	""	"YHR155W"	9940	31820	100	2167	2041	499	70	72	19	100	100	0	2057	1969	464	130	137	38	100	100	0	0	0	0	0	0	0	0	0	0	0	0	0	0	0	0	0	0	0	1.088	1.072	1.067	1.062	1.239	1.040	0.930	0.000	0.000	0.000	0.000	0.000	0.000	0.000	0.000	0.000	0.000	0.000	0.000	0.000	0.000	80	519	4024	3810	0.122	Error	Error	2097	1927	0	0	1971	1839	0	0	0	0
2	1	10	"APG7"	"YHR171W"	5930	32000	90	2648	2599	710	55	62	58	100	100	0	2485	2514	721	109	119	91	100	100	0	0	0	0	0	0	0	0	0	0	0	0	0	0	0	0	0	0	0	1.091	1.058	1.063	1.070	1.229	0.970	0.918	0.000	0.000	0.000	0.000	0.000	0.000	0.000	0.000	0.000	0.000	0.000	0.000	0.000	0.000	52	420	4969	4949	0.126	Error	Error	2593	2376	0	0	2544	2405	0	0	0	0
2	2	10	"IKI1"	"YHR187W"	6140	32010	90	318	334	108	56	56	13	100	100	0	463	489	141	110	113	25	100	100	0	0	0	0	0	0	0	0	0	0	0	0	0	0	0	0	0	0	0	0.742	0.734	0.694	0.731	1.475	0.700	0.772	0.000	0.000	0.000	0.000	0.000	0.000	0.000	0.000	0.000	0.000	0.000	0.000	0.000	0.000	52	420	615	657	-0.430	Error	Error	262	353	0	0	278	379	0	0	0	0
2	3	10	"RPS4B"	"YHR203C"	6340	32010	100	1278	1201	425	61	63	20	100	100	0	1715	1666	675	120	124	29	100	100	0	0	0	0	0	0	0	0	0	0	0	0	0	0	0	0	0	0	0	0.763	0.737	0.734	0.767	1.410	0.702	0.910	0.000	0.000	0.000	0.000	0.000	0.000	0.000	0.000	0.000	0.000	0.000	0.000	0.000	0.000	80	526	2812	2686	-0.390	Error	Error	1217	1595	0	0	1140	1546	0	0	0	0
2	4	10	"YHC3"	"YJL059W"	6540	32010	100	1308	1309	497	65	71	32	100	100	0	2538	2515	944	119	124	35	100	100	0	0	0	0	0	0	0	0	0	0	0	0	0	0	0	0	0	0	0	0.514	0.519	0.506	0.521	1.346	0.503	0.917	0.000	0.000	0.000	0.000	0.000	0.000	0.000	0.000	0.000	0.000	0.000	0.000	0.000	0.000	80	497	3662	3640	-0.961	Error	Error	1243	2419	0	0	1244	2396	0	0	0	0
2	5	10	""	"YJL075C"	6730	32010	100	2145	2108	406	68	78	53	100	100	0	1893	1834	440	120	137	115	100	100	0	0	0	0	0	0	0	0	0	0	0	0	0	0	0	0	0	0	0	1.171	1.190	1.176	1.210	1.240	1.165	0.935	0.000	0.000	0.000	0.000	0.000	0.000	0.000	0.000	0.000	0.000	0.000	0.000	0.000	0.000	80	505	3850	3754	0.228	Error	Error	2077	1773	0	0	2040	1714	0	0	0	0
2	6	10	""	"YJL091C"	6940	32010	100	1035	992	313	68	74	47	100	100	0	2495	2373	848	118	135	111	100	100	0	0	0	0	0	0	0	0	0	0	0	0	0	0	0	0	0	0	0	0.407	0.410	0.413	0.419	1.394	0.389	0.910	0.000	0.000	0.000	0.000	0.000	0.000	0.000	0.000	0.000	0.000	0.000	0.000	0.000	0.000	80	513	3344	3179	-1.298	Error	Error	967	2377	0	0	924	2255	0	0	0	0
2	7	10	""	"YJL107C"	7140	32010	100	424	458	117	66	67	17	100	100	0	794	814	239	126	129	29	100	100	0	0	0	0	0	0	0	0	0	0	0	0	0	0	0	0	0	0	0	0.536	0.570	0.572	0.579	1.297	0.545	0.878	0.000	0.000	0.000	0.000	0.000	0.000	0.000	0.000	0.000	0.000	0.000	0.000	0.000	0.000	80	505	1026	1080	-0.900	Error	Error	358	668	0	0	392	688	0	0	0	0
2	8	10	""	"YJL123C"	7340	32010	100	4212	4198	1142	67	69	18	100	100	0	6438	6569	1806	131	136	33	100	100	0	0	0	0	0	0	0	0	0	0	0	0	0	0	0	0	0	0	0	0.657	0.642	0.645	0.637	1.242	0.615	0.925	0.000	0.000	0.000	0.000	0.000	0.000	0.000	0.000	0.000	0.000	0.000	0.000	0.000	0.000	80	497	10452	10569	-0.606	Error	Error	4145	6307	0	0	4131	6438	0	0	0	0
2	9	10	"YUR1"	"YJL139C"	7530	32010	100	1627	1612	477	69	74	24	100	100	0	2250	2315	666	138	148	53	100	100	0	0	0	0	0	0	0	0	0	0	0	0	0	0	0	0	0	0	0	0.738	0.709	0.707	0.704	1.206	0.694	0.907	0.000	0.000	0.000	0.000	0.000	0.000	0.000	0.000	0.000	0.000	0.000	0.000	0.000	0.000	80	513	3670	3720	-0.439	Error	Error	1558	2112	0	0	1543	2177	0	0	0	0
2	10	10	"NUP82"	"YJL061W"	7740	32010	100	2537	2535	820	69	73	23	100	100	0	3393	3305	970	136	144	50	100	100	0	0	0	0	0	0	0	0	0	0	0	0	0	0	0	0	0	0	0	0.758	0.778	0.762	0.763	1.306	0.777	0.931	0.000	0.000	0.000	0.000	0.000	0.000	0.000	0.000	0.000	0.000	0.000	0.000	0.000	0.000	80	521	5725	5635	-0.400	Error	Error	2468	3257	0	0	2466	3169	0	0	0	0
2	11	10	"ICS3"	"YJL077C"	7940	32010	100	806	791	123	69	71	19	100	100	0	1413	1419	227	133	138	33	100	100	0	0	0	0	0	0	0	0	0	0	0	0	0	0	0	0	0	0	0	0.576	0.561	0.566	0.562	1.165	0.545	0.923	0.000	0.000	0.000	0.000	0.000	0.000	0.000	0.000	0.000	0.000	0.000	0.000	0.000	0.000	80	520	2017	2008	-0.796	Error	Error	737	1280	0	0	722	1286	0	0	0	0
2	12	10	"TOK1"	"YJL093C"	8140	32010	100	1820	1801	436	69	72	25	100	100	0	3965	3967	862	130	136	32	100	100	0	0	0	0	0	0	0	0	0	0	0	0	0	0	0	0	0	0	0	0.457	0.451	0.452	0.443	1.280	0.437	0.915	0.000	0.000	0.000	0.000	0.000	0.000	0.000	0.000	0.000	0.000	0.000	0.000	0.000	0.000	80	520	5586	5569	-1.131	Error	Error	1751	3835	0	0	1732	3837	0	0	0	0
2	13	10	""	"YJL109C"	8330	32010	90	5248	5410	1602	69	89	171	100	100	0	3574	3469	986	133	161	206	100	100	0	0	0	0	0	0	0	0	0	0	0	0	0	0	0	0	0	0	0	1.505	1.601	1.621	1.602	1.226	1.594	0.931	0.000	0.000	0.000	0.000	0.000	0.000	0.000	0.000	0.000	0.000	0.000	0.000	0.000	0.000	52	414	8620	8677	0.590	Error	Error	5179	3441	0	0	5341	3336	0	0	0	0
2	14	10	"GCD14"	"YJL125C"	8540	32010	110	2253	2398	587	71	89	147	100	100	0	2753	2962	761	136	160	178	100	100	0	0	0	0	0	0	0	0	0	0	0	0	0	0	0	0	0	0	0	0.834	0.823	0.834	0.822	1.207	0.802	0.922	0.000	0.000	0.000	0.000	0.000	0.000	0.000	0.000	0.000	0.000	0.000	0.000	0.000	0.000	80	572	4799	5153	-0.262	Error	Error	2182	2617	0	0	2327	2826	0	0	0	0
2	15	10	"YAK1"	"YJL141C"	8730	32020	100	3188	3190	549	72	82	56	100	100	0	3675	3540	926	139	164	177	98	98	0	0	0	0	0	0	0	0	0	0	0	0	0	0	0	0	0	0	0	0.881	0.917	0.899	0.948	1.301	0.870	0.938	0.000	0.000	0.000	0.000	0.000	0.000	0.000	0.000	0.000	0.000	0.000	0.000	0.000	0.000	80	506	6652	6519	-0.182	Error	Error	3116	3536	0	0	3118	3401	0	0	0	0
2	16	10	"MRPL8"	"YJL063C"	8940	32020	110	4716	4791	1354	74	86	59	100	100	0	4815	4811	1610	139	171	179	100	100	0	0	0	0	0	0	0	0	0	0	0	0	0	0	0	0	0	0	0	0.993	1.010	1.028	1.044	1.245	0.968	0.919	0.000	0.000	0.000	0.000	0.000	0.000	0.000	0.000	0.000	0.000	0.000	0.000	0.000	0.000	80	566	9318	9389	-0.011	Error	Error	4642	4676	0	0	4717	4672	0	0	0	0
2	17	10	"PRY1"	"YJL079C"	9130	32020	100	1120	1126	143	76	85	43	100	100	0	2619	2615	605	141	176	188	100	100	0	0	0	0	0	0	0	0	0	0	0	0	0	0	0	0	0	0	0	0.421	0.424	0.426	0.434	1.246	0.389	0.899	0.000	0.000	0.000	0.000	0.000	0.000	0.000	0.000	0.000	0.000	0.000	0.000	0.000	0.000	80	506	3522	3524	-1.247	Error	Error	1044	2478	0	0	1050	2474	0	0	0	0
2	18	10	"BCK1"	"YJL095W"	9340	32020	100	1672	1609	466	74	79	30	100	100	0	1989	1978	581	146	167	159	100	100	0	0	0	0	0	0	0	0	0	0	0	0	0	0	0	0	0	0	0	0.867	0.838	0.848	0.845	1.255	0.822	0.930	0.000	0.000	0.000	0.000	0.000	0.000	0.000	0.000	0.000	0.000	0.000	0.000	0.000	0.000	80	513	3441	3367	-0.206	Error	Error	1598	1843	0	0	1535	1832	0	0	0	0
2	19	10	"CCT7"	"YJL111W"	9540	32020	100	8622	8441	1593	85	90	45	100	100	0	6647	6546	1292	154	166	63	100	100	0	0	0	0	0	0	0	0	0	0	0	0	0	0	0	0	0	0	0	1.315	1.307	1.333	1.308	1.198	1.275	0.930	0.000	0.000	0.000	0.000	0.000	0.000	0.000	0.000	0.000	0.000	0.000	0.000	0.000	0.000	80	504	15030	14748	0.395	Error	Error	8537	6493	0	0	8356	6392	0	0	0	0
2	20	10	"SPT10"	"YJL127C"	9740	32020	100	556	541	136	96	115	81	98	97	0	884	902	289	161	199	154	98	95	0	0	0	0	0	0	0	0	0	0	0	0	0	0	0	0	0	0	0	0.636	0.601	0.605	0.619	1.324	0.545	0.841	0.000	0.000	0.000	0.000	0.000	0.000	0.000	0.000	0.000	0.000	0.000	0.000	0.000	0.000	80	505	1183	1186	-0.652	Error	Error	460	723	0	0	445	741	0	0	0	0
2	21	10	"TIM17"	"YJL143W"	9940	32020	110	9182	9163	1659	81	101	72	100	100	0	11250	11564	2267	148	183	144	100	100	0	0	0	0	0	0	0	0	0	0	0	0	0	0	0	0	0	0	0	0.820	0.796	0.817	0.796	1.166	0.776	0.938	0.000	0.000	0.000	0.000	0.000	0.000	0.000	0.000	0.000	0.000	0.000	0.000	0.000	0.000	80	590	20203	20498	-0.287	Error	Error	9101	11102	0	0	9082	11416	0	0	0	0
2	1	11	""	"YJL065C"	5930	32210	100	2765	2622	657	58	60	18	100	100	0	3067	2893	827	109	115	39	100	100	0	0	0	0	0	0	0	0	0	0	0	0	0	0	0	0	0	0	0	0.915	0.921	0.918	0.942	1.245	0.881	0.946	0.000	0.000	0.000	0.000	0.000	0.000	0.000	0.000	0.000	0.000	0.000	0.000	0.000	0.000	80	532	5665	5348	-0.128	Error	Error	2707	2958	0	0	2564	2784	0	0	0	0
2	2	11	"ARP4"	"YJL081C"	6140	32210	100	2686	2617	602	62	65	22	100	100	0	4729	4785	1208	120	128	45	100	100	0	0	0	0	0	0	0	0	0	0	0	0	0	0	0	0	0	0	0	0.569	0.548	0.558	0.550	1.236	0.518	0.930	0.000	0.000	0.000	0.000	0.000	0.000	0.000	0.000	0.000	0.000	0.000	0.000	0.000	0.000	80	520	7233	7220	-0.813	Error	Error	2624	4609	0	0	2555	4665	0	0	0	0
2	3	11	""	"YJL097W"	6340	32210	100	6643	6173	2022	66	70	23	100	100	0	13056	12877	4713	126	132	47	100	100	0	0	0	0	0	0	0	0	0	0	0	0	0	0	0	0	0	0	0	0.509	0.479	0.506	0.490	1.285	0.457	0.926	0.000	0.000	0.000	0.000	0.000	0.000	0.000	0.000	0.000	0.000	0.000	0.000	0.000	0.000	80	504	19507	18858	-0.975	Error	Error	6577	12930	0	0	6107	12751	0	0	0	0
2	4	11	""	"YJL113W"	6540	32210	100	1289	1320	614	64	68	26	100	100	0	1975	1987	946	117	122	41	100	100	0	0	0	0	0	0	0	0	0	0	0	0	0	0	0	0	0	0	0	0.659	0.672	0.680	0.690	1.411	0.650	0.911	0.000	0.000	0.000	0.000	0.000	0.000	0.000	0.000	0.000	0.000	0.000	0.000	0.000	0.000	80	504	3083	3126	-0.601	Error	Error	1225	1858	0	0	1256	1870	0	0	0	0
2	5	11	"TRK1"	"YJL129C"	6740	32210	100	3167	3074	785	66	78	57	100	100	0	4456	4341	1215	122	134	74	100	100	0	0	0	0	0	0	0	0	0	0	0	0	0	0	0	0	0	0	0	0.716	0.713	0.724	0.721	1.254	0.686	0.935	0.000	0.000	0.000	0.000	0.000	0.000	0.000	0.000	0.000	0.000	0.000	0.000	0.000	0.000	80	505	7435	7227	-0.483	Error	Error	3101	4334	0	0	3008	4219	0	0	0	0
2	6	11	""	"YJL145W"	6940	32210	100	4896	4843	1128	73	84	56	100	100	0	4528	4736	1133	128	142	74	100	100	0	0	0	0	0	0	0	0	0	0	0	0	0	0	0	0	0	0	0	1.096	1.035	1.039	1.035	1.165	1.019	0.934	0.000	0.000	0.000	0.000	0.000	0.000	0.000	0.000	0.000	0.000	0.000	0.000	0.000	0.000	80	496	9223	9378	0.132	Error	Error	4823	4400	0	0	4770	4608	0	0	0	0
2	7	11	"OAR1"	"YKL055C"	7130	32210	100	532	533	106	69	72	19	100	100	0	625	621	152	131	135	34	98	98	0	0	0	0	0	0	0	0	0	0	0	0	0	0	0	0	0	0	0	0.937	0.947	0.954	0.989	1.425	0.903	0.861	0.000	0.000	0.000	0.000	0.000	0.000	0.000	0.000	0.000	0.000	0.000	0.000	0.000	0.000	80	506	957	954	-0.093	Error	Error	463	494	0	0	464	490	0	0	0	0
2	8	11	""	"YKL071W"	7340	32210	100	1235	1182	302	67	68	16	100	100	0	3378	3271	895	130	133	28	100	100	0	0	0	0	0	0	0	0	0	0	0	0	0	0	0	0	0	0	0	0.360	0.355	0.351	0.355	1.249	0.343	0.935	0.000	0.000	0.000	0.000	0.000	0.000	0.000	0.000	0.000	0.000	0.000	0.000	0.000	0.000	80	512	4416	4256	-1.476	Error	Error	1168	3248	0	0	1115	3141	0	0	0	0
2	9	11	"CYT2"	"YKL087C"	7540	32210	100	6615	6356	1738	68	69	17	100	100	0	10667	10102	2837	133	137	31	100	100	0	0	0	0	0	0	0	0	0	0	0	0	0	0	0	0	0	0	0	0.622	0.631	0.632	0.628	1.240	0.612	0.937	0.000	0.000	0.000	0.000	0.000	0.000	0.000	0.000	0.000	0.000	0.000	0.000	0.000	0.000	80	505	17081	16257	-0.686	Error	Error	6547	10534	0	0	6288	9969	0	0	0	0
2	10	11	""	"YKL102C"	7730	32210	90	226	234	63	68	71	20	100	100	0	608	637	120	134	144	60	100	100	0	0	0	0	0	0	0	0	0	0	0	0	0	0	0	0	0	0	0	0.333	0.330	0.325	0.317	1.470	0.311	0.772	0.000	0.000	0.000	0.000	0.000	0.000	0.000	0.000	0.000	0.000	0.000	0.000	0.000	0.000	52	414	632	669	-1.585	Error	Error	158	474	0	0	166	503	0	0	0	0
2	11	11	""	"YKL118W"	7940	32220	110	603	591	123	71	74	21	100	100	0	1038	1074	246	134	144	54	100	100	0	0	0	0	0	0	0	0	0	0	0	0	0	0	0	0	0	0	0	0.588	0.553	0.566	0.557	1.232	0.523	0.901	0.000	0.000	0.000	0.000	0.000	0.000	0.000	0.000	0.000	0.000	0.000	0.000	0.000	0.000	80	582	1436	1460	-0.765	Error	Error	532	904	0	0	520	940	0	0	0	0
2	12	11	"1-Oct"	"YKL134C"	8140	32220	100	866	868	228	68	70	19	100	100	0	2032	2019	630	126	131	33	100	100	0	0	0	0	0	0	0	0	0	0	0	0	0	0	0	0	0	0	0	0.419	0.423	0.431	0.431	1.287	0.395	0.916	0.000	0.000	0.000	0.000	0.000	0.000	0.000	0.000	0.000	0.000	0.000	0.000	0.000	0.000	80	512	2704	2693	-1.256	Error	Error	798	1906	0	0	800	1893	0	0	0	0
2	13	11	"NUP120"	"YKL057C"	8340	32220	100	1902	1875	542	67	68	18	100	100	0	2481	2442	774	129	135	33	100	100	0	0	0	0	0	0	0	0	0	0	0	0	0	0	0	0	0	0	0	0.780	0.782	0.790	0.801	1.254	0.759	0.938	0.000	0.000	0.000	0.000	0.000	0.000	0.000	0.000	0.000	0.000	0.000	0.000	0.000	0.000	80	518	4187	4121	-0.358	Error	Error	1835	2352	0	0	1808	2313	0	0	0	0
2	14	11	"LHS1"	"YKL073W"	8540	32220	100	2103	2053	588	68	70	17	100	100	0	2117	1935	634	134	140	38	100	100	0	0	0	0	0	0	0	0	0	0	0	0	0	0	0	0	0	0	0	1.026	1.102	1.095	1.132	1.334	1.056	0.907	0.000	0.000	0.000	0.000	0.000	0.000	0.000	0.000	0.000	0.000	0.000	0.000	0.000	0.000	80	512	4018	3786	0.037	Error	Error	2035	1983	0	0	1985	1801	0	0	0	0
2	15	11	"MIF2"	"YKL089W"	8740	32220	100	898	917	224	69	71	18	100	100	0	2031	1995	590	127	131	31	100	100	0	0	0	0	0	0	0	0	0	0	0	0	0	0	0	0	0	0	0	0.435	0.454	0.441	0.464	1.274	0.425	0.924	0.000	0.000	0.000	0.000	0.000	0.000	0.000	0.000	0.000	0.000	0.000	0.000	0.000	0.000	80	505	2733	2716	-1.200	Error	Error	829	1904	0	0	848	1868	0	0	0	0
2	16	11	"GFA1"	"YKL104C"	8940	32220	100	2353	2433	684	74	79	31	100	100	0	9638	9506	2895	133	152	82	100	100	0	0	0	0	0	0	0	0	0	0	0	0	0	0	0	0	0	0	0	0.240	0.252	0.254	0.257	1.274	0.237	0.927	0.000	0.000	0.000	0.000	0.000	0.000	0.000	0.000	0.000	0.000	0.000	0.000	0.000	0.000	80	504	11784	11732	-2.060	Error	Error	2279	9505	0	0	2359	9373	0	0	0	0
2	17	11	"OAC1"	"YKL120W"	9140	32220	100	1746	1857	735	68	72	21	100	100	0	1308	1364	536	129	137	41	100	100	0	0	0	0	0	0	0	0	0	0	0	0	0	0	0	0	0	0	0	1.423	1.449	1.382	1.468	1.302	1.442	0.924	0.000	0.000	0.000	0.000	0.000	0.000	0.000	0.000	0.000	0.000	0.000	0.000	0.000	0.000	80	505	2857	3024	0.509	Error	Error	1678	1179	0	0	1789	1235	0	0	0	0
2	18	11	""	"YKL136W"	9340	32220	100	3144	3083	841	71	74	19	100	100	0	4270	4135	1311	136	146	42	100	100	0	0	0	0	0	0	0	0	0	0	0	0	0	0	0	0	0	0	0	0.743	0.753	0.762	0.764	1.244	0.719	0.942	0.000	0.000	0.000	0.000	0.000	0.000	0.000	0.000	0.000	0.000	0.000	0.000	0.000	0.000	80	512	7207	7011	-0.428	Error	Error	3073	4134	0	0	3012	3999	0	0	0	0
2	19	11	""	"YKL059C"	9540	32220	100	1485	1451	346	78	84	31	100	100	0	2115	2048	502	147	159	60	100	100	0	0	0	0	0	0	0	0	0	0	0	0	0	0	0	0	0	0	0	0.715	0.722	0.715	0.729	1.289	0.698	0.926	0.000	0.000	0.000	0.000	0.000	0.000	0.000	0.000	0.000	0.000	0.000	0.000	0.000	0.000	80	520	3375	3274	-0.484	Error	Error	1407	1968	0	0	1373	1901	0	0	0	0
2	20	11	""	"YKL075C"	9750	32220	100	1420	1417	344	81	90	39	100	100	0	2318	2207	547	152	169	71	100	100	0	0	0	0	0	0	0	0	0	0	0	0	0	0	0	0	0	0	0	0.618	0.650	0.671	0.649	1.288	0.635	0.916	0.000	0.000	0.000	0.000	0.000	0.000	0.000	0.000	0.000	0.000	0.000	0.000	0.000	0.000	80	513	3505	3391	-0.694	Error	Error	1339	2166	0	0	1336	2055	0	0	0	0
2	21	11	""	"YKL091C"	9940	32220	100	1154	1088	270	72	78	26	100	100	0	4257	4060	1187	139	149	55	100	100	0	0	0	0	0	0	0	0	0	0	0	0	0	0	0	0	0	0	0	0.263	0.259	0.260	0.266	1.367	0.242	0.932	0.000	0.000	0.000	0.000	0.000	0.000	0.000	0.000	0.000	0.000	0.000	0.000	0.000	0.000	80	518	5200	4937	-1.928	Error	Error	1082	4118	0	0	1016	3921	0	0	0	0
2	1	12	"AAT1"	"YKL106W"	5930	32410	100	3270	3181	848	61	64	17	100	100	0	2220	2115	716	114	119	35	100	100	0	0	0	0	0	0	0	0	0	0	0	0	0	0	0	0	0	0	0	1.524	1.559	1.538	1.639	1.385	1.501	0.918	0.000	0.000	0.000	0.000	0.000	0.000	0.000	0.000	0.000	0.000	0.000	0.000	0.000	0.000	80	518	5315	5121	0.608	Error	Error	3209	2106	0	0	3120	2001	0	0	0	0
2	2	12	"SRP21"	"YKL122C"	6140	32410	110	3836	3994	1677	66	70	23	100	100	0	6651	6902	3051	121	127	41	100	100	0	0	0	0	0	0	0	0	0	0	0	0	0	0	0	0	0	0	0	0.577	0.579	0.559	0.594	1.406	0.548	0.898	0.000	0.000	0.000	0.000	0.000	0.000	0.000	0.000	0.000	0.000	0.000	0.000	0.000	0.000	80	576	10300	10709	-0.793	Error	Error	3770	6530	0	0	3928	6781	0	0	0	0
2	3	12	"MRPL31"	"YKL138C"	6340	32410	100	6609	6398	1852	75	80	28	100	100	0	7722	7872	2578	130	141	44	100	100	0	0	0	0	0	0	0	0	0	0	0	0	0	0	0	0	0	0	0	0.861	0.817	0.822	0.832	1.298	0.783	0.924	0.000	0.000	0.000	0.000	0.000	0.000	0.000	0.000	0.000	0.000	0.000	0.000	0.000	0.000	80	504	14126	14065	-0.217	Error	Error	6534	7592	0	0	6323	7742	0	0	0	0
2	4	12	""	"YKL061W"	6540	32410	100	1440	1440	228	80	98	108	100	100	0	2300	2338	473	133	159	203	100	100	0	0	0	0	0	0	0	0	0	0	0	0	0	0	0	0	0	0	0	0.628	0.617	0.623	0.622	1.237	0.587	0.925	0.000	0.000	0.000	0.000	0.000	0.000	0.000	0.000	0.000	0.000	0.000	0.000	0.000	0.000	80	504	3527	3565	-0.672	Error	Error	1360	2167	0	0	1360	2205	0	0	0	0
2	5	12	""	"YKL077W"	6740	32410	100	8252	8425	1281	77	94	108	100	100	0	7567	7623	1460	132	159	204	100	100	0	0	0	0	0	0	0	0	0	0	0	0	0	0	0	0	0	0	0	1.100	1.114	1.141	1.124	1.204	1.088	0.921	0.000	0.000	0.000	0.000	0.000	0.000	0.000	0.000	0.000	0.000	0.000	0.000	0.000	0.000	80	504	15610	15839	0.137	Error	Error	8175	7435	0	0	8348	7491	0	0	0	0
2	6	12	"MBR1"	"YKL093W"	6940	32410	100	1162	1146	323	72	76	25	100	100	0	2494	2679	956	129	137	42	100	100	0	0	0	0	0	0	0	0	0	0	0	0	0	0	0	0	0	0	0	0.461	0.421	0.444	0.426	1.301	0.360	0.852	0.000	0.000	0.000	0.000	0.000	0.000	0.000	0.000	0.000	0.000	0.000	0.000	0.000	0.000	80	504	3455	3624	-1.118	Error	Error	1090	2365	0	0	1074	2550	0	0	0	0
2	7	12	"SLD2"	"YKL108W"	7140	32410	100	710	719	154	67	70	21	100	100	0	1319	1325	269	128	133	36	100	100	0	0	0	0	0	0	0	0	0	0	0	0	0	0	0	0	0	0	0	0.540	0.545	0.550	0.543	1.263	0.523	0.896	0.000	0.000	0.000	0.000	0.000	0.000	0.000	0.000	0.000	0.000	0.000	0.000	0.000	0.000	80	505	1834	1849	-0.889	Error	Error	643	1191	0	0	652	1197	0	0	0	0
2	8	12	"SSH4"	"YKL124W"	7340	32410	100	1082	1099	277	65	68	20	100	100	0	1995	2030	547	126	129	33	100	100	0	0	0	0	0	0	0	0	0	0	0	0	0	0	0	0	0	0	0	0.544	0.543	0.542	0.540	1.252	0.522	0.922	0.000	0.000	0.000	0.000	0.000	0.000	0.000	0.000	0.000	0.000	0.000	0.000	0.000	0.000	80	513	2886	2938	-0.878	Error	Error	1017	1869	0	0	1034	1904	0	0	0	0
2	9	12	"TGL1"	"YKL140W"	7540	32410	100	2885	2979	729	67	68	17	100	100	0	3949	4040	947	128	131	33	100	100	0	0	0	0	0	0	0	0	0	0	0	0	0	0	0	0	0	0	0	0.738	0.744	0.741	0.736	1.260	0.713	0.904	0.000	0.000	0.000	0.000	0.000	0.000	0.000	0.000	0.000	0.000	0.000	0.000	0.000	0.000	80	504	6639	6824	-0.439	Error	Error	2818	3821	0	0	2912	3912	0	0	0	0
2	10	12	""	"YLR040C"	7740	32410	100	418	404	109	69	70	21	100	97	0	2870	2700	715	130	137	46	100	100	0	0	0	0	0	0	0	0	0	0	0	0	0	0	0	0	0	0	0	0.127	0.130	0.123	0.127	1.462	0.121	0.858	0.000	0.000	0.000	0.000	0.000	0.000	0.000	0.000	0.000	0.000	0.000	0.000	0.000	0.000	80	520	3089	2905	-2.973	Error	Error	349	2740	0	0	335	2570	0	0	0	0
2	11	12	"ERG3"	"YLR056W"	7940	32410	100	13015	11969	3635	68	72	24	100	100	0	17907	16623	4552	135	139	33	100	100	0	0	0	0	0	0	0	0	0	0	0	0	0	0	0	0	0	0	0	0.729	0.722	0.739	0.704	1.317	0.715	0.933	0.000	0.000	0.000	0.000	0.000	0.000	0.000	0.000	0.000	0.000	0.000	0.000	0.000	0.000	80	512	30719	28389	-0.457	Error	Error	12947	17772	0	0	11901	16488	0	0	0	0
2	12	12	""	"YLR072W"	8140	32410	90	521	506	150	65	67	18	100	100	0	662	661	206	128	133	35	100	100	0	0	0	0	0	0	0	0	0	0	0	0	0	0	0	0	0	0	0	0.854	0.827	0.779	0.833	1.438	0.797	0.888	0.000	0.000	0.000	0.000	0.000	0.000	0.000	0.000	0.000	0.000	0.000	0.000	0.000	0.000	52	414	990	974	-0.228	Error	Error	456	534	0	0	441	533	0	0	0	0
2	13	12	"GAA1"	"YLR088W"	8340	32420	100	1126	1140	352	66	68	17	100	100	0	1770	1712	588	132	139	38	100	100	0	0	0	0	0	0	0	0	0	0	0	0	0	0	0	0	0	0	0	0.647	0.680	0.699	0.702	1.313	0.655	0.909	0.000	0.000	0.000	0.000	0.000	0.000	0.000	0.000	0.000	0.000	0.000	0.000	0.000	0.000	80	512	2698	2654	-0.628	Error	Error	1060	1638	0	0	1074	1580	0	0	0	0
2	14	12	""	"YLR104W"	8540	32420	100	5321	5419	1935	67	69	16	100	100	0	5282	5177	1960	132	138	40	100	100	0	0	0	0	0	0	0	0	0	0	0	0	0	0	0	0	0	0	0	1.020	1.061	1.075	1.077	1.277	1.030	0.943	0.000	0.000	0.000	0.000	0.000	0.000	0.000	0.000	0.000	0.000	0.000	0.000	0.000	0.000	80	504	10404	10397	0.029	Error	Error	5254	5150	0	0	5352	5045	0	0	0	0
2	15	12	"YPS1"	"YLR120C"	8740	32420	100	3201	3153	868	66	68	16	100	100	0	9190	8843	2979	132	135	33	100	100	0	0	0	0	0	0	0	0	0	0	0	0	0	0	0	0	0	0	0	0.346	0.354	0.354	0.368	1.341	0.331	0.922	0.000	0.000	0.000	0.000	0.000	0.000	0.000	0.000	0.000	0.000	0.000	0.000	0.000	0.000	80	504	12193	11798	-1.531	Error	Error	3135	9058	0	0	3087	8711	0	0	0	0
2	16	12	""	"YLR042C"	8940	32420	100	322	323	68	71	75	27	100	98	0	1545	1530	414	139	150	76	100	100	0	0	0	0	0	0	0	0	0	0	0	0	0	0	0	0	0	0	0	0.179	0.181	0.173	0.181	1.505	0.153	0.789	0.000	0.000	0.000	0.000	0.000	0.000	0.000	0.000	0.000	0.000	0.000	0.000	0.000	0.000	80	504	1657	1643	-2.486	Error	Error	251	1406	0	0	252	1391	0	0	0	0
2	17	12	"SHM2"	"YLR058C"	9140	32420	100	20390	19669	5668	70	75	27	100	100	0	3851	3620	1024	137	149	70	100	100	0	0	0	0	0	0	0	0	0	0	0	0	0	0	0	0	0	0	0	5.471	5.627	5.636	5.646	1.306	5.761	0.913	0.000	0.000	0.000	0.000	0.000	0.000	0.000	0.000	0.000	0.000	0.000	0.000	0.000	0.000	80	512	24034	23082	2.452	Error	Error	20320	3714	0	0	19599	3483	0	0	0	0
2	18	12	""	"YLR074C"	9330	32420	90	4051	4196	973	71	111	302	100	100	0	4183	4105	1066	145	214	468	100	100	0	0	0	0	0	0	0	0	0	0	0	0	0	0	0	0	0	0	0	0.986	1.042	1.014	1.050	1.190	0.979	0.936	0.000	0.000	0.000	0.000	0.000	0.000	0.000	0.000	0.000	0.000	0.000	0.000	0.000	0.000	52	414	8018	8085	-0.021	Error	Error	3980	4038	0	0	4125	3960	0	0	0	0
2	19	12	"XDJ1"	"YLR090W"	9530	32420	90	1539	1552	343	73	97	144	100	100	0	2595	2512	623	142	213	358	100	100	0	0	0	0	0	0	0	0	0	0	0	0	0	0	0	0	0	0	0	0.598	0.624	0.589	0.633	1.243	0.574	0.910	0.000	0.000	0.000	0.000	0.000	0.000	0.000	0.000	0.000	0.000	0.000	0.000	0.000	0.000	52	420	3919	3849	-0.743	Error	Error	1466	2453	0	0	1479	2370	0	0	0	0
2	20	12	""	"YLR106C"	9740	32430	100	2989	3087	1382	77	98	129	100	100	0	3494	3511	1494	149	196	303	100	97	0	0	0	0	0	0	0	0	0	0	0	0	0	0	0	0	0	0	0	0.871	0.895	0.891	0.895	1.282	0.875	0.932	0.000	0.000	0.000	0.000	0.000	0.000	0.000	0.000	0.000	0.000	0.000	0.000	0.000	0.000	80	518	6257	6372	-0.200	Error	Error	2912	3345	0	0	3010	3362	0	0	0	0
2	21	12	""	"YLR122C"	9940	32430	100	432	437	100	72	76	34	100	100	0	635	626	145	139	150	72	100	100	0	0	0	0	0	0	0	0	0	0	0	0	0	0	0	0	0	0	0	0.726	0.749	0.779	0.759	1.375	0.724	0.867	0.000	0.000	0.000	0.000	0.000	0.000	0.000	0.000	0.000	0.000	0.000	0.000	0.000	0.000	80	527	856	852	-0.462	Error	Error	360	496	0	0	365	487	0	0	0	0
2	1	13	"PDC1"	"YLR044C"	5930	32610	100	8266	9367	3753	65	69	19	100	100	0	7780	8040	3345	126	129	29	100	100	0	0	0	0	0	0	0	0	0	0	0	0	0	0	0	0	0	0	0	1.071	1.175	1.169	1.199	1.268	1.141	0.934	0.000	0.000	0.000	0.000	0.000	0.000	0.000	0.000	0.000	0.000	0.000	0.000	0.000	0.000	80	518	15855	17216	0.100	Error	Error	8201	7654	0	0	9302	7914	0	0	0	0
2	2	13	"FRS1"	"YLR060W"	6140	32610	100	12840	11858	3826	71	81	44	100	100	0	10535	10057	3179	126	138	53	100	100	0	0	0	0	0	0	0	0	0	0	0	0	0	0	0	0	0	0	0	1.227	1.187	1.188	1.174	1.260	1.161	0.931	0.000	0.000	0.000	0.000	0.000	0.000	0.000	0.000	0.000	0.000	0.000	0.000	0.000	0.000	80	512	23178	21718	0.295	Error	Error	12769	10409	0	0	11787	9931	0	0	0	0
2	3	13	""	"YLR076C"	6340	32610	100	25984	25314	9035	78	92	49	100	100	0	16539	16522	4565	134	148	58	100	100	0	0	0	0	0	0	0	0	0	0	0	0	0	0	0	0	0	0	0	1.579	1.540	1.508	1.481	1.242	1.564	0.944	0.000	0.000	0.000	0.000	0.000	0.000	0.000	0.000	0.000	0.000	0.000	0.000	0.000	0.000	80	504	42311	41624	0.659	Error	Error	25906	16405	0	0	25236	16388	0	0	0	0
2	4	13	"SUL2"	"YLR092W"	6540	32610	100	1159	1261	539	72	79	35	100	100	0	1639	1863	830	125	132	43	100	100	0	0	0	0	0	0	0	0	0	0	0	0	0	0	0	0	0	0	0	0.718	0.684	0.699	0.687	1.313	0.655	0.926	0.000	0.000	0.000	0.000	0.000	0.000	0.000	0.000	0.000	0.000	0.000	0.000	0.000	0.000	80	504	2601	2927	-0.478	Error	Error	1087	1514	0	0	1189	1738	0	0	0	0
2	5	13	""	"YLR108C"	6740	32610	100	683	662	164	64	67	18	100	100	0	1969	1922	545	117	121	30	100	100	0	0	0	0	0	0	0	0	0	0	0	0	0	0	0	0	0	0	0	0.334	0.331	0.309	0.329	1.350	0.304	0.895	0.000	0.000	0.000	0.000	0.000	0.000	0.000	0.000	0.000	0.000	0.000	0.000	0.000	0.000	80	504	2471	2403	-1.581	Error	Error	619	1852	0	0	598	1805	0	0	0	0
2	6	13	""	"YLR124W"	6940	32610	100	289	296	76	62	64	18	100	100	0	494	514	149	116	120	28	100	100	0	0	0	0	0	0	0	0	0	0	0	0	0	0	0	0	0	0	0	0.601	0.588	0.592	0.594	1.394	0.547	0.834	0.000	0.000	0.000	0.000	0.000	0.000	0.000	0.000	0.000	0.000	0.000	0.000	0.000	0.000	80	504	605	632	-0.736	Error	Error	227	378	0	0	234	398	0	0	0	0
2	7	13	""	"YLR046C"	7140	32610	100	8682	8158	2704	61	63	18	100	100	0	2435	2416	704	120	122	26	100	100	0	0	0	0	0	0	0	0	0	0	0	0	0	0	0	0	0	0	0	3.724	3.527	3.565	3.474	1.264	3.596	0.940	0.000	0.000	0.000	0.000	0.000	0.000	0.000	0.000	0.000	0.000	0.000	0.000	0.000	0.000	80	505	10936	10393	1.897	Error	Error	8621	2315	0	0	8097	2296	0	0	0	0
2	8	13	""	"YLR062C"	7320	32610	90	6809	6542	2367	61	213	892	100	100	0	5549	5301	2433	118	266	805	98	90	0	0	0	0	0	0	0	0	0	0	0	0	0	0	0	0	0	0	0	1.242	1.250	1.304	1.335	1.316	1.219	0.936	0.000	0.000	0.000	0.000	0.000	0.000	0.000	0.000	0.000	0.000	0.000	0.000	0.000	0.000	52	406	12179	11664	0.313	Error	Error	6748	5431	0	0	6481	5183	0	0	0	0
2	9	13	"BOS1"	"YLR078C"	7540	32610	110	1976	2038	499	61	152	717	96	92	0	3954	4195	1064	120	209	642	100	98	0	0	0	0	0	0	0	0	0	0	0	0	0	0	0	0	0	0	0	0.499	0.485	0.486	0.484	1.236	0.464	0.931	0.000	0.000	0.000	0.000	0.000	0.000	0.000	0.000	0.000	0.000	0.000	0.000	0.000	0.000	80	589	5749	6052	-1.002	Error	Error	1915	3834	0	0	1977	4075	0	0	0	0
2	10	13	"GIS3"	"YLR094C"	7730	32620	100	3656	3658	1229	61	65	24	100	100	0	2332	2330	805	124	134	57	100	98	0	0	0	0	0	0	0	0	0	0	0	0	0	0	0	0	0	0	0	1.628	1.631	1.625	1.700	1.380	1.586	0.927	0.000	0.000	0.000	0.000	0.000	0.000	0.000	0.000	0.000	0.000	0.000	0.000	0.000	0.000	80	504	5803	5803	0.703	Error	Error	3595	2208	0	0	3597	2206	0	0	0	0
2	11	13	""	"YLR110C"	7930	32620	100	7269	9609	4785	63	70	54	100	100	0	15329	18000	8387	130	172	410	100	100	0	0	0	0	0	0	0	0	0	0	0	0	0	0	0	0	0	0	0	0.474	0.534	0.519	0.532	1.277	0.518	0.935	0.000	0.000	0.000	0.000	0.000	0.000	0.000	0.000	0.000	0.000	0.000	0.000	0.000	0.000	80	498	22405	27416	-1.077	Error	Error	7206	15199	0	0	9546	17870	0	0	0	0
2	12	13	""	"YLR126C"	8140	32620	100	1052	1037	151	63	68	50	100	100	0	1656	1702	332	128	162	385	100	100	0	0	0	0	0	0	0	0	0	0	0	0	0	0	0	0	0	0	0	0.647	0.619	0.632	0.624	1.184	0.594	0.932	0.000	0.000	0.000	0.000	0.000	0.000	0.000	0.000	0.000	0.000	0.000	0.000	0.000	0.000	80	527	2517	2548	-0.628	Error	Error	989	1528	0	0	974	1574	0	0	0	0
2	13	13	""	"YLR423C"	8340	32620	100	745	738	128	66	68	19	100	100	0	2145	2122	523	133	145	153	100	100	0	0	0	0	0	0	0	0	0	0	0	0	0	0	0	0	0	0	0	0.337	0.338	0.335	0.344	1.192	0.316	0.938	0.000	0.000	0.000	0.000	0.000	0.000	0.000	0.000	0.000	0.000	0.000	0.000	0.000	0.000	80	504	2691	2661	-1.567	Error	Error	679	2012	0	0	672	1989	0	0	0	0
2	14	13	"MRPL4"	"YLR439W"	8540	32620	100	2232	2129	504	67	70	19	100	100	0	2002	1975	542	131	135	32	100	100	0	0	0	0	0	0	0	0	0	0	0	0	0	0	0	0	0	0	0	1.157	1.118	1.132	1.143	1.224	1.087	0.938	0.000	0.000	0.000	0.000	0.000	0.000	0.000	0.000	0.000	0.000	0.000	0.000	0.000	0.000	80	505	4036	3906	0.211	Error	Error	2165	1871	0	0	2062	1844	0	0	0	0
2	15	13	""	"YLR455W"	8740	32620	100	2885	2743	541	68	70	19	100	100	0	2989	2924	686	137	141	33	100	100	0	0	0	0	0	0	0	0	0	0	0	0	0	0	0	0	0	0	0	0.988	0.960	0.970	0.970	1.193	0.945	0.938	0.000	0.000	0.000	0.000	0.000	0.000	0.000	0.000	0.000	0.000	0.000	0.000	0.000	0.000	80	512	5669	5462	-0.018	Error	Error	2817	2852	0	0	2675	2787	0	0	0	0
2	16	13	"GLO1"	"YML004C"	8940	32620	100	5860	5456	1646	70	74	25	100	100	0	8450	8064	2586	142	151	54	100	100	0	0	0	0	0	0	0	0	0	0	0	0	0	0	0	0	0	0	0	0.697	0.680	0.678	0.689	1.326	0.652	0.915	0.000	0.000	0.000	0.000	0.000	0.000	0.000	0.000	0.000	0.000	0.000	0.000	0.000	0.000	80	512	14098	13308	-0.521	Error	Error	5790	8308	0	0	5386	7922	0	0	0	0
2	17	13	"PSP2"	"YML017W"	9140	32620	90	268	295	106	69	75	35	100	96	0	437	443	145	138	151	73	100	84	0	0	0	0	0	0	0	0	0	0	0	0	0	0	0	0	0	0	0	0.666	0.741	0.762	0.743	1.424	0.643	0.752	0.000	0.000	0.000	0.000	0.000	0.000	0.000	0.000	0.000	0.000	0.000	0.000	0.000	0.000	52	420	498	531	-0.587	Error	Error	199	299	0	0	226	305	0	0	0	0
2	18	13	""	"YML032C-A"	9340	32620	100	886	865	242	69	73	23	100	100	0	1585	1569	435	134	145	59	100	100	0	0	0	0	0	0	0	0	0	0	0	0	0	0	0	0	0	0	0	0.563	0.555	0.549	0.554	1.242	0.533	0.928	0.000	0.000	0.000	0.000	0.000	0.000	0.000	0.000	0.000	0.000	0.000	0.000	0.000	0.000	80	529	2268	2231	-0.829	Error	Error	817	1451	0	0	796	1435	0	0	0	0
2	19	13	"TUS1"	"YLR425W"	9540	32620	110	3119	2945	859	76	86	41	100	100	0	2307	2204	626	142	162	85	100	98	0	0	0	0	0	0	0	0	0	0	0	0	0	0	0	0	0	0	0	1.406	1.391	1.397	1.408	1.284	1.435	0.927	0.000	0.000	0.000	0.000	0.000	0.000	0.000	0.000	0.000	0.000	0.000	0.000	0.000	0.000	80	586	5208	4931	0.491	Error	Error	3043	2165	0	0	2869	2062	0	0	0	0
2	20	13	"RPS1A"	"YLR441C"	9740	32620	110	24044	22280	9432	88	98	46	100	100	0	12662	12344	4527	155	173	67	100	100	0	0	0	0	0	0	0	0	0	0	0	0	0	0	0	0	0	0	0	1.915	1.821	1.762	1.763	1.271	1.853	0.937	0.000	0.000	0.000	0.000	0.000	0.000	0.000	0.000	0.000	0.000	0.000	0.000	0.000	0.000	80	566	36463	34381	0.938	Error	Error	23956	12507	0	0	22192	12189	0	0	0	0
2	21	13	"NBP1"	"YLR457C"	9930	32620	90	753	762	192	75	89	74	100	100	0	1188	1174	330	143	172	145	100	100	0	0	0	0	0	0	0	0	0	0	0	0	0	0	0	0	0	0	0	0.649	0.666	0.660	0.676	1.281	0.654	0.912	0.000	0.000	0.000	0.000	0.000	0.000	0.000	0.000	0.000	0.000	0.000	0.000	0.000	0.000	52	408	1723	1718	-0.624	Error	Error	678	1045	0	0	687	1031	0	0	0	0
2	1	14	"GIS4"	"YML006C"	5930	32810	100	1635	1694	769	63	66	22	100	100	0	1851	1964	950	122	126	49	100	100	0	0	0	0	0	0	0	0	0	0	0	0	0	0	0	0	0	0	0	0.909	0.885	0.915	0.917	1.335	0.838	0.925	0.000	0.000	0.000	0.000	0.000	0.000	0.000	0.000	0.000	0.000	0.000	0.000	0.000	0.000	80	518	3301	3473	-0.137	Error	Error	1572	1729	0	0	1631	1842	0	0	0	0
2	2	14	"OST6"	"YML019W"	6140	32810	100	4540	4437	841	67	70	23	100	100	0	4727	4681	1119	123	128	35	100	100	0	0	0	0	0	0	0	0	0	0	0	0	0	0	0	0	0	0	0	0.972	0.959	0.970	0.972	1.191	0.931	0.923	0.000	0.000	0.000	0.000	0.000	0.000	0.000	0.000	0.000	0.000	0.000	0.000	0.000	0.000	80	512	9077	8928	-0.042	Error	Error	4473	4604	0	0	4370	4558	0	0	0	0
2	3	14	"SRC1"	"YML034W"	6340	32810	100	712	781	391	65	66	16	100	100	0	1903	2110	1082	120	122	28	100	100	0	0	0	0	0	0	0	0	0	0	0	0	0	0	0	0	0	0	0	0.363	0.360	0.343	0.355	1.349	0.346	0.915	0.000	0.000	0.000	0.000	0.000	0.000	0.000	0.000	0.000	0.000	0.000	0.000	0.000	0.000	80	505	2430	2706	-1.462	Error	Error	647	1783	0	0	716	1990	0	0	0	0
2	4	14	""	"YLR427W"	6540	32810	100	2024	2015	616	60	62	15	100	100	0	2015	2188	676	115	117	24	100	100	0	0	0	0	0	0	0	0	0	0	0	0	0	0	0	0	0	0	0	1.034	0.943	0.950	0.936	1.264	0.922	0.932	0.000	0.000	0.000	0.000	0.000	0.000	0.000	0.000	0.000	0.000	0.000	0.000	0.000	0.000	80	505	3864	4028	0.048	Error	Error	1964	1900	0	0	1955	2073	0	0	0	0
2	5	14	"ECM7"	"YLR443W"	6740	32810	100	2612	2533	588	62	66	28	100	100	0	4138	4030	967	117	124	51	100	100	0	0	0	0	0	0	0	0	0	0	0	0	0	0	0	0	0	0	0	0.634	0.631	0.631	0.626	1.193	0.613	0.943	0.000	0.000	0.000	0.000	0.000	0.000	0.000	0.000	0.000	0.000	0.000	0.000	0.000	0.000	80	504	6571	6384	-0.657	Error	Error	2550	4021	0	0	2471	3913	0	0	0	0
2	6	14	"CDC91"	"YLR459W"	6940	32810	100	3242	3073	1007	64	70	36	100	100	0	3960	4001	1396	120	131	65	100	100	0	0	0	0	0	0	0	0	0	0	0	0	0	0	0	0	0	0	0	0.828	0.775	0.770	0.769	1.271	0.741	0.926	0.000	0.000	0.000	0.000	0.000	0.000	0.000	0.000	0.000	0.000	0.000	0.000	0.000	0.000	80	504	7018	6890	-0.273	Error	Error	3178	3840	0	0	3009	3881	0	0	0	0
2	7	14	"ERG6"	"YML008C"	7120	32810	90	9463	8814	2617	66	238	1119	100	100	0	10048	10313	3485	132	439	1748	98	98	0	0	0	0	0	0	0	0	0	0	0	0	0	0	0	0	0	0	0	0.948	0.859	0.853	0.876	1.248	0.819	0.931	0.000	0.000	0.000	0.000	0.000	0.000	0.000	0.000	0.000	0.000	0.000	0.000	0.000	0.000	52	406	19313	18929	-0.078	Error	Error	9397	9916	0	0	8748	10181	0	0	0	0
2	8	14	"UNG1"	"YML021C"	7330	32820	100	1855	1979	512	64	175	944	97	43	0	2263	2430	765	124	318	1421	92	28	0	0	0	0	0	0	0	0	0	0	0	0	0	0	0	0	0	0	0	0.837	0.830	0.833	0.863	1.337	0.764	0.923	0.000	0.000	0.000	0.000	0.000	0.000	0.000	0.000	0.000	0.000	0.000	0.000	0.000	0.000	80	533	3930	4221	-0.256	Error	Error	1791	2139	0	0	1915	2306	0	0	0	0
2	9	14	""	"YML035C-A"	7530	32820	100	518	480	140	62	68	37	100	100	0	1171	1121	372	118	132	84	100	98	0	0	0	0	0	0	0	0	0	0	0	0	0	0	0	0	0	0	0	0.433	0.417	0.432	0.425	1.297	0.387	0.901	0.000	0.000	0.000	0.000	0.000	0.000	0.000	0.000	0.000	0.000	0.000	0.000	0.000	0.000	80	512	1509	1421	-1.207	Error	Error	456	1053	0	0	418	1003	0	0	0	0
2	10	14	"CRN1"	"YLR429W"	7730	32820	100	6346	6470	1315	60	64	24	100	100	0	5768	5883	1560	118	127	67	100	100	0	0	0	0	0	0	0	0	0	0	0	0	0	0	0	0	0	0	0	1.113	1.112	1.107	1.132	1.196	1.050	0.924	0.000	0.000	0.000	0.000	0.000	0.000	0.000	0.000	0.000	0.000	0.000	0.000	0.000	0.000	80	504	11936	12175	0.154	Error	Error	6286	5650	0	0	6410	5765	0	0	0	0
2	11	14	""	"YLR445W"	7940	32810	120	302	280	98	63	68	27	94	89	0	516	472	184	125	137	62	90	83	0	0	0	0	0	0	0	0	0	0	0	0	0	0	0	0	0	0	0	0.611	0.625	0.636	0.659	1.792	0.580	0.839	0.000	0.000	0.000	0.000	0.000	0.000	0.000	0.000	0.000	0.000	0.000	0.000	0.000	0.000	120	634	630	564	-0.710	Error	Error	239	391	0	0	217	347	0	0	0	0
2	12	14	"PAU4"	"YLR461W"	8130	32820	100	930	904	147	68	75	28	100	100	0	1604	1594	328	134	149	60	100	100	0	0	0	0	0	0	0	0	0	0	0	0	0	0	0	0	0	0	0	0.586	0.573	0.573	0.578	1.183	0.542	0.921	0.000	0.000	0.000	0.000	0.000	0.000	0.000	0.000	0.000	0.000	0.000	0.000	0.000	0.000	80	492	2332	2296	-0.770	Error	Error	862	1470	0	0	836	1460	0	0	0	0
2	13	14	"SPT5"	"YML010W"	8340	32820	100	3741	3637	1345	71	73	22	100	100	0	4149	3970	1286	134	151	156	100	100	0	0	0	0	0	0	0	0	0	0	0	0	0	0	0	0	0	0	0	0.914	0.930	0.944	0.903	1.250	0.936	0.941	0.000	0.000	0.000	0.000	0.000	0.000	0.000	0.000	0.000	0.000	0.000	0.000	0.000	0.000	80	504	7685	7402	-0.130	Error	Error	3670	4015	0	0	3566	3836	0	0	0	0
2	14	14	""	"YML023C"	8530	32820	100	1976	2095	506	68	70	19	100	100	0	1898	2003	552	131	137	37	100	100	0	0	0	0	0	0	0	0	0	0	0	0	0	0	0	0	0	0	0	1.080	1.083	1.100	1.099	1.198	1.058	0.913	0.000	0.000	0.000	0.000	0.000	0.000	0.000	0.000	0.000	0.000	0.000	0.000	0.000	0.000	80	505	3675	3899	0.111	Error	Error	1908	1767	0	0	2027	1872	0	0	0	0
2	15	14	""	"YML037C"	8730	32820	90	489	498	62	71	76	31	100	100	0	715	745	145	140	153	67	100	100	0	0	0	0	0	0	0	0	0	0	0	0	0	0	0	0	0	0	0	0.727	0.706	0.717	0.715	1.199	0.686	0.882	0.000	0.000	0.000	0.000	0.000	0.000	0.000	0.000	0.000	0.000	0.000	0.000	0.000	0.000	52	420	993	1032	-0.460	Error	Error	418	575	0	0	427	605	0	0	0	0
2	16	14	""	"YMR187C"	8940	32820	100	711	681	211	76	91	59	100	98	0	1279	1219	351	145	166	100	100	98	0	0	0	0	0	0	0	0	0	0	0	0	0	0	0	0	0	0	0	0.560	0.563	0.566	0.555	1.333	0.544	0.888	0.000	0.000	0.000	0.000	0.000	0.000	0.000	0.000	0.000	0.000	0.000	0.000	0.000	0.000	80	518	1769	1679	-0.837	Error	Error	635	1134	0	0	605	1074	0	0	0	0
2	17	14	"ERG2"	"YMR202W"	9140	32820	100	11983	11813	4575	75	92	60	100	100	0	8423	8462	3531	146	165	97	100	100	0	0	0	0	0	0	0	0	0	0	0	0	0	0	0	0	0	0	0	1.439	1.411	1.365	1.429	1.355	1.392	0.926	0.000	0.000	0.000	0.000	0.000	0.000	0.000	0.000	0.000	0.000	0.000	0.000	0.000	0.000	80	504	20185	20054	0.525	Error	Error	11908	8277	0	0	11738	8316	0	0	0	0
2	18	14	"TRS130"	"YMR218C"	9320	32820	90	382	402	103	69	80	52	100	100	0	602	641	262	135	159	127	98	92	0	0	0	0	0	0	0	0	0	0	0	0	0	0	0	0	0	0	0	0.670	0.658	0.712	0.703	1.440	0.537	0.762	0.000	0.000	0.000	0.000	0.000	0.000	0.000	0.000	0.000	0.000	0.000	0.000	0.000	0.000	52	406	780	839	-0.577	Error	Error	313	467	0	0	333	506	0	0	0	0
2	19	14	"RNH1"	"YMR234W"	9530	32830	110	1054	1086	319	68	79	46	100	100	0	1272	1243	442	134	154	110	98	95	0	0	0	0	0	0	0	0	0	0	0	0	0	0	0	0	0	0	0	0.866	0.918	0.899	1.015	1.819	0.868	0.901	0.000	0.000	0.000	0.000	0.000	0.000	0.000	0.000	0.000	0.000	0.000	0.000	0.000	0.000	80	599	2124	2127	-0.207	Error	Error	986	1138	0	0	1018	1109	0	0	0	0
2	20	14	""	"YMR251W"	9740	32820	90	160	160	37	79	91	41	84	44	0	329	345	99	148	166	82	90	55	0	0	0	0	0	0	0	0	0	0	0	0	0	0	0	0	0	0	0	0.448	0.411	0.413	0.407	1.857	0.358	0.498	0.000	0.000	0.000	0.000	0.000	0.000	0.000	0.000	0.000	0.000	0.000	0.000	0.000	0.000	52	420	262	278	-1.160	Error	Error	81	181	0	0	81	197	0	0	0	0
2	21	14	""	"YMR266W"	9930	32820	90	280	304	99	70	74	21	100	100	0	332	366	152	141	149	44	96	90	0	0	0	0	0	0	0	0	0	0	0	0	0	0	0	0	0	0	0	1.099	1.040	1.247	1.181	1.772	0.833	0.690	0.000	0.000	0.000	0.000	0.000	0.000	0.000	0.000	0.000	0.000	0.000	0.000	0.000	0.000	52	420	401	459	0.137	Error	Error	210	191	0	0	234	225	0	0	0	0
2	1	15	"GCV2"	"YMR189W"	5930	33010	100	2220	2241	760	64	65	18	100	100	0	1058	1065	375	122	126	31	100	100	0	0	0	0	0	0	0	0	0	0	0	0	0	0	0	0	0	0	0	2.303	2.309	2.298	2.375	1.315	2.290	0.928	0.000	0.000	0.000	0.000	0.000	0.000	0.000	0.000	0.000	0.000	0.000	0.000	0.000	0.000	80	518	3092	3120	1.204	Error	Error	2156	936	0	0	2177	943	0	0	0	0
2	2	15	""	"YMR204C"	6140	33010	100	554	546	189	66	69	20	100	100	0	998	1044	371	120	128	34	100	98	0	0	0	0	0	0	0	0	0	0	0	0	0	0	0	0	0	0	0	0.556	0.519	0.514	0.521	1.401	0.507	0.896	0.000	0.000	0.000	0.000	0.000	0.000	0.000	0.000	0.000	0.000	0.000	0.000	0.000	0.000	80	504	1366	1404	-0.847	Error	Error	488	878	0	0	480	924	0	0	0	0
2	3	15	"ERG8"	"YMR220W"	6330	33010	100	3299	3549	1154	64	65	17	100	100	0	4715	4618	1694	122	128	35	100	100	0	0	0	0	0	0	0	0	0	0	0	0	0	0	0	0	0	0	0	0.704	0.775	0.771	0.796	1.340	0.730	0.908	0.000	0.000	0.000	0.000	0.000	0.000	0.000	0.000	0.000	0.000	0.000	0.000	0.000	0.000	80	505	7828	7981	-0.506	Error	Error	3235	4593	0	0	3485	4496	0	0	0	0
2	4	15	"TAF17"	"YMR236W"	6530	33010	100	3054	3162	1264	62	63	15	100	100	0	4894	4995	2222	121	125	29	100	100	0	0	0	0	0	0	0	0	0	0	0	0	0	0	0	0	0	0	0	0.627	0.636	0.657	0.648	1.331	0.592	0.926	0.000	0.000	0.000	0.000	0.000	0.000	0.000	0.000	0.000	0.000	0.000	0.000	0.000	0.000	80	521	7765	7974	-0.674	Error	Error	2992	4773	0	0	3100	4874	0	0	0	0
2	5	15	""	"YMR252C"	6740	33010	100	599	573	154	62	63	14	100	100	0	1323	1323	444	125	129	33	100	100	0	0	0	0	0	0	0	0	0	0	0	0	0	0	0	0	0	0	0	0.448	0.427	0.416	0.438	1.353	0.395	0.895	0.000	0.000	0.000	0.000	0.000	0.000	0.000	0.000	0.000	0.000	0.000	0.000	0.000	0.000	80	520	1735	1709	-1.158	Error	Error	537	1198	0	0	511	1198	0	0	0	0
2	6	15	"PRP24"	"YMR268C"	6940	33010	90	351	364	126	62	63	14	100	100	0	685	700	300	126	131	35	98	98	0	0	0	0	0	0	0	0	0	0	0	0	0	0	0	0	0	0	0	0.517	0.526	0.511	0.560	1.636	0.457	0.807	0.000	0.000	0.000	0.000	0.000	0.000	0.000	0.000	0.000	0.000	0.000	0.000	0.000	0.000	52	420	848	876	-0.952	Error	Error	289	559	0	0	302	574	0	0	0	0
2	7	15	""	"YMR191W"	7130	33010	90	1003	1027	375	61	64	31	100	100	0	3850	3969	1933	125	154	210	98	98	0	0	0	0	0	0	0	0	0	0	0	0	0	0	0	0	0	0	0	0.253	0.251	0.241	0.267	1.500	0.210	0.870	0.000	0.000	0.000	0.000	0.000	0.000	0.000	0.000	0.000	0.000	0.000	0.000	0.000	0.000	52	420	4667	4810	-1.983	Error	Error	942	3725	0	0	966	3844	0	0	0	0
2	8	15	""	"YMR206W"	7340	33020	100	469	483	135	61	65	32	100	100	0	895	885	240	120	150	195	98	92	0	0	0	0	0	0	0	0	0	0	0	0	0	0	0	0	0	0	0	0.526	0.552	0.533	0.555	1.321	0.524	0.897	0.000	0.000	0.000	0.000	0.000	0.000	0.000	0.000	0.000	0.000	0.000	0.000	0.000	0.000	80	512	1183	1187	-0.926	Error	Error	408	775	0	0	422	765	0	0	0	0
2	9	15	""	"YMR222C"	7530	33010	90	1280	1257	428	61	67	42	100	100	0	1691	1763	711	119	136	77	100	100	0	0	0	0	0	0	0	0	0	0	0	0	0	0	0	0	0	0	0	0.775	0.727	0.722	0.742	1.281	0.669	0.915	0.000	0.000	0.000	0.000	0.000	0.000	0.000	0.000	0.000	0.000	0.000	0.000	0.000	0.000	52	408	2791	2840	-0.367	Error	Error	1219	1572	0	0	1196	1644	0	0	0	0
2	10	15	"DFG5"	"YMR238W"	7730	33010	90	4668	4745	1001	62	94	254	100	100	0	8879	8881	2017	123	241	873	100	100	0	0	0	0	0	0	0	0	0	0	0	0	0	0	0	0	0	0	0	0.526	0.535	0.535	0.539	1.220	0.500	0.933	0.000	0.000	0.000	0.000	0.000	0.000	0.000	0.000	0.000	0.000	0.000	0.000	0.000	0.000	52	414	13362	13441	-0.927	Error	Error	4606	8756	0	0	4683	8758	0	0	0	0
2	11	15	""	"YMR254C"	7930	33010	90	278	296	87	64	67	26	100	100	0	662	667	120	127	142	112	100	98	0	0	0	0	0	0	0	0	0	0	0	0	0	0	0	0	0	0	0	0.400	0.430	0.412	0.420	1.346	0.408	0.824	0.000	0.000	0.000	0.000	0.000	0.000	0.000	0.000	0.000	0.000	0.000	0.000	0.000	0.000	52	414	749	772	-1.322	Error	Error	214	535	0	0	232	540	0	0	0	0
2	12	15	"RRN9"	"YMR270C"	8140	33020	100	1887	1867	526	63	65	21	100	100	0	3150	3073	966	120	130	44	100	100	0	0	0	0	0	0	0	0	0	0	0	0	0	0	0	0	0	0	0	0.602	0.611	0.630	0.623	1.239	0.585	0.935	0.000	0.000	0.000	0.000	0.000	0.000	0.000	0.000	0.000	0.000	0.000	0.000	0.000	0.000	80	520	4854	4757	-0.732	Error	Error	1824	3030	0	0	1804	2953	0	0	0	0
2	13	15	""	"YMR193C-A"	8340	33020	100	2455	2417	933	64	67	22	100	100	0	3702	3484	1477	122	129	36	100	100	0	0	0	0	0	0	0	0	0	0	0	0	0	0	0	0	0	0	0	0.668	0.700	0.704	0.721	1.348	0.673	0.931	0.000	0.000	0.000	0.000	0.000	0.000	0.000	0.000	0.000	0.000	0.000	0.000	0.000	0.000	80	497	5971	5715	-0.582	Error	Error	2391	3580	0	0	2353	3362	0	0	0	0
2	14	15	"ERG12"	"YMR208W"	8530	33020	100	3387	3162	924	66	70	20	100	100	0	3883	3578	1245	129	138	48	100	100	0	0	0	0	0	0	0	0	0	0	0	0	0	0	0	0	0	0	0	0.885	0.898	0.912	0.928	1.320	0.842	0.926	0.000	0.000	0.000	0.000	0.000	0.000	0.000	0.000	0.000	0.000	0.000	0.000	0.000	0.000	80	511	7075	6545	-0.177	Error	Error	3321	3754	0	0	3096	3449	0	0	0	0
2	15	15	"MRE11"	"YMR224C"	8750	33020	90	429	439	109	70	74	25	100	100	0	620	656	234	138	148	40	100	100	0	0	0	0	0	0	0	0	0	0	0	0	0	0	0	0	0	0	0	0.745	0.712	0.702	0.729	1.407	0.637	0.742	0.000	0.000	0.000	0.000	0.000	0.000	0.000	0.000	0.000	0.000	0.000	0.000	0.000	0.000	52	414	841	887	-0.425	Error	Error	359	482	0	0	369	518	0	0	0	0
2	16	15	"CUS1"	"YMR240C"	8940	33020	100	334	337	180	73	93	62	90	80	0	652	660	296	142	165	97	96	83	0	0	0	0	0	0	0	0	0	0	0	0	0	0	0	0	0	0	0	0.512	0.510	0.496	0.484	1.532	0.505	0.779	0.000	0.000	0.000	0.000	0.000	0.000	0.000	0.000	0.000	0.000	0.000	0.000	0.000	0.000	80	505	771	782	-0.966	Error	Error	261	510	0	0	264	518	0	0	0	0
2	17	15	"COX7"	"YMR256C"	9140	33020	100	4186	4163	1030	75	97	66	100	100	0	12387	12347	3362	148	180	133	100	100	0	0	0	0	0	0	0	0	0	0	0	0	0	0	0	0	0	0	0	0.336	0.335	0.323	0.336	1.242	0.319	0.921	0.000	0.000	0.000	0.000	0.000	0.000	0.000	0.000	0.000	0.000	0.000	0.000	0.000	0.000	80	512	16350	16287	-1.574	Error	Error	4111	12239	0	0	4088	12199	0	0	0	0
2	18	15	"SCS7"	"YMR272C"	9340	33020	100	3281	3579	1609	68	72	21	100	100	0	3131	3286	1363	138	144	41	100	100	0	0	0	0	0	0	0	0	0	0	0	0	0	0	0	0	0	0	0	1.074	1.115	1.094	1.106	1.339	1.131	0.933	0.000	0.000	0.000	0.000	0.000	0.000	0.000	0.000	0.000	0.000	0.000	0.000	0.000	0.000	80	513	6206	6659	0.102	Error	Error	3213	2993	0	0	3511	3148	0	0	0	0
2	19	15	"NAR1"	"YNL240C"	9540	33020	100	894	957	253	70	78	35	100	100	0	1127	1298	460	138	148	63	100	100	0	0	0	0	0	0	0	0	0	0	0	0	0	0	0	0	0	0	0	0.833	0.765	0.811	0.788	1.269	0.710	0.871	0.000	0.000	0.000	0.000	0.000	0.000	0.000	0.000	0.000	0.000	0.000	0.000	0.000	0.000	80	488	1813	2047	-0.263	Error	Error	824	989	0	0	887	1160	0	0	0	0
2	20	15	"FOL1"	"YNL256W"	9730	33020	100	4644	4539	960	81	102	68	100	100	0	2646	2637	666	150	179	116	100	100	0	0	0	0	0	0	0	0	0	0	0	0	0	0	0	0	0	0	0	1.828	1.793	1.806	1.826	1.185	1.759	0.941	0.000	0.000	0.000	0.000	0.000	0.000	0.000	0.000	0.000	0.000	0.000	0.000	0.000	0.000	80	513	7059	6945	0.870	Error	Error	4563	2496	0	0	4458	2487	0	0	0	0
2	21	15	"SEC2"	"YNL272C"	9930	33020	90	2430	2311	500	73	113	239	100	100	0	2493	2514	550	143	215	381	100	100	0	0	0	0	0	0	0	0	0	0	0	0	0	0	0	0	0	0	0	1.003	0.944	0.938	0.944	1.190	0.896	0.923	0.000	0.000	0.000	0.000	0.000	0.000	0.000	0.000	0.000	0.000	0.000	0.000	0.000	0.000	52	420	4707	4609	0.004	Error	Error	2357	2350	0	0	2238	2371	0	0	0	0
2	1	16	""	"YNL288W"	5930	33210	100	4043	4191	665	69	74	25	100	100	0	3829	3896	851	131	139	46	100	100	0	0	0	0	0	0	0	0	0	0	0	0	0	0	0	0	0	0	0	1.075	1.095	1.118	1.109	1.150	1.051	0.938	0.000	0.000	0.000	0.000	0.000	0.000	0.000	0.000	0.000	0.000	0.000	0.000	0.000	0.000	80	519	7672	7887	0.104	Error	Error	3974	3698	0	0	4122	3765	0	0	0	0
2	2	16	"YPT11"	"YNL304W"	6140	33210	100	815	805	181	68	72	24	100	100	0	1029	999	266	126	133	41	100	100	0	0	0	0	0	0	0	0	0	0	0	0	0	0	0	0	0	0	0	0.827	0.844	0.851	0.862	1.329	0.807	0.910	0.000	0.000	0.000	0.000	0.000	0.000	0.000	0.000	0.000	0.000	0.000	0.000	0.000	0.000	80	512	1650	1610	-0.274	Error	Error	747	903	0	0	737	873	0	0	0	0
2	3	16	""	"YNL320W"	6330	33210	90	951	977	246	64	68	24	100	100	0	1559	1672	551	122	132	53	100	100	0	0	0	0	0	0	0	0	0	0	0	0	0	0	0	0	0	0	0	0.617	0.589	0.569	0.604	1.339	0.531	0.882	0.000	0.000	0.000	0.000	0.000	0.000	0.000	0.000	0.000	0.000	0.000	0.000	0.000	0.000	52	414	2324	2463	-0.696	Error	Error	887	1437	0	0	913	1550	0	0	0	0
2	4	16	""	"YNL242W"	6530	33210	90	740	710	200	62	65	28	100	100	0	1250	1179	349	122	132	69	100	100	0	0	0	0	0	0	0	0	0	0	0	0	0	0	0	0	0	0	0	0.601	0.613	0.632	0.622	1.309	0.584	0.917	0.000	0.000	0.000	0.000	0.000	0.000	0.000	0.000	0.000	0.000	0.000	0.000	0.000	0.000	52	420	1806	1705	-0.734	Error	Error	678	1128	0	0	648	1057	0	0	0	0
2	5	16	""	"YNL258C"	6740	33210	100	2559	2464	775	63	66	27	100	100	0	3525	3597	1017	129	141	66	100	100	0	0	0	0	0	0	0	0	0	0	0	0	0	0	0	0	0	0	0	0.735	0.692	0.688	0.677	1.229	0.682	0.950	0.000	0.000	0.000	0.000	0.000	0.000	0.000	0.000	0.000	0.000	0.000	0.000	0.000	0.000	80	519	5892	5869	-0.444	Error	Error	2496	3396	0	0	2401	3468	0	0	0	0
2	6	16	""	"YNL274C"	6940	33210	100	1043	1025	227	67	71	29	100	100	0	7134	7368	1936	139	155	59	100	100	0	0	0	0	0	0	0	0	0	0	0	0	0	0	0	0	0	0	0	0.140	0.133	0.135	0.132	1.262	0.123	0.915	0.000	0.000	0.000	0.000	0.000	0.000	0.000	0.000	0.000	0.000	0.000	0.000	0.000	0.000	80	512	7971	8187	-2.841	Error	Error	976	6995	0	0	958	7229	0	0	0	0
2	7	16	"RFC3"	"YNL290W"	7140	33210	100	1950	1944	454	70	88	72	100	100	0	2941	3071	840	152	189	165	100	100	0	0	0	0	0	0	0	0	0	0	0	0	0	0	0	0	0	0	0	0.674	0.642	0.662	0.642	1.351	0.618	0.903	0.000	0.000	0.000	0.000	0.000	0.000	0.000	0.000	0.000	0.000	0.000	0.000	0.000	0.000	80	505	4669	4793	-0.569	Error	Error	1880	2789	0	0	1874	2919	0	0	0	0
2	8	16	""	"YNL306W"	7330	33210	110	7406	7237	1679	75	93	72	100	100	0	12566	12598	3011	157	196	176	100	100	0	0	0	0	0	0	0	0	0	0	0	0	0	0	0	0	0	0	0	0.591	0.576	0.580	0.575	1.208	0.559	0.946	0.000	0.000	0.000	0.000	0.000	0.000	0.000	0.000	0.000	0.000	0.000	0.000	0.000	0.000	80	548	19740	19603	-0.759	Error	Error	7331	12409	0	0	7162	12441	0	0	0	0
2	9	16	"KRE1"	"YNL322C"	7530	33220	110	2135	2276	507	76	87	42	100	100	0	2194	2388	688	151	172	95	100	100	0	0	0	0	0	0	0	0	0	0	0	0	0	0	0	0	0	0	0	1.008	0.983	1.005	1.003	1.209	0.935	0.934	0.000	0.000	0.000	0.000	0.000	0.000	0.000	0.000	0.000	0.000	0.000	0.000	0.000	0.000	80	574	4102	4437	0.011	Error	Error	2059	2043	0	0	2200	2237	0	0	0	0
2	10	16	"SUI1"	"YNL244C"	7730	33220	100	12298	11642	2803	76	92	67	100	100	0	9266	8942	2510	145	177	166	100	100	0	0	0	0	0	0	0	0	0	0	0	0	0	0	0	0	0	0	0	1.340	1.315	1.342	1.338	1.213	1.278	0.948	0.000	0.000	0.000	0.000	0.000	0.000	0.000	0.000	0.000	0.000	0.000	0.000	0.000	0.000	80	519	21343	20363	0.422	Error	Error	12222	9121	0	0	11566	8797	0	0	0	0
2	11	16	""	"YNL260C"	7930	33220	100	767	787	135	74	87	64	100	100	0	1795	1894	512	148	177	169	100	100	0	0	0	0	0	0	0	0	0	0	0	0	0	0	0	0	0	0	0	0.421	0.408	0.423	0.418	1.210	0.379	0.920	0.000	0.000	0.000	0.000	0.000	0.000	0.000	0.000	0.000	0.000	0.000	0.000	0.000	0.000	80	518	2340	2459	-1.249	Error	Error	693	1647	0	0	713	1746	0	0	0	0
2	12	16	""	"YNL276C"	8130	33220	100	2426	2402	595	73	82	45	100	100	0	4932	4774	1496	140	159	79	100	100	0	0	0	0	0	0	0	0	0	0	0	0	0	0	0	0	0	0	0	0.491	0.503	0.517	0.518	1.262	0.463	0.929	0.000	0.000	0.000	0.000	0.000	0.000	0.000	0.000	0.000	0.000	0.000	0.000	0.000	0.000	80	505	7145	6963	-1.026	Error	Error	2353	4792	0	0	2329	4634	0	0	0	0
2	13	16	"PUS4"	"YNL292W"	8330	33220	100	2738	2744	605	77	86	48	100	100	0	2264	2255	477	144	157	68	100	100	0	0	0	0	0	0	0	0	0	0	0	0	0	0	0	0	0	0	0	1.255	1.263	1.263	1.265	1.198	1.224	0.928	0.000	0.000	0.000	0.000	0.000	0.000	0.000	0.000	0.000	0.000	0.000	0.000	0.000	0.000	80	513	4781	4778	0.328	Error	Error	2661	2120	0	0	2667	2111	0	0	0	0
2	14	16	"KRI1"	"YNL308C"	8540	33220	100	4380	4275	1532	76	83	43	100	100	0	4849	4920	1843	147	154	44	100	100	0	0	0	0	0	0	0	0	0	0	0	0	0	0	0	0	0	0	0	0.915	0.880	0.878	0.881	1.303	0.858	0.928	0.000	0.000	0.000	0.000	0.000	0.000	0.000	0.000	0.000	0.000	0.000	0.000	0.000	0.000	80	514	9006	8972	-0.128	Error	Error	4304	4702	0	0	4199	4773	0	0	0	0
2	15	16	""	"YNL324W"	8740	33220	100	455	457	79	75	84	49	100	100	0	922	942	197	148	161	58	100	100	0	0	0	0	0	0	0	0	0	0	0	0	0	0	0	0	0	0	0	0.491	0.481	0.494	0.485	1.268	0.467	0.895	0.000	0.000	0.000	0.000	0.000	0.000	0.000	0.000	0.000	0.000	0.000	0.000	0.000	0.000	80	505	1154	1176	-1.026	Error	Error	380	774	0	0	382	794	0	0	0	0
2	16	16	""	"YNL246W"	8930	33220	100	2207	2212	317	76	89	47	100	100	0	2138	2153	365	146	169	87	100	100	0	0	0	0	0	0	0	0	0	0	0	0	0	0	0	0	0	0	0	1.070	1.064	1.086	1.070	1.189	1.025	0.913	0.000	0.000	0.000	0.000	0.000	0.000	0.000	0.000	0.000	0.000	0.000	0.000	0.000	0.000	80	506	4123	4143	0.097	Error	Error	2131	1992	0	0	2136	2007	0	0	0	0
2	17	16	"POL2"	"YNL262W"	9130	33220	90	784	852	427	75	86	45	100	100	0	1084	1254	691	146	171	112	100	96	0	0	0	0	0	0	0	0	0	0	0	0	0	0	0	0	0	0	0	0.756	0.701	0.721	0.737	1.318	0.645	0.928	0.000	0.000	0.000	0.000	0.000	0.000	0.000	0.000	0.000	0.000	0.000	0.000	0.000	0.000	52	420	1647	1885	-0.404	Error	Error	709	938	0	0	777	1108	0	0	0	0
2	18	16	""	"YNL278W"	9340	33220	100	4128	4305	1262	72	77	27	100	100	0	4152	4546	1407	144	152	46	100	100	0	0	0	0	0	0	0	0	0	0	0	0	0	0	0	0	0	0	0	1.012	0.962	0.997	0.966	1.232	0.937	0.939	0.000	0.000	0.000	0.000	0.000	0.000	0.000	0.000	0.000	0.000	0.000	0.000	0.000	0.000	80	518	8064	8635	0.017	Error	Error	4056	4008	0	0	4233	4402	0	0	0	0
2	19	16	""	"YNL294C"	9540	33220	100	2531	2440	379	78	87	38	100	100	0	4828	4748	797	149	161	60	100	100	0	0	0	0	0	0	0	0	0	0	0	0	0	0	0	0	0	0	0	0.524	0.514	0.526	0.514	1.189	0.495	0.942	0.000	0.000	0.000	0.000	0.000	0.000	0.000	0.000	0.000	0.000	0.000	0.000	0.000	0.000	80	518	7132	6961	-0.932	Error	Error	2453	4679	0	0	2362	4599	0	0	0	0
2	20	16	""	"YNL310C"	9740	33220	110	2421	2519	642	90	103	48	100	100	0	2268	2505	692	164	179	67	100	100	0	0	0	0	0	0	0	0	0	0	0	0	0	0	0	0	0	0	0	1.108	1.038	1.064	1.045	1.211	1.037	0.912	0.000	0.000	0.000	0.000	0.000	0.000	0.000	0.000	0.000	0.000	0.000	0.000	0.000	0.000	80	568	4435	4770	0.148	Error	Error	2331	2104	0	0	2429	2341	0	0	0	0
2	21	16	""	"YNL326C"	9940	33220	110	1150	1169	179	88	117	81	100	100	0	1758	1763	357	164	208	136	100	100	0	0	0	0	0	0	0	0	0	0	0	0	0	0	0	0	0	0	0	0.666	0.676	0.680	0.683	1.210	0.644	0.900	0.000	0.000	0.000	0.000	0.000	0.000	0.000	0.000	0.000	0.000	0.000	0.000	0.000	0.000	80	608	2656	2680	-0.586	Error	Error	1062	1594	0	0	1081	1599	0	0	0	0
2	1	17	""	"YOR042W"	5920	33400	90	1720	1754	299	71	104	227	100	100	0	3947	3998	1023	135	260	729	100	100	0	0	0	0	0	0	0	0	0	0	0	0	0	0	0	0	0	0	0	0.433	0.436	0.457	0.444	1.204	0.405	0.921	0.000	0.000	0.000	0.000	0.000	0.000	0.000	0.000	0.000	0.000	0.000	0.000	0.000	0.000	52	406	5461	5546	-1.209	Error	Error	1649	3812	0	0	1683	3863	0	0	0	0
2	2	17	"ASE1"	"YOR058C"	6140	33410	100	2880	2627	822	65	76	63	100	100	0	4246	3808	1431	124	156	257	98	96	0	0	0	0	0	0	0	0	0	0	0	0	0	0	0	0	0	0	0	0.683	0.695	0.695	0.740	1.445	0.662	0.940	0.000	0.000	0.000	0.000	0.000	0.000	0.000	0.000	0.000	0.000	0.000	0.000	0.000	0.000	80	518	6937	6246	-0.550	Error	Error	2815	4122	0	0	2562	3684	0	0	0	0
2	3	17	"CDC21"	"YOR074C"	6340	33410	100	641	619	197	62	64	19	100	100	0	928	920	280	116	120	28	100	100	0	0	0	0	0	0	0	0	0	0	0	0	0	0	0	0	0	0	0	0.713	0.693	0.695	0.691	1.336	0.671	0.905	0.000	0.000	0.000	0.000	0.000	0.000	0.000	0.000	0.000	0.000	0.000	0.000	0.000	0.000	80	505	1391	1361	-0.488	Error	Error	579	812	0	0	557	804	0	0	0	0
2	4	17	"PTC5"	"YOR090C"	6530	33410	100	1988	1963	435	66	70	26	100	100	0	3018	3150	907	121	137	70	100	100	0	0	0	0	0	0	0	0	0	0	0	0	0	0	0	0	0	0	0	0.663	0.626	0.629	0.638	1.211	0.580	0.918	0.000	0.000	0.000	0.000	0.000	0.000	0.000	0.000	0.000	0.000	0.000	0.000	0.000	0.000	80	497	4819	4926	-0.592	Error	Error	1922	2897	0	0	1897	3029	0	0	0	0
2	5	17	"VAM3"	"YOR106W"	6730	33410	100	1143	1137	351	75	91	54	100	100	0	2370	2392	821	137	180	124	100	100	0	0	0	0	0	0	0	0	0	0	0	0	0	0	0	0	0	0	0	0.478	0.471	0.476	0.473	1.234	0.443	0.912	0.000	0.000	0.000	0.000	0.000	0.000	0.000	0.000	0.000	0.000	0.000	0.000	0.000	0.000	80	513	3301	3317	-1.064	Error	Error	1068	2233	0	0	1062	2255	0	0	0	0
2	6	17	"PFY1"	"YOR122C"	6940	33410	100	11611	11484	2288	87	102	54	100	100	0	15500	15861	3069	160	193	118	100	100	0	0	0	0	0	0	0	0	0	0	0	0	0	0	0	0	0	0	0	0.751	0.726	0.747	0.723	1.212	0.718	0.940	0.000	0.000	0.000	0.000	0.000	0.000	0.000	0.000	0.000	0.000	0.000	0.000	0.000	0.000	80	505	26864	27098	-0.413	Error	Error	11524	15340	0	0	11397	15701	0	0	0	0
2	7	17	""	"YOR044W"	7130	33410	100	1482	1652	531	91	99	37	100	100	0	1821	2050	720	158	174	71	100	100	0	0	0	0	0	0	0	0	0	0	0	0	0	0	0	0	0	0	0	0.836	0.825	0.854	0.838	1.226	0.791	0.916	0.000	0.000	0.000	0.000	0.000	0.000	0.000	0.000	0.000	0.000	0.000	0.000	0.000	0.000	80	505	3054	3453	-0.258	Error	Error	1391	1663	0	0	1561	1892	0	0	0	0
2	8	17	""	"YOR060C"	7340	33410	100	698	721	198	82	88	31	100	100	0	1159	1211	348	147	156	51	100	100	0	0	0	0	0	0	0	0	0	0	0	0	0	0	0	0	0	0	0	0.609	0.601	0.620	0.602	1.288	0.566	0.886	0.000	0.000	0.000	0.000	0.000	0.000	0.000	0.000	0.000	0.000	0.000	0.000	0.000	0.000	80	513	1628	1703	-0.716	Error	Error	616	1012	0	0	639	1064	0	0	0	0
2	9	17	""	"YOR076C"	7540	33410	100	1004	985	252	77	81	27	100	100	0	1537	1595	415	139	148	54	100	100	0	0	0	0	0	0	0	0	0	0	0	0	0	0	0	0	0	0	0	0.663	0.624	0.624	0.621	1.238	0.605	0.902	0.000	0.000	0.000	0.000	0.000	0.000	0.000	0.000	0.000	0.000	0.000	0.000	0.000	0.000	80	488	2325	2364	-0.593	Error	Error	927	1398	0	0	908	1456	0	0	0	0
2	10	17	"ECM3"	"YOR092W"	7720	33410	90	4176	3870	1005	72	105	218	100	100	0	2243	2088	583	137	174	241	100	98	0	0	0	0	0	0	0	0	0	0	0	0	0	0	0	0	0	0	0	1.949	1.947	1.968	1.967	1.187	1.888	0.933	0.000	0.000	0.000	0.000	0.000	0.000	0.000	0.000	0.000	0.000	0.000	0.000	0.000	0.000	52	400	6210	5749	0.963	Error	Error	4104	2106	0	0	3798	1951	0	0	0	0
2	11	17	""	"YOR108W"	7930	33410	90	10603	10385	2872	77	141	513	100	100	0	8670	7777	2150	143	232	663	100	100	0	0	0	0	0	0	0	0	0	0	0	0	0	0	0	0	0	0	0	1.234	1.350	1.345	1.349	1.215	1.305	0.942	0.000	0.000	0.000	0.000	0.000	0.000	0.000	0.000	0.000	0.000	0.000	0.000	0.000	0.000	52	414	19053	17942	0.304	Error	Error	10526	8527	0	0	10308	7634	0	0	0	0
2	12	17	"UBP2"	"YOR124C"	8130	33420	100	4231	3981	931	76	123	455	100	100	0	5615	5329	1512	143	213	590	98	96	0	0	0	0	0	0	0	0	0	0	0	0	0	0	0	0	0	0	0	0.759	0.753	0.741	0.779	1.290	0.711	0.940	0.000	0.000	0.000	0.000	0.000	0.000	0.000	0.000	0.000	0.000	0.000	0.000	0.000	0.000	80	513	9627	9091	-0.397	Error	Error	4155	5472	0	0	3905	5186	0	0	0	0
2	13	17	"DBP5"	"YOR046C"	8330	33420	100	4585	4483	1453	78	91	52	100	100	0	4828	5046	1805	152	179	117	100	100	0	0	0	0	0	0	0	0	0	0	0	0	0	0	0	0	0	0	0	0.964	0.900	0.898	0.910	1.185	0.862	0.922	0.000	0.000	0.000	0.000	0.000	0.000	0.000	0.000	0.000	0.000	0.000	0.000	0.000	0.000	80	504	9183	9299	-0.053	Error	Error	4507	4676	0	0	4405	4894	0	0	0	0
2	14	17	""	"YOR062C"	8530	33420	100	2738	2526	1080	81	96	57	100	100	0	3510	3422	1529	160	191	127	100	100	0	0	0	0	0	0	0	0	0	0	0	0	0	0	0	0	0	0	0	0.793	0.750	0.731	0.754	1.259	0.705	0.920	0.000	0.000	0.000	0.000	0.000	0.000	0.000	0.000	0.000	0.000	0.000	0.000	0.000	0.000	80	506	6007	5707	-0.334	Error	Error	2657	3350	0	0	2445	3262	0	0	0	0
2	15	17	""	"YOR078W"	8730	33420	100	2661	2720	616	81	94	49	100	100	0	4055	4210	1240	164	192	149	100	100	0	0	0	0	0	0	0	0	0	0	0	0	0	0	0	0	0	0	0	0.663	0.652	0.669	0.664	1.204	0.609	0.930	0.000	0.000	0.000	0.000	0.000	0.000	0.000	0.000	0.000	0.000	0.000	0.000	0.000	0.000	80	513	6471	6685	-0.593	Error	Error	2580	3891	0	0	2639	4046	0	0	0	0
2	16	17	"ARF3"	"YOR094W"	8940	33420	100	2542	2380	551	74	82	36	100	100	0	2542	2460	624	155	174	120	100	100	0	0	0	0	0	0	0	0	0	0	0	0	0	0	0	0	0	0	0	1.034	1.000	1.046	1.006	1.298	0.982	0.932	0.000	0.000	0.000	0.000	0.000	0.000	0.000	0.000	0.000	0.000	0.000	0.000	0.000	0.000	80	521	4855	4611	0.048	Error	Error	2468	2387	0	0	2306	2305	0	0	0	0
2	17	17	""	"YOR110W"	9140	33420	80	489	512	189	73	77	24	100	100	0	818	815	318	151	160	50	100	100	0	0	0	0	0	0	0	0	0	0	0	0	0	0	0	0	0	0	0	0.624	0.661	0.692	0.691	1.427	0.618	0.829	0.000	0.000	0.000	0.000	0.000	0.000	0.000	0.000	0.000	0.000	0.000	0.000	0.000	0.000	52	340	1083	1103	-0.681	Error	Error	416	667	0	0	439	664	0	0	0	0
2	18	17	"IAH1"	"YOR126C"	9340	33420	100	1084	1091	242	76	80	25	100	100	0	1668	1697	377	149	161	50	100	100	0	0	0	0	0	0	0	0	0	0	0	0	0	0	0	0	0	0	0	0.664	0.656	0.655	0.651	1.246	0.629	0.921	0.000	0.000	0.000	0.000	0.000	0.000	0.000	0.000	0.000	0.000	0.000	0.000	0.000	0.000	80	520	2527	2563	-0.592	Error	Error	1008	1519	0	0	1015	1548	0	0	0	0
2	19	17	"RAT1"	"YOR048C"	9540	33430	90	668	657	203	81	88	34	100	100	0	1006	1039	364	156	178	90	100	100	0	0	0	0	0	0	0	0	0	0	0	0	0	0	0	0	0	0	0	0.691	0.652	0.657	0.666	1.345	0.605	0.865	0.000	0.000	0.000	0.000	0.000	0.000	0.000	0.000	0.000	0.000	0.000	0.000	0.000	0.000	52	414	1437	1459	-0.534	Error	Error	587	850	0	0	576	883	0	0	0	0
2	20	17	""	"YOR064C"	9740	33420	110	1866	2002	542	84	94	39	100	100	0	3953	4212	1152	162	187	90	100	100	0	0	0	0	0	0	0	0	0	0	0	0	0	0	0	0	0	0	0	0.470	0.474	0.477	0.470	1.200	0.462	0.934	0.000	0.000	0.000	0.000	0.000	0.000	0.000	0.000	0.000	0.000	0.000	0.000	0.000	0.000	80	567	5573	5968	-1.089	Error	Error	1782	3791	0	0	1918	4050	0	0	0	0
2	21	17	""	"YOR080W"	9930	33430	110	1599	1668	404	85	92	38	100	100	0	2903	3026	1024	166	189	105	100	98	0	0	0	0	0	0	0	0	0	0	0	0	0	0	0	0	0	0	0	0.553	0.553	0.540	0.588	1.418	0.517	0.928	0.000	0.000	0.000	0.000	0.000	0.000	0.000	0.000	0.000	0.000	0.000	0.000	0.000	0.000	80	579	4251	4443	-0.854	Error	Error	1514	2737	0	0	1583	2860	0	0	0	0
2	1	18	"RPS7A"	"YOR096W"	5930	33610	100	24880	24698	4419	75	86	48	100	100	0	15115	14565	2775	128	138	47	100	100	0	0	0	0	0	0	0	0	0	0	0	0	0	0	0	0	0	0	0	1.655	1.706	1.667	1.714	1.179	1.701	0.948	0.000	0.000	0.000	0.000	0.000	0.000	0.000	0.000	0.000	0.000	0.000	0.000	0.000	0.000	80	532	39792	39060	0.727	Error	Error	24805	14987	0	0	24623	14437	0	0	0	0
2	2	18	""	"YOR112W"	6140	33610	100	1633	1608	291	70	80	50	100	100	0	2045	2050	395	123	134	87	100	100	0	0	0	0	0	0	0	0	0	0	0	0	0	0	0	0	0	0	0	0.813	0.798	0.811	0.799	1.262	0.771	0.909	0.000	0.000	0.000	0.000	0.000	0.000	0.000	0.000	0.000	0.000	0.000	0.000	0.000	0.000	80	505	3485	3465	-0.298	Error	Error	1563	1922	0	0	1538	1927	0	0	0	0
2	3	18	"ADE2"	"YOR128C"	6330	33610	100	14763	15013	2940	70	134	217	100	100	0	1407	1395	295	119	150	141	100	100	0	0	0	0	0	0	0	0	0	0	0	0	0	0	0	0	0	0	0	11.408	11.711	11.812	11.795	1.195	11.946	0.882	0.000	0.000	0.000	0.000	0.000	0.000	0.000	0.000	0.000	0.000	0.000	0.000	0.000	0.000	80	512	15981	16219	3.512	Error	Error	14693	1288	0	0	14943	1276	0	0	0	0
2	4	18	"PHO85"	"YPL031C"	6550	33600	110	2167	2023	588	73	153	247	98	92	0	3253	3069	915	123	164	196	100	96	0	0	0	0	0	0	0	0	0	0	0	0	0	0	0	0	0	0	0	0.669	0.662	0.669	0.672	1.260	0.653	0.920	0.000	0.000	0.000	0.000	0.000	0.000	0.000	0.000	0.000	0.000	0.000	0.000	0.000	0.000	80	569	5224	4896	-0.580	Error	Error	2094	3130	0	0	1950	2946	0	0	0	0
2	5	18	""	"YPL047W"	6730	33610	100	1212	1208	321	80	103	67	100	100	0	1221	1209	340	133	149	58	100	100	0	0	0	0	0	0	0	0	0	0	0	0	0	0	0	0	0	0	0	1.040	1.048	1.023	1.054	1.261	0.993	0.917	0.000	0.000	0.000	0.000	0.000	0.000	0.000	0.000	0.000	0.000	0.000	0.000	0.000	0.000	80	487	2220	2204	0.057	Error	Error	1132	1088	0	0	1128	1076	0	0	0	0
2	6	18	""	"YPL063W"	6930	33610	100	4583	4368	1139	92	103	47	100	100	0	3972	4055	1171	147	159	57	100	100	0	0	0	0	0	0	0	0	0	0	0	0	0	0	0	0	0	0	0	1.174	1.094	1.081	1.104	1.237	1.042	0.922	0.000	0.000	0.000	0.000	0.000	0.000	0.000	0.000	0.000	0.000	0.000	0.000	0.000	0.000	80	506	8316	8184	0.232	Error	Error	4491	3825	0	0	4276	3908	0	0	0	0
2	7	18	"RPL21B"	"YPL079W"	7130	33610	100	13630	13804	4671	92	103	47	100	100	0	7650	7069	2746	144	155	64	100	100	0	0	0	0	0	0	0	0	0	0	0	0	0	0	0	0	0	0	0	1.804	1.980	2.017	2.045	1.322	1.932	0.928	0.000	0.000	0.000	0.000	0.000	0.000	0.000	0.000	0.000	0.000	0.000	0.000	0.000	0.000	80	512	21044	20637	0.851	Error	Error	13538	7506	0	0	13712	6925	0	0	0	0
2	8	18	""	"YPL095C"	7340	33610	100	2534	2392	550	76	83	38	100	100	0	2651	2617	654	134	141	58	100	100	0	0	0	0	0	0	0	0	0	0	0	0	0	0	0	0	0	0	0	0.977	0.933	0.938	0.935	1.224	0.921	0.932	0.000	0.000	0.000	0.000	0.000	0.000	0.000	0.000	0.000	0.000	0.000	0.000	0.000	0.000	80	512	4975	4799	-0.034	Error	Error	2458	2517	0	0	2316	2483	0	0	0	0
2	9	18	"CAR1"	"YPL111W"	7540	33610	100	1638	1584	361	76	79	24	100	100	0	1745	1745	376	133	141	53	100	100	0	0	0	0	0	0	0	0	0	0	0	0	0	0	0	0	0	0	0	0.969	0.935	0.964	0.928	1.230	0.927	0.928	0.000	0.000	0.000	0.000	0.000	0.000	0.000	0.000	0.000	0.000	0.000	0.000	0.000	0.000	80	512	3174	3120	-0.045	Error	Error	1562	1612	0	0	1508	1612	0	0	0	0
2	10	18	""	"YPL033C"	7740	33610	100	339	341	76	71	74	19	100	100	0	709	725	161	135	140	37	100	100	0	0	0	0	0	0	0	0	0	0	0	0	0	0	0	0	0	0	0	0.467	0.458	0.464	0.456	1.287	0.442	0.888	0.000	0.000	0.000	0.000	0.000	0.000	0.000	0.000	0.000	0.000	0.000	0.000	0.000	0.000	80	514	842	860	-1.099	Error	Error	268	574	0	0	270	590	0	0	0	0
2	11	18	"DIG1"	"YPL049C"	7920	33610	90	896	922	175	74	101	137	100	100	0	1586	1639	422	145	209	303	100	100	0	0	0	0	0	0	0	0	0	0	0	0	0	0	0	0	0	0	0	0.570	0.568	0.580	0.578	1.185	0.537	0.915	0.000	0.000	0.000	0.000	0.000	0.000	0.000	0.000	0.000	0.000	0.000	0.000	0.000	0.000	52	406	2263	2342	-0.810	Error	Error	822	1441	0	0	848	1494	0	0	0	0
2	12	18	"VPS28"	"YPL065W"	8140	33620	110	1426	1444	406	75	99	116	100	100	0	1866	1955	628	142	193	248	98	98	0	0	0	0	0	0	0	0	0	0	0	0	0	0	0	0	0	0	0	0.784	0.755	0.777	0.774	1.305	0.702	0.908	0.000	0.000	0.000	0.000	0.000	0.000	0.000	0.000	0.000	0.000	0.000	0.000	0.000	0.000	80	538	3075	3182	-0.352	Error	Error	1351	1724	0	0	1369	1813	0	0	0	0
2	13	18	"RPS9A"	"YPL081W"	8330	33620	100	7755	7440	1788	79	92	69	100	100	0	5355	5415	1629	151	180	189	100	100	0	0	0	0	0	0	0	0	0	0	0	0	0	0	0	0	0	0	0	1.475	1.398	1.411	1.426	1.239	1.342	0.925	0.000	0.000	0.000	0.000	0.000	0.000	0.000	0.000	0.000	0.000	0.000	0.000	0.000	0.000	80	504	12880	12625	0.561	Error	Error	7676	5204	0	0	7361	5264	0	0	0	0
2	14	18	"MSY1"	"YPL097W"	8540	33620	100	2197	2226	582	77	84	65	100	100	0	3257	3139	922	153	174	184	100	100	0	0	0	0	0	0	0	0	0	0	0	0	0	0	0	0	0	0	0	0.683	0.720	0.735	0.729	1.206	0.677	0.923	0.000	0.000	0.000	0.000	0.000	0.000	0.000	0.000	0.000	0.000	0.000	0.000	0.000	0.000	80	505	5224	5135	-0.550	Error	Error	2120	3104	0	0	2149	2986	0	0	0	0
2	15	18	""	"YPL113C"	8730	33620	100	665	666	121	74	76	21	100	100	0	1242	1294	264	151	161	50	100	100	0	0	0	0	0	0	0	0	0	0	0	0	0	0	0	0	0	0	0	0.542	0.518	0.520	0.520	1.213	0.499	0.894	0.000	0.000	0.000	0.000	0.000	0.000	0.000	0.000	0.000	0.000	0.000	0.000	0.000	0.000	80	512	1682	1735	-0.884	Error	Error	591	1091	0	0	592	1143	0	0	0	0
2	16	18	""	"YPL035C"	8940	33620	100	1002	964	225	71	75	41	100	100	0	1729	1659	405	149	166	129	100	100	0	0	0	0	0	0	0	0	0	0	0	0	0	0	0	0	0	0	0	0.589	0.591	0.598	0.593	1.239	0.564	0.929	0.000	0.000	0.000	0.000	0.000	0.000	0.000	0.000	0.000	0.000	0.000	0.000	0.000	0.000	80	512	2511	2403	-0.763	Error	Error	931	1580	0	0	893	1510	0	0	0	0
2	17	18	"ARL3"	"YPL051W"	9140	33620	100	2110	2079	425	74	88	56	100	100	0	4145	4125	931	148	171	100	100	100	0	0	0	0	0	0	0	0	0	0	0	0	0	0	0	0	0	0	0	0.509	0.504	0.513	0.505	1.215	0.478	0.938	0.000	0.000	0.000	0.000	0.000	0.000	0.000	0.000	0.000	0.000	0.000	0.000	0.000	0.000	80	512	6033	5982	-0.973	Error	Error	2036	3997	0	0	2005	3977	0	0	0	0
2	18	18	""	"YPL067C"	9340	33620	100	491	524	125	76	88	47	100	100	0	3286	3491	1069	156	185	98	100	100	0	0	0	0	0	0	0	0	0	0	0	0	0	0	0	0	0	0	0	0.133	0.134	0.139	0.136	1.284	0.123	0.886	0.000	0.000	0.000	0.000	0.000	0.000	0.000	0.000	0.000	0.000	0.000	0.000	0.000	0.000	80	469	3545	3783	-2.915	Error	Error	415	3130	0	0	448	3335	0	0	0	0
2	19	18	"SEN54"	"YPL083C"	9540	33620	110	2551	2629	750	76	83	35	100	100	0	3550	3694	1022	152	180	101	100	100	0	0	0	0	0	0	0	0	0	0	0	0	0	0	0	0	0	0	0	0.728	0.721	0.743	0.713	1.230	0.702	0.929	0.000	0.000	0.000	0.000	0.000	0.000	0.000	0.000	0.000	0.000	0.000	0.000	0.000	0.000	80	576	5873	6095	-0.457	Error	Error	2475	3398	0	0	2553	3542	0	0	0	0
2	20	18	""	"YPL099C"	9740	33620	100	1160	1172	221	76	81	30	100	100	0	2957	2947	620	151	173	81	100	100	0	0	0	0	0	0	0	0	0	0	0	0	0	0	0	0	0	0	0	0.386	0.392	0.403	0.393	1.236	0.375	0.925	0.000	0.000	0.000	0.000	0.000	0.000	0.000	0.000	0.000	0.000	0.000	0.000	0.000	0.000	80	512	3890	3892	-1.372	Error	Error	1084	2806	0	0	1096	2796	0	0	0	0
2	21	18	"BEM3"	"YPL115C"	9940	33620	100	2065	1940	536	85	116	112	100	100	0	1696	1705	456	168	231	246	100	97	0	0	0	0	0	0	0	0	0	0	0	0	0	0	0	0	0	0	0	1.296	1.207	1.219	1.196	1.258	1.190	0.878	0.000	0.000	0.000	0.000	0.000	0.000	0.000	0.000	0.000	0.000	0.000	0.000	0.000	0.000	80	524	3508	3392	0.374	Error	Error	1980	1528	0	0	1855	1537	0	0	0	0
2	1	19	"EGD1"	"YPL037C"	5930	33810	100	22928	21493	7846	79	96	62	100	100	0	14580	14229	5156	135	154	70	100	100	0	0	0	0	0	0	0	0	0	0	0	0	0	0	0	0	0	0	0	1.582	1.519	1.537	1.524	1.241	1.489	0.945	0.000	0.000	0.000	0.000	0.000	0.000	0.000	0.000	0.000	0.000	0.000	0.000	0.000	0.000	80	518	37294	35508	0.662	Error	Error	22849	14445	0	0	21414	14094	0	0	0	0
2	2	19	"KTR6"	"YPL053C"	6130	33810	100	4170	4115	941	73	84	51	100	100	0	8648	8382	2408	130	147	64	100	100	0	0	0	0	0	0	0	0	0	0	0	0	0	0	0	0	0	0	0	0.481	0.490	0.490	0.504	1.237	0.466	0.946	0.000	0.000	0.000	0.000	0.000	0.000	0.000	0.000	0.000	0.000	0.000	0.000	0.000	0.000	80	521	12615	12294	-1.056	Error	Error	4097	8518	0	0	4042	8252	0	0	0	0
2	3	19	"BTS1"	"YPL069C"	6340	33810	100	1635	1682	373	66	71	22	100	100	0	2644	2682	635	120	130	41	100	100	0	0	0	0	0	0	0	0	0	0	0	0	0	0	0	0	0	0	0	0.622	0.631	0.641	0.634	1.197	0.620	0.936	0.000	0.000	0.000	0.000	0.000	0.000	0.000	0.000	0.000	0.000	0.000	0.000	0.000	0.000	80	478	4093	4178	-0.686	Error	Error	1569	2524	0	0	1616	2562	0	0	0	0
2	4	19	"SEC16"	"YPL085W"	6530	33810	80	436	489	288	64	69	21	100	100	0	625	709	457	118	125	36	100	98	0	0	0	0	0	0	0	0	0	0	0	0	0	0	0	0	0	0	0	0.734	0.719	0.738	0.798	1.515	0.629	0.866	0.000	0.000	0.000	0.000	0.000	0.000	0.000	0.000	0.000	0.000	0.000	0.000	0.000	0.000	52	340	879	1016	-0.447	Error	Error	372	507	0	0	425	591	0	0	0	0
2	5	19	""	"YPL101W"	6740	33810	100	1415	1396	311	68	75	40	100	100	0	1945	2003	498	126	137	58	100	100	0	0	0	0	0	0	0	0	0	0	0	0	0	0	0	0	0	0	0	0.741	0.708	0.717	0.708	1.212	0.672	0.930	0.000	0.000	0.000	0.000	0.000	0.000	0.000	0.000	0.000	0.000	0.000	0.000	0.000	0.000	80	527	3166	3205	-0.433	Error	Error	1347	1819	0	0	1328	1877	0	0	0	0
2	6	19	"IDI1"	"YPL117C"	6940	33810	100	8496	8946	3407	78	100	95	100	100	0	9991	9713	3229	137	157	81	100	100	0	0	0	0	0	0	0	0	0	0	0	0	0	0	0	0	0	0	0	0.854	0.926	0.882	0.904	1.265	0.920	0.930	0.000	0.000	0.000	0.000	0.000	0.000	0.000	0.000	0.000	0.000	0.000	0.000	0.000	0.000	80	506	18272	18444	-0.227	Error	Error	8418	9854	0	0	8868	9576	0	0	0	0
2	7	19	"RPS23B"	"YPR132W"	7130	33810	100	30677	27604	7958	75	105	104	100	100	0	17710	16374	4897	138	157	85	100	100	0	0	0	0	0	0	0	0	0	0	0	0	0	0	0	0	0	0	0	1.742	1.696	1.697	1.693	1.214	1.673	0.944	0.000	0.000	0.000	0.000	0.000	0.000	0.000	0.000	0.000	0.000	0.000	0.000	0.000	0.000	80	512	48174	43765	0.800	Error	Error	30602	17572	0	0	27529	16236	0	0	0	0
2	8	19	""	"YPR148C"	7340	33810	100	4242	4133	993	71	85	61	100	100	0	10324	10515	2333	133	145	71	100	100	0	0	0	0	0	0	0	0	0	0	0	0	0	0	0	0	0	0	0	0.409	0.391	0.408	0.385	1.258	0.373	0.925	0.000	0.000	0.000	0.000	0.000	0.000	0.000	0.000	0.000	0.000	0.000	0.000	0.000	0.000	80	529	14362	14444	-1.289	Error	Error	4171	10191	0	0	4062	10382	0	0	0	0
2	9	19	"KIM3"	"YPR164W"	7540	33810	90	545	572	279	70	74	31	100	100	0	1086	1125	500	132	143	89	100	100	0	0	0	0	0	0	0	0	0	0	0	0	0	0	0	0	0	0	0	0.498	0.506	0.510	0.491	1.496	0.497	0.832	0.000	0.000	0.000	0.000	0.000	0.000	0.000	0.000	0.000	0.000	0.000	0.000	0.000	0.000	52	400	1429	1495	-1.006	Error	Error	475	954	0	0	502	993	0	0	0	0
2	10	19	"AOS1"	"YPR180W"	7720	33810	90	1759	1717	428	71	125	303	100	98	0	3289	3424	1073	136	283	726	100	96	0	0	0	0	0	0	0	0	0	0	0	0	0	0	0	0	0	0	0	0.535	0.501	0.479	0.510	1.224	0.467	0.914	0.000	0.000	0.000	0.000	0.000	0.000	0.000	0.000	0.000	0.000	0.000	0.000	0.000	0.000	52	400	4841	4934	-0.901	Error	Error	1688	3153	0	0	1646	3288	0	0	0	0
2	11	19	""	"YPR196W"	7940	33820	100	1500	1529	293	71	83	109	100	100	0	1293	1275	266	139	180	350	100	96	0	0	0	0	0	0	0	0	0	0	0	0	0	0	0	0	0	0	0	1.238	1.283	1.283	1.295	1.261	1.266	0.903	0.000	0.000	0.000	0.000	0.000	0.000	0.000	0.000	0.000	0.000	0.000	0.000	0.000	0.000	80	462	2583	2594	0.308	Error	Error	1429	1154	0	0	1458	1136	0	0	0	0
2	12	19	""	"EMPTY"	8130	33810	150	92	251	305	68	72	25	48	39	0	174	347	385	129	136	40	50	39	0	0	0	0	0	0	0	0	0	0	0	0	0	0	0	0	0	0	0	0.533	0.839	0.807	0.808	2.657	0.783	0.849	0.000	0.000	0.000	0.000	0.000	0.000	0.000	0.000	0.000	0.000	0.000	0.000	0.000	0.000	156	732	69	401	-0.907	Error	Error	24	45	0	0	183	218	0	0	-75	0
2	13	19	"MSS18"	"YPR134W"	8330	33820	100	1195	1274	264	72	73	20	100	100	0	3337	3434	898	136	142	37	100	100	0	0	0	0	0	0	0	0	0	0	0	0	0	0	0	0	0	0	0	0.351	0.364	0.365	0.370	1.194	0.341	0.929	0.000	0.000	0.000	0.000	0.000	0.000	0.000	0.000	0.000	0.000	0.000	0.000	0.000	0.000	80	454	4324	4500	-1.511	Error	Error	1123	3201	0	0	1202	3298	0	0	0	0
2	14	19	""	"YPR150W"	8540	33820	100	1357	1272	331	72	73	19	100	100	0	4869	4741	1306	140	146	38	100	100	0	0	0	0	0	0	0	0	0	0	0	0	0	0	0	0	0	0	0	0.272	0.261	0.262	0.259	1.310	0.252	0.925	0.000	0.000	0.000	0.000	0.000	0.000	0.000	0.000	0.000	0.000	0.000	0.000	0.000	0.000	80	469	6014	5801	-1.880	Error	Error	1285	4729	0	0	1200	4601	0	0	0	0
2	15	19	"MRP2"	"YPR166C"	8720	33820	90	9049	8714	2327	74	262	1237	100	100	0	15120	13861	3878	150	545	2247	100	100	0	0	0	0	0	0	0	0	0	0	0	0	0	0	0	0	0	0	0	0.600	0.630	0.637	0.635	1.220	0.613	0.933	0.000	0.000	0.000	0.000	0.000	0.000	0.000	0.000	0.000	0.000	0.000	0.000	0.000	0.000	52	382	23945	22351	-0.738	Error	Error	8975	14970	0	0	8640	13711	0	0	0	0
2	16	19	"SMX3"	"YPR182W"	8940	33830	120	941	963	646	75	212	987	45	7	0	1145	1199	741	152	432	1795	17	0	0	0	0	0	0	0	0	0	0	0	0	0	0	0	0	0	0	0	0	0.872	0.848	0.835	0.821	1.637	0.820	0.848	0.000	0.000	0.000	0.000	0.000	0.000	0.000	0.000	0.000	0.000	0.000	0.000	0.000	0.000	120	607	1859	1935	-0.197	Error	Error	866	993	0	0	888	1047	0	0	0	0
2	17	19	"SGE1"	"YPR198W"	9140	33820	100	200	213	77	74	94	71	88	33	0	3593	3681	986	145	181	153	100	100	0	0	0	0	0	0	0	0	0	0	0	0	0	0	0	0	0	0	0	0.037	0.039	0.035	0.038	1.646	0.033	0.345	0.000	0.000	0.000	0.000	0.000	0.000	0.000	0.000	0.000	0.000	0.000	0.000	0.000	0.000	80	424	3574	3675	-4.774	Error	Error	126	3448	0	0	139	3536	0	0	0	0
2	18	19	""	"EMPTY"	9330	33810	150	96	141	118	71	84	53	34	24	0	179	249	178	139	167	116	31	16	0	0	0	0	0	0	0	0	0	0	0	0	0	0	0	0	0	0	0	0.625	0.636	0.584	0.615	3.043	0.418	0.568	0.000	0.000	0.000	0.000	0.000	0.000	0.000	0.000	0.000	0.000	0.000	0.000	0.000	0.000	156	755	65	180	-0.678	Error	Error	25	40	0	0	70	110	0	0	-75	0
2	19	19	""	"YPR136C"	9540	33820	90	745	721	173	68	69	17	100	100	0	1053	1042	275	131	137	35	100	100	0	0	0	0	0	0	0	0	0	0	0	0	0	0	0	0	0	0	0	0.734	0.717	0.730	0.720	1.327	0.695	0.879	0.000	0.000	0.000	0.000	0.000	0.000	0.000	0.000	0.000	0.000	0.000	0.000	0.000	0.000	52	390	1599	1564	-0.446	Error	Error	677	922	0	0	653	911	0	0	0	0
2	20	19	""	"YPR152C"	9730	33820	90	804	771	119	66	71	38	100	100	0	887	894	144	132	143	78	100	100	0	0	0	0	0	0	0	0	0	0	0	0	0	0	0	0	0	0	0	0.977	0.925	0.922	0.928	1.267	0.894	0.905	0.000	0.000	0.000	0.000	0.000	0.000	0.000	0.000	0.000	0.000	0.000	0.000	0.000	0.000	52	396	1493	1467	-0.033	Error	Error	738	755	0	0	705	762	0	0	0	0
2	21	19	"NUT2"	"YPR168W"	9950	33830	90	351	366	201	72	84	47	98	80	0	493	649	372	139	166	92	98	80	0	0	0	0	0	0	0	0	0	0	0	0	0	0	0	0	0	0	0	0.788	0.576	0.593	0.575	1.638	0.507	0.738	0.000	0.000	0.000	0.000	0.000	0.000	0.000	0.000	0.000	0.000	0.000	0.000	0.000	0.000	52	389	633	804	-0.343	Error	Error	279	354	0	0	294	510	0	0	0	0
2	1	20	""	"YPR184W"	5930	34010	90	643	655	273	69	72	21	100	100	0	1348	1627	779	126	131	40	100	100	0	0	0	0	0	0	0	0	0	0	0	0	0	0	0	0	0	0	0	0.470	0.390	0.396	0.398	1.462	0.337	0.800	0.000	0.000	0.000	0.000	0.000	0.000	0.000	0.000	0.000	0.000	0.000	0.000	0.000	0.000	52	420	1796	2087	-1.090	Error	Error	574	1222	0	0	586	1501	0	0	0	0
2	2	20	"ARR2"	"YPR200C"	6130	34010	90	132	138	51	65	68	21	92	73	0	1627	1557	426	119	139	123	100	100	0	0	0	0	0	0	0	0	0	0	0	0	0	0	0	0	0	0	0	0.044	0.051	0.047	0.046	1.715	0.044	0.520	0.000	0.000	0.000	0.000	0.000	0.000	0.000	0.000	0.000	0.000	0.000	0.000	0.000	0.000	52	406	1575	1511	-4.492	Error	Error	67	1508	0	0	73	1438	0	0	0	0
2	3	20	""	"EMPTY"	6330	34000	150	68	143	205	56	60	21	37	29	0	120	215	251	105	118	84	22	16	0	0	0	0	0	0	0	0	0	0	0	0	0	0	0	0	0	0	0	0.800	0.791	0.686	0.773	3.765	0.567	0.493	0.000	0.000	0.000	0.000	0.000	0.000	0.000	0.000	0.000	0.000	0.000	0.000	0.000	0.000	156	975	27	197	-0.322	Error	Error	12	15	0	0	87	110	0	0	-75	0
2	4	20	"MEP3"	"YPR138C"	6540	34010	100	4819	4528	1166	55	59	19	100	100	0	5266	5105	1323	107	109	24	100	100	0	0	0	0	0	0	0	0	0	0	0	0	0	0	0	0	0	0	0	0.923	0.895	0.905	0.890	1.254	0.892	0.948	0.000	0.000	0.000	0.000	0.000	0.000	0.000	0.000	0.000	0.000	0.000	0.000	0.000	0.000	80	516	9923	9471	-0.115	Error	Error	4764	5159	0	0	4473	4998	0	0	0	0
2	5	20	""	"YPR154W"	6730	34010	90	1615	1598	382	63	72	77	100	100	0	2046	2006	480	115	139	176	100	100	0	0	0	0	0	0	0	0	0	0	0	0	0	0	0	0	0	0	0	0.804	0.812	0.826	0.813	1.254	0.774	0.919	0.000	0.000	0.000	0.000	0.000	0.000	0.000	0.000	0.000	0.000	0.000	0.000	0.000	0.000	52	414	3483	3426	-0.315	Error	Error	1552	1931	0	0	1535	1891	0	0	0	0
2	6	20	""	"YPR170C"	6920	34010	90	2246	2799	1626	68	138	443	98	92	0	3069	3883	2193	123	259	744	100	86	0	0	0	0	0	0	0	0	0	0	0	0	0	0	0	0	0	0	0	0.739	0.726	0.733	0.719	1.334	0.719	0.931	0.000	0.000	0.000	0.000	0.000	0.000	0.000	0.000	0.000	0.000	0.000	0.000	0.000	0.000	52	420	5124	6491	-0.436	Error	Error	2178	2946	0	0	2731	3760	0	0	0	0
2	7	20	"PZF1"	"YPR186C"	7130	34010	90	1639	1621	232	62	74	105	100	100	0	1773	1781	320	117	141	177	100	100	0	0	0	0	0	0	0	0	0	0	0	0	0	0	0	0	0	0	0	0.952	0.937	0.948	0.945	1.170	0.891	0.939	0.000	0.000	0.000	0.000	0.000	0.000	0.000	0.000	0.000	0.000	0.000	0.000	0.000	0.000	52	420	3233	3223	-0.071	Error	Error	1577	1656	0	0	1559	1664	0	0	0	0
2	8	20	""	"YPR202W"	7320	34010	90	1351	1280	237	62	104	220	100	100	0	3276	3042	784	118	244	571	100	98	0	0	0	0	0	0	0	0	0	0	0	0	0	0	0	0	0	0	0	0.408	0.417	0.419	0.427	1.230	0.393	0.936	0.000	0.000	0.000	0.000	0.000	0.000	0.000	0.000	0.000	0.000	0.000	0.000	0.000	0.000	52	414	4447	4142	-1.293	Error	Error	1289	3158	0	0	1218	2924	0	0	0	0
2	9	20	""	"EMPTY"	7530	34010	150	73	157	197	59	75	130	19	13	0	145	265	302	116	166	365	14	6	0	0	0	0	0	0	0	0	0	0	0	0	0	0	0	0	0	0	0	0.483	0.658	0.574	0.554	2.962	0.375	0.776	0.000	0.000	0.000	0.000	0.000	0.000	0.000	0.000	0.000	0.000	0.000	0.000	0.000	0.000	156	955	43	247	-1.051	Error	Error	14	29	0	0	98	149	0	0	-75	0
2	10	20	"EMPTY"	"EMPTY"	7730	34010	150	58	60	19	60	81	185	0	0	0	118	119	29	117	168	429	0	0	0	0	0	0	0	0	0	0	0	0	0	0	0	0	0	0	0	0	0	-2.000	0.000	0.597	0.687	3.256	0.240	0.067	0.000	0.000	0.000	0.000	0.000	0.000	0.000	0.000	0.000	0.000	0.000	0.000	0.000	0.000	156	876	-1	2	Error	Error	Error	-2	1	0	0	0	2	0	0	-75	0
2	11	20	"EMPTY"	"EMPTY"	7930	34010	150	59	59	12	59	62	21	5	0	0	111	115	25	114	121	48	5	0	0	0	0	0	0	0	0	0	0	0	0	0	0	0	0	0	0	0	0	0.000	0.000	0.519	0.549	3.329	0.199	0.071	0.000	0.000	0.000	0.000	0.000	0.000	0.000	0.000	0.000	0.000	0.000	0.000	0.000	0.000	156	826	-3	1	Error	Error	Error	0	-3	0	0	0	1	0	0	-75	0
2	12	20	"EMPTY"	"EMPTY"	8130	34010	150	60	61	18	58	59	20	8	2	0	107	109	25	111	113	26	9	3	0	0	0	0	0	0	0	0	0	0	0	0	0	0	0	0	0	0	0	-0.500	-1.500	0.519	0.603	3.581	0.182	0.322	0.000	0.000	0.000	0.000	0.000	0.000	0.000	0.000	0.000	0.000	0.000	0.000	0.000	0.000	156	788	-2	1	Error	Error	Error	2	-4	0	0	3	-2	0	0	-75	0
2	13	20	"EMPTY"	"EMPTY"	8330	34010	150	59	62	16	61	63	18	13	5	0	116	118	25	118	124	33	14	1	0	0	0	0	0	0	0	0	0	0	0	0	0	0	0	0	0	0	0	1.000	100000.000	0.500	0.506	3.496	0.125	0.033	0.000	0.000	0.000	0.000	0.000	0.000	0.000	0.000	0.000	0.000	0.000	0.000	0.000	0.000	156	823	-4	1	0.000	Error	Error	-2	-2	0	0	1	0	0	0	-75	0
2	14	20	"EMPTY"	"EMPTY"	8530	34010	150	64	66	18	64	66	18	18	5	0	125	135	41	127	132	36	17	7	0	0	0	0	0	0	0	0	0	0	0	0	0	0	0	0	0	0	0	0.000	0.250	0.500	0.553	3.686	0.124	0.047	0.000	0.000	0.000	0.000	0.000	0.000	0.000	0.000	0.000	0.000	0.000	0.000	0.000	0.000	156	833	-2	10	Error	Error	Error	0	-2	0	0	2	8	0	0	-75	0
2	15	20	"EMPTY"	"EMPTY"	8730	34010	150	64	66	17	68	150	823	0	0	0	121	132	39	130	287	1433	0	0	0	0	0	0	0	0	0	0	0	0	0	0	0	0	0	0	0	0	0	0.444	-1.000	0.538	0.551	3.552	0.618	0.736	0.000	0.000	0.000	0.000	0.000	0.000	0.000	0.000	0.000	0.000	0.000	0.000	0.000	0.000	156	838	-13	0	-1.170	Error	Error	-4	-9	0	0	-2	2	0	0	-75	0
2	16	20	"EMPTY"	"EMPTY"	8930	34010	150	112	125	59	76	109	162	7	0	0	183	205	83	147	202	320	2	0	0	0	0	0	0	0	0	0	0	0	0	0	0	0	0	0	0	0	0	1.000	0.845	0.800	0.824	3.366	0.471	0.586	0.000	0.000	0.000	0.000	0.000	0.000	0.000	0.000	0.000	0.000	0.000	0.000	0.000	0.000	156	800	72	107	0.000	Error	Error	36	36	0	0	49	58	0	0	-75	0
2	17	20	"EMPTY"	"EMPTY"	9130	34010	150	68	79	30	69	87	83	2	0	0	141	151	47	135	166	153	1	0	0	0	0	0	0	0	0	0	0	0	0	0	0	0	0	0	0	0	0	-0.167	0.625	0.615	0.646	4.070	0.455	0.375	0.000	0.000	0.000	0.000	0.000	0.000	0.000	0.000	0.000	0.000	0.000	0.000	0.000	0.000	156	791	5	26	Error	Error	Error	-1	6	0	0	10	16	0	0	-75	0
2	18	20	"EMPTY"	"EMPTY"	9330	34010	150	60	62	16	64	66	21	11	0	0	118	122	28	123	130	47	5	1	0	0	0	0	0	0	0	0	0	0	0	0	0	0	0	0	0	0	0	0.800	2.000	0.667	0.649	3.788	0.243	0.152	0.000	0.000	0.000	0.000	0.000	0.000	0.000	0.000	0.000	0.000	0.000	0.000	0.000	0.000	156	796	-9	-3	-0.322	Error	Error	-4	-5	0	0	-2	-1	0	0	-75	0
2	19	20	"EMPTY"	"EMPTY"	9530	34010	150	58	62	27	63	66	20	7	1	0	111	123	77	124	128	39	9	1	0	0	0	0	0	0	0	0	0	0	0	0	0	0	0	0	0	0	0	0.385	1.000	0.471	0.502	3.694	0.226	0.227	0.000	0.000	0.000	0.000	0.000	0.000	0.000	0.000	0.000	0.000	0.000	0.000	0.000	0.000	156	845	-18	-2	-1.379	Error	Error	-5	-13	0	0	-1	-1	0	0	-75	0
2	20	20	"EMPTY"	"EMPTY"	9730	34010	150	78	83	31	66	76	38	25	5	0	139	148	46	129	141	68	16	1	0	0	0	0	0	0	0	0	0	0	0	0	0	0	0	0	0	0	0	1.200	0.895	0.744	0.725	3.356	0.403	0.227	0.000	0.000	0.000	0.000	0.000	0.000	0.000	0.000	0.000	0.000	0.000	0.000	0.000	0.000	156	863	22	36	0.263	Error	Error	12	10	0	0	17	19	0	0	-75	0
2	21	20	"EMPTY"	"EMPTY"	9930	34020	150	65	70	24	74	85	91	1	0	0	124	137	46	137	165	249	0	0	0	0	0	0	0	0	0	0	0	0	0	0	0	0	0	0	0	0	0	0.692	100000.000	0.588	0.564	2.923	0.160	0.150	0.000	0.000	0.000	0.000	0.000	0.000	0.000	0.000	0.000	0.000	0.000	0.000	0.000	0.000	156	1025	-22	-4	-0.531	Error	Error	-9	-13	0	0	-4	0	0	0	-75	0
3	1	1	"PET112"	"YBL080C"	10480	30270	100	783	769	388	61	64	18	100	97	0	1491	1436	810	121	129	37	93	92	0	0	0	0	0	0	0	0	0	0	0	0	0	0	0	0	0	0	0	0.527	0.538	0.562	0.602	1.947	0.490	0.851	0.000	0.000	0.000	0.000	0.000	0.000	0.000	0.000	0.000	0.000	0.000	0.000	0.000	0.000	80	506	2092	2023	-0.924	Error	Error	722	1370	0	0	708	1315	0	0	0	0
3	2	1	""	"YBL096C"	10670	30270	100	2160	2210	563	68	72	23	100	100	0	3146	3213	1013	132	147	73	100	100	0	0	0	0	0	0	0	0	0	0	0	0	0	0	0	0	0	0	0	0.694	0.695	0.695	0.716	1.338	0.643	0.899	0.000	0.000	0.000	0.000	0.000	0.000	0.000	0.000	0.000	0.000	0.000	0.000	0.000	0.000	80	510	5106	5223	-0.527	Error	Error	2092	3014	0	0	2142	3081	0	0	0	0
3	3	1	""	"YBL111C"	10880	30270	100	1902	1633	852	71	74	23	96	96	0	5170	4233	2405	134	146	70	95	95	0	0	0	0	0	0	0	0	0	0	0	0	0	0	0	0	0	0	0	0.364	0.381	0.389	0.416	1.806	0.363	0.896	0.000	0.000	0.000	0.000	0.000	0.000	0.000	0.000	0.000	0.000	0.000	0.000	0.000	0.000	80	527	6867	5661	-1.460	Error	Error	1831	5036	0	0	1562	4099	0	0	0	0
3	4	1	""	"YBR012W-B"	11080	30270	100	272	256	108	82	84	24	87	85	0	1806	1786	994	150	158	45	93	93	0	0	0	0	0	0	0	0	0	0	0	0	0	0	0	0	0	0	0	0.115	0.106	0.116	0.116	2.418	0.097	0.777	0.000	0.000	0.000	0.000	0.000	0.000	0.000	0.000	0.000	0.000	0.000	0.000	0.000	0.000	80	502	1846	1810	-3.124	Error	Error	190	1656	0	0	174	1636	0	0	0	0
3	5	1	""	"YBR028C"	11260	30270	90	1334	1151	486	80	103	142	92	88	0	2109	1939	871	146	206	308	88	84	0	0	0	0	0	0	0	0	0	0	0	0	0	0	0	0	0	0	0	0.639	0.597	0.616	0.699	2.153	0.556	0.902	0.000	0.000	0.000	0.000	0.000	0.000	0.000	0.000	0.000	0.000	0.000	0.000	0.000	0.000	52	400	3217	2864	-0.647	Error	Error	1254	1963	0	0	1071	1793	0	0	0	0
3	6	1	"TCM62"	"YBR044C"	11460	30270	90	2114	1820	935	94	132	231	82	78	0	4086	3451	1760	176	279	538	80	78	0	0	0	0	0	0	0	0	0	0	0	0	0	0	0	0	0	0	0	0.517	0.527	0.531	0.595	2.154	0.493	0.893	0.000	0.000	0.000	0.000	0.000	0.000	0.000	0.000	0.000	0.000	0.000	0.000	0.000	0.000	52	414	5930	5001	-0.953	Error	Error	2020	3910	0	0	1726	3275	0	0	0	0
3	7	1	"RHK1"	"YBL082C"	11660	30270	110	1737	1587	574	92	120	191	93	91	0	2459	2286	931	170	252	461	91	87	0	0	0	0	0	0	0	0	0	0	0	0	0	0	0	0	0	0	0	0.719	0.707	0.707	0.712	1.630	0.676	0.907	0.000	0.000	0.000	0.000	0.000	0.000	0.000	0.000	0.000	0.000	0.000	0.000	0.000	0.000	80	588	3934	3611	-0.477	Error	Error	1645	2289	0	0	1495	2116	0	0	0	0
3	8	1	""	"YBL098W"	11860	30270	110	2539	2571	868	78	117	271	98	96	0	2560	2613	934	146	213	372	98	95	0	0	0	0	0	0	0	0	0	0	0	0	0	0	0	0	0	0	0	1.019	1.011	1.027	1.061	1.542	0.992	0.913	0.000	0.000	0.000	0.000	0.000	0.000	0.000	0.000	0.000	0.000	0.000	0.000	0.000	0.000	80	580	4875	4960	0.028	Error	Error	2461	2414	0	0	2493	2467	0	0	0	0
3	9	1	""	"YBL113C"	12060	30270	110	2201	2161	737	77	123	298	95	93	0	5183	4979	1931	147	266	710	93	91	0	0	0	0	0	0	0	0	0	0	0	0	0	0	0	0	0	0	0	0.422	0.431	0.430	0.445	1.387	0.410	0.891	0.000	0.000	0.000	0.000	0.000	0.000	0.000	0.000	0.000	0.000	0.000	0.000	0.000	0.000	80	590	7160	6916	-1.245	Error	Error	2124	5036	0	0	2084	4832	0	0	0	0
3	10	1	""	"YBR014C"	12260	30270	110	2435	2362	460	85	106	164	100	100	0	5674	5499	1295	168	244	617	100	100	0	0	0	0	0	0	0	0	0	0	0	0	0	0	0	0	0	0	0	0.427	0.427	0.430	0.432	1.178	0.401	0.906	0.000	0.000	0.000	0.000	0.000	0.000	0.000	0.000	0.000	0.000	0.000	0.000	0.000	0.000	80	591	7856	7608	-1.228	Error	Error	2350	5506	0	0	2277	5331	0	0	0	0
3	11	1	""	"YBR030W"	12460	30270	110	850	873	323	95	109	77	98	95	0	1444	1375	570	175	205	138	95	93	0	0	0	0	0	0	0	0	0	0	0	0	0	0	0	0	0	0	0	0.595	0.648	0.667	0.679	1.386	0.625	0.876	0.000	0.000	0.000	0.000	0.000	0.000	0.000	0.000	0.000	0.000	0.000	0.000	0.000	0.000	80	563	2024	1978	-0.749	Error	Error	755	1269	0	0	778	1200	0	0	0	0
3	12	1	"ZTA1"	"YBR046C"	12660	30260	150	177	183	61	118	124	62	46	17	0	339	388	215	215	230	113	53	30	0	0	0	0	0	0	0	0	0	0	0	0	0	0	0	0	0	0	0	0.476	0.376	0.424	0.446	2.443	0.324	0.540	0.000	0.000	0.000	0.000	0.000	0.000	0.000	0.000	0.000	0.000	0.000	0.000	0.000	0.000	156	984	183	238	-1.072	Error	Error	59	124	0	0	65	173	0	0	-50	0
3	13	1	"CDC27"	"YBL084C"	12870	30270	110	2284	2182	546	104	113	76	97	97	0	3201	3029	840	203	221	158	96	96	0	0	0	0	0	0	0	0	0	0	0	0	0	0	0	0	0	0	0	0.727	0.735	0.715	0.760	1.374	0.726	0.924	0.000	0.000	0.000	0.000	0.000	0.000	0.000	0.000	0.000	0.000	0.000	0.000	0.000	0.000	80	576	5178	4904	-0.460	Error	Error	2180	2998	0	0	2078	2826	0	0	0	0
3	14	1	""	"YBL100C"	13070	30270	110	6483	5813	1675	81	115	307	97	96	0	9571	8959	2614	168	254	690	96	95	0	0	0	0	0	0	0	0	0	0	0	0	0	0	0	0	0	0	0	0.681	0.652	0.674	0.686	1.452	0.648	0.930	0.000	0.000	0.000	0.000	0.000	0.000	0.000	0.000	0.000	0.000	0.000	0.000	0.000	0.000	80	580	15805	14523	-0.555	Error	Error	6402	9403	0	0	5732	8791	0	0	0	0
3	15	1	"RER2"	"YBR002C"	13260	30270	110	2271	2170	663	79	142	406	96	92	0	2227	2125	711	159	278	743	90	82	0	0	0	0	0	0	0	0	0	0	0	0	0	0	0	0	0	0	0	1.060	1.064	1.066	1.086	1.360	1.036	0.882	0.000	0.000	0.000	0.000	0.000	0.000	0.000	0.000	0.000	0.000	0.000	0.000	0.000	0.000	80	597	4260	4057	0.084	Error	Error	2192	2068	0	0	2091	1966	0	0	0	0
3	16	1	""	"YBR016W"	13480	30280	120	3402	2991	1128	77	113	275	97	94	0	3183	2856	1083	147	195	330	91	91	0	0	0	0	0	0	0	0	0	0	0	0	0	0	0	0	0	0	0	1.095	1.076	1.087	1.156	1.732	1.097	0.929	0.000	0.000	0.000	0.000	0.000	0.000	0.000	0.000	0.000	0.000	0.000	0.000	0.000	0.000	120	624	6361	5623	0.131	Error	Error	3325	3036	0	0	2914	2709	0	0	0	0
3	17	1	""	"YBR032W"	13670	30270	110	1971	1907	464	76	83	78	100	98	0	1725	1684	436	151	165	122	97	97	0	0	0	0	0	0	0	0	0	0	0	0	0	0	0	0	0	0	0	1.204	1.194	1.188	1.213	1.214	1.191	0.918	0.000	0.000	0.000	0.000	0.000	0.000	0.000	0.000	0.000	0.000	0.000	0.000	0.000	0.000	80	562	3469	3364	0.268	Error	Error	1895	1574	0	0	1831	1533	0	0	0	0
3	18	1	"RPS11B"	"YBR048W"	13860	30280	110	3385	3526	1528	83	147	430	97	96	0	3544	3506	1777	166	270	596	87	86	0	0	0	0	0	0	0	0	0	0	0	0	0	0	0	0	0	0	0	0.978	1.031	1.022	1.264	2.149	0.977	0.888	0.000	0.000	0.000	0.000	0.000	0.000	0.000	0.000	0.000	0.000	0.000	0.000	0.000	0.000	80	580	6680	6783	-0.033	Error	Error	3302	3378	0	0	3443	3340	0	0	0	0
3	19	1	""	"YBL086C"	14060	30280	110	572	568	156	107	159	416	63	0	0	888	855	261	215	300	575	72	2	0	0	0	0	0	0	0	0	0	0	0	0	0	0	0	0	0	0	0	0.691	0.720	0.701	0.722	1.655	0.662	0.856	0.000	0.000	0.000	0.000	0.000	0.000	0.000	0.000	0.000	0.000	0.000	0.000	0.000	0.000	80	598	1138	1101	-0.533	Error	Error	465	673	0	0	461	640	0	0	0	0
3	20	1	""	"YBL101W-A"	14270	30280	110	11934	10890	2441	78	130	434	100	100	0	65535	58760	15242	154	680	4499	100	97	67	0	0	0	0	0	0	0	0	0	0	0	0	0	0	0	0	0	0	0.181	0.184	0.185	0.191	1.306	0.174	0.942	0.000	0.000	0.000	0.000	0.000	0.000	0.000	0.000	0.000	0.000	0.000	0.000	0.000	0.000	80	598	77237	69418	-2.463	Error	Error	11856	65381	0	0	10812	58606	0	0	0	0
3	21	1	""	"YBR004C"	14470	30280	110	2279	2133	729	57	128	478	93	88	0	3688	3404	1312	114	659	4434	17	0	0	0	0	0	0	0	0	0	0	0	0	0	0	0	0	0	0	0	0	0.622	0.631	0.631	0.714	1.795	0.614	0.911	0.000	0.000	0.000	0.000	0.000	0.000	0.000	0.000	0.000	0.000	0.000	0.000	0.000	0.000	80	612	5796	5366	-0.686	Error	Error	2222	3574	0	0	2076	3290	0	0	0	0
3	1	2	"GAL7"	"YBR018C"	10470	30450	110	249	248	54	68	77	48	97	93	0	65535	63750	5789	138	646	4712	100	100	83	0	0	0	0	0	0	0	0	0	0	0	0	0	0	0	0	0	0	0.003	0.003	0.000	0.000	1.000	0.003	0.661	0.000	0.000	0.000	0.000	0.000	0.000	0.000	0.000	0.000	0.000	0.000	0.000	0.000	0.000	80	567	65578	63792	-8.497	Error	Error	181	65397	0	0	180	63612	0	0	0	0
3	2	2	"HMT1"	"YBR034C"	10660	30460	110	8555	8121	1983	82	228	992	98	98	0	7305	7182	2428	157	822	4856	81	13	0	0	0	0	0	0	0	0	0	0	0	0	0	0	0	0	0	0	0	1.185	1.144	1.151	1.193	1.275	1.093	0.923	0.000	0.000	0.000	0.000	0.000	0.000	0.000	0.000	0.000	0.000	0.000	0.000	0.000	0.000	80	557	15621	15064	0.245	Error	Error	8473	7148	0	0	8039	7025	0	0	0	0
3	3	2	"REG2"	"YBR050C"	10870	30470	110	1201	1099	328	77	205	938	76	0	0	1415	1322	414	137	298	1040	78	0	0	0	0	0	0	0	0	0	0	0	0	0	0	0	0	0	0	0	0	0.879	0.862	0.866	0.881	1.300	0.841	0.924	0.000	0.000	0.000	0.000	0.000	0.000	0.000	0.000	0.000	0.000	0.000	0.000	0.000	0.000	80	519	2402	2207	-0.185	Error	Error	1124	1278	0	0	1022	1185	0	0	0	0
3	4	2	""	"YCL044C"	11070	30460	110	217	216	48	87	89	27	98	96	0	402	414	154	153	167	61	93	86	0	0	0	0	0	0	0	0	0	0	0	0	0	0	0	0	0	0	0	0.522	0.494	0.500	0.507	1.628	0.408	0.670	0.000	0.000	0.000	0.000	0.000	0.000	0.000	0.000	0.000	0.000	0.000	0.000	0.000	0.000	80	567	379	390	-0.938	Error	Error	130	249	0	0	129	261	0	0	0	0
3	5	2	""	"YCL060C"	11270	30460	110	1192	1094	391	80	90	71	96	92	0	1869	1713	659	143	173	151	92	90	0	0	0	0	0	0	0	0	0	0	0	0	0	0	0	0	0	0	0	0.644	0.646	0.651	0.693	1.861	0.631	0.922	0.000	0.000	0.000	0.000	0.000	0.000	0.000	0.000	0.000	0.000	0.000	0.000	0.000	0.000	80	567	2838	2584	-0.634	Error	Error	1112	1726	0	0	1014	1570	0	0	0	0
3	6	2	""	"YCLX03C"	11460	30460	110	726	687	190	87	108	122	97	95	0	1424	1339	457	155	210	269	91	88	0	0	0	0	0	0	0	0	0	0	0	0	0	0	0	0	0	0	0	0.504	0.507	0.486	0.556	1.659	0.472	0.907	0.000	0.000	0.000	0.000	0.000	0.000	0.000	0.000	0.000	0.000	0.000	0.000	0.000	0.000	80	566	1908	1784	-0.990	Error	Error	639	1269	0	0	600	1184	0	0	0	0
3	7	2	""	"YCR007C"	11660	30460	110	1214	1142	336	92	113	109	98	96	0	2709	2562	813	166	230	295	96	92	0	0	0	0	0	0	0	0	0	0	0	0	0	0	0	0	0	0	0	0.441	0.438	0.452	0.440	1.482	0.426	0.919	0.000	0.000	0.000	0.000	0.000	0.000	0.000	0.000	0.000	0.000	0.000	0.000	0.000	0.000	80	566	3665	3446	-1.180	Error	Error	1122	2543	0	0	1050	2396	0	0	0	0
3	8	2	""	"YCR022C"	11860	30460	110	4572	4403	831	91	156	424	100	100	0	7074	6887	1396	168	309	761	100	100	0	0	0	0	0	0	0	0	0	0	0	0	0	0	0	0	0	0	0	0.649	0.642	0.654	0.644	1.165	0.641	0.934	0.000	0.000	0.000	0.000	0.000	0.000	0.000	0.000	0.000	0.000	0.000	0.000	0.000	0.000	80	566	11387	11031	-0.624	Error	Error	4481	6906	0	0	4312	6719	0	0	0	0
3	9	2	"RBK1"	"YCR036W"	12060	30470	100	3263	3170	784	88	128	344	100	96	0	5072	4896	1342	164	262	678	97	96	0	0	0	0	0	0	0	0	0	0	0	0	0	0	0	0	0	0	0	0.647	0.651	0.646	0.674	1.291	0.623	0.921	0.000	0.000	0.000	0.000	0.000	0.000	0.000	0.000	0.000	0.000	0.000	0.000	0.000	0.000	80	483	8083	7814	-0.628	Error	Error	3175	4908	0	0	3082	4732	0	0	0	0
3	10	2	""	"YCL046W"	12280	30460	90	242	341	236	107	112	35	92	76	0	433	534	277	188	199	60	98	88	0	0	0	0	0	0	0	0	0	0	0	0	0	0	0	0	0	0	0	0.551	0.676	0.546	0.563	2.135	0.723	0.744	0.000	0.000	0.000	0.000	0.000	0.000	0.000	0.000	0.000	0.000	0.000	0.000	0.000	0.000	52	393	380	580	-0.860	Error	Error	135	245	0	0	234	346	0	0	0	0
3	11	2	""	"YCL062W"	12450	30470	100	1385	1415	233	126	134	55	100	100	0	1245	1277	270	220	247	298	98	95	0	0	0	0	0	0	0	0	0	0	0	0	0	0	0	0	0	0	0	1.228	1.219	1.234	1.248	1.306	0.958	0.649	0.000	0.000	0.000	0.000	0.000	0.000	0.000	0.000	0.000	0.000	0.000	0.000	0.000	0.000	80	497	2284	2346	0.297	Error	Error	1259	1025	0	0	1289	1057	0	0	0	0
3	12	2	""	"YCLX05C"	12660	30470	110	3544	3476	532	148	153	50	100	100	0	3758	3711	607	258	284	280	100	100	0	0	0	0	0	0	0	0	0	0	0	0	0	0	0	0	0	0	0	0.970	0.964	0.974	0.966	1.113	0.957	0.927	0.000	0.000	0.000	0.000	0.000	0.000	0.000	0.000	0.000	0.000	0.000	0.000	0.000	0.000	80	563	6896	6781	-0.044	Error	Error	3396	3500	0	0	3328	3453	0	0	0	0
3	13	2	"RVS161"	"YCR009C"	12860	30470	110	4541	4557	1078	138	170	282	100	100	0	8666	8855	2593	249	370	947	100	100	0	0	0	0	0	0	0	0	0	0	0	0	0	0	0	0	0	0	0	0.523	0.513	0.516	0.523	1.161	0.482	0.928	0.000	0.000	0.000	0.000	0.000	0.000	0.000	0.000	0.000	0.000	0.000	0.000	0.000	0.000	80	568	12820	13025	-0.935	Error	Error	4403	8417	0	0	4419	8606	0	0	0	0
3	14	2	""	"YCR024C"	13060	30470	110	1690	1639	197	100	145	328	100	100	0	2866	2757	436	203	344	1021	100	85	0	0	0	0	0	0	0	0	0	0	0	0	0	0	0	0	0	0	0	0.597	0.603	0.599	0.607	1.145	0.566	0.925	0.000	0.000	0.000	0.000	0.000	0.000	0.000	0.000	0.000	0.000	0.000	0.000	0.000	0.000	80	577	4253	4093	-0.744	Error	Error	1590	2663	0	0	1539	2554	0	0	0	0
3	15	2	"BUD5"	"YCR038C"	13270	30480	110	959	898	256	97	109	140	100	96	0	1554	1519	378	205	227	138	100	100	0	0	0	0	0	0	0	0	0	0	0	0	0	0	0	0	0	0	0	0.639	0.610	0.606	0.597	1.218	0.607	0.921	0.000	0.000	0.000	0.000	0.000	0.000	0.000	0.000	0.000	0.000	0.000	0.000	0.000	0.000	80	535	2211	2115	-0.646	Error	Error	862	1349	0	0	801	1314	0	0	0	0
3	16	2	""	"YCL048W"	13460	30460	150	146	155	81	92	117	222	5	0	0	298	308	155	185	226	243	11	3	0	0	0	0	0	0	0	0	0	0	0	0	0	0	0	0	0	0	0	0.478	0.512	0.569	0.546	2.537	0.417	0.591	0.000	0.000	0.000	0.000	0.000	0.000	0.000	0.000	0.000	0.000	0.000	0.000	0.000	0.000	156	797	167	186	-1.065	Error	Error	54	113	0	0	63	123	0	0	-50	0
3	17	2	"CHA1"	"YCL064C"	13660	30480	100	619	607	118	83	88	28	100	100	0	1346	1322	302	168	182	62	100	100	0	0	0	0	0	0	0	0	0	0	0	0	0	0	0	0	0	0	0	0.455	0.454	0.449	0.461	1.231	0.427	0.901	0.000	0.000	0.000	0.000	0.000	0.000	0.000	0.000	0.000	0.000	0.000	0.000	0.000	0.000	80	491	1714	1678	-1.136	Error	Error	536	1178	0	0	524	1154	0	0	0	0
3	18	2	""	"YCLX07W"	13870	30480	100	348	341	58	105	110	41	100	98	0	749	756	132	213	231	94	98	98	0	0	0	0	0	0	0	0	0	0	0	0	0	0	0	0	0	0	0	0.453	0.435	0.438	0.435	1.286	0.412	0.811	0.000	0.000	0.000	0.000	0.000	0.000	0.000	0.000	0.000	0.000	0.000	0.000	0.000	0.000	80	497	779	779	-1.141	Error	Error	243	536	0	0	236	543	0	0	0	0
3	19	2	"ADP1"	"YCR011C"	14060	30480	110	3184	3226	868	121	123	36	100	100	0	4215	4095	1173	244	258	91	100	100	0	0	0	0	0	0	0	0	0	0	0	0	0	0	0	0	0	0	0	0.771	0.806	0.804	0.823	1.282	0.773	0.926	0.000	0.000	0.000	0.000	0.000	0.000	0.000	0.000	0.000	0.000	0.000	0.000	0.000	0.000	80	558	7034	6956	-0.375	Error	Error	3063	3971	0	0	3105	3851	0	0	0	0
3	20	2	""	"YCR025C"	14260	30480	110	478	464	96	78	93	102	100	95	0	602	596	118	144	195	627	6	0	0	0	0	0	0	0	0	0	0	0	0	0	0	0	0	0	0	0	0	0.873	0.854	0.834	0.858	1.276	0.826	0.865	0.000	0.000	0.000	0.000	0.000	0.000	0.000	0.000	0.000	0.000	0.000	0.000	0.000	0.000	80	568	858	838	-0.195	Error	Error	400	458	0	0	386	452	0	0	0	0
3	21	2	"MATALPHA1"	"YCR040W"	14460	30480	110	526	503	113	64	68	36	100	100	0	705	693	167	119	129	57	100	98	0	0	0	0	0	0	0	0	0	0	0	0	0	0	0	0	0	0	0	0.788	0.765	0.791	0.772	1.324	0.734	0.883	0.000	0.000	0.000	0.000	0.000	0.000	0.000	0.000	0.000	0.000	0.000	0.000	0.000	0.000	80	590	1048	1013	-0.343	Error	Error	462	586	0	0	439	574	0	0	0	0
3	1	3	"APA1"	"YCL050C"	10460	30660	100	1555	1482	386	72	77	27	100	100	0	1393	1302	372	138	154	65	100	100	0	0	0	0	0	0	0	0	0	0	0	0	0	0	0	0	0	0	0	1.182	1.211	1.218	1.247	1.289	1.178	0.905	0.000	0.000	0.000	0.000	0.000	0.000	0.000	0.000	0.000	0.000	0.000	0.000	0.000	0.000	80	526	2738	2574	0.241	Error	Error	1483	1255	0	0	1410	1164	0	0	0	0
3	2	3	"HMLALPHA1"	"YCL066W"	10660	30660	110	742	737	138	87	117	419	92	8	0	1086	1067	222	160	195	419	97	62	0	0	0	0	0	0	0	0	0	0	0	0	0	0	0	0	0	0	0	0.707	0.717	0.717	0.722	1.200	0.691	0.908	0.000	0.000	0.000	0.000	0.000	0.000	0.000	0.000	0.000	0.000	0.000	0.000	0.000	0.000	80	541	1581	1557	-0.500	Error	Error	655	926	0	0	650	907	0	0	0	0
3	3	3	""	"YCLX09W"	10860	30650	150	95	143	152	97	171	713	1	0	0	180	273	290	173	262	752	5	0	0	0	0	0	0	0	0	0	0	0	0	0	0	0	0	0	0	0	0	-0.286	0.460	0.546	0.564	2.924	0.476	0.721	0.000	0.000	0.000	0.000	0.000	0.000	0.000	0.000	0.000	0.000	0.000	0.000	0.000	0.000	156	837	5	146	Error	Error	Error	-2	7	0	0	46	100	0	0	-50	0
3	4	3	""	"YCR013C"	11060	30670	100	24249	23737	2356	100	105	32	100	100	0	24394	24273	3023	179	190	62	100	100	0	0	0	0	0	0	0	0	0	0	0	0	0	0	0	0	0	0	0	0.997	0.981	0.986	0.984	1.113	0.953	0.945	0.000	0.000	0.000	0.000	0.000	0.000	0.000	0.000	0.000	0.000	0.000	0.000	0.000	0.000	80	483	48364	47731	-0.004	Error	Error	24149	24215	0	0	23637	24094	0	0	0	0
3	5	3	"RSG1"	"YCR027C"	11260	30670	110	2096	2134	595	81	90	42	100	100	0	2415	2699	887	153	168	78	100	100	0	0	0	0	0	0	0	0	0	0	0	0	0	0	0	0	0	0	0	0.891	0.806	0.832	0.816	1.164	0.779	0.899	0.000	0.000	0.000	0.000	0.000	0.000	0.000	0.000	0.000	0.000	0.000	0.000	0.000	0.000	80	567	4277	4599	-0.167	Error	Error	2015	2262	0	0	2053	2546	0	0	0	0
3	6	3	"TSM1"	"YCR042C"	11460	30670	110	5267	5094	1042	80	85	36	100	100	0	6313	6234	1447	150	161	80	100	100	0	0	0	0	0	0	0	0	0	0	0	0	0	0	0	0	0	0	0	0.842	0.824	0.813	0.829	1.135	0.795	0.934	0.000	0.000	0.000	0.000	0.000	0.000	0.000	0.000	0.000	0.000	0.000	0.000	0.000	0.000	80	566	11350	11098	-0.249	Error	Error	5187	6163	0	0	5014	6084	0	0	0	0
3	7	3	""	"YDL211C"	11660	30670	110	595	591	171	78	81	34	100	98	0	745	723	243	146	156	77	95	91	0	0	0	0	0	0	0	0	0	0	0	0	0	0	0	0	0	0	0	0.863	0.889	0.866	0.977	1.658	0.828	0.869	0.000	0.000	0.000	0.000	0.000	0.000	0.000	0.000	0.000	0.000	0.000	0.000	0.000	0.000	80	566	1116	1090	-0.212	Error	Error	517	599	0	0	513	577	0	0	0	0
3	8	3	"HO"	"YDL227C"	11860	30670	110	159	161	35	80	83	36	90	56	0	276	313	107	155	160	44	93	75	0	0	0	0	0	0	0	0	0	0	0	0	0	0	0	0	0	0	0	0.653	0.513	0.552	0.580	2.104	0.366	0.456	0.000	0.000	0.000	0.000	0.000	0.000	0.000	0.000	0.000	0.000	0.000	0.000	0.000	0.000	80	539	200	239	-0.615	Error	Error	79	121	0	0	81	158	0	0	0	0
3	9	3	"AAD4"	"YDL243C"	12060	30660	150	84	116	116	81	108	304	5	1	0	155	213	227	153	204	504	5	1	0	0	0	0	0	0	0	0	0	0	0	0	0	0	0	0	0	0	0	1.500	0.583	0.552	0.598	4.284	0.447	0.664	0.000	0.000	0.000	0.000	0.000	0.000	0.000	0.000	0.000	0.000	0.000	0.000	0.000	0.000	156	853	5	95	0.585	Error	Error	3	2	0	0	35	60	0	0	-50	0
3	10	3	"SNQ2"	"YDR011W"	12260	30670	100	823	917	428	88	93	30	100	96	0	1177	1381	766	160	172	56	97	92	0	0	0	0	0	0	0	0	0	0	0	0	0	0	0	0	0	0	0	0.723	0.679	0.687	0.755	1.559	0.624	0.893	0.000	0.000	0.000	0.000	0.000	0.000	0.000	0.000	0.000	0.000	0.000	0.000	0.000	0.000	80	504	1752	2050	-0.469	Error	Error	735	1017	0	0	829	1221	0	0	0	0
3	11	3	"LUV1"	"YDR027C"	12470	30670	100	2532	2500	701	111	114	36	100	100	0	2739	2640	858	202	214	72	100	100	0	0	0	0	0	0	0	0	0	0	0	0	0	0	0	0	0	0	0	0.954	0.980	0.988	1.011	1.227	0.928	0.942	0.000	0.000	0.000	0.000	0.000	0.000	0.000	0.000	0.000	0.000	0.000	0.000	0.000	0.000	80	523	4958	4827	-0.068	Error	Error	2421	2537	0	0	2389	2438	0	0	0	0
3	12	3	"NRG1"	"YDR043C"	12680	30670	100	558	554	224	135	137	40	92	91	0	1130	1131	471	239	249	79	91	90	0	0	0	0	0	0	0	0	0	0	0	0	0	0	0	0	0	0	0	0.475	0.470	0.462	0.475	1.508	0.449	0.900	0.000	0.000	0.000	0.000	0.000	0.000	0.000	0.000	0.000	0.000	0.000	0.000	0.000	0.000	80	508	1314	1311	-1.075	Error	Error	423	891	0	0	419	892	0	0	0	0
3	13	3	""	"YDL213C"	12870	30670	100	3207	3354	1416	123	131	64	100	100	0	4594	4677	1793	237	247	81	100	100	0	0	0	0	0	0	0	0	0	0	0	0	0	0	0	0	0	0	0	0.708	0.728	0.745	0.737	1.311	0.726	0.928	0.000	0.000	0.000	0.000	0.000	0.000	0.000	0.000	0.000	0.000	0.000	0.000	0.000	0.000	80	490	7441	7671	-0.499	Error	Error	3084	4357	0	0	3231	4440	0	0	0	0
3	14	3	"SSB1"	"YDL229W"	13060	30670	110	4857	4806	1091	100	105	31	100	100	0	3406	3464	879	199	209	66	100	100	0	0	0	0	0	0	0	0	0	0	0	0	0	0	0	0	0	0	0	1.483	1.441	1.435	1.455	1.185	1.401	0.925	0.000	0.000	0.000	0.000	0.000	0.000	0.000	0.000	0.000	0.000	0.000	0.000	0.000	0.000	80	558	7964	7971	0.569	Error	Error	4757	3207	0	0	4706	3265	0	0	0	0
3	15	3	"HXT15"	"YDL245C"	13260	30670	110	853	842	199	96	104	41	100	100	0	1669	1650	394	204	229	123	98	98	0	0	0	0	0	0	0	0	0	0	0	0	0	0	0	0	0	0	0	0.517	0.516	0.524	0.528	1.439	0.489	0.917	0.000	0.000	0.000	0.000	0.000	0.000	0.000	0.000	0.000	0.000	0.000	0.000	0.000	0.000	80	566	2222	2192	-0.953	Error	Error	757	1465	0	0	746	1446	0	0	0	0
3	16	3	""	"YDR013W"	13470	30670	110	666	635	178	104	109	47	100	100	0	1622	1538	383	210	241	136	100	98	0	0	0	0	0	0	0	0	0	0	0	0	0	0	0	0	0	0	0	0.398	0.400	0.398	0.398	1.412	0.392	0.880	0.000	0.000	0.000	0.000	0.000	0.000	0.000	0.000	0.000	0.000	0.000	0.000	0.000	0.000	80	552	1974	1859	-1.329	Error	Error	562	1412	0	0	531	1328	0	0	0	0
3	17	3	""	"YDR029W"	13660	30670	110	310	395	249	115	118	41	90	78	0	590	799	554	233	252	107	88	76	0	0	0	0	0	0	0	0	0	0	0	0	0	0	0	0	0	0	0	0.546	0.495	0.511	0.487	1.833	0.447	0.857	0.000	0.000	0.000	0.000	0.000	0.000	0.000	0.000	0.000	0.000	0.000	0.000	0.000	0.000	80	556	552	846	-0.872	Error	Error	195	357	0	0	280	566	0	0	0	0
3	18	3	"RPC11"	"YDR045C"	13870	30670	110	578	695	361	116	118	40	97	96	0	852	988	539	234	248	93	96	90	0	0	0	0	0	0	0	0	0	0	0	0	0	0	0	0	0	0	0	0.748	0.768	0.779	0.770	1.764	0.715	0.875	0.000	0.000	0.000	0.000	0.000	0.000	0.000	0.000	0.000	0.000	0.000	0.000	0.000	0.000	80	566	1080	1333	-0.420	Error	Error	462	618	0	0	579	754	0	0	0	0
3	19	3	"GDH2"	"YDL215C"	14070	30680	110	2032	1995	544	104	112	42	100	100	0	3784	3781	1123	208	233	103	98	97	0	0	0	0	0	0	0	0	0	0	0	0	0	0	0	0	0	0	0	0.539	0.529	0.536	0.542	1.347	0.502	0.923	0.000	0.000	0.000	0.000	0.000	0.000	0.000	0.000	0.000	0.000	0.000	0.000	0.000	0.000	80	558	5504	5464	-0.891	Error	Error	1928	3576	0	0	1891	3573	0	0	0	0
3	20	3	""	"YDL231C"	14270	30680	110	3113	2973	900	72	74	21	100	100	0	8581	8531	3441	137	142	37	100	100	0	0	0	0	0	0	0	0	0	0	0	0	0	0	0	0	0	0	0	0.360	0.346	0.355	0.369	1.419	0.314	0.899	0.000	0.000	0.000	0.000	0.000	0.000	0.000	0.000	0.000	0.000	0.000	0.000	0.000	0.000	80	558	11485	11295	-1.473	Error	Error	3041	8444	0	0	2901	8394	0	0	0	0
3	21	3	""	"YDL247W"	14470	30680	100	500	524	125	70	72	18	100	100	0	1141	1114	317	131	136	33	100	100	0	0	0	0	0	0	0	0	0	0	0	0	0	0	0	0	0	0	0	0.426	0.462	0.478	0.473	1.306	0.427	0.875	0.000	0.000	0.000	0.000	0.000	0.000	0.000	0.000	0.000	0.000	0.000	0.000	0.000	0.000	80	511	1440	1437	-1.232	Error	Error	430	1010	0	0	454	983	0	0	0	0
3	1	4	""	"YDR015C"	10470	30870	110	205	208	44	85	88	29	98	95	0	551	546	96	160	179	77	100	96	0	0	0	0	0	0	0	0	0	0	0	0	0	0	0	0	0	0	0	0.307	0.319	0.285	0.309	1.624	0.294	0.700	0.000	0.000	0.000	0.000	0.000	0.000	0.000	0.000	0.000	0.000	0.000	0.000	0.000	0.000	80	589	511	509	-1.704	Error	Error	120	391	0	0	123	386	0	0	0	0
3	2	4	""	"YDR031W"	10670	30860	110	1534	1532	467	94	97	28	100	100	0	5554	5381	1869	178	193	74	100	100	0	0	0	0	0	0	0	0	0	0	0	0	0	0	0	0	0	0	0	0.268	0.276	0.276	0.285	1.389	0.268	0.900	0.000	0.000	0.000	0.000	0.000	0.000	0.000	0.000	0.000	0.000	0.000	0.000	0.000	0.000	80	558	6816	6641	-1.900	Error	Error	1440	5376	0	0	1438	5203	0	0	0	0
3	3	4	"HEM12"	"YDR047W"	10860	30860	110	6404	5869	2062	99	103	32	100	100	0	4937	4536	1659	179	192	60	98	98	0	0	0	0	0	0	0	0	0	0	0	0	0	0	0	0	0	0	0	1.325	1.324	1.316	1.350	1.319	1.316	0.927	0.000	0.000	0.000	0.000	0.000	0.000	0.000	0.000	0.000	0.000	0.000	0.000	0.000	0.000	80	544	11063	10127	0.406	Error	Error	6305	4758	0	0	5770	4357	0	0	0	0
3	4	4	"TIM22"	"YDL217C"	11060	30860	100	1240	1275	525	92	98	30	100	100	0	2003	2169	996	163	171	52	100	100	0	0	0	0	0	0	0	0	0	0	0	0	0	0	0	0	0	0	0	0.624	0.590	0.624	0.608	1.415	0.554	0.900	0.000	0.000	0.000	0.000	0.000	0.000	0.000	0.000	0.000	0.000	0.000	0.000	0.000	0.000	80	496	2988	3189	-0.681	Error	Error	1148	1840	0	0	1183	2006	0	0	0	0
3	5	4	""	"YDL233W"	11260	30860	110	3256	3083	990	79	83	40	100	100	0	4680	4419	1529	148	155	73	100	100	0	0	0	0	0	0	0	0	0	0	0	0	0	0	0	0	0	0	0	0.701	0.703	0.725	0.729	1.297	0.692	0.894	0.000	0.000	0.000	0.000	0.000	0.000	0.000	0.000	0.000	0.000	0.000	0.000	0.000	0.000	80	544	7709	7275	-0.512	Error	Error	3177	4532	0	0	3004	4271	0	0	0	0
3	6	4	"NTH1"	"YDR001C"	11460	30860	100	928	980	427	75	81	41	100	100	0	1848	2139	1055	142	152	75	100	100	0	0	0	0	0	0	0	0	0	0	0	0	0	0	0	0	0	0	0	0.500	0.453	0.438	0.466	1.348	0.418	0.883	0.000	0.000	0.000	0.000	0.000	0.000	0.000	0.000	0.000	0.000	0.000	0.000	0.000	0.000	80	496	2559	2902	-1.000	Error	Error	853	1706	0	0	905	1997	0	0	0	0
3	7	4	"KCS1"	"YDR017C"	11660	30860	110	883	864	320	80	85	26	100	100	0	1102	1098	450	154	163	52	97	96	0	0	0	0	0	0	0	0	0	0	0	0	0	0	0	0	0	0	0	0.847	0.831	0.854	0.898	1.653	0.817	0.884	0.000	0.000	0.000	0.000	0.000	0.000	0.000	0.000	0.000	0.000	0.000	0.000	0.000	0.000	80	566	1751	1728	-0.239	Error	Error	803	948	0	0	784	944	0	0	0	0
3	8	4	"MRH1"	"YDR033W"	11870	30860	110	8115	7618	2296	81	84	20	100	100	0	38794	35374	12066	160	167	57	100	100	0	0	0	0	0	0	0	0	0	0	0	0	0	0	0	0	0	0	0	0.208	0.214	0.214	0.227	1.613	0.205	0.921	0.000	0.000	0.000	0.000	0.000	0.000	0.000	0.000	0.000	0.000	0.000	0.000	0.000	0.000	80	556	46668	42751	-2.266	Error	Error	8034	38634	0	0	7537	35214	0	0	0	0
3	9	4	""	"YDR049W"	12060	30870	100	1105	1154	381	82	84	21	100	100	0	1902	1894	743	157	164	43	100	100	0	0	0	0	0	0	0	0	0	0	0	0	0	0	0	0	0	0	0	0.586	0.617	0.614	0.650	1.467	0.552	0.889	0.000	0.000	0.000	0.000	0.000	0.000	0.000	0.000	0.000	0.000	0.000	0.000	0.000	0.000	80	478	2768	2809	-0.770	Error	Error	1023	1745	0	0	1072	1737	0	0	0	0
3	10	4	""	"YDR346C"	12260	30870	100	2865	3301	1858	97	99	28	100	100	0	3925	4939	2808	169	176	48	100	100	0	0	0	0	0	0	0	0	0	0	0	0	0	0	0	0	0	0	0	0.737	0.672	0.679	0.676	1.319	0.651	0.907	0.000	0.000	0.000	0.000	0.000	0.000	0.000	0.000	0.000	0.000	0.000	0.000	0.000	0.000	80	496	6524	7974	-0.440	Error	Error	2768	3756	0	0	3204	4770	0	0	0	0
3	11	4	"TFC6"	"YDR362C"	12460	30870	100	1088	1235	375	108	114	35	100	100	0	1500	1694	587	190	206	68	100	100	0	0	0	0	0	0	0	0	0	0	0	0	0	0	0	0	0	0	0	0.748	0.749	0.753	0.764	1.270	0.691	0.884	0.000	0.000	0.000	0.000	0.000	0.000	0.000	0.000	0.000	0.000	0.000	0.000	0.000	0.000	80	497	2290	2631	-0.419	Error	Error	980	1310	0	0	1127	1504	0	0	0	0
3	12	4	"LSM6"	"YDR378C"	12660	30870	100	7253	7574	2416	127	140	53	100	100	0	8324	8976	3012	231	251	95	100	100	0	0	0	0	0	0	0	0	0	0	0	0	0	0	0	0	0	0	0	0.881	0.852	0.847	0.857	1.196	0.816	0.918	0.000	0.000	0.000	0.000	0.000	0.000	0.000	0.000	0.000	0.000	0.000	0.000	0.000	0.000	80	498	15219	16192	-0.184	Error	Error	7126	8093	0	0	7447	8745	0	0	0	0
3	13	4	"RPT3"	"YDR394W"	12860	30870	100	4434	4915	1382	126	138	50	100	100	0	6086	6674	2194	247	261	89	100	100	0	0	0	0	0	0	0	0	0	0	0	0	0	0	0	0	0	0	0	0.738	0.745	0.752	0.755	1.168	0.683	0.912	0.000	0.000	0.000	0.000	0.000	0.000	0.000	0.000	0.000	0.000	0.000	0.000	0.000	0.000	80	506	10147	11216	-0.439	Error	Error	4308	5839	0	0	4789	6427	0	0	0	0
3	14	4	"STE14"	"YDR410C"	13060	30870	110	2363	2405	584	105	109	31	100	100	0	6208	6350	1763	206	221	69	100	100	0	0	0	0	0	0	0	0	0	0	0	0	0	0	0	0	0	0	0	0.376	0.374	0.366	0.378	1.182	0.353	0.926	0.000	0.000	0.000	0.000	0.000	0.000	0.000	0.000	0.000	0.000	0.000	0.000	0.000	0.000	80	558	8260	8444	-1.410	Error	Error	2258	6002	0	0	2300	6144	0	0	0	0
3	15	4	""	"YDR426C"	13260	30870	110	1293	1194	382	97	101	30	100	100	0	1838	1725	619	200	211	68	97	95	0	0	0	0	0	0	0	0	0	0	0	0	0	0	0	0	0	0	0	0.730	0.719	0.713	0.742	1.376	0.674	0.906	0.000	0.000	0.000	0.000	0.000	0.000	0.000	0.000	0.000	0.000	0.000	0.000	0.000	0.000	80	585	2834	2622	-0.454	Error	Error	1196	1638	0	0	1097	1525	0	0	0	0
3	16	4	""	"YDR348C"	13460	30870	110	375	353	95	102	106	36	96	93	0	709	665	213	205	219	80	90	90	0	0	0	0	0	0	0	0	0	0	0	0	0	0	0	0	0	0	0	0.542	0.546	0.532	0.525	1.652	0.486	0.791	0.000	0.000	0.000	0.000	0.000	0.000	0.000	0.000	0.000	0.000	0.000	0.000	0.000	0.000	80	576	777	711	-0.885	Error	Error	273	504	0	0	251	460	0	0	0	0
3	17	4	"CDC40"	"YDR364C"	13670	30870	110	1356	1244	422	112	115	36	98	98	0	1813	1660	610	225	240	81	95	95	0	0	0	0	0	0	0	0	0	0	0	0	0	0	0	0	0	0	0	0.783	0.789	0.792	0.806	1.597	0.753	0.903	0.000	0.000	0.000	0.000	0.000	0.000	0.000	0.000	0.000	0.000	0.000	0.000	0.000	0.000	80	576	2832	2567	-0.352	Error	Error	1244	1588	0	0	1132	1435	0	0	0	0
3	18	4	""	"YDR380W"	13870	30870	110	3117	3144	874	97	106	43	100	100	0	3838	3874	1180	198	213	79	100	100	0	0	0	0	0	0	0	0	0	0	0	0	0	0	0	0	0	0	0	0.830	0.829	0.848	0.839	1.255	0.803	0.916	0.000	0.000	0.000	0.000	0.000	0.000	0.000	0.000	0.000	0.000	0.000	0.000	0.000	0.000	80	568	6660	6723	-0.269	Error	Error	3020	3640	0	0	3047	3676	0	0	0	0
3	19	4	""	"YDR396W"	14070	30870	110	4580	4462	1057	117	124	45	100	100	0	5457	5386	1341	222	242	93	100	100	0	0	0	0	0	0	0	0	0	0	0	0	0	0	0	0	0	0	0	0.853	0.841	0.856	0.845	1.263	0.850	0.933	0.000	0.000	0.000	0.000	0.000	0.000	0.000	0.000	0.000	0.000	0.000	0.000	0.000	0.000	80	558	9698	9509	-0.230	Error	Error	4463	5235	0	0	4345	5164	0	0	0	0
3	20	4	""	"YDR412W"	14270	30870	110	4311	4050	1004	89	99	39	100	100	0	3574	3611	935	162	177	65	100	100	0	0	0	0	0	0	0	0	0	0	0	0	0	0	0	0	0	0	0	1.237	1.148	1.197	1.146	1.232	1.132	0.927	0.000	0.000	0.000	0.000	0.000	0.000	0.000	0.000	0.000	0.000	0.000	0.000	0.000	0.000	80	558	7634	7410	0.307	Error	Error	4222	3412	0	0	3961	3449	0	0	0	0
3	21	4	""	"YDR428C"	14470	30870	110	2514	2566	765	76	82	30	100	100	0	2763	2841	816	138	147	45	100	100	0	0	0	0	0	0	0	0	0	0	0	0	0	0	0	0	0	0	0	0.929	0.921	0.944	0.917	1.243	0.914	0.914	0.000	0.000	0.000	0.000	0.000	0.000	0.000	0.000	0.000	0.000	0.000	0.000	0.000	0.000	80	580	5063	5193	-0.107	Error	Error	2438	2625	0	0	2490	2703	0	0	0	0
3	1	5	"TCM10"	"YDR350C"	10460	31060	100	2205	2184	667	90	97	43	100	100	0	3126	3414	1210	163	195	152	100	100	0	0	0	0	0	0	0	0	0	0	0	0	0	0	0	0	0	0	0	0.714	0.644	0.648	0.653	1.227	0.592	0.922	0.000	0.000	0.000	0.000	0.000	0.000	0.000	0.000	0.000	0.000	0.000	0.000	0.000	0.000	80	511	5078	5345	-0.486	Error	Error	2115	2963	0	0	2094	3251	0	0	0	0
3	2	5	""	"YDR366C"	10670	31060	100	2954	2728	716	106	121	58	100	100	0	23650	22230	6133	206	251	171	100	100	0	0	0	0	0	0	0	0	0	0	0	0	0	0	0	0	0	0	0	0.121	0.119	0.121	0.122	1.362	0.112	0.920	0.000	0.000	0.000	0.000	0.000	0.000	0.000	0.000	0.000	0.000	0.000	0.000	0.000	0.000	80	505	26292	24646	-3.041	Error	Error	2848	23444	0	0	2622	22024	0	0	0	0
3	3	5	"RPP2B"	"YDR382W"	10860	31060	110	41415	37468	9244	122	148	91	100	100	0	21191	19928	5045	205	250	129	100	100	0	0	0	0	0	0	0	0	0	0	0	0	0	0	0	0	0	0	0	1.968	1.894	1.891	1.915	1.261	1.887	0.944	0.000	0.000	0.000	0.000	0.000	0.000	0.000	0.000	0.000	0.000	0.000	0.000	0.000	0.000	80	558	62279	57069	0.976	Error	Error	41293	20986	0	0	37346	19723	0	0	0	0
3	4	5	""	"YDR398W"	11060	31060	110	4244	4164	1034	110	133	84	100	100	0	2456	2611	821	184	208	97	100	100	0	0	0	0	0	0	0	0	0	0	0	0	0	0	0	0	0	0	0	1.820	1.670	1.714	1.717	1.238	1.559	0.896	0.000	0.000	0.000	0.000	0.000	0.000	0.000	0.000	0.000	0.000	0.000	0.000	0.000	0.000	80	566	6406	6481	0.864	Error	Error	4134	2272	0	0	4054	2427	0	0	0	0
3	5	5	"ERD1"	"YDR414C"	11270	31060	120	1059	1071	502	91	100	38	98	95	0	1032	1033	473	161	173	73	96	91	0	0	0	0	0	0	0	0	0	0	0	0	0	0	0	0	0	0	0	1.111	1.124	1.125	1.109	1.768	0.804	0.768	0.000	0.000	0.000	0.000	0.000	0.000	0.000	0.000	0.000	0.000	0.000	0.000	0.000	0.000	120	634	1839	1852	0.152	Error	Error	968	871	0	0	980	872	0	0	0	0
3	6	5	""	"YDR430C"	11460	31060	110	3646	3634	900	93	121	137	100	100	0	4188	4069	1057	161	211	299	100	100	0	0	0	0	0	0	0	0	0	0	0	0	0	0	0	0	0	0	0	0.882	0.906	0.915	0.910	1.237	0.865	0.906	0.000	0.000	0.000	0.000	0.000	0.000	0.000	0.000	0.000	0.000	0.000	0.000	0.000	0.000	80	540	7580	7449	-0.181	Error	Error	3553	4027	0	0	3541	3908	0	0	0	0
3	7	5	""	"YDR352W"	11660	31060	110	7322	6795	2207	97	119	129	100	100	0	8913	8410	2820	179	219	288	100	100	0	0	0	0	0	0	0	0	0	0	0	0	0	0	0	0	0	0	0	0.827	0.814	0.824	0.833	1.334	0.794	0.925	0.000	0.000	0.000	0.000	0.000	0.000	0.000	0.000	0.000	0.000	0.000	0.000	0.000	0.000	80	576	15959	14929	-0.274	Error	Error	7225	8734	0	0	6698	8231	0	0	0	0
3	8	5	"YPR1"	"YDR368W"	11870	31060	100	292	337	155	89	95	42	96	93	0	599	662	305	170	185	105	93	88	0	0	0	0	0	0	0	0	0	0	0	0	0	0	0	0	0	0	0	0.473	0.504	0.455	0.460	1.688	0.493	0.821	0.000	0.000	0.000	0.000	0.000	0.000	0.000	0.000	0.000	0.000	0.000	0.000	0.000	0.000	80	505	632	740	-1.079	Error	Error	203	429	0	0	248	492	0	0	0	0
3	9	5	""	"YDR384C"	12060	31060	110	2507	2395	751	92	109	73	100	100	0	1008	992	325	177	190	99	96	95	0	0	0	0	0	0	0	0	0	0	0	0	0	0	0	0	0	0	0	2.906	2.826	2.804	2.972	1.474	2.742	0.894	0.000	0.000	0.000	0.000	0.000	0.000	0.000	0.000	0.000	0.000	0.000	0.000	0.000	0.000	80	556	3246	3118	1.539	Error	Error	2415	831	0	0	2303	815	0	0	0	0
3	10	5	""	"YDR400W"	12270	31060	110	2596	2703	708	113	120	43	100	100	0	2131	2218	654	193	202	59	100	100	0	0	0	0	0	0	0	0	0	0	0	0	0	0	0	0	0	0	0	1.281	1.279	1.307	1.299	1.366	1.283	0.902	0.000	0.000	0.000	0.000	0.000	0.000	0.000	0.000	0.000	0.000	0.000	0.000	0.000	0.000	80	566	4421	4615	0.358	Error	Error	2483	1938	0	0	2590	2025	0	0	0	0
3	11	5	"SYF1"	"YDR416W"	12470	31060	110	1394	1394	337	116	121	40	100	100	0	1761	1752	449	196	204	59	100	100	0	0	0	0	0	0	0	0	0	0	0	0	0	0	0	0	0	0	0	0.817	0.821	0.854	0.826	1.287	0.795	0.907	0.000	0.000	0.000	0.000	0.000	0.000	0.000	0.000	0.000	0.000	0.000	0.000	0.000	0.000	80	558	2843	2834	-0.292	Error	Error	1278	1565	0	0	1278	1556	0	0	0	0
3	12	5	"NPL3"	"YDR432W"	12670	31060	110	6450	6483	1669	117	123	39	100	100	0	2564	2690	750	202	214	69	100	100	0	0	0	0	0	0	0	0	0	0	0	0	0	0	0	0	0	0	0	2.681	2.559	2.676	2.580	1.280	2.562	0.911	0.000	0.000	0.000	0.000	0.000	0.000	0.000	0.000	0.000	0.000	0.000	0.000	0.000	0.000	80	558	8695	8854	1.423	Error	Error	6333	2362	0	0	6366	2488	0	0	0	0
3	13	5	"SHC1"	"YER096W"	12870	31070	110	1438	1453	276	124	130	43	100	100	0	1744	1751	381	217	235	83	100	100	0	0	0	0	0	0	0	0	0	0	0	0	0	0	0	0	0	0	0	0.861	0.866	0.890	0.876	1.226	0.833	0.895	0.000	0.000	0.000	0.000	0.000	0.000	0.000	0.000	0.000	0.000	0.000	0.000	0.000	0.000	80	558	2841	2863	-0.217	Error	Error	1314	1527	0	0	1329	1534	0	0	0	0
3	14	5	"LSM4"	"YER112W"	13070	31060	110	3269	3313	1002	116	125	46	100	100	0	4940	5256	1654	230	248	98	100	100	0	0	0	0	0	0	0	0	0	0	0	0	0	0	0	0	0	0	0	0.669	0.636	0.661	0.635	1.348	0.609	0.908	0.000	0.000	0.000	0.000	0.000	0.000	0.000	0.000	0.000	0.000	0.000	0.000	0.000	0.000	80	575	7863	8223	-0.579	Error	Error	3153	4710	0	0	3197	5026	0	0	0	0
3	15	5	"LCP5"	"YER127W"	13280	31080	80	558	733	613	106	110	31	75	71	0	383	980	1012	212	222	67	57	53	0	0	0	0	0	0	0	0	0	0	0	0	0	0	0	0	0	0	0	2.643	0.816	0.912	1.066	3.123	0.611	0.738	0.000	0.000	0.000	0.000	0.000	0.000	0.000	0.000	0.000	0.000	0.000	0.000	0.000	0.000	52	328	623	1395	1.402	Error	Error	452	171	0	0	627	768	0	0	0	0
3	16	5	"DDI1"	"YER143W"	13460	31070	100	1861	1942	531	109	117	61	100	100	0	3172	3380	1077	223	235	73	100	100	0	0	0	0	0	0	0	0	0	0	0	0	0	0	0	0	0	0	0	0.594	0.581	0.587	0.593	1.248	0.536	0.900	0.000	0.000	0.000	0.000	0.000	0.000	0.000	0.000	0.000	0.000	0.000	0.000	0.000	0.000	80	502	4701	4990	-0.751	Error	Error	1752	2949	0	0	1833	3157	0	0	0	0
3	17	5	"BUR6"	"YER159C"	13680	31070	110	2618	2728	960	110	117	64	100	100	0	6378	6763	2191	228	242	82	100	100	0	0	0	0	0	0	0	0	0	0	0	0	0	0	0	0	0	0	0	0.408	0.401	0.413	0.396	1.346	0.400	0.903	0.000	0.000	0.000	0.000	0.000	0.000	0.000	0.000	0.000	0.000	0.000	0.000	0.000	0.000	80	564	8658	9153	-1.294	Error	Error	2508	6150	0	0	2618	6535	0	0	0	0
3	18	5	""	"YER175C"	13870	31070	100	647	670	142	114	118	37	100	100	0	1792	1923	505	244	257	92	100	100	0	0	0	0	0	0	0	0	0	0	0	0	0	0	0	0	0	0	0	0.344	0.331	0.336	0.335	1.216	0.305	0.886	0.000	0.000	0.000	0.000	0.000	0.000	0.000	0.000	0.000	0.000	0.000	0.000	0.000	0.000	80	497	2081	2235	-1.538	Error	Error	533	1548	0	0	556	1679	0	0	0	0
3	19	5	"UBP9"	"YER098W"	14070	31070	110	1320	1310	296	122	126	36	100	100	0	1528	1643	465	247	258	88	100	100	0	0	0	0	0	0	0	0	0	0	0	0	0	0	0	0	0	0	0	0.935	0.851	0.859	0.871	1.272	0.790	0.871	0.000	0.000	0.000	0.000	0.000	0.000	0.000	0.000	0.000	0.000	0.000	0.000	0.000	0.000	80	558	2479	2584	-0.097	Error	Error	1198	1281	0	0	1188	1396	0	0	0	0
3	20	5	"BOI2"	"YER114C"	14260	31070	110	1595	1664	456	80	85	27	100	100	0	2030	2069	641	154	166	54	100	100	0	0	0	0	0	0	0	0	0	0	0	0	0	0	0	0	0	0	0	0.808	0.827	0.855	0.848	1.271	0.782	0.918	0.000	0.000	0.000	0.000	0.000	0.000	0.000	0.000	0.000	0.000	0.000	0.000	0.000	0.000	80	566	3391	3499	-0.308	Error	Error	1515	1876	0	0	1584	1915	0	0	0	0
3	21	5	"PAK1"	"YER129W"	14470	31070	110	2411	2325	483	64	65	17	100	100	0	2437	2453	508	126	131	29	100	100	0	0	0	0	0	0	0	0	0	0	0	0	0	0	0	0	0	0	0	1.016	0.972	0.974	0.971	1.231	0.954	0.931	0.000	0.000	0.000	0.000	0.000	0.000	0.000	0.000	0.000	0.000	0.000	0.000	0.000	0.000	80	588	4658	4588	0.022	Error	Error	2347	2311	0	0	2261	2327	0	0	0	0
3	1	6	"FTR1"	"YER145C"	10470	31260	110	3853	3990	847	105	114	50	100	100	0	2023	2114	471	166	181	69	100	100	0	0	0	0	0	0	0	0	0	0	0	0	0	0	0	0	0	0	0	2.018	1.994	2.016	2.004	1.147	2.024	0.917	0.000	0.000	0.000	0.000	0.000	0.000	0.000	0.000	0.000	0.000	0.000	0.000	0.000	0.000	80	588	5605	5833	1.013	Error	Error	3748	1857	0	0	3885	1948	0	0	0	0
3	2	6	"SPT2"	"YER161C"	10680	31260	110	1384	1463	312	117	137	84	100	100	0	1701	1763	404	194	218	99	100	100	0	0	0	0	0	0	0	0	0	0	0	0	0	0	0	0	0	0	0	0.841	0.858	0.873	0.863	1.248	0.855	0.909	0.000	0.000	0.000	0.000	0.000	0.000	0.000	0.000	0.000	0.000	0.000	0.000	0.000	0.000	80	556	2774	2915	-0.250	Error	Error	1267	1507	0	0	1346	1569	0	0	0	0
3	3	6	"BMH1"	"YER177W"	10870	31260	100	22640	22708	4759	133	174	122	100	100	0	20112	20199	4154	222	279	187	100	100	0	0	0	0	0	0	0	0	0	0	0	0	0	0	0	0	0	0	0	1.132	1.130	1.138	1.127	1.117	1.119	0.934	0.000	0.000	0.000	0.000	0.000	0.000	0.000	0.000	0.000	0.000	0.000	0.000	0.000	0.000	80	481	42397	42552	0.178	Error	Error	22507	19890	0	0	22575	19977	0	0	0	0
3	4	6	"UBC6"	"YER100W"	11060	31260	110	2782	3025	772	144	172	110	100	100	0	4288	4554	1450	244	294	211	100	100	0	0	0	0	0	0	0	0	0	0	0	0	0	0	0	0	0	0	0	0.652	0.668	0.659	0.680	1.250	0.616	0.909	0.000	0.000	0.000	0.000	0.000	0.000	0.000	0.000	0.000	0.000	0.000	0.000	0.000	0.000	80	548	6682	7191	-0.616	Error	Error	2638	4044	0	0	2881	4310	0	0	0	0
3	5	6	""	"YER116C"	11260	31260	110	825	829	194	132	144	75	100	100	0	1766	1861	512	221	254	165	100	100	0	0	0	0	0	0	0	0	0	0	0	0	0	0	0	0	0	0	0	0.449	0.425	0.425	0.429	1.243	0.400	0.893	0.000	0.000	0.000	0.000	0.000	0.000	0.000	0.000	0.000	0.000	0.000	0.000	0.000	0.000	80	544	2238	2337	-1.157	Error	Error	693	1545	0	0	697	1640	0	0	0	0
3	6	6	"RPS26B"	"YER131W"	11460	31260	110	65535	59849	12978	132	310	2458	100	100	77	22466	20190	7142	207	233	112	100	100	0	0	0	0	0	0	0	0	0	0	0	0	0	0	0	0	0	0	0	2.938	2.988	2.849	3.200	1.441	3.105	0.855	0.000	0.000	0.000	0.000	0.000	0.000	0.000	0.000	0.000	0.000	0.000	0.000	0.000	0.000	80	566	87662	79700	1.555	Error	Error	65403	22259	0	0	59717	19983	0	0	0	0
3	7	6	""	"YER147C"	11670	31260	110	1005	1030	218	119	285	2472	0	0	0	1558	1598	430	198	220	95	100	100	0	0	0	0	0	0	0	0	0	0	0	0	0	0	0	0	0	0	0	0.651	0.651	0.649	0.664	1.255	0.617	0.891	0.000	0.000	0.000	0.000	0.000	0.000	0.000	0.000	0.000	0.000	0.000	0.000	0.000	0.000	80	556	2246	2311	-0.618	Error	Error	886	1360	0	0	911	1400	0	0	0	0
3	8	6	""	"YER163C"	11860	31260	110	1845	1952	452	114	123	55	100	100	0	3627	3673	991	216	242	167	100	100	0	0	0	0	0	0	0	0	0	0	0	0	0	0	0	0	0	0	0	0.507	0.532	0.516	0.537	1.180	0.502	0.925	0.000	0.000	0.000	0.000	0.000	0.000	0.000	0.000	0.000	0.000	0.000	0.000	0.000	0.000	80	559	5142	5295	-0.979	Error	Error	1731	3411	0	0	1838	3457	0	0	0	0
3	9	6	"DMC1"	"YER179W"	12060	31260	110	395	393	58	124	164	138	100	48	0	808	826	161	236	269	181	98	98	0	0	0	0	0	0	0	0	0	0	0	0	0	0	0	0	0	0	0	0.474	0.456	0.459	0.463	1.312	0.395	0.521	0.000	0.000	0.000	0.000	0.000	0.000	0.000	0.000	0.000	0.000	0.000	0.000	0.000	0.000	80	568	843	859	-1.078	Error	Error	271	572	0	0	269	590	0	0	0	0
3	10	6	"RPS8B"	"YER102W"	12260	31260	110	65535	60616	9467	141	201	179	100	100	58	26084	24677	5032	244	272	121	100	100	0	0	0	0	0	0	0	0	0	0	0	0	0	0	0	0	0	0	0	2.531	2.475	2.489	2.504	1.187	2.483	0.934	0.000	0.000	0.000	0.000	0.000	0.000	0.000	0.000	0.000	0.000	0.000	0.000	0.000	0.000	80	576	91234	84908	1.340	Error	Error	65394	25840	0	0	60475	24433	0	0	0	0
3	11	6	"SSU81"	"YER118C"	12470	31260	110	2158	2289	560	129	156	115	100	100	0	3414	3593	1060	218	235	90	100	100	0	0	0	0	0	0	0	0	0	0	0	0	0	0	0	0	0	0	0	0.635	0.640	0.660	0.649	1.198	0.600	0.892	0.000	0.000	0.000	0.000	0.000	0.000	0.000	0.000	0.000	0.000	0.000	0.000	0.000	0.000	80	566	5225	5535	-0.655	Error	Error	2029	3196	0	0	2160	3375	0	0	0	0
3	12	6	"GLC7"	"YER133W"	12670	31260	110	7282	7105	1573	121	124	33	100	100	0	11815	11392	2946	217	228	71	100	100	0	0	0	0	0	0	0	0	0	0	0	0	0	0	0	0	0	0	0	0.617	0.625	0.630	0.632	1.180	0.601	0.930	0.000	0.000	0.000	0.000	0.000	0.000	0.000	0.000	0.000	0.000	0.000	0.000	0.000	0.000	80	558	18759	18159	-0.696	Error	Error	7161	11598	0	0	6984	11175	0	0	0	0
3	13	6	"PEA2"	"YER149C"	12870	31260	110	1200	1264	281	127	134	44	100	100	0	1725	1797	401	234	247	85	100	100	0	0	0	0	0	0	0	0	0	0	0	0	0	0	0	0	0	0	0	0.720	0.727	0.729	0.730	1.193	0.717	0.888	0.000	0.000	0.000	0.000	0.000	0.000	0.000	0.000	0.000	0.000	0.000	0.000	0.000	0.000	80	548	2564	2700	-0.475	Error	Error	1073	1491	0	0	1137	1563	0	0	0	0
3	14	6	"PAB1"	"YER165W"	13070	31260	110	13771	14498	3077	138	144	46	100	100	0	6259	6261	1558	282	294	94	100	100	0	0	0	0	0	0	0	0	0	0	0	0	0	0	0	0	0	0	0	2.281	2.402	2.404	2.432	1.163	2.358	0.929	0.000	0.000	0.000	0.000	0.000	0.000	0.000	0.000	0.000	0.000	0.000	0.000	0.000	0.000	80	568	19610	20339	1.190	Error	Error	13633	5977	0	0	14360	5979	0	0	0	0
3	15	6	""	"YER181C"	13270	31260	110	2837	2494	838	111	118	39	100	100	0	40745	36379	14560	234	255	89	100	100	0	0	0	0	0	0	0	0	0	0	0	0	0	0	0	0	0	0	0	0.067	0.066	0.068	0.071	1.400	0.061	0.921	0.000	0.000	0.000	0.000	0.000	0.000	0.000	0.000	0.000	0.000	0.000	0.000	0.000	0.000	80	558	43237	38528	-3.893	Error	Error	2726	40511	0	0	2383	36145	0	0	0	0
3	16	6	"CDC43"	"YGL155W"	13470	31260	110	2879	2946	631	108	112	31	100	100	0	2276	2339	493	214	228	74	100	100	0	0	0	0	0	0	0	0	0	0	0	0	0	0	0	0	0	0	0	1.344	1.336	1.347	1.339	1.208	1.303	0.902	0.000	0.000	0.000	0.000	0.000	0.000	0.000	0.000	0.000	0.000	0.000	0.000	0.000	0.000	80	558	4833	4963	0.426	Error	Error	2771	2062	0	0	2838	2125	0	0	0	0
3	17	6	"ROK1"	"YGL171W"	13670	31260	110	2932	2947	564	128	136	69	100	100	0	3635	3629	843	232	248	86	100	100	0	0	0	0	0	0	0	0	0	0	0	0	0	0	0	0	0	0	0	0.824	0.830	0.845	0.837	1.171	0.813	0.934	0.000	0.000	0.000	0.000	0.000	0.000	0.000	0.000	0.000	0.000	0.000	0.000	0.000	0.000	80	567	6207	6216	-0.279	Error	Error	2804	3403	0	0	2819	3397	0	0	0	0
3	18	6	"COX4"	"YGL187C"	13880	31270	110	12629	12065	3526	126	136	70	100	100	0	24625	23605	7202	245	262	94	100	100	0	0	0	0	0	0	0	0	0	0	0	0	0	0	0	0	0	0	0	0.513	0.511	0.519	0.517	1.262	0.503	0.932	0.000	0.000	0.000	0.000	0.000	0.000	0.000	0.000	0.000	0.000	0.000	0.000	0.000	0.000	80	567	36883	35299	-0.963	Error	Error	12503	24380	0	0	11939	23360	0	0	0	0
3	19	6	"KEX1"	"YGL203C"	14070	31270	100	2888	2894	564	116	121	38	100	100	0	3858	3852	711	228	242	83	100	100	0	0	0	0	0	0	0	0	0	0	0	0	0	0	0	0	0	0	0	0.764	0.767	0.764	0.765	1.187	0.735	0.926	0.000	0.000	0.000	0.000	0.000	0.000	0.000	0.000	0.000	0.000	0.000	0.000	0.000	0.000	80	497	6402	6402	-0.389	Error	Error	2772	3630	0	0	2778	3624	0	0	0	0
3	20	6	""	"YGL219C"	14270	31270	100	2806	2957	680	90	97	34	100	100	0	5434	5550	1325	176	193	67	100	100	0	0	0	0	0	0	0	0	0	0	0	0	0	0	0	0	0	0	0	0.517	0.533	0.531	0.533	1.164	0.513	0.922	0.000	0.000	0.000	0.000	0.000	0.000	0.000	0.000	0.000	0.000	0.000	0.000	0.000	0.000	80	507	7974	8241	-0.953	Error	Error	2716	5258	0	0	2867	5374	0	0	0	0
3	21	6	""	"YGL235W"	14470	31260	110	1194	1142	263	68	71	22	100	100	0	2044	1959	515	139	150	48	100	100	0	0	0	0	0	0	0	0	0	0	0	0	0	0	0	0	0	0	0	0.591	0.590	0.596	0.606	1.335	0.548	0.892	0.000	0.000	0.000	0.000	0.000	0.000	0.000	0.000	0.000	0.000	0.000	0.000	0.000	0.000	80	590	3031	2894	-0.759	Error	Error	1126	1905	0	0	1074	1820	0	0	0	0
3	1	7	""	"YGL157W"	10460	31450	110	4905	5204	1311	110	126	62	100	100	0	2920	3131	1030	179	188	60	100	100	0	0	0	0	0	0	0	0	0	0	0	0	0	0	0	0	0	0	0	1.749	1.726	1.770	1.768	1.284	1.703	0.872	0.000	0.000	0.000	0.000	0.000	0.000	0.000	0.000	0.000	0.000	0.000	0.000	0.000	0.000	80	558	7536	8046	0.807	Error	Error	4795	2741	0	0	5094	2952	0	0	0	0
3	2	7	"KEM1"	"YGL173C"	10660	31450	100	5579	5413	1103	124	150	85	100	100	0	5273	4980	1397	195	211	77	100	100	0	0	0	0	0	0	0	0	0	0	0	0	0	0	0	0	0	0	0	1.074	1.105	1.116	1.139	1.256	1.044	0.938	0.000	0.000	0.000	0.000	0.000	0.000	0.000	0.000	0.000	0.000	0.000	0.000	0.000	0.000	80	495	10533	10074	0.103	Error	Error	5455	5078	0	0	5289	4785	0	0	0	0
3	3	7	"RPS26A"	"YGL189C"	10870	31450	110	32187	29219	8316	133	165	94	100	100	0	15787	14830	4463	213	236	91	100	100	0	0	0	0	0	0	0	0	0	0	0	0	0	0	0	0	0	0	0	2.058	1.990	2.054	2.028	1.295	2.019	0.929	0.000	0.000	0.000	0.000	0.000	0.000	0.000	0.000	0.000	0.000	0.000	0.000	0.000	0.000	80	556	47628	43703	1.041	Error	Error	32054	15574	0	0	29086	14617	0	0	0	0
3	4	7	"POX1"	"YGL205W"	11060	31450	110	409	459	140	154	174	82	98	90	0	818	876	245	246	266	127	98	97	0	0	0	0	0	0	0	0	0	0	0	0	0	0	0	0	0	0	0	0.446	0.484	0.464	0.474	1.371	0.461	0.763	0.000	0.000	0.000	0.000	0.000	0.000	0.000	0.000	0.000	0.000	0.000	0.000	0.000	0.000	80	548	827	935	-1.166	Error	Error	255	572	0	0	305	630	0	0	0	0
3	5	7	"NIF3"	"YGL221C"	11260	31450	110	4507	4936	1319	147	163	82	100	100	0	5009	5223	1462	253	284	151	100	100	0	0	0	0	0	0	0	0	0	0	0	0	0	0	0	0	0	0	0	0.917	0.964	0.963	0.970	1.164	0.946	0.921	0.000	0.000	0.000	0.000	0.000	0.000	0.000	0.000	0.000	0.000	0.000	0.000	0.000	0.000	80	552	9116	9759	-0.125	Error	Error	4360	4756	0	0	4789	4970	0	0	0	0
3	6	7	"HAP2"	"YGL237C"	11470	31450	110	3533	3308	670	128	151	231	100	100	0	3863	3870	810	228	244	98	100	100	0	0	0	0	0	0	0	0	0	0	0	0	0	0	0	0	0	0	0	0.937	0.873	0.895	0.875	1.228	0.857	0.933	0.000	0.000	0.000	0.000	0.000	0.000	0.000	0.000	0.000	0.000	0.000	0.000	0.000	0.000	80	552	7040	6822	-0.094	Error	Error	3405	3635	0	0	3180	3642	0	0	0	0
3	7	7	""	"YGL159W"	11670	31450	110	1111	1147	268	116	120	36	100	100	0	1771	1876	450	202	215	73	100	100	0	0	0	0	0	0	0	0	0	0	0	0	0	0	0	0	0	0	0	0.634	0.616	0.629	0.616	1.216	0.588	0.897	0.000	0.000	0.000	0.000	0.000	0.000	0.000	0.000	0.000	0.000	0.000	0.000	0.000	0.000	80	567	2564	2705	-0.657	Error	Error	995	1569	0	0	1031	1674	0	0	0	0
3	8	7	"SAE2"	"YGL175C"	11880	31460	110	352	358	87	115	120	36	98	98	0	541	566	136	219	239	87	100	93	0	0	0	0	0	0	0	0	0	0	0	0	0	0	0	0	0	0	0	0.736	0.700	0.719	0.700	1.456	0.634	0.730	0.000	0.000	0.000	0.000	0.000	0.000	0.000	0.000	0.000	0.000	0.000	0.000	0.000	0.000	80	558	559	590	-0.442	Error	Error	237	322	0	0	243	347	0	0	0	0
3	9	7	"COX13"	"YGL191W"	12070	31460	100	5847	5636	818	126	131	39	100	100	0	12924	12922	2234	264	282	99	100	100	0	0	0	0	0	0	0	0	0	0	0	0	0	0	0	0	0	0	0	0.452	0.435	0.439	0.437	1.179	0.421	0.936	0.000	0.000	0.000	0.000	0.000	0.000	0.000	0.000	0.000	0.000	0.000	0.000	0.000	0.000	80	489	18381	18168	-1.146	Error	Error	5721	12660	0	0	5510	12658	0	0	0	0
3	10	7	"SPT16"	"YGL207W"	12270	31460	100	4472	4309	1324	125	131	47	100	100	0	4847	4702	1732	243	259	100	100	100	0	0	0	0	0	0	0	0	0	0	0	0	0	0	0	0	0	0	0	0.944	0.938	0.976	0.982	1.330	0.884	0.928	0.000	0.000	0.000	0.000	0.000	0.000	0.000	0.000	0.000	0.000	0.000	0.000	0.000	0.000	80	498	8951	8643	-0.083	Error	Error	4347	4604	0	0	4184	4459	0	0	0	0
3	11	7	""	"YGL223C"	12470	31450	110	1145	1194	300	110	114	36	100	100	0	1459	1587	431	205	212	64	100	100	0	0	0	0	0	0	0	0	0	0	0	0	0	0	0	0	0	0	0	0.825	0.784	0.795	0.786	1.290	0.749	0.880	0.000	0.000	0.000	0.000	0.000	0.000	0.000	0.000	0.000	0.000	0.000	0.000	0.000	0.000	80	564	2289	2466	-0.277	Error	Error	1035	1254	0	0	1084	1382	0	0	0	0
3	12	7	""	"YGL239C"	12660	31450	110	564	564	77	104	114	46	100	100	0	747	752	140	200	224	116	98	98	0	0	0	0	0	0	0	0	0	0	0	0	0	0	0	0	0	0	0	0.841	0.833	0.829	0.858	1.300	0.760	0.845	0.000	0.000	0.000	0.000	0.000	0.000	0.000	0.000	0.000	0.000	0.000	0.000	0.000	0.000	80	546	1007	1012	-0.250	Error	Error	460	547	0	0	460	552	0	0	0	0
3	13	7	""	"YGL161C"	12860	31450	110	4345	4607	968	125	133	53	100	100	0	6688	7517	2141	249	272	131	100	100	0	0	0	0	0	0	0	0	0	0	0	0	0	0	0	0	0	0	0	0.655	0.617	0.638	0.626	1.183	0.582	0.914	0.000	0.000	0.000	0.000	0.000	0.000	0.000	0.000	0.000	0.000	0.000	0.000	0.000	0.000	80	556	10659	11750	-0.610	Error	Error	4220	6439	0	0	4482	7268	0	0	0	0
3	14	7	""	"YGL177W"	13060	31460	100	872	830	178	134	137	39	100	100	0	1149	1136	217	299	307	96	98	97	0	0	0	0	0	0	0	0	0	0	0	0	0	0	0	0	0	0	0	0.868	0.832	0.850	0.841	1.393	0.798	0.875	0.000	0.000	0.000	0.000	0.000	0.000	0.000	0.000	0.000	0.000	0.000	0.000	0.000	0.000	80	496	1588	1533	-0.204	Error	Error	738	850	0	0	696	837	0	0	0	0
3	15	7	""	"YGL193C"	13260	31460	110	432	413	98	105	111	54	97	93	0	1017	1034	307	220	241	93	96	96	0	0	0	0	0	0	0	0	0	0	0	0	0	0	0	0	0	0	0	0.410	0.378	0.390	0.381	1.543	0.340	0.829	0.000	0.000	0.000	0.000	0.000	0.000	0.000	0.000	0.000	0.000	0.000	0.000	0.000	0.000	80	558	1124	1122	-1.285	Error	Error	327	797	0	0	308	814	0	0	0	0
3	16	7	"MIG2"	"YGL209W"	13460	31460	110	3172	3151	506	105	114	81	100	100	0	2831	2828	567	210	235	173	100	100	0	0	0	0	0	0	0	0	0	0	0	0	0	0	0	0	0	0	0	1.170	1.163	1.154	1.178	1.213	1.136	0.928	0.000	0.000	0.000	0.000	0.000	0.000	0.000	0.000	0.000	0.000	0.000	0.000	0.000	0.000	80	568	5688	5664	0.227	Error	Error	3067	2621	0	0	3046	2618	0	0	0	0
3	17	7	"GOG5"	"YGL225W"	13660	31460	110	7815	8076	2144	126	227	792	100	100	0	6083	5996	1755	233	364	870	100	98	0	0	0	0	0	0	0	0	0	0	0	0	0	0	0	0	0	0	0	1.314	1.379	1.402	1.393	1.166	1.364	0.921	0.000	0.000	0.000	0.000	0.000	0.000	0.000	0.000	0.000	0.000	0.000	0.000	0.000	0.000	80	577	13539	13713	0.394	Error	Error	7689	5850	0	0	7950	5763	0	0	0	0
3	18	7	"KAP114"	"YGL241W"	13870	31470	100	710	792	337	115	192	628	48	2	0	747	885	381	214	317	795	33	1	0	0	0	0	0	0	0	0	0	0	0	0	0	0	0	0	0	0	0	1.116	1.009	1.060	1.045	1.418	0.958	0.873	0.000	0.000	0.000	0.000	0.000	0.000	0.000	0.000	0.000	0.000	0.000	0.000	0.000	0.000	80	513	1128	1348	0.159	Error	Error	595	533	0	0	677	671	0	0	0	0
3	19	7	"RNH70"	"YGR276C"	14080	31470	110	3304	3584	793	111	119	53	100	100	0	4199	4602	1196	205	211	60	100	100	0	0	0	0	0	0	0	0	0	0	0	0	0	0	0	0	0	0	0	0.799	0.790	0.784	0.798	1.149	0.745	0.922	0.000	0.000	0.000	0.000	0.000	0.000	0.000	0.000	0.000	0.000	0.000	0.000	0.000	0.000	80	566	7187	7870	-0.323	Error	Error	3193	3994	0	0	3473	4397	0	0	0	0
3	20	7	"MAL12"	"YGR292W"	14280	31470	110	849	845	166	89	100	46	100	100	0	1791	1826	474	176	192	68	100	100	0	0	0	0	0	0	0	0	0	0	0	0	0	0	0	0	0	0	0	0.471	0.458	0.466	0.467	1.210	0.414	0.893	0.000	0.000	0.000	0.000	0.000	0.000	0.000	0.000	0.000	0.000	0.000	0.000	0.000	0.000	80	566	2375	2406	-1.087	Error	Error	760	1615	0	0	756	1650	0	0	0	0
3	21	7	""	"YHL012W"	14490	31470	110	381	419	140	72	79	41	98	98	0	734	742	148	152	165	58	100	100	0	0	0	0	0	0	0	0	0	0	0	0	0	0	0	0	0	0	0	0.531	0.588	0.574	0.555	1.473	0.632	0.841	0.000	0.000	0.000	0.000	0.000	0.000	0.000	0.000	0.000	0.000	0.000	0.000	0.000	0.000	80	590	891	937	-0.913	Error	Error	309	582	0	0	347	590	0	0	0	0
3	1	8	"WSC4"	"YHL028W"	10470	31650	120	1911	2120	996	85	90	33	99	99	0	2245	2214	797	159	167	51	97	96	0	0	0	0	0	0	0	0	0	0	0	0	0	0	0	0	0	0	0	0.875	0.990	0.936	1.008	1.785	1.043	0.867	0.000	0.000	0.000	0.000	0.000	0.000	0.000	0.000	0.000	0.000	0.000	0.000	0.000	0.000	120	674	3912	4090	-0.192	Error	Error	1826	2086	0	0	2035	2055	0	0	0	0
3	2	8	""	"YHL044W"	10670	31650	120	186	194	43	101	108	40	94	55	0	575	580	139	181	192	61	97	96	0	0	0	0	0	0	0	0	0	0	0	0	0	0	0	0	0	0	0	0.216	0.233	0.223	0.229	1.817	0.224	0.526	0.000	0.000	0.000	0.000	0.000	0.000	0.000	0.000	0.000	0.000	0.000	0.000	0.000	0.000	120	602	479	492	-2.213	Error	Error	85	394	0	0	93	399	0	0	0	0
3	3	8	""	"YHR009C"	10860	31650	110	4999	5045	645	112	129	119	100	100	0	3364	3435	626	194	219	172	100	100	0	0	0	0	0	0	0	0	0	0	0	0	0	0	0	0	0	0	0	1.542	1.522	1.527	1.536	1.138	1.471	0.936	0.000	0.000	0.000	0.000	0.000	0.000	0.000	0.000	0.000	0.000	0.000	0.000	0.000	0.000	80	550	8057	8174	0.624	Error	Error	4887	3170	0	0	4933	3241	0	0	0	0
3	4	8	""	"YGR278W"	11060	31650	110	677	754	234	133	148	121	100	100	0	1176	1292	363	221	257	207	100	100	0	0	0	0	0	0	0	0	0	0	0	0	0	0	0	0	0	0	0	0.570	0.580	0.581	0.574	1.233	0.565	0.892	0.000	0.000	0.000	0.000	0.000	0.000	0.000	0.000	0.000	0.000	0.000	0.000	0.000	0.000	80	574	1499	1692	-0.812	Error	Error	544	955	0	0	621	1071	0	0	0	0
3	5	8	""	"YGR294W"	11270	31650	120	810	769	189	130	142	80	98	93	0	1395	1323	330	234	264	158	96	95	0	0	0	0	0	0	0	0	0	0	0	0	0	0	0	0	0	0	0	0.586	0.587	0.589	0.587	1.441	0.569	0.907	0.000	0.000	0.000	0.000	0.000	0.000	0.000	0.000	0.000	0.000	0.000	0.000	0.000	0.000	120	640	1841	1728	-0.772	Error	Error	680	1161	0	0	639	1089	0	0	0	0
3	6	8	"YLF2"	"YHL014C"	11470	31650	120	2138	2240	824	114	120	41	100	99	0	2391	2580	989	207	220	77	100	99	0	0	0	0	0	0	0	0	0	0	0	0	0	0	0	0	0	0	0	0.927	0.896	0.909	0.893	1.371	0.871	0.905	0.000	0.000	0.000	0.000	0.000	0.000	0.000	0.000	0.000	0.000	0.000	0.000	0.000	0.000	120	614	4208	4499	-0.110	Error	Error	2024	2184	0	0	2126	2373	0	0	0	0
3	7	8	"ECM29"	"YHL030W"	11660	31650	110	3051	2927	590	116	127	97	100	100	0	3326	3224	769	202	239	231	100	100	0	0	0	0	0	0	0	0	0	0	0	0	0	0	0	0	0	0	0	0.940	0.930	0.920	0.941	1.215	0.893	0.937	0.000	0.000	0.000	0.000	0.000	0.000	0.000	0.000	0.000	0.000	0.000	0.000	0.000	0.000	80	549	6059	5833	-0.090	Error	Error	2935	3124	0	0	2811	3022	0	0	0	0
3	8	8	""	"YHL046C"	11860	31650	110	1426	1360	272	116	129	94	100	100	0	2252	2199	488	211	247	229	100	98	0	0	0	0	0	0	0	0	0	0	0	0	0	0	0	0	0	0	0	0.642	0.626	0.633	0.631	1.185	0.604	0.923	0.000	0.000	0.000	0.000	0.000	0.000	0.000	0.000	0.000	0.000	0.000	0.000	0.000	0.000	80	567	3351	3232	-0.640	Error	Error	1310	2041	0	0	1244	1988	0	0	0	0
3	9	8	""	"YHR011W"	12060	31650	110	1061	1127	221	126	132	44	100	100	0	1837	1890	394	247	267	103	100	100	0	0	0	0	0	0	0	0	0	0	0	0	0	0	0	0	0	0	0	0.588	0.609	0.599	0.612	1.200	0.564	0.907	0.000	0.000	0.000	0.000	0.000	0.000	0.000	0.000	0.000	0.000	0.000	0.000	0.000	0.000	80	575	2525	2644	-0.766	Error	Error	935	1590	0	0	1001	1643	0	0	0	0
3	10	8	""	"YGR280C"	12270	31650	110	2568	2709	576	114	123	46	100	100	0	2609	2735	606	244	269	116	100	100	0	0	0	0	0	0	0	0	0	0	0	0	0	0	0	0	0	0	0	1.038	1.042	1.076	1.045	1.201	1.021	0.932	0.000	0.000	0.000	0.000	0.000	0.000	0.000	0.000	0.000	0.000	0.000	0.000	0.000	0.000	80	582	4819	5086	0.053	Error	Error	2454	2365	0	0	2595	2491	0	0	0	0
3	11	8	"YRF1-3"	"YGR296W"	12480	31660	80	674	660	185	92	96	31	100	100	0	1033	1088	372	190	200	63	100	100	0	0	0	0	0	0	0	0	0	0	0	0	0	0	0	0	0	0	0	0.690	0.633	0.629	0.653	1.403	0.590	0.870	0.000	0.000	0.000	0.000	0.000	0.000	0.000	0.000	0.000	0.000	0.000	0.000	0.000	0.000	52	340	1425	1466	-0.535	Error	Error	582	843	0	0	568	898	0	0	0	0
3	12	8	"DUR3"	"YHL016C"	12680	31660	120	629	647	215	92	97	61	98	96	0	671	689	210	185	209	319	82	29	0	0	0	0	0	0	0	0	0	0	0	0	0	0	0	0	0	0	0	1.105	1.101	1.140	1.109	1.412	1.094	0.884	0.000	0.000	0.000	0.000	0.000	0.000	0.000	0.000	0.000	0.000	0.000	0.000	0.000	0.000	120	621	1023	1059	0.144	Error	Error	537	486	0	0	555	504	0	0	0	0
3	13	8	"GUT1"	"YHL032C"	12880	31660	120	994	1017	289	107	112	39	100	100	0	1312	1355	373	220	240	94	99	99	0	0	0	0	0	0	0	0	0	0	0	0	0	0	0	0	0	0	0	0.812	0.802	0.815	0.813	1.394	0.825	0.873	0.000	0.000	0.000	0.000	0.000	0.000	0.000	0.000	0.000	0.000	0.000	0.000	0.000	0.000	120	609	1979	2045	-0.300	Error	Error	887	1092	0	0	910	1135	0	0	0	0
3	14	8	"COS8"	"YHL048W"	13080	31660	120	2605	2479	779	116	123	53	100	100	0	11605	11703	4112	268	285	93	100	100	0	0	0	0	0	0	0	0	0	0	0	0	0	0	0	0	0	0	0	0.220	0.207	0.216	0.210	1.367	0.200	0.917	0.000	0.000	0.000	0.000	0.000	0.000	0.000	0.000	0.000	0.000	0.000	0.000	0.000	0.000	120	585	13826	13798	-2.187	Error	Error	2489	11337	0	0	2363	11435	0	0	0	0
3	15	8	"ARD1"	"YHR013C"	13270	31650	110	2280	2309	425	107	116	61	100	100	0	2969	3026	628	238	263	131	100	100	0	0	0	0	0	0	0	0	0	0	0	0	0	0	0	0	0	0	0	0.796	0.790	0.793	0.795	1.223	0.780	0.932	0.000	0.000	0.000	0.000	0.000	0.000	0.000	0.000	0.000	0.000	0.000	0.000	0.000	0.000	80	529	4904	4990	-0.330	Error	Error	2173	2731	0	0	2202	2788	0	0	0	0
3	16	8	"BGL2"	"YGR282C"	13460	31660	100	17943	16871	4030	107	117	62	100	100	0	52432	49148	10563	240	318	701	100	100	0	0	0	0	0	0	0	0	0	0	0	0	0	0	0	0	0	0	0	0.342	0.343	0.340	0.340	1.191	0.333	0.928	0.000	0.000	0.000	0.000	0.000	0.000	0.000	0.000	0.000	0.000	0.000	0.000	0.000	0.000	80	497	70028	65672	-1.549	Error	Error	17836	52192	0	0	16764	48908	0	0	0	0
3	17	8	""	"YHL002W"	13660	31660	110	2247	2308	405	112	143	257	100	100	0	3476	3679	914	240	363	792	100	98	0	0	0	0	0	0	0	0	0	0	0	0	0	0	0	0	0	0	0	0.660	0.639	0.647	0.651	1.196	0.586	0.903	0.000	0.000	0.000	0.000	0.000	0.000	0.000	0.000	0.000	0.000	0.000	0.000	0.000	0.000	80	568	5371	5635	-0.600	Error	Error	2135	3236	0	0	2196	3439	0	0	0	0
3	18	8	""	"YHL018W"	13860	31660	110	467	435	126	109	128	114	91	82	0	835	766	243	211	283	454	73	3	0	0	0	0	0	0	0	0	0	0	0	0	0	0	0	0	0	0	0	0.574	0.587	0.564	0.597	1.480	0.542	0.882	0.000	0.000	0.000	0.000	0.000	0.000	0.000	0.000	0.000	0.000	0.000	0.000	0.000	0.000	80	558	982	881	-0.802	Error	Error	358	624	0	0	326	555	0	0	0	0
3	19	8	"SBP1"	"YHL034C"	14060	31660	110	8483	8531	1093	115	150	253	100	100	0	7735	8093	1815	217	303	621	100	100	0	0	0	0	0	0	0	0	0	0	0	0	0	0	0	0	0	0	0	1.113	1.069	1.091	1.089	1.190	1.005	0.928	0.000	0.000	0.000	0.000	0.000	0.000	0.000	0.000	0.000	0.000	0.000	0.000	0.000	0.000	80	577	15886	16292	0.155	Error	Error	8368	7518	0	0	8416	7876	0	0	0	0
3	20	8	""	"YHL050C"	14270	31660	110	6705	6569	1072	85	135	338	100	100	0	14763	14356	3264	171	351	1211	100	100	0	0	0	0	0	0	0	0	0	0	0	0	0	0	0	0	0	0	0	0.454	0.457	0.452	0.464	1.199	0.434	0.945	0.000	0.000	0.000	0.000	0.000	0.000	0.000	0.000	0.000	0.000	0.000	0.000	0.000	0.000	80	575	21212	20669	-1.140	Error	Error	6620	14592	0	0	6484	14185	0	0	0	0
3	21	8	"MIP6"	"YHR015W"	14470	31660	110	376	379	61	75	96	237	86	0	0	1178	1219	238	167	268	1003	52	0	0	0	0	0	0	0	0	0	0	0	0	0	0	0	0	0	0	0	0	0.298	0.289	0.294	0.289	1.227	0.272	0.893	0.000	0.000	0.000	0.000	0.000	0.000	0.000	0.000	0.000	0.000	0.000	0.000	0.000	0.000	80	580	1312	1356	-1.748	Error	Error	301	1011	0	0	304	1052	0	0	0	0
3	1	9	""	"YIL086C"	10470	31860	100	287	326	139	83	91	35	100	96	0	461	540	217	155	171	78	100	93	0	0	0	0	0	0	0	0	0	0	0	0	0	0	0	0	0	0	0	0.667	0.631	0.640	0.616	1.497	0.598	0.802	0.000	0.000	0.000	0.000	0.000	0.000	0.000	0.000	0.000	0.000	0.000	0.000	0.000	0.000	80	511	510	628	-0.585	Error	Error	204	306	0	0	243	385	0	0	0	0
3	2	9	""	"YIL102C"	10670	31850	110	431	431	132	100	123	124	92	73	0	468	451	130	179	206	97	88	77	0	0	0	0	0	0	0	0	0	0	0	0	0	0	0	0	0	0	0	1.145	1.217	1.224	1.237	1.570	1.055	0.651	0.000	0.000	0.000	0.000	0.000	0.000	0.000	0.000	0.000	0.000	0.000	0.000	0.000	0.000	80	563	620	603	0.196	Error	Error	331	289	0	0	331	272	0	0	0	0
3	3	9	"RHO3"	"YIL118W"	10880	31860	110	5857	5918	1759	99	122	129	100	100	0	9546	9675	2983	176	200	99	100	100	0	0	0	0	0	0	0	0	0	0	0	0	0	0	0	0	0	0	0	0.615	0.613	0.632	0.615	1.206	0.600	0.923	0.000	0.000	0.000	0.000	0.000	0.000	0.000	0.000	0.000	0.000	0.000	0.000	0.000	0.000	80	537	15128	15318	-0.702	Error	Error	5758	9370	0	0	5819	9499	0	0	0	0
3	4	9	"FLX1"	"YIL134W"	11060	31860	110	1498	1552	326	104	132	150	100	100	0	1422	1496	404	183	230	223	100	97	0	0	0	0	0	0	0	0	0	0	0	0	0	0	0	0	0	0	0	1.125	1.103	1.071	1.133	1.294	1.088	0.892	0.000	0.000	0.000	0.000	0.000	0.000	0.000	0.000	0.000	0.000	0.000	0.000	0.000	0.000	80	544	2633	2761	0.170	Error	Error	1394	1239	0	0	1448	1313	0	0	0	0
3	5	9	"DNA43"	"YIL150C"	11260	31860	110	661	702	169	105	148	172	100	97	0	797	848	226	196	267	266	96	65	0	0	0	0	0	0	0	0	0	0	0	0	0	0	0	0	0	0	0	0.925	0.916	0.886	0.935	1.294	0.836	0.846	0.000	0.000	0.000	0.000	0.000	0.000	0.000	0.000	0.000	0.000	0.000	0.000	0.000	0.000	80	556	1157	1249	-0.112	Error	Error	556	601	0	0	597	652	0	0	0	0
3	6	9	""	"YIL166C"	11460	31860	110	1671	1649	354	103	141	132	100	100	0	962	920	235	190	243	195	97	91	0	0	0	0	0	0	0	0	0	0	0	0	0	0	0	0	0	0	0	2.031	2.118	2.147	2.218	1.388	2.060	0.800	0.000	0.000	0.000	0.000	0.000	0.000	0.000	0.000	0.000	0.000	0.000	0.000	0.000	0.000	80	564	2340	2276	1.022	Error	Error	1568	772	0	0	1546	730	0	0	0	0
3	7	9	""	"YIL088C"	11670	31860	110	4598	4851	1127	117	148	215	100	100	0	4796	5170	1713	199	260	452	100	100	0	0	0	0	0	0	0	0	0	0	0	0	0	0	0	0	0	0	0	0.975	0.952	0.973	0.976	1.179	0.896	0.903	0.000	0.000	0.000	0.000	0.000	0.000	0.000	0.000	0.000	0.000	0.000	0.000	0.000	0.000	80	575	9078	9705	-0.037	Error	Error	4481	4597	0	0	4734	4971	0	0	0	0
3	8	9	""	"YIL104C"	11870	31860	110	17132	16754	2526	129	192	554	100	100	0	12713	12328	2670	222	335	854	100	100	0	0	0	0	0	0	0	0	0	0	0	0	0	0	0	0	0	0	0	1.361	1.373	1.358	1.395	1.165	1.336	0.928	0.000	0.000	0.000	0.000	0.000	0.000	0.000	0.000	0.000	0.000	0.000	0.000	0.000	0.000	80	567	29494	28731	0.445	Error	Error	17003	12491	0	0	16625	12106	0	0	0	0
3	9	9	""	"YIL120W"	12070	31860	110	676	672	87	117	155	463	86	0	0	777	789	128	229	302	686	18	0	0	0	0	0	0	0	0	0	0	0	0	0	0	0	0	0	0	0	0	1.020	0.991	0.986	1.005	1.257	0.946	0.833	0.000	0.000	0.000	0.000	0.000	0.000	0.000	0.000	0.000	0.000	0.000	0.000	0.000	0.000	80	567	1107	1115	0.029	Error	Error	559	548	0	0	555	560	0	0	0	0
3	10	9	"OM45"	"YIL136W"	12270	31850	110	1639	1677	230	107	119	97	100	100	0	13788	14778	3580	266	372	1140	100	100	0	0	0	0	0	0	0	0	0	0	0	0	0	0	0	0	0	0	0	0.113	0.108	0.111	0.110	1.196	0.103	0.896	0.000	0.000	0.000	0.000	0.000	0.000	0.000	0.000	0.000	0.000	0.000	0.000	0.000	0.000	80	568	15054	16082	-3.142	Error	Error	1532	13522	0	0	1570	14512	0	0	0	0
3	11	9	""	"YIL152W"	12470	31860	110	2127	1976	446	99	107	79	100	100	0	2729	2578	543	228	315	1009	97	85	0	0	0	0	0	0	0	0	0	0	0	0	0	0	0	0	0	0	0	0.811	0.799	0.816	0.794	1.204	0.783	0.936	0.000	0.000	0.000	0.000	0.000	0.000	0.000	0.000	0.000	0.000	0.000	0.000	0.000	0.000	80	565	4529	4227	-0.302	Error	Error	2028	2501	0	0	1877	2350	0	0	0	0
3	12	9	"SDL1"	"YIL168W"	12680	31860	120	339	330	77	98	103	63	97	90	0	1705	1683	429	215	242	325	96	94	0	0	0	0	0	0	0	0	0	0	0	0	0	0	0	0	0	0	0	0.162	0.158	0.158	0.159	1.499	0.150	0.841	0.000	0.000	0.000	0.000	0.000	0.000	0.000	0.000	0.000	0.000	0.000	0.000	0.000	0.000	120	614	1731	1700	-2.628	Error	Error	241	1490	0	0	232	1468	0	0	0	0
3	13	9	""	"YIL090W"	12870	31860	110	2609	2559	374	98	114	111	100	100	0	2912	3011	1357	211	287	684	100	97	0	0	0	0	0	0	0	0	0	0	0	0	0	0	0	0	0	0	0	0.930	0.879	0.955	0.925	1.368	0.586	0.555	0.000	0.000	0.000	0.000	0.000	0.000	0.000	0.000	0.000	0.000	0.000	0.000	0.000	0.000	80	512	5212	5261	-0.105	Error	Error	2511	2701	0	0	2461	2800	0	0	-100	0
3	14	9	"MOB1"	"YIL106W"	13070	31860	120	1129	1260	914	102	197	479	87	53	0	2024	4162	7483	229	695	2844	22	12	0	0	0	0	0	0	0	0	0	0	0	0	0	0	0	0	0	0	0	0.572	0.294	0.550	0.468	2.335	0.096	0.250	0.000	0.000	0.000	0.000	0.000	0.000	0.000	0.000	0.000	0.000	0.000	0.000	0.000	0.000	120	583	2822	5091	-0.806	Error	Error	1027	1795	0	0	1158	3933	0	0	-100	0
3	15	9	""	"YIL122W"	13270	31880	150	929	1148	864	97	161	402	87	50	0	1786	3796	5783	219	520	2362	27	21	0	0	0	0	0	0	0	0	0	0	0	0	0	0	0	0	0	0	0	0.531	0.294	0.498	0.435	1.736	0.159	0.720	0.000	0.000	0.000	0.000	0.000	0.000	0.000	0.000	0.000	0.000	0.000	0.000	0.000	0.000	156	819	2399	4628	-0.913	Error	Error	832	1567	0	0	1051	3577	0	0	-100	0
3	16	9	"TPM2"	"YIL138C"	13470	31860	110	4723	4649	731	98	119	186	100	100	0	11104	10870	2586	210	294	704	100	100	0	0	0	0	0	0	0	0	0	0	0	0	0	0	0	0	0	0	0	0.425	0.427	0.424	0.437	1.212	0.400	0.934	0.000	0.000	0.000	0.000	0.000	0.000	0.000	0.000	0.000	0.000	0.000	0.000	0.000	0.000	80	542	15519	15211	-1.236	Error	Error	4625	10894	0	0	4551	10660	0	0	0	0
3	17	9	"IMP2'"	"YIL154C"	13670	31860	110	1127	1147	229	100	124	195	100	100	0	1124	1153	207	208	283	649	93	5	0	0	0	0	0	0	0	0	0	0	0	0	0	0	0	0	0	0	0	1.121	1.108	1.094	1.109	1.199	1.133	0.900	0.000	0.000	0.000	0.000	0.000	0.000	0.000	0.000	0.000	0.000	0.000	0.000	0.000	0.000	80	568	1943	1992	0.165	Error	Error	1027	916	0	0	1047	945	0	0	0	0
3	18	9	"HXT12"	"YIL170W"	13870	31860	110	2417	2368	539	108	125	113	100	100	0	2529	2734	936	209	236	176	100	100	0	0	0	0	0	0	0	0	0	0	0	0	0	0	0	0	0	0	0	0.995	0.895	0.895	0.931	1.297	0.827	0.883	0.000	0.000	0.000	0.000	0.000	0.000	0.000	0.000	0.000	0.000	0.000	0.000	0.000	0.000	80	584	4629	4785	-0.007	Error	Error	2309	2320	0	0	2260	2525	0	0	0	0
3	19	9	""	"YIL092W"	14090	31870	110	1028	972	236	108	118	59	100	100	0	1064	1112	296	211	227	121	98	98	0	0	0	0	0	0	0	0	0	0	0	0	0	0	0	0	0	0	0	1.079	0.959	0.966	0.984	1.308	0.864	0.881	0.000	0.000	0.000	0.000	0.000	0.000	0.000	0.000	0.000	0.000	0.000	0.000	0.000	0.000	80	585	1773	1765	0.109	Error	Error	920	853	0	0	864	901	0	0	0	0
3	20	9	""	"YIL108W"	14280	31870	110	1464	1495	229	90	97	84	100	100	0	2088	2192	456	178	208	402	100	100	0	0	0	0	0	0	0	0	0	0	0	0	0	0	0	0	0	0	0	0.719	0.698	0.717	0.707	1.177	0.653	0.917	0.000	0.000	0.000	0.000	0.000	0.000	0.000	0.000	0.000	0.000	0.000	0.000	0.000	0.000	80	567	3284	3419	-0.475	Error	Error	1374	1910	0	0	1405	2014	0	0	0	0
3	21	9	"AYR1"	"YIL124W"	14480	31860	110	3361	3302	640	88	114	266	100	100	0	11925	11770	2635	190	341	1313	100	100	0	0	0	0	0	0	0	0	0	0	0	0	0	0	0	0	0	0	0	0.279	0.278	0.278	0.280	1.216	0.263	0.920	0.000	0.000	0.000	0.000	0.000	0.000	0.000	0.000	0.000	0.000	0.000	0.000	0.000	0.000	80	598	15008	14794	-1.842	Error	Error	3273	11735	0	0	3214	11580	0	0	0	0
3	1	10	"SRO4"	"YIL140W"	10470	32050	110	1594	1566	280	85	93	37	100	100	0	2120	2220	554	159	178	89	100	100	0	0	0	0	0	0	0	0	0	0	0	0	0	0	0	0	0	0	0	0.770	0.719	0.742	0.731	1.201	0.665	0.905	0.000	0.000	0.000	0.000	0.000	0.000	0.000	0.000	0.000	0.000	0.000	0.000	0.000	0.000	80	580	3470	3542	-0.378	Error	Error	1509	1961	0	0	1481	2061	0	0	0	0
3	2	10	"UBP7"	"YIL156W"	10670	32050	110	6584	6628	1692	90	103	77	100	100	0	6626	6482	1894	167	198	134	100	100	0	0	0	0	0	0	0	0	0	0	0	0	0	0	0	0	0	0	0	1.005	1.035	1.028	1.046	1.182	0.994	0.922	0.000	0.000	0.000	0.000	0.000	0.000	0.000	0.000	0.000	0.000	0.000	0.000	0.000	0.000	80	566	12953	12853	0.008	Error	Error	6494	6459	0	0	6538	6315	0	0	0	0
3	3	10	""	"YIL172C"	10880	32050	120	1794	1704	535	84	95	73	99	98	0	1643	1651	535	153	182	126	97	96	0	0	0	0	0	0	0	0	0	0	0	0	0	0	0	0	0	0	0	1.148	1.081	1.132	1.089	1.593	1.078	0.871	0.000	0.000	0.000	0.000	0.000	0.000	0.000	0.000	0.000	0.000	0.000	0.000	0.000	0.000	120	620	3200	3118	0.199	Error	Error	1710	1490	0	0	1620	1498	0	0	0	0
3	4	10	"BNA1"	"YJR025C"	11070	32050	110	2518	2341	619	91	108	82	100	100	0	11585	11251	3579	170	219	221	100	100	0	0	0	0	0	0	0	0	0	0	0	0	0	0	0	0	0	0	0	0.213	0.203	0.208	0.210	1.327	0.191	0.920	0.000	0.000	0.000	0.000	0.000	0.000	0.000	0.000	0.000	0.000	0.000	0.000	0.000	0.000	80	528	13842	13331	-2.234	Error	Error	2427	11415	0	0	2250	11081	0	0	0	0
3	5	10	""	"YJR041C"	11270	32050	110	1290	1400	734	99	126	90	98	98	0	2192	2247	1172	180	245	233	95	95	0	0	0	0	0	0	0	0	0	0	0	0	0	0	0	0	0	0	0	0.592	0.629	0.602	0.655	1.571	0.608	0.902	0.000	0.000	0.000	0.000	0.000	0.000	0.000	0.000	0.000	0.000	0.000	0.000	0.000	0.000	80	557	3203	3368	-0.756	Error	Error	1191	2012	0	0	1301	2067	0	0	0	0
3	6	10	"CDC8"	"YJR057W"	11460	32050	110	3847	3780	1041	117	200	359	100	100	0	3331	3351	986	212	343	498	100	98	0	0	0	0	0	0	0	0	0	0	0	0	0	0	0	0	0	0	0	1.196	1.167	1.173	1.178	1.218	1.145	0.910	0.000	0.000	0.000	0.000	0.000	0.000	0.000	0.000	0.000	0.000	0.000	0.000	0.000	0.000	80	554	6849	6802	0.258	Error	Error	3730	3119	0	0	3663	3139	0	0	0	0
3	7	10	"OPI3"	"YJR073C"	11670	32050	110	2497	2322	634	109	153	303	100	97	0	7953	7641	2608	201	272	496	100	98	0	0	0	0	0	0	0	0	0	0	0	0	0	0	0	0	0	0	0	0.308	0.297	0.305	0.311	1.335	0.274	0.914	0.000	0.000	0.000	0.000	0.000	0.000	0.000	0.000	0.000	0.000	0.000	0.000	0.000	0.000	80	566	10140	9653	-1.699	Error	Error	2388	7752	0	0	2213	7440	0	0	0	0
3	8	10	"GRR1"	"YJR090C"	11870	32050	110	2286	2146	758	111	146	463	97	87	0	2768	2591	952	202	247	594	92	87	0	0	0	0	0	0	0	0	0	0	0	0	0	0	0	0	0	0	0	0.848	0.852	0.868	0.915	1.646	0.840	0.904	0.000	0.000	0.000	0.000	0.000	0.000	0.000	0.000	0.000	0.000	0.000	0.000	0.000	0.000	80	548	4741	4424	-0.239	Error	Error	2175	2566	0	0	2035	2389	0	0	0	0
3	9	10	""	"YJR105W"	12060	32050	110	10198	9159	3174	108	154	377	100	100	0	13038	11454	4468	191	297	790	97	93	0	0	0	0	0	0	0	0	0	0	0	0	0	0	0	0	0	0	0	0.785	0.804	0.783	0.890	1.884	0.761	0.924	0.000	0.000	0.000	0.000	0.000	0.000	0.000	0.000	0.000	0.000	0.000	0.000	0.000	0.000	80	542	22937	20314	-0.349	Error	Error	10090	12847	0	0	9051	11263	0	0	0	0
3	10	10	""	"YJR027W"	12270	32050	110	1930	1803	723	97	126	220	98	91	0	19986	18481	8418	198	320	853	98	96	0	0	0	0	0	0	0	0	0	0	0	0	0	0	0	0	0	0	0	0.093	0.093	0.097	0.101	1.594	0.087	0.903	0.000	0.000	0.000	0.000	0.000	0.000	0.000	0.000	0.000	0.000	0.000	0.000	0.000	0.000	80	584	21621	19989	-3.432	Error	Error	1833	19788	0	0	1706	18283	0	0	0	0
3	11	10	"POL32"	"YJR043C"	12470	32050	110	1448	1318	423	96	101	50	100	100	0	1905	1798	600	198	233	273	97	92	0	0	0	0	0	0	0	0	0	0	0	0	0	0	0	0	0	0	0	0.792	0.764	0.785	0.791	1.381	0.726	0.890	0.000	0.000	0.000	0.000	0.000	0.000	0.000	0.000	0.000	0.000	0.000	0.000	0.000	0.000	80	567	3059	2822	-0.336	Error	Error	1352	1707	0	0	1222	1600	0	0	0	0
3	12	10	"PTK2"	"YJR059W"	12670	32060	100	4327	3893	1414	100	104	39	100	100	0	5136	4768	2300	208	224	102	100	98	0	0	0	0	0	0	0	0	0	0	0	0	0	0	0	0	0	0	0	0.858	0.832	0.859	0.908	1.489	0.750	0.863	0.000	0.000	0.000	0.000	0.000	0.000	0.000	0.000	0.000	0.000	0.000	0.000	0.000	0.000	80	495	9155	8353	-0.221	Error	Error	4227	4928	0	0	3793	4560	0	0	0	0
3	13	10	"HOC1"	"YJR075W"	12870	32060	100	5773	5178	2109	95	101	34	100	100	0	6267	5651	2668	205	224	89	100	98	0	0	0	0	0	0	0	0	0	0	0	0	0	0	0	0	0	0	0	0.937	0.933	0.952	1.001	1.535	0.875	0.903	0.000	0.000	0.000	0.000	0.000	0.000	0.000	0.000	0.000	0.000	0.000	0.000	0.000	0.000	80	504	11740	10529	-0.094	Error	Error	5678	6062	0	0	5083	5446	0	0	0	0
3	14	10	"BUD4"	"YJR092W"	13070	32060	100	509	500	162	91	104	51	96	96	0	908	923	357	198	244	284	92	73	0	0	0	0	0	0	0	0	0	0	0	0	0	0	0	0	0	0	0	0.589	0.564	0.554	0.567	1.465	0.511	0.857	0.000	0.000	0.000	0.000	0.000	0.000	0.000	0.000	0.000	0.000	0.000	0.000	0.000	0.000	80	494	1128	1134	-0.764	Error	Error	418	710	0	0	409	725	0	0	0	0
3	15	10	""	"YJR107W"	13270	32060	100	1260	1185	328	82	96	117	98	98	0	1971	1828	576	172	244	598	90	80	0	0	0	0	0	0	0	0	0	0	0	0	0	0	0	0	0	0	0	0.655	0.666	0.674	0.696	1.384	0.633	0.914	0.000	0.000	0.000	0.000	0.000	0.000	0.000	0.000	0.000	0.000	0.000	0.000	0.000	0.000	80	454	2977	2759	-0.611	Error	Error	1178	1799	0	0	1103	1656	0	0	0	0
3	16	10	""	"YJR029W"	13470	32060	110	3185	2915	954	85	91	67	100	100	0	24166	22874	9301	168	204	328	100	100	0	0	0	0	0	0	0	0	0	0	0	0	0	0	0	0	0	0	0	0.129	0.125	0.122	0.134	1.460	0.111	0.895	0.000	0.000	0.000	0.000	0.000	0.000	0.000	0.000	0.000	0.000	0.000	0.000	0.000	0.000	80	568	27098	25536	-2.953	Error	Error	3100	23998	0	0	2830	22706	0	0	0	0
3	17	10	"SSC1"	"YJR045C"	13670	32060	110	6377	5949	2448	92	106	110	100	100	0	9804	9110	4093	181	232	346	100	98	0	0	0	0	0	0	0	0	0	0	0	0	0	0	0	0	0	0	0	0.653	0.656	0.651	0.684	1.415	0.628	0.892	0.000	0.000	0.000	0.000	0.000	0.000	0.000	0.000	0.000	0.000	0.000	0.000	0.000	0.000	80	568	15908	14786	-0.615	Error	Error	6285	9623	0	0	5857	8929	0	0	0	0
3	18	10	""	"YJR061W"	13870	32060	110	612	594	245	97	108	94	95	83	0	1121	1063	520	190	227	277	83	73	0	0	0	0	0	0	0	0	0	0	0	0	0	0	0	0	0	0	0	0.553	0.569	0.572	0.647	1.808	0.509	0.869	0.000	0.000	0.000	0.000	0.000	0.000	0.000	0.000	0.000	0.000	0.000	0.000	0.000	0.000	80	563	1446	1370	-0.854	Error	Error	515	931	0	0	497	873	0	0	0	0
3	19	10	"MIR1"	"YJR077C"	14080	32070	100	3480	3249	1327	93	99	33	100	100	0	10536	9481	4181	184	200	76	100	100	0	0	0	0	0	0	0	0	0	0	0	0	0	0	0	0	0	0	0	0.327	0.339	0.341	0.356	1.436	0.323	0.911	0.000	0.000	0.000	0.000	0.000	0.000	0.000	0.000	0.000	0.000	0.000	0.000	0.000	0.000	80	505	13739	12453	-1.612	Error	Error	3387	10352	0	0	3156	9297	0	0	0	0
3	20	10	"IME1"	"YJR094C"	14280	32070	110	1395	1337	402	87	89	22	100	100	0	797	786	219	171	178	46	97	97	0	0	0	0	0	0	0	0	0	0	0	0	0	0	0	0	0	0	0	2.089	2.033	2.046	2.125	1.492	2.091	0.872	0.000	0.000	0.000	0.000	0.000	0.000	0.000	0.000	0.000	0.000	0.000	0.000	0.000	0.000	80	568	1934	1865	1.063	Error	Error	1308	626	0	0	1250	615	0	0	0	0
3	21	10	"CPA2"	"YJR109C"	14480	32070	100	2095	1851	714	86	92	56	100	100	0	2472	2202	901	173	205	379	90	85	0	0	0	0	0	0	0	0	0	0	0	0	0	0	0	0	0	0	0	0.874	0.870	0.905	0.962	1.610	0.847	0.918	0.000	0.000	0.000	0.000	0.000	0.000	0.000	0.000	0.000	0.000	0.000	0.000	0.000	0.000	80	526	4308	3794	-0.195	Error	Error	2009	2299	0	0	1765	2029	0	0	0	0
3	1	11	"GEA1"	"YJR031C"	10470	32250	110	1550	1447	461	86	98	50	100	100	0	2621	2422	817	164	192	104	100	100	0	0	0	0	0	0	0	0	0	0	0	0	0	0	0	0	0	0	0	0.596	0.603	0.606	0.618	1.264	0.576	0.911	0.000	0.000	0.000	0.000	0.000	0.000	0.000	0.000	0.000	0.000	0.000	0.000	0.000	0.000	80	598	3921	3619	-0.747	Error	Error	1464	2457	0	0	1361	2258	0	0	0	0
3	2	11	"ANB1"	"YJR047C"	10680	32250	110	5271	5962	3505	83	90	36	100	100	0	3625	4113	2384	158	177	70	100	100	0	0	0	0	0	0	0	0	0	0	0	0	0	0	0	0	0	0	0	1.496	1.486	1.453	1.505	1.580	1.511	0.916	0.000	0.000	0.000	0.000	0.000	0.000	0.000	0.000	0.000	0.000	0.000	0.000	0.000	0.000	80	567	8655	9834	0.581	Error	Error	5188	3467	0	0	5879	3955	0	0	0	0
3	3	11	"RPA12"	"YJR063W"	10870	32250	110	2952	3455	2029	85	104	91	100	100	0	2024	2440	1445	162	194	151	100	98	0	0	0	0	0	0	0	0	0	0	0	0	0	0	0	0	0	0	0	1.540	1.479	1.507	1.528	1.371	1.449	0.928	0.000	0.000	0.000	0.000	0.000	0.000	0.000	0.000	0.000	0.000	0.000	0.000	0.000	0.000	80	528	4729	5648	0.623	Error	Error	2867	1862	0	0	3370	2278	0	0	0	0
3	4	11	""	"YJR079W"	11070	32260	130	2243	2138	1202	90	116	100	95	93	0	3697	3432	2011	167	220	220	88	85	0	0	0	0	0	0	0	0	0	0	0	0	0	0	0	0	0	0	0	0.610	0.627	0.651	0.729	1.919	0.605	0.914	0.000	0.000	0.000	0.000	0.000	0.000	0.000	0.000	0.000	0.000	0.000	0.000	0.000	0.000	120	707	5683	5313	-0.713	Error	Error	2153	3530	0	0	2048	3265	0	0	0	0
3	5	11	"SFC1"	"YJR095W"	11280	32260	100	2764	2701	958	93	118	79	100	100	0	1764	1718	525	172	207	132	100	100	0	0	0	0	0	0	0	0	0	0	0	0	0	0	0	0	0	0	0	1.678	1.687	1.695	1.650	1.342	1.751	0.908	0.000	0.000	0.000	0.000	0.000	0.000	0.000	0.000	0.000	0.000	0.000	0.000	0.000	0.000	80	482	4263	4154	0.747	Error	Error	2671	1592	0	0	2608	1546	0	0	0	0
3	6	11	""	"YJR111C"	11470	32260	120	1173	1088	505	113	171	258	87	74	0	1725	1560	774	204	299	357	84	72	0	0	0	0	0	0	0	0	0	0	0	0	0	0	0	0	0	0	0	0.697	0.719	0.723	0.772	1.829	0.649	0.857	0.000	0.000	0.000	0.000	0.000	0.000	0.000	0.000	0.000	0.000	0.000	0.000	0.000	0.000	120	607	2581	2331	-0.521	Error	Error	1060	1521	0	0	975	1356	0	0	0	0
3	7	11	""	"YKR020W"	11660	32250	110	1176	1060	306	102	115	80	100	100	0	1671	1550	482	185	218	159	97	93	0	0	0	0	0	0	0	0	0	0	0	0	0	0	0	0	0	0	0	0.723	0.702	0.702	0.729	1.375	0.659	0.909	0.000	0.000	0.000	0.000	0.000	0.000	0.000	0.000	0.000	0.000	0.000	0.000	0.000	0.000	80	559	2560	2323	-0.468	Error	Error	1074	1486	0	0	958	1365	0	0	0	0
3	8	11	"CAF4"	"YKR036C"	11870	32250	110	505	494	188	100	125	117	92	81	0	1027	956	361	175	226	239	87	78	0	0	0	0	0	0	0	0	0	0	0	0	0	0	0	0	0	0	0	0.475	0.504	0.515	0.538	1.851	0.451	0.804	0.000	0.000	0.000	0.000	0.000	0.000	0.000	0.000	0.000	0.000	0.000	0.000	0.000	0.000	80	534	1257	1175	-1.073	Error	Error	405	852	0	0	394	781	0	0	0	0
3	9	11	"MRS4"	"YKR052C"	12060	32260	150	725	689	430	102	159	324	66	46	0	1145	1109	715	180	289	641	64	33	0	0	0	0	0	0	0	0	0	0	0	0	0	0	0	0	0	0	0	0.646	0.632	0.620	0.615	2.416	0.580	0.776	0.000	0.000	0.000	0.000	0.000	0.000	0.000	0.000	0.000	0.000	0.000	0.000	0.000	0.000	156	847	1588	1516	-0.631	Error	Error	623	965	0	0	587	929	0	0	0	0
3	10	11	"BET3"	"YKR068C"	12270	32260	100	4436	4157	1385	102	111	41	100	100	0	7610	7126	2824	190	207	80	100	100	0	0	0	0	0	0	0	0	0	0	0	0	0	0	0	0	0	0	0	0.584	0.585	0.619	0.626	1.410	0.549	0.919	0.000	0.000	0.000	0.000	0.000	0.000	0.000	0.000	0.000	0.000	0.000	0.000	0.000	0.000	80	511	11754	10991	-0.776	Error	Error	4334	7420	0	0	4055	6936	0	0	0	0
3	11	11	"HBS1"	"YKR084C"	12480	32260	110	1203	1199	592	98	104	38	97	93	0	1700	1767	991	194	210	96	90	87	0	0	0	0	0	0	0	0	0	0	0	0	0	0	0	0	0	0	0	0.734	0.700	0.673	0.726	1.657	0.647	0.916	0.000	0.000	0.000	0.000	0.000	0.000	0.000	0.000	0.000	0.000	0.000	0.000	0.000	0.000	80	565	2611	2674	-0.447	Error	Error	1105	1506	0	0	1101	1573	0	0	0	0
3	12	11	""	"YKR100C"	12670	32260	100	967	978	451	99	102	30	95	93	0	2064	1968	994	202	210	84	90	90	0	0	0	0	0	0	0	0	0	0	0	0	0	0	0	0	0	0	0	0.466	0.498	0.494	0.480	1.603	0.460	0.908	0.000	0.000	0.000	0.000	0.000	0.000	0.000	0.000	0.000	0.000	0.000	0.000	0.000	0.000	80	496	2730	2645	-1.101	Error	Error	868	1862	0	0	879	1766	0	0	0	0
3	13	11	""	"YKR022C"	12870	32260	110	1389	1298	377	98	103	37	100	100	0	2940	2704	949	214	231	115	98	98	0	0	0	0	0	0	0	0	0	0	0	0	0	0	0	0	0	0	0	0.474	0.482	0.501	0.503	1.349	0.444	0.917	0.000	0.000	0.000	0.000	0.000	0.000	0.000	0.000	0.000	0.000	0.000	0.000	0.000	0.000	80	568	4017	3690	-1.078	Error	Error	1291	2726	0	0	1200	2490	0	0	0	0
3	14	11	""	"YKR038C"	13070	32260	110	2878	2647	606	99	108	66	100	100	0	3623	3385	955	213	246	185	100	100	0	0	0	0	0	0	0	0	0	0	0	0	0	0	0	0	0	0	0	0.815	0.803	0.809	0.821	1.199	0.759	0.925	0.000	0.000	0.000	0.000	0.000	0.000	0.000	0.000	0.000	0.000	0.000	0.000	0.000	0.000	80	576	6189	5720	-0.295	Error	Error	2779	3410	0	0	2548	3172	0	0	0	0
3	15	11	"DYN1"	"YKR054C"	13270	32260	100	349	344	78	83	90	41	98	97	0	589	565	163	170	197	130	92	80	0	0	0	0	0	0	0	0	0	0	0	0	0	0	0	0	0	0	0	0.635	0.661	0.624	0.719	1.830	0.579	0.809	0.000	0.000	0.000	0.000	0.000	0.000	0.000	0.000	0.000	0.000	0.000	0.000	0.000	0.000	80	512	685	656	-0.656	Error	Error	266	419	0	0	261	395	0	0	0	0
3	16	11	""	"YKR070W"	13470	32260	110	2883	2563	946	82	93	107	100	100	0	3726	3293	1350	158	187	215	96	95	0	0	0	0	0	0	0	0	0	0	0	0	0	0	0	0	0	0	0	0.785	0.791	0.804	0.852	1.484	0.744	0.922	0.000	0.000	0.000	0.000	0.000	0.000	0.000	0.000	0.000	0.000	0.000	0.000	0.000	0.000	80	576	6369	5616	-0.349	Error	Error	2801	3568	0	0	2481	3135	0	0	0	0
3	17	11	"PRP16"	"YKR086W"	13670	32260	110	1438	1310	470	98	124	130	98	96	0	3175	2880	1199	184	235	262	96	91	0	0	0	0	0	0	0	0	0	0	0	0	0	0	0	0	0	0	0	0.448	0.450	0.453	0.485	1.511	0.417	0.907	0.000	0.000	0.000	0.000	0.000	0.000	0.000	0.000	0.000	0.000	0.000	0.000	0.000	0.000	80	574	4331	3908	-1.158	Error	Error	1340	2991	0	0	1212	2696	0	0	0	0
3	18	11	"FLO10"	"YKR102W"	13880	32260	120	771	963	648	88	97	46	91	90	0	453	653	1145	173	197	133	77	53	0	0	0	0	0	0	0	0	0	0	0	0	0	0	0	0	0	0	0	2.439	1.823	2.494	2.292	2.322	0.681	0.277	0.000	0.000	0.000	0.000	0.000	0.000	0.000	0.000	0.000	0.000	0.000	0.000	0.000	0.000	120	646	963	1355	1.286	Error	Error	683	280	0	0	875	480	0	0	0	0
3	19	11	"DBP7"	"YKR024C"	14070	32260	110	1127	1083	374	84	92	39	100	100	0	1378	1330	528	167	183	76	98	95	0	0	0	0	0	0	0	0	0	0	0	0	0	0	0	0	0	0	0	0.861	0.859	0.884	0.918	1.400	0.814	0.904	0.000	0.000	0.000	0.000	0.000	0.000	0.000	0.000	0.000	0.000	0.000	0.000	0.000	0.000	80	554	2254	2162	-0.215	Error	Error	1043	1211	0	0	999	1163	0	0	0	0
3	20	11	""	"YKR040C"	14290	32270	110	2057	2015	467	82	87	34	100	100	0	1828	1883	580	162	169	47	100	100	0	0	0	0	0	0	0	0	0	0	0	0	0	0	0	0	0	0	0	1.185	1.123	1.122	1.168	1.308	1.062	0.909	0.000	0.000	0.000	0.000	0.000	0.000	0.000	0.000	0.000	0.000	0.000	0.000	0.000	0.000	80	575	3641	3654	0.245	Error	Error	1975	1666	0	0	1933	1721	0	0	0	0
3	21	11	"RNC1"	"YKR056W"	14480	32270	100	1934	2011	708	87	95	55	100	100	0	2274	2227	750	174	212	388	96	93	0	0	0	0	0	0	0	0	0	0	0	0	0	0	0	0	0	0	0	0.880	0.937	0.921	0.960	1.334	0.833	0.750	0.000	0.000	0.000	0.000	0.000	0.000	0.000	0.000	0.000	0.000	0.000	0.000	0.000	0.000	80	510	3947	3977	-0.185	Error	Error	1847	2100	0	0	1924	2053	0	0	0	0
3	1	12	"SIS2"	"YKR072C"	10470	32450	110	2580	2425	732	89	116	112	100	100	0	2952	2864	960	169	219	187	100	98	0	0	0	0	0	0	0	0	0	0	0	0	0	0	0	0	0	0	0	0.895	0.867	0.870	0.891	1.277	0.842	0.900	0.000	0.000	0.000	0.000	0.000	0.000	0.000	0.000	0.000	0.000	0.000	0.000	0.000	0.000	80	589	5274	5031	-0.160	Error	Error	2491	2783	0	0	2336	2695	0	0	0	0
3	2	12	""	"YKR088C"	10660	32450	110	3195	2754	1028	84	94	63	100	100	0	5191	4736	2127	160	190	159	98	97	0	0	0	0	0	0	0	0	0	0	0	0	0	0	0	0	0	0	0	0.618	0.583	0.565	0.622	1.445	0.532	0.904	0.000	0.000	0.000	0.000	0.000	0.000	0.000	0.000	0.000	0.000	0.000	0.000	0.000	0.000	80	567	8142	7246	-0.693	Error	Error	3111	5031	0	0	2670	4576	0	0	0	0
3	3	12	""	"YKR104W"	10880	32460	120	279	321	158	94	139	161	61	17	0	489	557	280	176	256	262	65	20	0	0	0	0	0	0	0	0	0	0	0	0	0	0	0	0	0	0	0	0.591	0.596	0.605	0.606	1.813	0.561	0.633	0.000	0.000	0.000	0.000	0.000	0.000	0.000	0.000	0.000	0.000	0.000	0.000	0.000	0.000	120	631	498	608	-0.759	Error	Error	185	313	0	0	227	381	0	0	-100	0
3	4	12	"GCN3"	"YKR026C"	11080	32460	130	3405	3419	1290	97	153	179	96	96	0	3071	2893	1177	177	272	296	94	94	0	0	0	0	0	0	0	0	0	0	0	0	0	0	0	0	0	0	0	1.143	1.223	1.225	1.267	1.603	1.217	0.880	0.000	0.000	0.000	0.000	0.000	0.000	0.000	0.000	0.000	0.000	0.000	0.000	0.000	0.000	120	603	6202	6038	0.193	Error	Error	3308	2894	0	0	3322	2716	0	0	0	0
3	5	12	"UTH1"	"YKR042W"	11270	32450	110	7048	6915	2140	110	185	441	100	100	0	8299	8614	2632	194	332	752	100	100	0	0	0	0	0	0	0	0	0	0	0	0	0	0	0	0	0	0	0	0.856	0.808	0.815	0.806	1.154	0.833	0.917	0.000	0.000	0.000	0.000	0.000	0.000	0.000	0.000	0.000	0.000	0.000	0.000	0.000	0.000	80	517	15043	15225	-0.224	Error	Error	6938	8105	0	0	6805	8420	0	0	0	0
3	6	12	"GLG1"	"YKR058W"	11470	32450	110	1419	1359	302	125	197	380	100	90	0	2035	1984	477	221	371	726	96	76	0	0	0	0	0	0	0	0	0	0	0	0	0	0	0	0	0	0	0	0.713	0.700	0.717	0.707	1.264	0.680	0.869	0.000	0.000	0.000	0.000	0.000	0.000	0.000	0.000	0.000	0.000	0.000	0.000	0.000	0.000	80	547	3108	2997	-0.487	Error	Error	1294	1814	0	0	1234	1763	0	0	0	0
3	7	12	""	"YKR074W"	11680	32460	110	5050	4803	1533	113	126	84	100	100	0	8893	8220	2821	185	210	160	98	97	0	0	0	0	0	0	0	0	0	0	0	0	0	0	0	0	0	0	0	0.567	0.584	0.576	0.611	1.381	0.561	0.928	0.000	0.000	0.000	0.000	0.000	0.000	0.000	0.000	0.000	0.000	0.000	0.000	0.000	0.000	80	563	13645	12725	-0.819	Error	Error	4937	8708	0	0	4690	8035	0	0	0	0
3	8	12	""	"YKR090W"	11870	32450	110	1281	1191	404	110	154	157	100	97	0	1959	1794	724	187	250	255	96	91	0	0	0	0	0	0	0	0	0	0	0	0	0	0	0	0	0	0	0	0.661	0.673	0.667	0.712	1.395	0.624	0.899	0.000	0.000	0.000	0.000	0.000	0.000	0.000	0.000	0.000	0.000	0.000	0.000	0.000	0.000	80	556	2943	2688	-0.598	Error	Error	1171	1772	0	0	1081	1607	0	0	0	0
3	9	12	""	"YKR106W"	12070	32450	110	6397	6014	1808	128	210	247	100	100	0	6675	6253	1893	224	355	412	100	100	0	0	0	0	0	0	0	0	0	0	0	0	0	0	0	0	0	0	0	0.972	0.976	0.980	0.992	1.339	0.983	0.919	0.000	0.000	0.000	0.000	0.000	0.000	0.000	0.000	0.000	0.000	0.000	0.000	0.000	0.000	80	533	12720	11915	-0.041	Error	Error	6269	6451	0	0	5886	6029	0	0	0	0
3	10	12	""	"YLR231C"	12280	32460	110	2391	2396	472	130	145	132	100	100	0	2183	2166	487	223	254	239	100	100	0	0	0	0	0	0	0	0	0	0	0	0	0	0	0	0	0	0	0	1.154	1.166	1.184	1.178	1.187	1.148	0.926	0.000	0.000	0.000	0.000	0.000	0.000	0.000	0.000	0.000	0.000	0.000	0.000	0.000	0.000	80	553	4221	4209	0.206	Error	Error	2261	1960	0	0	2266	1943	0	0	0	0
3	11	12	""	"YLR247C"	12470	32450	110	6197	6161	1857	119	161	423	100	100	0	6002	5786	1459	219	266	380	100	100	0	0	0	0	0	0	0	0	0	0	0	0	0	0	0	0	0	0	0	1.051	1.085	1.101	1.065	1.214	1.157	0.922	0.000	0.000	0.000	0.000	0.000	0.000	0.000	0.000	0.000	0.000	0.000	0.000	0.000	0.000	80	556	11861	11609	0.072	Error	Error	6078	5783	0	0	6042	5567	0	0	0	0
3	12	12	"RED1"	"YLR263W"	12670	32460	100	647	610	142	105	136	363	85	2	0	963	945	209	219	259	365	93	51	0	0	0	0	0	0	0	0	0	0	0	0	0	0	0	0	0	0	0	0.728	0.696	0.696	0.699	1.320	0.627	0.832	0.000	0.000	0.000	0.000	0.000	0.000	0.000	0.000	0.000	0.000	0.000	0.000	0.000	0.000	80	506	1286	1231	-0.457	Error	Error	542	744	0	0	505	726	0	0	0	0
3	13	12	""	"YLR279W"	12870	32460	110	691	660	141	105	110	37	100	100	0	907	899	214	219	245	107	100	98	0	0	0	0	0	0	0	0	0	0	0	0	0	0	0	0	0	0	0	0.852	0.816	0.882	0.828	1.384	0.751	0.793	0.000	0.000	0.000	0.000	0.000	0.000	0.000	0.000	0.000	0.000	0.000	0.000	0.000	0.000	80	568	1274	1235	-0.232	Error	Error	586	688	0	0	555	680	0	0	0	0
3	14	12	""	"YLR294C"	13070	32470	110	10210	9689	2535	122	141	140	100	100	0	24864	23740	6038	272	360	625	100	100	0	0	0	0	0	0	0	0	0	0	0	0	0	0	0	0	0	0	0	0.410	0.408	0.404	0.409	1.296	0.395	0.935	0.000	0.000	0.000	0.000	0.000	0.000	0.000	0.000	0.000	0.000	0.000	0.000	0.000	0.000	80	584	34680	33035	-1.286	Error	Error	10088	24592	0	0	9567	23468	0	0	0	0
3	15	12	"CDC25"	"YLR310C"	13280	32470	100	892	943	316	117	131	122	100	100	0	1434	1478	512	259	337	619	90	43	0	0	0	0	0	0	0	0	0	0	0	0	0	0	0	0	0	0	0	0.660	0.678	0.683	0.695	1.319	0.645	0.875	0.000	0.000	0.000	0.000	0.000	0.000	0.000	0.000	0.000	0.000	0.000	0.000	0.000	0.000	80	512	1950	2045	-0.600	Error	Error	775	1175	0	0	826	1219	0	0	0	0
3	16	12	"EST1"	"YLR233C"	13470	32470	110	849	976	312	91	102	86	100	100	0	1338	1507	521	183	212	190	100	100	0	0	0	0	0	0	0	0	0	0	0	0	0	0	0	0	0	0	0	0.656	0.668	0.688	0.678	1.244	0.638	0.891	0.000	0.000	0.000	0.000	0.000	0.000	0.000	0.000	0.000	0.000	0.000	0.000	0.000	0.000	80	556	1913	2209	-0.608	Error	Error	758	1155	0	0	885	1324	0	0	0	0
3	17	12	"YEF3"	"YLR249W"	13670	32470	110	31886	30652	4479	114	278	1425	100	100	0	15671	15510	2781	202	381	1238	100	100	0	0	0	0	0	0	0	0	0	0	0	0	0	0	0	0	0	0	0	2.054	1.995	1.994	2.006	1.200	1.968	0.927	0.000	0.000	0.000	0.000	0.000	0.000	0.000	0.000	0.000	0.000	0.000	0.000	0.000	0.000	80	584	47241	45846	1.038	Error	Error	31772	15469	0	0	30538	15308	0	0	0	0
3	18	12	""	"YLR265C"	13880	32470	100	747	720	170	96	179	823	13	0	0	3955	4011	1223	186	313	1112	98	90	0	0	0	0	0	0	0	0	0	0	0	0	0	0	0	0	0	0	0	0.173	0.163	0.162	0.165	1.227	0.142	0.871	0.000	0.000	0.000	0.000	0.000	0.000	0.000	0.000	0.000	0.000	0.000	0.000	0.000	0.000	80	505	4420	4449	-2.533	Error	Error	651	3769	0	0	624	3825	0	0	0	0
3	19	12	""	"YLR281C"	14070	32470	110	908	864	288	84	92	114	95	92	0	749	718	232	163	175	55	93	91	0	0	0	0	0	0	0	0	0	0	0	0	0	0	0	0	0	0	0	1.406	1.405	1.409	1.446	1.469	1.375	0.881	0.000	0.000	0.000	0.000	0.000	0.000	0.000	0.000	0.000	0.000	0.000	0.000	0.000	0.000	80	566	1410	1335	0.492	Error	Error	824	586	0	0	780	555	0	0	0	0
3	20	12	""	"YLR296W"	14270	32470	110	401	387	117	87	90	30	97	95	0	689	643	203	163	177	81	92	90	0	0	0	0	0	0	0	0	0	0	0	0	0	0	0	0	0	0	0	0.597	0.625	0.614	0.643	1.594	0.622	0.839	0.000	0.000	0.000	0.000	0.000	0.000	0.000	0.000	0.000	0.000	0.000	0.000	0.000	0.000	80	577	840	780	-0.744	Error	Error	314	526	0	0	300	480	0	0	0	0
3	21	12	""	"YLR312C"	14480	32470	110	483	472	84	96	101	34	100	100	0	1484	1495	302	193	213	105	100	100	0	0	0	0	0	0	0	0	0	0	0	0	0	0	0	0	0	0	0	0.300	0.289	0.299	0.290	1.309	0.274	0.863	0.000	0.000	0.000	0.000	0.000	0.000	0.000	0.000	0.000	0.000	0.000	0.000	0.000	0.000	80	598	1678	1678	-1.738	Error	Error	387	1291	0	0	376	1302	0	0	0	0
3	1	13	""	"YLR235C"	10480	32660	110	1989	1806	799	88	121	118	95	92	0	2163	2010	941	166	223	252	92	83	0	0	0	0	0	0	0	0	0	0	0	0	0	0	0	0	0	0	0	0.952	0.932	0.942	0.947	1.435	0.887	0.915	0.000	0.000	0.000	0.000	0.000	0.000	0.000	0.000	0.000	0.000	0.000	0.000	0.000	0.000	80	579	3898	3562	-0.071	Error	Error	1901	1997	0	0	1718	1844	0	0	0	0
3	2	13	""	"YLR251W"	10670	32650	110	655	674	206	84	95	59	100	98	0	2284	2338	649	164	203	236	100	98	0	0	0	0	0	0	0	0	0	0	0	0	0	0	0	0	0	0	0	0.269	0.271	0.270	0.265	1.234	0.265	0.920	0.000	0.000	0.000	0.000	0.000	0.000	0.000	0.000	0.000	0.000	0.000	0.000	0.000	0.000	80	556	2691	2764	-1.893	Error	Error	571	2120	0	0	590	2174	0	0	0	0
3	3	13	"BOP2"	"YLR267W"	10880	32660	130	2019	2026	920	95	144	174	100	97	0	1049	1100	395	174	278	323	95	74	0	0	0	0	0	0	0	0	0	0	0	0	0	0	0	0	0	0	0	2.199	2.085	2.101	1.999	1.411	2.246	0.719	0.000	0.000	0.000	0.000	0.000	0.000	0.000	0.000	0.000	0.000	0.000	0.000	0.000	0.000	120	638	2799	2857	1.137	Error	Error	1924	875	0	0	1931	926	0	0	0	0
3	4	13	""	"YLR283W"	11080	32660	140	1151	1126	524	100	192	248	88	82	0	1620	1623	814	184	349	441	85	73	0	0	0	0	0	0	0	0	0	0	0	0	0	0	0	0	0	0	0	0.732	0.713	0.723	0.764	1.824	0.627	0.768	0.000	0.000	0.000	0.000	0.000	0.000	0.000	0.000	0.000	0.000	0.000	0.000	0.000	0.000	156	656	2487	2465	-0.450	Error	Error	1051	1436	0	0	1026	1439	0	0	-100	0
3	5	13	"YHC1"	"YLR298C"	11280	32660	140	924	890	384	112	232	449	78	39	0	1554	1482	648	204	414	768	81	38	0	0	0	0	0	0	0	0	0	0	0	0	0	0	0	0	0	0	0	0.601	0.609	0.610	0.630	1.645	0.560	0.798	0.000	0.000	0.000	0.000	0.000	0.000	0.000	0.000	0.000	0.000	0.000	0.000	0.000	0.000	156	678	2162	2056	-0.733	Error	Error	812	1350	0	0	778	1278	0	0	0	0
3	6	13	"CDC3"	"YLR314C"	11480	32660	120	2941	2810	745	112	169	211	98	98	0	4282	4264	1370	197	293	393	96	95	0	0	0	0	0	0	0	0	0	0	0	0	0	0	0	0	0	0	0	0.693	0.663	0.686	0.695	1.428	0.640	0.894	0.000	0.000	0.000	0.000	0.000	0.000	0.000	0.000	0.000	0.000	0.000	0.000	0.000	0.000	120	542	6914	6765	-0.530	Error	Error	2829	4085	0	0	2698	4067	0	0	0	0
3	7	13	"THI7"	"YLR237W"	11670	32660	120	7182	7117	1944	118	124	38	100	100	0	1420	1412	444	186	193	55	100	97	0	0	0	0	0	0	0	0	0	0	0	0	0	0	0	0	0	0	0	5.724	5.709	5.821	5.926	1.401	5.568	0.896	0.000	0.000	0.000	0.000	0.000	0.000	0.000	0.000	0.000	0.000	0.000	0.000	0.000	0.000	120	582	8298	8225	2.517	Error	Error	7064	1234	0	0	6999	1226	0	0	0	0
3	8	13	""	"YLR253W"	11870	32660	120	2261	2249	547	130	182	178	99	97	0	2581	2585	854	201	280	272	95	94	0	0	0	0	0	0	0	0	0	0	0	0	0	0	0	0	0	0	0	0.895	0.889	0.890	0.952	1.584	0.820	0.908	0.000	0.000	0.000	0.000	0.000	0.000	0.000	0.000	0.000	0.000	0.000	0.000	0.000	0.000	120	616	4511	4503	-0.159	Error	Error	2131	2380	0	0	2119	2384	0	0	0	0
3	9	13	""	"YLR269C"	12080	32660	120	2893	2669	1231	161	226	233	95	91	0	5377	4835	2310	259	363	369	92	90	0	0	0	0	0	0	0	0	0	0	0	0	0	0	0	0	0	0	0	0.534	0.548	0.554	0.574	1.764	0.542	0.924	0.000	0.000	0.000	0.000	0.000	0.000	0.000	0.000	0.000	0.000	0.000	0.000	0.000	0.000	120	609	7850	7084	-0.906	Error	Error	2732	5118	0	0	2508	4576	0	0	0	0
3	10	13	""	"YLR285W"	12270	32660	120	3148	3164	1050	160	166	59	100	100	0	2142	2167	808	252	268	99	99	97	0	0	0	0	0	0	0	0	0	0	0	0	0	0	0	0	0	0	0	1.581	1.569	1.539	1.666	1.395	1.506	0.924	0.000	0.000	0.000	0.000	0.000	0.000	0.000	0.000	0.000	0.000	0.000	0.000	0.000	0.000	120	602	4878	4919	0.661	Error	Error	2988	1890	0	0	3004	1915	0	0	0	0
3	11	13	"EXG1"	"YLR300W"	12470	32660	110	13740	13934	2141	158	219	587	100	100	0	17753	17961	2560	267	406	1132	100	100	0	0	0	0	0	0	0	0	0	0	0	0	0	0	0	0	0	0	0	0.777	0.779	0.792	0.777	1.114	0.789	0.945	0.000	0.000	0.000	0.000	0.000	0.000	0.000	0.000	0.000	0.000	0.000	0.000	0.000	0.000	80	552	31068	31470	-0.365	Error	Error	13582	17486	0	0	13776	17694	0	0	0	0
3	12	13	"TAD3"	"YLR316C"	12660	32660	110	849	829	163	129	201	586	73	0	0	1188	1194	300	251	406	1128	20	0	0	0	0	0	0	0	0	0	0	0	0	0	0	0	0	0	0	0	0	0.768	0.742	0.746	0.795	1.617	0.674	0.867	0.000	0.000	0.000	0.000	0.000	0.000	0.000	0.000	0.000	0.000	0.000	0.000	0.000	0.000	80	566	1657	1643	-0.380	Error	Error	720	937	0	0	700	943	0	0	0	0
3	13	13	"MVP1"	"YMR004W"	12870	32660	110	1175	1144	368	111	126	90	100	97	0	2452	2342	879	226	263	202	96	96	0	0	0	0	0	0	0	0	0	0	0	0	0	0	0	0	0	0	0	0.478	0.488	0.482	0.535	1.761	0.451	0.898	0.000	0.000	0.000	0.000	0.000	0.000	0.000	0.000	0.000	0.000	0.000	0.000	0.000	0.000	80	576	3290	3149	-1.065	Error	Error	1064	2226	0	0	1033	2116	0	0	0	0
3	14	13	"FMS1"	"YMR020W"	13070	32670	100	2050	1873	635	118	126	56	100	100	0	4007	3504	1445	243	272	176	98	98	0	0	0	0	0	0	0	0	0	0	0	0	0	0	0	0	0	0	0	0.513	0.538	0.547	0.596	1.542	0.493	0.917	0.000	0.000	0.000	0.000	0.000	0.000	0.000	0.000	0.000	0.000	0.000	0.000	0.000	0.000	80	514	5696	5016	-0.962	Error	Error	1932	3764	0	0	1755	3261	0	0	0	0
3	15	13	"IMP2"	"YMR035W"	13280	32670	110	1678	1603	516	133	139	45	100	100	0	2435	2196	807	271	287	94	97	97	0	0	0	0	0	0	0	0	0	0	0	0	0	0	0	0	0	0	0	0.714	0.764	0.782	0.845	1.637	0.730	0.916	0.000	0.000	0.000	0.000	0.000	0.000	0.000	0.000	0.000	0.000	0.000	0.000	0.000	0.000	80	566	3709	3395	-0.486	Error	Error	1545	2164	0	0	1470	1925	0	0	0	0
3	16	13	""	"YMR051C"	13470	32660	110	4328	3870	1635	106	118	90	100	98	0	45204	37728	18607	210	336	1145	98	95	0	0	0	0	0	0	0	0	0	0	0	0	0	0	0	0	0	0	0	0.094	0.100	0.099	0.115	1.627	0.093	0.927	0.000	0.000	0.000	0.000	0.000	0.000	0.000	0.000	0.000	0.000	0.000	0.000	0.000	0.000	80	565	49216	41282	-3.414	Error	Error	4222	44994	0	0	3764	37518	0	0	0	0
3	17	13	"SOV1"	"YMR066W"	13680	32670	110	727	720	192	108	145	602	56	0	0	1419	1356	481	205	309	1052	60	1	0	0	0	0	0	0	0	0	0	0	0	0	0	0	0	0	0	0	0	0.510	0.532	0.528	0.544	1.429	0.478	0.872	0.000	0.000	0.000	0.000	0.000	0.000	0.000	0.000	0.000	0.000	0.000	0.000	0.000	0.000	80	567	1833	1763	-0.972	Error	Error	619	1214	0	0	612	1151	0	0	0	0
3	18	13	"ISF1"	"YMR081C"	13870	32670	100	1781	1659	450	109	114	38	100	100	0	3312	3058	1058	217	237	110	98	98	0	0	0	0	0	0	0	0	0	0	0	0	0	0	0	0	0	0	0	0.540	0.546	0.542	0.583	1.403	0.496	0.903	0.000	0.000	0.000	0.000	0.000	0.000	0.000	0.000	0.000	0.000	0.000	0.000	0.000	0.000	80	497	4767	4391	-0.888	Error	Error	1672	3095	0	0	1550	2841	0	0	0	0
3	19	13	"PLB2"	"YMR006C"	14070	32670	100	3693	4006	1977	104	424	3646	48	6	0	2451	2385	995	199	685	4943	0	0	0	0	0	0	0	0	0	0	0	0	0	0	0	0	0	0	0	0	0	1.594	1.785	1.738	1.854	1.523	0.849	0.866	0.000	0.000	0.000	0.000	0.000	0.000	0.000	0.000	0.000	0.000	0.000	0.000	0.000	0.000	80	504	5841	6088	0.672	Error	Error	3589	2252	0	0	3902	2186	0	0	-100	0
3	20	13	"QRI8"	"YMR022W"	14270	32670	100	5223	5101	1068	93	301	2817	93	32	0	5664	5482	1466	168	526	4081	83	0	0	0	0	0	0	0	0	0	0	0	0	0	0	0	0	0	0	0	0	0.933	0.942	0.925	0.966	1.217	0.893	0.926	0.000	0.000	0.000	0.000	0.000	0.000	0.000	0.000	0.000	0.000	0.000	0.000	0.000	0.000	80	504	10626	10322	-0.099	Error	Error	5130	5496	0	0	5008	5314	0	0	0	0
3	21	13	"MSN2"	"YMR037C"	14470	32670	110	1363	1348	463	89	97	58	100	100	0	1300	1294	498	173	190	121	98	96	0	0	0	0	0	0	0	0	0	0	0	0	0	0	0	0	0	0	0	1.130	1.123	1.158	1.194	1.444	1.072	0.908	0.000	0.000	0.000	0.000	0.000	0.000	0.000	0.000	0.000	0.000	0.000	0.000	0.000	0.000	80	590	2401	2380	0.177	Error	Error	1274	1127	0	0	1259	1121	0	0	0	0
3	1	14	"FAR3"	"YMR052W"	10470	32850	110	660	658	133	90	125	142	100	97	0	1528	1489	423	157	237	326	98	92	0	0	0	0	0	0	0	0	0	0	0	0	0	0	0	0	0	0	0	0.416	0.426	0.427	0.442	1.320	0.401	0.902	0.000	0.000	0.000	0.000	0.000	0.000	0.000	0.000	0.000	0.000	0.000	0.000	0.000	0.000	80	580	1941	1900	-1.266	Error	Error	570	1371	0	0	568	1332	0	0	0	0
3	2	14	""	"YMR068W"	10670	32850	110	862	795	238	94	106	52	100	98	0	1307	1202	419	167	194	147	98	93	0	0	0	0	0	0	0	0	0	0	0	0	0	0	0	0	0	0	0	0.674	0.677	0.689	0.704	1.334	0.647	0.900	0.000	0.000	0.000	0.000	0.000	0.000	0.000	0.000	0.000	0.000	0.000	0.000	0.000	0.000	80	568	1908	1736	-0.570	Error	Error	768	1140	0	0	701	1035	0	0	0	0
3	3	14	"ADH3"	"YMR083W"	10870	32850	110	14378	13043	4051	103	149	217	100	100	0	11816	10734	3176	179	253	285	100	100	0	0	0	0	0	0	0	0	0	0	0	0	0	0	0	0	0	0	0	1.227	1.226	1.215	1.223	1.324	1.246	0.934	0.000	0.000	0.000	0.000	0.000	0.000	0.000	0.000	0.000	0.000	0.000	0.000	0.000	0.000	80	539	25912	23495	0.295	Error	Error	14275	11637	0	0	12940	10555	0	0	0	0
3	4	14	"PLB1"	"YMR008C"	11080	32860	120	7565	7187	2410	108	224	343	99	98	0	16445	16012	7075	191	406	701	95	94	0	0	0	0	0	0	0	0	0	0	0	0	0	0	0	0	0	0	0	0.459	0.447	0.451	0.555	2.437	0.414	0.910	0.000	0.000	0.000	0.000	0.000	0.000	0.000	0.000	0.000	0.000	0.000	0.000	0.000	0.000	120	572	23711	22900	-1.124	Error	Error	7457	16254	0	0	7079	15821	0	0	0	0
3	5	14	"MRPL3"	"YMR024W"	11280	32860	130	4417	4427	1235	108	230	343	98	98	0	4864	5020	1544	194	392	640	97	96	0	0	0	0	0	0	0	0	0	0	0	0	0	0	0	0	0	0	0	0.923	0.895	0.888	0.917	1.376	0.876	0.908	0.000	0.000	0.000	0.000	0.000	0.000	0.000	0.000	0.000	0.000	0.000	0.000	0.000	0.000	120	552	8979	9145	-0.116	Error	Error	4309	4670	0	0	4319	4826	0	0	0	0
3	6	14	"SUB1"	"YMR039C"	11470	32860	150	2431	2186	1239	111	178	274	84	80	0	4555	4109	2512	196	302	509	81	78	0	0	0	0	0	0	0	0	0	0	0	0	0	0	0	0	0	0	0	0.532	0.530	0.527	0.567	1.937	0.501	0.893	0.000	0.000	0.000	0.000	0.000	0.000	0.000	0.000	0.000	0.000	0.000	0.000	0.000	0.000	156	656	6679	5988	-0.910	Error	Error	2320	4359	0	0	2075	3913	0	0	0	0
3	7	14	"STV1"	"YMR054W"	11670	32860	100	4249	3899	1596	116	117	32	100	100	0	3408	3450	1390	197	206	62	100	100	0	0	0	0	0	0	0	0	0	0	0	0	0	0	0	0	0	0	0	1.287	1.163	1.136	1.163	1.316	1.149	0.920	0.000	0.000	0.000	0.000	0.000	0.000	0.000	0.000	0.000	0.000	0.000	0.000	0.000	0.000	80	452	7344	7036	0.364	Error	Error	4133	3211	0	0	3783	3253	0	0	0	0
3	8	14	"MOT3"	"YMR070W"	11870	32870	120	5787	5244	2606	131	183	255	96	95	0	5689	5658	3240	211	267	309	94	92	0	0	0	0	0	0	0	0	0	0	0	0	0	0	0	0	0	0	0	1.032	0.939	0.929	0.988	1.628	0.871	0.896	0.000	0.000	0.000	0.000	0.000	0.000	0.000	0.000	0.000	0.000	0.000	0.000	0.000	0.000	120	603	11134	10560	0.046	Error	Error	5656	5478	0	0	5113	5447	0	0	0	0
3	9	14	""	"YMR085W"	12060	32860	110	23013	23170	4376	176	421	1723	100	100	0	2771	2764	627	268	333	301	100	98	0	0	0	0	0	0	0	0	0	0	0	0	0	0	0	0	0	0	0	9.124	9.212	9.249	9.369	1.330	9.319	0.881	0.000	0.000	0.000	0.000	0.000	0.000	0.000	0.000	0.000	0.000	0.000	0.000	0.000	0.000	80	523	25340	25490	3.190	Error	Error	22837	2503	0	0	22994	2496	0	0	0	0
3	10	14	""	"YMR010W"	12270	32860	110	2394	2623	769	170	329	1255	97	37	0	2863	3153	1029	283	344	329	100	100	0	0	0	0	0	0	0	0	0	0	0	0	0	0	0	0	0	0	0	0.862	0.855	0.863	0.868	1.169	0.838	0.905	0.000	0.000	0.000	0.000	0.000	0.000	0.000	0.000	0.000	0.000	0.000	0.000	0.000	0.000	80	548	4804	5323	-0.214	Error	Error	2224	2580	0	0	2453	2870	0	0	0	0
3	11	14	"PEX12"	"YMR026C"	12470	32860	110	1171	1187	199	149	180	251	100	100	0	1690	1749	368	260	325	443	100	97	0	0	0	0	0	0	0	0	0	0	0	0	0	0	0	0	0	0	0	0.715	0.697	0.687	0.705	1.168	0.691	0.904	0.000	0.000	0.000	0.000	0.000	0.000	0.000	0.000	0.000	0.000	0.000	0.000	0.000	0.000	80	568	2452	2527	-0.485	Error	Error	1022	1430	0	0	1038	1489	0	0	0	0
3	12	14	""	"YMR041C"	12670	32860	110	1924	1951	298	142	161	123	100	100	0	2308	2412	459	264	304	214	100	100	0	0	0	0	0	0	0	0	0	0	0	0	0	0	0	0	0	0	0	0.872	0.842	0.847	0.849	1.153	0.840	0.917	0.000	0.000	0.000	0.000	0.000	0.000	0.000	0.000	0.000	0.000	0.000	0.000	0.000	0.000	80	568	3826	3957	-0.198	Error	Error	1782	2044	0	0	1809	2148	0	0	0	0
3	13	14	"AAC1"	"YMR056C"	12870	32860	110	716	716	104	141	166	116	100	100	0	3053	3251	870	305	383	360	100	100	0	0	0	0	0	0	0	0	0	0	0	0	0	0	0	0	0	0	0	0.209	0.195	0.208	0.199	1.370	0.175	0.843	0.000	0.000	0.000	0.000	0.000	0.000	0.000	0.000	0.000	0.000	0.000	0.000	0.000	0.000	80	577	3323	3521	-2.257	Error	Error	575	2748	0	0	575	2946	0	0	0	0
3	14	14	"ABF2"	"YMR072W"	13080	32870	110	3625	3849	818	140	155	79	100	100	0	6661	6734	1869	279	345	308	100	100	0	0	0	0	0	0	0	0	0	0	0	0	0	0	0	0	0	0	0	0.546	0.575	0.584	0.587	1.266	0.535	0.921	0.000	0.000	0.000	0.000	0.000	0.000	0.000	0.000	0.000	0.000	0.000	0.000	0.000	0.000	80	557	9867	10164	-0.873	Error	Error	3485	6382	0	0	3709	6455	0	0	0	0
3	15	14	""	"YMR086W"	13270	32870	100	2482	2468	484	145	151	42	100	100	0	3148	3080	745	275	287	91	100	100	0	0	0	0	0	0	0	0	0	0	0	0	0	0	0	0	0	0	0	0.813	0.828	0.825	0.844	1.218	0.788	0.918	0.000	0.000	0.000	0.000	0.000	0.000	0.000	0.000	0.000	0.000	0.000	0.000	0.000	0.000	80	489	5210	5128	-0.298	Error	Error	2337	2873	0	0	2323	2805	0	0	0	0
3	16	14	""	"YNL046W"	13470	32870	110	1118	1057	297	123	132	62	100	100	0	1544	1474	422	238	261	165	96	93	0	0	0	0	0	0	0	0	0	0	0	0	0	0	0	0	0	0	0	0.762	0.756	0.752	0.781	1.292	0.716	0.881	0.000	0.000	0.000	0.000	0.000	0.000	0.000	0.000	0.000	0.000	0.000	0.000	0.000	0.000	80	577	2301	2170	-0.392	Error	Error	995	1306	0	0	934	1236	0	0	0	0
3	17	14	""	"YNL063W"	13670	32870	110	1414	1496	298	122	131	68	100	100	0	1853	1884	392	230	264	210	100	100	0	0	0	0	0	0	0	0	0	0	0	0	0	0	0	0	0	0	0	0.796	0.831	0.847	0.835	1.170	0.819	0.911	0.000	0.000	0.000	0.000	0.000	0.000	0.000	0.000	0.000	0.000	0.000	0.000	0.000	0.000	80	554	2915	3028	-0.329	Error	Error	1292	1623	0	0	1374	1654	0	0	0	0
3	18	14	"TPM1"	"YNL079C"	13870	32870	110	7998	8196	1164	137	158	149	100	100	0	12417	12726	2323	283	357	513	100	100	0	0	0	0	0	0	0	0	0	0	0	0	0	0	0	0	0	0	0	0.648	0.648	0.648	0.652	1.172	0.615	0.929	0.000	0.000	0.000	0.000	0.000	0.000	0.000	0.000	0.000	0.000	0.000	0.000	0.000	0.000	80	568	19995	20502	-0.626	Error	Error	7861	12134	0	0	8059	12443	0	0	0	0
3	19	14	""	"YNL095C"	14070	32870	110	770	823	216	126	149	145	100	100	0	999	1096	315	236	314	507	91	27	0	0	0	0	0	0	0	0	0	0	0	0	0	0	0	0	0	0	0	0.844	0.810	0.817	0.823	1.214	0.785	0.874	0.000	0.000	0.000	0.000	0.000	0.000	0.000	0.000	0.000	0.000	0.000	0.000	0.000	0.000	80	568	1407	1557	-0.245	Error	Error	644	763	0	0	697	860	0	0	0	0
3	20	14	"CYB5"	"YNL111C"	14270	32870	100	18182	16053	5265	106	149	380	100	100	0	7861	7299	2605	188	242	374	97	96	0	0	0	0	0	0	0	0	0	0	0	0	0	0	0	0	0	0	0	2.356	2.243	2.259	2.288	1.438	2.180	0.930	0.000	0.000	0.000	0.000	0.000	0.000	0.000	0.000	0.000	0.000	0.000	0.000	0.000	0.000	80	496	25749	23058	1.236	Error	Error	18076	7673	0	0	15947	7111	0	0	0	0
3	21	14	""	"YNL127W"	14470	32870	110	1276	1279	197	91	128	349	100	100	0	1698	1730	453	177	225	351	100	97	0	0	0	0	0	0	0	0	0	0	0	0	0	0	0	0	0	0	0	0.779	0.765	0.779	0.790	1.268	0.690	0.901	0.000	0.000	0.000	0.000	0.000	0.000	0.000	0.000	0.000	0.000	0.000	0.000	0.000	0.000	80	591	2706	2741	-0.360	Error	Error	1185	1521	0	0	1188	1553	0	0	0	0
3	1	15	"ALG11"	"YNL048W"	10470	33050	110	1930	1961	367	93	129	135	100	100	0	2640	2879	786	162	237	274	100	100	0	0	0	0	0	0	0	0	0	0	0	0	0	0	0	0	0	0	0	0.741	0.688	0.714	0.699	1.183	0.636	0.902	0.000	0.000	0.000	0.000	0.000	0.000	0.000	0.000	0.000	0.000	0.000	0.000	0.000	0.000	80	580	4315	4585	-0.432	Error	Error	1837	2478	0	0	1868	2717	0	0	0	0
3	2	15	""	"YNL065W"	10660	33050	110	4275	4604	851	113	189	458	100	100	0	997	1081	290	194	248	209	100	100	0	0	0	0	0	0	0	0	0	0	0	0	0	0	0	0	0	0	0	5.183	5.063	5.191	5.225	1.252	5.156	0.834	0.000	0.000	0.000	0.000	0.000	0.000	0.000	0.000	0.000	0.000	0.000	0.000	0.000	0.000	80	566	4965	5378	2.374	Error	Error	4162	803	0	0	4491	887	0	0	0	0
3	3	15	""	"YNL081C"	10870	33050	110	4616	4568	868	126	227	400	100	100	0	7305	7408	1601	212	349	463	100	100	0	0	0	0	0	0	0	0	0	0	0	0	0	0	0	0	0	0	0	0.633	0.617	0.634	0.620	1.159	0.605	0.937	0.000	0.000	0.000	0.000	0.000	0.000	0.000	0.000	0.000	0.000	0.000	0.000	0.000	0.000	80	574	11583	11638	-0.660	Error	Error	4490	7093	0	0	4442	7196	0	0	0	0
3	4	15	"PHO23"	"YNL097C"	11080	33060	130	877	857	236	120	226	304	95	72	0	1392	1402	478	209	413	699	90	29	0	0	0	0	0	0	0	0	0	0	0	0	0	0	0	0	0	0	0	0.640	0.618	0.643	0.662	1.570	0.449	0.734	0.000	0.000	0.000	0.000	0.000	0.000	0.000	0.000	0.000	0.000	0.000	0.000	0.000	0.000	120	657	1940	1930	-0.644	Error	Error	757	1183	0	0	737	1193	0	0	0	0
3	5	15	"RPC19"	"YNL113W"	11270	33050	110	6695	6677	1471	105	237	551	100	100	0	7913	7911	2055	190	396	855	100	100	0	0	0	0	0	0	0	0	0	0	0	0	0	0	0	0	0	0	0	0.853	0.851	0.850	0.863	1.258	0.822	0.912	0.000	0.000	0.000	0.000	0.000	0.000	0.000	0.000	0.000	0.000	0.000	0.000	0.000	0.000	80	450	14313	14293	-0.229	Error	Error	6590	7723	0	0	6572	7721	0	0	0	0
3	6	15	""	"YNL129W"	11460	33060	160	1155	943	613	109	236	490	65	55	0	1398	1288	945	193	399	807	61	24	0	0	0	0	0	0	0	0	0	0	0	0	0	0	0	0	0	0	0	0.868	0.762	0.794	0.784	2.125	0.620	0.813	0.000	0.000	0.000	0.000	0.000	0.000	0.000	0.000	0.000	0.000	0.000	0.000	0.000	0.000	208	779	2251	1929	-0.204	Error	Error	1046	1205	0	0	834	1095	0	0	0	0
3	7	15	""	"YNL050C"	11680	33060	120	1504	1456	373	106	117	50	100	100	0	2723	2674	826	192	205	68	100	99	0	0	0	0	0	0	0	0	0	0	0	0	0	0	0	0	0	0	0	0.552	0.544	0.561	0.569	1.459	0.519	0.909	0.000	0.000	0.000	0.000	0.000	0.000	0.000	0.000	0.000	0.000	0.000	0.000	0.000	0.000	120	599	3929	3832	-0.856	Error	Error	1398	2531	0	0	1350	2482	0	0	0	0
3	8	15	"RPL9B"	"YNL067W"	11870	33060	110	48545	47594	6104	134	301	933	100	100	1	25300	25515	3938	215	414	1076	100	100	0	0	0	0	0	0	0	0	0	0	0	0	0	0	0	0	0	0	0	1.930	1.876	1.905	1.883	1.128	1.878	0.931	0.000	0.000	0.000	0.000	0.000	0.000	0.000	0.000	0.000	0.000	0.000	0.000	0.000	0.000	80	496	73496	72760	0.949	Error	Error	48411	25085	0	0	47460	25300	0	0	0	0
3	9	15	""	"YNL083W"	12080	33060	120	1408	1493	463	157	344	1569	28	0	0	2489	2568	850	246	345	885	97	69	0	0	0	0	0	0	0	0	0	0	0	0	0	0	0	0	0	0	0	0.558	0.575	0.600	0.591	1.420	0.564	0.903	0.000	0.000	0.000	0.000	0.000	0.000	0.000	0.000	0.000	0.000	0.000	0.000	0.000	0.000	120	610	3494	3658	-0.842	Error	Error	1251	2243	0	0	1336	2322	0	0	0	0
3	10	15	""	"YNL099C"	12280	33060	120	1940	1934	536	137	158	167	97	96	0	2705	2648	750	246	287	296	96	95	0	0	0	0	0	0	0	0	0	0	0	0	0	0	0	0	0	0	0	0.733	0.748	0.774	0.751	1.573	0.743	0.916	0.000	0.000	0.000	0.000	0.000	0.000	0.000	0.000	0.000	0.000	0.000	0.000	0.000	0.000	120	602	4262	4199	-0.448	Error	Error	1803	2459	0	0	1797	2402	0	0	0	0
3	11	15	""	"YNL115C"	12470	33060	110	1762	1840	375	116	129	132	100	100	0	2842	3074	819	212	244	232	100	100	0	0	0	0	0	0	0	0	0	0	0	0	0	0	0	0	0	0	0	0.626	0.602	0.607	0.612	1.163	0.566	0.907	0.000	0.000	0.000	0.000	0.000	0.000	0.000	0.000	0.000	0.000	0.000	0.000	0.000	0.000	80	540	4276	4586	-0.676	Error	Error	1646	2630	0	0	1724	2862	0	0	0	0
3	12	15	"TOM22"	"YNL131W"	12670	33060	110	4605	4445	1827	124	135	69	100	100	0	5480	5357	2185	234	259	151	100	100	0	0	0	0	0	0	0	0	0	0	0	0	0	0	0	0	0	0	0	0.854	0.843	0.841	0.864	1.483	0.827	0.911	0.000	0.000	0.000	0.000	0.000	0.000	0.000	0.000	0.000	0.000	0.000	0.000	0.000	0.000	80	568	9727	9444	-0.227	Error	Error	4481	5246	0	0	4321	5123	0	0	0	0
3	13	15	"COX5A"	"YNL052W"	12870	33060	110	9590	9535	1981	154	201	356	100	100	0	22777	23403	5162	333	499	1446	100	100	0	0	0	0	0	0	0	0	0	0	0	0	0	0	0	0	0	0	0	0.420	0.407	0.404	0.407	1.155	0.384	0.931	0.000	0.000	0.000	0.000	0.000	0.000	0.000	0.000	0.000	0.000	0.000	0.000	0.000	0.000	80	568	31880	32451	-1.250	Error	Error	9436	22444	0	0	9381	23070	0	0	0	0
3	14	15	"RPL16B"	"YNL069C"	13070	33060	110	15531	15159	2188	189	250	475	100	100	0	7220	7251	1180	347	509	1417	100	98	0	0	0	0	0	0	0	0	0	0	0	0	0	0	0	0	0	0	0	2.232	2.168	2.231	2.179	1.154	2.149	0.941	0.000	0.000	0.000	0.000	0.000	0.000	0.000	0.000	0.000	0.000	0.000	0.000	0.000	0.000	80	558	22215	21874	1.158	Error	Error	15342	6873	0	0	14970	6904	0	0	0	0
3	15	15	"MKT1"	"YNL085W"	13270	33060	110	5963	6058	889	164	220	389	100	100	0	3881	4082	953	286	335	374	100	100	0	0	0	0	0	0	0	0	0	0	0	0	0	0	0	0	0	0	0	1.613	1.553	1.600	1.580	1.180	1.471	0.912	0.000	0.000	0.000	0.000	0.000	0.000	0.000	0.000	0.000	0.000	0.000	0.000	0.000	0.000	80	574	9394	9690	0.690	Error	Error	5799	3595	0	0	5894	3796	0	0	0	0
3	16	15	""	"YNL101W"	13490	33070	110	2621	2648	497	146	173	154	100	100	0	3927	3889	926	267	292	179	100	100	0	0	0	0	0	0	0	0	0	0	0	0	0	0	0	0	0	0	0	0.676	0.691	0.710	0.704	1.217	0.666	0.936	0.000	0.000	0.000	0.000	0.000	0.000	0.000	0.000	0.000	0.000	0.000	0.000	0.000	0.000	80	547	6135	6124	-0.564	Error	Error	2475	3660	0	0	2502	3622	0	0	0	0
3	17	15	"MLS1"	"YNL117W"	13680	33070	120	3392	3538	1176	130	138	64	99	99	0	909	941	309	243	262	164	93	90	0	0	0	0	0	0	0	0	0	0	0	0	0	0	0	0	0	0	0	4.898	4.883	5.131	5.109	1.423	4.817	0.876	0.000	0.000	0.000	0.000	0.000	0.000	0.000	0.000	0.000	0.000	0.000	0.000	0.000	0.000	120	610	3928	4106	2.292	Error	Error	3262	666	0	0	3408	698	0	0	0	0
3	18	15	""	"YNL133C"	13880	33070	110	961	932	237	137	141	38	100	100	0	2146	2083	553	294	307	90	100	100	0	0	0	0	0	0	0	0	0	0	0	0	0	0	0	0	0	0	0	0.445	0.444	0.455	0.451	1.310	0.405	0.894	0.000	0.000	0.000	0.000	0.000	0.000	0.000	0.000	0.000	0.000	0.000	0.000	0.000	0.000	80	544	2676	2584	-1.168	Error	Error	824	1852	0	0	795	1789	0	0	0	0
3	19	15	""	"YOL015W"	14080	33070	100	339	319	83	111	117	35	95	91	0	567	524	153	213	231	85	87	85	0	0	0	0	0	0	0	0	0	0	0	0	0	0	0	0	0	0	0	0.644	0.669	0.673	0.680	1.720	0.586	0.791	0.000	0.000	0.000	0.000	0.000	0.000	0.000	0.000	0.000	0.000	0.000	0.000	0.000	0.000	80	489	582	519	-0.635	Error	Error	228	354	0	0	208	311	0	0	0	0
3	20	15	""	"YOL031C"	14270	33060	110	2848	2904	713	103	137	309	100	100	0	2403	2522	792	193	231	315	100	100	0	0	0	0	0	0	0	0	0	0	0	0	0	0	0	0	0	0	0	1.242	1.203	1.231	1.230	1.157	1.148	0.909	0.000	0.000	0.000	0.000	0.000	0.000	0.000	0.000	0.000	0.000	0.000	0.000	0.000	0.000	80	572	4955	5130	0.313	Error	Error	2745	2210	0	0	2801	2329	0	0	0	0
3	21	15	""	"YOL047C"	14490	33070	110	234	231	57	91	102	95	81	15	0	514	514	119	179	202	156	92	56	0	0	0	0	0	0	0	0	0	0	0	0	0	0	0	0	0	0	0	0.427	0.418	0.422	0.397	1.656	0.416	0.764	0.000	0.000	0.000	0.000	0.000	0.000	0.000	0.000	0.000	0.000	0.000	0.000	0.000	0.000	80	600	478	475	-1.228	Error	Error	143	335	0	0	140	335	0	0	0	0
3	1	16	"APM4"	"YOL062C"	10460	33250	110	4011	3907	1545	86	140	304	100	100	0	5309	5739	2310	161	290	689	100	100	0	0	0	0	0	0	0	0	0	0	0	0	0	0	0	0	0	0	0	0.762	0.685	0.695	0.678	1.234	0.654	0.919	0.000	0.000	0.000	0.000	0.000	0.000	0.000	0.000	0.000	0.000	0.000	0.000	0.000	0.000	80	590	9073	9399	-0.391	Error	Error	3925	5148	0	0	3821	5578	0	0	0	0
3	2	16	""	"YOL079W"	10670	33250	110	782	734	256	95	131	303	85	58	0	1095	1049	421	179	251	537	76	35	0	0	0	0	0	0	0	0	0	0	0	0	0	0	0	0	0	0	0	0.750	0.734	0.721	0.759	1.571	0.689	0.895	0.000	0.000	0.000	0.000	0.000	0.000	0.000	0.000	0.000	0.000	0.000	0.000	0.000	0.000	80	576	1603	1509	-0.415	Error	Error	687	916	0	0	639	870	0	0	0	0
3	3	16	"HMI1"	"YOL095C"	10870	33250	110	795	784	140	100	128	111	100	100	0	1072	1028	230	182	235	212	98	93	0	0	0	0	0	0	0	0	0	0	0	0	0	0	0	0	0	0	0	0.781	0.809	0.820	0.829	1.278	0.736	0.863	0.000	0.000	0.000	0.000	0.000	0.000	0.000	0.000	0.000	0.000	0.000	0.000	0.000	0.000	80	554	1585	1530	-0.357	Error	Error	695	890	0	0	684	846	0	0	0	0
3	4	16	""	"YOL017W"	11070	33260	130	822	789	247	105	157	178	93	91	0	1334	1339	539	195	302	391	92	81	0	0	0	0	0	0	0	0	0	0	0	0	0	0	0	0	0	0	0	0.629	0.598	0.611	0.625	1.495	0.503	0.745	0.000	0.000	0.000	0.000	0.000	0.000	0.000	0.000	0.000	0.000	0.000	0.000	0.000	0.000	120	659	1856	1828	-0.668	Error	Error	717	1139	0	0	684	1144	0	0	0	0
3	5	16	"MSE1"	"YOL033W"	11280	33260	120	1742	1666	580	99	257	525	93	85	0	2201	2197	789	185	433	840	91	67	0	0	0	0	0	0	0	0	0	0	0	0	0	0	0	0	0	0	0	0.815	0.779	0.797	0.798	1.543	0.733	0.870	0.000	0.000	0.000	0.000	0.000	0.000	0.000	0.000	0.000	0.000	0.000	0.000	0.000	0.000	120	588	3659	3579	-0.295	Error	Error	1643	2016	0	0	1567	2012	0	0	0	0
3	6	16	"GSH2"	"YOL049W"	11470	33260	100	4557	4183	1505	101	242	398	100	97	0	7617	6785	2746	186	414	739	98	91	0	0	0	0	0	0	0	0	0	0	0	0	0	0	0	0	0	0	0	0.600	0.619	0.633	0.661	1.475	0.569	0.906	0.000	0.000	0.000	0.000	0.000	0.000	0.000	0.000	0.000	0.000	0.000	0.000	0.000	0.000	80	428	11887	10681	-0.738	Error	Error	4456	7431	0	0	4082	6599	0	0	0	0
3	7	16	"MET22"	"YOL064C"	11660	33260	110	3489	3711	839	101	144	314	100	100	0	3595	3970	1026	182	265	566	100	100	0	0	0	0	0	0	0	0	0	0	0	0	0	0	0	0	0	0	0	0.993	0.953	0.935	0.960	1.129	0.903	0.921	0.000	0.000	0.000	0.000	0.000	0.000	0.000	0.000	0.000	0.000	0.000	0.000	0.000	0.000	80	533	6801	7398	-0.011	Error	Error	3388	3413	0	0	3610	3788	0	0	0	0
3	8	16	"IRA2"	"YOL081W"	11870	33260	120	822	945	591	114	231	848	44	10	0	1125	1279	807	194	348	986	47	13	0	0	0	0	0	0	0	0	0	0	0	0	0	0	0	0	0	0	0	0.760	0.766	0.730	0.730	1.936	0.732	0.866	0.000	0.000	0.000	0.000	0.000	0.000	0.000	0.000	0.000	0.000	0.000	0.000	0.000	0.000	120	608	1639	1916	-0.395	Error	Error	708	931	0	0	831	1085	0	0	0	0
3	9	16	"WRS1"	"YOL097C"	12070	33260	120	8351	8121	2519	138	143	44	100	99	0	4422	4488	1533	213	220	61	99	98	0	0	0	0	0	0	0	0	0	0	0	0	0	0	0	0	0	0	0	1.951	1.867	1.928	1.890	1.486	1.884	0.923	0.000	0.000	0.000	0.000	0.000	0.000	0.000	0.000	0.000	0.000	0.000	0.000	0.000	0.000	120	584	12422	12258	0.964	Error	Error	8213	4209	0	0	7983	4275	0	0	0	0
3	10	16	""	"YOL019W"	12270	33260	110	1821	1819	419	131	144	129	100	100	0	2856	3025	892	230	251	215	100	100	0	0	0	0	0	0	0	0	0	0	0	0	0	0	0	0	0	0	0	0.644	0.604	0.615	0.616	1.174	0.547	0.902	0.000	0.000	0.000	0.000	0.000	0.000	0.000	0.000	0.000	0.000	0.000	0.000	0.000	0.000	80	520	4316	4483	-0.636	Error	Error	1690	2626	0	0	1688	2795	0	0	0	0
3	11	16	""	"YOL035C"	12460	33260	110	1973	1910	557	119	147	183	100	100	0	2990	2938	796	224	290	386	100	97	0	0	0	0	0	0	0	0	0	0	0	0	0	0	0	0	0	0	0	0.670	0.660	0.660	0.658	1.305	0.646	0.918	0.000	0.000	0.000	0.000	0.000	0.000	0.000	0.000	0.000	0.000	0.000	0.000	0.000	0.000	80	544	4620	4505	-0.577	Error	Error	1854	2766	0	0	1791	2714	0	0	0	0
3	12	16	"GAL11"	"YOL051W"	12660	33260	110	4898	4757	1174	118	149	190	100	100	0	5020	4912	1362	219	290	408	100	100	0	0	0	0	0	0	0	0	0	0	0	0	0	0	0	0	0	0	0	0.996	0.988	0.984	0.998	1.207	0.951	0.949	0.000	0.000	0.000	0.000	0.000	0.000	0.000	0.000	0.000	0.000	0.000	0.000	0.000	0.000	80	568	9581	9332	-0.006	Error	Error	4780	4801	0	0	4639	4693	0	0	0	0
3	13	16	"RIB2"	"YOL066C"	12860	33260	110	1259	1330	322	154	183	219	100	100	0	1880	2009	608	279	370	540	100	82	0	0	0	0	0	0	0	0	0	0	0	0	0	0	0	0	0	0	0	0.690	0.680	0.687	0.696	1.240	0.617	0.911	0.000	0.000	0.000	0.000	0.000	0.000	0.000	0.000	0.000	0.000	0.000	0.000	0.000	0.000	80	576	2706	2906	-0.535	Error	Error	1105	1601	0	0	1176	1730	0	0	0	0
3	14	16	""	"YOL083W"	13070	33260	110	2189	2320	753	200	219	147	100	100	0	4063	4541	1672	349	398	286	100	100	0	0	0	0	0	0	0	0	0	0	0	0	0	0	0	0	0	0	0	0.536	0.506	0.512	0.512	1.201	0.473	0.907	0.000	0.000	0.000	0.000	0.000	0.000	0.000	0.000	0.000	0.000	0.000	0.000	0.000	0.000	80	576	5703	6312	-0.901	Error	Error	1989	3714	0	0	2120	4192	0	0	0	0
3	15	16	""	"YOL099C"	13270	33260	110	1284	1343	493	169	190	118	100	100	0	2755	3004	1294	291	335	307	100	95	0	0	0	0	0	0	0	0	0	0	0	0	0	0	0	0	0	0	0	0.453	0.433	0.448	0.449	1.327	0.401	0.908	0.000	0.000	0.000	0.000	0.000	0.000	0.000	0.000	0.000	0.000	0.000	0.000	0.000	0.000	80	554	3579	3887	-1.144	Error	Error	1115	2464	0	0	1174	2713	0	0	0	0
3	16	16	"DIS3"	"YOL021C"	13470	33260	110	3135	3282	613	165	186	158	100	100	0	2325	2405	574	285	326	280	100	100	0	0	0	0	0	0	0	0	0	0	0	0	0	0	0	0	0	0	0	1.456	1.470	1.473	1.494	1.198	1.437	0.917	0.000	0.000	0.000	0.000	0.000	0.000	0.000	0.000	0.000	0.000	0.000	0.000	0.000	0.000	80	548	5010	5237	0.542	Error	Error	2970	2040	0	0	3117	2120	0	0	0	0
3	17	16	""	"YOL037C"	13660	33260	110	849	780	189	134	154	154	98	90	0	1084	1040	292	253	301	403	85	52	0	0	0	0	0	0	0	0	0	0	0	0	0	0	0	0	0	0	0	0.860	0.821	0.838	0.871	1.448	0.452	0.546	0.000	0.000	0.000	0.000	0.000	0.000	0.000	0.000	0.000	0.000	0.000	0.000	0.000	0.000	80	540	1546	1433	-0.217	Error	Error	715	831	0	0	646	787	0	0	0	0
3	18	16	""	"YOL053C-A"	13870	33260	110	1929	1722	673	133	141	75	100	98	0	25797	21875	9182	308	416	1129	98	95	0	0	0	0	0	0	0	0	0	0	0	0	0	0	0	0	0	0	0	0.070	0.074	0.072	0.078	1.654	0.069	0.905	0.000	0.000	0.000	0.000	0.000	0.000	0.000	0.000	0.000	0.000	0.000	0.000	0.000	0.000	80	564	27285	23156	-3.827	Error	Error	1796	25489	0	0	1589	21567	0	0	0	0
3	19	16	"HST1"	"YOL068C"	14070	33260	110	3805	3902	612	106	122	133	100	100	0	3993	4006	812	210	330	1069	100	97	0	0	0	0	0	0	0	0	0	0	0	0	0	0	0	0	0	0	0	0.978	1.000	0.994	1.011	1.155	0.978	0.930	0.000	0.000	0.000	0.000	0.000	0.000	0.000	0.000	0.000	0.000	0.000	0.000	0.000	0.000	80	566	7482	7592	-0.032	Error	Error	3699	3783	0	0	3796	3796	0	0	0	0
3	20	16	""	"YOL085C"	14270	33270	100	423	411	103	96	107	112	95	83	0	675	648	180	186	206	214	88	67	0	0	0	0	0	0	0	0	0	0	0	0	0	0	0	0	0	0	0	0.669	0.682	0.676	0.712	1.543	0.634	0.826	0.000	0.000	0.000	0.000	0.000	0.000	0.000	0.000	0.000	0.000	0.000	0.000	0.000	0.000	80	503	816	777	-0.581	Error	Error	327	489	0	0	315	462	0	0	0	0
3	21	16	""	"YOL101C"	14470	33270	110	584	559	161	92	98	31	100	100	0	1016	942	322	182	190	58	95	95	0	0	0	0	0	0	0	0	0	0	0	0	0	0	0	0	0	0	0	0.590	0.614	0.609	0.625	1.329	0.577	0.891	0.000	0.000	0.000	0.000	0.000	0.000	0.000	0.000	0.000	0.000	0.000	0.000	0.000	0.000	80	591	1326	1227	-0.761	Error	Error	492	834	0	0	467	760	0	0	0	0
3	1	17	"KIN4"	"YOR233W"	10460	33450	110	1003	994	264	86	110	117	100	100	0	1267	1290	320	164	215	219	100	98	0	0	0	0	0	0	0	0	0	0	0	0	0	0	0	0	0	0	0	0.831	0.806	0.827	0.806	1.309	0.774	0.894	0.000	0.000	0.000	0.000	0.000	0.000	0.000	0.000	0.000	0.000	0.000	0.000	0.000	0.000	80	590	2020	2034	-0.266	Error	Error	917	1103	0	0	908	1126	0	0	0	0
3	2	17	"APC5"	"YOR249C"	10670	33450	110	1013	1049	189	95	106	64	100	100	0	1802	1822	378	183	210	166	100	100	0	0	0	0	0	0	0	0	0	0	0	0	0	0	0	0	0	0	0	0.567	0.582	0.584	0.587	1.214	0.567	0.894	0.000	0.000	0.000	0.000	0.000	0.000	0.000	0.000	0.000	0.000	0.000	0.000	0.000	0.000	80	576	2537	2593	-0.819	Error	Error	918	1619	0	0	954	1639	0	0	0	0
3	3	17	"RBL2"	"YOR265W"	10870	33450	110	2348	2251	625	98	122	89	100	100	0	4296	4248	1196	191	242	208	100	100	0	0	0	0	0	0	0	0	0	0	0	0	0	0	0	0	0	0	0	0.548	0.531	0.532	0.529	1.212	0.509	0.928	0.000	0.000	0.000	0.000	0.000	0.000	0.000	0.000	0.000	0.000	0.000	0.000	0.000	0.000	80	574	6355	6210	-0.867	Error	Error	2250	4105	0	0	2153	4057	0	0	0	0
3	4	17	""	"YOR281C"	11060	33450	110	2496	2577	539	121	198	307	100	100	0	3727	3760	936	227	402	658	100	100	0	0	0	0	0	0	0	0	0	0	0	0	0	0	0	0	0	0	0	0.679	0.695	0.684	0.704	1.182	0.659	0.921	0.000	0.000	0.000	0.000	0.000	0.000	0.000	0.000	0.000	0.000	0.000	0.000	0.000	0.000	80	527	5875	5989	-0.559	Error	Error	2375	3500	0	0	2456	3533	0	0	0	0
3	5	17	"TIM18"	"YOR297C"	11270	33450	130	990	967	313	110	228	358	93	69	0	1604	1577	520	208	414	707	90	47	0	0	0	0	0	0	0	0	0	0	0	0	0	0	0	0	0	0	0	0.630	0.626	0.615	0.623	1.479	0.602	0.867	0.000	0.000	0.000	0.000	0.000	0.000	0.000	0.000	0.000	0.000	0.000	0.000	0.000	0.000	120	663	2276	2226	-0.666	Error	Error	880	1396	0	0	857	1369	0	0	0	0
3	6	17	"RPL20B"	"YOR312C"	11460	33450	110	13240	13309	2709	106	329	969	100	100	0	7828	7833	1980	190	469	938	100	100	0	0	0	0	0	0	0	0	0	0	0	0	0	0	0	0	0	0	0	1.720	1.727	1.695	1.752	1.214	1.708	0.928	0.000	0.000	0.000	0.000	0.000	0.000	0.000	0.000	0.000	0.000	0.000	0.000	0.000	0.000	80	528	20772	20846	0.782	Error	Error	13134	7638	0	0	13203	7643	0	0	0	0
3	7	17	"SNR17A"	"YOR235W"	11660	33450	110	676	611	189	99	221	861	0	0	0	646	603	184	181	315	779	0	0	0	0	0	0	0	0	0	0	0	0	0	0	0	0	0	0	0	0	0	1.241	1.213	1.231	1.277	1.686	1.133	0.834	0.000	0.000	0.000	0.000	0.000	0.000	0.000	0.000	0.000	0.000	0.000	0.000	0.000	0.000	80	565	1042	934	0.311	Error	Error	577	465	0	0	512	422	0	0	0	0
3	8	17	""	"YOR251C"	11870	33460	120	2311	2285	563	106	121	88	100	99	0	3394	3354	1012	194	218	118	98	96	0	0	0	0	0	0	0	0	0	0	0	0	0	0	0	0	0	0	0	0.689	0.690	0.693	0.732	1.625	0.656	0.909	0.000	0.000	0.000	0.000	0.000	0.000	0.000	0.000	0.000	0.000	0.000	0.000	0.000	0.000	120	601	5405	5339	-0.537	Error	Error	2205	3200	0	0	2179	3160	0	0	0	0
3	9	17	""	"YOR267C"	12060	33450	110	3568	3525	774	138	179	262	100	100	0	2251	2273	559	225	275	242	100	100	0	0	0	0	0	0	0	0	0	0	0	0	0	0	0	0	0	0	0	1.693	1.654	1.680	1.672	1.221	1.663	0.910	0.000	0.000	0.000	0.000	0.000	0.000	0.000	0.000	0.000	0.000	0.000	0.000	0.000	0.000	80	524	5456	5435	0.760	Error	Error	3430	2026	0	0	3387	2048	0	0	0	0
3	10	17	""	"YOR283W"	12260	33450	110	1812	1802	461	146	191	248	100	100	0	3117	3148	878	248	328	386	100	100	0	0	0	0	0	0	0	0	0	0	0	0	0	0	0	0	0	0	0	0.581	0.571	0.586	0.574	1.200	0.541	0.924	0.000	0.000	0.000	0.000	0.000	0.000	0.000	0.000	0.000	0.000	0.000	0.000	0.000	0.000	80	556	4535	4556	-0.784	Error	Error	1666	2869	0	0	1656	2900	0	0	0	0
3	11	17	"BUD7"	"YOR299W"	12470	33460	120	1694	1659	570	127	149	162	97	95	0	1446	1471	571	232	289	371	91	85	0	0	0	0	0	0	0	0	0	0	0	0	0	0	0	0	0	0	0	1.291	1.236	1.299	1.348	1.607	1.175	0.911	0.000	0.000	0.000	0.000	0.000	0.000	0.000	0.000	0.000	0.000	0.000	0.000	0.000	0.000	120	648	2781	2771	0.368	Error	Error	1567	1214	0	0	1532	1239	0	0	0	0
3	12	17	""	"YOR314W"	12670	33460	100	523	534	165	115	120	38	100	100	0	740	797	259	212	221	78	100	97	0	0	0	0	0	0	0	0	0	0	0	0	0	0	0	0	0	0	0	0.773	0.716	0.731	0.731	1.589	0.666	0.800	0.000	0.000	0.000	0.000	0.000	0.000	0.000	0.000	0.000	0.000	0.000	0.000	0.000	0.000	80	487	936	1004	-0.372	Error	Error	408	528	0	0	419	585	0	0	0	0
3	13	17	"HES1"	"YOR237W"	12860	33460	110	2556	2654	938	145	204	273	100	100	0	2843	3038	1043	258	346	476	100	98	0	0	0	0	0	0	0	0	0	0	0	0	0	0	0	0	0	0	0	0.933	0.903	0.896	0.904	1.228	0.867	0.913	0.000	0.000	0.000	0.000	0.000	0.000	0.000	0.000	0.000	0.000	0.000	0.000	0.000	0.000	80	576	4996	5289	-0.101	Error	Error	2411	2585	0	0	2509	2780	0	0	0	0
3	14	17	""	"YOR253W"	13070	33460	110	7261	7770	2184	218	285	352	100	100	0	5074	5315	1467	338	432	496	100	100	0	0	0	0	0	0	0	0	0	0	0	0	0	0	0	0	0	0	0	1.487	1.517	1.488	1.517	1.155	1.513	0.932	0.000	0.000	0.000	0.000	0.000	0.000	0.000	0.000	0.000	0.000	0.000	0.000	0.000	0.000	80	574	11779	12529	0.573	Error	Error	7043	4736	0	0	7552	4977	0	0	0	0
[truncated: 1,846,400 more chars]
