# Supplementary material for: Genome-Wide Mapping of the Cohesin Complex in the Yeast Saccharomyces cerevisiae
Source: PLoS Biol. 2004 Jul 27;2(9):e259. doi: 10.1371/journal.pbio.0020259 (PMC490026; doi:10.1371/journal.pbio.0020259)
Supplement: Dataset S52 — Cy3 = polyA+ reference RNA; Cy5 = polyA+ RNA nocodazole arrest glucose Mcd1-18Myc in W303. (2.2 MB XLS). [file pbio.0020259.sd052.xls]

ATF	1.0
27	82    
"Type=GenePix Results 2"
"DateTime=2002/11/06 09:18:48"
"Settings=L:\cohesin followup\expression\ya1s4p2_0109.gps"
"GalFile=L:\arraying&printing\YA1S4P2.gal"
"PixelSize=10"
"Wavelengths=635	532"
"ImageFiles=L:\cohesin followup\expression\ya1s4p2_0109_635.tif 0	L:\cohesin followup\expression\ya1s4p2_0109_532.tif 0"
"NormalizationMethod=None"
"NormalizationFactors=1	1"
"JpegImage=L:\cohesin followup\expression\ya1s4p2_0109.jpg"
"RatioFormulations=W1/W2 (635/532)"
"Barcode="
"BackgroundSubtraction=LocalFeature"
"ImageOrigin=520, 28320"
"JpegOrigin=1080, 29770"
"Creator=GenePix Pro 4.0.1.9"
"Scanner=GenePix 4000B [87097]"
"FocusPosition=0"
"Temperature=29.1"
"LinesAveraged=1"
"Comment=Cy3refCy51827glu090902"
"PMTGain=530	500"
"ScanPower=100	100"
"LaserPower=3.33	3.72"
"LaserOnTime=17565	17577"
"ScanRegion=52,2832,2048,4939"
"Supplier="
"Block"	"Column"	"Row"	"Name"	"ID"	"X"	"Y"	"Dia."	"F635 Median"	"F635 Mean"	"F635 SD"	"B635 Median"	"B635 Mean"	"B635 SD"	"% > B635+1SD"	"% > B635+2SD"	"F635 % Sat."	"F532 Median"	"F532 Mean"	"F532 SD"	"B532 Median"	"B532 Mean"	"B532 SD"	"% > B532+1SD"	"% > B532+2SD"	"F532 % Sat."	"F3 Median"	"F3 Mean"	"F3 SD"	"B3 Median"	"B3 Mean"	"B3 SD"	"% > B3+1SD"	"% > B3+2SD"	"F3 % Sat."	"F4 Median"	"F4 Mean"	"F4 SD"	"B4 Median"	"B4 Mean"	"B4 SD"	"% > B4+1SD"	"% > B4+2SD"	"F4 % Sat."	"Ratio of Medians (635/532)"	"Ratio of Means (635/532)"	"Median of Ratios (635/532)"	"Mean of Ratios (635/532)"	"Ratios SD (635/532)"	"Rgn Ratio (635/532)"	"Rgn R� (635/532)"	"Ratio of Medians (Ratio/2)"	"Ratio of Means (Ratio/2)"	"Median of Ratios (Ratio/2)"	"Mean of Ratios (Ratio/2)"	"Ratios SD (Ratio/2)"	"Rgn Ratio (Ratio/2)"	"Rgn R� (Ratio/2)"	"Ratio of Medians (Ratio/3)"	"Ratio of Means (Ratio/3)"	"Median of Ratios (Ratio/3)"	"Mean of Ratios (Ratio/3)"	"Ratios SD (Ratio/3)"	"Rgn Ratio (Ratio/3)"	"Rgn R� (Ratio/3)"	"F Pixels"	"B Pixels"	"Sum of Medians"	"Sum of Means"	"Log Ratio (635/532)"	"Log Ratio (Ratio/2)"	"Log Ratio (Ratio/3)"	"F635 Median - B635"	"F532 Median - B532"	"F3 Median - B3"	"F4 Median - B4"	"F635 Mean - B635"	"F532 Mean - B532"	"F3 Mean - B3"	"F4 Mean - B4"	"Flags"	"Normalize"
1	1	1	""	"YBL081W"	1500	30090	80	904	869	311	59	63	38	100	98	0	1324	1297	570	97	103	42	98	98	0	0	0	0	0	0	0	0	0	0	0	0	0	0	0	0	0	0	0	0.689	0.675	0.647	0.681	1.642	0.592	0.809	0.000	0.000	0.000	0.000	0.000	0.000	0.000	0.000	0.000	0.000	0.000	0.000	0.000	0.000	52	320	2072	2010	-0.538	Error	Error	845	1227	0	0	810	1200	0	0	0	0
1	2	1	"BRN1"	"YBL097W"	1700	30090	80	541	674	359	60	67	65	100	100	0	525	601	310	99	107	123	94	80	0	0	0	0	0	0	0	0	0	0	0	0	0	0	0	0	0	0	0	1.129	1.223	1.246	1.312	1.630	1.089	0.613	0.000	0.000	0.000	0.000	0.000	0.000	0.000	0.000	0.000	0.000	0.000	0.000	0.000	0.000	52	340	907	1116	0.175	Error	Error	481	426	0	0	614	502	0	0	0	0
1	3	1	""	"YBL112C"	1900	30090	80	3509	3670	1430	60	61	15	100	100	0	1345	1342	556	100	103	21	100	100	0	0	0	0	0	0	0	0	0	0	0	0	0	0	0	0	0	0	0	2.770	2.907	3.088	2.986	1.297	2.927	0.915	0.000	0.000	0.000	0.000	0.000	0.000	0.000	0.000	0.000	0.000	0.000	0.000	0.000	0.000	52	340	4694	4852	1.470	Error	Error	3449	1245	0	0	3610	1242	0	0	0	0
1	4	1	""	"YBR013C"	2100	30090	80	127	130	29	64	66	16	98	88	0	627	579	145	103	104	20	100	100	0	0	0	0	0	0	0	0	0	0	0	0	0	0	0	0	0	0	0	0.120	0.139	0.141	0.133	1.615	0.118	0.617	0.000	0.000	0.000	0.000	0.000	0.000	0.000	0.000	0.000	0.000	0.000	0.000	0.000	0.000	52	340	587	542	-3.056	Error	Error	63	524	0	0	66	476	0	0	0	0
1	5	1	"CDS1"	"YBR029C"	2310	30090	80	272	303	178	65	68	18	100	96	0	318	402	224	104	105	19	100	100	0	0	0	0	0	0	0	0	0	0	0	0	0	0	0	0	0	0	0	0.967	0.799	0.736	0.792	1.630	0.784	0.780	0.000	0.000	0.000	0.000	0.000	0.000	0.000	0.000	0.000	0.000	0.000	0.000	0.000	0.000	52	340	421	536	-0.048	Error	Error	207	214	0	0	238	298	0	0	0	0
1	6	1	"GIP1"	"YBR045C"	2510	30090	80	274	308	227	69	70	18	100	94	0	259	332	267	106	108	20	100	98	0	0	0	0	0	0	0	0	0	0	0	0	0	0	0	0	0	0	0	1.340	1.058	1.133	1.122	1.875	0.917	0.670	0.000	0.000	0.000	0.000	0.000	0.000	0.000	0.000	0.000	0.000	0.000	0.000	0.000	0.000	52	340	358	465	0.422	Error	Error	205	153	0	0	239	226	0	0	0	0
1	7	1	""	"YBL083C"	2710	30090	80	447	903	1190	73	75	18	100	100	0	363	581	792	108	111	22	96	94	0	0	0	0	0	0	0	0	0	0	0	0	0	0	0	0	0	0	0	1.467	1.755	1.515	1.794	2.066	1.689	0.700	0.000	0.000	0.000	0.000	0.000	0.000	0.000	0.000	0.000	0.000	0.000	0.000	0.000	0.000	52	340	629	1303	0.553	Error	Error	374	255	0	0	830	473	0	0	0	0
1	8	1	"ATP1"	"YBL099W"	2910	30090	80	2028	1988	893	80	80	18	100	100	0	1435	1469	757	112	114	20	100	100	0	0	0	0	0	0	0	0	0	0	0	0	0	0	0	0	0	0	0	1.472	1.406	1.380	1.471	1.519	1.374	0.861	0.000	0.000	0.000	0.000	0.000	0.000	0.000	0.000	0.000	0.000	0.000	0.000	0.000	0.000	52	340	3271	3265	0.558	Error	Error	1948	1323	0	0	1908	1357	0	0	0	0
1	9	1	"NTH2"	"YBR001C"	3110	30090	80	1015	1099	552	76	79	26	100	98	0	279	354	276	115	121	43	98	86	0	0	0	0	0	0	0	0	0	0	0	0	0	0	0	0	0	0	0	5.726	4.280	5.735	4.907	2.006	4.047	0.490	0.000	0.000	0.000	0.000	0.000	0.000	0.000	0.000	0.000	0.000	0.000	0.000	0.000	0.000	52	340	1103	1262	2.517	Error	Error	939	164	0	0	1023	239	0	0	0	0
1	10	1	"MNN2"	"YBR015C"	3310	30090	80	3474	3284	879	79	82	30	100	100	0	2770	2722	983	120	126	41	100	100	0	0	0	0	0	0	0	0	0	0	0	0	0	0	0	0	0	0	0	1.281	1.232	1.206	1.311	1.444	1.148	0.917	0.000	0.000	0.000	0.000	0.000	0.000	0.000	0.000	0.000	0.000	0.000	0.000	0.000	0.000	52	340	6045	5807	0.357	Error	Error	3395	2650	0	0	3205	2602	0	0	0	0
1	11	1	"RPL4A"	"YBR031W"	3510	30090	80	11424	10352	3315	75	76	21	100	100	0	25704	22968	8833	117	122	30	100	100	0	0	0	0	0	0	0	0	0	0	0	0	0	0	0	0	0	0	0	0.444	0.450	0.450	0.478	1.434	0.414	0.914	0.000	0.000	0.000	0.000	0.000	0.000	0.000	0.000	0.000	0.000	0.000	0.000	0.000	0.000	52	340	36936	33128	-1.173	Error	Error	11349	25587	0	0	10277	22851	0	0	0	0
1	12	1	""	"YBR047W"	3710	30090	80	2163	1831	789	65	71	28	100	98	0	816	742	257	108	113	34	96	96	0	0	0	0	0	0	0	0	0	0	0	0	0	0	0	0	0	0	0	2.963	2.785	2.951	2.662	1.602	2.947	0.881	0.000	0.000	0.000	0.000	0.000	0.000	0.000	0.000	0.000	0.000	0.000	0.000	0.000	0.000	52	340	2806	2400	1.567	Error	Error	2098	708	0	0	1766	634	0	0	0	0
1	13	1	"BOI1"	"YBL085W"	3900	30090	80	303	1295	2366	61	70	44	96	90	0	277	601	960	99	108	46	86	73	0	0	0	0	0	0	0	0	0	0	0	0	0	0	0	0	0	0	0	1.360	2.458	1.761	1.852	2.081	2.752	0.746	0.000	0.000	0.000	0.000	0.000	0.000	0.000	0.000	0.000	0.000	0.000	0.000	0.000	0.000	52	340	420	1736	0.443	Error	Error	242	178	0	0	1234	502	0	0	0	0
1	14	1	"ECM21"	"YBL101C"	4110	30090	80	752	734	302	62	64	16	100	100	0	617	615	223	100	103	17	100	100	0	0	0	0	0	0	0	0	0	0	0	0	0	0	0	0	0	0	0	1.335	1.305	1.295	1.307	1.371	1.334	0.904	0.000	0.000	0.000	0.000	0.000	0.000	0.000	0.000	0.000	0.000	0.000	0.000	0.000	0.000	52	340	1207	1187	0.416	Error	Error	690	517	0	0	672	515	0	0	0	0
1	15	1	"COQ1"	"YBR003W"	4310	30090	80	3486	3339	771	62	63	15	100	100	0	2501	2452	528	101	103	21	100	100	0	0	0	0	0	0	0	0	0	0	0	0	0	0	0	0	0	0	0	1.427	1.394	1.410	1.392	1.221	1.442	0.921	0.000	0.000	0.000	0.000	0.000	0.000	0.000	0.000	0.000	0.000	0.000	0.000	0.000	0.000	52	340	5824	5628	0.513	Error	Error	3424	2400	0	0	3277	2351	0	0	0	0
1	16	1	"KAP104"	"YBR017C"	4500	30100	90	1171	1116	458	60	62	15	100	100	0	1488	1368	637	101	102	18	100	100	0	0	0	0	0	0	0	0	0	0	0	0	0	0	0	0	0	0	0	0.801	0.833	0.820	0.888	1.397	0.772	0.923	0.000	0.000	0.000	0.000	0.000	0.000	0.000	0.000	0.000	0.000	0.000	0.000	0.000	0.000	52	420	2498	2323	-0.320	Error	Error	1111	1387	0	0	1056	1267	0	0	0	0
1	17	1	""	"YBR033W"	4700	30100	90	4133	4426	1677	59	62	17	100	100	0	3431	3303	1588	100	102	23	100	100	0	0	0	0	0	0	0	0	0	0	0	0	0	0	0	0	0	0	0	1.223	1.363	1.315	1.524	1.651	1.261	0.887	0.000	0.000	0.000	0.000	0.000	0.000	0.000	0.000	0.000	0.000	0.000	0.000	0.000	0.000	52	420	7405	7570	0.290	Error	Error	4074	3331	0	0	4367	3203	0	0	0	0
1	18	1	"REB1"	"YBR049C"	4910	30090	90	902	795	272	61	62	15	100	100	0	813	782	300	101	102	19	100	98	0	0	0	0	0	0	0	0	0	0	0	0	0	0	0	0	0	0	0	1.181	1.078	1.103	1.132	1.449	1.026	0.886	0.000	0.000	0.000	0.000	0.000	0.000	0.000	0.000	0.000	0.000	0.000	0.000	0.000	0.000	52	420	1553	1415	0.240	Error	Error	841	712	0	0	734	681	0	0	0	0
1	19	1	"RPL23A"	"YBL087C"	5100	30090	90	7110	6313	2295	62	65	19	100	100	0	31589	27831	10534	105	111	51	100	100	0	0	0	0	0	0	0	0	0	0	0	0	0	0	0	0	0	0	0	0.224	0.225	0.228	0.245	1.604	0.213	0.930	0.000	0.000	0.000	0.000	0.000	0.000	0.000	0.000	0.000	0.000	0.000	0.000	0.000	0.000	52	420	38532	33977	-2.159	Error	Error	7048	31484	0	0	6251	27726	0	0	0	0
1	20	1	""	"YBL101W-B"	5300	30100	80	7663	7256	2107	59	62	19	100	100	0	822	865	353	101	101	16	100	100	0	0	0	0	0	0	0	0	0	0	0	0	0	0	0	0	0	0	0	10.546	9.420	10.807	9.664	1.913	10.822	0.680	0.000	0.000	0.000	0.000	0.000	0.000	0.000	0.000	0.000	0.000	0.000	0.000	0.000	0.000	52	340	8325	7961	3.399	Error	Error	7604	721	0	0	7197	764	0	0	0	0
1	21	1	""	"YBR005W"	5520	30100	90	4168	3881	1099	60	63	20	100	100	0	1253	1144	322	99	101	18	100	100	0	0	0	0	0	0	0	0	0	0	0	0	0	0	0	0	0	0	0	3.560	3.656	3.766	3.728	1.287	3.969	0.919	0.000	0.000	0.000	0.000	0.000	0.000	0.000	0.000	0.000	0.000	0.000	0.000	0.000	0.000	52	420	5262	4866	1.832	Error	Error	4108	1154	0	0	3821	1045	0	0	0	0
1	1	2	"GAL10"	"YBR019C"	1510	30280	80	675	727	367	58	61	17	100	100	0	439	475	204	96	99	18	100	100	0	0	0	0	0	0	0	0	0	0	0	0	0	0	0	0	0	0	0	1.799	1.765	1.844	1.776	1.565	1.851	0.841	0.000	0.000	0.000	0.000	0.000	0.000	0.000	0.000	0.000	0.000	0.000	0.000	0.000	0.000	52	332	960	1048	0.847	Error	Error	617	343	0	0	669	379	0	0	0	0
1	2	2	"PDX3"	"YBR035C"	1700	30290	90	14694	13878	3629	64	67	18	100	100	0	4877	4648	1306	102	105	23	100	100	0	0	0	0	0	0	0	0	0	0	0	0	0	0	0	0	0	0	0	3.064	3.039	3.014	3.139	1.383	2.960	0.928	0.000	0.000	0.000	0.000	0.000	0.000	0.000	0.000	0.000	0.000	0.000	0.000	0.000	0.000	52	420	19405	18360	1.615	Error	Error	14630	4775	0	0	13814	4546	0	0	0	0
1	3	2	""	"YBR051W"	1900	30290	90	410	407	108	63	65	15	100	100	0	563	558	139	103	105	19	100	100	0	0	0	0	0	0	0	0	0	0	0	0	0	0	0	0	0	0	0	0.754	0.756	0.737	0.762	1.340	0.720	0.901	0.000	0.000	0.000	0.000	0.000	0.000	0.000	0.000	0.000	0.000	0.000	0.000	0.000	0.000	52	420	807	799	-0.407	Error	Error	347	460	0	0	344	455	0	0	0	0
1	4	2	""	"YCL045C"	2110	30280	60	494	1212	1453	61	62	15	100	100	0	258	682	740	100	102	19	96	96	0	0	0	0	0	0	0	0	0	0	0	0	0	0	0	0	0	0	0	2.741	1.978	1.601	1.703	2.015	2.111	0.801	0.000	0.000	0.000	0.000	0.000	0.000	0.000	0.000	0.000	0.000	0.000	0.000	0.000	0.000	32	176	591	1733	1.454	Error	Error	433	158	0	0	1151	582	0	0	0	0
1	5	2	""	"YCL061C"	2310	30290	90	203	195	52	67	69	17	96	94	0	250	241	71	107	109	20	90	86	0	0	0	0	0	0	0	0	0	0	0	0	0	0	0	0	0	0	0	0.951	0.955	0.873	0.980	1.819	0.827	0.670	0.000	0.000	0.000	0.000	0.000	0.000	0.000	0.000	0.000	0.000	0.000	0.000	0.000	0.000	52	420	279	262	-0.072	Error	Error	136	143	0	0	128	134	0	0	0	0
1	6	2	""	"YCLX04W"	2500	30290	80	612	598	140	73	75	18	100	100	0	648	626	171	113	115	24	100	100	0	0	0	0	0	0	0	0	0	0	0	0	0	0	0	0	0	0	0	1.007	1.023	0.999	1.071	1.383	0.957	0.907	0.000	0.000	0.000	0.000	0.000	0.000	0.000	0.000	0.000	0.000	0.000	0.000	0.000	0.000	52	340	1074	1038	0.011	Error	Error	539	535	0	0	525	513	0	0	0	0
1	7	2	"SAT4"	"YCR008W"	2710	30280	70	356	1393	1723	71	73	18	100	100	0	377	914	1004	107	111	24	100	100	0	0	0	0	0	0	0	0	0	0	0	0	0	0	0	0	0	0	0	1.056	1.638	1.058	1.267	2.044	1.879	0.690	0.000	0.000	0.000	0.000	0.000	0.000	0.000	0.000	0.000	0.000	0.000	0.000	0.000	0.000	32	236	555	2129	0.078	Error	Error	285	270	0	0	1322	807	0	0	0	0
1	8	2	""	"YCR023C"	2910	30290	80	2576	2777	1190	75	77	19	100	100	0	1384	1590	788	114	116	24	100	100	0	0	0	0	0	0	0	0	0	0	0	0	0	0	0	0	0	0	0	1.969	1.831	1.939	1.901	1.285	1.807	0.872	0.000	0.000	0.000	0.000	0.000	0.000	0.000	0.000	0.000	0.000	0.000	0.000	0.000	0.000	52	340	3771	4178	0.978	Error	Error	2501	1270	0	0	2702	1476	0	0	0	0
1	9	2	"PHO87"	"YCR037C"	3100	30290	80	2096	1843	692	81	83	18	100	100	0	1409	1295	513	122	125	25	98	98	0	0	0	0	0	0	0	0	0	0	0	0	0	0	0	0	0	0	0	1.566	1.502	1.446	1.506	1.473	1.456	0.926	0.000	0.000	0.000	0.000	0.000	0.000	0.000	0.000	0.000	0.000	0.000	0.000	0.000	0.000	52	340	3302	2935	0.647	Error	Error	2015	1287	0	0	1762	1173	0	0	0	0
1	10	2	""	"YCL047C"	3310	30290	80	568	900	869	83	87	32	100	98	0	458	592	509	126	130	33	98	98	0	0	0	0	0	0	0	0	0	0	0	0	0	0	0	0	0	0	0	1.461	1.753	1.620	1.616	1.611	2.120	0.481	0.000	0.000	0.000	0.000	0.000	0.000	0.000	0.000	0.000	0.000	0.000	0.000	0.000	0.000	52	340	817	1283	0.547	Error	Error	485	332	0	0	817	466	0	0	0	0
1	11	2	""	"YCL063W"	3500	30290	80	527	520	133	69	72	19	100	100	0	784	756	189	112	116	27	100	100	0	0	0	0	0	0	0	0	0	0	0	0	0	0	0	0	0	0	0	0.682	0.700	0.704	0.700	1.270	0.651	0.892	0.000	0.000	0.000	0.000	0.000	0.000	0.000	0.000	0.000	0.000	0.000	0.000	0.000	0.000	52	340	1130	1095	-0.553	Error	Error	458	672	0	0	451	644	0	0	0	0
1	12	2	""	"YCLX06C"	3710	30290	90	3372	3211	708	65	67	17	100	100	0	2300	2184	652	103	106	21	100	100	0	0	0	0	0	0	0	0	0	0	0	0	0	0	0	0	0	0	0	1.505	1.512	1.568	1.562	1.266	1.440	0.925	0.000	0.000	0.000	0.000	0.000	0.000	0.000	0.000	0.000	0.000	0.000	0.000	0.000	0.000	52	420	5504	5227	0.590	Error	Error	3307	2197	0	0	3146	2081	0	0	0	0
1	13	2	""	"YCR010C"	3910	30290	80	678	716	325	61	63	16	100	100	0	2670	2806	1178	102	103	18	100	100	0	0	0	0	0	0	0	0	0	0	0	0	0	0	0	0	0	0	0	0.240	0.242	0.212	0.251	1.669	0.206	0.663	0.000	0.000	0.000	0.000	0.000	0.000	0.000	0.000	0.000	0.000	0.000	0.000	0.000	0.000	52	340	3185	3359	-2.057	Error	Error	617	2568	0	0	655	2704	0	0	0	0
1	14	2	"PMP1"	"YCR024C-A"	4100	30290	90	46016	41472	13449	65	70	26	100	100	0	26470	23149	8021	106	108	20	100	100	0	0	0	0	0	0	0	0	0	0	0	0	0	0	0	0	0	0	0	1.743	1.797	1.799	1.812	1.245	1.750	0.936	0.000	0.000	0.000	0.000	0.000	0.000	0.000	0.000	0.000	0.000	0.000	0.000	0.000	0.000	52	420	72315	64450	0.802	Error	Error	45951	26364	0	0	41407	23043	0	0	0	0
1	15	2	"MATALPHA2"	"YCR039C"	4300	30290	90	8543	7747	1973	62	64	18	100	100	0	3046	2802	749	101	103	19	100	100	0	0	0	0	0	0	0	0	0	0	0	0	0	0	0	0	0	0	0	2.880	2.845	2.917	2.882	1.233	2.815	0.933	0.000	0.000	0.000	0.000	0.000	0.000	0.000	0.000	0.000	0.000	0.000	0.000	0.000	0.000	52	420	11426	10386	1.526	Error	Error	8481	2945	0	0	7685	2701	0	0	0	0
1	16	2	""	"YCL049C"	4500	30300	90	490	1365	1884	61	62	15	100	100	0	359	763	1012	100	102	18	100	98	0	0	0	0	0	0	0	0	0	0	0	0	0	0	0	0	0	0	0	1.656	1.967	1.854	1.951	1.894	2.210	0.600	0.000	0.000	0.000	0.000	0.000	0.000	0.000	0.000	0.000	0.000	0.000	0.000	0.000	0.000	52	420	688	1967	0.728	Error	Error	429	259	0	0	1304	663	0	0	0	0
1	17	2	""	"YCL065W"	4710	30290	90	1279	1195	312	61	62	20	100	100	0	1220	1140	341	101	101	18	100	100	0	0	0	0	0	0	0	0	0	0	0	0	0	0	0	0	0	0	0	1.088	1.091	1.097	1.133	1.326	1.080	0.917	0.000	0.000	0.000	0.000	0.000	0.000	0.000	0.000	0.000	0.000	0.000	0.000	0.000	0.000	52	420	2337	2173	0.122	Error	Error	1218	1119	0	0	1134	1039	0	0	0	0
1	18	2	""	"YCLX08C"	4910	30290	90	1471	1447	529	61	63	21	100	100	0	1814	1666	571	103	105	20	100	100	0	0	0	0	0	0	0	0	0	0	0	0	0	0	0	0	0	0	0	0.824	0.887	0.883	0.895	1.285	0.905	0.910	0.000	0.000	0.000	0.000	0.000	0.000	0.000	0.000	0.000	0.000	0.000	0.000	0.000	0.000	52	420	3121	2949	-0.279	Error	Error	1410	1711	0	0	1386	1563	0	0	0	0
1	19	2	"PGK1"	"YCR012W"	5120	30300	90	39045	32678	14769	61	141	791	100	98	0	12506	10906	4739	103	107	23	100	100	0	0	0	0	0	0	0	0	0	0	0	0	0	0	0	0	0	0	0	3.143	3.019	3.006	3.082	1.443	3.143	0.933	0.000	0.000	0.000	0.000	0.000	0.000	0.000	0.000	0.000	0.000	0.000	0.000	0.000	0.000	52	420	51387	43420	1.652	Error	Error	38984	12403	0	0	32617	10803	0	0	0	0
1	20	2	""	"YCR026C"	5310	30300	80	920	1013	459	59	61	15	100	100	0	630	636	267	99	102	21	100	100	0	0	0	0	0	0	0	0	0	0	0	0	0	0	0	0	0	0	0	1.621	1.777	1.696	1.845	1.555	1.823	0.857	0.000	0.000	0.000	0.000	0.000	0.000	0.000	0.000	0.000	0.000	0.000	0.000	0.000	0.000	52	340	1392	1491	0.697	Error	Error	861	531	0	0	954	537	0	0	0	0
1	21	2	""	"YCR041W"	5520	30300	90	2452	2382	782	62	73	76	100	100	0	2050	1903	591	101	104	23	100	100	0	0	0	0	0	0	0	0	0	0	0	0	0	0	0	0	0	0	0	1.226	1.287	1.293	1.313	1.328	1.321	0.926	0.000	0.000	0.000	0.000	0.000	0.000	0.000	0.000	0.000	0.000	0.000	0.000	0.000	0.000	52	420	4339	4122	0.294	Error	Error	2390	1949	0	0	2320	1802	0	0	0	0
1	1	3	"LRE1"	"YCL051W"	1510	30480	80	255	335	386	57	58	12	100	100	0	224	262	169	95	96	17	98	92	0	0	0	0	0	0	0	0	0	0	0	0	0	0	0	0	0	0	0	1.535	1.665	1.569	1.629	1.740	2.333	0.659	0.000	0.000	0.000	0.000	0.000	0.000	0.000	0.000	0.000	0.000	0.000	0.000	0.000	0.000	52	332	327	445	0.618	Error	Error	198	129	0	0	278	167	0	0	0	0
1	2	3	"HMLALPHA2"	"YCL067C"	1710	30490	90	12509	10780	4579	63	65	20	100	100	0	3237	3007	1205	100	103	23	100	100	0	0	0	0	0	0	0	0	0	0	0	0	0	0	0	0	0	0	0	3.967	3.687	3.754	3.694	1.337	3.914	0.909	0.000	0.000	0.000	0.000	0.000	0.000	0.000	0.000	0.000	0.000	0.000	0.000	0.000	0.000	52	420	15583	13624	1.988	Error	Error	12446	3137	0	0	10717	2907	0	0	0	0
1	3	3	""	"YCLX10C"	1910	30490	90	2272	2128	443	67	70	23	100	100	0	3764	3554	861	102	106	23	100	100	0	0	0	0	0	0	0	0	0	0	0	0	0	0	0	0	0	0	0	0.602	0.597	0.605	0.605	1.220	0.570	0.922	0.000	0.000	0.000	0.000	0.000	0.000	0.000	0.000	0.000	0.000	0.000	0.000	0.000	0.000	52	420	5867	5513	-0.732	Error	Error	2205	3662	0	0	2061	3452	0	0	0	0
1	4	3	"POL4"	"YCR014C"	2110	30490	80	1670	1706	410	67	71	31	100	100	0	868	868	212	105	110	35	100	100	0	0	0	0	0	0	0	0	0	0	0	0	0	0	0	0	0	0	0	2.101	2.148	2.062	2.180	1.296	2.124	0.902	0.000	0.000	0.000	0.000	0.000	0.000	0.000	0.000	0.000	0.000	0.000	0.000	0.000	0.000	52	340	2366	2402	1.071	Error	Error	1603	763	0	0	1639	763	0	0	0	0
1	5	3	"FEN2"	"YCR028C"	2310	30490	80	1395	1383	330	68	70	17	100	100	0	1595	1585	402	105	107	21	100	100	0	0	0	0	0	0	0	0	0	0	0	0	0	0	0	0	0	0	0	0.891	0.889	0.894	0.898	1.205	0.885	0.911	0.000	0.000	0.000	0.000	0.000	0.000	0.000	0.000	0.000	0.000	0.000	0.000	0.000	0.000	52	340	2817	2795	-0.167	Error	Error	1327	1490	0	0	1315	1480	0	0	0	0
1	6	3	""	"YCR043C"	2510	30490	80	3428	3228	951	80	81	20	100	100	0	2345	2223	620	117	120	25	100	100	0	0	0	0	0	0	0	0	0	0	0	0	0	0	0	0	0	0	0	1.503	1.495	1.524	1.485	1.211	1.494	0.922	0.000	0.000	0.000	0.000	0.000	0.000	0.000	0.000	0.000	0.000	0.000	0.000	0.000	0.000	52	340	5576	5254	0.588	Error	Error	3348	2228	0	0	3148	2106	0	0	0	0
1	7	3	"SHR3"	"YDL212W"	2700	30490	80	3135	3016	1195	72	74	21	100	100	0	3641	3459	1644	109	111	24	100	100	0	0	0	0	0	0	0	0	0	0	0	0	0	0	0	0	0	0	0	0.867	0.879	0.873	0.940	1.722	0.825	0.933	0.000	0.000	0.000	0.000	0.000	0.000	0.000	0.000	0.000	0.000	0.000	0.000	0.000	0.000	52	340	6595	6294	-0.206	Error	Error	3063	3532	0	0	2944	3350	0	0	0	0
1	8	3	""	"YDL228C"	2910	30490	80	4147	4149	1661	83	84	24	100	100	0	15473	16248	8200	116	120	25	100	100	0	0	0	0	0	0	0	0	0	0	0	0	0	0	0	0	0	0	0	0.265	0.252	0.255	0.269	1.426	0.229	0.914	0.000	0.000	0.000	0.000	0.000	0.000	0.000	0.000	0.000	0.000	0.000	0.000	0.000	0.000	52	340	19421	20198	-1.918	Error	Error	4064	15357	0	0	4066	16132	0	0	0	0
1	9	3	"THI13"	"YDL244W"	3110	30490	80	816	803	261	87	87	20	100	100	0	376	410	185	129	132	29	96	94	0	0	0	0	0	0	0	0	0	0	0	0	0	0	0	0	0	0	0	2.951	2.548	2.966	2.772	1.591	2.494	0.712	0.000	0.000	0.000	0.000	0.000	0.000	0.000	0.000	0.000	0.000	0.000	0.000	0.000	0.000	52	340	976	997	1.561	Error	Error	729	247	0	0	716	281	0	0	0	0
1	10	3	"RPL4B"	"YDR012W"	3310	30490	80	3613	3619	1968	86	89	24	100	100	0	7906	8648	5754	128	131	31	100	100	0	0	0	0	0	0	0	0	0	0	0	0	0	0	0	0	0	0	0	0.453	0.415	0.421	0.454	1.518	0.371	0.926	0.000	0.000	0.000	0.000	0.000	0.000	0.000	0.000	0.000	0.000	0.000	0.000	0.000	0.000	52	340	11305	12053	-1.141	Error	Error	3527	7778	0	0	3533	8520	0	0	0	0
1	11	3	"REG1"	"YDR028C"	3520	30490	80	337	346	151	74	85	48	96	90	0	325	344	156	120	137	78	88	69	0	0	0	0	0	0	0	0	0	0	0	0	0	0	0	0	0	0	0	1.283	1.214	1.262	1.301	1.680	1.179	0.782	0.000	0.000	0.000	0.000	0.000	0.000	0.000	0.000	0.000	0.000	0.000	0.000	0.000	0.000	52	340	468	496	0.359	Error	Error	263	205	0	0	272	224	0	0	0	0
1	12	3	"HEM13"	"YDR044W"	3710	30490	80	299	304	112	65	68	21	96	94	0	1189	1170	567	103	107	30	96	96	0	0	0	0	0	0	0	0	0	0	0	0	0	0	0	0	0	0	0	0.215	0.224	0.226	0.231	1.410	0.210	0.880	0.000	0.000	0.000	0.000	0.000	0.000	0.000	0.000	0.000	0.000	0.000	0.000	0.000	0.000	52	340	1320	1306	-2.214	Error	Error	234	1086	0	0	239	1067	0	0	0	0
1	13	3	""	"YDL214C"	3910	30490	80	399	1168	2182	64	65	17	100	98	0	237	785	1316	100	101	17	98	94	0	0	0	0	0	0	0	0	0	0	0	0	0	0	0	0	0	0	0	2.445	1.612	1.479	1.841	2.449	1.726	0.832	0.000	0.000	0.000	0.000	0.000	0.000	0.000	0.000	0.000	0.000	0.000	0.000	0.000	0.000	52	340	472	1789	1.290	Error	Error	335	137	0	0	1104	685	0	0	0	0
1	14	3	"PTP1"	"YDL230W"	4100	30490	80	2353	2933	1631	62	64	16	100	100	0	789	1206	1202	100	123	403	88	36	0	0	0	0	0	0	0	0	0	0	0	0	0	0	0	0	0	0	0	3.325	2.596	3.425	3.308	1.622	1.944	0.520	0.000	0.000	0.000	0.000	0.000	0.000	0.000	0.000	0.000	0.000	0.000	0.000	0.000	0.000	52	340	2980	3977	1.733	Error	Error	2291	689	0	0	2871	1106	0	0	0	0
1	15	3	""	"YDL246C"	4290	30490	70	309	930	1745	60	66	28	93	84	0	205	695	1325	99	102	33	75	59	0	0	0	0	0	0	0	0	0	0	0	0	0	0	0	0	0	0	0	2.349	1.460	1.373	1.524	1.910	1.359	0.890	0.000	0.000	0.000	0.000	0.000	0.000	0.000	0.000	0.000	0.000	0.000	0.000	0.000	0.000	32	236	355	1466	1.232	Error	Error	249	106	0	0	870	596	0	0	0	0
1	16	3	""	"YDR014W"	4510	30490	90	498	612	322	60	62	15	100	100	0	337	421	198	101	103	18	98	98	0	0	0	0	0	0	0	0	0	0	0	0	0	0	0	0	0	0	0	1.856	1.725	1.750	1.698	1.540	1.764	0.881	0.000	0.000	0.000	0.000	0.000	0.000	0.000	0.000	0.000	0.000	0.000	0.000	0.000	0.000	52	420	674	872	0.892	Error	Error	438	236	0	0	552	320	0	0	0	0
1	17	3	"RAD28"	"YDR030C"	4700	30490	90	202	217	76	62	63	15	100	98	0	171	193	94	102	103	17	92	80	0	0	0	0	0	0	0	0	0	0	0	0	0	0	0	0	0	0	0	2.029	1.703	1.853	1.966	1.853	1.333	0.588	0.000	0.000	0.000	0.000	0.000	0.000	0.000	0.000	0.000	0.000	0.000	0.000	0.000	0.000	52	420	209	246	1.021	Error	Error	140	69	0	0	155	91	0	0	0	0
1	18	3	"BAP3"	"YDR046C"	4910	30490	90	1227	1193	475	61	62	14	100	100	0	782	783	340	100	102	19	98	96	0	0	0	0	0	0	0	0	0	0	0	0	0	0	0	0	0	0	0	1.710	1.657	1.640	1.752	1.453	1.705	0.877	0.000	0.000	0.000	0.000	0.000	0.000	0.000	0.000	0.000	0.000	0.000	0.000	0.000	0.000	52	420	1848	1815	0.774	Error	Error	1166	682	0	0	1132	683	0	0	0	0
1	19	3	""	"YDL216C"	5110	30490	90	1288	1960	1693	61	61	14	100	100	0	561	1005	933	99	101	21	100	100	0	0	0	0	0	0	0	0	0	0	0	0	0	0	0	0	0	0	0	2.656	2.096	2.271	2.353	1.640	2.069	0.807	0.000	0.000	0.000	0.000	0.000	0.000	0.000	0.000	0.000	0.000	0.000	0.000	0.000	0.000	52	420	1689	2805	1.409	Error	Error	1227	462	0	0	1899	906	0	0	0	0
1	20	3	"OST4"	"YDL232W"	5320	30490	90	4605	4536	1837	60	66	54	100	100	0	4276	4124	1189	100	101	18	100	100	0	0	0	0	0	0	0	0	0	0	0	0	0	0	0	0	0	0	0	1.088	1.112	1.023	1.076	1.379	1.175	0.889	0.000	0.000	0.000	0.000	0.000	0.000	0.000	0.000	0.000	0.000	0.000	0.000	0.000	0.000	52	414	8721	8500	0.122	Error	Error	4545	4176	0	0	4476	4024	0	0	0	0
1	21	3	"COS7"	"YDL248W"	5500	30500	80	3183	3488	2051	60	62	14	100	100	0	733	1098	1351	101	103	19	100	100	0	0	0	0	0	0	0	0	0	0	0	0	0	0	0	0	0	0	0	4.941	3.438	5.437	4.826	1.705	2.629	0.658	0.000	0.000	0.000	0.000	0.000	0.000	0.000	0.000	0.000	0.000	0.000	0.000	0.000	0.000	52	340	3755	4425	2.305	Error	Error	3123	632	0	0	3428	997	0	0	0	0
1	1	4	""	"YDR016C"	1510	30680	90	3997	3752	1158	59	62	18	100	100	0	2801	2620	787	100	101	19	100	100	0	0	0	0	0	0	0	0	0	0	0	0	0	0	0	0	0	0	0	1.458	1.465	1.447	1.456	1.263	1.466	0.935	0.000	0.000	0.000	0.000	0.000	0.000	0.000	0.000	0.000	0.000	0.000	0.000	0.000	0.000	52	420	6639	6213	0.544	Error	Error	3938	2701	0	0	3693	2520	0	0	0	0
1	2	4	""	"YDR032C"	1710	30680	90	16774	16370	7565	62	67	28	100	100	0	1766	2049	1079	101	107	32	100	100	0	0	0	0	0	0	0	0	0	0	0	0	0	0	0	0	0	0	0	10.037	8.372	9.786	8.467	1.542	9.146	0.772	0.000	0.000	0.000	0.000	0.000	0.000	0.000	0.000	0.000	0.000	0.000	0.000	0.000	0.000	52	420	18377	18256	3.327	Error	Error	16712	1665	0	0	16308	1948	0	0	0	0
1	3	4	""	"YDR048C"	1910	30690	90	957	1116	754	65	69	28	100	100	0	563	642	393	103	107	29	100	100	0	0	0	0	0	0	0	0	0	0	0	0	0	0	0	0	0	0	0	1.939	1.950	1.866	2.024	1.440	2.140	0.709	0.000	0.000	0.000	0.000	0.000	0.000	0.000	0.000	0.000	0.000	0.000	0.000	0.000	0.000	52	420	1352	1590	0.955	Error	Error	892	460	0	0	1051	539	0	0	0	0
1	4	4	""	"YDL218W"	2110	30690	90	14941	14867	3956	68	72	24	100	100	0	341	452	436	103	108	28	100	100	0	0	0	0	0	0	0	0	0	0	0	0	0	0	0	0	0	0	0	62.492	42.404	62.470	51.835	1.931	51.129	0.270	0.000	0.000	0.000	0.000	0.000	0.000	0.000	0.000	0.000	0.000	0.000	0.000	0.000	0.000	52	420	15111	15148	5.966	Error	Error	14873	238	0	0	14799	349	0	0	0	0
1	5	4	"GYP7"	"YDL234C"	2310	30690	80	3220	3244	1434	68	71	19	100	100	0	1041	1158	680	106	109	24	100	100	0	0	0	0	0	0	0	0	0	0	0	0	0	0	0	0	0	0	0	3.371	3.019	3.376	3.271	1.339	2.869	0.880	0.000	0.000	0.000	0.000	0.000	0.000	0.000	0.000	0.000	0.000	0.000	0.000	0.000	0.000	52	340	4087	4228	1.753	Error	Error	3152	935	0	0	3176	1052	0	0	0	0
1	6	4	"YRB1"	"YDR002W"	2500	30690	80	14472	14510	3397	89	94	38	100	100	0	9444	8893	2771	121	127	35	100	100	0	0	0	0	0	0	0	0	0	0	0	0	0	0	0	0	0	0	0	1.543	1.644	1.558	1.722	1.415	1.594	0.920	0.000	0.000	0.000	0.000	0.000	0.000	0.000	0.000	0.000	0.000	0.000	0.000	0.000	0.000	52	340	23706	23193	0.625	Error	Error	14383	9323	0	0	14421	8772	0	0	0	0
1	7	4	""	"YDR018C"	2710	30690	80	1755	2091	1277	85	87	23	100	100	0	640	970	1074	119	120	23	100	100	0	0	0	0	0	0	0	0	0	0	0	0	0	0	0	0	0	0	0	3.205	2.357	3.086	2.939	1.425	1.772	0.792	0.000	0.000	0.000	0.000	0.000	0.000	0.000	0.000	0.000	0.000	0.000	0.000	0.000	0.000	52	340	2191	2857	1.680	Error	Error	1670	521	0	0	2006	851	0	0	0	0
1	8	4	"LYS14"	"YDR034C"	2910	30690	80	3851	4303	2057	84	86	25	100	100	0	1808	2241	1759	117	119	25	100	100	0	0	0	0	0	0	0	0	0	0	0	0	0	0	0	0	0	0	0	2.228	1.986	2.286	2.217	1.307	1.702	0.853	0.000	0.000	0.000	0.000	0.000	0.000	0.000	0.000	0.000	0.000	0.000	0.000	0.000	0.000	52	340	5458	6343	1.156	Error	Error	3767	1691	0	0	4219	2124	0	0	0	0
1	9	4	"TPI1"	"YDR050C"	3100	30690	80	37590	34359	10546	95	98	33	100	100	0	30258	25559	10578	131	134	32	100	100	0	0	0	0	0	0	0	0	0	0	0	0	0	0	0	0	0	0	0	1.245	1.347	1.301	1.443	1.396	1.252	0.930	0.000	0.000	0.000	0.000	0.000	0.000	0.000	0.000	0.000	0.000	0.000	0.000	0.000	0.000	52	340	67622	59692	0.316	Error	Error	37495	30127	0	0	34264	25428	0	0	0	0
1	10	4	"MRP1"	"YDR347W"	3300	30690	80	5683	5836	1056	93	94	22	100	100	0	4508	4584	1099	132	134	33	100	100	0	0	0	0	0	0	0	0	0	0	0	0	0	0	0	0	0	0	0	1.277	1.290	1.276	1.312	1.220	1.249	0.908	0.000	0.000	0.000	0.000	0.000	0.000	0.000	0.000	0.000	0.000	0.000	0.000	0.000	0.000	52	340	9966	10195	0.353	Error	Error	5590	4376	0	0	5743	4452	0	0	0	0
1	11	4	"ESC2"	"YDR363W"	3500	30690	80	1699	1755	459	72	79	41	100	100	0	907	887	278	114	129	69	98	98	0	0	0	0	0	0	0	0	0	0	0	0	0	0	0	0	0	0	0	2.052	2.177	2.110	2.350	1.613	2.143	0.872	0.000	0.000	0.000	0.000	0.000	0.000	0.000	0.000	0.000	0.000	0.000	0.000	0.000	0.000	52	340	2420	2456	1.037	Error	Error	1627	793	0	0	1683	773	0	0	0	0
1	12	4	"RGA2"	"YDR379W"	3700	30690	80	2295	2300	651	65	69	23	100	100	0	1120	1099	431	103	108	31	100	100	0	0	0	0	0	0	0	0	0	0	0	0	0	0	0	0	0	0	0	2.193	2.244	2.299	2.410	1.375	2.136	0.899	0.000	0.000	0.000	0.000	0.000	0.000	0.000	0.000	0.000	0.000	0.000	0.000	0.000	0.000	52	340	3247	3231	1.133	Error	Error	2230	1017	0	0	2235	996	0	0	0	0
1	13	4	"SXM1"	"YDR395W"	3900	30690	80	2461	2411	653	64	64	14	100	100	0	4800	4882	1722	100	101	19	100	100	0	0	0	0	0	0	0	0	0	0	0	0	0	0	0	0	0	0	0	0.510	0.491	0.502	0.506	1.251	0.459	0.927	0.000	0.000	0.000	0.000	0.000	0.000	0.000	0.000	0.000	0.000	0.000	0.000	0.000	0.000	52	340	7097	7129	-0.971	Error	Error	2397	4700	0	0	2347	4782	0	0	0	0
1	14	4	""	"YDR411C"	4100	30690	90	4734	4463	1056	61	64	17	100	100	0	1735	1646	450	97	98	18	100	100	0	0	0	0	0	0	0	0	0	0	0	0	0	0	0	0	0	0	0	2.853	2.842	2.852	2.895	1.235	2.825	0.926	0.000	0.000	0.000	0.000	0.000	0.000	0.000	0.000	0.000	0.000	0.000	0.000	0.000	0.000	52	420	6311	5951	1.512	Error	Error	4673	1638	0	0	4402	1549	0	0	0	0
1	15	4	"RPN9"	"YDR427W"	4310	30690	90	1878	1913	610	60	62	18	100	100	0	1089	1097	441	94	96	18	100	100	0	0	0	0	0	0	0	0	0	0	0	0	0	0	0	0	0	0	0	1.827	1.847	1.789	1.929	1.377	1.806	0.889	0.000	0.000	0.000	0.000	0.000	0.000	0.000	0.000	0.000	0.000	0.000	0.000	0.000	0.000	52	420	2813	2856	0.870	Error	Error	1818	995	0	0	1853	1003	0	0	0	0
1	16	4	"YPS7"	"YDR349C"	4510	30690	90	525	533	82	60	62	16	100	100	0	588	599	125	98	100	19	100	100	0	0	0	0	0	0	0	0	0	0	0	0	0	0	0	0	0	0	0	0.949	0.944	0.975	0.958	1.276	0.933	0.869	0.000	0.000	0.000	0.000	0.000	0.000	0.000	0.000	0.000	0.000	0.000	0.000	0.000	0.000	52	420	955	974	-0.076	Error	Error	465	490	0	0	473	501	0	0	0	0
1	17	4	""	"YDR365C"	4700	30690	80	1661	1681	503	61	63	16	100	100	0	3150	3239	1212	101	103	17	100	100	0	0	0	0	0	0	0	0	0	0	0	0	0	0	0	0	0	0	0	0.525	0.516	0.503	0.547	1.604	0.475	0.896	0.000	0.000	0.000	0.000	0.000	0.000	0.000	0.000	0.000	0.000	0.000	0.000	0.000	0.000	52	340	4649	4758	-0.930	Error	Error	1600	3049	0	0	1620	3138	0	0	0	0
1	18	4	"YRA1"	"YDR381W"	4900	30690	90	5768	5503	1619	62	62	15	100	100	0	5978	5511	1667	100	101	17	100	100	0	0	0	0	0	0	0	0	0	0	0	0	0	0	0	0	0	0	0	0.971	1.006	1.000	1.021	1.270	0.994	0.920	0.000	0.000	0.000	0.000	0.000	0.000	0.000	0.000	0.000	0.000	0.000	0.000	0.000	0.000	52	420	11584	10852	-0.043	Error	Error	5706	5878	0	0	5441	5411	0	0	0	0
1	19	4	"NCB2"	"YDR397C"	5110	30690	90	4548	4358	1310	59	60	15	100	100	0	3451	3340	1120	99	101	19	100	100	0	0	0	0	0	0	0	0	0	0	0	0	0	0	0	0	0	0	0	1.339	1.326	1.321	1.388	1.349	1.339	0.920	0.000	0.000	0.000	0.000	0.000	0.000	0.000	0.000	0.000	0.000	0.000	0.000	0.000	0.000	52	420	7841	7540	0.421	Error	Error	4489	3352	0	0	4299	3241	0	0	0	0
1	20	4	""	"YDR413C"	5310	30690	90	2914	2751	929	64	72	45	100	100	0	3711	3521	1215	103	112	49	100	100	0	0	0	0	0	0	0	0	0	0	0	0	0	0	0	0	0	0	0	0.790	0.786	0.796	0.791	1.229	0.772	0.917	0.000	0.000	0.000	0.000	0.000	0.000	0.000	0.000	0.000	0.000	0.000	0.000	0.000	0.000	52	420	6458	6105	-0.340	Error	Error	2850	3608	0	0	2687	3418	0	0	0	0
1	21	4	"TIF35"	"YDR429C"	5510	30690	90	7367	7187	2286	65	72	38	100	100	0	9533	9134	2861	108	115	46	100	100	0	0	0	0	0	0	0	0	0	0	0	0	0	0	0	0	0	0	0	0.775	0.789	0.789	0.794	1.231	0.788	0.900	0.000	0.000	0.000	0.000	0.000	0.000	0.000	0.000	0.000	0.000	0.000	0.000	0.000	0.000	52	420	16727	16148	-0.368	Error	Error	7302	9425	0	0	7122	9026	0	0	0	0
1	1	5	"SBE2"	"YDR351W"	1500	30890	90	2144	2002	632	61	63	16	100	100	0	1407	1317	486	100	105	28	100	98	0	0	0	0	0	0	0	0	0	0	0	0	0	0	0	0	0	0	0	1.594	1.595	1.534	1.725	1.632	1.507	0.902	0.000	0.000	0.000	0.000	0.000	0.000	0.000	0.000	0.000	0.000	0.000	0.000	0.000	0.000	52	412	3390	3158	0.672	Error	Error	2083	1307	0	0	1941	1217	0	0	0	0
1	2	5	""	"YDR367W"	1720	30880	90	2878	2684	808	65	73	40	100	100	0	2922	2858	777	103	112	44	100	100	0	0	0	0	0	0	0	0	0	0	0	0	0	0	0	0	0	0	0	0.998	0.951	0.970	0.942	1.233	0.985	0.921	0.000	0.000	0.000	0.000	0.000	0.000	0.000	0.000	0.000	0.000	0.000	0.000	0.000	0.000	52	420	5632	5374	-0.003	Error	Error	2813	2819	0	0	2619	2755	0	0	0	0
1	3	5	""	"YDR383C"	1910	30880	90	1677	1678	513	67	76	37	100	100	0	1204	1206	351	109	118	44	100	100	0	0	0	0	0	0	0	0	0	0	0	0	0	0	0	0	0	0	0	1.470	1.469	1.492	1.501	1.317	1.527	0.894	0.000	0.000	0.000	0.000	0.000	0.000	0.000	0.000	0.000	0.000	0.000	0.000	0.000	0.000	52	420	2705	2708	0.556	Error	Error	1610	1095	0	0	1611	1097	0	0	0	0
1	4	5	"HPT1"	"YDR399W"	2110	30880	90	6707	6210	1846	69	74	22	100	100	0	13700	12917	4140	109	114	61	100	100	0	0	0	0	0	0	0	0	0	0	0	0	0	0	0	0	0	0	0	0.488	0.479	0.487	0.487	1.281	0.461	0.919	0.000	0.000	0.000	0.000	0.000	0.000	0.000	0.000	0.000	0.000	0.000	0.000	0.000	0.000	52	420	20229	18949	-1.034	Error	Error	6638	13591	0	0	6141	12808	0	0	0	0
1	5	5	""	"YDR415C"	2310	30890	90	2395	2518	955	69	72	21	100	100	0	1465	1729	2162	109	113	27	100	100	0	0	0	0	0	0	0	0	0	0	0	0	0	0	0	0	0	0	0	1.715	1.512	1.789	1.727	1.307	0.941	0.539	0.000	0.000	0.000	0.000	0.000	0.000	0.000	0.000	0.000	0.000	0.000	0.000	0.000	0.000	52	420	3682	4069	0.778	Error	Error	2326	1356	0	0	2449	1620	0	0	0	0
1	6	5	""	"YDR431W"	2520	30880	90	545	503	150	73	76	19	100	100	0	663	610	176	112	115	24	100	98	0	0	0	0	0	0	0	0	0	0	0	0	0	0	0	0	0	0	0	0.857	0.863	0.893	0.874	1.608	0.892	0.876	0.000	0.000	0.000	0.000	0.000	0.000	0.000	0.000	0.000	0.000	0.000	0.000	0.000	0.000	52	414	1023	928	-0.223	Error	Error	472	551	0	0	430	498	0	0	0	0
1	7	5	"TRR1"	"YDR353W"	2700	30890	80	11757	11593	3069	77	83	29	100	100	0	6379	6056	1886	114	119	29	100	100	0	0	0	0	0	0	0	0	0	0	0	0	0	0	0	0	0	0	0	1.864	1.938	1.864	1.982	1.274	1.911	0.913	0.000	0.000	0.000	0.000	0.000	0.000	0.000	0.000	0.000	0.000	0.000	0.000	0.000	0.000	52	340	17945	17458	0.899	Error	Error	11680	6265	0	0	11516	5942	0	0	0	0
1	8	5	"XRS2"	"YDR369C"	2900	30880	70	1611	2393	2104	74	86	52	100	100	0	822	1374	1314	106	119	54	100	100	0	0	0	0	0	0	0	0	0	0	0	0	0	0	0	0	0	0	0	2.147	1.829	1.782	1.991	1.671	1.777	0.859	0.000	0.000	0.000	0.000	0.000	0.000	0.000	0.000	0.000	0.000	0.000	0.000	0.000	0.000	32	236	2253	3587	1.102	Error	Error	1537	716	0	0	2319	1268	0	0	0	0
1	9	5	"EFT2"	"YDR385W"	3110	30890	80	11595	10976	2605	74	75	18	100	100	0	33033	30655	7993	113	115	24	100	100	0	0	0	0	0	0	0	0	0	0	0	0	0	0	0	0	0	0	0	0.350	0.357	0.350	0.362	1.211	0.338	0.929	0.000	0.000	0.000	0.000	0.000	0.000	0.000	0.000	0.000	0.000	0.000	0.000	0.000	0.000	52	340	44441	41444	-1.515	Error	Error	11521	32920	0	0	10902	30542	0	0	0	0
1	10	5	""	"YDR401W"	3310	30890	80	550	521	116	75	78	21	100	100	0	551	543	177	112	117	36	100	94	0	0	0	0	0	0	0	0	0	0	0	0	0	0	0	0	0	0	0	1.082	1.035	1.083	1.121	1.510	1.002	0.794	0.000	0.000	0.000	0.000	0.000	0.000	0.000	0.000	0.000	0.000	0.000	0.000	0.000	0.000	52	340	914	877	0.114	Error	Error	475	439	0	0	446	431	0	0	0	0
1	11	5	""	"YDR417C"	3510	30890	80	4739	4510	1229	66	69	18	100	100	0	33569	30840	9258	109	113	25	100	100	0	0	0	0	0	0	0	0	0	0	0	0	0	0	0	0	0	0	0	0.140	0.145	0.141	0.147	1.278	0.136	0.906	0.000	0.000	0.000	0.000	0.000	0.000	0.000	0.000	0.000	0.000	0.000	0.000	0.000	0.000	52	340	38133	35175	-2.840	Error	Error	4673	33460	0	0	4444	30731	0	0	0	0
1	12	5	""	"YDR433W"	3700	30890	80	3316	2960	1059	63	67	28	100	100	0	10199	8521	4011	102	107	42	100	100	0	0	0	0	0	0	0	0	0	0	0	0	0	0	0	0	0	0	0	0.322	0.344	0.339	0.378	1.511	0.307	0.918	0.000	0.000	0.000	0.000	0.000	0.000	0.000	0.000	0.000	0.000	0.000	0.000	0.000	0.000	52	340	13350	11316	-1.634	Error	Error	3253	10097	0	0	2897	8419	0	0	0	0
1	13	5	""	"YER097W"	3900	30890	80	437	587	494	64	1244	7695	0	0	0	385	552	640	97	913	6395	0	0	0	0	0	0	0	0	0	0	0	0	0	0	0	0	0	0	0	0	0	1.295	1.149	1.238	1.362	1.762	1.493	0.988	0.000	0.000	0.000	0.000	0.000	0.000	0.000	0.000	0.000	0.000	0.000	0.000	0.000	0.000	52	340	661	978	0.373	Error	Error	373	288	0	0	523	455	0	0	0	0
1	14	5	""	"YER113C"	4100	30890	80	1822	1686	410	58	62	18	100	100	0	1536	1412	412	92	95	20	100	100	0	0	0	0	0	0	0	0	0	0	0	0	0	0	0	0	0	0	0	1.222	1.233	1.200	1.270	1.343	1.192	0.923	0.000	0.000	0.000	0.000	0.000	0.000	0.000	0.000	0.000	0.000	0.000	0.000	0.000	0.000	52	340	3208	2948	0.289	Error	Error	1764	1444	0	0	1628	1320	0	0	0	0
1	15	5	""	"YER128W"	4290	30890	90	2712	2654	917	61	71	53	100	100	0	1163	1090	460	95	104	56	100	98	0	0	0	0	0	0	0	0	0	0	0	0	0	0	0	0	0	0	0	2.482	2.606	2.575	2.831	1.565	2.517	0.910	0.000	0.000	0.000	0.000	0.000	0.000	0.000	0.000	0.000	0.000	0.000	0.000	0.000	0.000	52	420	3719	3588	1.312	Error	Error	2651	1068	0	0	2593	995	0	0	0	0
1	16	5	"UBP5"	"YER144C"	4490	30890	80	1299	1400	645	62	70	56	100	100	0	770	874	464	98	106	57	100	100	0	0	0	0	0	0	0	0	0	0	0	0	0	0	0	0	0	0	0	1.841	1.724	1.744	1.839	1.453	1.682	0.826	0.000	0.000	0.000	0.000	0.000	0.000	0.000	0.000	0.000	0.000	0.000	0.000	0.000	0.000	52	340	1909	2114	0.880	Error	Error	1237	672	0	0	1338	776	0	0	0	0
1	17	5	""	"YER160C"	4690	30890	80	16697	17430	7325	60	71	83	100	100	0	843	2176	3322	97	99	20	98	98	0	0	0	0	0	0	0	0	0	0	0	0	0	0	0	0	0	0	0	22.302	8.355	27.435	17.690	3.196	8.637	0.218	0.000	0.000	0.000	0.000	0.000	0.000	0.000	0.000	0.000	0.000	0.000	0.000	0.000	0.000	52	340	17383	19449	4.479	Error	Error	16637	746	0	0	17370	2079	0	0	0	0
1	18	5	"ECM32"	"YER176W"	4900	30890	80	856	869	372	59	61	14	100	100	0	658	696	360	98	100	18	100	98	0	0	0	0	0	0	0	0	0	0	0	0	0	0	0	0	0	0	0	1.423	1.355	1.370	1.553	1.695	1.264	0.892	0.000	0.000	0.000	0.000	0.000	0.000	0.000	0.000	0.000	0.000	0.000	0.000	0.000	0.000	52	340	1357	1408	0.509	Error	Error	797	560	0	0	810	598	0	0	0	0
1	19	5	"PRS2"	"YER099C"	5100	30890	90	5337	5089	1364	63	65	19	100	100	0	3990	3738	1092	103	105	24	100	100	0	0	0	0	0	0	0	0	0	0	0	0	0	0	0	0	0	0	0	1.357	1.383	1.373	1.415	1.277	1.393	0.926	0.000	0.000	0.000	0.000	0.000	0.000	0.000	0.000	0.000	0.000	0.000	0.000	0.000	0.000	52	420	9161	8661	0.440	Error	Error	5274	3887	0	0	5026	3635	0	0	0	0
1	20	5	"SPR6"	"YER115C"	5300	30890	90	1354	1312	316	66	76	51	100	100	0	651	619	145	107	115	44	100	100	0	0	0	0	0	0	0	0	0	0	0	0	0	0	0	0	0	0	0	2.368	2.434	2.426	2.478	1.292	2.624	0.857	0.000	0.000	0.000	0.000	0.000	0.000	0.000	0.000	0.000	0.000	0.000	0.000	0.000	0.000	52	420	1832	1758	1.243	Error	Error	1288	544	0	0	1246	512	0	0	0	0
1	21	5	""	"YER130C"	5500	30890	90	2382	2254	594	63	65	17	100	100	0	867	800	231	104	107	22	100	100	0	0	0	0	0	0	0	0	0	0	0	0	0	0	0	0	0	0	0	3.039	3.148	3.186	3.290	1.346	3.112	0.921	0.000	0.000	0.000	0.000	0.000	0.000	0.000	0.000	0.000	0.000	0.000	0.000	0.000	0.000	52	420	3082	2887	1.604	Error	Error	2319	763	0	0	2191	696	0	0	0	0
1	1	6	"LSM5"	"YER146W"	1500	31080	90	4248	3934	1053	61	65	19	100	100	0	3841	3601	1047	103	107	28	100	100	0	0	0	0	0	0	0	0	0	0	0	0	0	0	0	0	0	0	0	1.120	1.107	1.105	1.122	1.211	1.075	0.928	0.000	0.000	0.000	0.000	0.000	0.000	0.000	0.000	0.000	0.000	0.000	0.000	0.000	0.000	52	412	7925	7371	0.164	Error	Error	4187	3738	0	0	3873	3498	0	0	0	0
1	2	6	"RAD4"	"YER162C"	1710	31080	90	1343	1362	490	67	78	40	100	100	0	702	762	380	106	117	47	100	100	0	0	0	0	0	0	0	0	0	0	0	0	0	0	0	0	0	0	0	2.141	1.974	1.991	2.065	1.251	1.831	0.907	0.000	0.000	0.000	0.000	0.000	0.000	0.000	0.000	0.000	0.000	0.000	0.000	0.000	0.000	52	420	1872	1951	1.098	Error	Error	1276	596	0	0	1295	656	0	0	0	0
1	3	6	"PDA1"	"YER178W"	1900	31080	90	9364	9010	2305	69	79	39	100	100	0	6763	5984	2088	107	120	78	100	100	0	0	0	0	0	0	0	0	0	0	0	0	0	0	0	0	0	0	0	1.396	1.521	1.462	1.603	1.331	1.461	0.932	0.000	0.000	0.000	0.000	0.000	0.000	0.000	0.000	0.000	0.000	0.000	0.000	0.000	0.000	52	420	15951	14818	0.482	Error	Error	9295	6656	0	0	8941	5877	0	0	0	0
1	4	6	"AST2"	"YER101C"	2100	31080	90	1710	1801	564	68	72	22	100	100	0	681	779	826	106	108	22	100	100	0	0	0	0	0	0	0	0	0	0	0	0	0	0	0	0	0	0	0	2.856	2.575	2.766	2.954	1.468	1.943	0.590	0.000	0.000	0.000	0.000	0.000	0.000	0.000	0.000	0.000	0.000	0.000	0.000	0.000	0.000	52	420	2217	2406	1.514	Error	Error	1642	575	0	0	1733	673	0	0	0	0
1	5	6	"RPL23B"	"YER117W"	2310	31080	90	3704	3494	979	70	75	24	100	100	0	23081	21980	6060	116	120	32	100	100	0	0	0	0	0	0	0	0	0	0	0	0	0	0	0	0	0	0	0	0.158	0.157	0.161	0.157	1.260	0.152	0.914	0.000	0.000	0.000	0.000	0.000	0.000	0.000	0.000	0.000	0.000	0.000	0.000	0.000	0.000	52	420	26599	25288	-2.660	Error	Error	3634	22965	0	0	3424	21864	0	0	0	0
1	6	6	"PMD1"	"YER132C"	2510	31080	90	1557	1618	778	67	72	21	100	100	0	2292	2197	931	110	118	36	100	100	0	0	0	0	0	0	0	0	0	0	0	0	0	0	0	0	0	0	0	0.683	0.743	0.732	0.695	1.571	0.751	0.898	0.000	0.000	0.000	0.000	0.000	0.000	0.000	0.000	0.000	0.000	0.000	0.000	0.000	0.000	52	420	3672	3638	-0.550	Error	Error	1490	2182	0	0	1551	2087	0	0	0	0
1	7	6	"SPT15"	"YER148W"	2710	31080	90	6635	6318	1516	78	83	27	100	100	0	5119	4786	1198	113	119	34	100	100	0	0	0	0	0	0	0	0	0	0	0	0	0	0	0	0	0	0	0	1.310	1.335	1.377	1.340	1.160	1.345	0.928	0.000	0.000	0.000	0.000	0.000	0.000	0.000	0.000	0.000	0.000	0.000	0.000	0.000	0.000	52	420	11563	10913	0.389	Error	Error	6557	5006	0	0	6240	4673	0	0	0	0
1	8	6	"CHD1"	"YER164W"	2900	31090	90	1214	1184	584	66	69	30	100	100	0	851	992	605	101	107	51	100	100	0	0	0	0	0	0	0	0	0	0	0	0	0	0	0	0	0	0	0	1.531	1.255	1.321	1.409	1.447	1.142	0.891	0.000	0.000	0.000	0.000	0.000	0.000	0.000	0.000	0.000	0.000	0.000	0.000	0.000	0.000	52	420	1898	2009	0.614	Error	Error	1148	750	0	0	1118	891	0	0	0	0
1	9	6	"ISC10"	"YER180C"	3110	31080	90	2200	2174	599	68	70	21	100	100	0	1559	1506	444	104	107	28	100	100	0	0	0	0	0	0	0	0	0	0	0	0	0	0	0	0	0	0	0	1.465	1.502	1.493	1.523	1.246	1.519	0.905	0.000	0.000	0.000	0.000	0.000	0.000	0.000	0.000	0.000	0.000	0.000	0.000	0.000	0.000	52	420	3587	3508	0.551	Error	Error	2132	1455	0	0	2106	1402	0	0	0	0
1	10	6	"SSA4"	"YER103W"	3300	31080	90	18678	17648	4668	68	71	21	100	100	0	7336	6850	2534	106	110	30	100	100	0	0	0	0	0	0	0	0	0	0	0	0	0	0	0	0	0	0	0	2.574	2.607	2.608	2.759	1.305	2.557	0.915	0.000	0.000	0.000	0.000	0.000	0.000	0.000	0.000	0.000	0.000	0.000	0.000	0.000	0.000	52	420	25840	24324	1.364	Error	Error	18610	7230	0	0	17580	6744	0	0	0	0
1	11	6	""	"YER119C"	3510	31080	90	1055	991	238	74	79	26	100	100	0	801	741	187	114	124	38	100	100	0	0	0	0	0	0	0	0	0	0	0	0	0	0	0	0	0	0	0	1.428	1.463	1.490	1.493	1.290	1.484	0.901	0.000	0.000	0.000	0.000	0.000	0.000	0.000	0.000	0.000	0.000	0.000	0.000	0.000	0.000	52	420	1668	1544	0.514	Error	Error	981	687	0	0	917	627	0	0	0	0
1	12	6	""	"YER134C"	3710	31080	90	2154	2064	427	67	73	27	100	100	0	1107	1119	254	105	113	43	100	100	0	0	0	0	0	0	0	0	0	0	0	0	0	0	0	0	0	0	0	2.083	1.969	1.953	1.988	1.244	2.007	0.926	0.000	0.000	0.000	0.000	0.000	0.000	0.000	0.000	0.000	0.000	0.000	0.000	0.000	0.000	52	420	3089	3011	1.059	Error	Error	2087	1002	0	0	1997	1014	0	0	0	0
1	13	6	"SPI1"	"YER150W"	3910	31080	90	8358	7818	2780	66	71	43	100	100	0	716	645	198	99	102	32	100	100	0	0	0	0	0	0	0	0	0	0	0	0	0	0	0	0	0	0	0	13.439	14.198	14.765	14.618	1.381	15.670	0.881	0.000	0.000	0.000	0.000	0.000	0.000	0.000	0.000	0.000	0.000	0.000	0.000	0.000	0.000	52	420	8909	8298	3.748	Error	Error	8292	617	0	0	7752	546	0	0	0	0
1	14	6	""	"YER166W"	4100	31090	80	590	968	1191	58	61	17	100	100	0	300	573	956	93	96	18	100	100	0	0	0	0	0	0	0	0	0	0	0	0	0	0	0	0	0	0	0	2.570	1.896	2.402	2.371	1.557	1.406	0.841	0.000	0.000	0.000	0.000	0.000	0.000	0.000	0.000	0.000	0.000	0.000	0.000	0.000	0.000	52	340	739	1390	1.362	Error	Error	532	207	0	0	910	480	0	0	0	0
1	15	6	""	"YER182W"	4300	31090	80	9337	8520	2811	61	64	15	100	100	0	2456	2255	781	97	103	82	100	100	0	0	0	0	0	0	0	0	0	0	0	0	0	0	0	0	0	0	0	3.932	3.920	3.924	3.974	1.278	3.922	0.923	0.000	0.000	0.000	0.000	0.000	0.000	0.000	0.000	0.000	0.000	0.000	0.000	0.000	0.000	52	340	11635	10617	1.975	Error	Error	9276	2359	0	0	8459	2158	0	0	0	0
1	16	6	"AMS1"	"YGL156W"	4500	31090	80	4623	4559	2387	59	61	16	100	100	0	642	1055	1351	94	95	17	100	100	0	0	0	0	0	0	0	0	0	0	0	0	0	0	0	0	0	0	0	8.328	4.683	7.939	6.750	1.774	3.686	0.546	0.000	0.000	0.000	0.000	0.000	0.000	0.000	0.000	0.000	0.000	0.000	0.000	0.000	0.000	52	340	5112	5461	3.058	Error	Error	4564	548	0	0	4500	961	0	0	0	0
1	17	6	"NUP49"	"YGL172W"	4710	31090	90	2366	2291	527	60	61	17	100	100	0	1557	1453	381	96	99	19	100	100	0	0	0	0	0	0	0	0	0	0	0	0	0	0	0	0	0	0	0	1.578	1.644	1.617	1.675	1.276	1.667	0.925	0.000	0.000	0.000	0.000	0.000	0.000	0.000	0.000	0.000	0.000	0.000	0.000	0.000	0.000	52	420	3767	3588	0.658	Error	Error	2306	1461	0	0	2231	1357	0	0	0	0
1	18	6	""	"YGL188C"	4920	31090	90	13762	12259	4378	66	80	141	100	100	0	5830	5094	1912	105	105	19	100	100	0	0	0	0	0	0	0	0	0	0	0	0	0	0	0	0	0	0	0	2.392	2.444	2.465	2.537	1.370	2.552	0.924	0.000	0.000	0.000	0.000	0.000	0.000	0.000	0.000	0.000	0.000	0.000	0.000	0.000	0.000	52	420	19421	17182	1.258	Error	Error	13696	5725	0	0	12193	4989	0	0	0	0
1	19	6	""	"YGL204C"	5110	31090	90	1940	1813	595	65	69	28	100	100	0	1640	1510	556	104	108	30	100	100	0	0	0	0	0	0	0	0	0	0	0	0	0	0	0	0	0	0	0	1.221	1.243	1.278	1.274	1.294	1.218	0.894	0.000	0.000	0.000	0.000	0.000	0.000	0.000	0.000	0.000	0.000	0.000	0.000	0.000	0.000	52	420	3411	3154	0.288	Error	Error	1875	1536	0	0	1748	1406	0	0	0	0
1	20	6	""	"YGL220W"	5320	31090	90	7424	6901	2425	65	83	102	100	100	0	6362	5783	2061	106	113	40	100	100	0	0	0	0	0	0	0	0	0	0	0	0	0	0	0	0	0	0	0	1.176	1.204	1.229	1.231	1.350	1.243	0.923	0.000	0.000	0.000	0.000	0.000	0.000	0.000	0.000	0.000	0.000	0.000	0.000	0.000	0.000	52	414	13615	12513	0.234	Error	Error	7359	6256	0	0	6836	5677	0	0	0	0
1	21	6	"MTO1"	"YGL236C"	5500	31090	80	1382	1338	311	60	64	19	100	100	0	1877	1758	553	103	105	25	100	100	0	0	0	0	0	0	0	0	0	0	0	0	0	0	0	0	0	0	0	0.745	0.772	0.745	0.800	1.314	0.725	0.913	0.000	0.000	0.000	0.000	0.000	0.000	0.000	0.000	0.000	0.000	0.000	0.000	0.000	0.000	52	340	3096	2933	-0.424	Error	Error	1322	1774	0	0	1278	1655	0	0	0	0
1	1	7	"RCK1"	"YGL158W"	1510	31280	80	200	197	66	60	63	20	100	92	0	897	890	224	103	107	26	100	100	0	0	0	0	0	0	0	0	0	0	0	0	0	0	0	0	0	0	0	0.176	0.174	0.162	0.162	1.663	0.155	0.680	0.000	0.000	0.000	0.000	0.000	0.000	0.000	0.000	0.000	0.000	0.000	0.000	0.000	0.000	52	332	934	924	-2.504	Error	Error	140	794	0	0	137	787	0	0	0	0
1	2	7	""	"YGL174W"	1710	31280	100	1218	1147	418	66	76	40	100	97	0	972	946	398	108	118	45	97	90	0	0	0	0	0	0	0	0	0	0	0	0	0	0	0	0	0	0	0	1.333	1.290	1.317	1.443	1.839	1.257	0.881	0.000	0.000	0.000	0.000	0.000	0.000	0.000	0.000	0.000	0.000	0.000	0.000	0.000	0.000	80	536	2016	1919	0.415	Error	Error	1152	864	0	0	1081	838	0	0	0	0
1	3	7	"CDC55"	"YGL190C"	1910	31280	80	2156	2168	751	66	72	30	100	100	0	1649	1768	827	102	107	26	100	100	0	0	0	0	0	0	0	0	0	0	0	0	0	0	0	0	0	0	0	1.351	1.262	1.290	1.349	1.341	1.186	0.917	0.000	0.000	0.000	0.000	0.000	0.000	0.000	0.000	0.000	0.000	0.000	0.000	0.000	0.000	52	340	3637	3768	0.434	Error	Error	2090	1547	0	0	2102	1666	0	0	0	0
1	4	7	"CHC1"	"YGL206C"	2110	31270	70	1129	2161	2552	59	63	20	100	100	0	406	1368	1583	100	106	44	100	90	0	0	0	0	0	0	0	0	0	0	0	0	0	0	0	0	0	0	0	3.497	1.658	1.626	1.869	2.470	1.856	0.703	0.000	0.000	0.000	0.000	0.000	0.000	0.000	0.000	0.000	0.000	0.000	0.000	0.000	0.000	32	236	1376	3370	1.806	Error	Error	1070	306	0	0	2102	1268	0	0	0	0
1	5	7	""	"YGL222C"	2310	31280	80	1156	1120	346	65	68	19	100	100	0	787	730	235	106	107	19	100	100	0	0	0	0	0	0	0	0	0	0	0	0	0	0	0	0	0	0	0	1.602	1.691	1.665	1.737	1.260	1.610	0.925	0.000	0.000	0.000	0.000	0.000	0.000	0.000	0.000	0.000	0.000	0.000	0.000	0.000	0.000	52	340	1772	1679	0.680	Error	Error	1091	681	0	0	1055	624	0	0	0	0
1	6	7	"CSE1"	"YGL238W"	2510	31280	90	3561	3300	784	64	66	17	100	100	0	4163	3813	1026	103	106	23	100	100	0	0	0	0	0	0	0	0	0	0	0	0	0	0	0	0	0	0	0	0.861	0.872	0.867	0.884	1.288	0.848	0.932	0.000	0.000	0.000	0.000	0.000	0.000	0.000	0.000	0.000	0.000	0.000	0.000	0.000	0.000	52	420	7557	6946	-0.215	Error	Error	3497	4060	0	0	3236	3710	0	0	0	0
1	7	7	""	"YGL160W"	2710	31280	90	3480	3438	795	67	70	20	100	100	0	2723	2668	644	105	109	31	100	100	0	0	0	0	0	0	0	0	0	0	0	0	0	0	0	0	0	0	0	1.304	1.315	1.323	1.324	1.176	1.319	0.916	0.000	0.000	0.000	0.000	0.000	0.000	0.000	0.000	0.000	0.000	0.000	0.000	0.000	0.000	52	420	6031	5934	0.383	Error	Error	3413	2618	0	0	3371	2563	0	0	0	0
1	8	7	""	"YGL176C"	2910	31280	90	1061	1064	232	70	85	81	100	100	0	899	880	254	107	119	85	100	98	0	0	0	0	0	0	0	0	0	0	0	0	0	0	0	0	0	0	0	1.251	1.286	1.246	1.341	1.312	1.262	0.886	0.000	0.000	0.000	0.000	0.000	0.000	0.000	0.000	0.000	0.000	0.000	0.000	0.000	0.000	52	420	1783	1767	0.323	Error	Error	991	792	0	0	994	773	0	0	0	0
1	9	7	"IME4"	"YGL192W"	3110	31280	90	1899	1890	401	72	75	23	100	100	0	503	501	102	106	109	23	100	100	0	0	0	0	0	0	0	0	0	0	0	0	0	0	0	0	0	0	0	4.602	4.603	4.812	4.657	1.250	4.905	0.879	0.000	0.000	0.000	0.000	0.000	0.000	0.000	0.000	0.000	0.000	0.000	0.000	0.000	0.000	52	420	2224	2213	2.202	Error	Error	1827	397	0	0	1818	395	0	0	0	0
1	10	7	"SIP2"	"YGL208W"	3310	31280	90	1721	1795	443	69	74	23	100	100	0	790	757	181	105	109	23	100	100	0	0	0	0	0	0	0	0	0	0	0	0	0	0	0	0	0	0	0	2.412	2.647	2.655	2.685	1.222	2.760	0.902	0.000	0.000	0.000	0.000	0.000	0.000	0.000	0.000	0.000	0.000	0.000	0.000	0.000	0.000	52	420	2337	2378	1.270	Error	Error	1652	685	0	0	1726	652	0	0	0	0
1	11	7	""	"YGL224C"	3510	31280	90	3051	3119	603	70	75	30	100	100	0	2138	2141	522	109	117	46	100	100	0	0	0	0	0	0	0	0	0	0	0	0	0	0	0	0	0	0	0	1.469	1.500	1.465	1.519	1.185	1.512	0.910	0.000	0.000	0.000	0.000	0.000	0.000	0.000	0.000	0.000	0.000	0.000	0.000	0.000	0.000	52	420	5010	5081	0.555	Error	Error	2981	2029	0	0	3049	2032	0	0	0	0
1	12	7	"DOC1"	"YGL240W"	3710	31280	90	763	722	198	65	67	20	100	100	0	681	642	194	103	107	25	100	100	0	0	0	0	0	0	0	0	0	0	0	0	0	0	0	0	0	0	0	1.208	1.219	1.236	1.248	1.361	1.213	0.885	0.000	0.000	0.000	0.000	0.000	0.000	0.000	0.000	0.000	0.000	0.000	0.000	0.000	0.000	52	420	1276	1196	0.272	Error	Error	698	578	0	0	657	539	0	0	0	0
1	13	7	"SUT1"	"YGL162W"	3910	31280	90	278	266	66	64	66	16	100	100	0	482	467	118	105	107	22	100	100	0	0	0	0	0	0	0	0	0	0	0	0	0	0	0	0	0	0	0	0.568	0.558	0.546	0.566	1.447	0.551	0.800	0.000	0.000	0.000	0.000	0.000	0.000	0.000	0.000	0.000	0.000	0.000	0.000	0.000	0.000	52	420	591	564	-0.817	Error	Error	214	377	0	0	202	362	0	0	0	0
1	14	7	"MPT5"	"YGL178W"	4110	31280	80	803	1548	1816	58	60	15	100	100	0	710	1078	1095	96	98	18	100	100	0	0	0	0	0	0	0	0	0	0	0	0	0	0	0	0	0	0	0	1.213	1.517	1.256	1.461	1.844	1.679	0.831	0.000	0.000	0.000	0.000	0.000	0.000	0.000	0.000	0.000	0.000	0.000	0.000	0.000	0.000	52	340	1359	2472	0.279	Error	Error	745	614	0	0	1490	982	0	0	0	0
1	15	7	"HOS2"	"YGL194C"	4310	31280	90	1029	987	261	60	62	17	100	100	0	816	821	238	95	100	74	100	98	0	0	0	0	0	0	0	0	0	0	0	0	0	0	0	0	0	0	0	1.344	1.277	1.335	1.314	1.269	1.253	0.841	0.000	0.000	0.000	0.000	0.000	0.000	0.000	0.000	0.000	0.000	0.000	0.000	0.000	0.000	52	420	1690	1653	0.426	Error	Error	969	721	0	0	927	726	0	0	0	0
1	16	7	"YPT32"	"YGL210W"	4510	31290	90	3103	2992	794	59	61	15	100	100	0	1805	1743	482	96	98	17	100	100	0	0	0	0	0	0	0	0	0	0	0	0	0	0	0	0	0	0	0	1.781	1.781	1.789	1.803	1.204	1.816	0.928	0.000	0.000	0.000	0.000	0.000	0.000	0.000	0.000	0.000	0.000	0.000	0.000	0.000	0.000	52	420	4753	4580	0.833	Error	Error	3044	1709	0	0	2933	1647	0	0	0	0
1	17	7	""	"YGL226W"	4700	31290	90	3803	3453	982	61	67	34	100	100	0	1068	961	301	100	105	35	100	100	0	0	0	0	0	0	0	0	0	0	0	0	0	0	0	0	0	0	0	3.866	3.940	3.939	4.046	1.422	3.962	0.902	0.000	0.000	0.000	0.000	0.000	0.000	0.000	0.000	0.000	0.000	0.000	0.000	0.000	0.000	52	420	4710	4253	1.951	Error	Error	3742	968	0	0	3392	861	0	0	0	0
1	18	7	""	"YGL242C"	4890	31290	90	5119	4902	1017	67	71	24	100	100	0	2456	2260	664	102	106	36	100	100	0	0	0	0	0	0	0	0	0	0	0	0	0	0	0	0	0	0	0	2.146	2.241	2.157	2.327	1.310	2.204	0.925	0.000	0.000	0.000	0.000	0.000	0.000	0.000	0.000	0.000	0.000	0.000	0.000	0.000	0.000	52	420	7406	6993	1.102	Error	Error	5052	2354	0	0	4835	2158	0	0	0	0
1	19	7	""	"YGR277C"	5100	31290	90	3031	3092	741	65	74	49	100	100	0	1600	1624	427	102	108	35	100	100	0	0	0	0	0	0	0	0	0	0	0	0	0	0	0	0	0	0	0	1.980	1.989	1.980	2.018	1.254	1.992	0.913	0.000	0.000	0.000	0.000	0.000	0.000	0.000	0.000	0.000	0.000	0.000	0.000	0.000	0.000	52	420	4464	4549	0.985	Error	Error	2966	1498	0	0	3027	1522	0	0	0	0
1	20	7	""	"YGR293C"	5300	31290	90	849	806	179	62	63	16	100	100	0	955	945	253	103	105	18	100	100	0	0	0	0	0	0	0	0	0	0	0	0	0	0	0	0	0	0	0	0.924	0.884	0.923	0.900	1.305	0.859	0.914	0.000	0.000	0.000	0.000	0.000	0.000	0.000	0.000	0.000	0.000	0.000	0.000	0.000	0.000	52	420	1639	1586	-0.114	Error	Error	787	852	0	0	744	842	0	0	0	0
1	21	7	""	"YHL013C"	5510	31290	100	1373	1314	437	60	67	97	98	98	0	1496	1449	542	103	116	227	96	91	0	0	0	0	0	0	0	0	0	0	0	0	0	0	0	0	0	0	0	0.943	0.932	0.951	0.991	1.677	0.851	0.849	0.000	0.000	0.000	0.000	0.000	0.000	0.000	0.000	0.000	0.000	0.000	0.000	0.000	0.000	80	548	2706	2600	-0.085	Error	Error	1313	1393	0	0	1254	1346	0	0	0	0
1	1	8	""	"YHL029C"	1500	31470	90	1825	1759	343	65	71	38	100	100	0	1435	1381	316	104	111	41	100	100	0	0	0	0	0	0	0	0	0	0	0	0	0	0	0	0	0	0	0	1.322	1.327	1.335	1.364	1.341	1.289	0.924	0.000	0.000	0.000	0.000	0.000	0.000	0.000	0.000	0.000	0.000	0.000	0.000	0.000	0.000	52	412	3091	2971	0.403	Error	Error	1760	1331	0	0	1694	1277	0	0	0	0
1	2	8	""	"YHL045W"	1720	31480	90	391	378	86	64	70	29	100	100	0	350	317	78	109	114	32	96	94	0	0	0	0	0	0	0	0	0	0	0	0	0	0	0	0	0	0	0	1.357	1.510	1.555	1.558	1.537	1.523	0.756	0.000	0.000	0.000	0.000	0.000	0.000	0.000	0.000	0.000	0.000	0.000	0.000	0.000	0.000	52	420	568	522	0.440	Error	Error	327	241	0	0	314	208	0	0	0	0
1	3	8	"RPL27A"	"YHR010W"	1910	31480	90	4971	4555	1543	64	68	18	100	100	0	28523	25424	8108	112	114	27	100	100	0	0	0	0	0	0	0	0	0	0	0	0	0	0	0	0	0	0	0	0.173	0.177	0.180	0.173	1.295	0.170	0.920	0.000	0.000	0.000	0.000	0.000	0.000	0.000	0.000	0.000	0.000	0.000	0.000	0.000	0.000	52	420	33318	29803	-2.534	Error	Error	4907	28411	0	0	4491	25312	0	0	0	0
1	4	8	"SCW4"	"YGR279C"	2110	31480	90	17340	17156	4124	68	72	24	100	100	0	9453	9210	2247	110	114	29	100	100	0	0	0	0	0	0	0	0	0	0	0	0	0	0	0	0	0	0	0	1.849	1.878	1.864	1.886	1.197	1.906	0.918	0.000	0.000	0.000	0.000	0.000	0.000	0.000	0.000	0.000	0.000	0.000	0.000	0.000	0.000	52	420	26615	26188	0.886	Error	Error	17272	9343	0	0	17088	9100	0	0	0	0
1	5	8	"COS6"	"YGR295C"	2310	31480	90	17179	16508	4142	69	74	23	100	100	0	1958	1824	509	102	106	23	100	100	0	0	0	0	0	0	0	0	0	0	0	0	0	0	0	0	0	0	0	9.219	9.546	9.692	9.809	1.329	9.807	0.910	0.000	0.000	0.000	0.000	0.000	0.000	0.000	0.000	0.000	0.000	0.000	0.000	0.000	0.000	52	420	18966	18161	3.205	Error	Error	17110	1856	0	0	16439	1722	0	0	0	0
1	6	8	"RPS20"	"YHL015W"	2510	31480	90	5763	5481	1459	67	73	27	100	100	0	46247	43716	13042	115	138	79	100	100	0	0	0	0	0	0	0	0	0	0	0	0	0	0	0	0	0	0	0	0.123	0.124	0.120	0.127	1.231	0.118	0.925	0.000	0.000	0.000	0.000	0.000	0.000	0.000	0.000	0.000	0.000	0.000	0.000	0.000	0.000	52	420	51828	49015	-3.018	Error	Error	5696	46132	0	0	5414	43601	0	0	0	0
1	7	8	"GOS1"	"YHL031C"	2720	31480	100	4035	3885	1658	71	80	41	100	100	0	2663	2526	1166	113	144	93	96	96	0	0	0	0	0	0	0	0	0	0	0	0	0	0	0	0	0	0	0	1.555	1.581	1.577	1.681	1.476	1.596	0.908	0.000	0.000	0.000	0.000	0.000	0.000	0.000	0.000	0.000	0.000	0.000	0.000	0.000	0.000	80	527	6514	6227	0.636	Error	Error	3964	2550	0	0	3814	2413	0	0	0	0
1	8	8	""	"YHL047C"	2910	31480	80	1064	1023	286	72	79	34	100	100	0	1943	1659	644	107	119	59	100	100	0	0	0	0	0	0	0	0	0	0	0	0	0	0	0	0	0	0	0	0.540	0.613	0.615	0.655	1.328	0.554	0.928	0.000	0.000	0.000	0.000	0.000	0.000	0.000	0.000	0.000	0.000	0.000	0.000	0.000	0.000	52	340	2828	2503	-0.888	Error	Error	992	1836	0	0	951	1552	0	0	0	0
1	9	8	"VPS29"	"YHR012W"	3100	31480	80	3084	3074	349	77	80	22	100	100	0	1882	1844	342	107	112	23	100	100	0	0	0	0	0	0	0	0	0	0	0	0	0	0	0	0	0	0	0	1.694	1.725	1.722	1.752	1.204	1.718	0.917	0.000	0.000	0.000	0.000	0.000	0.000	0.000	0.000	0.000	0.000	0.000	0.000	0.000	0.000	52	340	4782	4734	0.761	Error	Error	3007	1775	0	0	2997	1737	0	0	0	0
1	10	8	"YOR1"	"YGR281W"	3310	31480	90	4740	4311	952	78	81	21	100	100	0	2764	2633	743	117	122	30	100	100	0	0	0	0	0	0	0	0	0	0	0	0	0	0	0	0	0	0	0	1.761	1.682	1.628	1.714	1.249	1.653	0.943	0.000	0.000	0.000	0.000	0.000	0.000	0.000	0.000	0.000	0.000	0.000	0.000	0.000	0.000	52	420	7309	6749	0.817	Error	Error	4662	2647	0	0	4233	2516	0	0	0	0
1	11	8	"RPL14B"	"YHL001W"	3510	31480	90	5023	4617	1156	67	68	17	100	100	0	32824	30706	8695	109	113	27	100	100	0	0	0	0	0	0	0	0	0	0	0	0	0	0	0	0	0	0	0	0.151	0.149	0.149	0.151	1.257	0.140	0.917	0.000	0.000	0.000	0.000	0.000	0.000	0.000	0.000	0.000	0.000	0.000	0.000	0.000	0.000	52	420	37671	35147	-2.723	Error	Error	4956	32715	0	0	4550	30597	0	0	0	0
1	12	8	""	"YHL017W"	3710	31480	90	2200	2323	499	66	68	19	100	100	0	2464	2428	591	108	113	29	100	100	0	0	0	0	0	0	0	0	0	0	0	0	0	0	0	0	0	0	0	0.906	0.973	0.985	0.984	1.196	0.966	0.900	0.000	0.000	0.000	0.000	0.000	0.000	0.000	0.000	0.000	0.000	0.000	0.000	0.000	0.000	52	420	4490	4577	-0.143	Error	Error	2134	2356	0	0	2257	2320	0	0	0	0
1	13	8	"RPL8A"	"YHL033C"	3910	31480	80	4006	3784	811	67	70	18	100	100	0	42675	40646	9272	119	123	31	100	100	0	0	0	0	0	0	0	0	0	0	0	0	0	0	0	0	0	0	0	0.093	0.092	0.091	0.092	1.226	0.086	0.894	0.000	0.000	0.000	0.000	0.000	0.000	0.000	0.000	0.000	0.000	0.000	0.000	0.000	0.000	52	340	46495	44244	-3.433	Error	Error	3939	42556	0	0	3717	40527	0	0	0	0
1	14	8	""	"YHL049C"	4100	31480	90	3037	2931	729	65	68	22	100	100	0	1320	1178	362	101	106	26	100	100	0	0	0	0	0	0	0	0	0	0	0	0	0	0	0	0	0	0	0	2.438	2.661	2.557	2.804	1.434	2.578	0.909	0.000	0.000	0.000	0.000	0.000	0.000	0.000	0.000	0.000	0.000	0.000	0.000	0.000	0.000	52	420	4191	3943	1.286	Error	Error	2972	1219	0	0	2866	1077	0	0	0	0
1	15	8	"SPO13"	"YHR014W"	4310	31480	90	443	437	97	62	64	17	100	100	0	433	413	102	97	100	21	100	98	0	0	0	0	0	0	0	0	0	0	0	0	0	0	0	0	0	0	0	1.134	1.187	1.178	1.248	1.372	1.171	0.868	0.000	0.000	0.000	0.000	0.000	0.000	0.000	0.000	0.000	0.000	0.000	0.000	0.000	0.000	52	420	717	691	0.181	Error	Error	381	336	0	0	375	316	0	0	0	0
1	16	8	""	"YGR283C"	4510	31480	90	3370	3220	840	67	68	18	100	100	0	1808	1798	478	103	105	21	100	100	0	0	0	0	0	0	0	0	0	0	0	0	0	0	0	0	0	0	0	1.937	1.860	1.869	1.867	1.185	1.882	0.904	0.000	0.000	0.000	0.000	0.000	0.000	0.000	0.000	0.000	0.000	0.000	0.000	0.000	0.000	52	420	5008	4848	0.954	Error	Error	3303	1705	0	0	3153	1695	0	0	0	0
1	17	8	"LAG1"	"YHL003C"	4710	31480	90	4115	3966	638	71	74	26	100	100	0	3238	3189	574	106	111	36	100	100	0	0	0	0	0	0	0	0	0	0	0	0	0	0	0	0	0	0	0	1.291	1.263	1.254	1.271	1.145	1.287	0.934	0.000	0.000	0.000	0.000	0.000	0.000	0.000	0.000	0.000	0.000	0.000	0.000	0.000	0.000	52	420	7176	6978	0.369	Error	Error	4044	3132	0	0	3895	3083	0	0	0	0
1	18	8	"APM2"	"YHL019C"	4910	31480	90	1687	1692	419	65	68	19	100	100	0	1672	1559	530	105	108	26	100	100	0	0	0	0	0	0	0	0	0	0	0	0	0	0	0	0	0	0	0	1.035	1.119	1.114	1.188	1.359	1.075	0.868	0.000	0.000	0.000	0.000	0.000	0.000	0.000	0.000	0.000	0.000	0.000	0.000	0.000	0.000	52	420	3189	3081	0.050	Error	Error	1622	1567	0	0	1627	1454	0	0	0	0
1	19	8	""	"YHL035C"	5100	31490	90	2573	2454	653	62	67	35	100	100	0	2063	1875	678	102	107	36	100	100	0	0	0	0	0	0	0	0	0	0	0	0	0	0	0	0	0	0	0	1.280	1.349	1.373	1.430	1.381	1.258	0.918	0.000	0.000	0.000	0.000	0.000	0.000	0.000	0.000	0.000	0.000	0.000	0.000	0.000	0.000	52	420	4472	4165	0.357	Error	Error	2511	1961	0	0	2392	1773	0	0	0	0
1	20	8	""	"YHR001W"	5310	31480	90	2983	2916	618	62	66	20	100	100	0	1243	1228	239	104	105	20	100	100	0	0	0	0	0	0	0	0	0	0	0	0	0	0	0	0	0	0	0	2.565	2.539	2.556	2.543	1.195	2.616	0.904	0.000	0.000	0.000	0.000	0.000	0.000	0.000	0.000	0.000	0.000	0.000	0.000	0.000	0.000	52	420	4060	3978	1.359	Error	Error	2921	1139	0	0	2854	1124	0	0	0	0
1	21	8	"YSC84"	"YHR016C"	5500	31490	90	2897	2803	791	62	65	18	100	100	0	1376	1305	595	103	106	20	100	100	0	0	0	0	0	0	0	0	0	0	0	0	0	0	0	0	0	0	0	2.227	2.280	2.295	2.548	1.497	2.148	0.879	0.000	0.000	0.000	0.000	0.000	0.000	0.000	0.000	0.000	0.000	0.000	0.000	0.000	0.000	52	420	4108	3943	1.155	Error	Error	2835	1273	0	0	2741	1202	0	0	0	0
1	1	9	""	"YIL087C"	1500	31670	90	4604	4592	964	65	76	44	100	100	0	1038	986	269	105	109	38	100	100	0	0	0	0	0	0	0	0	0	0	0	0	0	0	0	0	0	0	0	4.865	5.138	5.151	5.355	1.341	5.255	0.910	0.000	0.000	0.000	0.000	0.000	0.000	0.000	0.000	0.000	0.000	0.000	0.000	0.000	0.000	52	412	5472	5408	2.282	Error	Error	4539	933	0	0	4527	881	0	0	0	0
1	2	9	""	"YIL103W"	1710	31670	90	1436	1497	461	69	129	240	100	100	0	1558	1579	479	109	149	247	98	98	0	0	0	0	0	0	0	0	0	0	0	0	0	0	0	0	0	0	0	0.943	0.971	0.961	0.987	1.341	0.996	0.836	0.000	0.000	0.000	0.000	0.000	0.000	0.000	0.000	0.000	0.000	0.000	0.000	0.000	0.000	52	420	2816	2898	-0.084	Error	Error	1367	1449	0	0	1428	1470	0	0	0	0
1	3	9	"RPI1"	"YIL119C"	1910	31670	90	1828	1774	483	68	95	142	100	100	0	1184	1122	357	109	128	148	100	96	0	0	0	0	0	0	0	0	0	0	0	0	0	0	0	0	0	0	0	1.637	1.684	1.661	1.739	1.258	1.651	0.920	0.000	0.000	0.000	0.000	0.000	0.000	0.000	0.000	0.000	0.000	0.000	0.000	0.000	0.000	52	420	2835	2719	0.711	Error	Error	1760	1075	0	0	1706	1013	0	0	0	0
1	4	9	""	"YIL135C"	2110	31670	90	1689	1493	540	69	72	26	100	100	0	984	945	308	104	108	34	100	100	0	0	0	0	0	0	0	0	0	0	0	0	0	0	0	0	0	0	0	1.841	1.693	1.660	1.656	1.315	1.715	0.913	0.000	0.000	0.000	0.000	0.000	0.000	0.000	0.000	0.000	0.000	0.000	0.000	0.000	0.000	52	420	2500	2265	0.880	Error	Error	1620	880	0	0	1424	841	0	0	0	0
1	5	9	""	"YIL151C"	2310	31680	80	886	1555	1937	65	67	18	100	100	0	745	1157	1168	99	102	24	100	100	0	0	0	0	0	0	0	0	0	0	0	0	0	0	0	0	0	0	0	1.271	1.408	1.205	1.316	1.550	1.628	0.841	0.000	0.000	0.000	0.000	0.000	0.000	0.000	0.000	0.000	0.000	0.000	0.000	0.000	0.000	52	340	1467	2548	0.346	Error	Error	821	646	0	0	1490	1058	0	0	0	0
1	6	9	""	"YIL167W"	2520	31680	90	5325	5220	1083	66	75	41	100	100	0	437	421	101	103	107	26	100	98	0	0	0	0	0	0	0	0	0	0	0	0	0	0	0	0	0	0	0	15.746	16.208	16.131	17.160	1.392	17.360	0.871	0.000	0.000	0.000	0.000	0.000	0.000	0.000	0.000	0.000	0.000	0.000	0.000	0.000	0.000	52	414	5593	5472	3.977	Error	Error	5259	334	0	0	5154	318	0	0	0	0
1	7	9	""	"YIL089W"	2710	31680	100	1392	1352	468	70	81	45	100	98	0	867	760	302	103	107	29	97	95	0	0	0	0	0	0	0	0	0	0	0	0	0	0	0	0	0	0	0	1.730	1.951	1.913	2.201	1.943	1.938	0.838	0.000	0.000	0.000	0.000	0.000	0.000	0.000	0.000	0.000	0.000	0.000	0.000	0.000	0.000	80	521	2086	1939	0.791	Error	Error	1322	764	0	0	1282	657	0	0	0	0
1	8	9	""	"YIL105C"	2910	31680	90	3489	3455	1413	75	79	27	100	100	0	3474	3396	1572	105	108	24	100	100	0	0	0	0	0	0	0	0	0	0	0	0	0	0	0	0	0	0	0	1.013	1.027	1.066	1.069	1.348	0.954	0.900	0.000	0.000	0.000	0.000	0.000	0.000	0.000	0.000	0.000	0.000	0.000	0.000	0.000	0.000	52	420	6783	6671	0.019	Error	Error	3414	3369	0	0	3380	3291	0	0	0	0
1	9	9	""	"YIL121W"	3110	31680	90	664	667	163	80	83	23	100	100	0	646	636	167	114	118	26	100	100	0	0	0	0	0	0	0	0	0	0	0	0	0	0	0	0	0	0	0	1.098	1.125	1.124	1.143	1.297	1.152	0.877	0.000	0.000	0.000	0.000	0.000	0.000	0.000	0.000	0.000	0.000	0.000	0.000	0.000	0.000	52	420	1116	1109	0.135	Error	Error	584	532	0	0	587	522	0	0	0	0
1	10	9	""	"YIL137C"	3320	31680	80	1795	1999	1158	77	78	20	100	100	0	1714	1791	772	119	122	28	100	100	0	0	0	0	0	0	0	0	0	0	0	0	0	0	0	0	0	0	0	1.077	1.150	1.005	1.094	1.377	1.260	0.830	0.000	0.000	0.000	0.000	0.000	0.000	0.000	0.000	0.000	0.000	0.000	0.000	0.000	0.000	52	340	3313	3594	0.107	Error	Error	1718	1595	0	0	1922	1672	0	0	0	0
1	11	9	"RRD1"	"YIL153W"	3500	31680	90	1132	1154	321	70	79	59	100	100	0	732	696	233	111	124	75	100	98	0	0	0	0	0	0	0	0	0	0	0	0	0	0	0	0	0	0	0	1.710	1.853	1.871	1.967	1.421	1.791	0.898	0.000	0.000	0.000	0.000	0.000	0.000	0.000	0.000	0.000	0.000	0.000	0.000	0.000	0.000	52	414	1683	1669	0.774	Error	Error	1062	621	0	0	1084	585	0	0	0	0
1	12	9	""	"YIL169C"	3710	31680	80	3237	3441	1947	63	66	22	100	100	0	1678	1770	932	101	108	32	100	100	0	0	0	0	0	0	0	0	0	0	0	0	0	0	0	0	0	0	0	2.013	2.024	2.015	2.007	1.353	2.036	0.933	0.000	0.000	0.000	0.000	0.000	0.000	0.000	0.000	0.000	0.000	0.000	0.000	0.000	0.000	52	340	4751	5047	1.009	Error	Error	3174	1577	0	0	3378	1669	0	0	0	0
1	13	9	""	"YIL091C"	3910	31680	90	1921	1964	608	63	66	17	100	100	0	2397	2399	795	102	108	29	100	100	0	0	0	0	0	0	0	0	0	0	0	0	0	0	0	0	0	0	0	0.810	0.828	0.814	0.838	1.219	0.777	0.939	0.000	0.000	0.000	0.000	0.000	0.000	0.000	0.000	0.000	0.000	0.000	0.000	0.000	0.000	52	420	4153	4198	-0.305	Error	Error	1858	2295	0	0	1901	2297	0	0	0	0
1	14	9	"PFK26"	"YIL107C"	4110	31680	90	3755	3656	726	61	63	16	100	100	0	1096	1022	271	96	98	19	100	100	0	0	0	0	0	0	0	0	0	0	0	0	0	0	0	0	0	0	0	3.694	3.882	3.927	4.009	1.285	3.816	0.915	0.000	0.000	0.000	0.000	0.000	0.000	0.000	0.000	0.000	0.000	0.000	0.000	0.000	0.000	52	420	4694	4521	1.885	Error	Error	3694	1000	0	0	3595	926	0	0	0	0
1	15	9	"SIM1"	"YIL123W"	4310	31690	100	2356	2285	1173	62	75	74	95	95	0	1967	1955	1059	99	113	99	93	91	0	0	0	0	0	0	0	0	0	0	0	0	0	0	0	0	0	0	0	1.228	1.198	1.207	1.291	1.764	1.164	0.907	0.000	0.000	0.000	0.000	0.000	0.000	0.000	0.000	0.000	0.000	0.000	0.000	0.000	0.000	80	534	4162	4079	0.296	Error	Error	2294	1868	0	0	2223	1856	0	0	0	0
1	16	9	"REV7"	"YIL139C"	4510	31680	90	2208	2134	615	66	72	44	100	100	0	1656	1578	512	103	109	74	100	100	0	0	0	0	0	0	0	0	0	0	0	0	0	0	0	0	0	0	0	1.379	1.402	1.443	1.437	1.282	1.387	0.909	0.000	0.000	0.000	0.000	0.000	0.000	0.000	0.000	0.000	0.000	0.000	0.000	0.000	0.000	52	420	3695	3543	0.464	Error	Error	2142	1553	0	0	2068	1475	0	0	0	0
1	17	9	"GUT2"	"YIL155C"	4720	31690	90	3006	2933	722	66	68	20	100	100	0	1011	988	262	105	107	22	100	100	0	0	0	0	0	0	0	0	0	0	0	0	0	0	0	0	0	0	0	3.245	3.247	3.290	3.332	1.284	3.364	0.926	0.000	0.000	0.000	0.000	0.000	0.000	0.000	0.000	0.000	0.000	0.000	0.000	0.000	0.000	52	420	3846	3750	1.698	Error	Error	2940	906	0	0	2867	883	0	0	0	0
1	18	9	"HXT12"	"YIL171W"	4920	31690	90	580	559	149	63	66	24	100	100	0	565	524	175	103	106	25	96	96	0	0	0	0	0	0	0	0	0	0	0	0	0	0	0	0	0	0	0	1.119	1.178	1.185	1.283	1.553	1.141	0.887	0.000	0.000	0.000	0.000	0.000	0.000	0.000	0.000	0.000	0.000	0.000	0.000	0.000	0.000	52	420	979	917	0.162	Error	Error	517	462	0	0	496	421	0	0	0	0
1	19	9	""	"YIL093C"	5110	31680	90	3182	3175	927	62	64	18	100	100	0	2902	2775	943	102	106	27	100	100	0	0	0	0	0	0	0	0	0	0	0	0	0	0	0	0	0	0	0	1.114	1.165	1.128	1.186	1.289	1.148	0.938	0.000	0.000	0.000	0.000	0.000	0.000	0.000	0.000	0.000	0.000	0.000	0.000	0.000	0.000	52	420	5920	5786	0.156	Error	Error	3120	2800	0	0	3113	2673	0	0	0	0
1	20	9	"SEC24"	"YIL109C"	5320	31690	90	3968	3684	1053	62	66	20	100	100	0	3194	3157	863	104	107	32	100	100	0	0	0	0	0	0	0	0	0	0	0	0	0	0	0	0	0	0	0	1.264	1.186	1.217	1.191	1.231	1.240	0.926	0.000	0.000	0.000	0.000	0.000	0.000	0.000	0.000	0.000	0.000	0.000	0.000	0.000	0.000	52	420	6996	6675	0.338	Error	Error	3906	3090	0	0	3622	3053	0	0	0	0
1	21	9	"KGD1"	"YIL125W"	5520	31690	90	7270	6754	1839	63	64	16	100	100	0	4332	4153	1179	103	106	19	100	100	0	0	0	0	0	0	0	0	0	0	0	0	0	0	0	0	0	0	0	1.704	1.652	1.625	1.664	1.285	1.698	0.933	0.000	0.000	0.000	0.000	0.000	0.000	0.000	0.000	0.000	0.000	0.000	0.000	0.000	0.000	52	420	11436	10741	0.769	Error	Error	7207	4229	0	0	6691	4050	0	0	0	0
1	1	10	""	"YIL141W"	1510	31870	90	377	362	83	62	63	15	100	100	0	399	375	99	103	103	20	100	100	0	0	0	0	0	0	0	0	0	0	0	0	0	0	0	0	0	0	0	1.064	1.103	1.094	1.170	1.460	1.071	0.863	0.000	0.000	0.000	0.000	0.000	0.000	0.000	0.000	0.000	0.000	0.000	0.000	0.000	0.000	52	420	611	572	0.090	Error	Error	315	296	0	0	300	272	0	0	0	0
1	2	10	""	"YIL157C"	1720	31870	90	6827	6395	1487	65	69	23	100	100	0	4024	3819	976	106	107	22	100	100	0	0	0	0	0	0	0	0	0	0	0	0	0	0	0	0	0	0	0	1.726	1.705	1.715	1.724	1.222	1.772	0.927	0.000	0.000	0.000	0.000	0.000	0.000	0.000	0.000	0.000	0.000	0.000	0.000	0.000	0.000	52	420	10680	10043	0.787	Error	Error	6762	3918	0	0	6330	3713	0	0	0	0
1	3	10	"VTH1"	"YIL173W"	1920	31870	90	2347	2297	741	68	76	33	100	100	0	2289	2174	658	106	110	25	100	100	0	0	0	0	0	0	0	0	0	0	0	0	0	0	0	0	0	0	0	1.044	1.078	1.080	1.075	1.318	1.090	0.914	0.000	0.000	0.000	0.000	0.000	0.000	0.000	0.000	0.000	0.000	0.000	0.000	0.000	0.000	52	414	4462	4297	0.062	Error	Error	2279	2183	0	0	2229	2068	0	0	0	0
1	4	10	""	"YJR026W"	2110	31880	100	32688	29833	16748	64	69	27	100	100	0	897	991	729	101	104	24	92	87	0	0	0	0	0	0	0	0	0	0	0	0	0	0	0	0	0	0	0	40.985	33.448	45.931	34.943	2.182	41.386	0.492	0.000	0.000	0.000	0.000	0.000	0.000	0.000	0.000	0.000	0.000	0.000	0.000	0.000	0.000	80	541	33420	30659	5.357	Error	Error	32624	796	0	0	29769	890	0	0	0	0
1	5	10	"NUP85"	"YJR042W"	2320	31880	80	534	1098	1339	59	61	15	100	100	0	333	782	907	96	97	17	100	100	0	0	0	0	0	0	0	0	0	0	0	0	0	0	0	0	0	0	0	2.004	1.515	1.508	1.605	1.862	1.557	0.800	0.000	0.000	0.000	0.000	0.000	0.000	0.000	0.000	0.000	0.000	0.000	0.000	0.000	0.000	52	340	712	1725	1.003	Error	Error	475	237	0	0	1039	686	0	0	0	0
1	6	10	"APS2"	"YJR058C"	2520	31880	90	2546	2497	757	66	71	23	100	100	0	1688	1705	575	103	106	24	100	100	0	0	0	0	0	0	0	0	0	0	0	0	0	0	0	0	0	0	0	1.565	1.517	1.508	1.552	1.250	1.515	0.935	0.000	0.000	0.000	0.000	0.000	0.000	0.000	0.000	0.000	0.000	0.000	0.000	0.000	0.000	52	420	4065	4033	0.646	Error	Error	2480	1585	0	0	2431	1602	0	0	0	0
1	7	10	"MOG1"	"YJR074W"	2720	31880	80	2499	2821	1552	74	76	21	100	100	0	981	1329	967	107	110	24	100	100	0	0	0	0	0	0	0	0	0	0	0	0	0	0	0	0	0	0	0	2.775	2.248	2.510	2.501	1.496	2.107	0.812	0.000	0.000	0.000	0.000	0.000	0.000	0.000	0.000	0.000	0.000	0.000	0.000	0.000	0.000	52	340	3299	3969	1.472	Error	Error	2425	874	0	0	2747	1222	0	0	0	0
1	8	10	"JSN1"	"YJR091C"	2920	31880	80	641	844	597	79	86	77	100	100	0	615	779	547	113	122	88	100	96	0	0	0	0	0	0	0	0	0	0	0	0	0	0	0	0	0	0	0	1.120	1.149	1.089	1.204	1.546	1.144	0.700	0.000	0.000	0.000	0.000	0.000	0.000	0.000	0.000	0.000	0.000	0.000	0.000	0.000	0.000	52	340	1064	1431	0.163	Error	Error	562	502	0	0	765	666	0	0	0	0
1	9	10	"ECM27"	"YJR106W"	3120	31880	80	2447	3493	2465	86	89	31	100	100	0	6270	5948	1372	115	122	36	100	100	0	0	0	0	0	0	0	0	0	0	0	0	0	0	0	0	0	0	0	0.384	0.584	0.393	0.515	1.837	0.623	0.511	0.000	0.000	0.000	0.000	0.000	0.000	0.000	0.000	0.000	0.000	0.000	0.000	0.000	0.000	52	340	8516	9240	-1.382	Error	Error	2361	6155	0	0	3407	5833	0	0	0	0
1	10	10	""	"YJR028W"	3310	31880	90	18810	19324	8472	76	85	50	100	100	0	699	847	596	113	117	27	100	100	0	0	0	0	0	0	0	0	0	0	0	0	0	0	0	0	0	0	0	31.969	26.223	39.026	28.989	2.394	35.269	0.429	0.000	0.000	0.000	0.000	0.000	0.000	0.000	0.000	0.000	0.000	0.000	0.000	0.000	0.000	52	420	19320	19982	4.999	Error	Error	18734	586	0	0	19248	734	0	0	0	0
1	11	10	""	"YJR044C"	3510	31880	90	9191	9034	3518	78	95	74	100	100	0	3999	3975	1858	119	143	105	100	100	0	0	0	0	0	0	0	0	0	0	0	0	0	0	0	0	0	0	0	2.349	2.323	2.436	2.504	1.460	2.210	0.934	0.000	0.000	0.000	0.000	0.000	0.000	0.000	0.000	0.000	0.000	0.000	0.000	0.000	0.000	52	420	12993	12812	1.232	Error	Error	9113	3880	0	0	8956	3856	0	0	0	0
1	12	10	"CBF1"	"YJR060W"	3720	31880	80	456	564	410	61	74	58	100	98	0	337	394	339	99	112	55	94	75	0	0	0	0	0	0	0	0	0	0	0	0	0	0	0	0	0	0	0	1.660	1.705	1.799	1.871	1.645	1.465	0.705	0.000	0.000	0.000	0.000	0.000	0.000	0.000	0.000	0.000	0.000	0.000	0.000	0.000	0.000	52	340	633	798	0.731	Error	Error	395	238	0	0	503	295	0	0	0	0
1	13	10	"CDC11"	"YJR076C"	3910	31880	90	1201	1385	791	62	70	49	100	100	0	823	934	494	97	104	35	100	100	0	0	0	0	0	0	0	0	0	0	0	0	0	0	0	0	0	0	0	1.569	1.581	1.632	1.653	1.345	1.594	0.944	0.000	0.000	0.000	0.000	0.000	0.000	0.000	0.000	0.000	0.000	0.000	0.000	0.000	0.000	52	420	1865	2160	0.650	Error	Error	1139	726	0	0	1323	837	0	0	0	0
1	14	10	"FIP1"	"YJR093C"	4110	31880	80	895	1203	1023	57	59	15	100	100	0	535	786	757	96	97	19	100	100	0	0	0	0	0	0	0	0	0	0	0	0	0	0	0	0	0	0	0	1.909	1.661	1.790	1.827	1.541	1.541	0.801	0.000	0.000	0.000	0.000	0.000	0.000	0.000	0.000	0.000	0.000	0.000	0.000	0.000	0.000	52	340	1277	1836	0.933	Error	Error	838	439	0	0	1146	690	0	0	0	0
1	15	10	"ABM1"	"YJR108W"	4310	31880	80	575	1363	1864	61	83	95	92	75	0	378	840	1158	100	121	102	76	61	0	0	0	0	0	0	0	0	0	0	0	0	0	0	0	0	0	0	0	1.849	1.759	1.750	1.895	2.054	1.721	0.826	0.000	0.000	0.000	0.000	0.000	0.000	0.000	0.000	0.000	0.000	0.000	0.000	0.000	0.000	52	340	792	2042	0.887	Error	Error	514	278	0	0	1302	740	0	0	0	0
1	16	10	""	"YJR030C"	4510	31880	90	2471	2976	1592	65	69	25	100	100	0	1569	1895	1008	102	105	26	100	100	0	0	0	0	0	0	0	0	0	0	0	0	0	0	0	0	0	0	0	1.640	1.624	1.560	1.643	1.338	1.650	0.893	0.000	0.000	0.000	0.000	0.000	0.000	0.000	0.000	0.000	0.000	0.000	0.000	0.000	0.000	52	420	3873	4704	0.714	Error	Error	2406	1467	0	0	2911	1793	0	0	0	0
1	17	10	"TAH11"	"YJR046W"	4720	31890	90	1612	2558	2385	63	66	19	100	100	0	971	1536	1470	101	104	22	100	100	0	0	0	0	0	0	0	0	0	0	0	0	0	0	0	0	0	0	0	1.780	1.739	1.728	1.784	1.477	1.764	0.813	0.000	0.000	0.000	0.000	0.000	0.000	0.000	0.000	0.000	0.000	0.000	0.000	0.000	0.000	52	420	2419	3930	0.832	Error	Error	1549	870	0	0	2495	1435	0	0	0	0
1	18	10	"NTA1"	"YJR062C"	4910	31890	90	1378	1973	1787	59	62	24	100	100	0	723	1216	1241	99	103	26	100	100	0	0	0	0	0	0	0	0	0	0	0	0	0	0	0	0	0	0	0	2.114	1.714	1.808	1.884	1.537	1.612	0.840	0.000	0.000	0.000	0.000	0.000	0.000	0.000	0.000	0.000	0.000	0.000	0.000	0.000	0.000	52	420	1943	3031	1.080	Error	Error	1319	624	0	0	1914	1117	0	0	0	0
1	19	10	""	"YJR078W"	5110	31890	80	534	2386	3669	61	62	16	100	100	0	405	1361	1949	100	104	24	98	96	0	0	0	0	0	0	0	0	0	0	0	0	0	0	0	0	0	0	0	1.551	1.844	1.613	1.770	2.139	1.955	0.867	0.000	0.000	0.000	0.000	0.000	0.000	0.000	0.000	0.000	0.000	0.000	0.000	0.000	0.000	52	340	778	3586	0.633	Error	Error	473	305	0	0	2325	1261	0	0	0	0
1	20	10	"RPL43B"	"YJR094W-A"	5310	31890	90	1220	2374	2288	60	61	14	100	100	0	1866	2357	1374	102	104	20	100	100	0	0	0	0	0	0	0	0	0	0	0	0	0	0	0	0	0	0	0	0.658	1.026	0.736	0.829	1.606	1.299	0.766	0.000	0.000	0.000	0.000	0.000	0.000	0.000	0.000	0.000	0.000	0.000	0.000	0.000	0.000	52	420	2924	4569	-0.605	Error	Error	1160	1764	0	0	2314	2255	0	0	0	0
1	21	10	""	"YJR110W"	5520	31890	90	2048	2081	979	59	61	16	100	100	0	1220	1272	709	102	104	21	98	98	0	0	0	0	0	0	0	0	0	0	0	0	0	0	0	0	0	0	0	1.779	1.728	1.792	1.911	1.869	1.772	0.854	0.000	0.000	0.000	0.000	0.000	0.000	0.000	0.000	0.000	0.000	0.000	0.000	0.000	0.000	52	420	3107	3192	0.831	Error	Error	1989	1118	0	0	2022	1170	0	0	0	0
1	1	11	"CPR7"	"YJR032W"	1520	32070	90	3039	3401	1696	62	65	18	100	100	0	2518	2615	1014	101	103	25	100	100	0	0	0	0	0	0	0	0	0	0	0	0	0	0	0	0	0	0	0	1.232	1.328	1.239	1.303	1.399	1.413	0.893	0.000	0.000	0.000	0.000	0.000	0.000	0.000	0.000	0.000	0.000	0.000	0.000	0.000	0.000	52	420	5394	5853	0.301	Error	Error	2977	2417	0	0	3339	2514	0	0	0	0
1	2	11	"CYC1"	"YJR048W"	1720	32080	90	4161	4179	2475	59	61	17	100	100	0	3853	3677	1966	100	104	44	98	98	0	0	0	0	0	0	0	0	0	0	0	0	0	0	0	0	0	0	0	1.093	1.152	1.094	1.214	1.926	1.198	0.866	0.000	0.000	0.000	0.000	0.000	0.000	0.000	0.000	0.000	0.000	0.000	0.000	0.000	0.000	52	420	7855	7697	0.128	Error	Error	4102	3753	0	0	4120	3577	0	0	0	0
1	3	11	"CCT5"	"YJR064W"	1920	32080	80	8678	8504	1606	63	67	20	100	100	0	6742	6505	2050	104	107	25	100	100	0	0	0	0	0	0	0	0	0	0	0	0	0	0	0	0	0	0	0	1.298	1.319	1.318	1.368	1.260	1.253	0.914	0.000	0.000	0.000	0.000	0.000	0.000	0.000	0.000	0.000	0.000	0.000	0.000	0.000	0.000	52	340	15253	14842	0.376	Error	Error	8615	6638	0	0	8441	6401	0	0	0	0
1	4	11	""	"YJR080C"	2110	32080	80	5945	6460	2034	68	70	19	100	100	0	2114	2589	1669	103	106	24	100	100	0	0	0	0	0	0	0	0	0	0	0	0	0	0	0	0	0	0	0	2.922	2.571	2.962	2.974	1.454	2.304	0.843	0.000	0.000	0.000	0.000	0.000	0.000	0.000	0.000	0.000	0.000	0.000	0.000	0.000	0.000	52	340	7888	8878	1.547	Error	Error	5877	2011	0	0	6392	2486	0	0	0	0
1	5	11	""	"YJR096W"	2310	32080	90	16029	15365	5090	65	69	24	100	100	0	1451	1660	1197	98	103	24	100	100	0	0	0	0	0	0	0	0	0	0	0	0	0	0	0	0	0	0	0	11.799	9.795	12.142	11.643	2.021	10.682	0.586	0.000	0.000	0.000	0.000	0.000	0.000	0.000	0.000	0.000	0.000	0.000	0.000	0.000	0.000	52	420	17317	16862	3.561	Error	Error	15964	1353	0	0	15300	1562	0	0	0	0
1	6	11	"NNF1"	"YJR112W"	2510	32080	90	1062	1016	298	71	76	24	100	100	0	678	647	198	107	112	26	98	98	0	0	0	0	0	0	0	0	0	0	0	0	0	0	0	0	0	0	0	1.736	1.750	1.712	1.773	1.377	1.762	0.895	0.000	0.000	0.000	0.000	0.000	0.000	0.000	0.000	0.000	0.000	0.000	0.000	0.000	0.000	52	420	1562	1485	0.795	Error	Error	991	571	0	0	945	540	0	0	0	0
1	7	11	""	"YKR021W"	2720	32080	80	1924	3337	3059	75	84	43	100	100	0	1076	1813	1882	112	119	47	100	100	0	0	0	0	0	0	0	0	0	0	0	0	0	0	0	0	0	0	0	1.918	1.918	2.071	2.060	1.435	1.818	0.844	0.000	0.000	0.000	0.000	0.000	0.000	0.000	0.000	0.000	0.000	0.000	0.000	0.000	0.000	52	340	2813	4963	0.940	Error	Error	1849	964	0	0	3262	1701	0	0	0	0
1	8	11	"SPC34"	"YKR037C"	2920	32080	80	2515	3145	1851	77	87	56	100	100	0	1662	2046	1148	111	122	66	100	100	0	0	0	0	0	0	0	0	0	0	0	0	0	0	0	0	0	0	0	1.572	1.586	1.538	1.590	1.390	1.641	0.868	0.000	0.000	0.000	0.000	0.000	0.000	0.000	0.000	0.000	0.000	0.000	0.000	0.000	0.000	52	340	3989	5003	0.652	Error	Error	2438	1551	0	0	3068	1935	0	0	0	0
1	9	11	"YSR3"	"YKR053C"	3120	32080	80	1741	2485	1776	77	84	40	100	100	0	822	1442	1297	106	118	46	100	100	0	0	0	0	0	0	0	0	0	0	0	0	0	0	0	0	0	0	0	2.324	1.802	2.148	2.081	1.468	1.633	0.845	0.000	0.000	0.000	0.000	0.000	0.000	0.000	0.000	0.000	0.000	0.000	0.000	0.000	0.000	52	340	2380	3744	1.217	Error	Error	1664	716	0	0	2408	1336	0	0	0	0
1	10	11	"MET1"	"YKR069W"	3320	32080	80	718	1168	947	62	65	19	100	100	0	450	788	751	99	103	25	100	100	0	0	0	0	0	0	0	0	0	0	0	0	0	0	0	0	0	0	0	1.869	1.605	1.833	1.893	1.616	1.473	0.753	0.000	0.000	0.000	0.000	0.000	0.000	0.000	0.000	0.000	0.000	0.000	0.000	0.000	0.000	52	340	1007	1795	0.902	Error	Error	656	351	0	0	1106	689	0	0	0	0
1	11	11	"MRPL20"	"YKR085C"	3520	32080	90	2946	2920	1275	61	68	35	100	100	0	2433	2287	992	98	109	56	100	100	0	0	0	0	0	0	0	0	0	0	0	0	0	0	0	0	0	0	0	1.236	1.306	1.303	1.341	1.499	1.308	0.878	0.000	0.000	0.000	0.000	0.000	0.000	0.000	0.000	0.000	0.000	0.000	0.000	0.000	0.000	52	420	5220	5048	0.305	Error	Error	2885	2335	0	0	2859	2189	0	0	0	0
1	12	11	"SIR1"	"YKR101W"	3720	32080	90	958	1188	767	59	62	18	100	100	0	433	576	445	98	101	25	100	100	0	0	0	0	0	0	0	0	0	0	0	0	0	0	0	0	0	0	0	2.684	2.362	2.740	2.722	1.556	2.312	0.691	0.000	0.000	0.000	0.000	0.000	0.000	0.000	0.000	0.000	0.000	0.000	0.000	0.000	0.000	52	420	1234	1607	1.424	Error	Error	899	335	0	0	1129	478	0	0	0	0
1	13	11	""	"YKR023W"	3910	32090	90	1998	1997	595	60	63	20	100	100	0	1085	1175	555	99	101	17	100	100	0	0	0	0	0	0	0	0	0	0	0	0	0	0	0	0	0	0	0	1.966	1.800	1.805	1.878	1.342	1.700	0.876	0.000	0.000	0.000	0.000	0.000	0.000	0.000	0.000	0.000	0.000	0.000	0.000	0.000	0.000	52	420	2924	3013	0.975	Error	Error	1938	986	0	0	1937	1076	0	0	0	0
1	14	11	"GAP1"	"YKR039W"	4110	32080	90	17336	16408	5476	60	63	17	100	100	0	1978	2006	1037	96	99	21	100	100	0	0	0	0	0	0	0	0	0	0	0	0	0	0	0	0	0	0	0	9.180	8.559	10.438	9.311	1.676	9.238	0.721	0.000	0.000	0.000	0.000	0.000	0.000	0.000	0.000	0.000	0.000	0.000	0.000	0.000	0.000	52	420	19158	18258	3.198	Error	Error	17276	1882	0	0	16348	1910	0	0	0	0
1	15	11	"RHO4"	"YKR055W"	4310	32080	100	680	1179	1529	59	73	73	93	88	0	352	718	867	96	106	50	91	76	0	0	0	0	0	0	0	0	0	0	0	0	0	0	0	0	0	0	0	2.426	1.801	2.068	2.004	2.366	1.871	0.813	0.000	0.000	0.000	0.000	0.000	0.000	0.000	0.000	0.000	0.000	0.000	0.000	0.000	0.000	80	542	877	1742	1.278	Error	Error	621	256	0	0	1120	622	0	0	0	0
1	16	11	""	"YKR071C"	4520	32080	90	11033	10513	2487	64	82	179	100	100	0	5218	5161	1161	102	108	33	100	100	0	0	0	0	0	0	0	0	0	0	0	0	0	0	0	0	0	0	0	2.144	2.065	2.036	2.055	1.211	2.182	0.931	0.000	0.000	0.000	0.000	0.000	0.000	0.000	0.000	0.000	0.000	0.000	0.000	0.000	0.000	52	420	16085	15508	1.100	Error	Error	10969	5116	0	0	10449	5059	0	0	0	0
1	17	11	""	"YKR087C"	4720	32080	90	2998	3446	2327	66	81	74	100	100	0	2170	2416	1306	103	113	65	100	100	0	0	0	0	0	0	0	0	0	0	0	0	0	0	0	0	0	0	0	1.418	1.461	1.437	1.420	1.329	1.627	0.895	0.000	0.000	0.000	0.000	0.000	0.000	0.000	0.000	0.000	0.000	0.000	0.000	0.000	0.000	52	420	4999	5693	0.504	Error	Error	2932	2067	0	0	3380	2313	0	0	0	0
1	18	11	""	"YKR103W"	4910	32090	90	732	1861	2340	59	67	49	100	100	0	412	1131	1543	98	107	58	98	84	0	0	0	0	0	0	0	0	0	0	0	0	0	0	0	0	0	0	0	2.143	1.744	1.837	2.071	2.013	1.638	0.847	0.000	0.000	0.000	0.000	0.000	0.000	0.000	0.000	0.000	0.000	0.000	0.000	0.000	0.000	52	420	987	2835	1.100	Error	Error	673	314	0	0	1802	1033	0	0	0	0
1	19	11	"RPC37"	"YKR025W"	5110	32090	90	2216	2255	1043	59	61	15	100	100	0	2100	2030	712	102	102	18	100	100	0	0	0	0	0	0	0	0	0	0	0	0	0	0	0	0	0	0	0	1.080	1.139	1.046	1.131	1.378	1.169	0.860	0.000	0.000	0.000	0.000	0.000	0.000	0.000	0.000	0.000	0.000	0.000	0.000	0.000	0.000	52	420	4155	4124	0.110	Error	Error	2157	1998	0	0	2196	1928	0	0	0	0
1	20	11	""	"YKR041W"	5310	32090	80	466	891	937	61	73	63	100	96	0	413	670	631	106	117	72	98	82	0	0	0	0	0	0	0	0	0	0	0	0	0	0	0	0	0	0	0	1.319	1.472	1.257	1.391	1.881	1.544	0.810	0.000	0.000	0.000	0.000	0.000	0.000	0.000	0.000	0.000	0.000	0.000	0.000	0.000	0.000	52	340	712	1394	0.400	Error	Error	405	307	0	0	830	564	0	0	0	0
1	21	11	"RPS21A"	"YKR057W"	5510	32090	80	4889	4343	1280	60	62	15	100	100	0	20593	19531	7697	106	106	21	100	100	0	0	0	0	0	0	0	0	0	0	0	0	0	0	0	0	0	0	0	0.236	0.220	0.218	0.231	1.424	0.197	0.900	0.000	0.000	0.000	0.000	0.000	0.000	0.000	0.000	0.000	0.000	0.000	0.000	0.000	0.000	52	340	25316	23708	-2.085	Error	Error	4829	20487	0	0	4283	19425	0	0	0	0
1	1	12	""	"YKR073C"	1510	32270	70	569	954	825	61	68	35	100	100	0	487	686	514	102	109	40	96	96	0	0	0	0	0	0	0	0	0	0	0	0	0	0	0	0	0	0	0	1.319	1.529	1.418	1.454	1.858	1.645	0.762	0.000	0.000	0.000	0.000	0.000	0.000	0.000	0.000	0.000	0.000	0.000	0.000	0.000	0.000	32	236	893	1477	0.400	Error	Error	508	385	0	0	893	584	0	0	0	0
1	2	12	""	"YKR089C"	1720	32280	80	1891	2861	2278	63	66	22	100	100	0	1124	1741	1548	101	104	22	100	100	0	0	0	0	0	0	0	0	0	0	0	0	0	0	0	0	0	0	0	1.787	1.706	1.749	1.804	1.509	1.679	0.765	0.000	0.000	0.000	0.000	0.000	0.000	0.000	0.000	0.000	0.000	0.000	0.000	0.000	0.000	52	340	2851	4438	0.837	Error	Error	1828	1023	0	0	2798	1640	0	0	0	0
1	3	12	""	"YKR105C"	1920	32280	80	745	1878	2165	65	66	18	100	100	0	536	1227	1534	103	107	28	100	100	0	0	0	0	0	0	0	0	0	0	0	0	0	0	0	0	0	0	0	1.570	1.613	1.427	1.824	2.158	1.540	0.791	0.000	0.000	0.000	0.000	0.000	0.000	0.000	0.000	0.000	0.000	0.000	0.000	0.000	0.000	52	340	1113	2937	0.651	Error	Error	680	433	0	0	1813	1124	0	0	0	0
1	4	12	""	"YKR027W"	2120	32280	80	2302	2771	1329	65	67	19	100	100	0	1712	2017	860	102	104	22	100	100	0	0	0	0	0	0	0	0	0	0	0	0	0	0	0	0	0	0	0	1.389	1.413	1.416	1.396	1.237	1.454	0.910	0.000	0.000	0.000	0.000	0.000	0.000	0.000	0.000	0.000	0.000	0.000	0.000	0.000	0.000	52	340	3847	4621	0.475	Error	Error	2237	1610	0	0	2706	1915	0	0	0	0
1	5	12	""	"YKR043C"	2310	32280	90	5670	5856	2081	65	68	19	100	100	0	3849	3991	1706	98	102	27	100	100	0	0	0	0	0	0	0	0	0	0	0	0	0	0	0	0	0	0	0	1.494	1.488	1.483	1.599	1.408	1.438	0.927	0.000	0.000	0.000	0.000	0.000	0.000	0.000	0.000	0.000	0.000	0.000	0.000	0.000	0.000	52	420	9356	9684	0.579	Error	Error	5605	3751	0	0	5791	3893	0	0	0	0
1	6	12	"TIF1"	"YKR059W"	2520	32280	90	14018	13880	4307	69	72	19	100	100	0	21867	20958	8594	106	111	28	100	100	0	0	0	0	0	0	0	0	0	0	0	0	0	0	0	0	0	0	0	0.641	0.662	0.659	0.691	1.352	0.602	0.906	0.000	0.000	0.000	0.000	0.000	0.000	0.000	0.000	0.000	0.000	0.000	0.000	0.000	0.000	52	420	35710	34663	-0.642	Error	Error	13949	21761	0	0	13811	20852	0	0	0	0
1	7	12	""	"YKR075C"	2720	32280	90	1903	2559	2425	77	79	21	100	100	0	2245	2698	1387	110	113	26	100	100	0	0	0	0	0	0	0	0	0	0	0	0	0	0	0	0	0	0	0	0.855	0.959	0.763	0.839	1.476	1.241	0.815	0.000	0.000	0.000	0.000	0.000	0.000	0.000	0.000	0.000	0.000	0.000	0.000	0.000	0.000	52	420	3961	5070	-0.226	Error	Error	1826	2135	0	0	2482	2588	0	0	0	0
1	8	12	"SRL3"	"YKR091W"	2920	32280	90	4673	5119	2190	79	82	29	100	100	0	1452	1958	1365	114	117	33	100	100	0	0	0	0	0	0	0	0	0	0	0	0	0	0	0	0	0	0	0	3.433	2.733	3.084	3.054	1.500	2.543	0.794	0.000	0.000	0.000	0.000	0.000	0.000	0.000	0.000	0.000	0.000	0.000	0.000	0.000	0.000	52	420	5932	6884	1.780	Error	Error	4594	1338	0	0	5040	1844	0	0	0	0
1	9	12	"DNM1"	"YLL001W"	3120	32280	90	3028	3778	2117	67	72	28	100	100	0	1843	2333	1232	99	106	34	100	100	0	0	0	0	0	0	0	0	0	0	0	0	0	0	0	0	0	0	0	1.698	1.661	1.679	1.669	1.362	1.748	0.856	0.000	0.000	0.000	0.000	0.000	0.000	0.000	0.000	0.000	0.000	0.000	0.000	0.000	0.000	52	420	4705	5945	0.764	Error	Error	2961	1744	0	0	3711	2234	0	0	0	0
1	10	12	""	"YLR232W"	3310	32280	90	1163	1115	265	58	60	16	100	100	0	614	582	173	98	100	21	100	98	0	0	0	0	0	0	0	0	0	0	0	0	0	0	0	0	0	0	0	2.141	2.184	2.110	2.339	1.431	2.190	0.907	0.000	0.000	0.000	0.000	0.000	0.000	0.000	0.000	0.000	0.000	0.000	0.000	0.000	0.000	52	420	1621	1541	1.099	Error	Error	1105	516	0	0	1057	484	0	0	0	0
1	11	12	"RCK2"	"YLR248W"	3520	32280	90	5886	5838	1637	60	62	17	100	100	0	2766	2775	918	98	101	31	100	100	0	0	0	0	0	0	0	0	0	0	0	0	0	0	0	0	0	0	0	2.184	2.158	2.159	2.210	1.244	2.101	0.942	0.000	0.000	0.000	0.000	0.000	0.000	0.000	0.000	0.000	0.000	0.000	0.000	0.000	0.000	52	420	8494	8455	1.127	Error	Error	5826	2668	0	0	5778	2677	0	0	0	0
1	12	12	"RPS28B"	"YLR264W"	3720	32280	90	8730	8641	2841	64	67	25	100	100	0	25553	25222	10065	103	108	36	100	100	0	0	0	0	0	0	0	0	0	0	0	0	0	0	0	0	0	0	0	0.341	0.341	0.339	0.352	1.249	0.312	0.931	0.000	0.000	0.000	0.000	0.000	0.000	0.000	0.000	0.000	0.000	0.000	0.000	0.000	0.000	52	420	34116	33696	-1.554	Error	Error	8666	25450	0	0	8577	25119	0	0	0	0
1	13	12	""	"YLR280C"	3920	32280	80	481	991	1483	60	62	16	100	100	0	644	872	1007	99	102	19	100	100	0	0	0	0	0	0	0	0	0	0	0	0	0	0	0	0	0	0	0	0.772	1.204	0.862	0.948	1.794	1.491	0.691	0.000	0.000	0.000	0.000	0.000	0.000	0.000	0.000	0.000	0.000	0.000	0.000	0.000	0.000	52	340	966	1704	-0.372	Error	Error	421	545	0	0	931	773	0	0	0	0
1	14	12	"ATP14"	"YLR295C"	4110	32280	90	12497	11571	4423	61	64	17	100	100	0	4610	4507	2056	101	101	18	100	100	0	0	0	0	0	0	0	0	0	0	0	0	0	0	0	0	0	0	0	2.758	2.612	2.584	2.765	1.328	2.542	0.935	0.000	0.000	0.000	0.000	0.000	0.000	0.000	0.000	0.000	0.000	0.000	0.000	0.000	0.000	52	420	16945	15916	1.464	Error	Error	12436	4509	0	0	11510	4406	0	0	0	0
1	15	12	""	"YLR311C"	4310	32290	100	1735	1539	573	64	79	85	98	97	0	345	324	130	99	109	66	80	70	0	0	0	0	0	0	0	0	0	0	0	0	0	0	0	0	0	0	0	6.793	6.556	6.873	7.742	1.777	6.311	0.687	0.000	0.000	0.000	0.000	0.000	0.000	0.000	0.000	0.000	0.000	0.000	0.000	0.000	0.000	80	536	1917	1700	2.764	Error	Error	1671	246	0	0	1475	225	0	0	0	0
1	16	12	"TOP3"	"YLR234W"	4510	32290	80	600	624	211	67	84	84	100	98	0	565	573	201	102	116	67	98	96	0	0	0	0	0	0	0	0	0	0	0	0	0	0	0	0	0	0	0	1.151	1.183	1.132	1.218	1.420	1.156	0.867	0.000	0.000	0.000	0.000	0.000	0.000	0.000	0.000	0.000	0.000	0.000	0.000	0.000	0.000	52	340	996	1028	0.203	Error	Error	533	463	0	0	557	471	0	0	0	0
1	17	12	"SSP120"	"YLR250W"	4700	32290	90	9083	9054	2106	72	95	97	100	100	0	2684	2419	756	107	124	78	98	98	0	0	0	0	0	0	0	0	0	0	0	0	0	0	0	0	0	0	0	3.497	3.885	3.788	4.059	1.333	3.761	0.948	0.000	0.000	0.000	0.000	0.000	0.000	0.000	0.000	0.000	0.000	0.000	0.000	0.000	0.000	52	420	11588	11294	1.806	Error	Error	9011	2577	0	0	8982	2312	0	0	0	0
1	18	12	""	"YLR266C"	4910	32290	80	2642	2592	999	63	70	39	100	100	0	1028	1015	575	102	110	47	100	100	0	0	0	0	0	0	0	0	0	0	0	0	0	0	0	0	0	0	0	2.785	2.770	2.889	3.007	1.438	2.669	0.762	0.000	0.000	0.000	0.000	0.000	0.000	0.000	0.000	0.000	0.000	0.000	0.000	0.000	0.000	52	340	3505	3442	1.478	Error	Error	2579	926	0	0	2529	913	0	0	0	0
1	19	12	""	"YLR282C"	5110	32290	100	632	575	210	68	140	279	83	53	0	567	494	208	110	174	310	71	7	0	0	0	0	0	0	0	0	0	0	0	0	0	0	0	0	0	0	0	1.234	1.320	1.329	1.501	1.723	1.262	0.872	0.000	0.000	0.000	0.000	0.000	0.000	0.000	0.000	0.000	0.000	0.000	0.000	0.000	0.000	80	529	1021	891	0.304	Error	Error	564	457	0	0	507	384	0	0	0	0
1	20	12	""	"YLR297W"	5310	32300	110	7539	6484	2861	67	140	270	93	93	0	994	877	446	110	174	298	78	71	0	0	0	0	0	0	0	0	0	0	0	0	0	0	0	0	0	0	0	8.452	8.366	8.614	8.867	1.822	8.328	0.831	0.000	0.000	0.000	0.000	0.000	0.000	0.000	0.000	0.000	0.000	0.000	0.000	0.000	0.000	80	570	8356	7184	3.079	Error	Error	7472	884	0	0	6417	767	0	0	0	0
1	21	12	"SPH1"	"YLR313C"	5510	32300	100	906	839	291	64	95	138	93	92	0	761	707	285	109	133	124	90	81	0	0	0	0	0	0	0	0	0	0	0	0	0	0	0	0	0	0	0	1.291	1.296	1.298	1.449	1.940	1.190	0.866	0.000	0.000	0.000	0.000	0.000	0.000	0.000	0.000	0.000	0.000	0.000	0.000	0.000	0.000	80	510	1494	1373	0.369	Error	Error	842	652	0	0	775	598	0	0	0	0
1	1	13	""	"YLR236C"	1510	32480	80	636	617	165	64	67	18	100	100	0	545	527	162	102	106	28	100	98	0	0	0	0	0	0	0	0	0	0	0	0	0	0	0	0	0	0	0	1.291	1.301	1.261	1.376	1.432	1.241	0.885	0.000	0.000	0.000	0.000	0.000	0.000	0.000	0.000	0.000	0.000	0.000	0.000	0.000	0.000	52	332	1015	978	0.369	Error	Error	572	443	0	0	553	425	0	0	0	0
1	2	13	""	"YLR252W"	1710	32480	90	3896	3656	936	73	78	28	100	100	0	526	495	182	105	108	25	96	94	0	0	0	0	0	0	0	0	0	0	0	0	0	0	0	0	0	0	0	9.081	9.187	8.914	10.568	1.724	8.965	0.857	0.000	0.000	0.000	0.000	0.000	0.000	0.000	0.000	0.000	0.000	0.000	0.000	0.000	0.000	52	420	4244	3973	3.183	Error	Error	3823	421	0	0	3583	390	0	0	0	0
1	3	13	"SEC22"	"YLR268W"	1910	32480	90	4173	4045	1066	78	92	54	100	100	0	2997	2906	1025	112	119	39	100	100	0	0	0	0	0	0	0	0	0	0	0	0	0	0	0	0	0	0	0	1.419	1.420	1.384	1.482	1.366	1.373	0.915	0.000	0.000	0.000	0.000	0.000	0.000	0.000	0.000	0.000	0.000	0.000	0.000	0.000	0.000	52	420	6980	6761	0.505	Error	Error	4095	2885	0	0	3967	2794	0	0	0	0
1	4	13	"ECI1"	"YLR284C"	2110	32480	90	1507	1557	545	73	91	59	100	100	0	894	843	338	107	118	46	100	100	0	0	0	0	0	0	0	0	0	0	0	0	0	0	0	0	0	0	0	1.822	2.016	1.995	2.143	1.359	1.959	0.909	0.000	0.000	0.000	0.000	0.000	0.000	0.000	0.000	0.000	0.000	0.000	0.000	0.000	0.000	52	420	2221	2220	0.866	Error	Error	1434	787	0	0	1484	736	0	0	0	0
1	5	13	"ECM38"	"YLR299W"	2320	32480	90	4139	4258	975	71	77	27	100	100	0	1132	1116	275	102	105	24	100	100	0	0	0	0	0	0	0	0	0	0	0	0	0	0	0	0	0	0	0	3.950	4.129	4.031	4.196	1.244	4.227	0.905	0.000	0.000	0.000	0.000	0.000	0.000	0.000	0.000	0.000	0.000	0.000	0.000	0.000	0.000	52	420	5098	5201	1.982	Error	Error	4068	1030	0	0	4187	1014	0	0	0	0
1	6	13	""	"YLR315W"	2520	32480	90	913	842	310	75	82	33	98	98	0	561	522	190	108	114	32	94	92	0	0	0	0	0	0	0	0	0	0	0	0	0	0	0	0	0	0	0	1.850	1.853	1.875	1.940	1.409	1.865	0.904	0.000	0.000	0.000	0.000	0.000	0.000	0.000	0.000	0.000	0.000	0.000	0.000	0.000	0.000	52	420	1291	1181	0.887	Error	Error	838	453	0	0	767	414	0	0	0	0
1	7	13	""	"YLR238W"	2710	32480	90	1088	1168	303	80	85	26	100	100	0	692	670	216	112	117	28	100	100	0	0	0	0	0	0	0	0	0	0	0	0	0	0	0	0	0	0	0	1.738	1.950	1.900	2.057	1.477	1.930	0.858	0.000	0.000	0.000	0.000	0.000	0.000	0.000	0.000	0.000	0.000	0.000	0.000	0.000	0.000	52	420	1588	1646	0.797	Error	Error	1008	580	0	0	1088	558	0	0	0	0
1	8	13	""	"YLR254C"	2920	32480	90	6837	6463	1517	81	86	26	100	100	0	1531	1486	374	109	113	29	100	100	0	0	0	0	0	0	0	0	0	0	0	0	0	0	0	0	0	0	0	4.751	4.635	4.668	4.703	1.215	4.825	0.926	0.000	0.000	0.000	0.000	0.000	0.000	0.000	0.000	0.000	0.000	0.000	0.000	0.000	0.000	52	420	8178	7759	2.248	Error	Error	6756	1422	0	0	6382	1377	0	0	0	0
1	9	13	""	"YLR270W"	3110	32480	90	5218	4974	941	74	84	42	100	100	0	1422	1338	345	103	107	28	100	100	0	0	0	0	0	0	0	0	0	0	0	0	0	0	0	0	0	0	0	3.900	3.968	3.972	4.068	1.221	4.044	0.927	0.000	0.000	0.000	0.000	0.000	0.000	0.000	0.000	0.000	0.000	0.000	0.000	0.000	0.000	52	420	6463	6135	1.963	Error	Error	5144	1319	0	0	4900	1235	0	0	0	0
1	10	13	"CTS1"	"YLR286C"	3320	32480	90	1445	1405	369	69	82	51	100	100	0	10882	11300	3365	112	124	42	100	100	0	0	0	0	0	0	0	0	0	0	0	0	0	0	0	0	0	0	0	0.128	0.119	0.119	0.121	1.216	0.110	0.913	0.000	0.000	0.000	0.000	0.000	0.000	0.000	0.000	0.000	0.000	0.000	0.000	0.000	0.000	52	420	12146	12524	-2.968	Error	Error	1376	10770	0	0	1336	11188	0	0	0	0
1	11	13	""	"YLR301W"	3520	32480	90	6831	6631	2445	64	74	45	100	100	0	5806	6058	2534	101	116	59	100	100	0	0	0	0	0	0	0	0	0	0	0	0	0	0	0	0	0	0	0	1.186	1.102	1.101	1.123	1.302	1.076	0.929	0.000	0.000	0.000	0.000	0.000	0.000	0.000	0.000	0.000	0.000	0.000	0.000	0.000	0.000	52	420	12472	12524	0.246	Error	Error	6767	5705	0	0	6567	5957	0	0	0	0
1	12	13	""	"YLR317W"	3720	32480	100	1735	1555	582	63	78	68	98	98	0	835	780	294	102	123	103	96	91	0	0	0	0	0	0	0	0	0	0	0	0	0	0	0	0	0	0	0	2.281	2.201	2.176	2.295	1.673	2.138	0.807	0.000	0.000	0.000	0.000	0.000	0.000	0.000	0.000	0.000	0.000	0.000	0.000	0.000	0.000	80	529	2405	2170	1.190	Error	Error	1672	733	0	0	1492	678	0	0	0	0
1	13	13	"MPT1"	"YMR005W"	3910	32490	90	3042	3305	2259	61	70	61	100	100	0	1618	1992	1532	98	111	99	100	100	0	0	0	0	0	0	0	0	0	0	0	0	0	0	0	0	0	0	0	1.961	1.713	1.934	1.888	1.428	1.664	0.852	0.000	0.000	0.000	0.000	0.000	0.000	0.000	0.000	0.000	0.000	0.000	0.000	0.000	0.000	52	408	4501	5138	0.972	Error	Error	2981	1520	0	0	3244	1894	0	0	0	0
1	14	13	"MAC1"	"YMR021C"	4120	32490	90	1974	2971	2570	62	65	18	100	100	0	1205	1767	1501	97	100	20	100	100	0	0	0	0	0	0	0	0	0	0	0	0	0	0	0	0	0	0	0	1.726	1.742	1.764	1.778	1.386	1.796	0.855	0.000	0.000	0.000	0.000	0.000	0.000	0.000	0.000	0.000	0.000	0.000	0.000	0.000	0.000	52	420	3020	4579	0.787	Error	Error	1912	1108	0	0	2909	1670	0	0	0	0
1	15	13	"MIH1"	"YMR036C"	4310	32490	90	759	1778	2077	64	73	44	100	100	0	603	1146	1316	101	106	43	100	100	0	0	0	0	0	0	0	0	0	0	0	0	0	0	0	0	0	0	0	1.384	1.640	1.485	1.662	1.564	1.648	0.868	0.000	0.000	0.000	0.000	0.000	0.000	0.000	0.000	0.000	0.000	0.000	0.000	0.000	0.000	52	420	1197	2759	0.469	Error	Error	695	502	0	0	1714	1045	0	0	0	0
1	16	13	""	"YMR052C-A"	4510	32490	90	1926	2487	1493	65	72	45	100	100	0	751	1114	855	103	107	47	100	100	0	0	0	0	0	0	0	0	0	0	0	0	0	0	0	0	0	0	0	2.872	2.396	2.792	2.753	1.567	2.243	0.828	0.000	0.000	0.000	0.000	0.000	0.000	0.000	0.000	0.000	0.000	0.000	0.000	0.000	0.000	52	420	2509	3433	1.522	Error	Error	1861	648	0	0	2422	1011	0	0	0	0
1	17	13	""	"YMR067C"	4710	32490	90	983	1498	1413	72	88	77	100	100	0	644	990	1123	106	117	66	100	100	0	0	0	0	0	0	0	0	0	0	0	0	0	0	0	0	0	0	0	1.693	1.613	1.506	1.787	1.717	1.438	0.792	0.000	0.000	0.000	0.000	0.000	0.000	0.000	0.000	0.000	0.000	0.000	0.000	0.000	0.000	52	420	1449	2310	0.760	Error	Error	911	538	0	0	1426	884	0	0	0	0
1	18	13	""	"YMR082C"	4910	32490	80	326	1005	1522	65	67	19	100	100	0	273	765	1128	107	109	22	98	98	0	0	0	0	0	0	0	0	0	0	0	0	0	0	0	0	0	0	0	1.572	1.429	1.460	1.677	2.055	1.424	0.767	0.000	0.000	0.000	0.000	0.000	0.000	0.000	0.000	0.000	0.000	0.000	0.000	0.000	0.000	52	340	427	1598	0.653	Error	Error	261	166	0	0	940	658	0	0	0	0
1	19	13	""	"YMR007W"	5110	32500	100	1508	1490	692	68	96	145	95	93	0	1231	1102	588	112	140	167	91	80	0	0	0	0	0	0	0	0	0	0	0	0	0	0	0	0	0	0	0	1.287	1.436	1.378	1.661	1.978	1.303	0.884	0.000	0.000	0.000	0.000	0.000	0.000	0.000	0.000	0.000	0.000	0.000	0.000	0.000	0.000	80	520	2559	2412	0.364	Error	Error	1440	1119	0	0	1422	990	0	0	0	0
1	20	13	"MSS1"	"YMR023C"	5320	32500	120	1266	1074	741	73	135	199	74	66	0	705	659	468	111	177	454	54	29	0	0	0	0	0	0	0	0	0	0	0	0	0	0	0	0	0	0	0	2.008	1.827	1.759	1.964	2.075	1.690	0.861	0.000	0.000	0.000	0.000	0.000	0.000	0.000	0.000	0.000	0.000	0.000	0.000	0.000	0.000	120	614	1787	1549	1.006	Error	Error	1193	594	0	0	1001	548	0	0	0	0
1	21	13	"LYS7"	"YMR038C"	5510	32490	120	6851	5222	3781	92	171	193	80	74	0	2216	1745	1291	122	208	444	67	62	0	0	0	0	0	0	0	0	0	0	0	0	0	0	0	0	0	0	0	3.228	3.161	3.004	3.181	2.423	3.199	0.902	0.000	0.000	0.000	0.000	0.000	0.000	0.000	0.000	0.000	0.000	0.000	0.000	0.000	0.000	120	634	8853	6753	1.691	Error	Error	6759	2094	0	0	5130	1623	0	0	0	0
1	1	14	"STB2"	"YMR053C"	1510	32680	80	1664	1669	579	66	67	17	100	100	0	689	772	368	102	103	21	100	100	0	0	0	0	0	0	0	0	0	0	0	0	0	0	0	0	0	0	0	2.722	2.393	2.509	2.556	1.371	2.257	0.862	0.000	0.000	0.000	0.000	0.000	0.000	0.000	0.000	0.000	0.000	0.000	0.000	0.000	0.000	52	332	2185	2273	1.445	Error	Error	1598	587	0	0	1603	670	0	0	0	0
1	2	14	""	"YMR069W"	1720	32680	80	211	270	254	64	68	21	100	98	0	301	340	222	102	106	29	96	96	0	0	0	0	0	0	0	0	0	0	0	0	0	0	0	0	0	0	0	0.739	0.866	0.765	0.821	1.726	1.028	0.756	0.000	0.000	0.000	0.000	0.000	0.000	0.000	0.000	0.000	0.000	0.000	0.000	0.000	0.000	52	340	346	444	-0.437	Error	Error	147	199	0	0	206	238	0	0	0	0
1	3	14	""	"YMR084W"	1910	32680	90	366	388	192	67	70	19	98	98	0	307	323	179	105	107	28	90	86	0	0	0	0	0	0	0	0	0	0	0	0	0	0	0	0	0	0	0	1.480	1.472	1.564	1.610	1.907	1.338	0.856	0.000	0.000	0.000	0.000	0.000	0.000	0.000	0.000	0.000	0.000	0.000	0.000	0.000	0.000	52	420	501	539	0.566	Error	Error	299	202	0	0	321	218	0	0	0	0
1	4	14	""	"YMR009W"	2120	32680	90	4469	4216	981	71	75	22	100	100	0	2630	2476	646	106	109	22	100	100	0	0	0	0	0	0	0	0	0	0	0	0	0	0	0	0	0	0	0	1.742	1.749	1.756	1.774	1.213	1.778	0.931	0.000	0.000	0.000	0.000	0.000	0.000	0.000	0.000	0.000	0.000	0.000	0.000	0.000	0.000	52	420	6922	6515	0.801	Error	Error	4398	2524	0	0	4145	2370	0	0	0	0
1	5	14	""	"YMR025W"	2310	32680	90	2326	2250	609	70	81	40	100	100	0	1223	1142	334	104	108	28	100	100	0	0	0	0	0	0	0	0	0	0	0	0	0	0	0	0	0	0	0	2.016	2.100	2.015	2.191	1.437	2.071	0.932	0.000	0.000	0.000	0.000	0.000	0.000	0.000	0.000	0.000	0.000	0.000	0.000	0.000	0.000	52	420	3375	3218	1.012	Error	Error	2256	1119	0	0	2180	1038	0	0	0	0
1	6	14	""	"YMR040W"	2510	32680	90	2467	2968	1808	78	95	62	100	100	0	558	1002	1127	108	121	55	100	96	0	0	0	0	0	0	0	0	0	0	0	0	0	0	0	0	0	0	0	5.309	3.233	5.476	4.473	1.873	2.602	0.715	0.000	0.000	0.000	0.000	0.000	0.000	0.000	0.000	0.000	0.000	0.000	0.000	0.000	0.000	52	420	2839	3784	2.408	Error	Error	2389	450	0	0	2890	894	0	0	0	0
1	7	14	"BUB2"	"YMR055C"	2720	32680	90	1743	1706	535	79	86	32	100	100	0	780	753	198	110	115	31	100	100	0	0	0	0	0	0	0	0	0	0	0	0	0	0	0	0	0	0	0	2.484	2.530	2.488	2.545	1.239	2.760	0.900	0.000	0.000	0.000	0.000	0.000	0.000	0.000	0.000	0.000	0.000	0.000	0.000	0.000	0.000	52	420	2334	2270	1.312	Error	Error	1664	670	0	0	1627	643	0	0	0	0
1	8	14	""	"YMR071C"	2920	32680	90	6749	6208	1788	85	94	42	100	100	0	3781	3493	1092	111	116	31	100	100	0	0	0	0	0	0	0	0	0	0	0	0	0	0	0	0	0	0	0	1.816	1.810	1.793	1.827	1.174	1.819	0.957	0.000	0.000	0.000	0.000	0.000	0.000	0.000	0.000	0.000	0.000	0.000	0.000	0.000	0.000	52	420	10334	9505	0.861	Error	Error	6664	3670	0	0	6123	3382	0	0	0	0
1	9	14	""	"YMR086C-A"	3120	32680	90	1604	1484	363	84	88	30	100	100	0	901	834	234	115	120	39	100	100	0	0	0	0	0	0	0	0	0	0	0	0	0	0	0	0	0	0	0	1.934	1.947	2.033	2.016	1.287	1.971	0.902	0.000	0.000	0.000	0.000	0.000	0.000	0.000	0.000	0.000	0.000	0.000	0.000	0.000	0.000	52	420	2306	2119	0.951	Error	Error	1520	786	0	0	1400	719	0	0	0	0
1	10	14	"HXT2"	"YMR011W"	3320	32680	90	1409	1364	456	78	81	31	100	100	0	26978	25072	5981	117	138	139	100	100	0	0	0	0	0	0	0	0	0	0	0	0	0	0	0	0	0	0	0	0.050	0.052	0.052	0.049	1.340	0.052	0.896	0.000	0.000	0.000	0.000	0.000	0.000	0.000	0.000	0.000	0.000	0.000	0.000	0.000	0.000	52	420	28192	26241	-4.335	Error	Error	1331	26861	0	0	1286	24955	0	0	0	0
1	11	14	"HRT2"	"YMR027W"	3520	32690	100	3699	3386	993	73	90	108	100	100	0	2173	2081	680	107	132	127	98	98	0	0	0	0	0	0	0	0	0	0	0	0	0	0	0	0	0	0	0	1.755	1.678	1.634	1.731	1.398	1.685	0.939	0.000	0.000	0.000	0.000	0.000	0.000	0.000	0.000	0.000	0.000	0.000	0.000	0.000	0.000	80	534	5692	5287	0.812	Error	Error	3626	2066	0	0	3313	1974	0	0	0	0
1	12	14	"ARG80"	"YMR042W"	3720	32680	90	2008	1827	615	67	76	44	100	100	0	1889	1758	619	102	114	50	100	100	0	0	0	0	0	0	0	0	0	0	0	0	0	0	0	0	0	0	0	1.086	1.063	1.097	1.091	1.306	1.078	0.916	0.000	0.000	0.000	0.000	0.000	0.000	0.000	0.000	0.000	0.000	0.000	0.000	0.000	0.000	52	414	3728	3416	0.119	Error	Error	1941	1787	0	0	1760	1656	0	0	0	0
1	13	14	""	"YMR057C"	3910	32680	100	371	1301	2250	65	73	33	88	86	0	321	900	1415	99	106	29	86	82	0	0	0	0	0	0	0	0	0	0	0	0	0	0	0	0	0	0	0	1.378	1.543	1.458	1.468	2.227	1.660	0.804	0.000	0.000	0.000	0.000	0.000	0.000	0.000	0.000	0.000	0.000	0.000	0.000	0.000	0.000	80	520	528	2037	0.463	Error	Error	306	222	0	0	1236	801	0	0	-100	0
1	14	14	""	"YMR073C"	4110	32690	90	2996	2875	880	63	67	21	100	100	0	1675	1590	521	97	100	22	100	100	0	0	0	0	0	0	0	0	0	0	0	0	0	0	0	0	0	0	0	1.859	1.883	1.909	1.944	1.246	1.932	0.918	0.000	0.000	0.000	0.000	0.000	0.000	0.000	0.000	0.000	0.000	0.000	0.000	0.000	0.000	52	420	4511	4305	0.894	Error	Error	2933	1578	0	0	2812	1493	0	0	0	0
1	15	14	""	"YMR087W"	4310	32690	100	3818	3584	1266	63	72	43	100	100	0	807	737	306	101	106	40	97	96	0	0	0	0	0	0	0	0	0	0	0	0	0	0	0	0	0	0	0	5.319	5.536	5.420	5.875	1.513	5.480	0.895	0.000	0.000	0.000	0.000	0.000	0.000	0.000	0.000	0.000	0.000	0.000	0.000	0.000	0.000	80	528	4461	4157	2.411	Error	Error	3755	706	0	0	3521	636	0	0	0	0
1	16	14	""	"YNL047C"	4510	32690	90	1933	1891	357	73	83	35	100	100	0	1194	1136	231	108	113	28	100	100	0	0	0	0	0	0	0	0	0	0	0	0	0	0	0	0	0	0	0	1.713	1.768	1.784	1.786	1.149	1.777	0.941	0.000	0.000	0.000	0.000	0.000	0.000	0.000	0.000	0.000	0.000	0.000	0.000	0.000	0.000	52	420	2946	2846	0.776	Error	Error	1860	1086	0	0	1818	1028	0	0	0	0
1	17	14	"YDJ1"	"YNL064C"	4710	32690	90	10369	10401	1563	101	112	51	100	100	0	6649	6501	1089	119	126	39	100	100	0	0	0	0	0	0	0	0	0	0	0	0	0	0	0	0	0	0	0	1.572	1.614	1.585	1.620	1.128	1.644	0.948	0.000	0.000	0.000	0.000	0.000	0.000	0.000	0.000	0.000	0.000	0.000	0.000	0.000	0.000	52	406	16798	16682	0.653	Error	Error	10268	6530	0	0	10300	6382	0	0	0	0
1	18	14	""	"YNL080C"	4910	32690	90	1137	1135	134	77	86	42	100	100	0	1261	1277	187	114	120	44	100	100	0	0	0	0	0	0	0	0	0	0	0	0	0	0	0	0	0	0	0	0.924	0.910	0.911	0.914	1.158	0.889	0.922	0.000	0.000	0.000	0.000	0.000	0.000	0.000	0.000	0.000	0.000	0.000	0.000	0.000	0.000	52	420	2207	2221	-0.114	Error	Error	1060	1147	0	0	1058	1163	0	0	0	0
1	19	14	"RPS7B"	"YNL096C"	5110	32690	90	2082	2113	396	68	75	39	100	100	0	15739	15098	3554	116	125	48	100	100	0	0	0	0	0	0	0	0	0	0	0	0	0	0	0	0	0	0	0	0.129	0.136	0.136	0.138	1.232	0.128	0.917	0.000	0.000	0.000	0.000	0.000	0.000	0.000	0.000	0.000	0.000	0.000	0.000	0.000	0.000	52	414	17637	17027	-2.956	Error	Error	2014	15623	0	0	2045	14982	0	0	0	0
1	20	14	"DBP2"	"YNL112W"	5310	32700	100	1749	1709	961	80	153	190	95	91	0	3473	3965	2530	119	211	519	88	83	0	0	0	0	0	0	0	0	0	0	0	0	0	0	0	0	0	0	0	0.498	0.424	0.423	0.463	1.589	0.388	0.876	0.000	0.000	0.000	0.000	0.000	0.000	0.000	0.000	0.000	0.000	0.000	0.000	0.000	0.000	80	455	5023	5475	-1.007	Error	Error	1669	3354	0	0	1629	3846	0	0	0	0
1	21	14	"TEP1"	"YNL128W"	5510	32690	110	584	574	196	116	211	217	88	56	0	621	596	227	144	261	484	50	0	0	0	0	0	0	0	0	0	0	0	0	0	0	0	0	0	0	0	0	0.981	1.013	1.008	1.050	1.728	0.922	0.692	0.000	0.000	0.000	0.000	0.000	0.000	0.000	0.000	0.000	0.000	0.000	0.000	0.000	0.000	80	576	945	910	-0.027	Error	Error	468	477	0	0	458	452	0	0	0	0
1	1	15	"SFB2"	"YNL049C"	1510	32880	80	730	722	311	62	67	23	100	100	0	709	820	460	101	104	22	100	100	0	0	0	0	0	0	0	0	0	0	0	0	0	0	0	0	0	0	0	1.099	0.918	0.909	1.017	1.501	0.808	0.891	0.000	0.000	0.000	0.000	0.000	0.000	0.000	0.000	0.000	0.000	0.000	0.000	0.000	0.000	52	332	1276	1379	0.136	Error	Error	668	608	0	0	660	719	0	0	0	0
1	2	15	"SUN4"	"YNL066W"	1720	32880	100	2026	1897	808	61	64	20	100	100	0	4809	4640	2066	100	103	26	100	100	0	0	0	0	0	0	0	0	0	0	0	0	0	0	0	0	0	0	0	0.417	0.404	0.403	0.409	1.593	0.389	0.913	0.000	0.000	0.000	0.000	0.000	0.000	0.000	0.000	0.000	0.000	0.000	0.000	0.000	0.000	80	534	6674	6376	-1.261	Error	Error	1965	4709	0	0	1836	4540	0	0	0	0
1	3	15	"PMS1"	"YNL082W"	1910	32880	90	1197	1288	827	65	69	19	100	100	0	812	893	629	104	107	28	100	100	0	0	0	0	0	0	0	0	0	0	0	0	0	0	0	0	0	0	0	1.599	1.550	1.634	1.644	1.416	1.458	0.865	0.000	0.000	0.000	0.000	0.000	0.000	0.000	0.000	0.000	0.000	0.000	0.000	0.000	0.000	52	414	1840	2012	0.677	Error	Error	1132	708	0	0	1223	789	0	0	0	0
1	4	15	"RAS2"	"YNL098C"	2110	32880	90	9186	8647	1821	79	86	31	100	100	0	4624	4332	1198	111	118	33	100	100	0	0	0	0	0	0	0	0	0	0	0	0	0	0	0	0	0	0	0	2.018	2.030	1.967	2.105	1.321	1.990	0.939	0.000	0.000	0.000	0.000	0.000	0.000	0.000	0.000	0.000	0.000	0.000	0.000	0.000	0.000	52	420	13620	12789	1.013	Error	Error	9107	4513	0	0	8568	4221	0	0	0	0
1	5	15	""	"YNL114C"	2320	32880	90	3547	3423	944	75	84	34	100	100	0	3900	3870	1239	105	114	35	100	100	0	0	0	0	0	0	0	0	0	0	0	0	0	0	0	0	0	0	0	0.915	0.889	0.873	0.906	1.278	0.858	0.926	0.000	0.000	0.000	0.000	0.000	0.000	0.000	0.000	0.000	0.000	0.000	0.000	0.000	0.000	52	420	7267	7113	-0.128	Error	Error	3472	3795	0	0	3348	3765	0	0	0	0
1	6	15	"CPT1"	"YNL130C"	2520	32880	90	3587	3368	754	80	88	34	100	100	0	4419	4243	1021	112	121	43	100	100	0	0	0	0	0	0	0	0	0	0	0	0	0	0	0	0	0	0	0	0.814	0.796	0.790	0.802	1.215	0.771	0.928	0.000	0.000	0.000	0.000	0.000	0.000	0.000	0.000	0.000	0.000	0.000	0.000	0.000	0.000	52	420	7814	7419	-0.296	Error	Error	3507	4307	0	0	3288	4131	0	0	0	0
1	7	15	""	"YNL051W"	2710	32880	90	3566	3601	957	76	84	35	100	100	0	2338	2301	795	106	116	40	100	100	0	0	0	0	0	0	0	0	0	0	0	0	0	0	0	0	0	0	0	1.564	1.606	1.547	1.684	1.380	1.551	0.919	0.000	0.000	0.000	0.000	0.000	0.000	0.000	0.000	0.000	0.000	0.000	0.000	0.000	0.000	52	420	5722	5720	0.645	Error	Error	3490	2232	0	0	3525	2195	0	0	0	0
1	8	15	"FKH2"	"YNL068C"	2920	32880	90	1705	1720	440	79	93	49	100	100	0	1012	1014	294	109	119	42	100	100	0	0	0	0	0	0	0	0	0	0	0	0	0	0	0	0	0	0	0	1.801	1.813	1.872	1.849	1.238	1.811	0.917	0.000	0.000	0.000	0.000	0.000	0.000	0.000	0.000	0.000	0.000	0.000	0.000	0.000	0.000	52	420	2529	2546	0.849	Error	Error	1626	903	0	0	1641	905	0	0	0	0
1	9	15	"END3"	"YNL084C"	3110	32880	90	4447	4302	948	82	104	76	100	100	0	2122	2001	549	115	132	66	100	100	0	0	0	0	0	0	0	0	0	0	0	0	0	0	0	0	0	0	0	2.175	2.238	2.242	2.306	1.225	2.174	0.948	0.000	0.000	0.000	0.000	0.000	0.000	0.000	0.000	0.000	0.000	0.000	0.000	0.000	0.000	52	420	6372	6106	1.121	Error	Error	4365	2007	0	0	4220	1886	0	0	0	0
1	10	15	""	"YNL100W"	3320	32880	90	7572	6656	2675	71	86	63	100	100	0	2156	1903	894	109	128	134	98	96	0	0	0	0	0	0	0	0	0	0	0	0	0	0	0	0	0	0	0	3.664	3.671	3.663	3.996	1.487	3.576	0.928	0.000	0.000	0.000	0.000	0.000	0.000	0.000	0.000	0.000	0.000	0.000	0.000	0.000	0.000	52	420	9548	8379	1.874	Error	Error	7501	2047	0	0	6585	1794	0	0	0	0
1	11	15	""	"YNL116W"	3520	32880	90	1090	1132	232	78	100	90	100	100	0	732	723	169	111	132	97	100	100	0	0	0	0	0	0	0	0	0	0	0	0	0	0	0	0	0	0	0	1.630	1.722	1.706	1.754	1.235	1.766	0.877	0.000	0.000	0.000	0.000	0.000	0.000	0.000	0.000	0.000	0.000	0.000	0.000	0.000	0.000	52	414	1633	1666	0.705	Error	Error	1012	621	0	0	1054	612	0	0	0	0
1	12	15	""	"YNL132W"	3720	32880	90	867	808	249	70	103	109	100	96	0	2014	2011	662	100	133	94	100	100	0	0	0	0	0	0	0	0	0	0	0	0	0	0	0	0	0	0	0	0.416	0.386	0.370	0.384	1.343	0.376	0.895	0.000	0.000	0.000	0.000	0.000	0.000	0.000	0.000	0.000	0.000	0.000	0.000	0.000	0.000	52	414	2711	2649	-1.264	Error	Error	797	1914	0	0	738	1911	0	0	0	0
1	13	15	"MSG5"	"YNL053W"	3910	32890	110	1328	1344	536	71	109	118	98	96	0	1172	1098	548	103	134	101	87	86	0	0	0	0	0	0	0	0	0	0	0	0	0	0	0	0	0	0	0	1.176	1.279	1.227	1.569	2.139	1.177	0.883	0.000	0.000	0.000	0.000	0.000	0.000	0.000	0.000	0.000	0.000	0.000	0.000	0.000	0.000	80	576	2326	2268	0.234	Error	Error	1257	1069	0	0	1273	995	0	0	0	0
1	14	15	"TOM7"	"YNL070W"	4110	32890	100	8596	7804	3262	67	92	84	100	100	0	9134	7717	3958	101	123	81	100	98	0	0	0	0	0	0	0	0	0	0	0	0	0	0	0	0	0	0	0	0.944	1.016	1.019	1.181	1.698	0.959	0.932	0.000	0.000	0.000	0.000	0.000	0.000	0.000	0.000	0.000	0.000	0.000	0.000	0.000	0.000	80	520	17562	15353	-0.083	Error	Error	8529	9033	0	0	7737	7616	0	0	0	0
1	15	15	""	"YNL086W"	4310	32880	90	847	783	292	69	102	99	94	90	0	761	695	273	102	135	114	92	88	0	0	0	0	0	0	0	0	0	0	0	0	0	0	0	0	0	0	0	1.181	1.204	1.204	1.221	1.347	1.193	0.868	0.000	0.000	0.000	0.000	0.000	0.000	0.000	0.000	0.000	0.000	0.000	0.000	0.000	0.000	52	414	1437	1307	0.239	Error	Error	778	659	0	0	714	593	0	0	0	0
1	16	15	"POL1"	"YNL102W"	4520	32890	80	797	903	660	78	107	84	100	94	0	865	961	580	112	135	70	100	96	0	0	0	0	0	0	0	0	0	0	0	0	0	0	0	0	0	0	0	0.955	0.972	0.953	1.017	1.648	1.047	0.663	0.000	0.000	0.000	0.000	0.000	0.000	0.000	0.000	0.000	0.000	0.000	0.000	0.000	0.000	52	340	1472	1674	-0.067	Error	Error	719	753	0	0	825	849	0	0	0	0
1	17	15	"DCP2"	"YNL118C"	4720	32880	120	1402	1345	982	114	156	142	79	68	0	1140	1244	991	119	137	75	74	69	0	0	0	0	0	0	0	0	0	0	0	0	0	0	0	0	0	0	0	1.262	1.094	1.153	1.391	2.399	1.046	0.887	0.000	0.000	0.000	0.000	0.000	0.000	0.000	0.000	0.000	0.000	0.000	0.000	0.000	0.000	120	647	2309	2356	0.335	Error	Error	1288	1021	0	0	1231	1125	0	0	0	0
1	18	15	""	"YNL134C"	4910	32890	100	39178	34519	10834	94	112	82	100	100	0	1229	1065	411	110	116	40	97	95	0	0	0	0	0	0	0	0	0	0	0	0	0	0	0	0	0	0	0	34.928	36.047	35.077	36.460	1.321	35.391	0.934	0.000	0.000	0.000	0.000	0.000	0.000	0.000	0.000	0.000	0.000	0.000	0.000	0.000	0.000	80	498	40203	35380	5.126	Error	Error	39084	1119	0	0	34425	955	0	0	0	0
1	19	15	"CMK2"	"YOL016C"	5110	32890	90	1472	1799	1497	79	87	38	100	100	0	551	738	893	112	119	33	100	98	0	0	0	0	0	0	0	0	0	0	0	0	0	0	0	0	0	0	0	3.173	2.748	3.207	3.529	1.874	2.201	0.778	0.000	0.000	0.000	0.000	0.000	0.000	0.000	0.000	0.000	0.000	0.000	0.000	0.000	0.000	52	420	1832	2346	1.666	Error	Error	1393	439	0	0	1720	626	0	0	0	0
1	20	15	""	"YOL032W"	5330	32880	140	1181	1990	1854	104	178	203	73	64	0	619	676	461	132	212	231	65	50	0	0	0	0	0	0	0	0	0	0	0	0	0	0	0	0	0	0	0	2.211	3.467	3.336	2.607	2.640	4.117	0.603	0.000	0.000	0.000	0.000	0.000	0.000	0.000	0.000	0.000	0.000	0.000	0.000	0.000	0.000	156	694	1564	2430	1.145	Error	Error	1077	487	0	0	1886	544	0	0	0	0
1	21	15	""	"YOL048C"	5510	32890	100	1636	1646	726	121	209	213	97	93	0	586	684	529	147	260	262	77	35	0	0	0	0	0	0	0	0	0	0	0	0	0	0	0	0	0	0	0	3.451	2.840	3.276	3.477	1.786	2.267	0.593	0.000	0.000	0.000	0.000	0.000	0.000	0.000	0.000	0.000	0.000	0.000	0.000	0.000	0.000	80	458	1954	2062	1.787	Error	Error	1515	439	0	0	1525	537	0	0	0	0
1	1	16	""	"YOL063C"	1520	33080	80	838	1162	1198	61	64	16	100	100	0	471	714	703	102	105	20	100	98	0	0	0	0	0	0	0	0	0	0	0	0	0	0	0	0	0	0	0	2.106	1.799	1.894	1.934	1.932	1.848	0.795	0.000	0.000	0.000	0.000	0.000	0.000	0.000	0.000	0.000	0.000	0.000	0.000	0.000	0.000	52	340	1146	1713	1.074	Error	Error	777	369	0	0	1101	612	0	0	0	0
1	2	16	""	"YOL080C"	1720	33080	90	1093	1160	716	63	66	20	100	100	0	1862	1698	544	105	106	23	100	100	0	0	0	0	0	0	0	0	0	0	0	0	0	0	0	0	0	0	0	0.586	0.689	0.612	0.674	1.360	0.748	0.773	0.000	0.000	0.000	0.000	0.000	0.000	0.000	0.000	0.000	0.000	0.000	0.000	0.000	0.000	52	420	2787	2690	-0.770	Error	Error	1030	1757	0	0	1097	1593	0	0	0	0
1	3	16	"COQ3"	"YOL096C"	1910	33080	80	2114	2043	748	67	72	21	100	100	0	818	797	328	106	109	25	98	98	0	0	0	0	0	0	0	0	0	0	0	0	0	0	0	0	0	0	0	2.875	2.860	2.837	3.168	1.672	2.656	0.909	0.000	0.000	0.000	0.000	0.000	0.000	0.000	0.000	0.000	0.000	0.000	0.000	0.000	0.000	52	340	2759	2667	1.524	Error	Error	2047	712	0	0	1976	691	0	0	0	0
1	4	16	"TLG2"	"YOL018C"	2120	33080	90	2587	2883	1697	73	79	29	100	100	0	1091	1256	1030	110	116	34	100	100	0	0	0	0	0	0	0	0	0	0	0	0	0	0	0	0	0	0	0	2.563	2.452	2.707	2.789	1.420	2.200	0.836	0.000	0.000	0.000	0.000	0.000	0.000	0.000	0.000	0.000	0.000	0.000	0.000	0.000	0.000	52	420	3495	3956	1.358	Error	Error	2514	981	0	0	2810	1146	0	0	0	0
1	5	16	""	"YOL034W"	2320	33080	90	774	858	554	75	81	31	100	100	0	753	773	427	105	112	32	100	100	0	0	0	0	0	0	0	0	0	0	0	0	0	0	0	0	0	0	0	1.079	1.172	1.150	1.198	1.371	1.225	0.930	0.000	0.000	0.000	0.000	0.000	0.000	0.000	0.000	0.000	0.000	0.000	0.000	0.000	0.000	52	420	1347	1451	0.109	Error	Error	699	648	0	0	783	668	0	0	0	0
1	6	16	""	"YOL050C"	2520	33080	90	1432	1387	407	76	83	28	100	100	0	1075	1001	318	108	113	27	100	100	0	0	0	0	0	0	0	0	0	0	0	0	0	0	0	0	0	0	0	1.402	1.468	1.432	1.515	1.287	1.511	0.916	0.000	0.000	0.000	0.000	0.000	0.000	0.000	0.000	0.000	0.000	0.000	0.000	0.000	0.000	52	420	2323	2204	0.488	Error	Error	1356	967	0	0	1311	893	0	0	0	0
1	7	16	"INP54"	"YOL065C"	2720	33080	90	1783	1657	644	70	75	27	100	100	0	747	819	336	103	108	31	100	100	0	0	0	0	0	0	0	0	0	0	0	0	0	0	0	0	0	0	0	2.660	2.216	2.252	2.238	1.455	2.260	0.882	0.000	0.000	0.000	0.000	0.000	0.000	0.000	0.000	0.000	0.000	0.000	0.000	0.000	0.000	52	420	2357	2303	1.411	Error	Error	1713	644	0	0	1587	716	0	0	0	0
1	8	16	""	"YOL082W"	2910	33080	90	6735	6382	1545	72	83	47	100	100	0	949	987	777	103	110	36	100	100	0	0	0	0	0	0	0	0	0	0	0	0	0	0	0	0	0	0	0	7.876	7.138	8.457	8.129	1.459	7.278	0.548	0.000	0.000	0.000	0.000	0.000	0.000	0.000	0.000	0.000	0.000	0.000	0.000	0.000	0.000	52	420	7509	7194	2.977	Error	Error	6663	846	0	0	6310	884	0	0	0	0
1	9	16	""	"YOL098C"	3120	33080	90	5688	5199	1915	73	85	42	100	100	0	8476	7477	3206	103	115	47	100	100	0	0	0	0	0	0	0	0	0	0	0	0	0	0	0	0	0	0	0	0.671	0.695	0.718	0.727	1.326	0.678	0.936	0.000	0.000	0.000	0.000	0.000	0.000	0.000	0.000	0.000	0.000	0.000	0.000	0.000	0.000	52	420	13988	12500	-0.576	Error	Error	5615	8373	0	0	5126	7374	0	0	0	0
1	10	16	"TAT2"	"YOL020W"	3320	33080	90	1711	1675	458	68	89	149	100	100	0	2319	2267	623	105	128	143	100	100	0	0	0	0	0	0	0	0	0	0	0	0	0	0	0	0	0	0	0	0.742	0.743	0.738	0.744	1.266	0.745	0.925	0.000	0.000	0.000	0.000	0.000	0.000	0.000	0.000	0.000	0.000	0.000	0.000	0.000	0.000	52	420	3857	3769	-0.430	Error	Error	1643	2214	0	0	1607	2162	0	0	0	0
1	11	16	""	"YOL036W"	3520	33080	100	1678	1707	876	66	100	145	95	90	0	2013	2109	1164	106	131	141	96	91	0	0	0	0	0	0	0	0	0	0	0	0	0	0	0	0	0	0	0	0.845	0.819	0.836	0.863	1.657	0.793	0.913	0.000	0.000	0.000	0.000	0.000	0.000	0.000	0.000	0.000	0.000	0.000	0.000	0.000	0.000	80	529	3519	3644	-0.242	Error	Error	1612	1907	0	0	1641	2003	0	0	0	0
1	12	16	"SPE2"	"YOL052C"	3720	33090	100	1454	1320	546	63	79	58	100	97	0	1299	1287	570	99	114	61	97	96	0	0	0	0	0	0	0	0	0	0	0	0	0	0	0	0	0	0	0	1.159	1.058	1.040	1.133	1.633	1.037	0.916	0.000	0.000	0.000	0.000	0.000	0.000	0.000	0.000	0.000	0.000	0.000	0.000	0.000	0.000	80	511	2591	2445	0.213	Error	Error	1391	1200	0	0	1257	1188	0	0	0	0
1	13	16	"RTG1"	"YOL067C"	3910	33090	100	482	1163	1575	62	77	58	90	77	0	526	910	1075	99	111	50	90	77	0	0	0	0	0	0	0	0	0	0	0	0	0	0	0	0	0	0	0	0.984	1.358	1.165	1.223	1.902	1.481	0.835	0.000	0.000	0.000	0.000	0.000	0.000	0.000	0.000	0.000	0.000	0.000	0.000	0.000	0.000	80	497	847	1912	-0.024	Error	Error	420	427	0	0	1101	811	0	0	0	0
1	14	16	""	"YOL084W"	4110	33090	100	1051	988	413	64	76	51	100	98	0	352	344	142	100	110	49	82	81	0	0	0	0	0	0	0	0	0	0	0	0	0	0	0	0	0	0	0	3.917	3.787	3.942	4.419	1.769	3.754	0.727	0.000	0.000	0.000	0.000	0.000	0.000	0.000	0.000	0.000	0.000	0.000	0.000	0.000	0.000	80	520	1239	1168	1.970	Error	Error	987	252	0	0	924	244	0	0	0	0
1	15	16	"PKH2"	"YOL100W"	4310	33090	90	9361	8970	3008	68	80	56	100	100	0	2924	2847	1158	102	113	53	100	100	0	0	0	0	0	0	0	0	0	0	0	0	0	0	0	0	0	0	0	3.293	3.243	3.347	3.416	1.318	3.103	0.913	0.000	0.000	0.000	0.000	0.000	0.000	0.000	0.000	0.000	0.000	0.000	0.000	0.000	0.000	52	420	12115	11647	1.719	Error	Error	9293	2822	0	0	8902	2745	0	0	0	0
1	16	16	""	"YOL022C"	4520	33090	100	2251	2226	935	87	105	83	100	100	0	2741	2542	1037	121	137	88	100	98	0	0	0	0	0	0	0	0	0	0	0	0	0	0	0	0	0	0	0	0.826	0.884	0.869	0.866	1.512	0.894	0.913	0.000	0.000	0.000	0.000	0.000	0.000	0.000	0.000	0.000	0.000	0.000	0.000	0.000	0.000	80	526	4784	4560	-0.276	Error	Error	2164	2620	0	0	2139	2421	0	0	0	0
1	17	16	"PRE6"	"YOL038W"	4710	33090	110	8755	7889	3111	90	128	134	100	100	0	3506	3154	1441	112	126	67	96	93	0	0	0	0	0	0	0	0	0	0	0	0	0	0	0	0	0	0	0	2.553	2.564	2.598	3.148	2.059	2.519	0.946	0.000	0.000	0.000	0.000	0.000	0.000	0.000	0.000	0.000	0.000	0.000	0.000	0.000	0.000	80	564	12059	10841	1.352	Error	Error	8665	3394	0	0	7799	3042	0	0	0	0
1	18	16	""	"YOL053W"	4910	33090	100	2894	2758	947	81	88	43	98	98	0	843	741	305	110	112	22	97	95	0	0	0	0	0	0	0	0	0	0	0	0	0	0	0	0	0	0	0	3.838	4.242	4.109	5.040	1.795	4.115	0.920	0.000	0.000	0.000	0.000	0.000	0.000	0.000	0.000	0.000	0.000	0.000	0.000	0.000	0.000	80	512	3546	3308	1.940	Error	Error	2813	733	0	0	2677	631	0	0	0	0
1	19	16	"NUF2"	"YOL069W"	5110	33090	100	2384	2434	1134	71	82	62	100	98	0	1633	1755	940	111	119	77	97	92	0	0	0	0	0	0	0	0	0	0	0	0	0	0	0	0	0	0	0	1.520	1.437	1.425	1.554	1.571	1.378	0.894	0.000	0.000	0.000	0.000	0.000	0.000	0.000	0.000	0.000	0.000	0.000	0.000	0.000	0.000	80	486	3835	4007	0.604	Error	Error	2313	1522	0	0	2363	1644	0	0	0	0
1	20	16	"ADH1"	"YOL086C"	5300	33070	140	2211	6501	7581	76	132	173	81	69	0	1008	4728	5849	118	169	200	71	62	0	0	0	0	0	0	0	0	0	0	0	0	0	0	0	0	0	0	0	2.399	1.394	1.441	1.485	1.817	1.337	0.943	0.000	0.000	0.000	0.000	0.000	0.000	0.000	0.000	0.000	0.000	0.000	0.000	0.000	0.000	156	743	3025	11035	1.262	Error	Error	2135	890	0	0	6425	4610	0	0	0	0
1	21	16	"TPT1"	"YOL102C"	5510	33090	120	664	761	541	74	129	159	76	65	0	535	669	471	114	171	186	70	54	0	0	0	0	0	0	0	0	0	0	0	0	0	0	0	0	0	0	0	1.401	1.238	1.230	1.324	1.759	1.119	0.846	0.000	0.000	0.000	0.000	0.000	0.000	0.000	0.000	0.000	0.000	0.000	0.000	0.000	0.000	120	675	1011	1242	0.487	Error	Error	590	421	0	0	687	555	0	0	0	0
1	1	17	"RPL33B"	"YOR234C"	1510	33280	100	1328	1313	465	64	67	18	100	100	0	7830	7391	3296	107	114	39	100	100	0	0	0	0	0	0	0	0	0	0	0	0	0	0	0	0	0	0	0	0.164	0.171	0.166	0.193	1.702	0.157	0.910	0.000	0.000	0.000	0.000	0.000	0.000	0.000	0.000	0.000	0.000	0.000	0.000	0.000	0.000	80	532	8987	8533	-2.611	Error	Error	1264	7723	0	0	1249	7284	0	0	0	0
1	2	17	"CLP1"	"YOR250C"	1730	33280	90	1380	1336	497	66	68	19	100	100	0	1485	1523	480	107	116	42	100	100	0	0	0	0	0	0	0	0	0	0	0	0	0	0	0	0	0	0	0	0.954	0.897	0.881	0.897	1.307	0.938	0.860	0.000	0.000	0.000	0.000	0.000	0.000	0.000	0.000	0.000	0.000	0.000	0.000	0.000	0.000	52	420	2692	2686	-0.069	Error	Error	1314	1378	0	0	1270	1416	0	0	0	0
1	3	17	"PNT1"	"YOR266W"	1930	33280	90	1958	2511	2106	69	72	20	100	100	0	1041	1445	1449	109	115	31	100	100	0	0	0	0	0	0	0	0	0	0	0	0	0	0	0	0	0	0	0	2.027	1.828	2.095	2.023	1.604	1.699	0.821	0.000	0.000	0.000	0.000	0.000	0.000	0.000	0.000	0.000	0.000	0.000	0.000	0.000	0.000	52	414	2821	3778	1.019	Error	Error	1889	932	0	0	2442	1336	0	0	0	0
1	4	17	""	"YOR282W"	2120	33280	100	495	479	140	71	77	28	100	100	0	520	478	155	110	117	48	95	91	0	0	0	0	0	0	0	0	0	0	0	0	0	0	0	0	0	0	0	1.034	1.109	1.071	1.182	1.523	1.076	0.889	0.000	0.000	0.000	0.000	0.000	0.000	0.000	0.000	0.000	0.000	0.000	0.000	0.000	0.000	80	512	834	776	0.048	Error	Error	424	410	0	0	408	368	0	0	0	0
1	5	17	""	"YOR298W"	2310	33280	90	1512	1415	508	70	76	30	100	100	0	1259	1206	516	105	112	52	100	98	0	0	0	0	0	0	0	0	0	0	0	0	0	0	0	0	0	0	0	1.250	1.222	1.235	1.340	1.487	1.156	0.906	0.000	0.000	0.000	0.000	0.000	0.000	0.000	0.000	0.000	0.000	0.000	0.000	0.000	0.000	52	414	2596	2446	0.321	Error	Error	1442	1154	0	0	1345	1101	0	0	0	0
1	6	17	"SPS4"	"YOR313C"	2520	33280	90	5528	5706	2406	67	71	21	100	100	0	2299	2528	1440	102	106	27	100	100	0	0	0	0	0	0	0	0	0	0	0	0	0	0	0	0	0	0	0	2.486	2.324	2.489	2.480	1.349	2.222	0.894	0.000	0.000	0.000	0.000	0.000	0.000	0.000	0.000	0.000	0.000	0.000	0.000	0.000	0.000	52	420	7658	8065	1.314	Error	Error	5461	2197	0	0	5639	2426	0	0	0	0
1	7	17	"DFR1"	"YOR236W"	2720	33280	90	2188	2001	693	69	73	26	100	100	0	2650	2386	903	101	107	30	100	100	0	0	0	0	0	0	0	0	0	0	0	0	0	0	0	0	0	0	0	0.831	0.846	0.862	0.883	1.308	0.826	0.921	0.000	0.000	0.000	0.000	0.000	0.000	0.000	0.000	0.000	0.000	0.000	0.000	0.000	0.000	52	420	4668	4217	-0.267	Error	Error	2119	2549	0	0	1932	2285	0	0	0	0
1	8	17	""	"YOR252W"	2910	33280	90	2565	2380	766	73	81	34	100	100	0	3099	2750	1110	107	118	55	100	100	0	0	0	0	0	0	0	0	0	0	0	0	0	0	0	0	0	0	0	0.833	0.873	0.891	0.932	1.384	0.821	0.943	0.000	0.000	0.000	0.000	0.000	0.000	0.000	0.000	0.000	0.000	0.000	0.000	0.000	0.000	52	420	5484	4950	-0.264	Error	Error	2492	2992	0	0	2307	2643	0	0	0	0
1	9	17	""	"YOR268C"	3110	33280	90	276	268	89	73	78	25	96	92	0	298	297	93	107	113	31	96	94	0	0	0	0	0	0	0	0	0	0	0	0	0	0	0	0	0	0	0	1.063	1.026	1.036	0.984	1.876	1.004	0.748	0.000	0.000	0.000	0.000	0.000	0.000	0.000	0.000	0.000	0.000	0.000	0.000	0.000	0.000	52	420	394	385	0.088	Error	Error	203	191	0	0	195	190	0	0	0	0
1	10	17	""	"YOR284W"	3310	33280	90	1152	1266	537	67	71	24	100	100	0	500	502	149	102	110	37	100	98	0	0	0	0	0	0	0	0	0	0	0	0	0	0	0	0	0	0	0	2.726	2.997	2.756	3.093	1.611	3.417	0.737	0.000	0.000	0.000	0.000	0.000	0.000	0.000	0.000	0.000	0.000	0.000	0.000	0.000	0.000	52	420	1483	1599	1.447	Error	Error	1085	398	0	0	1199	400	0	0	0	0
1	11	17	""	"YOR300W"	3520	33280	90	1235	1229	721	60	64	23	100	100	0	1073	1132	957	95	97	20	100	100	0	0	0	0	0	0	0	0	0	0	0	0	0	0	0	0	0	0	0	1.201	1.127	1.237	1.243	1.380	0.977	0.894	0.000	0.000	0.000	0.000	0.000	0.000	0.000	0.000	0.000	0.000	0.000	0.000	0.000	0.000	52	420	2153	2206	0.265	Error	Error	1175	978	0	0	1169	1037	0	0	0	0
1	12	17	""	"YOR315W"	3720	33280	90	3292	3123	1052	59	62	19	100	100	0	2726	2420	1002	96	99	36	100	100	0	0	0	0	0	0	0	0	0	0	0	0	0	0	0	0	0	0	0	1.229	1.318	1.309	1.396	1.347	1.274	0.937	0.000	0.000	0.000	0.000	0.000	0.000	0.000	0.000	0.000	0.000	0.000	0.000	0.000	0.000	52	414	5863	5388	0.298	Error	Error	3233	2630	0	0	3064	2324	0	0	0	0
1	13	17	""	"YOR238W"	3920	33290	100	2658	2637	805	58	61	19	100	100	0	1531	1488	483	95	98	34	98	98	0	0	0	0	0	0	0	0	0	0	0	0	0	0	0	0	0	0	0	1.811	1.851	1.876	1.892	1.398	1.866	0.919	0.000	0.000	0.000	0.000	0.000	0.000	0.000	0.000	0.000	0.000	0.000	0.000	0.000	0.000	80	513	4036	3972	0.856	Error	Error	2600	1436	0	0	2579	1393	0	0	0	0
1	14	17	"SEC63"	"YOR254C"	4110	33290	90	5434	5325	1630	61	62	19	100	100	0	9040	8657	3235	96	99	20	100	100	0	0	0	0	0	0	0	0	0	0	0	0	0	0	0	0	0	0	0	0.601	0.615	0.604	0.631	1.345	0.576	0.928	0.000	0.000	0.000	0.000	0.000	0.000	0.000	0.000	0.000	0.000	0.000	0.000	0.000	0.000	52	414	14317	13825	-0.735	Error	Error	5373	8944	0	0	5264	8561	0	0	0	0
1	15	17	"VPH1"	"YOR270C"	4310	33290	90	8703	8153	2320	64	67	19	100	100	0	9048	9103	3430	103	105	24	100	100	0	0	0	0	0	0	0	0	0	0	0	0	0	0	0	0	0	0	0	0.966	0.899	0.911	0.943	1.330	0.841	0.925	0.000	0.000	0.000	0.000	0.000	0.000	0.000	0.000	0.000	0.000	0.000	0.000	0.000	0.000	52	420	17584	17089	-0.050	Error	Error	8639	8945	0	0	8089	9000	0	0	0	0
1	16	17	""	"YOR286W"	4520	33290	90	4658	4220	1342	74	90	138	100	100	0	5672	5334	1709	110	115	31	100	100	0	0	0	0	0	0	0	0	0	0	0	0	0	0	0	0	0	0	0	0.824	0.794	0.798	0.793	1.372	0.795	0.930	0.000	0.000	0.000	0.000	0.000	0.000	0.000	0.000	0.000	0.000	0.000	0.000	0.000	0.000	52	420	10146	9370	-0.279	Error	Error	4584	5562	0	0	4146	5224	0	0	0	0
1	17	17	""	"YOR302W"	4710	33290	90	2606	3937	3203	71	72	16	100	100	0	1578	2289	1924	101	102	18	100	100	0	0	0	0	0	0	0	0	0	0	0	0	0	0	0	0	0	0	0	1.716	1.767	1.660	1.888	1.513	1.763	0.891	0.000	0.000	0.000	0.000	0.000	0.000	0.000	0.000	0.000	0.000	0.000	0.000	0.000	0.000	52	420	4012	6054	0.779	Error	Error	2535	1477	0	0	3866	2188	0	0	0	0
1	18	17	"FAA1"	"YOR317W"	4910	33290	90	5798	5443	1030	70	72	20	100	100	0	3231	3022	709	105	108	21	100	100	0	0	0	0	0	0	0	0	0	0	0	0	0	0	0	0	0	0	0	1.832	1.842	1.847	1.876	1.156	1.859	0.924	0.000	0.000	0.000	0.000	0.000	0.000	0.000	0.000	0.000	0.000	0.000	0.000	0.000	0.000	52	420	8854	8290	0.874	Error	Error	5728	3126	0	0	5373	2917	0	0	0	0
1	19	17	""	"YOR240W"	5110	33290	90	2837	2846	695	66	67	17	100	100	0	3365	3270	755	107	109	21	100	100	0	0	0	0	0	0	0	0	0	0	0	0	0	0	0	0	0	0	0	0.851	0.879	0.884	0.877	1.157	0.878	0.913	0.000	0.000	0.000	0.000	0.000	0.000	0.000	0.000	0.000	0.000	0.000	0.000	0.000	0.000	52	420	6029	5943	-0.234	Error	Error	2771	3258	0	0	2780	3163	0	0	0	0
1	20	17	""	"YOR256C"	5310	33290	90	2296	2360	496	64	66	18	100	100	0	1559	1569	379	109	110	21	100	100	0	0	0	0	0	0	0	0	0	0	0	0	0	0	0	0	0	0	0	1.539	1.573	1.551	1.592	1.187	1.613	0.915	0.000	0.000	0.000	0.000	0.000	0.000	0.000	0.000	0.000	0.000	0.000	0.000	0.000	0.000	52	420	3682	3756	0.622	Error	Error	2232	1450	0	0	2296	1460	0	0	0	0
1	21	17	"YTM1"	"YOR272W"	5510	33290	90	1478	1502	375	63	65	16	100	100	0	3060	3057	802	108	110	22	100	100	0	0	0	0	0	0	0	0	0	0	0	0	0	0	0	0	0	0	0	0.479	0.488	0.493	0.490	1.231	0.483	0.915	0.000	0.000	0.000	0.000	0.000	0.000	0.000	0.000	0.000	0.000	0.000	0.000	0.000	0.000	52	414	4367	4388	-1.061	Error	Error	1415	2952	0	0	1439	2949	0	0	0	0
1	1	18	"MPD1"	"YOR288C"	1510	33480	100	2465	2391	710	64	70	34	100	100	0	2010	1898	644	102	107	36	98	97	0	0	0	0	0	0	0	0	0	0	0	0	0	0	0	0	0	0	0	1.258	1.296	1.263	1.389	1.603	1.282	0.912	0.000	0.000	0.000	0.000	0.000	0.000	0.000	0.000	0.000	0.000	0.000	0.000	0.000	0.000	80	518	4309	4123	0.332	Error	Error	2401	1908	0	0	2327	1796	0	0	0	0
1	2	18	""	"YOR304C-A"	1710	33480	90	1155	1063	522	68	79	47	100	98	0	1149	1154	502	106	116	45	100	100	0	0	0	0	0	0	0	0	0	0	0	0	0	0	0	0	0	0	0	1.042	0.949	0.914	0.919	1.514	0.996	0.893	0.000	0.000	0.000	0.000	0.000	0.000	0.000	0.000	0.000	0.000	0.000	0.000	0.000	0.000	52	420	2130	2043	0.060	Error	Error	1087	1043	0	0	995	1048	0	0	0	0
1	3	18	"HSH49"	"YOR319W"	1910	33480	90	1983	2058	1046	78	101	93	100	98	0	1764	1734	845	115	133	86	100	98	0	0	0	0	0	0	0	0	0	0	0	0	0	0	0	0	0	0	0	1.155	1.223	1.152	1.222	1.457	1.277	0.897	0.000	0.000	0.000	0.000	0.000	0.000	0.000	0.000	0.000	0.000	0.000	0.000	0.000	0.000	52	420	3554	3599	0.208	Error	Error	1905	1649	0	0	1980	1619	0	0	0	0
1	4	18	"GRE1"	"YPL223C"	2120	33480	100	5350	4863	1818	83	114	131	100	100	0	299	284	103	114	135	108	71	32	0	0	0	0	0	0	0	0	0	0	0	0	0	0	0	0	0	0	0	28.470	28.118	27.891	28.331	1.486	30.618	0.278	0.000	0.000	0.000	0.000	0.000	0.000	0.000	0.000	0.000	0.000	0.000	0.000	0.000	0.000	80	526	5452	4950	4.831	Error	Error	5267	185	0	0	4780	170	0	0	0	0
1	5	18	"YAR1"	"YPL239W"	2320	33480	100	5779	5252	2132	72	86	55	100	100	0	3932	3913	1814	105	109	29	100	100	0	0	0	0	0	0	0	0	0	0	0	0	0	0	0	0	0	0	0	1.491	1.360	1.348	1.466	1.498	1.325	0.943	0.000	0.000	0.000	0.000	0.000	0.000	0.000	0.000	0.000	0.000	0.000	0.000	0.000	0.000	80	528	9534	8988	0.577	Error	Error	5707	3827	0	0	5180	3808	0	0	0	0
1	6	18	"BBP1"	"YPL255W"	2520	33480	90	1158	1114	294	67	74	36	100	100	0	1103	1021	340	100	105	28	100	98	0	0	0	0	0	0	0	0	0	0	0	0	0	0	0	0	0	0	0	1.088	1.137	1.152	1.211	1.444	1.111	0.890	0.000	0.000	0.000	0.000	0.000	0.000	0.000	0.000	0.000	0.000	0.000	0.000	0.000	0.000	52	420	2094	1968	0.121	Error	Error	1091	1003	0	0	1047	921	0	0	0	0
1	7	18	"ATP15"	"YPL271W"	2710	33480	90	8022	9173	4120	70	77	34	100	100	0	4051	4205	2180	103	108	26	100	100	0	0	0	0	0	0	0	0	0	0	0	0	0	0	0	0	0	0	0	2.014	2.219	2.191	2.419	1.520	2.097	0.917	0.000	0.000	0.000	0.000	0.000	0.000	0.000	0.000	0.000	0.000	0.000	0.000	0.000	0.000	52	420	11900	13205	1.010	Error	Error	7952	3948	0	0	9103	4102	0	0	0	0
1	8	18	""	"YPR004C"	2910	33480	90	5419	5122	1683	71	85	62	100	100	0	5247	4729	2036	108	126	113	100	100	0	0	0	0	0	0	0	0	0	0	0	0	0	0	0	0	0	0	0	1.041	1.093	1.086	1.196	1.477	1.014	0.935	0.000	0.000	0.000	0.000	0.000	0.000	0.000	0.000	0.000	0.000	0.000	0.000	0.000	0.000	52	420	10487	9672	0.058	Error	Error	5348	5139	0	0	5051	4621	0	0	0	0
1	9	18	"ATP20"	"YPR020W"	3120	33480	90	18466	17110	7274	75	87	59	100	100	0	9835	9824	4525	105	115	54	100	100	0	0	0	0	0	0	0	0	0	0	0	0	0	0	0	0	0	0	0	1.890	1.753	1.771	1.792	1.326	1.666	0.940	0.000	0.000	0.000	0.000	0.000	0.000	0.000	0.000	0.000	0.000	0.000	0.000	0.000	0.000	52	420	28121	26754	0.918	Error	Error	18391	9730	0	0	17035	9719	0	0	0	0
1	10	18	""	"YPL225W"	3310	33480	90	27196	26135	12132	76	98	119	100	100	0	5861	5364	3123	104	119	116	100	100	0	0	0	0	0	0	0	0	0	0	0	0	0	0	0	0	0	0	0	4.711	4.954	5.001	5.624	1.518	4.598	0.926	0.000	0.000	0.000	0.000	0.000	0.000	0.000	0.000	0.000	0.000	0.000	0.000	0.000	0.000	52	420	32877	31319	2.236	Error	Error	27120	5757	0	0	26059	5260	0	0	0	0
1	11	18	"CIN2"	"YPL241C"	3510	33480	90	831	821	235	66	73	29	100	100	0	1190	1107	341	99	102	22	100	100	0	0	0	0	0	0	0	0	0	0	0	0	0	0	0	0	0	0	0	0.701	0.749	0.736	0.760	1.331	0.730	0.907	0.000	0.000	0.000	0.000	0.000	0.000	0.000	0.000	0.000	0.000	0.000	0.000	0.000	0.000	52	420	1856	1763	-0.512	Error	Error	765	1091	0	0	755	1008	0	0	0	0
1	12	18	""	"YPL257W"	3710	33480	90	1436	1327	541	64	67	21	100	100	0	639	595	252	101	103	25	100	92	0	0	0	0	0	0	0	0	0	0	0	0	0	0	0	0	0	0	0	2.550	2.557	2.589	2.900	1.597	2.518	0.916	0.000	0.000	0.000	0.000	0.000	0.000	0.000	0.000	0.000	0.000	0.000	0.000	0.000	0.000	52	420	1910	1757	1.351	Error	Error	1372	538	0	0	1263	494	0	0	0	0
1	13	18	""	"YPL273W"	3920	33480	80	572	1823	2347	59	62	19	100	100	0	538	1386	1553	96	99	25	98	98	0	0	0	0	0	0	0	0	0	0	0	0	0	0	0	0	0	0	0	1.161	1.367	0.871	0.969	2.045	1.533	0.786	0.000	0.000	0.000	0.000	0.000	0.000	0.000	0.000	0.000	0.000	0.000	0.000	0.000	0.000	52	340	955	3054	0.215	Error	Error	513	442	0	0	1764	1290	0	0	0	0
1	14	18	"ICL2"	"YPR006C"	4110	33490	90	1295	1296	290	59	62	29	100	100	0	425	414	138	97	100	27	98	98	0	0	0	0	0	0	0	0	0	0	0	0	0	0	0	0	0	0	0	3.768	3.902	4.034	4.197	1.558	3.866	0.783	0.000	0.000	0.000	0.000	0.000	0.000	0.000	0.000	0.000	0.000	0.000	0.000	0.000	0.000	52	420	1564	1554	1.914	Error	Error	1236	328	0	0	1237	317	0	0	0	0
1	15	18	""	"YPR022C"	4310	33490	90	1213	1837	1566	63	65	18	100	100	0	1139	1547	1295	99	101	23	100	100	0	0	0	0	0	0	0	0	0	0	0	0	0	0	0	0	0	0	0	1.106	1.225	1.153	1.204	1.472	1.228	0.915	0.000	0.000	0.000	0.000	0.000	0.000	0.000	0.000	0.000	0.000	0.000	0.000	0.000	0.000	52	420	2190	3222	0.145	Error	Error	1150	1040	0	0	1774	1448	0	0	0	0
1	16	18	"ALG5"	"YPL227C"	4520	33480	90	2803	2737	652	70	74	30	100	100	0	2523	2384	604	106	109	22	100	100	0	0	0	0	0	0	0	0	0	0	0	0	0	0	0	0	0	0	0	1.131	1.171	1.149	1.177	1.208	1.177	0.931	0.000	0.000	0.000	0.000	0.000	0.000	0.000	0.000	0.000	0.000	0.000	0.000	0.000	0.000	52	420	5150	4945	0.177	Error	Error	2733	2417	0	0	2667	2278	0	0	0	0
1	17	18	"SRP68"	"YPL243W"	4710	33490	90	3456	3399	739	66	67	17	100	100	0	3676	3540	966	104	105	20	100	100	0	0	0	0	0	0	0	0	0	0	0	0	0	0	0	0	0	0	0	0.949	0.970	0.950	0.990	1.249	0.945	0.940	0.000	0.000	0.000	0.000	0.000	0.000	0.000	0.000	0.000	0.000	0.000	0.000	0.000	0.000	52	420	6962	6769	-0.075	Error	Error	3390	3572	0	0	3333	3436	0	0	0	0
1	18	18	"APM1"	"YPL259C"	4920	33490	100	1385	1327	499	61	64	17	100	98	0	1115	1106	432	101	103	20	100	98	0	0	0	0	0	0	0	0	0	0	0	0	0	0	0	0	0	0	0	1.306	1.260	1.226	1.268	1.432	1.265	0.903	0.000	0.000	0.000	0.000	0.000	0.000	0.000	0.000	0.000	0.000	0.000	0.000	0.000	0.000	80	540	2338	2271	0.385	Error	Error	1324	1014	0	0	1266	1005	0	0	0	0
1	19	18	""	"YPL275W"	5110	33490	80	257	255	101	62	64	15	98	98	0	335	333	123	102	104	18	98	96	0	0	0	0	0	0	0	0	0	0	0	0	0	0	0	0	0	0	0	0.837	0.835	0.870	0.857	1.588	0.832	0.813	0.000	0.000	0.000	0.000	0.000	0.000	0.000	0.000	0.000	0.000	0.000	0.000	0.000	0.000	52	340	428	424	-0.257	Error	Error	195	233	0	0	193	231	0	0	0	0
1	20	18	""	"YPR008W"	5310	33490	80	2449	2247	721	61	62	14	100	100	0	1325	1306	486	105	107	21	100	100	0	0	0	0	0	0	0	0	0	0	0	0	0	0	0	0	0	0	0	1.957	1.820	1.797	1.881	1.319	1.779	0.919	0.000	0.000	0.000	0.000	0.000	0.000	0.000	0.000	0.000	0.000	0.000	0.000	0.000	0.000	52	340	3608	3387	0.969	Error	Error	2388	1220	0	0	2186	1201	0	0	0	0
1	21	18	"YME1"	"YPR024W"	5510	33490	100	2400	2272	976	62	64	15	100	100	0	2027	1910	919	103	107	22	98	97	0	0	0	0	0	0	0	0	0	0	0	0	0	0	0	0	0	0	0	1.215	1.223	1.204	1.395	1.751	1.190	0.946	0.000	0.000	0.000	0.000	0.000	0.000	0.000	0.000	0.000	0.000	0.000	0.000	0.000	0.000	80	548	4262	4017	0.281	Error	Error	2338	1924	0	0	2210	1807	0	0	0	0
1	1	19	""	"YPL229W"	1510	33680	100	3028	3066	1555	66	76	42	100	100	0	2488	2329	1387	102	117	79	95	92	0	0	0	0	0	0	0	0	0	0	0	0	0	0	0	0	0	0	0	1.241	1.347	1.315	1.638	2.011	1.280	0.898	0.000	0.000	0.000	0.000	0.000	0.000	0.000	0.000	0.000	0.000	0.000	0.000	0.000	0.000	80	532	5348	5227	0.312	Error	Error	2962	2386	0	0	3000	2227	0	0	0	0
1	2	19	""	"YPL245W"	1720	33680	100	1593	1388	573	67	77	47	100	98	0	2667	2437	1048	106	118	118	97	97	0	0	0	0	0	0	0	0	0	0	0	0	0	0	0	0	0	0	0	0.596	0.567	0.552	0.620	1.849	0.553	0.930	0.000	0.000	0.000	0.000	0.000	0.000	0.000	0.000	0.000	0.000	0.000	0.000	0.000	0.000	80	542	4087	3652	-0.747	Error	Error	1526	2561	0	0	1321	2331	0	0	0	0
1	3	19	""	"YPL261C"	1920	33680	80	478	439	124	74	78	26	98	94	0	379	391	147	110	115	24	94	92	0	0	0	0	0	0	0	0	0	0	0	0	0	0	0	0	0	0	0	1.502	1.299	1.275	1.474	1.960	1.246	0.784	0.000	0.000	0.000	0.000	0.000	0.000	0.000	0.000	0.000	0.000	0.000	0.000	0.000	0.000	52	340	673	646	0.587	Error	Error	404	269	0	0	365	281	0	0	0	0
1	4	19	""	"YPL277C"	2120	33680	90	738	723	155	75	79	24	100	100	0	552	531	145	110	114	25	100	100	0	0	0	0	0	0	0	0	0	0	0	0	0	0	0	0	0	0	0	1.500	1.539	1.506	1.635	1.472	1.473	0.852	0.000	0.000	0.000	0.000	0.000	0.000	0.000	0.000	0.000	0.000	0.000	0.000	0.000	0.000	52	420	1105	1069	0.585	Error	Error	663	442	0	0	648	421	0	0	0	0
1	5	19	"RPA135"	"YPR010C"	2310	33680	90	13006	11720	4359	75	81	31	100	100	0	5241	4731	1651	109	114	29	100	100	0	0	0	0	0	0	0	0	0	0	0	0	0	0	0	0	0	0	0	2.520	2.519	2.390	2.590	1.722	2.761	0.872	0.000	0.000	0.000	0.000	0.000	0.000	0.000	0.000	0.000	0.000	0.000	0.000	0.000	0.000	52	420	18063	16267	1.333	Error	Error	12931	5132	0	0	11645	4622	0	0	0	0
1	6	19	"ATH1"	"YPR026W"	2520	33680	90	2395	2375	761	65	68	21	100	100	0	955	918	326	97	100	21	100	100	0	0	0	0	0	0	0	0	0	0	0	0	0	0	0	0	0	0	0	2.716	2.814	2.994	2.900	1.335	2.825	0.926	0.000	0.000	0.000	0.000	0.000	0.000	0.000	0.000	0.000	0.000	0.000	0.000	0.000	0.000	52	420	3188	3131	1.441	Error	Error	2330	858	0	0	2310	821	0	0	0	0
1	7	19	"SEC7"	"YDR170C"	2720	33680	60	324	798	983	62	66	23	96	81	0	343	553	580	95	99	20	81	78	0	0	0	0	0	0	0	0	0	0	0	0	0	0	0	0	0	0	0	1.056	1.607	1.530	1.539	3.086	1.768	0.791	0.000	0.000	0.000	0.000	0.000	0.000	0.000	0.000	0.000	0.000	0.000	0.000	0.000	0.000	32	176	510	1194	0.079	Error	Error	262	248	0	0	736	458	0	0	0	0
1	8	19	"CFT1"	"YDR301W"	2920	33680	60	1285	2233	2331	61	64	18	96	93	0	916	1533	1748	96	99	22	87	81	0	0	0	0	0	0	0	0	0	0	0	0	0	0	0	0	0	0	0	1.493	1.511	1.802	1.981	2.888	1.484	0.748	0.000	0.000	0.000	0.000	0.000	0.000	0.000	0.000	0.000	0.000	0.000	0.000	0.000	0.000	32	176	2044	3609	0.578	Error	Error	1224	820	0	0	2172	1437	0	0	0	0
1	9	19	"YRF1-1"	"YDR545W"	3120	33680	60	2285	3223	3655	62	63	17	90	84	0	531	2018	2388	92	94	17	87	78	0	0	0	0	0	0	0	0	0	0	0	0	0	0	0	0	0	0	0	5.064	1.641	1.730	2.323	3.936	1.680	0.755	0.000	0.000	0.000	0.000	0.000	0.000	0.000	0.000	0.000	0.000	0.000	0.000	0.000	0.000	32	176	2662	5087	2.340	Error	Error	2223	439	0	0	3161	1926	0	0	0	0
1	10	19	""	"YEL007W"	3310	33690	70	1149	2529	3222	60	64	17	96	90	0	368	1600	2119	96	99	18	71	62	0	0	0	0	0	0	0	0	0	0	0	0	0	0	0	0	0	0	0	4.004	1.642	2.438	2.525	2.605	1.669	0.790	0.000	0.000	0.000	0.000	0.000	0.000	0.000	0.000	0.000	0.000	0.000	0.000	0.000	0.000	32	236	1361	3973	2.001	Error	Error	1089	272	0	0	2469	1504	0	0	0	0
1	11	19	"SWI4"	"YER111C"	3510	33700	50	2580	2514	1403	62	101	210	91	91	0	450	1211	1241	101	130	157	83	50	0	0	0	0	0	0	0	0	0	0	0	0	0	0	0	0	0	0	0	7.215	2.209	3.216	3.675	3.030	1.821	0.680	0.000	0.000	0.000	0.000	0.000	0.000	0.000	0.000	0.000	0.000	0.000	0.000	0.000	0.000	12	104	2867	3562	2.851	Error	Error	2518	349	0	0	2452	1110	0	0	0	0
1	12	19	""	"YER160C"	3710	33680	70	1225	3110	3631	58	59	14	96	93	0	755	2092	2592	92	94	19	93	90	0	0	0	0	0	0	0	0	0	0	0	0	0	0	0	0	0	0	0	1.760	1.526	1.684	1.966	3.075	1.515	0.748	0.000	0.000	0.000	0.000	0.000	0.000	0.000	0.000	0.000	0.000	0.000	0.000	0.000	0.000	32	236	1830	5052	0.816	Error	Error	1167	663	0	0	3052	2000	0	0	0	0
1	13	19	"ESP1"	"YGR098C"	3910	33690	60	848	1601	1679	58	58	13	96	93	0	390	953	1153	90	92	15	96	87	0	0	0	0	0	0	0	0	0	0	0	0	0	0	0	0	0	0	0	2.633	1.788	1.919	2.371	3.330	1.735	0.525	0.000	0.000	0.000	0.000	0.000	0.000	0.000	0.000	0.000	0.000	0.000	0.000	0.000	0.000	32	176	1090	2406	1.397	Error	Error	790	300	0	0	1543	863	0	0	0	0
1	14	19	"YOR1"	"YGR281W"	4110	33690	60	1116	2595	2925	58	62	25	93	87	0	807	1286	1473	95	100	28	78	71	0	0	0	0	0	0	0	0	0	0	0	0	0	0	0	0	0	0	0	1.486	2.130	1.849	2.442	3.133	2.055	0.799	0.000	0.000	0.000	0.000	0.000	0.000	0.000	0.000	0.000	0.000	0.000	0.000	0.000	0.000	32	176	1770	3728	0.571	Error	Error	1058	712	0	0	2537	1191	0	0	0	0
1	15	19	"RIM101"	"YHL027W"	4310	33690	60	2063	2953	3214	60	62	18	96	90	0	488	1887	2163	95	98	18	87	68	0	0	0	0	0	0	0	0	0	0	0	0	0	0	0	0	0	0	0	5.097	1.614	2.077	2.951	4.455	1.648	0.697	0.000	0.000	0.000	0.000	0.000	0.000	0.000	0.000	0.000	0.000	0.000	0.000	0.000	0.000	32	176	2396	4685	2.350	Error	Error	2003	393	0	0	2893	1792	0	0	0	0
1	16	19	""	"YHL035C"	4510	33690	60	1117	2481	2973	60	63	17	100	90	0	844	1545	1767	101	102	19	90	87	0	0	0	0	0	0	0	0	0	0	0	0	0	0	0	0	0	0	0	1.423	1.677	1.587	2.026	4.536	1.803	0.746	0.000	0.000	0.000	0.000	0.000	0.000	0.000	0.000	0.000	0.000	0.000	0.000	0.000	0.000	32	176	1800	3865	0.509	Error	Error	1057	743	0	0	2421	1444	0	0	0	0
1	17	19	"MIP6"	"YHR015W"	4710	33690	60	1023	2815	3037	62	62	14	90	90	0	1000	1724	2052	97	100	35	87	68	0	0	0	0	0	0	0	0	0	0	0	0	0	0	0	0	0	0	0	1.064	1.692	1.677	1.573	2.758	1.625	0.791	0.000	0.000	0.000	0.000	0.000	0.000	0.000	0.000	0.000	0.000	0.000	0.000	0.000	0.000	32	176	1864	4380	0.090	Error	Error	961	903	0	0	2753	1627	0	0	0	0
1	18	19	"RPN1"	"YHR027C"	4910	33690	60	1220	2824	3216	56	58	14	96	93	0	834	1859	2442	95	95	16	93	87	0	0	0	0	0	0	0	0	0	0	0	0	0	0	0	0	0	0	0	1.575	1.569	1.500	1.887	3.517	1.433	0.836	0.000	0.000	0.000	0.000	0.000	0.000	0.000	0.000	0.000	0.000	0.000	0.000	0.000	0.000	32	176	1903	4532	0.655	Error	Error	1164	739	0	0	2768	1764	0	0	0	0
1	19	19	"VTH1"	"YIL173W"	5110	33690	80	495	2622	3592	58	60	15	100	96	0	259	1512	2188	101	102	17	92	82	0	0	0	0	0	0	0	0	0	0	0	0	0	0	0	0	0	0	0	2.766	1.817	1.785	2.153	2.501	1.769	0.827	0.000	0.000	0.000	0.000	0.000	0.000	0.000	0.000	0.000	0.000	0.000	0.000	0.000	0.000	52	326	595	3975	1.468	Error	Error	437	158	0	0	2564	1411	0	0	0	0
1	20	19	"CIS3"	"YJL158C"	5310	33700	60	954	2520	3084	62	63	15	100	100	0	349	1601	2174	101	103	24	90	78	0	0	0	0	0	0	0	0	0	0	0	0	0	0	0	0	0	0	0	3.597	1.639	1.938	2.235	2.942	1.464	0.806	0.000	0.000	0.000	0.000	0.000	0.000	0.000	0.000	0.000	0.000	0.000	0.000	0.000	0.000	32	176	1140	3958	1.847	Error	Error	892	248	0	0	2458	1500	0	0	0	0
1	21	19	""	"YJR029W"	5510	33700	60	1068	3216	4004	62	63	15	93	93	0	451	2016	2694	104	104	22	90	81	0	0	0	0	0	0	0	0	0	0	0	0	0	0	0	0	0	0	0	2.899	1.650	1.514	2.094	3.973	1.595	0.817	0.000	0.000	0.000	0.000	0.000	0.000	0.000	0.000	0.000	0.000	0.000	0.000	0.000	0.000	32	176	1353	5066	1.536	Error	Error	1006	347	0	0	3154	1912	0	0	0	0
1	1	20	""	"YKL215C"	1510	33880	60	629	929	890	62	84	64	90	81	0	497	700	638	105	139	131	71	59	0	0	0	0	0	0	0	0	0	0	0	0	0	0	0	0	0	0	0	1.446	1.457	1.159	1.461	3.585	1.450	0.690	0.000	0.000	0.000	0.000	0.000	0.000	0.000	0.000	0.000	0.000	0.000	0.000	0.000	0.000	32	170	959	1462	0.532	Error	Error	567	392	0	0	867	595	0	0	0	0
1	2	20	""	"YLL034C"	1710	33880	70	1269	2596	3070	63	81	79	84	78	0	337	1672	2333	100	131	195	50	46	0	0	0	0	0	0	0	0	0	0	0	0	0	0	0	0	0	0	0	5.089	1.611	2.030	2.788	3.516	1.429	0.802	0.000	0.000	0.000	0.000	0.000	0.000	0.000	0.000	0.000	0.000	0.000	0.000	0.000	0.000	32	236	1443	4105	2.347	Error	Error	1206	237	0	0	2533	1572	0	0	0	0
1	3	20	""	"YLR024C"	1910	33890	50	5311	5882	4159	73	118	246	100	91	0	2770	3012	2052	112	155	270	91	83	0	0	0	0	0	0	0	0	0	0	0	0	0	0	0	0	0	0	0	1.971	2.003	2.206	2.008	2.159	1.988	0.759	0.000	0.000	0.000	0.000	0.000	0.000	0.000	0.000	0.000	0.000	0.000	0.000	0.000	0.000	12	104	7896	8709	0.979	Error	Error	5238	2658	0	0	5809	2900	0	0	0	0
1	4	20	"ESC1"	"YMR219W"	2110	33880	60	1428	2758	2975	70	73	22	93	93	0	576	1590	1847	102	108	32	81	65	0	0	0	0	0	0	0	0	0	0	0	0	0	0	0	0	0	0	0	2.865	1.806	2.158	2.048	3.102	1.865	0.664	0.000	0.000	0.000	0.000	0.000	0.000	0.000	0.000	0.000	0.000	0.000	0.000	0.000	0.000	32	176	1832	4176	1.519	Error	Error	1358	474	0	0	2688	1488	0	0	0	0
1	5	20	""	"YMR247C"	2310	33890	50	3728	4621	4088	78	106	207	100	100	0	986	2344	2626	113	144	240	66	66	0	0	0	0	0	0	0	0	0	0	0	0	0	0	0	0	0	0	0	4.181	2.036	2.027	2.288	3.764	1.663	0.796	0.000	0.000	0.000	0.000	0.000	0.000	0.000	0.000	0.000	0.000	0.000	0.000	0.000	0.000	12	104	4523	6774	2.064	Error	Error	3650	873	0	0	4543	2231	0	0	0	0
1	6	20	"YKU70"	"YMR284W"	2520	33880	60	2023	3220	3534	66	70	24	96	96	0	875	2084	2339	100	105	26	84	78	0	0	0	0	0	0	0	0	0	0	0	0	0	0	0	0	0	0	0	2.525	1.590	1.640	2.267	3.306	1.614	0.832	0.000	0.000	0.000	0.000	0.000	0.000	0.000	0.000	0.000	0.000	0.000	0.000	0.000	0.000	32	176	2732	5138	1.336	Error	Error	1957	775	0	0	3154	1984	0	0	0	0
1	7	20	""	"YNL008C"	2720	33890	60	1497	3344	4199	63	65	20	100	96	0	320	1772	2525	99	104	22	84	75	0	0	0	0	0	0	0	0	0	0	0	0	0	0	0	0	0	0	0	6.489	1.961	2.360	3.580	4.017	1.899	0.778	0.000	0.000	0.000	0.000	0.000	0.000	0.000	0.000	0.000	0.000	0.000	0.000	0.000	0.000	32	176	1655	4954	2.698	Error	Error	1434	221	0	0	3281	1673	0	0	0	0
1	8	20	"POL1"	"YNL102W"	2910	33870	50	862	2228	2698	63	106	262	83	58	0	442	1030	1305	99	137	344	50	33	0	0	0	0	0	0	0	0	0	0	0	0	0	0	0	0	0	0	0	2.329	2.325	2.326	2.889	3.106	1.884	0.831	0.000	0.000	0.000	0.000	0.000	0.000	0.000	0.000	0.000	0.000	0.000	0.000	0.000	0.000	12	104	1142	3096	1.220	Error	Error	799	343	0	0	2165	931	0	0	0	0
1	9	20	"SIN3"	"YOL004W"	3120	33890	60	1637	2995	3377	57	60	18	96	90	0	290	1712	2318	95	101	33	93	59	0	0	0	0	0	0	0	0	0	0	0	0	0	0	0	0	0	0	0	8.103	1.817	1.881	2.841	4.178	1.675	0.742	0.000	0.000	0.000	0.000	0.000	0.000	0.000	0.000	0.000	0.000	0.000	0.000	0.000	0.000	32	176	1775	4555	3.018	Error	Error	1580	195	0	0	2938	1617	0	0	0	0
1	10	20	"EMPTY"	"EMPTY"	3310	33880	150	64	65	16	61	64	18	17	1	0	98	99	17	96	99	22	16	1	0	0	0	0	0	0	0	0	0	0	0	0	0	0	0	0	0	0	0	1.500	1.333	0.750	0.758	4.019	0.556	0.067	0.000	0.000	0.000	0.000	0.000	0.000	0.000	0.000	0.000	0.000	0.000	0.000	0.000	0.000	156	982	5	7	0.585	Error	Error	3	2	0	0	4	3	0	0	-75	0
1	11	20	"EMPTY"	"EMPTY"	3510	33880	150	62	63	15	62	64	19	10	1	0	95	97	21	98	100	20	10	3	0	0	0	0	0	0	0	0	0	0	0	0	0	0	0	0	0	0	0	0.000	-1.000	0.625	0.771	3.780	0.457	0.075	0.000	0.000	0.000	0.000	0.000	0.000	0.000	0.000	0.000	0.000	0.000	0.000	0.000	0.000	156	912	-3	0	Error	Error	Error	0	-3	0	0	1	-1	0	0	-75	0
1	12	20	"EMPTY"	"EMPTY"	3710	33880	150	58	59	13	59	61	16	10	0	0	93	95	20	95	96	19	11	1	0	0	0	0	0	0	0	0	0	0	0	0	0	0	0	0	0	0	0	0.500	0.000	1.000	0.767	3.757	0.338	0.036	0.000	0.000	0.000	0.000	0.000	0.000	0.000	0.000	0.000	0.000	0.000	0.000	0.000	0.000	156	904	-3	0	-1.000	Error	Error	-1	-2	0	0	0	0	0	0	-75	0
1	13	20	"EMPTY"	"EMPTY"	3910	33880	150	55	57	15	55	57	14	16	5	0	91	95	28	91	92	19	16	5	0	0	0	0	0	0	0	0	0	0	0	0	0	0	0	0	0	0	0	0.000	0.500	1.000	0.880	4.102	0.091	0.003	0.000	0.000	0.000	0.000	0.000	0.000	0.000	0.000	0.000	0.000	0.000	0.000	0.000	0.000	156	896	0	6	Error	Error	Error	0	0	0	0	2	4	0	0	-75	0
1	14	20	"EMPTY"	"EMPTY"	4110	33880	150	55	55	12	56	58	16	5	0	0	92	92	16	93	94	19	10	0	0	0	0	0	0	0	0	0	0	0	0	0	0	0	0	0	0	0	0	1.000	1.000	0.594	0.626	3.720	0.075	0.001	0.000	0.000	0.000	0.000	0.000	0.000	0.000	0.000	0.000	0.000	0.000	0.000	0.000	0.000	156	896	-2	-2	0.000	Error	Error	-1	-1	0	0	-1	-1	0	0	-75	0
1	15	20	"EMPTY"	"EMPTY"	4310	33880	150	55	57	12	59	62	16	5	0	0	93	92	18	95	96	18	7	2	0	0	0	0	0	0	0	0	0	0	0	0	0	0	0	0	0	0	0	2.000	0.667	0.900	0.889	3.482	0.399	0.036	0.000	0.000	0.000	0.000	0.000	0.000	0.000	0.000	0.000	0.000	0.000	0.000	0.000	0.000	156	896	-6	-5	1.000	Error	Error	-4	-2	0	0	-2	-3	0	0	-75	0
1	16	20	"EMPTY"	"EMPTY"	4510	33880	150	60	60	14	62	63	16	8	1	0	98	98	19	98	100	18	14	3	0	0	0	0	0	0	0	0	0	0	0	0	0	0	0	0	0	0	0	100000.000	100000.000	1.115	1.075	3.841	0.347	0.019	0.000	0.000	0.000	0.000	0.000	0.000	0.000	0.000	0.000	0.000	0.000	0.000	0.000	0.000	156	896	-2	-2	16.610	Error	Error	-2	0	0	0	-2	0	0	0	-75	0
1	17	20	"EMPTY"	"EMPTY"	4710	33880	150	58	59	13	59	60	15	13	1	0	97	97	18	96	97	19	11	1	0	0	0	0	0	0	0	0	0	0	0	0	0	0	0	0	0	0	0	-1.000	0.000	0.760	0.888	3.217	0.104	0.003	0.000	0.000	0.000	0.000	0.000	0.000	0.000	0.000	0.000	0.000	0.000	0.000	0.000	0.000	156	896	0	1	Error	Error	Error	-1	1	0	0	0	1	0	0	-75	0
1	18	20	"EMPTY"	"EMPTY"	4910	33880	150	57	59	16	58	60	16	8	4	0	100	101	19	97	98	20	17	4	0	0	0	0	0	0	0	0	0	0	0	0	0	0	0	0	0	0	0	-0.333	0.250	0.736	0.821	3.455	0.302	0.036	0.000	0.000	0.000	0.000	0.000	0.000	0.000	0.000	0.000	0.000	0.000	0.000	0.000	0.000	156	893	2	5	Error	Error	Error	-1	3	0	0	1	4	0	0	-75	0
1	19	20	"EMPTY"	"EMPTY"	5110	33880	150	56	58	13	57	59	26	3	0	0	96	97	14	97	99	17	14	0	0	0	0	0	0	0	0	0	0	0	0	0	0	0	0	0	0	0	0	1.000	100000.000	0.739	0.837	3.084	0.330	0.014	0.000	0.000	0.000	0.000	0.000	0.000	0.000	0.000	0.000	0.000	0.000	0.000	0.000	0.000	156	869	-2	1	0.000	Error	Error	-1	-1	0	0	1	0	0	0	-75	0
1	20	20	"EMPTY"	"EMPTY"	5310	33880	150	61	80	97	60	84	216	1	0	0	99	119	93	99	123	253	1	0	0	0	0	0	0	0	0	0	0	0	0	0	0	0	0	0	0	0	0	100000.000	1.000	1.065	1.054	3.644	0.776	0.681	0.000	0.000	0.000	0.000	0.000	0.000	0.000	0.000	0.000	0.000	0.000	0.000	0.000	0.000	156	884	1	40	16.610	Error	Error	1	0	0	0	20	20	0	0	-75	0
1	21	20	"EMPTY"	"EMPTY"	5510	33880	150	66	69	17	60	74	184	0	0	0	107	111	27	100	116	218	0	0	0	0	0	0	0	0	0	0	0	0	0	0	0	0	0	0	0	0	0	0.857	0.818	0.844	0.828	3.481	0.296	0.052	0.000	0.000	0.000	0.000	0.000	0.000	0.000	0.000	0.000	0.000	0.000	0.000	0.000	0.000	156	1041	13	20	-0.222	Error	Error	6	7	0	0	9	11	0	0	-75	0
2	1	1	"VPS8"	"YAL002W"	5920	30080	90	3210	3127	525	62	68	41	100	100	0	1999	2029	355	101	106	48	100	100	0	0	0	0	0	0	0	0	0	0	0	0	0	0	0	0	0	0	0	1.659	1.590	1.599	1.593	1.119	1.617	0.945	0.000	0.000	0.000	0.000	0.000	0.000	0.000	0.000	0.000	0.000	0.000	0.000	0.000	0.000	52	380	5046	4993	0.730	Error	Error	3148	1898	0	0	3065	1928	0	0	0	0
2	2	1	"FUN30"	"YAL019W"	6110	30080	90	5123	5609	1940	68	120	338	100	100	0	1906	1782	605	106	136	163	100	98	0	0	0	0	0	0	0	0	0	0	0	0	0	0	0	0	0	0	0	2.808	3.306	3.222	3.371	1.415	3.422	0.864	0.000	0.000	0.000	0.000	0.000	0.000	0.000	0.000	0.000	0.000	0.000	0.000	0.000	0.000	52	417	6855	7217	1.490	Error	Error	5055	1800	0	0	5541	1676	0	0	0	0
2	3	1	"MTW1"	"YAL034W-A"	6310	30080	90	908	948	195	69	86	108	100	100	0	687	684	120	105	121	88	100	100	0	0	0	0	0	0	0	0	0	0	0	0	0	0	0	0	0	0	0	1.442	1.518	1.466	1.524	1.294	1.617	0.895	0.000	0.000	0.000	0.000	0.000	0.000	0.000	0.000	0.000	0.000	0.000	0.000	0.000	0.000	52	420	1421	1458	0.528	Error	Error	839	582	0	0	879	579	0	0	0	0
2	4	1	""	"YAL048C"	6520	30080	90	3667	3939	1122	61	92	263	100	100	0	1063	1058	241	106	116	86	100	100	0	0	0	0	0	0	0	0	0	0	0	0	0	0	0	0	0	0	0	3.768	4.074	4.061	4.048	1.304	4.498	0.908	0.000	0.000	0.000	0.000	0.000	0.000	0.000	0.000	0.000	0.000	0.000	0.000	0.000	0.000	52	417	4563	4830	1.914	Error	Error	3606	957	0	0	3878	952	0	0	0	0
2	5	1	""	"YAL065C-A"	6740	30080	100	637	577	168	65	84	81	98	96	0	722	671	163	108	122	82	98	98	0	0	0	0	0	0	0	0	0	0	0	0	0	0	0	0	0	0	0	0.932	0.909	0.937	0.892	1.314	0.923	0.890	0.000	0.000	0.000	0.000	0.000	0.000	0.000	0.000	0.000	0.000	0.000	0.000	0.000	0.000	80	532	1186	1075	-0.102	Error	Error	572	614	0	0	512	563	0	0	0	0
2	6	1	"PAU7"	"YAR020C"	6940	30080	110	1195	1231	732	78	135	194	97	92	0	655	669	299	117	160	159	88	78	0	0	0	0	0	0	0	0	0	0	0	0	0	0	0	0	0	0	0	2.076	2.089	2.037	2.175	1.432	2.240	0.789	0.000	0.000	0.000	0.000	0.000	0.000	0.000	0.000	0.000	0.000	0.000	0.000	0.000	0.000	80	566	1655	1705	1.054	Error	Error	1117	538	0	0	1153	552	0	0	0	0
2	7	1	""	"YAL004W"	7150	30080	140	11154	12335	10924	82	154	220	75	73	0	6578	9342	8820	120	176	195	69	65	0	0	0	0	0	0	0	0	0	0	0	0	0	0	0	0	0	0	0	1.714	1.329	1.342	1.778	2.458	1.287	0.956	0.000	0.000	0.000	0.000	0.000	0.000	0.000	0.000	0.000	0.000	0.000	0.000	0.000	0.000	156	854	17530	21475	0.778	Error	Error	11072	6458	0	0	12253	9222	0	0	0	0
2	8	1	"CCR4"	"YAL021C"	7340	30080	90	3425	3193	930	71	87	117	100	100	0	2516	2271	805	112	126	112	100	100	0	0	0	0	0	0	0	0	0	0	0	0	0	0	0	0	0	0	0	1.395	1.446	1.418	1.500	1.282	1.367	0.926	0.000	0.000	0.000	0.000	0.000	0.000	0.000	0.000	0.000	0.000	0.000	0.000	0.000	0.000	52	396	5758	5281	0.480	Error	Error	3354	2404	0	0	3122	2159	0	0	0	0
2	9	1	"FUN12"	"YAL035W"	7540	30080	90	5708	5721	974	74	115	328	100	100	0	7177	7193	1774	112	189	571	100	100	0	0	0	0	0	0	0	0	0	0	0	0	0	0	0	0	0	0	0	0.797	0.797	0.795	0.813	1.215	0.774	0.945	0.000	0.000	0.000	0.000	0.000	0.000	0.000	0.000	0.000	0.000	0.000	0.000	0.000	0.000	52	420	12699	12728	-0.327	Error	Error	5634	7065	0	0	5647	7081	0	0	0	0
2	10	1	"YAF1"	"YAL051W"	7750	30080	100	1545	1437	440	71	104	294	98	93	0	1039	1001	329	110	166	501	85	42	0	0	0	0	0	0	0	0	0	0	0	0	0	0	0	0	0	0	0	1.587	1.533	1.517	1.577	1.294	1.513	0.937	0.000	0.000	0.000	0.000	0.000	0.000	0.000	0.000	0.000	0.000	0.000	0.000	0.000	0.000	80	532	2403	2257	0.666	Error	Error	1474	929	0	0	1366	891	0	0	0	0
2	11	1	"SEO1"	"YAL067C"	7950	30080	100	978	935	290	70	76	58	100	100	0	1078	1013	332	110	113	41	100	100	0	0	0	0	0	0	0	0	0	0	0	0	0	0	0	0	0	0	0	0.938	0.958	0.955	0.992	1.327	0.937	0.921	0.000	0.000	0.000	0.000	0.000	0.000	0.000	0.000	0.000	0.000	0.000	0.000	0.000	0.000	80	518	1876	1768	-0.092	Error	Error	908	968	0	0	865	903	0	0	0	0
2	12	1	""	"YAR027W"	8140	30080	90	4880	4495	1427	79	98	102	100	100	0	863	848	345	118	129	70	98	96	0	0	0	0	0	0	0	0	0	0	0	0	0	0	0	0	0	0	0	6.444	6.049	6.893	6.637	1.538	5.958	0.867	0.000	0.000	0.000	0.000	0.000	0.000	0.000	0.000	0.000	0.000	0.000	0.000	0.000	0.000	52	414	5546	5146	2.688	Error	Error	4801	745	0	0	4416	730	0	0	0	0
2	13	1	"ERP2"	"YAL007C"	8350	30080	100	6469	6797	1377	75	89	79	100	100	0	6734	6913	1462	123	127	32	100	100	0	0	0	0	0	0	0	0	0	0	0	0	0	0	0	0	0	0	0	0.967	0.990	0.995	0.996	1.165	0.994	0.923	0.000	0.000	0.000	0.000	0.000	0.000	0.000	0.000	0.000	0.000	0.000	0.000	0.000	0.000	80	533	13005	13512	-0.048	Error	Error	6394	6611	0	0	6722	6790	0	0	0	0
2	14	1	"PMT2"	"YAL023C"	8540	30080	90	2384	2375	428	71	89	153	100	100	0	7211	7090	1376	117	196	638	100	100	0	0	0	0	0	0	0	0	0	0	0	0	0	0	0	0	0	0	0	0.326	0.330	0.331	0.331	1.127	0.331	0.942	0.000	0.000	0.000	0.000	0.000	0.000	0.000	0.000	0.000	0.000	0.000	0.000	0.000	0.000	52	414	9407	9277	-1.617	Error	Error	2313	7094	0	0	2304	6973	0	0	0	0
2	15	1	""	"YAL037W"	8740	30080	100	869	904	239	74	103	252	100	92	0	553	543	136	119	189	590	11	0	0	0	0	0	0	0	0	0	0	0	0	0	0	0	0	0	0	0	0	1.832	1.958	1.930	2.013	1.311	2.046	0.885	0.000	0.000	0.000	0.000	0.000	0.000	0.000	0.000	0.000	0.000	0.000	0.000	0.000	0.000	80	535	1229	1254	0.873	Error	Error	795	434	0	0	830	424	0	0	0	0
2	16	1	"ACS1"	"YAL054C"	8940	30080	90	1063	1112	220	73	81	54	100	100	0	3001	3266	1009	120	154	252	100	100	0	0	0	0	0	0	0	0	0	0	0	0	0	0	0	0	0	0	0	0.344	0.330	0.336	0.339	1.233	0.303	0.908	0.000	0.000	0.000	0.000	0.000	0.000	0.000	0.000	0.000	0.000	0.000	0.000	0.000	0.000	52	420	3871	4185	-1.541	Error	Error	990	2881	0	0	1039	3146	0	0	0	0
2	17	1	""	"YAL069W"	9160	30080	110	1474	1397	392	67	92	186	98	95	0	1375	1326	355	112	149	265	95	93	0	0	0	0	0	0	0	0	0	0	0	0	0	0	0	0	0	0	0	1.114	1.096	1.076	1.115	1.392	1.126	0.917	0.000	0.000	0.000	0.000	0.000	0.000	0.000	0.000	0.000	0.000	0.000	0.000	0.000	0.000	80	602	2670	2544	0.156	Error	Error	1407	1263	0	0	1330	1214	0	0	0	0
2	18	1	""	"YAR029W"	9340	30080	90	480	483	97	67	77	46	100	100	0	576	580	131	114	126	60	100	100	0	0	0	0	0	0	0	0	0	0	0	0	0	0	0	0	0	0	0	0.894	0.893	0.920	0.899	1.302	0.862	0.886	0.000	0.000	0.000	0.000	0.000	0.000	0.000	0.000	0.000	0.000	0.000	0.000	0.000	0.000	52	406	875	882	-0.162	Error	Error	413	462	0	0	416	466	0	0	0	0
2	19	1	"SPO7"	"YAL009W"	9540	30090	100	1274	1311	225	72	85	57	100	100	0	1130	1081	260	120	133	77	98	96	0	0	0	0	0	0	0	0	0	0	0	0	0	0	0	0	0	0	0	1.190	1.289	1.246	1.375	1.561	1.252	0.911	0.000	0.000	0.000	0.000	0.000	0.000	0.000	0.000	0.000	0.000	0.000	0.000	0.000	0.000	80	535	2212	2200	0.251	Error	Error	1202	1010	0	0	1239	961	0	0	0	0
2	20	1	"MAK16"	"YAL025C"	9750	30090	100	2379	2503	475	75	83	46	100	100	0	4151	4229	841	121	132	65	100	100	0	0	0	0	0	0	0	0	0	0	0	0	0	0	0	0	0	0	0	0.572	0.591	0.578	0.594	1.188	0.584	0.921	0.000	0.000	0.000	0.000	0.000	0.000	0.000	0.000	0.000	0.000	0.000	0.000	0.000	0.000	80	518	6334	6536	-0.807	Error	Error	2304	4030	0	0	2428	4108	0	0	0	0
2	21	1	"CYC3"	"YAL039C"	9940	30090	110	3248	3305	645	70	77	51	100	100	0	2511	2399	636	114	125	92	98	98	0	0	0	0	0	0	0	0	0	0	0	0	0	0	0	0	0	0	0	1.326	1.416	1.372	1.524	1.633	1.425	0.923	0.000	0.000	0.000	0.000	0.000	0.000	0.000	0.000	0.000	0.000	0.000	0.000	0.000	0.000	80	602	5575	5520	0.407	Error	Error	3178	2397	0	0	3235	2285	0	0	0	0
2	1	2	""	"YAL056W"	5950	30270	100	1997	2320	1482	61	63	16	100	100	0	670	905	667	100	102	21	98	98	0	0	0	0	0	0	0	0	0	0	0	0	0	0	0	0	0	0	0	3.396	2.806	3.093	3.147	1.503	2.628	0.912	0.000	0.000	0.000	0.000	0.000	0.000	0.000	0.000	0.000	0.000	0.000	0.000	0.000	0.000	80	521	2506	3064	1.764	Error	Error	1936	570	0	0	2259	805	0	0	0	0
2	2	2	""	"YAR002W"	6150	30270	100	1782	1891	552	63	73	77	100	100	0	1998	1990	517	103	111	95	100	100	0	0	0	0	0	0	0	0	0	0	0	0	0	0	0	0	0	0	0	0.907	0.969	0.956	0.963	1.238	0.974	0.909	0.000	0.000	0.000	0.000	0.000	0.000	0.000	0.000	0.000	0.000	0.000	0.000	0.000	0.000	80	508	3614	3715	-0.141	Error	Error	1719	1895	0	0	1828	1887	0	0	0	0
2	3	2	""	"YAR031W"	6340	30280	100	4118	4051	1065	67	83	99	100	100	0	1235	1183	345	105	115	77	98	97	0	0	0	0	0	0	0	0	0	0	0	0	0	0	0	0	0	0	0	3.585	3.696	3.600	3.891	1.405	3.748	0.906	0.000	0.000	0.000	0.000	0.000	0.000	0.000	0.000	0.000	0.000	0.000	0.000	0.000	0.000	80	513	5181	5062	1.842	Error	Error	4051	1130	0	0	3984	1078	0	0	0	0
2	4	2	"CNS1"	"YBR155W"	6560	30270	100	1568	1602	626	66	87	110	100	100	0	1896	1957	795	107	122	90	100	100	0	0	0	0	0	0	0	0	0	0	0	0	0	0	0	0	0	0	0	0.840	0.830	0.836	0.827	1.269	0.827	0.904	0.000	0.000	0.000	0.000	0.000	0.000	0.000	0.000	0.000	0.000	0.000	0.000	0.000	0.000	80	522	3291	3386	-0.252	Error	Error	1502	1789	0	0	1536	1850	0	0	0	0
2	5	2	"NPL4"	"YBR170C"	6740	30270	90	2223	2208	458	65	96	208	100	100	0	1137	1223	482	105	126	124	100	98	0	0	0	0	0	0	0	0	0	0	0	0	0	0	0	0	0	0	0	2.091	1.917	1.994	2.028	1.377	1.908	0.871	0.000	0.000	0.000	0.000	0.000	0.000	0.000	0.000	0.000	0.000	0.000	0.000	0.000	0.000	52	400	3190	3261	1.064	Error	Error	2158	1032	0	0	2143	1118	0	0	0	0
2	6	2	"PCH2"	"YBR186W"	6950	30270	110	1199	1258	672	72	182	311	93	80	0	1534	1438	657	110	192	247	92	86	0	0	0	0	0	0	0	0	0	0	0	0	0	0	0	0	0	0	0	0.791	0.893	0.845	0.916	1.543	0.923	0.833	0.000	0.000	0.000	0.000	0.000	0.000	0.000	0.000	0.000	0.000	0.000	0.000	0.000	0.000	80	569	2551	2514	-0.337	Error	Error	1127	1424	0	0	1186	1328	0	0	0	0
2	7	2	"CDC47"	"YBR202W"	7150	30270	120	1221	1071	676	81	203	304	76	69	0	916	872	553	115	212	267	71	64	0	0	0	0	0	0	0	0	0	0	0	0	0	0	0	0	0	0	0	1.423	1.308	1.303	1.361	2.009	1.242	0.783	0.000	0.000	0.000	0.000	0.000	0.000	0.000	0.000	0.000	0.000	0.000	0.000	0.000	0.000	120	576	1941	1747	0.509	Error	Error	1140	801	0	0	990	757	0	0	0	0
2	8	2	"PYC2"	"YBR218C"	7350	30270	90	1392	1507	484	65	73	49	100	100	0	1450	1520	463	108	116	59	100	100	0	0	0	0	0	0	0	0	0	0	0	0	0	0	0	0	0	0	0	0.989	1.021	0.986	1.028	1.310	1.007	0.922	0.000	0.000	0.000	0.000	0.000	0.000	0.000	0.000	0.000	0.000	0.000	0.000	0.000	0.000	52	408	2669	2854	-0.016	Error	Error	1327	1342	0	0	1442	1412	0	0	0	0
2	9	2	"ARC40"	"YBR234C"	7550	30280	100	1388	1283	538	67	70	20	100	100	0	939	914	396	108	111	37	100	100	0	0	0	0	0	0	0	0	0	0	0	0	0	0	0	0	0	0	0	1.590	1.509	1.478	1.534	1.372	1.483	0.920	0.000	0.000	0.000	0.000	0.000	0.000	0.000	0.000	0.000	0.000	0.000	0.000	0.000	0.000	80	520	2152	2022	0.669	Error	Error	1321	831	0	0	1216	806	0	0	0	0
2	10	2	"ICS2"	"YBR157C"	7750	30280	100	1932	1975	385	68	70	17	100	100	0	430	423	84	109	110	19	100	100	0	0	0	0	0	0	0	0	0	0	0	0	0	0	0	0	0	0	0	5.807	6.073	6.061	6.205	1.310	6.523	0.877	0.000	0.000	0.000	0.000	0.000	0.000	0.000	0.000	0.000	0.000	0.000	0.000	0.000	0.000	80	504	2185	2221	2.538	Error	Error	1864	321	0	0	1907	314	0	0	0	0
2	11	2	"SMY2"	"YBR172C"	7950	30280	100	1981	1907	380	68	70	17	100	100	0	2283	2198	511	110	111	21	100	100	0	0	0	0	0	0	0	0	0	0	0	0	0	0	0	0	0	0	0	0.880	0.881	0.857	0.893	1.208	0.865	0.946	0.000	0.000	0.000	0.000	0.000	0.000	0.000	0.000	0.000	0.000	0.000	0.000	0.000	0.000	80	504	4086	3927	-0.184	Error	Error	1913	2173	0	0	1839	2088	0	0	0	0
2	12	2	"NTC20"	"YBR188C"	8150	30280	100	2447	2316	466	68	77	72	100	100	0	1183	1133	280	108	116	68	100	100	0	0	0	0	0	0	0	0	0	0	0	0	0	0	0	0	0	0	0	2.213	2.193	2.167	2.246	1.220	2.169	0.935	0.000	0.000	0.000	0.000	0.000	0.000	0.000	0.000	0.000	0.000	0.000	0.000	0.000	0.000	80	504	3454	3273	1.146	Error	Error	2379	1075	0	0	2248	1025	0	0	0	0
2	13	2	""	"YBR204C"	8340	30280	100	3335	3246	829	64	67	21	100	100	0	1084	1052	299	106	109	21	100	100	0	0	0	0	0	0	0	0	0	0	0	0	0	0	0	0	0	0	0	3.345	3.364	3.332	3.476	1.293	3.361	0.932	0.000	0.000	0.000	0.000	0.000	0.000	0.000	0.000	0.000	0.000	0.000	0.000	0.000	0.000	80	506	4249	4128	1.742	Error	Error	3271	978	0	0	3182	946	0	0	0	0
2	14	2	""	"YBR220C"	8550	30280	100	2042	1982	605	61	64	17	100	100	0	2281	2294	653	106	109	19	100	100	0	0	0	0	0	0	0	0	0	0	0	0	0	0	0	0	0	0	0	0.911	0.878	0.878	0.877	1.222	0.882	0.929	0.000	0.000	0.000	0.000	0.000	0.000	0.000	0.000	0.000	0.000	0.000	0.000	0.000	0.000	80	520	4156	4109	-0.135	Error	Error	1981	2175	0	0	1921	2188	0	0	0	0
2	15	2	"ABD1"	"YBR236C"	8750	30280	100	3044	2757	800	67	71	21	100	100	0	2267	2081	601	111	113	20	100	100	0	0	0	0	0	0	0	0	0	0	0	0	0	0	0	0	0	0	0	1.381	1.365	1.371	1.372	1.239	1.400	0.934	0.000	0.000	0.000	0.000	0.000	0.000	0.000	0.000	0.000	0.000	0.000	0.000	0.000	0.000	80	505	5133	4660	0.466	Error	Error	2977	2156	0	0	2690	1970	0	0	0	0
2	16	2	""	"YBR159W"	8950	30280	100	6357	6793	1490	70	73	26	100	100	0	6272	6351	1112	111	114	21	100	100	0	0	0	0	0	0	0	0	0	0	0	0	0	0	0	0	0	0	0	1.020	1.077	1.061	1.069	1.139	1.102	0.928	0.000	0.000	0.000	0.000	0.000	0.000	0.000	0.000	0.000	0.000	0.000	0.000	0.000	0.000	80	512	12448	12963	0.029	Error	Error	6287	6161	0	0	6723	6240	0	0	0	0
2	17	2	""	"YBR174C"	9150	30280	110	606	610	122	66	70	23	100	100	0	663	669	133	111	115	22	100	100	0	0	0	0	0	0	0	0	0	0	0	0	0	0	0	0	0	0	0	0.978	0.975	0.997	0.981	1.201	0.970	0.933	0.000	0.000	0.000	0.000	0.000	0.000	0.000	0.000	0.000	0.000	0.000	0.000	0.000	0.000	80	568	1092	1102	-0.032	Error	Error	540	552	0	0	544	558	0	0	0	0
2	18	2	""	"YBR190W"	9350	30290	100	814	783	183	72	80	37	100	100	0	2170	2031	496	119	127	43	100	100	0	0	0	0	0	0	0	0	0	0	0	0	0	0	0	0	0	0	0	0.362	0.372	0.377	0.377	1.245	0.358	0.941	0.000	0.000	0.000	0.000	0.000	0.000	0.000	0.000	0.000	0.000	0.000	0.000	0.000	0.000	80	511	2793	2623	-1.467	Error	Error	742	2051	0	0	711	1912	0	0	0	0
2	19	2	""	"YBR206W"	9550	30290	100	2605	2618	564	67	69	18	100	100	0	4649	4581	939	113	116	23	100	100	0	0	0	0	0	0	0	0	0	0	0	0	0	0	0	0	0	0	0	0.560	0.571	0.566	0.571	1.177	0.582	0.915	0.000	0.000	0.000	0.000	0.000	0.000	0.000	0.000	0.000	0.000	0.000	0.000	0.000	0.000	80	497	7074	7019	-0.838	Error	Error	2538	4536	0	0	2551	4468	0	0	0	0
2	20	2	"FAT2"	"YBR222C"	9750	30290	100	3088	3104	751	66	68	16	100	100	0	997	984	294	110	112	18	100	100	0	0	0	0	0	0	0	0	0	0	0	0	0	0	0	0	0	0	0	3.407	3.476	3.524	3.597	1.305	3.474	0.924	0.000	0.000	0.000	0.000	0.000	0.000	0.000	0.000	0.000	0.000	0.000	0.000	0.000	0.000	80	496	3909	3912	1.768	Error	Error	3022	887	0	0	3038	874	0	0	0	0
2	21	2	""	"YBR238C"	9950	30290	100	544	525	111	66	69	21	100	100	0	1737	1706	425	110	113	30	100	100	0	0	0	0	0	0	0	0	0	0	0	0	0	0	0	0	0	0	0	0.294	0.288	0.283	0.291	1.305	0.273	0.901	0.000	0.000	0.000	0.000	0.000	0.000	0.000	0.000	0.000	0.000	0.000	0.000	0.000	0.000	80	511	2105	2055	-1.767	Error	Error	478	1627	0	0	459	1596	0	0	0	0
2	1	3	""	"YBR161W"	5950	30470	100	1478	1582	450	60	63	22	100	100	0	1374	1419	333	102	105	27	100	100	0	0	0	0	0	0	0	0	0	0	0	0	0	0	0	0	0	0	0	1.115	1.156	1.116	1.147	1.201	1.180	0.910	0.000	0.000	0.000	0.000	0.000	0.000	0.000	0.000	0.000	0.000	0.000	0.000	0.000	0.000	80	526	2690	2839	0.157	Error	Error	1418	1272	0	0	1522	1317	0	0	0	0
2	2	3	"ECM31"	"YBR176W"	6140	30470	90	1568	1581	232	65	97	168	100	100	0	910	922	145	106	126	110	100	100	0	0	0	0	0	0	0	0	0	0	0	0	0	0	0	0	0	0	0	1.869	1.858	1.874	1.867	1.186	1.904	0.921	0.000	0.000	0.000	0.000	0.000	0.000	0.000	0.000	0.000	0.000	0.000	0.000	0.000	0.000	52	414	2307	2332	0.903	Error	Error	1503	804	0	0	1516	816	0	0	0	0
2	3	3	"RIM2"	"YBR192W"	6360	30470	100	1710	1795	571	66	83	69	100	100	0	2032	2041	593	104	114	47	100	100	0	0	0	0	0	0	0	0	0	0	0	0	0	0	0	0	0	0	0	0.853	0.893	0.875	0.892	1.208	0.903	0.896	0.000	0.000	0.000	0.000	0.000	0.000	0.000	0.000	0.000	0.000	0.000	0.000	0.000	0.000	80	519	3572	3666	-0.230	Error	Error	1644	1928	0	0	1729	1937	0	0	0	0
2	4	3	"DUR1,2"	"YBR208C"	6550	30470	90	623	841	619	68	75	36	100	100	0	460	601	462	108	113	39	100	100	0	0	0	0	0	0	0	0	0	0	0	0	0	0	0	0	0	0	0	1.577	1.568	1.610	1.593	1.631	1.484	0.734	0.000	0.000	0.000	0.000	0.000	0.000	0.000	0.000	0.000	0.000	0.000	0.000	0.000	0.000	52	414	907	1266	0.657	Error	Error	555	352	0	0	773	493	0	0	0	0
2	5	3	""	"YBR224W"	6750	30480	100	364	359	73	62	65	17	100	100	0	411	400	89	104	107	23	98	96	0	0	0	0	0	0	0	0	0	0	0	0	0	0	0	0	0	0	0	0.984	1.003	0.989	1.057	1.559	0.988	0.836	0.000	0.000	0.000	0.000	0.000	0.000	0.000	0.000	0.000	0.000	0.000	0.000	0.000	0.000	80	519	609	593	-0.024	Error	Error	302	307	0	0	297	296	0	0	0	0
2	6	3	"THI2"	"YBR240C"	6940	30470	90	1189	1222	272	61	83	149	100	100	0	1118	1116	283	102	129	173	100	94	0	0	0	0	0	0	0	0	0	0	0	0	0	0	0	0	0	0	0	1.110	1.145	1.128	1.176	1.304	1.108	0.917	0.000	0.000	0.000	0.000	0.000	0.000	0.000	0.000	0.000	0.000	0.000	0.000	0.000	0.000	52	414	2144	2175	0.151	Error	Error	1128	1016	0	0	1161	1014	0	0	0	0
2	7	3	"GPM2"	"YDL021W"	7150	30470	130	6770	5650	2940	68	139	223	92	90	0	1041	947	501	109	168	210	83	78	0	0	0	0	0	0	0	0	0	0	0	0	0	0	0	0	0	0	0	7.191	6.661	7.334	6.391	2.053	7.220	0.641	0.000	0.000	0.000	0.000	0.000	0.000	0.000	0.000	0.000	0.000	0.000	0.000	0.000	0.000	120	661	7634	6420	2.846	Error	Error	6702	932	0	0	5582	838	0	0	0	0
2	8	3	""	"YDL037C"	7340	30470	120	237	436	721	65	97	120	60	39	0	435	578	519	106	126	88	75	69	0	0	0	0	0	0	0	0	0	0	0	0	0	0	0	0	0	0	0	0.523	0.786	0.531	0.642	2.571	1.241	0.698	0.000	0.000	0.000	0.000	0.000	0.000	0.000	0.000	0.000	0.000	0.000	0.000	0.000	0.000	120	648	501	843	-0.936	Error	Error	172	329	0	0	371	472	0	0	0	0
2	9	3	""	"YDL053C"	7550	30470	90	4930	4916	725	65	92	227	100	100	0	3999	3955	721	108	141	315	100	100	0	0	0	0	0	0	0	0	0	0	0	0	0	0	0	0	0	0	0	1.250	1.261	1.271	1.269	1.141	1.242	0.934	0.000	0.000	0.000	0.000	0.000	0.000	0.000	0.000	0.000	0.000	0.000	0.000	0.000	0.000	52	414	8756	8698	0.322	Error	Error	4865	3891	0	0	4851	3847	0	0	0	0
2	10	3	"CBS1"	"YDL069C"	7750	30480	100	2677	2574	623	66	86	202	100	100	0	1571	1542	506	109	136	283	97	95	0	0	0	0	0	0	0	0	0	0	0	0	0	0	0	0	0	0	0	1.786	1.750	1.823	1.833	1.333	1.708	0.913	0.000	0.000	0.000	0.000	0.000	0.000	0.000	0.000	0.000	0.000	0.000	0.000	0.000	0.000	80	512	4073	3941	0.837	Error	Error	2611	1462	0	0	2508	1433	0	0	0	0
2	11	3	""	"YDL085W"	7950	30480	100	3176	3122	589	65	75	61	100	100	0	1456	1422	336	108	115	55	100	100	0	0	0	0	0	0	0	0	0	0	0	0	0	0	0	0	0	0	0	2.308	2.326	2.420	2.366	1.284	2.365	0.891	0.000	0.000	0.000	0.000	0.000	0.000	0.000	0.000	0.000	0.000	0.000	0.000	0.000	0.000	80	505	4459	4371	1.207	Error	Error	3111	1348	0	0	3057	1314	0	0	0	0
2	12	3	"DUN1"	"YDL101C"	8150	30480	100	3303	3165	781	63	66	18	100	100	0	1809	1721	538	106	106	21	100	100	0	0	0	0	0	0	0	0	0	0	0	0	0	0	0	0	0	0	0	1.903	1.921	1.914	1.984	1.320	1.897	0.906	0.000	0.000	0.000	0.000	0.000	0.000	0.000	0.000	0.000	0.000	0.000	0.000	0.000	0.000	80	512	4943	4717	0.928	Error	Error	3240	1703	0	0	3102	1615	0	0	0	0
2	13	3	""	"YDL023C"	8350	30480	100	5882	5513	1549	65	71	39	100	100	0	1894	1805	536	108	113	44	100	100	0	0	0	0	0	0	0	0	0	0	0	0	0	0	0	0	0	0	0	3.257	3.210	3.186	3.258	1.271	3.286	0.917	0.000	0.000	0.000	0.000	0.000	0.000	0.000	0.000	0.000	0.000	0.000	0.000	0.000	0.000	80	506	7603	7145	1.704	Error	Error	5817	1786	0	0	5448	1697	0	0	0	0
2	14	3	""	"YDL039C"	8550	30480	100	1044	1073	240	64	68	25	100	100	0	2176	2156	548	108	112	24	100	100	0	0	0	0	0	0	0	0	0	0	0	0	0	0	0	0	0	0	0	0.474	0.493	0.476	0.501	1.278	0.470	0.930	0.000	0.000	0.000	0.000	0.000	0.000	0.000	0.000	0.000	0.000	0.000	0.000	0.000	0.000	80	504	3048	3057	-1.077	Error	Error	980	2068	0	0	1009	2048	0	0	0	0
2	15	3	"PSA1"	"YDL055C"	8750	30480	100	6242	5857	1657	66	69	20	100	100	0	18435	16946	5525	112	114	20	100	100	0	0	0	0	0	0	0	0	0	0	0	0	0	0	0	0	0	0	0	0.337	0.344	0.344	0.353	1.248	0.328	0.928	0.000	0.000	0.000	0.000	0.000	0.000	0.000	0.000	0.000	0.000	0.000	0.000	0.000	0.000	80	504	24499	22625	-1.569	Error	Error	6176	18323	0	0	5791	16834	0	0	0	0
2	16	3	""	"YDL071C"	8950	30480	100	485	485	71	70	72	18	100	100	0	488	491	108	114	117	22	100	100	0	0	0	0	0	0	0	0	0	0	0	0	0	0	0	0	0	0	0	1.110	1.101	1.131	1.116	1.268	1.078	0.857	0.000	0.000	0.000	0.000	0.000	0.000	0.000	0.000	0.000	0.000	0.000	0.000	0.000	0.000	80	504	789	792	0.150	Error	Error	415	374	0	0	415	377	0	0	0	0
2	17	3	"LUC7"	"YDL087C"	9150	30480	100	1879	1862	386	69	72	20	100	100	0	1004	1017	248	113	116	23	100	100	0	0	0	0	0	0	0	0	0	0	0	0	0	0	0	0	0	0	0	2.031	1.983	2.038	2.038	1.269	2.015	0.920	0.000	0.000	0.000	0.000	0.000	0.000	0.000	0.000	0.000	0.000	0.000	0.000	0.000	0.000	80	504	2701	2697	1.022	Error	Error	1810	891	0	0	1793	904	0	0	0	0
2	18	3	"QRI1"	"YDL103C"	9350	30480	100	645	659	162	67	74	35	100	100	0	530	566	179	114	120	35	100	100	0	0	0	0	0	0	0	0	0	0	0	0	0	0	0	0	0	0	0	1.389	1.310	1.393	1.352	1.359	1.261	0.862	0.000	0.000	0.000	0.000	0.000	0.000	0.000	0.000	0.000	0.000	0.000	0.000	0.000	0.000	80	504	994	1044	0.474	Error	Error	578	416	0	0	592	452	0	0	0	0
2	19	3	""	"YDL025C"	9550	30480	100	4087	4032	997	64	66	15	100	100	0	2536	2469	614	109	110	18	100	100	0	0	0	0	0	0	0	0	0	0	0	0	0	0	0	0	0	0	0	1.658	1.681	1.674	1.688	1.207	1.701	0.935	0.000	0.000	0.000	0.000	0.000	0.000	0.000	0.000	0.000	0.000	0.000	0.000	0.000	0.000	80	504	6450	6328	0.729	Error	Error	4023	2427	0	0	3968	2360	0	0	0	0
2	20	3	""	"YDL041W"	9750	30480	100	545	548	109	69	70	18	100	100	0	469	481	90	111	116	34	100	100	0	0	0	0	0	0	0	0	0	0	0	0	0	0	0	0	0	0	0	1.330	1.295	1.276	1.297	1.307	1.360	0.829	0.000	0.000	0.000	0.000	0.000	0.000	0.000	0.000	0.000	0.000	0.000	0.000	0.000	0.000	80	504	834	849	0.411	Error	Error	476	358	0	0	479	370	0	0	0	0
2	21	3	""	"YDL057W"	9950	30480	100	808	889	358	67	72	37	100	100	0	422	489	304	111	119	54	97	93	0	0	0	0	0	0	0	0	0	0	0	0	0	0	0	0	0	0	0	2.383	2.175	2.581	2.497	1.649	1.976	0.655	0.000	0.000	0.000	0.000	0.000	0.000	0.000	0.000	0.000	0.000	0.000	0.000	0.000	0.000	80	518	1052	1200	1.253	Error	Error	741	311	0	0	822	378	0	0	0	0
2	1	4	""	"YDL073W"	5940	30670	90	657	845	528	65	70	29	100	100	0	632	884	641	105	111	42	100	100	0	0	0	0	0	0	0	0	0	0	0	0	0	0	0	0	0	0	0	1.123	1.001	0.958	1.055	1.586	0.900	0.791	0.000	0.000	0.000	0.000	0.000	0.000	0.000	0.000	0.000	0.000	0.000	0.000	0.000	0.000	52	412	1119	1559	0.168	Error	Error	592	527	0	0	780	779	0	0	0	0
2	2	4	""	"YDL089W"	6140	30670	90	592	779	578	61	67	42	100	100	0	375	511	508	100	105	36	98	96	0	0	0	0	0	0	0	0	0	0	0	0	0	0	0	0	0	0	0	1.931	1.747	1.788	1.992	1.632	1.395	0.774	0.000	0.000	0.000	0.000	0.000	0.000	0.000	0.000	0.000	0.000	0.000	0.000	0.000	0.000	52	420	806	1129	0.949	Error	Error	531	275	0	0	718	411	0	0	0	0
2	3	4	"QRI2"	"YDL105W"	6350	30670	90	1217	1590	1227	61	64	26	100	100	0	863	1167	1165	100	104	26	100	98	0	0	0	0	0	0	0	0	0	0	0	0	0	0	0	0	0	0	0	1.515	1.433	1.651	1.687	1.578	1.234	0.870	0.000	0.000	0.000	0.000	0.000	0.000	0.000	0.000	0.000	0.000	0.000	0.000	0.000	0.000	52	420	1919	2596	0.599	Error	Error	1156	763	0	0	1529	1067	0	0	0	0
2	4	4	""	"YDL027C"	6560	30670	100	5444	6155	2144	68	100	112	100	100	0	1572	1681	511	107	135	119	100	100	0	0	0	0	0	0	0	0	0	0	0	0	0	0	0	0	0	0	0	3.670	3.867	3.894	3.837	1.217	4.102	0.885	0.000	0.000	0.000	0.000	0.000	0.000	0.000	0.000	0.000	0.000	0.000	0.000	0.000	0.000	80	519	6841	7661	1.876	Error	Error	5376	1465	0	0	6087	1574	0	0	0	0
2	5	4	"PRP11"	"YDL043C"	6750	30670	100	2202	2306	728	64	85	82	100	100	0	1191	1244	372	106	122	89	98	98	0	0	0	0	0	0	0	0	0	0	0	0	0	0	0	0	0	0	0	1.971	1.970	1.907	2.023	1.340	2.050	0.918	0.000	0.000	0.000	0.000	0.000	0.000	0.000	0.000	0.000	0.000	0.000	0.000	0.000	0.000	80	504	3223	3380	0.979	Error	Error	2138	1085	0	0	2242	1138	0	0	0	0
2	6	4	"RAD59"	"YDL059C"	6950	30670	90	1689	1717	195	67	78	64	100	100	0	626	633	85	107	111	37	100	100	0	0	0	0	0	0	0	0	0	0	0	0	0	0	0	0	0	0	0	3.125	3.137	3.221	3.157	1.159	3.301	0.917	0.000	0.000	0.000	0.000	0.000	0.000	0.000	0.000	0.000	0.000	0.000	0.000	0.000	0.000	52	420	2141	2176	1.644	Error	Error	1622	519	0	0	1650	526	0	0	0	0
2	7	4	"RPL31A"	"YDL075W"	7170	30680	120	1741	1563	919	69	102	116	88	85	0	10419	10031	7583	107	128	80	88	88	0	0	0	0	0	0	0	0	0	0	0	0	0	0	0	0	0	0	0	0.162	0.151	0.154	0.243	2.967	0.131	0.901	0.000	0.000	0.000	0.000	0.000	0.000	0.000	0.000	0.000	0.000	0.000	0.000	0.000	0.000	120	623	11984	11418	-2.625	Error	Error	1672	10312	0	0	1494	9924	0	0	0	0
2	8	4	""	"YDL091C"	7350	30680	100	2889	2857	755	67	91	104	100	100	0	1225	1151	340	107	124	75	98	96	0	0	0	0	0	0	0	0	0	0	0	0	0	0	0	0	0	0	0	2.524	2.672	2.599	2.901	1.645	2.661	0.912	0.000	0.000	0.000	0.000	0.000	0.000	0.000	0.000	0.000	0.000	0.000	0.000	0.000	0.000	80	468	3940	3834	1.336	Error	Error	2822	1118	0	0	2790	1044	0	0	0	0
2	9	4	"MSS2"	"YDL107W"	7550	30680	100	2689	2653	442	63	67	25	100	100	0	1010	1000	213	104	107	26	100	100	0	0	0	0	0	0	0	0	0	0	0	0	0	0	0	0	0	0	0	2.898	2.891	2.828	2.941	1.233	2.898	0.922	0.000	0.000	0.000	0.000	0.000	0.000	0.000	0.000	0.000	0.000	0.000	0.000	0.000	0.000	80	518	3532	3486	1.535	Error	Error	2626	906	0	0	2590	896	0	0	0	0
2	10	4	"RPA14"	"YDR156W"	7750	30680	100	893	873	478	64	65	15	100	100	0	709	852	525	105	106	18	100	98	0	0	0	0	0	0	0	0	0	0	0	0	0	0	0	0	0	0	0	1.373	1.083	1.108	1.154	1.445	1.019	0.905	0.000	0.000	0.000	0.000	0.000	0.000	0.000	0.000	0.000	0.000	0.000	0.000	0.000	0.000	80	522	1433	1556	0.457	Error	Error	829	604	0	0	809	747	0	0	0	0
2	11	4	"SUP35"	"YDR172W"	7960	30680	110	444	838	853	65	73	56	98	92	0	475	652	531	108	115	52	98	92	0	0	0	0	0	0	0	0	0	0	0	0	0	0	0	0	0	0	0	1.033	1.421	1.225	1.280	1.817	1.593	0.789	0.000	0.000	0.000	0.000	0.000	0.000	0.000	0.000	0.000	0.000	0.000	0.000	0.000	0.000	80	584	746	1317	0.046	Error	Error	379	367	0	0	773	544	0	0	0	0
2	12	4	""	"YDR187C"	8160	30680	90	885	1141	680	63	68	23	100	100	0	870	932	485	104	107	21	100	100	0	0	0	0	0	0	0	0	0	0	0	0	0	0	0	0	0	0	0	1.073	1.302	1.236	1.270	1.387	1.387	0.890	0.000	0.000	0.000	0.000	0.000	0.000	0.000	0.000	0.000	0.000	0.000	0.000	0.000	0.000	52	406	1588	1906	0.102	Error	Error	822	766	0	0	1078	828	0	0	0	0
2	13	4	""	"YDR203W"	8340	30680	100	1449	1389	345	68	73	36	100	100	0	614	618	196	111	116	43	100	100	0	0	0	0	0	0	0	0	0	0	0	0	0	0	0	0	0	0	0	2.746	2.606	2.747	2.714	1.327	2.558	0.894	0.000	0.000	0.000	0.000	0.000	0.000	0.000	0.000	0.000	0.000	0.000	0.000	0.000	0.000	80	511	1884	1828	1.457	Error	Error	1381	503	0	0	1321	507	0	0	0	0
2	14	4	""	"YDR219C"	8550	30670	90	697	890	573	64	65	17	100	100	0	608	749	377	108	109	19	100	100	0	0	0	0	0	0	0	0	0	0	0	0	0	0	0	0	0	0	0	1.266	1.289	1.212	1.231	1.362	1.380	0.875	0.000	0.000	0.000	0.000	0.000	0.000	0.000	0.000	0.000	0.000	0.000	0.000	0.000	0.000	52	414	1133	1467	0.340	Error	Error	633	500	0	0	826	641	0	0	0	0
2	15	4	"PRP42"	"YDR235W"	8750	30680	100	1208	1166	316	66	69	18	100	100	0	854	853	257	111	113	20	100	100	0	0	0	0	0	0	0	0	0	0	0	0	0	0	0	0	0	0	0	1.537	1.482	1.505	1.526	1.364	1.438	0.881	0.000	0.000	0.000	0.000	0.000	0.000	0.000	0.000	0.000	0.000	0.000	0.000	0.000	0.000	80	513	1885	1842	0.620	Error	Error	1142	743	0	0	1100	742	0	0	0	0
2	16	4	"HOM2"	"YDR158W"	8950	30680	100	23614	22464	8381	73	75	22	100	100	0	4392	3981	1057	115	118	21	100	100	0	0	0	0	0	0	0	0	0	0	0	0	0	0	0	0	0	0	0	5.504	5.792	5.708	5.518	1.415	6.314	0.875	0.000	0.000	0.000	0.000	0.000	0.000	0.000	0.000	0.000	0.000	0.000	0.000	0.000	0.000	80	505	27818	26257	2.461	Error	Error	23541	4277	0	0	22391	3866	0	0	0	0
2	17	4	"HMO1"	"YDR174W"	9150	30680	100	4471	4474	874	71	72	18	100	100	0	4162	4080	906	115	118	22	100	100	0	0	0	0	0	0	0	0	0	0	0	0	0	0	0	0	0	0	0	1.087	1.110	1.122	1.120	1.206	1.104	0.931	0.000	0.000	0.000	0.000	0.000	0.000	0.000	0.000	0.000	0.000	0.000	0.000	0.000	0.000	80	505	8447	8368	0.121	Error	Error	4400	4047	0	0	4403	3965	0	0	0	0
2	18	4	"SLY1"	"YDR189W"	9340	30680	90	2300	2238	418	70	84	70	100	100	0	3052	2999	867	119	142	127	100	100	0	0	0	0	0	0	0	0	0	0	0	0	0	0	0	0	0	0	0	0.760	0.753	0.746	0.777	1.245	0.677	0.899	0.000	0.000	0.000	0.000	0.000	0.000	0.000	0.000	0.000	0.000	0.000	0.000	0.000	0.000	52	414	5163	5048	-0.395	Error	Error	2230	2933	0	0	2168	2880	0	0	0	0
2	19	4	""	"YDR205W"	9540	30680	90	2639	2668	519	67	81	83	100	100	0	2577	2589	749	113	140	171	100	100	0	0	0	0	0	0	0	0	0	0	0	0	0	0	0	0	0	0	0	1.044	1.050	1.058	1.093	1.258	0.983	0.939	0.000	0.000	0.000	0.000	0.000	0.000	0.000	0.000	0.000	0.000	0.000	0.000	0.000	0.000	52	420	5036	5077	0.062	Error	Error	2572	2464	0	0	2601	2476	0	0	0	0
2	20	4	""	"YDR221W"	9750	30690	100	1222	1265	504	70	84	84	98	97	0	818	942	453	113	135	156	97	93	0	0	0	0	0	0	0	0	0	0	0	0	0	0	0	0	0	0	0	1.634	1.441	1.450	1.501	1.430	1.368	0.909	0.000	0.000	0.000	0.000	0.000	0.000	0.000	0.000	0.000	0.000	0.000	0.000	0.000	0.000	80	477	1857	2024	0.708	Error	Error	1152	705	0	0	1195	829	0	0	0	0
2	21	4	"MRPL7"	"YDR237W"	9940	30680	90	1518	1585	736	71	81	50	100	100	0	1417	1452	653	117	128	62	100	100	0	0	0	0	0	0	0	0	0	0	0	0	0	0	0	0	0	0	0	1.113	1.134	1.079	1.167	1.418	1.071	0.881	0.000	0.000	0.000	0.000	0.000	0.000	0.000	0.000	0.000	0.000	0.000	0.000	0.000	0.000	52	414	2747	2849	0.155	Error	Error	1447	1300	0	0	1514	1335	0	0	0	0
2	1	5	"SSY1"	"YDR160W"	5940	30870	90	1959	1959	394	62	75	95	100	100	0	1233	1219	312	104	116	93	100	100	0	0	0	0	0	0	0	0	0	0	0	0	0	0	0	0	0	0	0	1.680	1.701	1.678	1.734	1.243	1.680	0.915	0.000	0.000	0.000	0.000	0.000	0.000	0.000	0.000	0.000	0.000	0.000	0.000	0.000	0.000	52	412	3026	3012	0.749	Error	Error	1897	1129	0	0	1897	1115	0	0	0	0
2	2	5	"NGG1"	"YDR176W"	6150	30870	90	1728	2343	1522	59	65	42	100	100	0	1420	1767	1034	99	106	60	100	100	0	0	0	0	0	0	0	0	0	0	0	0	0	0	0	0	0	0	0	1.263	1.369	1.233	1.359	1.501	1.425	0.850	0.000	0.000	0.000	0.000	0.000	0.000	0.000	0.000	0.000	0.000	0.000	0.000	0.000	0.000	52	420	2990	3952	0.337	Error	Error	1669	1321	0	0	2284	1668	0	0	0	0
2	3	5	"HST4"	"YDR191W"	6340	30870	90	1815	2024	794	58	78	120	100	100	0	824	1006	685	100	112	76	100	100	0	0	0	0	0	0	0	0	0	0	0	0	0	0	0	0	0	0	0	2.427	2.170	2.378	2.424	1.507	1.897	0.807	0.000	0.000	0.000	0.000	0.000	0.000	0.000	0.000	0.000	0.000	0.000	0.000	0.000	0.000	52	414	2481	2872	1.279	Error	Error	1757	724	0	0	1966	906	0	0	0	0
2	4	5	"UME6"	"YDR207C"	6540	30880	120	1108	1254	1082	61	107	167	76	71	0	976	1137	909	107	147	181	70	65	0	0	0	0	0	0	0	0	0	0	0	0	0	0	0	0	0	0	0	1.205	1.158	1.222	1.340	2.233	1.176	0.839	0.000	0.000	0.000	0.000	0.000	0.000	0.000	0.000	0.000	0.000	0.000	0.000	0.000	0.000	120	671	1916	2223	0.269	Error	Error	1047	869	0	0	1193	1030	0	0	0	0
2	5	5	""	"YDR223W"	6750	30870	80	1463	1948	1766	61	63	15	100	100	0	661	1268	1324	105	107	18	100	100	0	0	0	0	0	0	0	0	0	0	0	0	0	0	0	0	0	0	0	2.522	1.623	1.778	1.924	1.758	1.479	0.852	0.000	0.000	0.000	0.000	0.000	0.000	0.000	0.000	0.000	0.000	0.000	0.000	0.000	0.000	52	340	1958	3050	1.334	Error	Error	1402	556	0	0	1887	1163	0	0	0	0
2	6	5	""	"YDR239C"	6950	30870	90	1639	1982	1477	64	66	17	100	100	0	711	1254	1052	103	107	21	100	100	0	0	0	0	0	0	0	0	0	0	0	0	0	0	0	0	0	0	0	2.590	1.666	1.563	1.819	1.730	1.571	0.773	0.000	0.000	0.000	0.000	0.000	0.000	0.000	0.000	0.000	0.000	0.000	0.000	0.000	0.000	52	420	2183	3069	1.373	Error	Error	1575	608	0	0	1918	1151	0	0	0	0
2	7	5	"NBP2"	"YDR162C"	7160	30870	100	950	1571	1580	70	144	220	81	68	0	470	916	1003	106	158	172	67	53	0	0	0	0	0	0	0	0	0	0	0	0	0	0	0	0	0	0	0	2.418	1.853	1.823	2.134	2.118	1.744	0.812	0.000	0.000	0.000	0.000	0.000	0.000	0.000	0.000	0.000	0.000	0.000	0.000	0.000	0.000	80	489	1244	2311	1.274	Error	Error	880	364	0	0	1501	810	0	0	0	0
2	8	5	"SDH4"	"YDR178W"	7350	30880	110	5643	5610	1527	73	129	180	100	100	0	1426	1407	397	110	152	151	97	95	0	0	0	0	0	0	0	0	0	0	0	0	0	0	0	0	0	0	0	4.233	4.269	4.241	4.467	1.382	4.328	0.929	0.000	0.000	0.000	0.000	0.000	0.000	0.000	0.000	0.000	0.000	0.000	0.000	0.000	0.000	80	567	6886	6834	2.082	Error	Error	5570	1316	0	0	5537	1297	0	0	0	0
2	9	5	""	"YDR193W"	7550	30870	90	1727	1679	367	66	91	113	100	100	0	1072	1041	295	106	126	110	100	100	0	0	0	0	0	0	0	0	0	0	0	0	0	0	0	0	0	0	0	1.719	1.725	1.770	1.764	1.240	1.667	0.928	0.000	0.000	0.000	0.000	0.000	0.000	0.000	0.000	0.000	0.000	0.000	0.000	0.000	0.000	52	414	2627	2548	0.782	Error	Error	1661	966	0	0	1613	935	0	0	0	0
2	10	5	""	"YDR209C"	7750	30870	70	1565	2136	1663	67	70	19	100	100	0	930	1158	1051	107	109	23	100	100	0	0	0	0	0	0	0	0	0	0	0	0	0	0	0	0	0	0	0	1.820	1.969	2.046	2.288	2.054	1.806	0.787	0.000	0.000	0.000	0.000	0.000	0.000	0.000	0.000	0.000	0.000	0.000	0.000	0.000	0.000	32	236	2321	3120	0.864	Error	Error	1498	823	0	0	2069	1051	0	0	0	0
2	11	5	"HTA1"	"YDR225W"	7950	30880	100	17731	16766	4087	68	72	22	100	100	0	14883	13622	3981	110	114	40	100	100	0	0	0	0	0	0	0	0	0	0	0	0	0	0	0	0	0	0	0	1.196	1.236	1.233	1.283	1.249	1.201	0.958	0.000	0.000	0.000	0.000	0.000	0.000	0.000	0.000	0.000	0.000	0.000	0.000	0.000	0.000	80	519	32436	30210	0.258	Error	Error	17663	14773	0	0	16698	13512	0	0	0	0
2	12	5	""	"YDR241W"	8150	30870	90	1198	1508	958	68	72	22	100	100	0	565	837	699	108	111	25	100	100	0	0	0	0	0	0	0	0	0	0	0	0	0	0	0	0	0	0	0	2.473	1.975	2.225	2.398	1.606	1.768	0.753	0.000	0.000	0.000	0.000	0.000	0.000	0.000	0.000	0.000	0.000	0.000	0.000	0.000	0.000	52	420	1587	2169	1.306	Error	Error	1130	457	0	0	1440	729	0	0	0	0
2	13	5	""	"YDR539W"	8340	30870	90	2519	2546	542	74	90	124	100	100	0	888	939	335	115	124	62	100	100	0	0	0	0	0	0	0	0	0	0	0	0	0	0	0	0	0	0	0	3.163	3.000	3.263	3.200	1.404	2.915	0.874	0.000	0.000	0.000	0.000	0.000	0.000	0.000	0.000	0.000	0.000	0.000	0.000	0.000	0.000	52	414	3218	3296	1.661	Error	Error	2445	773	0	0	2472	824	0	0	0	0
2	14	5	""	"YEL010W"	8540	30870	90	327	348	94	66	70	28	100	100	0	281	297	111	112	114	25	100	98	0	0	0	0	0	0	0	0	0	0	0	0	0	0	0	0	0	0	0	1.544	1.524	1.694	1.659	1.605	1.402	0.753	0.000	0.000	0.000	0.000	0.000	0.000	0.000	0.000	0.000	0.000	0.000	0.000	0.000	0.000	52	420	430	467	0.627	Error	Error	261	169	0	0	282	185	0	0	0	0
2	15	5	""	"YEL025C"	8740	30880	100	2672	2694	560	72	77	32	100	100	0	1938	1883	562	114	118	28	100	100	0	0	0	0	0	0	0	0	0	0	0	0	0	0	0	0	0	0	0	1.425	1.482	1.477	1.549	1.319	1.402	0.906	0.000	0.000	0.000	0.000	0.000	0.000	0.000	0.000	0.000	0.000	0.000	0.000	0.000	0.000	80	505	4424	4391	0.511	Error	Error	2600	1824	0	0	2622	1769	0	0	0	0
2	16	5	""	"YEL041W"	8940	30880	100	2130	2068	545	74	81	50	100	100	0	737	752	276	114	120	44	98	97	0	0	0	0	0	0	0	0	0	0	0	0	0	0	0	0	0	0	0	3.300	3.125	3.241	3.349	1.512	3.318	0.793	0.000	0.000	0.000	0.000	0.000	0.000	0.000	0.000	0.000	0.000	0.000	0.000	0.000	0.000	80	483	2679	2632	1.723	Error	Error	2056	623	0	0	1994	638	0	0	0	0
2	17	5	""	"YEL057C"	9140	30880	100	1058	1096	237	74	74	18	100	100	0	794	815	337	116	118	23	100	100	0	0	0	0	0	0	0	0	0	0	0	0	0	0	0	0	0	0	0	1.451	1.462	1.503	1.546	1.358	1.353	0.846	0.000	0.000	0.000	0.000	0.000	0.000	0.000	0.000	0.000	0.000	0.000	0.000	0.000	0.000	80	506	1662	1721	0.537	Error	Error	984	678	0	0	1022	699	0	0	0	0
2	18	5	""	"YEL072W"	9340	30880	100	2772	2841	692	79	86	35	100	100	0	601	588	154	129	142	51	100	97	0	0	0	0	0	0	0	0	0	0	0	0	0	0	0	0	0	0	0	5.706	6.017	6.221	6.273	1.441	6.297	0.849	0.000	0.000	0.000	0.000	0.000	0.000	0.000	0.000	0.000	0.000	0.000	0.000	0.000	0.000	80	521	3165	3221	2.512	Error	Error	2693	472	0	0	2762	459	0	0	0	0
2	19	5	""	"YDR541C"	9550	30880	100	1735	1742	368	80	109	124	100	100	0	1357	1400	363	130	158	112	100	100	0	0	0	0	0	0	0	0	0	0	0	0	0	0	0	0	0	0	0	1.349	1.309	1.294	1.331	1.255	1.289	0.929	0.000	0.000	0.000	0.000	0.000	0.000	0.000	0.000	0.000	0.000	0.000	0.000	0.000	0.000	80	475	2882	2932	0.432	Error	Error	1655	1227	0	0	1662	1270	0	0	0	0
2	20	5	"UBC8"	"YEL012W"	9740	30870	150	2649	2629	1912	78	122	175	80	75	0	664	644	388	121	157	155	73	66	0	0	0	0	0	0	0	0	0	0	0	0	0	0	0	0	0	0	0	4.735	4.878	4.830	4.039	2.325	5.122	0.721	0.000	0.000	0.000	0.000	0.000	0.000	0.000	0.000	0.000	0.000	0.000	0.000	0.000	0.000	156	838	3114	3074	2.243	Error	Error	2571	543	0	0	2551	523	0	0	0	0
2	21	5	"CUP5"	"YEL027W"	9950	30880	100	13979	12777	4163	73	87	65	100	100	0	9433	8896	2948	118	128	64	100	100	0	0	0	0	0	0	0	0	0	0	0	0	0	0	0	0	0	0	0	1.493	1.447	1.419	1.442	1.238	1.462	0.943	0.000	0.000	0.000	0.000	0.000	0.000	0.000	0.000	0.000	0.000	0.000	0.000	0.000	0.000	80	517	23221	21482	0.578	Error	Error	13906	9315	0	0	12704	8778	0	0	0	0
2	1	6	""	"YEL043W"	5940	31060	90	566	932	846	61	64	19	100	100	0	686	907	564	102	107	31	100	100	0	0	0	0	0	0	0	0	0	0	0	0	0	0	0	0	0	0	0	0.865	1.082	0.831	0.920	1.762	1.242	0.723	0.000	0.000	0.000	0.000	0.000	0.000	0.000	0.000	0.000	0.000	0.000	0.000	0.000	0.000	52	412	1089	1676	-0.210	Error	Error	505	584	0	0	871	805	0	0	0	0
2	2	6	"SOM1"	"YEL059C-A"	6150	31070	100	3693	3715	997	64	68	29	100	100	0	1802	1939	691	105	110	36	100	100	0	0	0	0	0	0	0	0	0	0	0	0	0	0	0	0	0	0	0	2.138	1.991	2.100	2.048	1.279	1.973	0.915	0.000	0.000	0.000	0.000	0.000	0.000	0.000	0.000	0.000	0.000	0.000	0.000	0.000	0.000	80	527	5326	5485	1.097	Error	Error	3629	1697	0	0	3651	1834	0	0	0	0
2	3	6	""	"YEL074W"	6350	31070	100	4895	4801	1240	61	83	119	100	100	0	1696	1805	647	105	125	151	100	100	0	0	0	0	0	0	0	0	0	0	0	0	0	0	0	0	0	0	0	3.038	2.788	3.009	2.862	1.347	2.867	0.858	0.000	0.000	0.000	0.000	0.000	0.000	0.000	0.000	0.000	0.000	0.000	0.000	0.000	0.000	80	513	6425	6440	1.603	Error	Error	4834	1591	0	0	4740	1700	0	0	0	0
2	4	6	""	"YDR543C"	6550	31070	100	487	782	845	65	103	139	85	65	0	384	671	690	114	160	192	63	33	0	0	0	0	0	0	0	0	0	0	0	0	0	0	0	0	0	0	0	1.563	1.287	1.443	1.549	2.263	1.267	0.740	0.000	0.000	0.000	0.000	0.000	0.000	0.000	0.000	0.000	0.000	0.000	0.000	0.000	0.000	80	472	692	1274	0.644	Error	Error	422	270	0	0	717	557	0	0	0	0
2	5	6	""	"YEL014C"	6750	31070	110	884	1014	604	63	78	93	100	97	0	801	915	579	110	143	186	97	87	0	0	0	0	0	0	0	0	0	0	0	0	0	0	0	0	0	0	0	1.188	1.181	1.277	1.213	1.431	1.112	0.786	0.000	0.000	0.000	0.000	0.000	0.000	0.000	0.000	0.000	0.000	0.000	0.000	0.000	0.000	80	576	1512	1756	0.249	Error	Error	821	691	0	0	951	805	0	0	0	0
2	6	6	""	"YEL029C"	6950	31070	100	3040	2984	764	62	63	16	100	100	0	2285	2314	633	103	105	18	100	100	0	0	0	0	0	0	0	0	0	0	0	0	0	0	0	0	0	0	0	1.365	1.322	1.322	1.335	1.280	1.313	0.914	0.000	0.000	0.000	0.000	0.000	0.000	0.000	0.000	0.000	0.000	0.000	0.000	0.000	0.000	80	512	5160	5133	0.449	Error	Error	2978	2182	0	0	2922	2211	0	0	0	0
2	7	6	""	"YEL045C"	7150	31070	110	913	975	447	71	165	240	93	93	0	755	801	328	113	191	219	93	90	0	0	0	0	0	0	0	0	0	0	0	0	0	0	0	0	0	0	0	1.312	1.314	1.294	1.333	1.404	1.256	0.782	0.000	0.000	0.000	0.000	0.000	0.000	0.000	0.000	0.000	0.000	0.000	0.000	0.000	0.000	80	554	1484	1592	0.391	Error	Error	842	642	0	0	904	688	0	0	0	0
2	8	6	"PRB1"	"YEL060C"	7340	31070	90	841	961	530	71	117	138	100	98	0	460	561	359	113	154	129	100	80	0	0	0	0	0	0	0	0	0	0	0	0	0	0	0	0	0	0	0	2.219	1.987	2.158	2.106	1.360	1.807	0.795	0.000	0.000	0.000	0.000	0.000	0.000	0.000	0.000	0.000	0.000	0.000	0.000	0.000	0.000	52	408	1117	1338	1.150	Error	Error	770	347	0	0	890	448	0	0	0	0
2	9	6	""	"YEL076C"	7540	31070	90	2539	2442	612	63	77	105	100	100	0	1015	1040	418	107	116	65	100	100	0	0	0	0	0	0	0	0	0	0	0	0	0	0	0	0	0	0	0	2.727	2.550	2.814	2.707	1.388	2.425	0.860	0.000	0.000	0.000	0.000	0.000	0.000	0.000	0.000	0.000	0.000	0.000	0.000	0.000	0.000	52	420	3384	3312	1.447	Error	Error	2476	908	0	0	2379	933	0	0	0	0
2	10	6	"YRF1-1"	"YDR545W"	7740	31070	100	4741	4443	1663	65	74	91	100	100	0	1359	1439	829	106	112	57	100	97	0	0	0	0	0	0	0	0	0	0	0	0	0	0	0	0	0	0	0	3.732	3.284	3.803	3.723	1.495	3.120	0.836	0.000	0.000	0.000	0.000	0.000	0.000	0.000	0.000	0.000	0.000	0.000	0.000	0.000	0.000	80	535	5929	5711	1.900	Error	Error	4676	1253	0	0	4378	1333	0	0	0	0
2	11	6	""	"YEL016C"	7950	31070	100	1680	1732	362	67	68	15	100	100	0	888	899	181	108	111	40	100	100	0	0	0	0	0	0	0	0	0	0	0	0	0	0	0	0	0	0	0	2.068	2.105	2.134	2.112	1.224	2.204	0.909	0.000	0.000	0.000	0.000	0.000	0.000	0.000	0.000	0.000	0.000	0.000	0.000	0.000	0.000	80	504	2393	2456	1.048	Error	Error	1613	780	0	0	1665	791	0	0	0	0
2	12	6	"SPF1"	"YEL031W"	8140	31070	90	279	292	101	69	76	86	98	65	0	302	302	85	111	126	242	26	0	0	0	0	0	0	0	0	0	0	0	0	0	0	0	0	0	0	0	0	1.099	1.168	1.120	1.195	1.562	0.128	0.048	0.000	0.000	0.000	0.000	0.000	0.000	0.000	0.000	0.000	0.000	0.000	0.000	0.000	0.000	52	414	401	414	0.137	Error	Error	210	191	0	0	223	191	0	0	0	0
2	13	6	""	"YEL047C"	8350	31070	100	2518	2535	576	73	76	22	100	100	0	1874	1833	403	112	115	25	100	100	0	0	0	0	0	0	0	0	0	0	0	0	0	0	0	0	0	0	0	1.388	1.431	1.422	1.435	1.185	1.470	0.923	0.000	0.000	0.000	0.000	0.000	0.000	0.000	0.000	0.000	0.000	0.000	0.000	0.000	0.000	80	526	4207	4183	0.473	Error	Error	2445	1762	0	0	2462	1721	0	0	0	0
2	14	6	"NPR2"	"YEL062W"	8540	31070	90	1660	1661	310	70	82	74	100	100	0	929	942	197	112	121	66	100	100	0	0	0	0	0	0	0	0	0	0	0	0	0	0	0	0	0	0	0	1.946	1.917	2.003	1.934	1.210	1.926	0.927	0.000	0.000	0.000	0.000	0.000	0.000	0.000	0.000	0.000	0.000	0.000	0.000	0.000	0.000	52	414	2407	2421	0.961	Error	Error	1590	817	0	0	1591	830	0	0	0	0
2	15	6	""	"YEL076W-C"	8750	31070	100	2635	2550	651	73	82	66	100	100	0	877	856	184	113	123	59	100	100	0	0	0	0	0	0	0	0	0	0	0	0	0	0	0	0	0	0	0	3.353	3.334	3.335	3.304	1.231	3.542	0.916	0.000	0.000	0.000	0.000	0.000	0.000	0.000	0.000	0.000	0.000	0.000	0.000	0.000	0.000	80	500	3326	3220	1.746	Error	Error	2562	764	0	0	2477	743	0	0	0	0
2	16	6	"PES4"	"YFR023W"	8950	31070	120	592	546	303	75	91	89	82	79	0	274	308	206	114	129	96	75	35	0	0	0	0	0	0	0	0	0	0	0	0	0	0	0	0	0	0	0	3.231	2.428	2.900	2.539	2.056	2.050	0.590	0.000	0.000	0.000	0.000	0.000	0.000	0.000	0.000	0.000	0.000	0.000	0.000	0.000	0.000	120	623	677	665	1.692	Error	Error	517	160	0	0	471	194	0	0	0	0
2	17	6	"RSC8"	"YFR037C"	9130	31070	90	3266	3329	502	83	166	428	100	100	0	2199	2160	447	125	195	325	100	100	0	0	0	0	0	0	0	0	0	0	0	0	0	0	0	0	0	0	0	1.535	1.595	1.604	1.623	1.223	1.581	0.935	0.000	0.000	0.000	0.000	0.000	0.000	0.000	0.000	0.000	0.000	0.000	0.000	0.000	0.000	52	390	5257	5281	0.618	Error	Error	3183	2074	0	0	3246	2035	0	0	0	0
2	18	6	"HXK1"	"YFR053C"	9350	31080	100	8710	8312	1978	101	134	163	100	100	0	9763	9207	2651	162	210	210	100	100	0	0	0	0	0	0	0	0	0	0	0	0	0	0	0	0	0	0	0	0.897	0.908	0.909	0.928	1.218	0.884	0.953	0.000	0.000	0.000	0.000	0.000	0.000	0.000	0.000	0.000	0.000	0.000	0.000	0.000	0.000	80	498	18210	17256	-0.157	Error	Error	8609	9601	0	0	8211	9045	0	0	0	0
2	19	6	"ERG4"	"YGL012W"	9540	31080	120	9851	8402	4469	105	250	421	93	86	0	10407	8258	4783	170	306	376	87	83	0	0	0	0	0	0	0	0	0	0	0	0	0	0	0	0	0	0	0	0.952	1.026	0.999	1.187	1.969	0.986	0.948	0.000	0.000	0.000	0.000	0.000	0.000	0.000	0.000	0.000	0.000	0.000	0.000	0.000	0.000	120	582	19983	16385	-0.071	Error	Error	9746	10237	0	0	8297	8088	0	0	0	0
2	20	6	"SCW11"	"YGL028C"	9750	31080	100	798	831	289	80	200	388	93	31	0	4881	4729	1119	126	234	349	100	98	0	0	0	0	0	0	0	0	0	0	0	0	0	0	0	0	0	0	0	0.151	0.163	0.149	0.161	1.439	0.147	0.776	0.000	0.000	0.000	0.000	0.000	0.000	0.000	0.000	0.000	0.000	0.000	0.000	0.000	0.000	80	487	5473	5354	-2.727	Error	Error	718	4755	0	0	751	4603	0	0	0	0
2	21	6	"RNA15"	"YGL044C"	9940	31080	100	1785	1866	482	77	92	72	100	100	0	1092	1138	316	123	138	83	100	97	0	0	0	0	0	0	0	0	0	0	0	0	0	0	0	0	0	0	0	1.763	1.763	1.787	1.824	1.317	1.748	0.924	0.000	0.000	0.000	0.000	0.000	0.000	0.000	0.000	0.000	0.000	0.000	0.000	0.000	0.000	80	511	2677	2804	0.818	Error	Error	1708	969	0	0	1789	1015	0	0	0	0
2	1	7	""	"YFR024C-A"	5940	31260	90	1227	1906	1628	62	72	56	100	100	0	824	1188	1098	100	110	50	100	100	0	0	0	0	0	0	0	0	0	0	0	0	0	0	0	0	0	0	0	1.609	1.695	1.754	1.870	1.603	1.582	0.843	0.000	0.000	0.000	0.000	0.000	0.000	0.000	0.000	0.000	0.000	0.000	0.000	0.000	0.000	52	412	1889	2932	0.686	Error	Error	1165	724	0	0	1844	1088	0	0	0	0
2	2	7	""	"YFR039C"	6140	31260	90	3375	3394	455	70	116	315	100	100	0	1762	1762	298	110	145	190	100	100	0	0	0	0	0	0	0	0	0	0	0	0	0	0	0	0	0	0	0	2.001	2.012	2.017	2.025	1.175	2.049	0.914	0.000	0.000	0.000	0.000	0.000	0.000	0.000	0.000	0.000	0.000	0.000	0.000	0.000	0.000	52	414	4957	4976	1.000	Error	Error	3305	1652	0	0	3324	1652	0	0	0	0
2	3	7	""	"YFR055W"	6340	31260	90	7058	7163	1460	69	237	905	100	100	0	5008	4913	1065	113	262	711	100	100	0	0	0	0	0	0	0	0	0	0	0	0	0	0	0	0	0	0	0	1.428	1.478	1.468	1.488	1.178	1.477	0.936	0.000	0.000	0.000	0.000	0.000	0.000	0.000	0.000	0.000	0.000	0.000	0.000	0.000	0.000	52	414	11884	11894	0.514	Error	Error	6989	4895	0	0	7094	4800	0	0	0	0
2	4	7	""	"YGL014W"	6560	31270	120	1199	1217	889	68	200	734	66	33	0	1866	1806	1141	116	251	595	75	69	0	0	0	0	0	0	0	0	0	0	0	0	0	0	0	0	0	0	0	0.646	0.680	0.649	0.694	1.857	0.706	0.872	0.000	0.000	0.000	0.000	0.000	0.000	0.000	0.000	0.000	0.000	0.000	0.000	0.000	0.000	120	643	2881	2839	-0.630	Error	Error	1131	1750	0	0	1149	1690	0	0	0	0
2	5	7	"RPL30"	"YGL030W"	6740	31260	90	4259	4108	639	67	143	413	100	100	0	18729	18202	5145	122	550	2416	100	96	0	0	0	0	0	0	0	0	0	0	0	0	0	0	0	0	0	0	0	0.225	0.224	0.223	0.233	1.344	0.208	0.893	0.000	0.000	0.000	0.000	0.000	0.000	0.000	0.000	0.000	0.000	0.000	0.000	0.000	0.000	52	390	22799	22121	-2.150	Error	Error	4192	18607	0	0	4041	18080	0	0	0	0
2	6	7	""	"YGL046W"	6950	31260	90	1217	1592	1209	69	73	24	100	100	0	1083	1357	1116	117	127	55	100	100	0	0	0	0	0	0	0	0	0	0	0	0	0	0	0	0	0	0	0	1.188	1.228	1.163	1.212	1.619	1.160	0.751	0.000	0.000	0.000	0.000	0.000	0.000	0.000	0.000	0.000	0.000	0.000	0.000	0.000	0.000	52	414	2114	2763	0.249	Error	Error	1148	966	0	0	1523	1240	0	0	0	0
2	7	7	""	"YFR026C"	7160	31270	130	740	631	291	74	116	138	86	79	0	562	522	224	117	155	145	83	70	0	0	0	0	0	0	0	0	0	0	0	0	0	0	0	0	0	0	0	1.497	1.375	1.354	1.417	1.813	1.315	0.791	0.000	0.000	0.000	0.000	0.000	0.000	0.000	0.000	0.000	0.000	0.000	0.000	0.000	0.000	120	712	1111	962	0.582	Error	Error	666	445	0	0	557	405	0	0	0	0
2	8	7	""	"YFR041C"	7350	31270	100	4111	4030	705	76	95	80	100	100	0	2925	2880	644	115	132	71	100	100	0	0	0	0	0	0	0	0	0	0	0	0	0	0	0	0	0	0	0	1.436	1.430	1.430	1.452	1.201	1.416	0.937	0.000	0.000	0.000	0.000	0.000	0.000	0.000	0.000	0.000	0.000	0.000	0.000	0.000	0.000	80	498	6845	6719	0.522	Error	Error	4035	2810	0	0	3954	2765	0	0	0	0
2	9	7	""	"YFR057W"	7550	31270	80	1313	1826	1839	72	77	28	100	100	0	536	1021	1308	113	117	29	98	96	0	0	0	0	0	0	0	0	0	0	0	0	0	0	0	0	0	0	0	2.934	1.932	2.768	2.758	2.054	1.605	0.846	0.000	0.000	0.000	0.000	0.000	0.000	0.000	0.000	0.000	0.000	0.000	0.000	0.000	0.000	52	340	1664	2662	1.553	Error	Error	1241	423	0	0	1754	908	0	0	0	0
2	10	7	"KAP122"	"YGL016W"	7750	31270	100	1900	1914	427	70	81	80	100	100	0	2113	1975	496	111	120	80	100	100	0	0	0	0	0	0	0	0	0	0	0	0	0	0	0	0	0	0	0	0.914	0.989	0.973	1.012	1.317	0.959	0.911	0.000	0.000	0.000	0.000	0.000	0.000	0.000	0.000	0.000	0.000	0.000	0.000	0.000	0.000	80	513	3832	3708	-0.130	Error	Error	1830	2002	0	0	1844	1864	0	0	0	0
2	11	7	"AGA2"	"YGL032C"	7950	31270	100	3506	3548	906	70	81	81	100	100	0	325	328	69	108	119	88	96	77	0	0	0	0	0	0	0	0	0	0	0	0	0	0	0	0	0	0	0	15.834	15.809	15.996	16.129	1.451	16.744	0.783	0.000	0.000	0.000	0.000	0.000	0.000	0.000	0.000	0.000	0.000	0.000	0.000	0.000	0.000	80	512	3653	3698	3.985	Error	Error	3436	217	0	0	3478	220	0	0	0	0
2	12	7	"RPT6"	"YGL048C"	8150	31270	100	8584	8892	1970	68	71	21	100	100	0	4960	5032	1155	110	112	21	100	100	0	0	0	0	0	0	0	0	0	0	0	0	0	0	0	0	0	0	0	1.756	1.793	1.776	1.809	1.236	1.863	0.912	0.000	0.000	0.000	0.000	0.000	0.000	0.000	0.000	0.000	0.000	0.000	0.000	0.000	0.000	80	512	13366	13746	0.812	Error	Error	8516	4850	0	0	8824	4922	0	0	0	0
2	13	7	"CDC14"	"YFR028C"	8350	31270	100	1632	1740	414	69	72	21	100	100	0	1627	1646	339	109	111	22	100	100	0	0	0	0	0	0	0	0	0	0	0	0	0	0	0	0	0	0	0	1.030	1.087	1.051	1.085	1.182	1.121	0.923	0.000	0.000	0.000	0.000	0.000	0.000	0.000	0.000	0.000	0.000	0.000	0.000	0.000	0.000	80	504	3081	3208	0.042	Error	Error	1563	1518	0	0	1671	1537	0	0	0	0
2	14	7	""	"YFR043C"	8550	31270	100	2620	2705	611	72	77	28	100	100	0	1418	1465	358	114	117	28	100	100	0	0	0	0	0	0	0	0	0	0	0	0	0	0	0	0	0	0	0	1.954	1.949	1.907	1.979	1.240	1.967	0.926	0.000	0.000	0.000	0.000	0.000	0.000	0.000	0.000	0.000	0.000	0.000	0.000	0.000	0.000	80	512	3852	3984	0.966	Error	Error	2548	1304	0	0	2633	1351	0	0	0	0
2	15	7	"ERP6"	"YGL002W"	8750	31270	100	2278	2326	365	78	83	37	100	100	0	1861	1916	335	124	129	40	100	100	0	0	0	0	0	0	0	0	0	0	0	0	0	0	0	0	0	0	0	1.267	1.254	1.257	1.259	1.144	1.268	0.926	0.000	0.000	0.000	0.000	0.000	0.000	0.000	0.000	0.000	0.000	0.000	0.000	0.000	0.000	80	496	3937	4040	0.341	Error	Error	2200	1737	0	0	2248	1792	0	0	0	0
2	16	7	"JAC1"	"YGL018C"	8940	31280	100	887	916	175	80	131	264	100	100	0	600	615	118	121	164	236	98	53	0	0	0	0	0	0	0	0	0	0	0	0	0	0	0	0	0	0	0	1.685	1.692	1.638	1.717	1.288	1.759	0.886	0.000	0.000	0.000	0.000	0.000	0.000	0.000	0.000	0.000	0.000	0.000	0.000	0.000	0.000	80	502	1286	1330	0.753	Error	Error	807	479	0	0	836	494	0	0	0	0
2	17	7	""	"YGL034C"	9150	31270	90	557	801	526	87	137	226	94	51	0	446	673	526	131	184	241	63	34	0	0	0	0	0	0	0	0	0	0	0	0	0	0	0	0	0	0	0	1.492	1.317	1.397	1.450	1.434	1.138	0.838	0.000	0.000	0.000	0.000	0.000	0.000	0.000	0.000	0.000	0.000	0.000	0.000	0.000	0.000	52	414	785	1256	0.577	Error	Error	470	315	0	0	714	542	0	0	0	0
2	18	7	""	"YGL050W"	9340	31280	100	1703	1757	302	97	118	127	100	100	0	1370	1437	243	155	192	170	100	100	0	0	0	0	0	0	0	0	0	0	0	0	0	0	0	0	0	0	0	1.322	1.295	1.273	1.296	1.140	1.303	0.871	0.000	0.000	0.000	0.000	0.000	0.000	0.000	0.000	0.000	0.000	0.000	0.000	0.000	0.000	80	476	2821	2942	0.403	Error	Error	1606	1215	0	0	1660	1282	0	0	0	0
2	19	7	"RPL11B"	"YGR085C"	9540	31270	150	2109	1930	1305	95	188	351	73	71	0	12084	10649	8653	156	279	386	71	69	0	0	0	0	0	0	0	0	0	0	0	0	0	0	0	0	0	0	0	0.169	0.175	0.190	0.272	2.588	0.154	0.861	0.000	0.000	0.000	0.000	0.000	0.000	0.000	0.000	0.000	0.000	0.000	0.000	0.000	0.000	156	743	13942	12328	-2.566	Error	Error	2014	11928	0	0	1835	10493	0	0	0	0
2	20	7	""	"YGR101W"	9740	31280	100	3975	3968	478	81	96	62	100	100	0	1638	1812	528	128	198	305	100	100	0	0	0	0	0	0	0	0	0	0	0	0	0	0	0	0	0	0	0	2.579	2.308	2.496	2.385	1.287	2.366	0.713	0.000	0.000	0.000	0.000	0.000	0.000	0.000	0.000	0.000	0.000	0.000	0.000	0.000	0.000	80	475	5404	5571	1.367	Error	Error	3894	1510	0	0	3887	1684	0	0	0	0
2	21	7	""	"YGR117C"	9940	31280	100	1976	2090	377	79	88	54	100	100	0	1178	1210	231	122	142	111	100	100	0	0	0	0	0	0	0	0	0	0	0	0	0	0	0	0	0	0	0	1.796	1.848	1.827	1.861	1.207	1.897	0.908	0.000	0.000	0.000	0.000	0.000	0.000	0.000	0.000	0.000	0.000	0.000	0.000	0.000	0.000	80	510	2953	3099	0.845	Error	Error	1897	1056	0	0	2011	1088	0	0	0	0
2	1	8	"PEX4"	"YGR133W"	5960	31460	100	1278	1576	1661	62	72	49	100	100	0	755	1055	1686	102	107	33	100	98	0	0	0	0	0	0	0	0	0	0	0	0	0	0	0	0	0	0	0	1.862	1.589	1.877	1.778	1.340	1.109	0.861	0.000	0.000	0.000	0.000	0.000	0.000	0.000	0.000	0.000	0.000	0.000	0.000	0.000	0.000	80	521	1869	2467	0.897	Error	Error	1216	653	0	0	1514	953	0	0	0	0
2	2	8	""	"YGR149W"	6150	31470	100	3170	3112	632	68	75	28	100	100	0	1176	1135	272	111	116	38	98	97	0	0	0	0	0	0	0	0	0	0	0	0	0	0	0	0	0	0	0	2.913	2.973	2.967	3.190	1.556	3.048	0.914	0.000	0.000	0.000	0.000	0.000	0.000	0.000	0.000	0.000	0.000	0.000	0.000	0.000	0.000	80	489	4167	4068	1.542	Error	Error	3102	1065	0	0	3044	1024	0	0	0	0
2	3	8	""	"YGR165W"	6340	31460	90	5016	4761	1003	69	163	401	100	100	0	4529	4146	1183	111	226	491	100	100	0	0	0	0	0	0	0	0	0	0	0	0	0	0	0	0	0	0	0	1.120	1.163	1.157	1.193	1.265	1.126	0.929	0.000	0.000	0.000	0.000	0.000	0.000	0.000	0.000	0.000	0.000	0.000	0.000	0.000	0.000	52	414	9365	8727	0.163	Error	Error	4947	4418	0	0	4692	4035	0	0	0	0
2	4	8	"PDC6"	"YGR087C"	6550	31460	100	1838	1765	581	67	128	341	95	92	0	3832	3713	1389	116	194	416	93	92	0	0	0	0	0	0	0	0	0	0	0	0	0	0	0	0	0	0	0	0.477	0.472	0.481	0.490	1.378	0.446	0.924	0.000	0.000	0.000	0.000	0.000	0.000	0.000	0.000	0.000	0.000	0.000	0.000	0.000	0.000	80	512	5487	5295	-1.069	Error	Error	1771	3716	0	0	1698	3597	0	0	0	0
2	5	8	""	"YGR103W"	6750	31460	90	2456	2432	334	71	111	206	100	100	0	5847	5686	966	121	196	439	100	100	0	0	0	0	0	0	0	0	0	0	0	0	0	0	0	0	0	0	0	0.417	0.424	0.422	0.427	1.147	0.413	0.916	0.000	0.000	0.000	0.000	0.000	0.000	0.000	0.000	0.000	0.000	0.000	0.000	0.000	0.000	52	420	8111	7926	-1.264	Error	Error	2385	5726	0	0	2361	5565	0	0	0	0
2	6	8	"NUP57"	"YGR119C"	6950	31470	100	2885	2921	403	82	99	99	100	100	0	2521	2499	432	123	166	336	100	100	0	0	0	0	0	0	0	0	0	0	0	0	0	0	0	0	0	0	0	1.169	1.195	1.194	1.207	1.168	1.193	0.938	0.000	0.000	0.000	0.000	0.000	0.000	0.000	0.000	0.000	0.000	0.000	0.000	0.000	0.000	80	526	5201	5215	0.225	Error	Error	2803	2398	0	0	2839	2376	0	0	0	0
2	7	8	"PRE9"	"YGR135W"	7150	31470	100	11047	9980	3899	79	104	79	100	100	0	4688	4342	2053	116	140	94	100	100	0	0	0	0	0	0	0	0	0	0	0	0	0	0	0	0	0	0	0	2.399	2.343	2.360	2.515	1.298	2.238	0.944	0.000	0.000	0.000	0.000	0.000	0.000	0.000	0.000	0.000	0.000	0.000	0.000	0.000	0.000	80	494	15540	14127	1.262	Error	Error	10968	4572	0	0	9901	4226	0	0	0	0
2	8	8	""	"YGR151C"	7350	31470	100	2218	2224	336	75	93	149	100	100	0	1645	1623	347	112	127	71	100	100	0	0	0	0	0	0	0	0	0	0	0	0	0	0	0	0	0	0	0	1.398	1.422	1.380	1.445	1.195	1.419	0.899	0.000	0.000	0.000	0.000	0.000	0.000	0.000	0.000	0.000	0.000	0.000	0.000	0.000	0.000	80	505	3676	3660	0.483	Error	Error	2143	1533	0	0	2149	1511	0	0	0	0
2	9	8	"CLC1"	"YGR167W"	7550	31470	100	5730	5313	1498	81	87	29	100	100	0	5012	4707	1171	121	127	35	100	100	0	0	0	0	0	0	0	0	0	0	0	0	0	0	0	0	0	0	0	1.155	1.141	1.161	1.128	1.188	1.158	0.927	0.000	0.000	0.000	0.000	0.000	0.000	0.000	0.000	0.000	0.000	0.000	0.000	0.000	0.000	80	513	10540	9818	0.208	Error	Error	5649	4891	0	0	5232	4586	0	0	0	0
2	10	8	""	"YGR089W"	7750	31470	100	1670	1449	905	79	94	134	100	87	0	1562	1764	1262	122	138	153	100	78	0	0	0	0	0	0	0	0	0	0	0	0	0	0	0	0	0	0	0	1.105	0.834	0.859	0.927	1.473	0.764	0.883	0.000	0.000	0.000	0.000	0.000	0.000	0.000	0.000	0.000	0.000	0.000	0.000	0.000	0.000	80	504	3031	3012	0.144	Error	Error	1591	1440	0	0	1370	1642	0	0	0	0
2	11	8	"VMA21"	"YGR105W"	7940	31470	80	759	1163	908	73	81	43	100	100	0	702	925	598	114	125	63	100	98	0	0	0	0	0	0	0	0	0	0	0	0	0	0	0	0	0	0	0	1.167	1.344	1.332	1.315	1.577	1.431	0.716	0.000	0.000	0.000	0.000	0.000	0.000	0.000	0.000	0.000	0.000	0.000	0.000	0.000	0.000	52	340	1274	1901	0.222	Error	Error	686	588	0	0	1090	811	0	0	0	0
2	12	8	"MEP1"	"YGR121C"	8150	31470	100	5621	5590	1023	68	73	34	100	100	0	1585	1592	405	109	116	51	100	100	0	0	0	0	0	0	0	0	0	0	0	0	0	0	0	0	0	0	0	3.762	3.724	3.726	3.817	1.290	3.787	0.906	0.000	0.000	0.000	0.000	0.000	0.000	0.000	0.000	0.000	0.000	0.000	0.000	0.000	0.000	80	518	7029	7005	1.912	Error	Error	5553	1476	0	0	5522	1483	0	0	0	0
2	13	8	""	"YGR137W"	8350	31470	100	4630	4555	874	70	72	19	100	100	0	1465	1450	332	108	110	19	100	100	0	0	0	0	0	0	0	0	0	0	0	0	0	0	0	0	0	0	0	3.360	3.342	3.343	3.402	1.211	3.326	0.941	0.000	0.000	0.000	0.000	0.000	0.000	0.000	0.000	0.000	0.000	0.000	0.000	0.000	0.000	80	512	5917	5827	1.749	Error	Error	4560	1357	0	0	4485	1342	0	0	0	0
2	14	8	""	"YGR153W"	8550	31470	100	2555	2480	554	77	79	21	100	100	0	553	554	82	117	119	24	100	100	0	0	0	0	0	0	0	0	0	0	0	0	0	0	0	0	0	0	0	5.683	5.499	5.512	5.440	1.293	5.792	0.880	0.000	0.000	0.000	0.000	0.000	0.000	0.000	0.000	0.000	0.000	0.000	0.000	0.000	0.000	80	512	2914	2840	2.507	Error	Error	2478	436	0	0	2403	437	0	0	0	0
2	15	8	""	"YGR169C"	8750	31470	100	787	803	140	83	93	67	100	100	0	757	743	119	123	132	68	100	100	0	0	0	0	0	0	0	0	0	0	0	0	0	0	0	0	0	0	0	1.110	1.161	1.146	1.164	1.229	1.198	0.893	0.000	0.000	0.000	0.000	0.000	0.000	0.000	0.000	0.000	0.000	0.000	0.000	0.000	0.000	80	512	1338	1340	0.151	Error	Error	704	634	0	0	720	620	0	0	0	0
2	16	8	"PRP31"	"YGR091W"	8950	31470	100	993	1039	229	74	121	228	100	100	0	781	821	230	119	156	212	100	100	0	0	0	0	0	0	0	0	0	0	0	0	0	0	0	0	0	0	0	1.388	1.375	1.372	1.392	1.264	1.317	0.807	0.000	0.000	0.000	0.000	0.000	0.000	0.000	0.000	0.000	0.000	0.000	0.000	0.000	0.000	80	504	1581	1667	0.473	Error	Error	919	662	0	0	965	702	0	0	0	0
2	17	8	""	"YGR107W"	9150	31470	100	303	308	64	75	111	218	57	0	0	278	274	57	121	156	221	10	0	0	0	0	0	0	0	0	0	0	0	0	0	0	0	0	0	0	0	0	1.452	1.523	1.459	1.588	1.530	1.513	0.744	0.000	0.000	0.000	0.000	0.000	0.000	0.000	0.000	0.000	0.000	0.000	0.000	0.000	0.000	80	520	385	386	0.538	Error	Error	228	157	0	0	233	153	0	0	0	0
2	18	8	"PPT1"	"YGR123C"	9350	31470	100	1575	1623	338	75	78	22	100	100	0	2954	3073	562	126	133	36	100	100	0	0	0	0	0	0	0	0	0	0	0	0	0	0	0	0	0	0	0	0.530	0.525	0.525	0.522	1.181	0.516	0.918	0.000	0.000	0.000	0.000	0.000	0.000	0.000	0.000	0.000	0.000	0.000	0.000	0.000	0.000	80	482	4328	4495	-0.915	Error	Error	1500	2828	0	0	1548	2947	0	0	0	0
2	19	8	""	"YGR139W"	9550	31470	140	559	501	247	83	101	92	85	74	0	491	451	209	131	158	163	70	59	0	0	0	0	0	0	0	0	0	0	0	0	0	0	0	0	0	0	0	1.322	1.306	1.270	1.294	1.866	1.263	0.782	0.000	0.000	0.000	0.000	0.000	0.000	0.000	0.000	0.000	0.000	0.000	0.000	0.000	0.000	156	753	836	738	0.403	Error	Error	476	360	0	0	418	320	0	0	0	0
2	20	8	"CYS4"	"YGR155W"	9750	31470	100	12904	13226	1892	79	105	117	100	100	0	7497	7553	1010	123	136	69	100	100	0	0	0	0	0	0	0	0	0	0	0	0	0	0	0	0	0	0	0	1.739	1.769	1.778	1.767	1.132	1.805	0.925	0.000	0.000	0.000	0.000	0.000	0.000	0.000	0.000	0.000	0.000	0.000	0.000	0.000	0.000	80	482	20199	20577	0.798	Error	Error	12825	7374	0	0	13147	7430	0	0	0	0
2	21	8	"MSM1"	"YGR171C"	9950	31470	110	1243	1279	239	76	101	110	100	100	0	1117	1144	193	120	138	115	100	100	0	0	0	0	0	0	0	0	0	0	0	0	0	0	0	0	0	0	0	1.171	1.175	1.152	1.172	1.186	1.175	0.848	0.000	0.000	0.000	0.000	0.000	0.000	0.000	0.000	0.000	0.000	0.000	0.000	0.000	0.000	80	589	2164	2227	0.227	Error	Error	1167	997	0	0	1203	1024	0	0	0	0
2	1	9	"SET1"	"YHR119W"	5940	31660	100	3633	3542	1729	61	87	119	100	98	0	2628	2998	1619	103	130	146	100	98	0	0	0	0	0	0	0	0	0	0	0	0	0	0	0	0	0	0	0	1.415	1.202	1.246	1.214	1.387	1.166	0.917	0.000	0.000	0.000	0.000	0.000	0.000	0.000	0.000	0.000	0.000	0.000	0.000	0.000	0.000	80	510	6097	6376	0.500	Error	Error	3572	2525	0	0	3481	2895	0	0	0	0
2	2	9	"YCK1"	"YHR135C"	6150	31670	140	562	1107	1162	66	94	103	72	67	0	342	588	587	107	135	115	67	50	0	0	0	0	0	0	0	0	0	0	0	0	0	0	0	0	0	0	0	2.111	2.164	2.192	1.895	2.415	2.091	0.816	0.000	0.000	0.000	0.000	0.000	0.000	0.000	0.000	0.000	0.000	0.000	0.000	0.000	0.000	156	766	731	1522	1.078	Error	Error	496	235	0	0	1041	481	0	0	0	0
2	3	9	""	"YHR149C"	6360	31670	130	2182	2061	1249	70	131	192	90	86	0	1010	982	573	111	180	224	82	72	0	0	0	0	0	0	0	0	0	0	0	0	0	0	0	0	0	0	0	2.349	2.286	2.441	2.254	1.934	2.273	0.772	0.000	0.000	0.000	0.000	0.000	0.000	0.000	0.000	0.000	0.000	0.000	0.000	0.000	0.000	120	661	3011	2862	1.232	Error	Error	2112	899	0	0	1991	871	0	0	0	0
2	4	9	"PRP8"	"YHR165C"	6550	31670	100	1301	1387	610	66	78	58	97	96	0	1218	1203	444	112	127	69	95	95	0	0	0	0	0	0	0	0	0	0	0	0	0	0	0	0	0	0	0	1.117	1.211	1.160	1.214	1.409	1.227	0.856	0.000	0.000	0.000	0.000	0.000	0.000	0.000	0.000	0.000	0.000	0.000	0.000	0.000	0.000	80	492	2341	2412	0.159	Error	Error	1235	1106	0	0	1321	1091	0	0	0	0
2	5	9	""	"YHR181W"	6740	31660	90	4248	4050	1392	77	188	400	100	100	0	746	992	883	129	193	227	84	65	0	0	0	0	0	0	0	0	0	0	0	0	0	0	0	0	0	0	0	6.760	4.604	7.325	6.247	1.900	4.441	0.583	0.000	0.000	0.000	0.000	0.000	0.000	0.000	0.000	0.000	0.000	0.000	0.000	0.000	0.000	52	409	4788	4836	2.757	Error	Error	4171	617	0	0	3973	863	0	0	0	0
2	6	9	""	"YHR197W"	6950	31660	90	1085	1640	1202	84	144	203	100	100	0	787	1043	684	125	182	201	98	96	0	0	0	0	0	0	0	0	0	0	0	0	0	0	0	0	0	0	0	1.512	1.695	1.567	1.664	1.533	1.722	0.783	0.000	0.000	0.000	0.000	0.000	0.000	0.000	0.000	0.000	0.000	0.000	0.000	0.000	0.000	52	414	1663	2474	0.597	Error	Error	1001	662	0	0	1556	918	0	0	0	0
2	7	9	""	"YHR121W"	7150	31660	90	5505	5289	1070	79	107	166	100	100	0	2549	2573	553	113	136	123	100	100	0	0	0	0	0	0	0	0	0	0	0	0	0	0	0	0	0	0	0	2.227	2.118	2.154	2.122	1.234	2.116	0.921	0.000	0.000	0.000	0.000	0.000	0.000	0.000	0.000	0.000	0.000	0.000	0.000	0.000	0.000	52	414	7862	7670	1.155	Error	Error	5426	2436	0	0	5210	2460	0	0	0	0
2	8	9	"ARO9"	"YHR137W"	7360	31670	100	3120	3203	1585	70	101	203	100	100	0	917	1289	1576	110	130	116	100	91	0	0	0	0	0	0	0	0	0	0	0	0	0	0	0	0	0	0	0	3.779	2.657	3.536	3.400	1.601	1.922	0.624	0.000	0.000	0.000	0.000	0.000	0.000	0.000	0.000	0.000	0.000	0.000	0.000	0.000	0.000	80	519	3857	4312	1.918	Error	Error	3050	807	0	0	3133	1179	0	0	0	0
2	9	9	""	"YHR151C"	7560	31670	100	740	802	414	73	75	20	100	97	0	451	541	294	118	119	25	100	98	0	0	0	0	0	0	0	0	0	0	0	0	0	0	0	0	0	0	0	2.003	1.723	1.776	1.719	1.676	1.664	0.846	0.000	0.000	0.000	0.000	0.000	0.000	0.000	0.000	0.000	0.000	0.000	0.000	0.000	0.000	80	498	1000	1152	1.002	Error	Error	667	333	0	0	729	423	0	0	0	0
2	10	9	""	"YHR167W"	7750	31670	100	1040	1221	519	75	85	134	100	100	0	681	793	405	121	133	153	98	88	0	0	0	0	0	0	0	0	0	0	0	0	0	0	0	0	0	0	0	1.723	1.705	1.831	1.837	1.450	1.555	0.715	0.000	0.000	0.000	0.000	0.000	0.000	0.000	0.000	0.000	0.000	0.000	0.000	0.000	0.000	80	497	1525	1818	0.785	Error	Error	965	560	0	0	1146	672	0	0	0	0
2	11	9	"GND1"	"YHR183W"	7950	31670	100	450	502	244	73	115	227	82	33	0	1099	1303	777	116	157	251	96	86	0	0	0	0	0	0	0	0	0	0	0	0	0	0	0	0	0	0	0	0.384	0.361	0.372	0.374	1.442	0.331	0.903	0.000	0.000	0.000	0.000	0.000	0.000	0.000	0.000	0.000	0.000	0.000	0.000	0.000	0.000	80	512	1360	1616	-1.383	Error	Error	377	983	0	0	429	1187	0	0	0	0
2	12	9	""	"YHR199C"	8150	31670	100	407	433	169	70	80	49	100	98	0	246	293	130	113	123	58	91	58	0	0	0	0	0	0	0	0	0	0	0	0	0	0	0	0	0	0	0	2.534	2.017	2.449	2.349	1.761	1.793	0.753	0.000	0.000	0.000	0.000	0.000	0.000	0.000	0.000	0.000	0.000	0.000	0.000	0.000	0.000	80	502	470	543	1.341	Error	Error	337	133	0	0	363	180	0	0	0	0
2	13	9	"EPT1"	"YHR123W"	8350	31670	90	2793	3028	681	77	86	43	100	100	0	1929	1888	612	119	130	47	100	100	0	0	0	0	0	0	0	0	0	0	0	0	0	0	0	0	0	0	0	1.501	1.668	1.771	1.742	1.320	1.626	0.924	0.000	0.000	0.000	0.000	0.000	0.000	0.000	0.000	0.000	0.000	0.000	0.000	0.000	0.000	52	420	4526	4720	0.585	Error	Error	2716	1810	0	0	2951	1769	0	0	0	0
2	14	9	"SPS100"	"YHR139C"	8540	31670	90	2050	2042	398	80	95	89	100	100	0	1687	1682	444	124	146	136	98	98	0	0	0	0	0	0	0	0	0	0	0	0	0	0	0	0	0	0	0	1.260	1.259	1.276	1.312	1.428	1.161	0.915	0.000	0.000	0.000	0.000	0.000	0.000	0.000	0.000	0.000	0.000	0.000	0.000	0.000	0.000	52	420	3533	3520	0.334	Error	Error	1970	1563	0	0	1962	1558	0	0	0	0
2	15	9	"SPO16"	"YHR153C"	8740	31670	90	3301	3199	807	81	107	108	100	100	0	1999	1923	603	121	146	114	100	100	0	0	0	0	0	0	0	0	0	0	0	0	0	0	0	0	0	0	0	1.715	1.730	1.796	1.788	1.213	1.644	0.951	0.000	0.000	0.000	0.000	0.000	0.000	0.000	0.000	0.000	0.000	0.000	0.000	0.000	0.000	52	420	5098	4920	0.778	Error	Error	3220	1878	0	0	3118	1802	0	0	0	0
2	16	9	"DBP8"	"YHR169W"	8940	31670	90	2065	2128	823	74	100	101	100	100	0	1405	1446	598	119	142	100	100	100	0	0	0	0	0	0	0	0	0	0	0	0	0	0	0	0	0	0	0	1.548	1.548	1.595	1.603	1.376	1.450	0.900	0.000	0.000	0.000	0.000	0.000	0.000	0.000	0.000	0.000	0.000	0.000	0.000	0.000	0.000	52	420	3277	3381	0.631	Error	Error	1991	1286	0	0	2054	1327	0	0	0	0
2	17	9	"ADY1"	"YHR185C"	9150	31670	90	1233	1569	1055	76	78	21	100	100	0	733	1018	720	118	121	26	100	100	0	0	0	0	0	0	0	0	0	0	0	0	0	0	0	0	0	0	0	1.881	1.659	1.532	1.740	1.553	1.611	0.845	0.000	0.000	0.000	0.000	0.000	0.000	0.000	0.000	0.000	0.000	0.000	0.000	0.000	0.000	52	420	1772	2393	0.912	Error	Error	1157	615	0	0	1493	900	0	0	0	0
2	18	9	"PPX1"	"YHR201C"	9340	31670	90	1982	2312	1181	69	76	43	100	100	0	1142	1418	878	118	125	45	100	100	0	0	0	0	0	0	0	0	0	0	0	0	0	0	0	0	0	0	0	1.868	1.725	1.759	1.880	1.354	1.583	0.920	0.000	0.000	0.000	0.000	0.000	0.000	0.000	0.000	0.000	0.000	0.000	0.000	0.000	0.000	52	420	2937	3543	0.902	Error	Error	1913	1024	0	0	2243	1300	0	0	0	0
2	19	9	""	"YHR125W"	9540	31670	90	873	909	186	87	107	87	100	100	0	1578	1576	255	130	167	176	100	100	0	0	0	0	0	0	0	0	0	0	0	0	0	0	0	0	0	0	0	0.543	0.568	0.544	0.563	1.250	0.570	0.898	0.000	0.000	0.000	0.000	0.000	0.000	0.000	0.000	0.000	0.000	0.000	0.000	0.000	0.000	52	406	2234	2268	-0.881	Error	Error	786	1448	0	0	822	1446	0	0	0	0
2	20	9	""	"YHR140W"	9750	31680	100	2544	2365	663	74	85	69	100	100	0	3518	3311	995	119	140	147	100	100	0	0	0	0	0	0	0	0	0	0	0	0	0	0	0	0	0	0	0	0.727	0.718	0.726	0.731	1.252	0.691	0.927	0.000	0.000	0.000	0.000	0.000	0.000	0.000	0.000	0.000	0.000	0.000	0.000	0.000	0.000	80	528	5869	5483	-0.461	Error	Error	2470	3399	0	0	2291	3192	0	0	0	0
2	21	9	""	"YHR155W"	9940	31670	90	1263	1387	512	72	95	99	100	100	0	1410	1457	563	121	153	154	100	100	0	0	0	0	0	0	0	0	0	0	0	0	0	0	0	0	0	0	0	0.924	0.984	1.014	1.006	1.310	0.983	0.868	0.000	0.000	0.000	0.000	0.000	0.000	0.000	0.000	0.000	0.000	0.000	0.000	0.000	0.000	52	414	2480	2651	-0.114	Error	Error	1191	1289	0	0	1315	1336	0	0	0	0
2	1	10	"APG7"	"YHR171W"	5940	31860	90	2242	2543	1168	63	111	157	100	100	0	1890	1893	917	106	158	191	100	96	0	0	0	0	0	0	0	0	0	0	0	0	0	0	0	0	0	0	0	1.221	1.388	1.398	1.460	1.437	1.373	0.856	0.000	0.000	0.000	0.000	0.000	0.000	0.000	0.000	0.000	0.000	0.000	0.000	0.000	0.000	52	412	3963	4267	0.289	Error	Error	2179	1784	0	0	2480	1787	0	0	0	0
2	2	10	"IKI1"	"YHR187W"	6150	31870	120	353	914	1420	68	153	211	54	43	0	270	585	951	109	188	212	45	28	0	0	0	0	0	0	0	0	0	0	0	0	0	0	0	0	0	0	0	1.770	1.777	1.637	1.775	2.433	1.573	0.877	0.000	0.000	0.000	0.000	0.000	0.000	0.000	0.000	0.000	0.000	0.000	0.000	0.000	0.000	120	584	446	1322	0.824	Error	Error	285	161	0	0	846	476	0	0	0	0
2	3	10	"RPS4B"	"YHR203C"	6360	31850	110	1021	1146	915	75	182	232	93	85	0	1071	1110	594	115	216	230	91	82	0	0	0	0	0	0	0	0	0	0	0	0	0	0	0	0	0	0	0	0.990	1.076	0.975	1.014	1.613	1.286	0.637	0.000	0.000	0.000	0.000	0.000	0.000	0.000	0.000	0.000	0.000	0.000	0.000	0.000	0.000	80	522	1902	2066	-0.015	Error	Error	946	956	0	0	1071	995	0	0	0	0
2	4	10	"YHC3"	"YJL059W"	6540	31860	90	2363	2572	1080	72	113	181	100	100	0	1203	1333	645	114	152	144	100	98	0	0	0	0	0	0	0	0	0	0	0	0	0	0	0	0	0	0	0	2.104	2.051	2.193	2.145	1.280	2.015	0.887	0.000	0.000	0.000	0.000	0.000	0.000	0.000	0.000	0.000	0.000	0.000	0.000	0.000	0.000	52	401	3380	3719	1.073	Error	Error	2291	1089	0	0	2500	1219	0	0	0	0
2	5	10	""	"YJL075C"	6760	31870	150	811	641	357	81	157	290	67	58	0	1126	905	530	129	195	217	71	66	0	0	0	0	0	0	0	0	0	0	0	0	0	0	0	0	0	0	0	0.732	0.722	0.710	0.809	2.054	0.709	0.884	0.000	0.000	0.000	0.000	0.000	0.000	0.000	0.000	0.000	0.000	0.000	0.000	0.000	0.000	156	902	1727	1336	-0.450	Error	Error	730	997	0	0	560	776	0	0	0	0
2	6	10	""	"YJL091C"	6950	31860	90	1260	1240	376	79	91	59	100	100	0	765	749	210	126	145	90	100	98	0	0	0	0	0	0	0	0	0	0	0	0	0	0	0	0	0	0	0	1.848	1.864	1.891	1.880	1.247	1.888	0.912	0.000	0.000	0.000	0.000	0.000	0.000	0.000	0.000	0.000	0.000	0.000	0.000	0.000	0.000	52	396	1820	1784	0.886	Error	Error	1181	639	0	0	1161	623	0	0	0	0
2	7	10	""	"YJL107C"	7170	31880	150	308	324	181	74	93	95	79	62	0	349	354	175	112	128	79	77	69	0	0	0	0	0	0	0	0	0	0	0	0	0	0	0	0	0	0	0	0.987	1.033	0.972	1.104	2.387	1.111	0.630	0.000	0.000	0.000	0.000	0.000	0.000	0.000	0.000	0.000	0.000	0.000	0.000	0.000	0.000	156	920	471	492	-0.018	Error	Error	234	237	0	0	250	242	0	0	0	0
2	8	10	""	"YJL123C"	7360	31870	100	3803	3648	971	69	79	48	100	100	0	2432	2262	720	111	119	48	100	100	0	0	0	0	0	0	0	0	0	0	0	0	0	0	0	0	0	0	0	1.609	1.664	1.637	1.731	1.310	1.626	0.932	0.000	0.000	0.000	0.000	0.000	0.000	0.000	0.000	0.000	0.000	0.000	0.000	0.000	0.000	80	461	6055	5730	0.686	Error	Error	3734	2321	0	0	3579	2151	0	0	0	0
2	9	10	"YUR1"	"YJL139C"	7550	31870	100	1514	1603	342	75	82	42	100	100	0	1288	1333	305	117	126	64	100	100	0	0	0	0	0	0	0	0	0	0	0	0	0	0	0	0	0	0	0	1.229	1.257	1.214	1.269	1.216	1.248	0.912	0.000	0.000	0.000	0.000	0.000	0.000	0.000	0.000	0.000	0.000	0.000	0.000	0.000	0.000	80	506	2610	2744	0.297	Error	Error	1439	1171	0	0	1528	1216	0	0	0	0
2	10	10	"NUP82"	"YJL061W"	7760	31870	100	1752	1815	590	75	81	38	100	100	0	1718	1706	459	122	130	61	100	100	0	0	0	0	0	0	0	0	0	0	0	0	0	0	0	0	0	0	0	1.051	1.098	1.069	1.091	1.265	1.114	0.933	0.000	0.000	0.000	0.000	0.000	0.000	0.000	0.000	0.000	0.000	0.000	0.000	0.000	0.000	80	514	3273	3324	0.071	Error	Error	1677	1596	0	0	1740	1584	0	0	0	0
2	11	10	"ICS3"	"YJL077C"	7950	31870	100	950	978	339	81	174	363	100	78	0	626	703	611	125	208	356	88	5	0	0	0	0	0	0	0	0	0	0	0	0	0	0	0	0	0	0	0	1.735	1.552	1.725	1.682	1.335	1.089	0.550	0.000	0.000	0.000	0.000	0.000	0.000	0.000	0.000	0.000	0.000	0.000	0.000	0.000	0.000	80	487	1370	1475	0.795	Error	Error	869	501	0	0	897	578	0	0	0	0
2	12	10	"TOK1"	"YJL093C"	8150	31870	130	1851	1660	753	80	156	310	86	84	0	1029	942	488	125	196	312	80	75	0	0	0	0	0	0	0	0	0	0	0	0	0	0	0	0	0	0	0	1.959	1.934	1.953	2.109	1.860	1.669	0.744	0.000	0.000	0.000	0.000	0.000	0.000	0.000	0.000	0.000	0.000	0.000	0.000	0.000	0.000	120	679	2675	2397	0.970	Error	Error	1771	904	0	0	1580	817	0	0	0	0
2	13	10	""	"YJL109C"	8350	31870	100	1492	1420	385	77	88	49	100	100	0	2881	2780	1015	121	133	63	100	100	0	0	0	0	0	0	0	0	0	0	0	0	0	0	0	0	0	0	0	0.513	0.505	0.516	0.533	1.344	0.471	0.940	0.000	0.000	0.000	0.000	0.000	0.000	0.000	0.000	0.000	0.000	0.000	0.000	0.000	0.000	80	503	4175	4002	-0.964	Error	Error	1415	2760	0	0	1343	2659	0	0	0	0
2	14	10	"GCD14"	"YJL125C"	8550	31870	100	1530	1610	317	79	85	34	100	100	0	1750	1841	365	119	127	45	100	100	0	0	0	0	0	0	0	0	0	0	0	0	0	0	0	0	0	0	0	0.890	0.889	0.878	0.890	1.150	0.891	0.909	0.000	0.000	0.000	0.000	0.000	0.000	0.000	0.000	0.000	0.000	0.000	0.000	0.000	0.000	80	513	3082	3253	-0.169	Error	Error	1451	1631	0	0	1531	1722	0	0	0	0
2	15	10	"YAK1"	"YJL141C"	8750	31870	100	2868	2996	1531	87	99	61	100	100	0	1596	1613	367	126	132	46	100	100	0	0	0	0	0	0	0	0	0	0	0	0	0	0	0	0	0	0	0	1.892	1.956	1.872	1.921	1.300	2.331	0.723	0.000	0.000	0.000	0.000	0.000	0.000	0.000	0.000	0.000	0.000	0.000	0.000	0.000	0.000	80	512	4251	4396	0.920	Error	Error	2781	1470	0	0	2909	1487	0	0	0	0
2	16	10	"MRPL8"	"YJL063C"	8950	31870	100	2916	2931	876	96	110	63	100	100	0	3011	3113	858	132	139	46	100	100	0	0	0	0	0	0	0	0	0	0	0	0	0	0	0	0	0	0	0	0.980	0.951	0.925	0.944	1.213	0.955	0.914	0.000	0.000	0.000	0.000	0.000	0.000	0.000	0.000	0.000	0.000	0.000	0.000	0.000	0.000	80	520	5699	5816	-0.030	Error	Error	2820	2879	0	0	2835	2981	0	0	0	0
2	17	10	"PRY1"	"YJL079C"	9150	31870	100	1538	1555	215	90	100	45	100	100	0	542	552	89	127	135	43	100	100	0	0	0	0	0	0	0	0	0	0	0	0	0	0	0	0	0	0	0	3.489	3.447	3.355	3.492	1.229	3.634	0.877	0.000	0.000	0.000	0.000	0.000	0.000	0.000	0.000	0.000	0.000	0.000	0.000	0.000	0.000	80	520	1863	1890	1.803	Error	Error	1448	415	0	0	1465	425	0	0	0	0
2	18	10	"BCK1"	"YJL095W"	9340	31870	90	1159	1110	242	76	91	70	100	100	0	907	905	222	123	136	76	100	100	0	0	0	0	0	0	0	0	0	0	0	0	0	0	0	0	0	0	0	1.381	1.322	1.349	1.340	1.265	1.296	0.908	0.000	0.000	0.000	0.000	0.000	0.000	0.000	0.000	0.000	0.000	0.000	0.000	0.000	0.000	52	414	1867	1816	0.466	Error	Error	1083	784	0	0	1034	782	0	0	0	0
2	19	10	"CCT7"	"YJL111W"	9550	31880	110	3367	3317	727	87	111	93	100	100	0	4645	4463	1216	135	164	101	100	100	0	0	0	0	0	0	0	0	0	0	0	0	0	0	0	0	0	0	0	0.727	0.746	0.735	0.775	1.336	0.723	0.921	0.000	0.000	0.000	0.000	0.000	0.000	0.000	0.000	0.000	0.000	0.000	0.000	0.000	0.000	80	590	7790	7558	-0.459	Error	Error	3280	4510	0	0	3230	4328	0	0	0	0
2	20	10	"SPT10"	"YJL127C"	9740	31870	90	341	352	120	74	81	36	98	98	0	358	353	88	119	131	47	98	94	0	0	0	0	0	0	0	0	0	0	0	0	0	0	0	0	0	0	0	1.117	1.188	1.089	1.173	1.604	1.191	0.800	0.000	0.000	0.000	0.000	0.000	0.000	0.000	0.000	0.000	0.000	0.000	0.000	0.000	0.000	52	408	506	512	0.160	Error	Error	267	239	0	0	278	234	0	0	0	0
2	21	10	"TIM17"	"YJL143W"	9950	31880	100	6694	6717	1109	77	89	62	100	100	0	6382	6198	1184	125	138	94	100	100	0	0	0	0	0	0	0	0	0	0	0	0	0	0	0	0	0	0	0	1.058	1.093	1.070	1.105	1.166	1.093	0.945	0.000	0.000	0.000	0.000	0.000	0.000	0.000	0.000	0.000	0.000	0.000	0.000	0.000	0.000	80	546	12874	12713	0.081	Error	Error	6617	6257	0	0	6640	6073	0	0	0	0
2	1	11	""	"YJL065C"	5950	32060	90	1691	1786	441	70	101	113	100	100	0	1533	1566	379	113	146	139	100	100	0	0	0	0	0	0	0	0	0	0	0	0	0	0	0	0	0	0	0	1.142	1.181	1.192	1.181	1.173	1.162	0.918	0.000	0.000	0.000	0.000	0.000	0.000	0.000	0.000	0.000	0.000	0.000	0.000	0.000	0.000	52	406	3041	3169	0.191	Error	Error	1621	1420	0	0	1716	1453	0	0	0	0
2	2	11	"ARP4"	"YJL081C"	6160	32060	140	1977	1577	1155	76	162	198	73	70	0	1333	1138	811	115	199	208	68	63	0	0	0	0	0	0	0	0	0	0	0	0	0	0	0	0	0	0	0	1.561	1.467	1.449	1.413	2.393	1.446	0.905	0.000	0.000	0.000	0.000	0.000	0.000	0.000	0.000	0.000	0.000	0.000	0.000	0.000	0.000	156	773	3119	2524	0.642	Error	Error	1901	1218	0	0	1501	1023	0	0	0	0
2	3	11	""	"YJL097W"	6360	32060	110	8756	8450	3055	87	215	242	98	97	0	5281	5042	1639	123	244	245	96	95	0	0	0	0	0	0	0	0	0	0	0	0	0	0	0	0	0	0	0	1.681	1.700	1.662	1.754	1.425	1.764	0.932	0.000	0.000	0.000	0.000	0.000	0.000	0.000	0.000	0.000	0.000	0.000	0.000	0.000	0.000	80	520	13827	13282	0.749	Error	Error	8669	5158	0	0	8363	4919	0	0	0	0
2	4	11	""	"YJL113W"	6560	32070	130	1285	1219	798	73	141	195	83	72	0	1027	1042	663	118	184	213	75	69	0	0	0	0	0	0	0	0	0	0	0	0	0	0	0	0	0	0	0	1.333	1.240	1.269	1.254	1.813	1.202	0.908	0.000	0.000	0.000	0.000	0.000	0.000	0.000	0.000	0.000	0.000	0.000	0.000	0.000	0.000	120	689	2121	2070	0.415	Error	Error	1212	909	0	0	1146	924	0	0	0	0
2	5	11	"TRK1"	"YJL129C"	6750	32070	130	2144	1759	1115	76	139	184	81	80	0	1785	1509	923	120	187	214	80	73	0	0	0	0	0	0	0	0	0	0	0	0	0	0	0	0	0	0	0	1.242	1.212	1.169	1.328	2.021	1.186	0.894	0.000	0.000	0.000	0.000	0.000	0.000	0.000	0.000	0.000	0.000	0.000	0.000	0.000	0.000	120	622	3733	3072	0.313	Error	Error	2068	1665	0	0	1683	1389	0	0	0	0
2	6	11	""	"YJL145W"	6950	32070	100	2412	2452	397	72	83	70	100	100	0	3584	3655	649	112	128	98	100	100	0	0	0	0	0	0	0	0	0	0	0	0	0	0	0	0	0	0	0	0.674	0.672	0.676	0.674	1.144	0.655	0.935	0.000	0.000	0.000	0.000	0.000	0.000	0.000	0.000	0.000	0.000	0.000	0.000	0.000	0.000	80	523	5812	5923	-0.569	Error	Error	2340	3472	0	0	2380	3543	0	0	0	0
2	7	11	"OAR1"	"YKL055C"	7160	32060	90	639	897	879	74	112	123	100	100	0	555	694	447	111	141	109	100	100	0	0	0	0	0	0	0	0	0	0	0	0	0	0	0	0	0	0	0	1.273	1.412	1.285	1.303	1.379	1.527	0.755	0.000	0.000	0.000	0.000	0.000	0.000	0.000	0.000	0.000	0.000	0.000	0.000	0.000	0.000	52	371	1009	1406	0.348	Error	Error	565	444	0	0	823	583	0	0	0	0
2	8	11	""	"YKL071W"	7360	32070	100	18623	17777	4082	78	92	65	100	100	0	717	826	471	115	126	60	100	98	0	0	0	0	0	0	0	0	0	0	0	0	0	0	0	0	0	0	0	30.806	24.893	30.791	27.710	1.690	27.862	0.547	0.000	0.000	0.000	0.000	0.000	0.000	0.000	0.000	0.000	0.000	0.000	0.000	0.000	0.000	80	512	19147	18410	4.945	Error	Error	18545	602	0	0	17699	711	0	0	0	0
2	9	11	"CYT2"	"YKL087C"	7560	32070	100	8631	8240	1884	80	84	26	100	100	0	4632	4397	1284	117	120	23	100	100	0	0	0	0	0	0	0	0	0	0	0	0	0	0	0	0	0	0	0	1.894	1.907	1.857	1.968	1.312	1.849	0.931	0.000	0.000	0.000	0.000	0.000	0.000	0.000	0.000	0.000	0.000	0.000	0.000	0.000	0.000	80	497	13066	12440	0.921	Error	Error	8551	4515	0	0	8160	4280	0	0	0	0
2	10	11	""	"YKL102C"	7740	32070	90	281	411	413	74	80	37	100	94	0	273	400	442	117	124	42	98	92	0	0	0	0	0	0	0	0	0	0	0	0	0	0	0	0	0	0	0	1.327	1.191	1.335	1.304	1.820	1.133	0.828	0.000	0.000	0.000	0.000	0.000	0.000	0.000	0.000	0.000	0.000	0.000	0.000	0.000	0.000	52	406	363	620	0.408	Error	Error	207	156	0	0	337	283	0	0	0	0
2	11	11	""	"YKL118W"	7960	32070	100	480	543	286	71	74	20	100	100	0	459	513	238	117	122	29	100	100	0	0	0	0	0	0	0	0	0	0	0	0	0	0	0	0	0	0	0	1.196	1.192	1.126	1.168	1.315	1.199	0.894	0.000	0.000	0.000	0.000	0.000	0.000	0.000	0.000	0.000	0.000	0.000	0.000	0.000	0.000	80	509	751	868	0.258	Error	Error	409	342	0	0	472	396	0	0	0	0
2	12	11	"1-Oct"	"YKL134C"	8160	32070	130	986	923	589	81	129	215	82	77	0	666	645	422	126	171	203	75	63	0	0	0	0	0	0	0	0	0	0	0	0	0	0	0	0	0	0	0	1.676	1.622	1.671	1.820	2.028	1.478	0.706	0.000	0.000	0.000	0.000	0.000	0.000	0.000	0.000	0.000	0.000	0.000	0.000	0.000	0.000	120	679	1445	1361	0.745	Error	Error	905	540	0	0	842	519	0	0	0	0
2	13	11	"NUP120"	"YKL057C"	8360	32070	100	1413	1526	556	81	91	63	100	100	0	1538	1591	549	126	141	94	100	100	0	0	0	0	0	0	0	0	0	0	0	0	0	0	0	0	0	0	0	0.943	0.986	0.946	0.978	1.360	0.985	0.881	0.000	0.000	0.000	0.000	0.000	0.000	0.000	0.000	0.000	0.000	0.000	0.000	0.000	0.000	80	495	2744	2910	-0.084	Error	Error	1332	1412	0	0	1445	1465	0	0	0	0
2	14	11	"LHS1"	"YKL073W"	8560	32070	100	1388	1499	560	80	84	25	100	100	0	1699	1651	458	125	130	32	100	100	0	0	0	0	0	0	0	0	0	0	0	0	0	0	0	0	0	0	0	0.831	0.930	0.867	0.910	1.443	0.954	0.845	0.000	0.000	0.000	0.000	0.000	0.000	0.000	0.000	0.000	0.000	0.000	0.000	0.000	0.000	80	497	2882	2945	-0.267	Error	Error	1308	1574	0	0	1419	1526	0	0	0	0
2	15	11	"MIF2"	"YKL089W"	8750	32070	100	1500	1455	375	86	98	94	100	100	0	735	779	219	128	139	75	100	100	0	0	0	0	0	0	0	0	0	0	0	0	0	0	0	0	0	0	0	2.329	2.103	2.193	2.130	1.254	2.128	0.891	0.000	0.000	0.000	0.000	0.000	0.000	0.000	0.000	0.000	0.000	0.000	0.000	0.000	0.000	80	504	2021	2020	1.220	Error	Error	1414	607	0	0	1369	651	0	0	0	0
2	16	11	"GFA1"	"YKL104C"	8940	32070	90	3612	3837	1008	93	151	360	100	100	0	2100	2212	692	130	178	270	100	100	0	0	0	0	0	0	0	0	0	0	0	0	0	0	0	0	0	0	0	1.786	1.798	1.857	1.839	1.216	1.742	0.934	0.000	0.000	0.000	0.000	0.000	0.000	0.000	0.000	0.000	0.000	0.000	0.000	0.000	0.000	52	414	5489	5826	0.837	Error	Error	3519	1970	0	0	3744	2082	0	0	0	0
2	17	11	"OAC1"	"YKL120W"	9150	32070	90	928	1097	642	81	86	31	100	100	0	1556	1747	859	127	136	54	100	100	0	0	0	0	0	0	0	0	0	0	0	0	0	0	0	0	0	0	0	0.593	0.627	0.555	0.591	1.482	0.585	0.763	0.000	0.000	0.000	0.000	0.000	0.000	0.000	0.000	0.000	0.000	0.000	0.000	0.000	0.000	52	420	2276	2636	-0.755	Error	Error	847	1429	0	0	1016	1620	0	0	0	0
2	18	11	""	"YKL136W"	9350	32070	90	3936	3776	758	77	93	78	100	100	0	2209	2177	562	124	138	80	100	100	0	0	0	0	0	0	0	0	0	0	0	0	0	0	0	0	0	0	0	1.851	1.802	1.818	1.839	1.218	1.763	0.944	0.000	0.000	0.000	0.000	0.000	0.000	0.000	0.000	0.000	0.000	0.000	0.000	0.000	0.000	52	420	5944	5752	0.888	Error	Error	3859	2085	0	0	3699	2053	0	0	0	0
2	19	11	""	"YKL059C"	9560	32070	100	1447	1504	573	87	126	230	97	96	0	1139	1152	387	135	181	325	96	90	0	0	0	0	0	0	0	0	0	0	0	0	0	0	0	0	0	0	0	1.355	1.393	1.370	1.401	1.355	1.436	0.902	0.000	0.000	0.000	0.000	0.000	0.000	0.000	0.000	0.000	0.000	0.000	0.000	0.000	0.000	80	510	2364	2434	0.438	Error	Error	1360	1004	0	0	1417	1017	0	0	0	0
2	20	11	""	"YKL075C"	9740	32070	90	1675	1862	589	82	111	149	100	100	0	1154	1237	458	127	159	143	100	100	0	0	0	0	0	0	0	0	0	0	0	0	0	0	0	0	0	0	0	1.551	1.604	1.669	1.640	1.276	1.599	0.866	0.000	0.000	0.000	0.000	0.000	0.000	0.000	0.000	0.000	0.000	0.000	0.000	0.000	0.000	52	406	2620	2890	0.633	Error	Error	1593	1027	0	0	1780	1110	0	0	0	0
2	21	11	""	"YKL091C"	9950	32080	100	5270	5002	1086	73	92	141	100	100	0	920	966	397	115	139	164	98	91	0	0	0	0	0	0	0	0	0	0	0	0	0	0	0	0	0	0	0	6.456	5.792	6.569	6.359	1.518	5.773	0.810	0.000	0.000	0.000	0.000	0.000	0.000	0.000	0.000	0.000	0.000	0.000	0.000	0.000	0.000	80	532	6002	5780	2.691	Error	Error	5197	805	0	0	4929	851	0	0	0	0
2	1	12	"AAT1"	"YKL106W"	5950	32270	110	1860	1781	549	83	145	157	100	97	0	2418	2278	740	120	191	175	97	95	0	0	0	0	0	0	0	0	0	0	0	0	0	0	0	0	0	0	0	0.773	0.787	0.789	0.829	1.458	0.753	0.890	0.000	0.000	0.000	0.000	0.000	0.000	0.000	0.000	0.000	0.000	0.000	0.000	0.000	0.000	80	598	4075	3856	-0.371	Error	Error	1777	2298	0	0	1698	2158	0	0	0	0
2	2	12	"SRP21"	"YKL122C"	6150	32260	110	4620	4557	2016	77	164	225	100	98	0	2606	2480	1245	121	212	248	97	95	0	0	0	0	0	0	0	0	0	0	0	0	0	0	0	0	0	0	0	1.828	1.899	1.918	2.044	1.412	1.842	0.919	0.000	0.000	0.000	0.000	0.000	0.000	0.000	0.000	0.000	0.000	0.000	0.000	0.000	0.000	80	536	7028	6839	0.870	Error	Error	4543	2485	0	0	4480	2359	0	0	0	0
2	3	12	"MRPL31"	"YKL138C"	6360	32270	140	3445	3001	2342	75	158	228	77	72	0	2591	2544	2016	119	201	246	74	67	0	0	0	0	0	0	0	0	0	0	0	0	0	0	0	0	0	0	0	1.363	1.207	1.173	1.218	1.773	1.188	0.943	0.000	0.000	0.000	0.000	0.000	0.000	0.000	0.000	0.000	0.000	0.000	0.000	0.000	0.000	156	809	5842	5351	0.447	Error	Error	3370	2472	0	0	2926	2425	0	0	0	0
2	4	12	""	"YKL061W"	6560	32270	110	1461	1434	287	70	94	98	100	100	0	963	924	203	115	138	107	100	100	0	0	0	0	0	0	0	0	0	0	0	0	0	0	0	0	0	0	0	1.640	1.686	1.647	1.702	1.241	1.660	0.883	0.000	0.000	0.000	0.000	0.000	0.000	0.000	0.000	0.000	0.000	0.000	0.000	0.000	0.000	80	516	2239	2173	0.714	Error	Error	1391	848	0	0	1364	809	0	0	0	0
2	5	12	""	"YKL077W"	6760	32270	110	4816	4936	920	71	94	105	100	100	0	5848	5841	1116	111	135	105	100	100	0	0	0	0	0	0	0	0	0	0	0	0	0	0	0	0	0	0	0	0.827	0.849	0.841	0.852	1.156	0.860	0.935	0.000	0.000	0.000	0.000	0.000	0.000	0.000	0.000	0.000	0.000	0.000	0.000	0.000	0.000	80	554	10482	10595	-0.274	Error	Error	4745	5737	0	0	4865	5730	0	0	0	0
2	6	12	"MBR1"	"YKL093W"	6960	32270	100	2015	2064	529	68	75	36	100	100	0	663	685	194	108	114	40	100	100	0	0	0	0	0	0	0	0	0	0	0	0	0	0	0	0	0	0	0	3.508	3.459	3.540	3.505	1.318	3.764	0.826	0.000	0.000	0.000	0.000	0.000	0.000	0.000	0.000	0.000	0.000	0.000	0.000	0.000	0.000	80	473	2502	2573	1.811	Error	Error	1947	555	0	0	1996	577	0	0	0	0
2	7	12	"SLD2"	"YKL108W"	7160	32260	140	628	553	341	73	101	113	73	70	0	492	450	257	115	139	127	70	63	0	0	0	0	0	0	0	0	0	0	0	0	0	0	0	0	0	0	0	1.472	1.433	1.423	1.471	2.049	1.282	0.790	0.000	0.000	0.000	0.000	0.000	0.000	0.000	0.000	0.000	0.000	0.000	0.000	0.000	0.000	156	820	932	815	0.558	Error	Error	555	377	0	0	480	335	0	0	0	0
2	8	12	"SSH4"	"YKL124W"	7360	32270	100	1406	1417	262	86	92	41	100	100	0	754	781	141	126	132	50	100	100	0	0	0	0	0	0	0	0	0	0	0	0	0	0	0	0	0	0	0	2.102	2.032	2.054	2.037	1.235	2.135	0.892	0.000	0.000	0.000	0.000	0.000	0.000	0.000	0.000	0.000	0.000	0.000	0.000	0.000	0.000	80	482	1948	1986	1.072	Error	Error	1320	628	0	0	1331	655	0	0	0	0
2	9	12	"TGL1"	"YKL140W"	7560	32270	100	3133	3260	564	83	87	28	100	100	0	2107	2179	446	118	122	26	100	100	0	0	0	0	0	0	0	0	0	0	0	0	0	0	0	0	0	0	0	1.533	1.541	1.543	1.554	1.163	1.568	0.918	0.000	0.000	0.000	0.000	0.000	0.000	0.000	0.000	0.000	0.000	0.000	0.000	0.000	0.000	80	497	5039	5238	0.617	Error	Error	3050	1989	0	0	3177	2061	0	0	0	0
2	10	12	""	"YLR040C"	7750	32270	100	1458	1458	551	71	78	52	100	100	0	424	506	335	114	118	37	96	92	0	0	0	0	0	0	0	0	0	0	0	0	0	0	0	0	0	0	0	4.474	3.538	4.509	4.612	1.799	2.973	0.734	0.000	0.000	0.000	0.000	0.000	0.000	0.000	0.000	0.000	0.000	0.000	0.000	0.000	0.000	80	513	1697	1779	2.162	Error	Error	1387	310	0	0	1387	392	0	0	0	0
2	11	12	"ERG3"	"YLR056W"	7960	32270	100	12915	11948	3012	73	78	25	100	100	0	9846	9085	2651	117	121	31	100	100	0	0	0	0	0	0	0	0	0	0	0	0	0	0	0	0	0	0	0	1.320	1.324	1.296	1.352	1.240	1.296	0.938	0.000	0.000	0.000	0.000	0.000	0.000	0.000	0.000	0.000	0.000	0.000	0.000	0.000	0.000	80	521	22571	20843	0.401	Error	Error	12842	9729	0	0	11875	8968	0	0	0	0
2	12	12	""	"YLR072W"	8160	32270	110	380	520	539	85	161	252	58	17	0	402	477	369	129	206	256	51	15	0	0	0	0	0	0	0	0	0	0	0	0	0	0	0	0	0	0	0	1.081	1.250	1.069	1.174	1.781	1.316	0.628	0.000	0.000	0.000	0.000	0.000	0.000	0.000	0.000	0.000	0.000	0.000	0.000	0.000	0.000	80	562	568	783	0.112	Error	Error	295	273	0	0	435	348	0	0	0	0
2	13	12	"GAA1"	"YLR088W"	8360	32270	100	959	1057	537	81	132	204	98	93	0	801	884	340	125	183	209	100	90	0	0	0	0	0	0	0	0	0	0	0	0	0	0	0	0	0	0	0	1.299	1.286	1.249	1.248	1.381	1.389	0.856	0.000	0.000	0.000	0.000	0.000	0.000	0.000	0.000	0.000	0.000	0.000	0.000	0.000	0.000	80	505	1554	1735	0.377	Error	Error	878	676	0	0	976	759	0	0	0	0
2	14	12	""	"YLR104W"	8560	32270	100	4103	3938	1291	82	102	87	100	100	0	3658	3480	1136	124	142	83	100	100	0	0	0	0	0	0	0	0	0	0	0	0	0	0	0	0	0	0	0	1.138	1.149	1.130	1.129	1.287	1.156	0.945	0.000	0.000	0.000	0.000	0.000	0.000	0.000	0.000	0.000	0.000	0.000	0.000	0.000	0.000	80	496	7555	7212	0.186	Error	Error	4021	3534	0	0	3856	3356	0	0	0	0
2	15	12	"YPS1"	"YLR120C"	8750	32280	110	7922	7505	1587	90	123	139	100	100	0	2363	2309	619	129	158	127	100	97	0	0	0	0	0	0	0	0	0	0	0	0	0	0	0	0	0	0	0	3.506	3.401	3.531	3.556	1.367	3.447	0.904	0.000	0.000	0.000	0.000	0.000	0.000	0.000	0.000	0.000	0.000	0.000	0.000	0.000	0.000	80	556	10066	9595	1.810	Error	Error	7832	2234	0	0	7415	2180	0	0	0	0
2	16	12	""	"YLR042C"	8940	32270	90	452	535	242	86	97	58	100	100	0	345	380	138	125	134	53	100	96	0	0	0	0	0	0	0	0	0	0	0	0	0	0	0	0	0	0	0	1.664	1.761	1.786	1.808	1.530	1.453	0.587	0.000	0.000	0.000	0.000	0.000	0.000	0.000	0.000	0.000	0.000	0.000	0.000	0.000	0.000	52	414	586	704	0.734	Error	Error	366	220	0	0	449	255	0	0	0	0
2	17	12	"SHM2"	"YLR058C"	9150	32280	100	1898	2093	821	76	83	39	100	100	0	19101	18142	6197	122	127	34	100	100	0	0	0	0	0	0	0	0	0	0	0	0	0	0	0	0	0	0	0	0.096	0.112	0.092	0.113	1.849	0.087	0.615	0.000	0.000	0.000	0.000	0.000	0.000	0.000	0.000	0.000	0.000	0.000	0.000	0.000	0.000	80	542	20801	20037	-3.381	Error	Error	1822	18979	0	0	2017	18020	0	0	0	0
2	18	12	""	"YLR074C"	9350	32280	100	4032	3665	1312	72	85	49	100	100	0	2995	2797	1145	121	132	54	100	100	0	0	0	0	0	0	0	0	0	0	0	0	0	0	0	0	0	0	0	1.378	1.343	1.367	1.406	1.318	1.281	0.927	0.000	0.000	0.000	0.000	0.000	0.000	0.000	0.000	0.000	0.000	0.000	0.000	0.000	0.000	80	518	6834	6269	0.462	Error	Error	3960	2874	0	0	3593	2676	0	0	0	0
2	19	12	"XDJ1"	"YLR090W"	9550	32280	100	1865	1974	946	76	106	221	100	100	0	1302	1403	695	126	158	317	95	83	0	0	0	0	0	0	0	0	0	0	0	0	0	0	0	0	0	0	0	1.521	1.486	1.519	1.578	1.368	1.454	0.916	0.000	0.000	0.000	0.000	0.000	0.000	0.000	0.000	0.000	0.000	0.000	0.000	0.000	0.000	80	502	2965	3175	0.605	Error	Error	1789	1176	0	0	1898	1277	0	0	0	0
2	20	12	""	"YLR106C"	9750	32280	100	3013	2889	1223	72	85	98	100	100	0	2123	1975	999	120	133	100	100	98	0	0	0	0	0	0	0	0	0	0	0	0	0	0	0	0	0	0	0	1.468	1.519	1.564	1.635	1.373	1.450	0.925	0.000	0.000	0.000	0.000	0.000	0.000	0.000	0.000	0.000	0.000	0.000	0.000	0.000	0.000	80	518	4944	4672	0.554	Error	Error	2941	2003	0	0	2817	1855	0	0	0	0
2	21	12	""	"YLR122C"	9950	32280	100	709	912	656	67	71	42	100	100	0	487	673	547	111	117	31	98	98	0	0	0	0	0	0	0	0	0	0	0	0	0	0	0	0	0	0	0	1.707	1.504	1.561	1.667	1.529	1.382	0.823	0.000	0.000	0.000	0.000	0.000	0.000	0.000	0.000	0.000	0.000	0.000	0.000	0.000	0.000	80	518	1018	1407	0.772	Error	Error	642	376	0	0	845	562	0	0	0	0
2	1	13	"PDC1"	"YLR044C"	5950	32470	100	4964	4889	1846	95	167	165	100	100	0	8418	8801	4378	132	215	195	100	100	0	0	0	0	0	0	0	0	0	0	0	0	0	0	0	0	0	0	0	0.588	0.553	0.533	0.588	1.389	0.491	0.911	0.000	0.000	0.000	0.000	0.000	0.000	0.000	0.000	0.000	0.000	0.000	0.000	0.000	0.000	80	519	13155	13463	-0.767	Error	Error	4869	8286	0	0	4794	8669	0	0	0	0
2	2	13	"FRS1"	"YLR060W"	6160	32470	100	6797	6478	1746	91	189	251	100	100	0	9167	8658	2942	134	244	290	100	100	0	0	0	0	0	0	0	0	0	0	0	0	0	0	0	0	0	0	0	0.742	0.749	0.721	0.772	1.301	0.716	0.921	0.000	0.000	0.000	0.000	0.000	0.000	0.000	0.000	0.000	0.000	0.000	0.000	0.000	0.000	80	520	15739	14911	-0.430	Error	Error	6706	9033	0	0	6387	8524	0	0	0	0
2	3	13	""	"YLR076C"	6360	32470	100	15377	15100	5661	89	193	266	100	100	0	22175	20432	8734	128	249	295	100	100	0	0	0	0	0	0	0	0	0	0	0	0	0	0	0	0	0	0	0	0.693	0.739	0.755	0.760	1.249	0.707	0.943	0.000	0.000	0.000	0.000	0.000	0.000	0.000	0.000	0.000	0.000	0.000	0.000	0.000	0.000	80	484	37335	35315	-0.528	Error	Error	15288	22047	0	0	15011	20304	0	0	0	0
2	4	13	"SUL2"	"YLR092W"	6560	32460	110	1693	1758	1107	79	157	217	91	90	0	1068	1102	717	119	191	204	85	80	0	0	0	0	0	0	0	0	0	0	0	0	0	0	0	0	0	0	0	1.701	1.708	1.708	1.762	1.604	1.681	0.844	0.000	0.000	0.000	0.000	0.000	0.000	0.000	0.000	0.000	0.000	0.000	0.000	0.000	0.000	80	534	2563	2662	0.766	Error	Error	1614	949	0	0	1679	983	0	0	0	0
2	5	13	""	"YLR108C"	6750	32470	100	7454	7111	1875	70	97	134	100	100	0	544	896	1025	108	134	127	92	80	0	0	0	0	0	0	0	0	0	0	0	0	0	0	0	0	0	0	0	16.936	8.935	16.955	13.975	2.218	8.638	0.348	0.000	0.000	0.000	0.000	0.000	0.000	0.000	0.000	0.000	0.000	0.000	0.000	0.000	0.000	80	498	7820	7829	4.082	Error	Error	7384	436	0	0	7041	788	0	0	0	0
2	6	13	""	"YLR124W"	6960	32470	130	330	454	465	67	80	71	86	74	0	279	350	349	108	119	70	76	60	0	0	0	0	0	0	0	0	0	0	0	0	0	0	0	0	0	0	0	1.538	1.599	1.736	1.758	2.085	1.474	0.591	0.000	0.000	0.000	0.000	0.000	0.000	0.000	0.000	0.000	0.000	0.000	0.000	0.000	0.000	120	714	434	629	0.621	Error	Error	263	171	0	0	387	242	0	0	0	0
2	7	13	""	"YLR046C"	7160	32470	100	2391	2517	1011	72	103	134	100	100	0	6474	6425	1992	115	149	157	100	100	0	0	0	0	0	0	0	0	0	0	0	0	0	0	0	0	0	0	0	0.365	0.387	0.345	0.382	1.453	0.362	0.790	0.000	0.000	0.000	0.000	0.000	0.000	0.000	0.000	0.000	0.000	0.000	0.000	0.000	0.000	80	484	8678	8755	-1.455	Error	Error	2319	6359	0	0	2445	6310	0	0	0	0
2	8	13	""	"YLR062C"	7360	32470	100	2035	2102	1111	83	83	20	100	100	0	6851	6551	3123	124	128	31	100	100	0	0	0	0	0	0	0	0	0	0	0	0	0	0	0	0	0	0	0	0.290	0.314	0.314	0.309	1.377	0.306	0.889	0.000	0.000	0.000	0.000	0.000	0.000	0.000	0.000	0.000	0.000	0.000	0.000	0.000	0.000	80	496	8679	8446	-1.785	Error	Error	1952	6727	0	0	2019	6427	0	0	0	0
2	9	13	"BOS1"	"YLR078C"	7550	32470	100	2847	2871	559	83	84	22	100	100	0	1361	1390	276	121	135	252	100	97	0	0	0	0	0	0	0	0	0	0	0	0	0	0	0	0	0	0	0	2.229	2.197	2.164	2.212	1.200	2.239	0.924	0.000	0.000	0.000	0.000	0.000	0.000	0.000	0.000	0.000	0.000	0.000	0.000	0.000	0.000	80	506	4004	4057	1.156	Error	Error	2764	1240	0	0	2788	1269	0	0	0	0
2	10	13	"GIS3"	"YLR094C"	7760	32470	100	1652	1649	624	77	89	84	100	100	0	3404	3273	1236	120	133	85	100	100	0	0	0	0	0	0	0	0	0	0	0	0	0	0	0	0	0	0	0	0.480	0.499	0.477	0.505	1.401	0.449	0.818	0.000	0.000	0.000	0.000	0.000	0.000	0.000	0.000	0.000	0.000	0.000	0.000	0.000	0.000	80	514	4859	4725	-1.060	Error	Error	1575	3284	0	0	1572	3153	0	0	0	0
2	11	13	""	"YLR110C"	7940	32470	90	13236	14272	5407	81	364	1698	100	100	0	8906	10019	4574	124	402	1492	100	98	0	0	0	0	0	0	0	0	0	0	0	0	0	0	0	0	0	0	0	1.498	1.434	1.453	1.477	1.269	1.370	0.933	0.000	0.000	0.000	0.000	0.000	0.000	0.000	0.000	0.000	0.000	0.000	0.000	0.000	0.000	52	406	21937	24086	0.583	Error	Error	13155	8782	0	0	14191	9895	0	0	0	0
2	12	13	""	"YLR126C"	8160	32480	110	998	967	248	85	408	1429	0	0	0	630	602	153	131	441	1261	0	0	0	0	0	0	0	0	0	0	0	0	0	0	0	0	0	0	0	0	0	1.830	1.873	1.895	2.002	1.435	1.233	0.785	0.000	0.000	0.000	0.000	0.000	0.000	0.000	0.000	0.000	0.000	0.000	0.000	0.000	0.000	80	561	1412	1353	0.872	Error	Error	913	499	0	0	882	471	0	0	0	0
2	13	13	""	"YLR423C"	8350	32470	100	1871	1887	513	83	236	442	100	97	0	665	742	374	132	283	441	72	7	0	0	0	0	0	0	0	0	0	0	0	0	0	0	0	0	0	0	0	3.355	2.957	3.264	3.176	1.423	2.707	0.611	0.000	0.000	0.000	0.000	0.000	0.000	0.000	0.000	0.000	0.000	0.000	0.000	0.000	0.000	80	505	2321	2414	1.746	Error	Error	1788	533	0	0	1804	610	0	0	0	0
2	14	13	"MRPL4"	"YLR439W"	8560	32470	100	1174	1252	605	80	88	44	100	100	0	1465	1441	409	123	132	51	100	100	0	0	0	0	0	0	0	0	0	0	0	0	0	0	0	0	0	0	0	0.815	0.889	0.794	0.845	1.349	0.962	0.829	0.000	0.000	0.000	0.000	0.000	0.000	0.000	0.000	0.000	0.000	0.000	0.000	0.000	0.000	80	512	2436	2490	-0.295	Error	Error	1094	1342	0	0	1172	1318	0	0	0	0
2	15	13	""	"YLR455W"	8750	32470	100	2277	2293	551	75	80	34	100	100	0	1956	1941	482	120	123	27	100	100	0	0	0	0	0	0	0	0	0	0	0	0	0	0	0	0	0	0	0	1.199	1.218	1.193	1.229	1.237	1.207	0.928	0.000	0.000	0.000	0.000	0.000	0.000	0.000	0.000	0.000	0.000	0.000	0.000	0.000	0.000	80	497	4038	4039	0.262	Error	Error	2202	1836	0	0	2218	1821	0	0	0	0
2	16	13	"GLO1"	"YML004C"	8950	32480	100	10977	10861	2765	78	259	2973	98	92	0	3837	3608	1219	120	269	2597	80	3	0	0	0	0	0	0	0	0	0	0	0	0	0	0	0	0	0	0	0	2.932	3.091	2.996	3.322	1.439	3.103	0.918	0.000	0.000	0.000	0.000	0.000	0.000	0.000	0.000	0.000	0.000	0.000	0.000	0.000	0.000	80	534	14616	14271	1.552	Error	Error	10899	3717	0	0	10783	3488	0	0	0	0
2	17	13	"PSP2"	"YML017W"	9150	32470	70	751	1172	1057	79	88	37	100	100	0	587	894	850	124	128	37	100	96	0	0	0	0	0	0	0	0	0	0	0	0	0	0	0	0	0	0	0	1.451	1.419	1.385	1.561	2.045	1.558	0.730	0.000	0.000	0.000	0.000	0.000	0.000	0.000	0.000	0.000	0.000	0.000	0.000	0.000	0.000	32	236	1135	1863	0.537	Error	Error	672	463	0	0	1093	770	0	0	0	0
2	18	13	""	"YML032C-A"	9350	32480	100	863	998	565	73	89	56	100	100	0	816	864	480	120	135	58	100	96	0	0	0	0	0	0	0	0	0	0	0	0	0	0	0	0	0	0	0	1.135	1.243	1.317	1.327	1.455	1.216	0.876	0.000	0.000	0.000	0.000	0.000	0.000	0.000	0.000	0.000	0.000	0.000	0.000	0.000	0.000	80	486	1486	1669	0.183	Error	Error	790	696	0	0	925	744	0	0	0	0
2	19	13	"TUS1"	"YLR425W"	9550	32480	130	1644	1412	691	73	94	72	90	86	0	2179	1941	1106	125	145	80	88	84	0	0	0	0	0	0	0	0	0	0	0	0	0	0	0	0	0	0	0	0.765	0.737	0.767	0.845	2.008	0.684	0.896	0.000	0.000	0.000	0.000	0.000	0.000	0.000	0.000	0.000	0.000	0.000	0.000	0.000	0.000	120	642	3625	3155	-0.387	Error	Error	1571	2054	0	0	1339	1816	0	0	0	0
2	20	13	"RPS1A"	"YLR441C"	9750	32480	100	5485	5106	1978	71	78	43	100	100	0	22475	25433	12949	118	128	48	100	100	0	0	0	0	0	0	0	0	0	0	0	0	0	0	0	0	0	0	0	0.242	0.199	0.210	0.211	1.312	0.177	0.928	0.000	0.000	0.000	0.000	0.000	0.000	0.000	0.000	0.000	0.000	0.000	0.000	0.000	0.000	80	486	27771	30350	-2.046	Error	Error	5414	22357	0	0	5035	25315	0	0	0	0
2	21	13	"NBP1"	"YLR457C"	9950	32480	100	925	939	438	69	75	30	100	100	0	635	660	324	115	123	41	100	100	0	0	0	0	0	0	0	0	0	0	0	0	0	0	0	0	0	0	0	1.646	1.596	1.644	1.641	1.378	1.584	0.830	0.000	0.000	0.000	0.000	0.000	0.000	0.000	0.000	0.000	0.000	0.000	0.000	0.000	0.000	80	519	1376	1415	0.719	Error	Error	856	520	0	0	870	545	0	0	0	0
2	1	14	"GIS4"	"YML006C"	5960	32670	100	2047	2160	938	106	178	176	100	95	0	1686	1637	583	141	229	212	97	97	0	0	0	0	0	0	0	0	0	0	0	0	0	0	0	0	0	0	0	1.256	1.373	1.376	1.374	1.371	1.424	0.870	0.000	0.000	0.000	0.000	0.000	0.000	0.000	0.000	0.000	0.000	0.000	0.000	0.000	0.000	80	511	3486	3550	0.329	Error	Error	1941	1545	0	0	2054	1496	0	0	0	0
2	2	14	"OST6"	"YML019W"	6160	32670	100	3053	3038	681	119	186	182	100	100	0	2841	2772	675	167	234	209	100	98	0	0	0	0	0	0	0	0	0	0	0	0	0	0	0	0	0	0	0	1.097	1.121	1.113	1.146	1.272	1.104	0.924	0.000	0.000	0.000	0.000	0.000	0.000	0.000	0.000	0.000	0.000	0.000	0.000	0.000	0.000	80	496	5608	5524	0.134	Error	Error	2934	2674	0	0	2919	2605	0	0	0	0
2	3	14	"SRC1"	"YML034W"	6370	32660	90	986	1052	442	100	173	207	96	90	0	725	718	240	129	209	201	96	78	0	0	0	0	0	0	0	0	0	0	0	0	0	0	0	0	0	0	0	1.487	1.616	1.561	1.554	1.359	1.648	0.808	0.000	0.000	0.000	0.000	0.000	0.000	0.000	0.000	0.000	0.000	0.000	0.000	0.000	0.000	52	390	1482	1541	0.572	Error	Error	886	596	0	0	952	589	0	0	0	0
2	4	14	""	"YLR427W"	6560	32670	150	905	869	532	74	156	217	80	69	0	785	764	469	117	189	199	76	67	0	0	0	0	0	0	0	0	0	0	0	0	0	0	0	0	0	0	0	1.244	1.229	1.209	1.290	1.969	1.175	0.851	0.000	0.000	0.000	0.000	0.000	0.000	0.000	0.000	0.000	0.000	0.000	0.000	0.000	0.000	156	835	1499	1442	0.315	Error	Error	831	668	0	0	795	647	0	0	0	0
2	5	14	"ECM7"	"YLR443W"	6760	32670	100	2521	2489	529	70	81	50	100	100	0	1716	1697	453	109	118	51	100	100	0	0	0	0	0	0	0	0	0	0	0	0	0	0	0	0	0	0	0	1.525	1.523	1.529	1.558	1.240	1.504	0.937	0.000	0.000	0.000	0.000	0.000	0.000	0.000	0.000	0.000	0.000	0.000	0.000	0.000	0.000	80	465	4058	4007	0.609	Error	Error	2451	1607	0	0	2419	1588	0	0	0	0
2	6	14	"CDC91"	"YLR459W"	6950	32670	100	3083	3046	647	71	98	94	100	100	0	2827	2722	738	113	133	93	100	100	0	0	0	0	0	0	0	0	0	0	0	0	0	0	0	0	0	0	0	1.110	1.140	1.124	1.187	1.341	1.107	0.938	0.000	0.000	0.000	0.000	0.000	0.000	0.000	0.000	0.000	0.000	0.000	0.000	0.000	0.000	80	503	5726	5584	0.150	Error	Error	3012	2714	0	0	2975	2609	0	0	0	0
2	7	14	"ERG6"	"YML008C"	7160	32670	100	5408	5267	1494	73	123	219	100	100	0	7342	6735	2203	113	161	200	100	100	0	0	0	0	0	0	0	0	0	0	0	0	0	0	0	0	0	0	0	0.738	0.784	0.770	0.800	1.245	0.749	0.941	0.000	0.000	0.000	0.000	0.000	0.000	0.000	0.000	0.000	0.000	0.000	0.000	0.000	0.000	80	512	12564	11816	-0.438	Error	Error	5335	7229	0	0	5194	6622	0	0	0	0
2	8	14	"UNG1"	"YML021C"	7360	32670	100	1681	1862	598	75	84	52	100	100	0	1372	1389	408	117	129	79	100	100	0	0	0	0	0	0	0	0	0	0	0	0	0	0	0	0	0	0	0	1.280	1.405	1.397	1.409	1.208	1.440	0.930	0.000	0.000	0.000	0.000	0.000	0.000	0.000	0.000	0.000	0.000	0.000	0.000	0.000	0.000	80	512	2861	3059	0.356	Error	Error	1606	1255	0	0	1787	1272	0	0	0	0
2	9	14	""	"YML035C-A"	7560	32670	100	507	507	175	80	83	23	100	100	0	414	419	131	123	137	252	60	3	0	0	0	0	0	0	0	0	0	0	0	0	0	0	0	0	0	0	0	1.467	1.443	1.494	1.498	1.388	0.309	0.137	0.000	0.000	0.000	0.000	0.000	0.000	0.000	0.000	0.000	0.000	0.000	0.000	0.000	0.000	80	505	718	723	0.553	Error	Error	427	291	0	0	427	296	0	0	0	0
2	10	14	"CRN1"	"YLR429W"	7740	32670	90	3191	3323	822	81	167	515	100	100	0	3470	3435	1031	121	239	645	100	96	0	0	0	0	0	0	0	0	0	0	0	0	0	0	0	0	0	0	0	0.929	0.978	0.945	1.006	1.253	0.959	0.927	0.000	0.000	0.000	0.000	0.000	0.000	0.000	0.000	0.000	0.000	0.000	0.000	0.000	0.000	52	406	6459	6556	-0.107	Error	Error	3110	3349	0	0	3242	3314	0	0	0	0
2	11	14	""	"YLR445W"	7950	32670	90	236	234	47	80	85	31	100	94	0	302	298	57	123	128	34	100	96	0	0	0	0	0	0	0	0	0	0	0	0	0	0	0	0	0	0	0	0.872	0.880	0.901	0.885	1.480	0.905	0.707	0.000	0.000	0.000	0.000	0.000	0.000	0.000	0.000	0.000	0.000	0.000	0.000	0.000	0.000	52	420	335	329	-0.198	Error	Error	156	179	0	0	154	175	0	0	0	0
2	12	14	"PAU4"	"YLR461W"	8170	32680	150	729	641	356	89	236	452	64	13	0	484	433	189	134	278	446	23	0	0	0	0	0	0	0	0	0	0	0	0	0	0	0	0	0	0	0	0	1.829	1.846	1.842	1.702	2.207	1.196	0.702	0.000	0.000	0.000	0.000	0.000	0.000	0.000	0.000	0.000	0.000	0.000	0.000	0.000	0.000	156	795	990	851	0.871	Error	Error	640	350	0	0	552	299	0	0	0	0
2	13	14	"SPT5"	"YML010W"	8350	32680	120	1617	1597	965	89	242	456	79	71	0	1627	1547	1015	137	289	453	73	63	0	0	0	0	0	0	0	0	0	0	0	0	0	0	0	0	0	0	0	1.026	1.070	1.092	1.296	1.904	1.000	0.882	0.000	0.000	0.000	0.000	0.000	0.000	0.000	0.000	0.000	0.000	0.000	0.000	0.000	0.000	120	578	3018	2918	0.036	Error	Error	1528	1490	0	0	1508	1410	0	0	0	0
2	14	14	""	"YML023C"	8550	32680	100	1200	1264	202	78	94	67	100	100	0	1418	1497	281	119	135	63	100	100	0	0	0	0	0	0	0	0	0	0	0	0	0	0	0	0	0	0	0	0.864	0.861	0.845	0.866	1.168	0.849	0.941	0.000	0.000	0.000	0.000	0.000	0.000	0.000	0.000	0.000	0.000	0.000	0.000	0.000	0.000	80	494	2421	2564	-0.211	Error	Error	1122	1299	0	0	1186	1378	0	0	0	0
2	15	14	""	"YML037C"	8750	32680	100	378	374	79	70	425	4006	0	0	0	401	386	91	113	300	2742	0	0	0	0	0	0	0	0	0	0	0	0	0	0	0	0	0	0	0	0	0	1.069	1.114	1.086	1.156	1.378	1.084	0.859	0.000	0.000	0.000	0.000	0.000	0.000	0.000	0.000	0.000	0.000	0.000	0.000	0.000	0.000	80	504	596	577	0.097	Error	Error	308	288	0	0	304	273	0	0	0	0
2	16	14	""	"YMR187C"	8940	32680	100	1228	1266	441	77	440	3993	0	0	0	696	744	405	115	307	2734	1	0	0	0	0	0	0	0	0	0	0	0	0	0	0	0	0	0	0	0	0	1.981	1.890	2.101	2.129	1.504	1.724	0.819	0.000	0.000	0.000	0.000	0.000	0.000	0.000	0.000	0.000	0.000	0.000	0.000	0.000	0.000	80	507	1732	1818	0.986	Error	Error	1151	581	0	0	1189	629	0	0	0	0
2	17	14	"ERG2"	"YMR202W"	9150	32680	100	9561	9710	3291	76	88	58	100	100	0	9825	9644	3983	116	126	54	100	100	0	0	0	0	0	0	0	0	0	0	0	0	0	0	0	0	0	0	0	0.977	1.011	1.027	1.053	1.269	0.971	0.945	0.000	0.000	0.000	0.000	0.000	0.000	0.000	0.000	0.000	0.000	0.000	0.000	0.000	0.000	80	516	19194	19162	-0.034	Error	Error	9485	9709	0	0	9634	9528	0	0	0	0
2	18	14	"TRS130"	"YMR218C"	9350	32670	120	433	555	462	74	98	93	83	72	0	360	442	346	121	140	77	79	66	0	0	0	0	0	0	0	0	0	0	0	0	0	0	0	0	0	0	0	1.502	1.498	1.500	1.591	2.222	1.415	0.844	0.000	0.000	0.000	0.000	0.000	0.000	0.000	0.000	0.000	0.000	0.000	0.000	0.000	0.000	120	580	598	802	0.587	Error	Error	359	239	0	0	481	321	0	0	0	0
2	19	14	"RNH1"	"YMR234W"	9550	32670	140	696	632	475	74	102	95	73	69	0	610	599	409	123	148	88	75	66	0	0	0	0	0	0	0	0	0	0	0	0	0	0	0	0	0	0	0	1.277	1.172	1.155	1.118	1.790	1.170	0.867	0.000	0.000	0.000	0.000	0.000	0.000	0.000	0.000	0.000	0.000	0.000	0.000	0.000	0.000	156	748	1109	1034	0.353	Error	Error	622	487	0	0	558	476	0	0	0	0
2	20	14	""	"YMR251W"	9760	32670	110	230	551	636	73	88	60	85	62	0	247	466	509	119	133	64	78	50	0	0	0	0	0	0	0	0	0	0	0	0	0	0	0	0	0	0	0	1.227	1.378	1.228	1.367	2.298	1.368	0.670	0.000	0.000	0.000	0.000	0.000	0.000	0.000	0.000	0.000	0.000	0.000	0.000	0.000	0.000	80	554	285	825	0.295	Error	Error	157	128	0	0	478	347	0	0	0	0
2	21	14	""	"YMR266W"	9960	32680	100	267	442	452	70	76	26	93	90	0	367	493	382	114	119	31	97	96	0	0	0	0	0	0	0	0	0	0	0	0	0	0	0	0	0	0	0	0.779	0.982	0.665	0.739	2.556	1.138	0.580	0.000	0.000	0.000	0.000	0.000	0.000	0.000	0.000	0.000	0.000	0.000	0.000	0.000	0.000	80	513	450	751	-0.361	Error	Error	197	253	0	0	372	379	0	0	0	0
2	1	15	"GCV2"	"YMR189W"	5960	32860	100	769	933	652	117	176	176	95	86	0	1945	1952	684	151	217	192	96	93	0	0	0	0	0	0	0	0	0	0	0	0	0	0	0	0	0	0	0	0.363	0.453	0.351	0.405	1.929	0.478	0.568	0.000	0.000	0.000	0.000	0.000	0.000	0.000	0.000	0.000	0.000	0.000	0.000	0.000	0.000	80	518	2446	2617	-1.460	Error	Error	652	1794	0	0	816	1801	0	0	0	0
2	2	15	""	"YMR204C"	6170	32860	120	813	977	830	136	199	210	72	64	0	604	741	576	177	241	214	70	48	0	0	0	0	0	0	0	0	0	0	0	0	0	0	0	0	0	0	0	1.585	1.491	1.390	1.526	2.557	1.405	0.666	0.000	0.000	0.000	0.000	0.000	0.000	0.000	0.000	0.000	0.000	0.000	0.000	0.000	0.000	120	574	1104	1405	0.665	Error	Error	677	427	0	0	841	564	0	0	0	0
2	3	15	"ERG8"	"YMR220W"	6350	32870	100	3982	3732	1032	113	181	170	100	100	0	2735	2634	1004	149	214	181	100	98	0	0	0	0	0	0	0	0	0	0	0	0	0	0	0	0	0	0	0	1.496	1.456	1.529	1.548	1.330	1.350	0.906	0.000	0.000	0.000	0.000	0.000	0.000	0.000	0.000	0.000	0.000	0.000	0.000	0.000	0.000	80	484	6455	6104	0.581	Error	Error	3869	2586	0	0	3619	2485	0	0	0	0
2	4	15	"TAF17"	"YMR236W"	6560	32870	130	2740	2509	1622	73	133	164	88	86	0	1845	1784	1175	113	166	160	87	81	0	0	0	0	0	0	0	0	0	0	0	0	0	0	0	0	0	0	0	1.540	1.458	1.450	1.503	1.688	1.442	0.929	0.000	0.000	0.000	0.000	0.000	0.000	0.000	0.000	0.000	0.000	0.000	0.000	0.000	0.000	120	576	4399	4107	0.623	Error	Error	2667	1732	0	0	2436	1671	0	0	0	0
2	5	15	""	"YMR252C"	6760	32870	120	1056	1078	704	78	111	100	88	86	0	471	546	432	114	133	70	86	75	0	0	0	0	0	0	0	0	0	0	0	0	0	0	0	0	0	0	0	2.739	2.315	2.556	2.570	1.856	2.066	0.787	0.000	0.000	0.000	0.000	0.000	0.000	0.000	0.000	0.000	0.000	0.000	0.000	0.000	0.000	120	602	1335	1432	1.454	Error	Error	978	357	0	0	1000	432	0	0	0	0
2	6	15	"PRP24"	"YMR268C"	6970	32870	90	627	1133	1129	72	88	64	100	100	0	479	1005	1058	109	117	48	100	98	0	0	0	0	0	0	0	0	0	0	0	0	0	0	0	0	0	0	0	1.500	1.184	1.277	1.383	1.938	1.155	0.815	0.000	0.000	0.000	0.000	0.000	0.000	0.000	0.000	0.000	0.000	0.000	0.000	0.000	0.000	52	414	925	1957	0.585	Error	Error	555	370	0	0	1061	896	0	0	0	0
2	7	15	""	"YMR191W"	7160	32870	100	2540	3223	2021	76	127	224	100	97	0	847	1342	1335	114	161	201	87	67	0	0	0	0	0	0	0	0	0	0	0	0	0	0	0	0	0	0	0	3.362	2.563	3.512	3.426	1.630	2.118	0.780	0.000	0.000	0.000	0.000	0.000	0.000	0.000	0.000	0.000	0.000	0.000	0.000	0.000	0.000	80	512	3197	4375	1.749	Error	Error	2464	733	0	0	3147	1228	0	0	0	0
2	8	15	""	"YMR206W"	7360	32870	90	795	942	524	77	88	42	100	100	0	385	495	329	119	126	44	98	98	0	0	0	0	0	0	0	0	0	0	0	0	0	0	0	0	0	0	0	2.699	2.301	2.472	2.619	1.636	2.271	0.781	0.000	0.000	0.000	0.000	0.000	0.000	0.000	0.000	0.000	0.000	0.000	0.000	0.000	0.000	52	420	984	1241	1.433	Error	Error	718	266	0	0	865	376	0	0	0	0
2	9	15	""	"YMR222C"	7550	32870	90	2097	2800	2044	80	89	44	100	100	0	1082	1792	1773	125	135	44	100	100	0	0	0	0	0	0	0	0	0	0	0	0	0	0	0	0	0	0	0	2.108	1.632	1.858	1.989	1.718	1.402	0.795	0.000	0.000	0.000	0.000	0.000	0.000	0.000	0.000	0.000	0.000	0.000	0.000	0.000	0.000	52	420	2974	4387	1.076	Error	Error	2017	957	0	0	2720	1667	0	0	0	0
2	10	15	"DFG5"	"YMR238W"	7760	32870	100	4446	4127	1193	79	106	103	100	100	0	3019	2921	950	122	148	110	100	100	0	0	0	0	0	0	0	0	0	0	0	0	0	0	0	0	0	0	0	1.507	1.446	1.456	1.465	1.208	1.424	0.952	0.000	0.000	0.000	0.000	0.000	0.000	0.000	0.000	0.000	0.000	0.000	0.000	0.000	0.000	80	517	7264	6847	0.592	Error	Error	4367	2897	0	0	4048	2799	0	0	0	0
2	11	15	""	"YMR254C"	7950	32870	90	490	657	445	83	110	100	98	98	0	318	384	240	120	144	97	88	53	0	0	0	0	0	0	0	0	0	0	0	0	0	0	0	0	0	0	0	2.056	2.174	2.152	2.357	1.593	2.121	0.726	0.000	0.000	0.000	0.000	0.000	0.000	0.000	0.000	0.000	0.000	0.000	0.000	0.000	0.000	52	408	605	838	1.040	Error	Error	407	198	0	0	574	264	0	0	0	0
2	12	15	"RRN9"	"YMR270C"	8160	32880	120	1542	1605	1159	109	179	217	85	77	0	1110	1135	669	155	231	244	83	73	0	0	0	0	0	0	0	0	0	0	0	0	0	0	0	0	0	0	0	1.501	1.527	1.465	1.544	1.922	1.651	0.799	0.000	0.000	0.000	0.000	0.000	0.000	0.000	0.000	0.000	0.000	0.000	0.000	0.000	0.000	120	577	2388	2476	0.585	Error	Error	1433	955	0	0	1496	980	0	0	0	0
2	13	15	""	"YMR193C-A"	8340	32870	90	1224	1553	1119	90	142	224	100	94	0	2313	2237	882	141	233	337	100	98	0	0	0	0	0	0	0	0	0	0	0	0	0	0	0	0	0	0	0	0.522	0.698	0.558	0.633	1.600	0.774	0.663	0.000	0.000	0.000	0.000	0.000	0.000	0.000	0.000	0.000	0.000	0.000	0.000	0.000	0.000	52	382	3306	3559	-0.938	Error	Error	1134	2172	0	0	1463	2096	0	0	0	0
2	14	15	"ERG12"	"YMR208W"	8560	32870	110	3124	3101	1033	86	148	187	100	98	0	2636	2528	621	126	193	248	100	98	0	0	0	0	0	0	0	0	0	0	0	0	0	0	0	0	0	0	0	1.210	1.255	1.199	1.225	1.239	1.317	0.913	0.000	0.000	0.000	0.000	0.000	0.000	0.000	0.000	0.000	0.000	0.000	0.000	0.000	0.000	80	556	5548	5417	0.275	Error	Error	3038	2510	0	0	3015	2402	0	0	0	0
2	15	15	"MRE11"	"YMR224C"	8750	32880	100	448	1082	1247	73	90	63	92	83	0	359	762	960	116	132	66	88	80	0	0	0	0	0	0	0	0	0	0	0	0	0	0	0	0	0	0	0	1.543	1.562	1.407	1.544	2.059	1.434	0.709	0.000	0.000	0.000	0.000	0.000	0.000	0.000	0.000	0.000	0.000	0.000	0.000	0.000	0.000	80	482	618	1655	0.626	Error	Error	375	243	0	0	1009	646	0	0	0	0
2	16	15	"CUS1"	"YMR240C"	8960	32880	100	515	1043	1206	70	89	82	90	77	0	330	641	685	113	128	73	81	67	0	0	0	0	0	0	0	0	0	0	0	0	0	0	0	0	0	0	0	2.051	1.843	1.708	1.815	1.901	1.876	0.824	0.000	0.000	0.000	0.000	0.000	0.000	0.000	0.000	0.000	0.000	0.000	0.000	0.000	0.000	80	506	662	1501	1.036	Error	Error	445	217	0	0	973	528	0	0	0	0
2	17	15	"COX7"	"YMR256C"	9150	32880	100	8554	8393	2334	73	96	84	100	100	0	3720	3603	1069	113	131	77	100	100	0	0	0	0	0	0	0	0	0	0	0	0	0	0	0	0	0	0	0	2.351	2.384	2.347	2.417	1.199	2.371	0.948	0.000	0.000	0.000	0.000	0.000	0.000	0.000	0.000	0.000	0.000	0.000	0.000	0.000	0.000	80	487	12088	11810	1.233	Error	Error	8481	3607	0	0	8320	3490	0	0	0	0
2	18	15	"SCS7"	"YMR272C"	9350	32880	130	1669	1982	1724	74	105	97	87	84	0	1558	1755	1413	118	139	79	85	81	0	0	0	0	0	0	0	0	0	0	0	0	0	0	0	0	0	0	0	1.108	1.166	1.139	1.235	1.703	1.201	0.912	0.000	0.000	0.000	0.000	0.000	0.000	0.000	0.000	0.000	0.000	0.000	0.000	0.000	0.000	120	654	3035	3545	0.147	Error	Error	1595	1440	0	0	1908	1637	0	0	0	0
2	19	15	"NAR1"	"YNL240C"	9550	32880	100	1221	1325	334	76	98	76	100	100	0	693	693	157	120	136	66	100	100	0	0	0	0	0	0	0	0	0	0	0	0	0	0	0	0	0	0	0	1.998	2.180	2.166	2.194	1.243	2.213	0.908	0.000	0.000	0.000	0.000	0.000	0.000	0.000	0.000	0.000	0.000	0.000	0.000	0.000	0.000	80	485	1718	1822	0.999	Error	Error	1145	573	0	0	1249	573	0	0	0	0
2	20	15	"FOL1"	"YNL256W"	9740	32870	90	1814	1780	349	74	120	176	100	100	0	3643	3597	676	120	216	501	100	100	0	0	0	0	0	0	0	0	0	0	0	0	0	0	0	0	0	0	0	0.494	0.491	0.486	0.491	1.206	0.450	0.919	0.000	0.000	0.000	0.000	0.000	0.000	0.000	0.000	0.000	0.000	0.000	0.000	0.000	0.000	52	414	5263	5183	-1.018	Error	Error	1740	3523	0	0	1706	3477	0	0	0	0
2	21	15	"SEC2"	"YNL272C"	9950	32880	100	1372	1366	344	71	92	138	100	100	0	1288	1236	403	115	170	416	95	75	0	0	0	0	0	0	0	0	0	0	0	0	0	0	0	0	0	0	0	1.109	1.155	1.115	1.210	1.317	1.099	0.926	0.000	0.000	0.000	0.000	0.000	0.000	0.000	0.000	0.000	0.000	0.000	0.000	0.000	0.000	80	533	2474	2416	0.149	Error	Error	1301	1173	0	0	1295	1121	0	0	0	0
2	1	16	""	"YNL288W"	5950	33070	100	2290	2367	470	86	131	121	100	100	0	2511	2505	616	131	177	162	98	98	0	0	0	0	0	0	0	0	0	0	0	0	0	0	0	0	0	0	0	0.926	0.961	0.941	1.002	1.355	0.921	0.921	0.000	0.000	0.000	0.000	0.000	0.000	0.000	0.000	0.000	0.000	0.000	0.000	0.000	0.000	80	520	4584	4655	-0.111	Error	Error	2204	2380	0	0	2281	2374	0	0	0	0
2	2	16	"YPT11"	"YNL304W"	6160	33050	120	536	550	296	83	157	200	83	60	0	557	553	244	126	198	205	81	55	0	0	0	0	0	0	0	0	0	0	0	0	0	0	0	0	0	0	0	1.051	1.094	1.054	1.102	2.012	1.105	0.715	0.000	0.000	0.000	0.000	0.000	0.000	0.000	0.000	0.000	0.000	0.000	0.000	0.000	0.000	120	638	884	894	0.072	Error	Error	453	431	0	0	467	427	0	0	0	0
2	3	16	""	"YNL320W"	6360	33070	100	1469	2182	1939	76	135	136	96	91	0	778	1164	1207	112	165	133	91	80	0	0	0	0	0	0	0	0	0	0	0	0	0	0	0	0	0	0	0	2.092	2.002	2.133	2.213	1.595	1.852	0.793	0.000	0.000	0.000	0.000	0.000	0.000	0.000	0.000	0.000	0.000	0.000	0.000	0.000	0.000	80	475	2059	3158	1.065	Error	Error	1393	666	0	0	2106	1052	0	0	0	0
2	4	16	""	"YNL242W"	6560	33050	150	490	550	381	70	111	131	73	60	0	368	394	227	111	147	136	64	47	0	0	0	0	0	0	0	0	0	0	0	0	0	0	0	0	0	0	0	1.634	1.696	1.714	1.508	2.350	1.587	0.728	0.000	0.000	0.000	0.000	0.000	0.000	0.000	0.000	0.000	0.000	0.000	0.000	0.000	0.000	156	767	677	763	0.709	Error	Error	420	257	0	0	480	283	0	0	0	0
2	5	16	""	"YNL258C"	6770	33070	140	1341	1309	1026	79	101	78	82	73	0	987	1049	833	113	126	55	76	71	0	0	0	0	0	0	0	0	0	0	0	0	0	0	0	0	0	0	0	1.444	1.314	1.320	1.549	1.850	1.277	0.929	0.000	0.000	0.000	0.000	0.000	0.000	0.000	0.000	0.000	0.000	0.000	0.000	0.000	0.000	156	717	2136	2166	0.530	Error	Error	1262	874	0	0	1230	936	0	0	0	0
2	6	16	""	"YNL274C"	6960	33070	100	7461	7366	1005	91	102	47	100	100	0	804	802	117	117	126	38	100	100	0	0	0	0	0	0	0	0	0	0	0	0	0	0	0	0	0	0	0	10.728	10.620	10.704	10.682	1.173	11.116	0.924	0.000	0.000	0.000	0.000	0.000	0.000	0.000	0.000	0.000	0.000	0.000	0.000	0.000	0.000	80	477	8057	7960	3.423	Error	Error	7370	687	0	0	7275	685	0	0	0	0
2	7	16	"RFC3"	"YNL290W"	7160	33070	100	1477	1533	382	99	150	150	100	100	0	1334	1411	315	130	166	128	100	100	0	0	0	0	0	0	0	0	0	0	0	0	0	0	0	0	0	0	0	1.145	1.119	1.095	1.115	1.187	1.175	0.898	0.000	0.000	0.000	0.000	0.000	0.000	0.000	0.000	0.000	0.000	0.000	0.000	0.000	0.000	80	487	2582	2715	0.195	Error	Error	1378	1204	0	0	1434	1281	0	0	0	0
2	8	16	""	"YNL306W"	7340	33070	100	7744	7511	1312	98	160	200	100	100	0	5230	4998	1208	132	188	245	98	96	0	0	0	0	0	0	0	0	0	0	0	0	0	0	0	0	0	0	0	1.500	1.523	1.496	1.606	1.348	1.470	0.955	0.000	0.000	0.000	0.000	0.000	0.000	0.000	0.000	0.000	0.000	0.000	0.000	0.000	0.000	80	504	12744	12279	0.585	Error	Error	7646	5098	0	0	7413	4866	0	0	0	0
2	9	16	"KRE1"	"YNL322C"	7550	33070	110	1403	1455	315	92	169	231	100	98	0	1421	1416	313	138	218	289	97	96	0	0	0	0	0	0	0	0	0	0	0	0	0	0	0	0	0	0	0	1.022	1.067	1.031	1.088	1.282	1.036	0.914	0.000	0.000	0.000	0.000	0.000	0.000	0.000	0.000	0.000	0.000	0.000	0.000	0.000	0.000	80	570	2594	2641	0.031	Error	Error	1311	1283	0	0	1363	1278	0	0	0	0
2	10	16	"SUI1"	"YNL244C"	7750	33070	120	6086	5255	2780	90	146	174	95	92	0	7717	6485	3686	132	193	203	93	91	0	0	0	0	0	0	0	0	0	0	0	0	0	0	0	0	0	0	0	0.791	0.813	0.808	0.904	1.588	0.785	0.949	0.000	0.000	0.000	0.000	0.000	0.000	0.000	0.000	0.000	0.000	0.000	0.000	0.000	0.000	120	630	13581	11518	-0.339	Error	Error	5996	7585	0	0	5165	6353	0	0	0	0
2	11	16	""	"YNL260C"	7960	33070	130	1160	1149	496	88	134	144	92	90	0	557	534	189	128	172	169	86	74	0	0	0	0	0	0	0	0	0	0	0	0	0	0	0	0	0	0	0	2.499	2.613	2.603	2.570	1.569	2.526	0.644	0.000	0.000	0.000	0.000	0.000	0.000	0.000	0.000	0.000	0.000	0.000	0.000	0.000	0.000	120	670	1501	1467	1.321	Error	Error	1072	429	0	0	1061	406	0	0	0	0
2	12	16	""	"YNL276C"	8150	33070	130	5701	5241	2490	109	167	160	96	95	0	1610	1481	642	153	219	193	92	88	0	0	0	0	0	0	0	0	0	0	0	0	0	0	0	0	0	0	0	3.838	3.864	3.783	3.780	1.718	4.131	0.845	0.000	0.000	0.000	0.000	0.000	0.000	0.000	0.000	0.000	0.000	0.000	0.000	0.000	0.000	120	604	7049	6460	1.940	Error	Error	5592	1457	0	0	5132	1328	0	0	0	0
2	13	16	"PUS4"	"YNL292W"	8350	33080	130	957	876	326	102	134	110	94	90	0	1666	1498	650	148	190	129	94	90	0	0	0	0	0	0	0	0	0	0	0	0	0	0	0	0	0	0	0	0.563	0.573	0.571	0.624	1.640	0.544	0.895	0.000	0.000	0.000	0.000	0.000	0.000	0.000	0.000	0.000	0.000	0.000	0.000	0.000	0.000	120	670	2373	2124	-0.828	Error	Error	855	1518	0	0	774	1350	0	0	0	0
2	14	16	"KRI1"	"YNL308C"	8550	33070	120	1932	1724	854	122	239	249	89	82	0	2254	2026	1112	160	249	207	89	83	0	0	0	0	0	0	0	0	0	0	0	0	0	0	0	0	0	0	0	0.864	0.859	0.882	0.949	1.637	0.812	0.882	0.000	0.000	0.000	0.000	0.000	0.000	0.000	0.000	0.000	0.000	0.000	0.000	0.000	0.000	120	597	3904	3468	-0.210	Error	Error	1810	2094	0	0	1602	1866	0	0	0	0
2	15	16	""	"YNL324W"	8750	33070	130	542	510	199	102	185	203	82	61	0	402	378	130	143	211	183	72	14	0	0	0	0	0	0	0	0	0	0	0	0	0	0	0	0	0	0	0	1.699	1.736	1.706	1.795	1.704	1.392	0.676	0.000	0.000	0.000	0.000	0.000	0.000	0.000	0.000	0.000	0.000	0.000	0.000	0.000	0.000	120	678	699	643	0.765	Error	Error	440	259	0	0	408	235	0	0	0	0
2	16	16	""	"YNL246W"	8960	33080	110	1529	1508	252	89	135	143	100	98	0	1584	1571	265	127	166	135	100	98	0	0	0	0	0	0	0	0	0	0	0	0	0	0	0	0	0	0	0	0.988	0.983	0.959	0.989	1.204	0.987	0.913	0.000	0.000	0.000	0.000	0.000	0.000	0.000	0.000	0.000	0.000	0.000	0.000	0.000	0.000	80	556	2897	2863	-0.017	Error	Error	1440	1457	0	0	1419	1444	0	0	0	0
2	17	16	"POL2"	"YNL262W"	9160	33080	100	1249	1587	1462	88	141	147	91	78	0	672	996	881	125	166	128	86	72	0	0	0	0	0	0	0	0	0	0	0	0	0	0	0	0	0	0	0	2.122	1.721	1.530	1.730	1.876	1.764	0.811	0.000	0.000	0.000	0.000	0.000	0.000	0.000	0.000	0.000	0.000	0.000	0.000	0.000	0.000	80	461	1708	2370	1.086	Error	Error	1161	547	0	0	1499	871	0	0	0	0
2	18	16	""	"YNL278W"	9350	33080	140	1817	1800	1281	99	146	161	82	77	0	1861	1791	1365	132	166	120	78	75	0	0	0	0	0	0	0	0	0	0	0	0	0	0	0	0	0	0	0	0.994	1.025	1.027	1.216	2.138	0.986	0.911	0.000	0.000	0.000	0.000	0.000	0.000	0.000	0.000	0.000	0.000	0.000	0.000	0.000	0.000	156	743	3447	3360	-0.009	Error	Error	1718	1729	0	0	1701	1659	0	0	0	0
2	19	16	""	"YNL294C"	9550	33080	100	2944	2938	415	102	166	175	100	100	0	1445	1421	224	135	183	147	100	100	0	0	0	0	0	0	0	0	0	0	0	0	0	0	0	0	0	0	0	2.169	2.205	2.211	2.224	1.210	2.261	0.926	0.000	0.000	0.000	0.000	0.000	0.000	0.000	0.000	0.000	0.000	0.000	0.000	0.000	0.000	80	482	4152	4122	1.117	Error	Error	2842	1310	0	0	2836	1286	0	0	0	0
2	20	16	""	"YNL310C"	9740	33080	100	2329	2503	664	91	143	142	100	100	0	1889	1956	601	134	178	152	100	98	0	0	0	0	0	0	0	0	0	0	0	0	0	0	0	0	0	0	0	1.275	1.324	1.246	1.373	1.389	1.284	0.908	0.000	0.000	0.000	0.000	0.000	0.000	0.000	0.000	0.000	0.000	0.000	0.000	0.000	0.000	80	519	3993	4234	0.351	Error	Error	2238	1755	0	0	2412	1822	0	0	0	0
2	21	16	""	"YNL326C"	9950	33080	100	1803	1839	364	75	97	85	100	100	0	1133	1158	209	122	144	119	100	100	0	0	0	0	0	0	0	0	0	0	0	0	0	0	0	0	0	0	0	1.709	1.703	1.728	1.702	1.152	1.781	0.928	0.000	0.000	0.000	0.000	0.000	0.000	0.000	0.000	0.000	0.000	0.000	0.000	0.000	0.000	80	526	2739	2800	0.773	Error	Error	1728	1011	0	0	1764	1036	0	0	0	0
2	1	17	""	"YOR042W"	5940	33260	90	2899	2954	447	66	106	301	100	100	0	1095	1070	198	107	128	135	100	100	0	0	0	0	0	0	0	0	0	0	0	0	0	0	0	0	0	0	0	2.867	2.999	2.980	3.029	1.205	2.985	0.933	0.000	0.000	0.000	0.000	0.000	0.000	0.000	0.000	0.000	0.000	0.000	0.000	0.000	0.000	52	394	3821	3851	1.520	Error	Error	2833	988	0	0	2888	963	0	0	0	0
2	2	17	"ASE1"	"YOR058C"	6160	33260	90	2612	2581	599	65	72	45	100	100	0	1703	1711	433	108	112	28	100	100	0	0	0	0	0	0	0	0	0	0	0	0	0	0	0	0	0	0	0	1.597	1.570	1.599	1.578	1.188	1.510	0.933	0.000	0.000	0.000	0.000	0.000	0.000	0.000	0.000	0.000	0.000	0.000	0.000	0.000	0.000	52	420	4142	4119	0.675	Error	Error	2547	1595	0	0	2516	1603	0	0	0	0
2	3	17	"CDC21"	"YOR074C"	6350	33260	90	506	515	111	65	73	43	100	100	0	596	573	129	109	119	56	100	100	0	0	0	0	0	0	0	0	0	0	0	0	0	0	0	0	0	0	0	0.906	0.970	0.943	0.983	1.273	0.953	0.909	0.000	0.000	0.000	0.000	0.000	0.000	0.000	0.000	0.000	0.000	0.000	0.000	0.000	0.000	52	414	928	914	-0.143	Error	Error	441	487	0	0	450	464	0	0	0	0
2	4	17	"PTC5"	"YOR090C"	6550	33270	100	2436	2522	664	65	74	60	100	100	0	1293	1341	471	107	118	73	96	95	0	0	0	0	0	0	0	0	0	0	0	0	0	0	0	0	0	0	0	1.999	1.991	2.011	2.262	1.769	1.923	0.917	0.000	0.000	0.000	0.000	0.000	0.000	0.000	0.000	0.000	0.000	0.000	0.000	0.000	0.000	80	504	3557	3691	0.999	Error	Error	2371	1186	0	0	2457	1234	0	0	0	0
2	5	17	"VAM3"	"YOR106W"	6750	33270	100	1331	1457	450	71	81	55	100	100	0	798	846	250	113	121	61	100	98	0	0	0	0	0	0	0	0	0	0	0	0	0	0	0	0	0	0	0	1.839	1.891	1.843	1.930	1.325	1.898	0.904	0.000	0.000	0.000	0.000	0.000	0.000	0.000	0.000	0.000	0.000	0.000	0.000	0.000	0.000	80	483	1945	2119	0.879	Error	Error	1260	685	0	0	1386	733	0	0	0	0
2	6	17	"PFY1"	"YOR122C"	6950	33270	100	14624	14144	3177	85	112	121	100	100	0	8355	7804	2528	124	145	146	100	100	0	0	0	0	0	0	0	0	0	0	0	0	0	0	0	0	0	0	0	1.766	1.831	1.747	1.930	1.321	1.747	0.942	0.000	0.000	0.000	0.000	0.000	0.000	0.000	0.000	0.000	0.000	0.000	0.000	0.000	0.000	80	506	22770	21739	0.821	Error	Error	14539	8231	0	0	14059	7680	0	0	0	0
2	7	17	""	"YOR044W"	7150	33270	100	2993	3215	1231	85	117	127	100	100	0	1364	1396	558	124	148	153	100	98	0	0	0	0	0	0	0	0	0	0	0	0	0	0	0	0	0	0	0	2.345	2.461	2.327	2.549	1.371	2.434	0.897	0.000	0.000	0.000	0.000	0.000	0.000	0.000	0.000	0.000	0.000	0.000	0.000	0.000	0.000	80	506	4148	4402	1.230	Error	Error	2908	1240	0	0	3130	1272	0	0	0	0
2	8	17	""	"YOR060C"	7350	33270	100	882	936	246	76	90	57	100	100	0	584	595	147	115	126	63	100	98	0	0	0	0	0	0	0	0	0	0	0	0	0	0	0	0	0	0	0	1.719	1.792	1.782	1.823	1.384	1.775	0.859	0.000	0.000	0.000	0.000	0.000	0.000	0.000	0.000	0.000	0.000	0.000	0.000	0.000	0.000	80	505	1275	1340	0.781	Error	Error	806	469	0	0	860	480	0	0	0	0
2	9	17	""	"YOR076C"	7550	33270	100	1014	1056	226	77	83	32	100	100	0	699	711	166	120	123	33	100	100	0	0	0	0	0	0	0	0	0	0	0	0	0	0	0	0	0	0	0	1.618	1.657	1.619	1.697	1.342	1.667	0.895	0.000	0.000	0.000	0.000	0.000	0.000	0.000	0.000	0.000	0.000	0.000	0.000	0.000	0.000	80	513	1516	1570	0.694	Error	Error	937	579	0	0	979	591	0	0	0	0
2	10	17	"ECM3"	"YOR092W"	7760	33270	100	1909	1997	895	72	76	24	100	100	0	2077	2078	853	119	122	25	100	100	0	0	0	0	0	0	0	0	0	0	0	0	0	0	0	0	0	0	0	0.938	0.983	0.961	0.990	1.405	0.994	0.895	0.000	0.000	0.000	0.000	0.000	0.000	0.000	0.000	0.000	0.000	0.000	0.000	0.000	0.000	80	503	3795	3884	-0.092	Error	Error	1837	1958	0	0	1925	1959	0	0	0	0
2	11	17	""	"YOR108W"	7960	33270	100	2969	2919	1102	71	74	27	100	100	0	6099	5829	2748	116	120	32	100	100	0	0	0	0	0	0	0	0	0	0	0	0	0	0	0	0	0	0	0	0.484	0.499	0.499	0.520	1.294	0.463	0.938	0.000	0.000	0.000	0.000	0.000	0.000	0.000	0.000	0.000	0.000	0.000	0.000	0.000	0.000	80	487	8881	8561	-1.046	Error	Error	2898	5983	0	0	2848	5713	0	0	0	0
2	12	17	"UBP2"	"YOR124C"	8150	33270	100	4243	3940	1058	75	81	36	100	100	0	2319	2122	713	122	129	44	100	100	0	0	0	0	0	0	0	0	0	0	0	0	0	0	0	0	0	0	0	1.897	1.933	1.907	2.030	1.283	1.858	0.946	0.000	0.000	0.000	0.000	0.000	0.000	0.000	0.000	0.000	0.000	0.000	0.000	0.000	0.000	80	486	6365	5865	0.924	Error	Error	4168	2197	0	0	3865	2000	0	0	0	0
2	13	17	"DBP5"	"YOR046C"	8350	33270	100	3473	3630	797	78	92	59	100	100	0	3979	4098	953	129	148	86	100	100	0	0	0	0	0	0	0	0	0	0	0	0	0	0	0	0	0	0	0	0.882	0.895	0.885	0.898	1.177	0.897	0.919	0.000	0.000	0.000	0.000	0.000	0.000	0.000	0.000	0.000	0.000	0.000	0.000	0.000	0.000	80	483	7245	7521	-0.181	Error	Error	3395	3850	0	0	3552	3969	0	0	0	0
2	14	17	""	"YOR062C"	8550	33270	100	4260	4425	1130	81	133	180	100	100	0	2281	2295	583	125	158	126	100	100	0	0	0	0	0	0	0	0	0	0	0	0	0	0	0	0	0	0	0	1.938	2.002	1.949	2.019	1.232	2.081	0.902	0.000	0.000	0.000	0.000	0.000	0.000	0.000	0.000	0.000	0.000	0.000	0.000	0.000	0.000	80	495	6335	6514	0.955	Error	Error	4179	2156	0	0	4344	2170	0	0	0	0
2	15	17	""	"YOR078W"	8750	33270	100	2223	2298	466	86	114	96	100	100	0	2163	2219	489	128	151	87	100	100	0	0	0	0	0	0	0	0	0	0	0	0	0	0	0	0	0	0	0	1.050	1.058	1.057	1.072	1.216	1.055	0.934	0.000	0.000	0.000	0.000	0.000	0.000	0.000	0.000	0.000	0.000	0.000	0.000	0.000	0.000	80	494	4172	4303	0.071	Error	Error	2137	2035	0	0	2212	2091	0	0	0	0
2	16	17	"ARF3"	"YOR094W"	8950	33270	100	1799	1779	500	87	101	66	100	100	0	1886	1820	488	125	139	60	100	100	0	0	0	0	0	0	0	0	0	0	0	0	0	0	0	0	0	0	0	0.972	0.998	0.973	0.988	1.215	1.014	0.935	0.000	0.000	0.000	0.000	0.000	0.000	0.000	0.000	0.000	0.000	0.000	0.000	0.000	0.000	80	512	3473	3387	-0.041	Error	Error	1712	1761	0	0	1692	1695	0	0	0	0
2	17	17	""	"YOR110W"	9160	33270	100	701	1414	1724	83	102	77	88	73	0	435	974	1289	125	136	65	87	70	0	0	0	0	0	0	0	0	0	0	0	0	0	0	0	0	0	0	0	1.994	1.568	1.661	1.783	2.183	1.484	0.790	0.000	0.000	0.000	0.000	0.000	0.000	0.000	0.000	0.000	0.000	0.000	0.000	0.000	0.000	80	505	928	2180	0.995	Error	Error	618	310	0	0	1331	849	0	0	0	0
2	18	17	"IAH1"	"YOR126C"	9350	33280	100	1437	1447	228	85	122	170	100	100	0	828	814	140	126	149	112	100	100	0	0	0	0	0	0	0	0	0	0	0	0	0	0	0	0	0	0	0	1.926	1.980	1.948	1.995	1.211	1.989	0.921	0.000	0.000	0.000	0.000	0.000	0.000	0.000	0.000	0.000	0.000	0.000	0.000	0.000	0.000	80	474	2054	2050	0.946	Error	Error	1352	702	0	0	1362	688	0	0	0	0
2	19	17	"RAT1"	"YOR048C"	9550	33280	90	656	821	795	87	127	148	100	88	0	545	630	497	129	155	124	90	80	0	0	0	0	0	0	0	0	0	0	0	0	0	0	0	0	0	0	0	1.368	1.465	1.393	1.528	1.587	1.571	0.793	0.000	0.000	0.000	0.000	0.000	0.000	0.000	0.000	0.000	0.000	0.000	0.000	0.000	0.000	52	420	985	1235	0.452	Error	Error	569	416	0	0	734	501	0	0	0	0
2	20	17	""	"YOR064C"	9750	33280	100	3144	3177	654	84	100	75	100	100	0	1585	1599	359	123	136	56	100	100	0	0	0	0	0	0	0	0	0	0	0	0	0	0	0	0	0	0	0	2.093	2.096	2.112	2.113	1.168	2.161	0.930	0.000	0.000	0.000	0.000	0.000	0.000	0.000	0.000	0.000	0.000	0.000	0.000	0.000	0.000	80	513	4522	4569	1.066	Error	Error	3060	1462	0	0	3093	1476	0	0	0	0
2	21	17	""	"YOR080W"	9950	33280	100	2334	2373	638	70	80	39	100	100	0	1169	1202	318	115	124	41	100	100	0	0	0	0	0	0	0	0	0	0	0	0	0	0	0	0	0	0	0	2.148	2.119	2.096	2.128	1.232	2.168	0.906	0.000	0.000	0.000	0.000	0.000	0.000	0.000	0.000	0.000	0.000	0.000	0.000	0.000	0.000	80	518	3318	3390	1.103	Error	Error	2264	1054	0	0	2303	1087	0	0	0	0
2	1	18	"RPS7A"	"YOR096W"	5940	33470	100	3317	3224	780	63	66	19	100	100	0	21644	20693	5799	112	146	365	100	100	0	0	0	0	0	0	0	0	0	0	0	0	0	0	0	0	0	0	0	0.151	0.154	0.150	0.157	1.261	0.142	0.934	0.000	0.000	0.000	0.000	0.000	0.000	0.000	0.000	0.000	0.000	0.000	0.000	0.000	0.000	80	511	24786	23742	-2.726	Error	Error	3254	21532	0	0	3161	20581	0	0	0	0
2	2	18	""	"YOR112W"	6150	33470	100	1205	1230	203	69	72	26	100	100	0	1181	1164	244	119	156	363	100	87	0	0	0	0	0	0	0	0	0	0	0	0	0	0	0	0	0	0	0	1.070	1.111	1.071	1.128	1.259	1.085	0.903	0.000	0.000	0.000	0.000	0.000	0.000	0.000	0.000	0.000	0.000	0.000	0.000	0.000	0.000	80	518	2198	2206	0.097	Error	Error	1136	1062	0	0	1161	1045	0	0	0	0
2	3	18	"ADE2"	"YOR128C"	6350	33470	100	1000	999	278	70	72	24	100	100	0	12017	12229	3822	120	135	122	100	100	0	0	0	0	0	0	0	0	0	0	0	0	0	0	0	0	0	0	0	0.078	0.077	0.074	0.077	1.248	0.072	0.920	0.000	0.000	0.000	0.000	0.000	0.000	0.000	0.000	0.000	0.000	0.000	0.000	0.000	0.000	80	527	12827	13038	-3.677	Error	Error	930	11897	0	0	929	12109	0	0	0	0
2	4	18	"PHO85"	"YPL031C"	6560	33460	110	2987	2919	579	68	72	29	100	100	0	1472	1464	310	116	133	134	98	98	0	0	0	0	0	0	0	0	0	0	0	0	0	0	0	0	0	0	0	2.153	2.115	2.120	2.150	1.218	2.121	0.948	0.000	0.000	0.000	0.000	0.000	0.000	0.000	0.000	0.000	0.000	0.000	0.000	0.000	0.000	80	575	4275	4199	1.106	Error	Error	2919	1356	0	0	2851	1348	0	0	0	0
2	5	18	""	"YPL047W"	6750	33470	100	962	1094	787	72	76	28	100	100	0	914	1020	637	116	122	39	100	100	0	0	0	0	0	0	0	0	0	0	0	0	0	0	0	0	0	0	0	1.115	1.131	1.079	1.142	1.355	1.175	0.858	0.000	0.000	0.000	0.000	0.000	0.000	0.000	0.000	0.000	0.000	0.000	0.000	0.000	0.000	80	498	1688	1926	0.157	Error	Error	890	798	0	0	1022	904	0	0	0	0
2	6	18	""	"YPL063W"	6940	33460	90	2085	2038	541	77	130	297	100	100	0	2777	2722	854	125	226	527	100	94	0	0	0	0	0	0	0	0	0	0	0	0	0	0	0	0	0	0	0	0.757	0.755	0.729	0.782	1.315	0.696	0.908	0.000	0.000	0.000	0.000	0.000	0.000	0.000	0.000	0.000	0.000	0.000	0.000	0.000	0.000	52	408	4660	4558	-0.401	Error	Error	2008	2652	0	0	1961	2597	0	0	0	0
2	7	18	"RPL21B"	"YPL079W"	7160	33470	100	3013	2898	924	68	81	95	100	100	0	15415	15228	5490	118	144	218	100	100	0	0	0	0	0	0	0	0	0	0	0	0	0	0	0	0	0	0	0	0.193	0.187	0.182	0.191	1.358	0.177	0.894	0.000	0.000	0.000	0.000	0.000	0.000	0.000	0.000	0.000	0.000	0.000	0.000	0.000	0.000	80	512	18242	17940	-2.377	Error	Error	2945	15297	0	0	2830	15110	0	0	0	0
2	8	18	""	"YPL095C"	7350	33470	100	2563	2445	734	68	71	25	100	100	0	1758	1611	556	114	121	48	100	100	0	0	0	0	0	0	0	0	0	0	0	0	0	0	0	0	0	0	0	1.518	1.588	1.630	1.653	1.269	1.513	0.939	0.000	0.000	0.000	0.000	0.000	0.000	0.000	0.000	0.000	0.000	0.000	0.000	0.000	0.000	80	504	4139	3874	0.602	Error	Error	2495	1644	0	0	2377	1497	0	0	0	0
2	9	18	"CAR1"	"YPL111W"	7560	33470	100	2426	2405	590	70	73	26	100	100	0	1205	1193	380	113	119	46	100	100	0	0	0	0	0	0	0	0	0	0	0	0	0	0	0	0	0	0	0	2.158	2.162	2.156	2.243	1.294	2.106	0.926	0.000	0.000	0.000	0.000	0.000	0.000	0.000	0.000	0.000	0.000	0.000	0.000	0.000	0.000	80	513	3448	3415	1.109	Error	Error	2356	1092	0	0	2335	1080	0	0	0	0
2	10	18	""	"YPL033C"	7750	33470	100	420	393	132	70	75	26	100	100	0	303	314	96	116	120	29	97	93	0	0	0	0	0	0	0	0	0	0	0	0	0	0	0	0	0	0	0	1.872	1.631	1.619	1.712	1.689	1.589	0.808	0.000	0.000	0.000	0.000	0.000	0.000	0.000	0.000	0.000	0.000	0.000	0.000	0.000	0.000	80	505	537	521	0.904	Error	Error	350	187	0	0	323	198	0	0	0	0
2	11	18	"DIG1"	"YPL049C"	7950	33470	100	954	1015	258	70	73	21	100	100	0	569	576	149	112	117	26	100	100	0	0	0	0	0	0	0	0	0	0	0	0	0	0	0	0	0	0	0	1.934	2.037	1.956	2.078	1.330	2.015	0.883	0.000	0.000	0.000	0.000	0.000	0.000	0.000	0.000	0.000	0.000	0.000	0.000	0.000	0.000	80	506	1341	1409	0.952	Error	Error	884	457	0	0	945	464	0	0	0	0
2	12	18	"VPS28"	"YPL065W"	8150	33470	100	1851	2070	786	73	82	47	100	100	0	1174	1257	430	117	124	39	100	100	0	0	0	0	0	0	0	0	0	0	0	0	0	0	0	0	0	0	0	1.682	1.752	1.657	1.763	1.305	1.786	0.890	0.000	0.000	0.000	0.000	0.000	0.000	0.000	0.000	0.000	0.000	0.000	0.000	0.000	0.000	80	490	2835	3137	0.750	Error	Error	1778	1057	0	0	1997	1140	0	0	0	0
2	13	18	"RPS9A"	"YPL081W"	8360	33470	100	1524	1556	240	73	85	50	100	100	0	7402	7534	1385	122	132	47	100	100	0	0	0	0	0	0	0	0	0	0	0	0	0	0	0	0	0	0	0	0.199	0.200	0.198	0.201	1.230	0.193	0.873	0.000	0.000	0.000	0.000	0.000	0.000	0.000	0.000	0.000	0.000	0.000	0.000	0.000	0.000	80	522	8731	8895	-2.327	Error	Error	1451	7280	0	0	1483	7412	0	0	0	0
2	14	18	"MSY1"	"YPL097W"	8560	33470	100	1864	1828	471	78	83	31	100	100	0	1789	1783	435	120	128	40	100	100	0	0	0	0	0	0	0	0	0	0	0	0	0	0	0	0	0	0	0	1.070	1.052	1.034	1.043	1.230	1.089	0.922	0.000	0.000	0.000	0.000	0.000	0.000	0.000	0.000	0.000	0.000	0.000	0.000	0.000	0.000	80	506	3455	3413	0.098	Error	Error	1786	1669	0	0	1750	1663	0	0	0	0
2	15	18	""	"YPL113C"	8750	33470	110	781	792	125	81	83	22	100	100	0	638	646	138	123	126	27	100	100	0	0	0	0	0	0	0	0	0	0	0	0	0	0	0	0	0	0	0	1.359	1.359	1.349	1.387	1.295	1.391	0.888	0.000	0.000	0.000	0.000	0.000	0.000	0.000	0.000	0.000	0.000	0.000	0.000	0.000	0.000	80	566	1215	1234	0.443	Error	Error	700	515	0	0	711	523	0	0	0	0
2	16	18	""	"YPL035C"	8940	33470	90	1631	1609	340	82	110	177	100	100	0	849	795	226	121	139	98	100	100	0	0	0	0	0	0	0	0	0	0	0	0	0	0	0	0	0	0	0	2.128	2.266	2.270	2.361	1.245	2.238	0.925	0.000	0.000	0.000	0.000	0.000	0.000	0.000	0.000	0.000	0.000	0.000	0.000	0.000	0.000	52	414	2277	2201	1.089	Error	Error	1549	728	0	0	1527	674	0	0	0	0
2	17	18	"ARL3"	"YPL051W"	9140	33470	90	3624	3692	836	83	127	280	100	100	0	1780	1762	544	121	155	197	100	98	0	0	0	0	0	0	0	0	0	0	0	0	0	0	0	0	0	0	0	2.134	2.199	2.183	2.287	1.277	2.114	0.921	0.000	0.000	0.000	0.000	0.000	0.000	0.000	0.000	0.000	0.000	0.000	0.000	0.000	0.000	52	420	5200	5250	1.094	Error	Error	3541	1659	0	0	3609	1641	0	0	0	0
2	18	18	""	"YPL067C"	9350	33470	110	676	702	191	81	111	240	97	83	0	413	407	91	121	147	170	88	25	0	0	0	0	0	0	0	0	0	0	0	0	0	0	0	0	0	0	0	2.038	2.171	2.217	2.272	1.509	2.332	0.851	0.000	0.000	0.000	0.000	0.000	0.000	0.000	0.000	0.000	0.000	0.000	0.000	0.000	0.000	80	536	887	907	1.027	Error	Error	595	292	0	0	621	286	0	0	0	0
2	19	18	"SEN54"	"YPL083C"	9540	33480	100	2044	2208	615	81	89	39	100	100	0	1602	1642	495	122	131	66	100	100	0	0	0	0	0	0	0	0	0	0	0	0	0	0	0	0	0	0	0	1.326	1.399	1.355	1.426	1.274	1.372	0.925	0.000	0.000	0.000	0.000	0.000	0.000	0.000	0.000	0.000	0.000	0.000	0.000	0.000	0.000	80	521	3443	3647	0.407	Error	Error	1963	1480	0	0	2127	1520	0	0	0	0
2	20	18	""	"YPL099C"	9750	33480	100	2052	2094	377	75	81	36	100	100	0	888	889	161	119	126	63	100	100	0	0	0	0	0	0	0	0	0	0	0	0	0	0	0	0	0	0	0	2.571	2.622	2.487	2.645	1.222	2.709	0.920	0.000	0.000	0.000	0.000	0.000	0.000	0.000	0.000	0.000	0.000	0.000	0.000	0.000	0.000	80	512	2746	2789	1.362	Error	Error	1977	769	0	0	2019	770	0	0	0	0
2	21	18	"BEM3"	"YPL115C"	9950	33480	100	1079	1118	431	67	68	19	100	100	0	1156	1158	502	115	116	25	100	100	0	0	0	0	0	0	0	0	0	0	0	0	0	0	0	0	0	0	0	0.972	1.008	1.001	1.044	1.308	0.962	0.914	0.000	0.000	0.000	0.000	0.000	0.000	0.000	0.000	0.000	0.000	0.000	0.000	0.000	0.000	80	526	2053	2094	-0.041	Error	Error	1012	1041	0	0	1051	1043	0	0	0	0
2	1	19	"EGD1"	"YPL037C"	5960	33660	100	10566	9948	3957	71	102	146	100	100	0	16625	15495	6640	114	142	158	100	100	0	0	0	0	0	0	0	0	0	0	0	0	0	0	0	0	0	0	0	0.636	0.642	0.635	0.642	1.315	0.632	0.929	0.000	0.000	0.000	0.000	0.000	0.000	0.000	0.000	0.000	0.000	0.000	0.000	0.000	0.000	80	519	27006	25258	-0.654	Error	Error	10495	16511	0	0	9877	15381	0	0	0	0
2	2	19	"KTR6"	"YPL053C"	6160	33660	100	3774	3558	1258	71	87	65	100	100	0	2922	2790	1026	115	130	58	98	97	0	0	0	0	0	0	0	0	0	0	0	0	0	0	0	0	0	0	0	1.319	1.304	1.333	1.322	1.306	1.348	0.932	0.000	0.000	0.000	0.000	0.000	0.000	0.000	0.000	0.000	0.000	0.000	0.000	0.000	0.000	80	505	6510	6162	0.400	Error	Error	3703	2807	0	0	3487	2675	0	0	0	0
2	3	19	"BTS1"	"YPL069C"	6360	33670	100	1945	1954	685	73	78	28	100	100	0	1174	1162	373	117	120	27	100	100	0	0	0	0	0	0	0	0	0	0	0	0	0	0	0	0	0	0	0	1.771	1.800	1.726	1.798	1.269	1.828	0.907	0.000	0.000	0.000	0.000	0.000	0.000	0.000	0.000	0.000	0.000	0.000	0.000	0.000	0.000	80	484	2929	2926	0.825	Error	Error	1872	1057	0	0	1881	1045	0	0	0	0
2	4	19	"SEC16"	"YPL085W"	6560	33660	70	1565	2643	3097	76	87	71	100	93	0	1095	1862	2122	121	133	69	96	96	0	0	0	0	0	0	0	0	0	0	0	0	0	0	0	0	0	0	0	1.529	1.474	1.390	1.424	2.085	1.710	0.738	0.000	0.000	0.000	0.000	0.000	0.000	0.000	0.000	0.000	0.000	0.000	0.000	0.000	0.000	32	236	2463	4308	0.612	Error	Error	1489	974	0	0	2567	1741	0	0	0	0
2	5	19	""	"YPL101W"	6760	33670	100	1114	1155	276	71	75	25	100	100	0	942	935	240	114	119	30	100	100	0	0	0	0	0	0	0	0	0	0	0	0	0	0	0	0	0	0	0	1.260	1.320	1.311	1.344	1.306	1.301	0.898	0.000	0.000	0.000	0.000	0.000	0.000	0.000	0.000	0.000	0.000	0.000	0.000	0.000	0.000	80	519	1871	1905	0.333	Error	Error	1043	828	0	0	1084	821	0	0	0	0
2	6	19	"IDI1"	"YPL117C"	6960	33670	100	10480	10390	2542	70	102	163	100	100	0	7625	7377	2316	119	141	121	100	100	0	0	0	0	0	0	0	0	0	0	0	0	0	0	0	0	0	0	0	1.387	1.422	1.362	1.462	1.285	1.369	0.928	0.000	0.000	0.000	0.000	0.000	0.000	0.000	0.000	0.000	0.000	0.000	0.000	0.000	0.000	80	510	17916	17578	0.472	Error	Error	10410	7506	0	0	10320	7258	0	0	0	0
2	7	19	"RPS23B"	"YPR132W"	7150	33670	100	6293	6025	1564	73	120	180	100	100	0	27109	26094	9348	121	223	478	100	100	0	0	0	0	0	0	0	0	0	0	0	0	0	0	0	0	0	0	0	0.230	0.229	0.225	0.242	1.317	0.207	0.937	0.000	0.000	0.000	0.000	0.000	0.000	0.000	0.000	0.000	0.000	0.000	0.000	0.000	0.000	80	498	33208	31925	-2.117	Error	Error	6220	26988	0	0	5952	25973	0	0	0	0
2	8	19	""	"YPR148C"	7350	33670	100	5793	5888	1167	71	97	111	100	100	0	2583	2579	587	118	199	454	100	97	0	0	0	0	0	0	0	0	0	0	0	0	0	0	0	0	0	0	0	2.321	2.364	2.320	2.394	1.230	2.383	0.886	0.000	0.000	0.000	0.000	0.000	0.000	0.000	0.000	0.000	0.000	0.000	0.000	0.000	0.000	80	518	8187	8278	1.215	Error	Error	5722	2465	0	0	5817	2461	0	0	0	0
2	9	19	"KIM3"	"YPR164W"	7560	33670	90	862	2300	2665	69	78	47	100	100	0	524	1304	1578	111	119	34	100	98	0	0	0	0	0	0	0	0	0	0	0	0	0	0	0	0	0	0	0	1.920	1.870	2.056	2.213	1.937	1.730	0.816	0.000	0.000	0.000	0.000	0.000	0.000	0.000	0.000	0.000	0.000	0.000	0.000	0.000	0.000	52	390	1206	3424	0.941	Error	Error	793	413	0	0	2231	1193	0	0	0	0
2	10	19	"AOS1"	"YPR180W"	7740	33670	90	2585	2658	659	69	146	471	100	100	0	1406	1386	382	112	178	548	98	78	0	0	0	0	0	0	0	0	0	0	0	0	0	0	0	0	0	0	0	1.944	2.032	1.947	2.107	1.348	1.572	0.736	0.000	0.000	0.000	0.000	0.000	0.000	0.000	0.000	0.000	0.000	0.000	0.000	0.000	0.000	52	390	3810	3863	0.959	Error	Error	2516	1294	0	0	2589	1274	0	0	0	0
2	11	19	""	"YPR196W"	7960	33670	100	796	867	357	69	90	148	100	95	0	934	948	304	113	129	117	100	98	0	0	0	0	0	0	0	0	0	0	0	0	0	0	0	0	0	0	0	0.886	0.956	0.967	0.943	1.242	1.005	0.884	0.000	0.000	0.000	0.000	0.000	0.000	0.000	0.000	0.000	0.000	0.000	0.000	0.000	0.000	80	448	1548	1633	-0.175	Error	Error	727	821	0	0	798	835	0	0	0	0
2	12	19	""	"EMPTY"	8150	33670	150	110	881	1883	72	76	30	53	42	0	155	583	1258	119	122	30	53	41	0	0	0	0	0	0	0	0	0	0	0	0	0	0	0	0	0	0	0	1.056	1.744	1.364	1.317	3.074	1.620	0.741	0.000	0.000	0.000	0.000	0.000	0.000	0.000	0.000	0.000	0.000	0.000	0.000	0.000	0.000	156	733	74	1273	0.078	Error	Error	38	36	0	0	809	464	0	0	-75	0
2	13	19	"MSS18"	"YPR134W"	8340	33670	90	2321	2313	800	73	104	209	100	100	0	842	883	246	120	137	115	100	100	0	0	0	0	0	0	0	0	0	0	0	0	0	0	0	0	0	0	0	3.114	2.936	2.851	2.879	1.320	3.000	0.903	0.000	0.000	0.000	0.000	0.000	0.000	0.000	0.000	0.000	0.000	0.000	0.000	0.000	0.000	52	382	2970	3003	1.639	Error	Error	2248	722	0	0	2240	763	0	0	0	0
2	14	19	""	"YPR150W"	8540	33670	90	7169	6904	1582	79	120	280	100	100	0	872	1150	981	121	131	60	100	100	0	0	0	0	0	0	0	0	0	0	0	0	0	0	0	0	0	0	0	9.441	6.633	9.409	8.389	1.765	6.836	0.506	0.000	0.000	0.000	0.000	0.000	0.000	0.000	0.000	0.000	0.000	0.000	0.000	0.000	0.000	52	406	7841	7854	3.239	Error	Error	7090	751	0	0	6825	1029	0	0	0	0
2	15	19	"MRP2"	"YPR166C"	8750	33680	100	7756	7590	2744	80	107	247	100	100	0	5603	5765	2599	120	129	50	100	100	0	0	0	0	0	0	0	0	0	0	0	0	0	0	0	0	0	0	0	1.400	1.330	1.299	1.405	1.340	1.259	0.929	0.000	0.000	0.000	0.000	0.000	0.000	0.000	0.000	0.000	0.000	0.000	0.000	0.000	0.000	80	504	13159	13155	0.485	Error	Error	7676	5483	0	0	7510	5645	0	0	0	0
2	16	19	"SMX3"	"YPR182W"	8960	33680	90	2397	3604	2695	75	80	34	100	100	0	1591	2407	1913	119	123	26	100	100	0	0	0	0	0	0	0	0	0	0	0	0	0	0	0	0	0	0	0	1.577	1.542	1.527	1.578	1.613	1.598	0.812	0.000	0.000	0.000	0.000	0.000	0.000	0.000	0.000	0.000	0.000	0.000	0.000	0.000	0.000	52	390	3794	5817	0.658	Error	Error	2322	1472	0	0	3529	2288	0	0	0	0
2	17	19	"SGE1"	"YPR198W"	9150	33680	100	2520	2450	557	74	78	32	100	100	0	218	251	237	116	118	21	95	86	0	0	0	0	0	0	0	0	0	0	0	0	0	0	0	0	0	0	0	23.980	17.600	22.429	24.085	1.869	15.639	0.259	0.000	0.000	0.000	0.000	0.000	0.000	0.000	0.000	0.000	0.000	0.000	0.000	0.000	0.000	80	460	2548	2511	4.584	Error	Error	2446	102	0	0	2376	135	0	0	0	0
2	18	19	""	"EMPTY"	9350	33670	150	111	1000	1998	73	77	29	50	41	0	139	733	1566	115	119	25	48	35	0	0	0	0	0	0	0	0	0	0	0	0	0	0	0	0	0	0	0	1.583	1.500	1.516	1.438	3.485	1.352	0.759	0.000	0.000	0.000	0.000	0.000	0.000	0.000	0.000	0.000	0.000	0.000	0.000	0.000	0.000	156	786	62	1545	0.663	Error	Error	38	24	0	0	927	618	0	0	-75	0
2	19	19	""	"YPR136C"	9560	33680	80	934	2462	2778	70	73	19	100	100	0	935	1929	1952	113	117	22	100	100	0	0	0	0	0	0	0	0	0	0	0	0	0	0	0	0	0	0	0	1.051	1.317	1.090	1.163	1.972	1.448	0.830	0.000	0.000	0.000	0.000	0.000	0.000	0.000	0.000	0.000	0.000	0.000	0.000	0.000	0.000	52	326	1686	4208	0.072	Error	Error	864	822	0	0	2392	1816	0	0	0	0
2	20	19	""	"YPR152C"	9750	33680	100	502	618	466	66	68	17	100	100	0	509	580	394	116	116	19	100	100	0	0	0	0	0	0	0	0	0	0	0	0	0	0	0	0	0	0	0	1.109	1.190	1.189	1.218	1.458	1.168	0.860	0.000	0.000	0.000	0.000	0.000	0.000	0.000	0.000	0.000	0.000	0.000	0.000	0.000	0.000	80	483	829	1016	0.150	Error	Error	436	393	0	0	552	464	0	0	0	0
2	21	19	"NUT2"	"YPR168W"	9960	33680	80	853	2378	3317	66	68	17	100	100	0	361	1584	2341	114	115	22	100	100	0	0	0	0	0	0	0	0	0	0	0	0	0	0	0	0	0	0	0	3.186	1.573	1.822	2.142	2.326	1.510	0.875	0.000	0.000	0.000	0.000	0.000	0.000	0.000	0.000	0.000	0.000	0.000	0.000	0.000	0.000	52	319	1034	3782	1.672	Error	Error	787	247	0	0	2312	1470	0	0	0	0
2	1	20	""	"YPR184W"	5950	33860	90	3189	3807	2826	70	87	84	100	100	0	576	1992	2344	109	131	167	78	65	0	0	0	0	0	0	0	0	0	0	0	0	0	0	0	0	0	0	0	6.679	1.985	3.786	3.624	2.384	1.655	0.667	0.000	0.000	0.000	0.000	0.000	0.000	0.000	0.000	0.000	0.000	0.000	0.000	0.000	0.000	52	412	3586	5620	2.740	Error	Error	3119	467	0	0	3737	1883	0	0	0	0
2	2	20	"ARR2"	"YPR200C"	6160	33860	90	1718	1675	537	65	76	61	100	100	0	195	247	211	110	116	48	86	38	0	0	0	0	0	0	0	0	0	0	0	0	0	0	0	0	0	0	0	19.447	11.752	18.130	15.763	1.947	7.238	0.227	0.000	0.000	0.000	0.000	0.000	0.000	0.000	0.000	0.000	0.000	0.000	0.000	0.000	0.000	52	406	1738	1747	4.281	Error	Error	1653	85	0	0	1610	137	0	0	0	0
2	3	20	""	"EMPTY"	6360	33860	150	99	968	2026	72	79	42	43	37	0	122	751	1593	110	116	40	39	29	0	0	0	0	0	0	0	0	0	0	0	0	0	0	0	0	0	0	0	2.250	1.398	1.000	1.368	3.224	1.354	0.679	0.000	0.000	0.000	0.000	0.000	0.000	0.000	0.000	0.000	0.000	0.000	0.000	0.000	0.000	156	955	39	1537	1.170	Error	Error	27	12	0	0	896	641	0	0	-75	0
2	4	20	"MEP3"	"YPR138C"	6550	33870	100	9774	9278	2400	78	89	54	100	100	0	2721	2593	835	117	124	49	100	100	0	0	0	0	0	0	0	0	0	0	0	0	0	0	0	0	0	0	0	3.724	3.716	3.756	3.856	1.278	3.610	0.936	0.000	0.000	0.000	0.000	0.000	0.000	0.000	0.000	0.000	0.000	0.000	0.000	0.000	0.000	80	505	12300	11676	1.897	Error	Error	9696	2604	0	0	9200	2476	0	0	0	0
2	5	20	""	"YPR154W"	6760	33870	100	1006	1049	410	83	88	32	100	100	0	950	950	387	124	129	30	100	100	0	0	0	0	0	0	0	0	0	0	0	0	0	0	0	0	0	0	0	1.117	1.169	1.162	1.177	1.303	1.120	0.895	0.000	0.000	0.000	0.000	0.000	0.000	0.000	0.000	0.000	0.000	0.000	0.000	0.000	0.000	80	526	1749	1792	0.160	Error	Error	923	826	0	0	966	826	0	0	0	0
2	6	20	""	"YPR170C"	6960	33870	100	2364	2321	885	84	90	31	100	100	0	2293	2268	930	125	132	34	100	100	0	0	0	0	0	0	0	0	0	0	0	0	0	0	0	0	0	0	0	1.052	1.044	1.027	1.059	1.282	1.007	0.924	0.000	0.000	0.000	0.000	0.000	0.000	0.000	0.000	0.000	0.000	0.000	0.000	0.000	0.000	80	518	4448	4380	0.073	Error	Error	2280	2168	0	0	2237	2143	0	0	0	0
2	7	20	"PZF1"	"YPR186C"	7160	33870	100	1294	1242	321	78	86	47	100	100	0	1182	1166	325	119	129	87	100	100	0	0	0	0	0	0	0	0	0	0	0	0	0	0	0	0	0	0	0	1.144	1.112	1.097	1.125	1.308	1.094	0.901	0.000	0.000	0.000	0.000	0.000	0.000	0.000	0.000	0.000	0.000	0.000	0.000	0.000	0.000	80	511	2279	2211	0.194	Error	Error	1216	1063	0	0	1164	1047	0	0	0	0
2	8	20	""	"YPR202W"	7350	33870	100	2426	2379	809	69	73	21	100	100	0	875	886	338	117	120	29	100	100	0	0	0	0	0	0	0	0	0	0	0	0	0	0	0	0	0	0	0	3.109	3.004	3.086	3.078	1.377	2.863	0.889	0.000	0.000	0.000	0.000	0.000	0.000	0.000	0.000	0.000	0.000	0.000	0.000	0.000	0.000	80	488	3115	3079	1.637	Error	Error	2357	758	0	0	2310	769	0	0	0	0
2	9	20	""	"EMPTY"	7550	33860	150	90	428	1073	64	69	32	43	30	0	128	331	731	111	115	28	37	23	0	0	0	0	0	0	0	0	0	0	0	0	0	0	0	0	0	0	0	1.529	1.655	1.411	1.466	3.488	1.645	0.603	0.000	0.000	0.000	0.000	0.000	0.000	0.000	0.000	0.000	0.000	0.000	0.000	0.000	0.000	156	907	43	584	0.613	Error	Error	26	17	0	0	364	220	0	0	-75	0
2	10	20	"EMPTY"	"EMPTY"	7750	33860	150	66	68	17	65	95	307	0	0	0	114	115	19	110	136	364	0	0	0	0	0	0	0	0	0	0	0	0	0	0	0	0	0	0	0	0	0	0.250	0.600	0.708	0.698	4.292	1.705	0.071	0.000	0.000	0.000	0.000	0.000	0.000	0.000	0.000	0.000	0.000	0.000	0.000	0.000	0.000	156	860	5	8	-2.000	Error	Error	1	4	0	0	3	5	0	0	-75	0
2	11	20	"EMPTY"	"EMPTY"	7950	33860	150	71	75	23	76	85	59	3	0	0	114	117	27	119	127	54	2	0	0	0	0	0	0	0	0	0	0	0	0	0	0	0	0	0	0	0	0	1.000	0.500	0.846	0.890	3.166	1.205	0.384	0.000	0.000	0.000	0.000	0.000	0.000	0.000	0.000	0.000	0.000	0.000	0.000	0.000	0.000	156	818	-10	-3	0.000	Error	Error	-5	-5	0	0	-1	-2	0	0	-75	0
2	12	20	"EMPTY"	"EMPTY"	8150	33860	150	91	93	22	85	91	36	8	1	0	134	140	31	129	133	33	19	6	0	0	0	0	0	0	0	0	0	0	0	0	0	0	0	0	0	0	0	1.200	0.727	0.694	0.750	3.865	0.984	0.278	0.000	0.000	0.000	0.000	0.000	0.000	0.000	0.000	0.000	0.000	0.000	0.000	0.000	0.000	156	771	11	19	0.263	Error	Error	6	5	0	0	8	11	0	0	-75	0
2	13	20	"EMPTY"	"EMPTY"	8350	33870	150	64	66	16	80	91	127	0	0	0	109	109	20	124	130	70	0	0	0	0	0	0	0	0	0	0	0	0	0	0	0	0	0	0	0	0	0	1.067	0.933	0.938	0.880	3.034	0.688	0.101	0.000	0.000	0.000	0.000	0.000	0.000	0.000	0.000	0.000	0.000	0.000	0.000	0.000	0.000	156	857	-31	-29	0.093	Error	Error	-16	-15	0	0	-14	-15	0	0	-75	0
2	14	20	"EMPTY"	"EMPTY"	8550	33870	150	62	63	14	71	86	176	0	0	0	107	108	17	115	120	52	0	0	0	0	0	0	0	0	0	0	0	0	0	0	0	0	0	0	0	0	0	1.125	1.143	1.000	0.913	3.463	0.041	0.006	0.000	0.000	0.000	0.000	0.000	0.000	0.000	0.000	0.000	0.000	0.000	0.000	0.000	0.000	156	874	-17	-15	0.170	Error	Error	-9	-8	0	0	-8	-7	0	0	-75	0
2	15	20	"EMPTY"	"EMPTY"	8750	33870	150	64	67	20	73	77	28	3	0	0	109	111	20	117	121	43	1	0	0	0	0	0	0	0	0	0	0	0	0	0	0	0	0	0	0	0	0	1.125	1.000	0.913	0.896	3.061	0.206	0.055	0.000	0.000	0.000	0.000	0.000	0.000	0.000	0.000	0.000	0.000	0.000	0.000	0.000	0.000	156	848	-17	-12	0.170	Error	Error	-9	-8	0	0	-6	-6	0	0	-75	0
2	16	20	"EMPTY"	"EMPTY"	8950	33870	150	75	77	19	77	82	34	5	1	0	122	123	23	120	124	29	12	1	0	0	0	0	0	0	0	0	0	0	0	0	0	0	0	0	0	0	0	-1.000	0.000	0.866	0.837	3.324	0.819	0.109	0.000	0.000	0.000	0.000	0.000	0.000	0.000	0.000	0.000	0.000	0.000	0.000	0.000	0.000	156	854	0	3	Error	Error	Error	-2	2	0	0	0	3	0	0	-75	0
2	17	20	"EMPTY"	"EMPTY"	9150	33870	150	69	71	19	70	72	19	13	4	0	111	116	28	116	119	25	14	3	0	0	0	0	0	0	0	0	0	0	0	0	0	0	0	0	0	0	0	0.200	100000.000	0.650	0.679	3.575	0.307	0.063	0.000	0.000	0.000	0.000	0.000	0.000	0.000	0.000	0.000	0.000	0.000	0.000	0.000	0.000	156	819	-6	1	-2.322	Error	Error	-1	-5	0	0	1	0	0	0	-75	0
2	18	20	"EMPTY"	"EMPTY"	9350	33870	150	62	66	23	65	68	19	12	4	0	107	109	24	109	113	24	5	1	0	0	0	0	0	0	0	0	0	0	0	0	0	0	0	0	0	0	0	1.500	100000.000	1.000	0.839	3.291	1.649	0.370	0.000	0.000	0.000	0.000	0.000	0.000	0.000	0.000	0.000	0.000	0.000	0.000	0.000	0.000	156	802	-5	1	0.585	Error	Error	-3	-2	0	0	1	0	0	0	-75	0
2	19	20	"EMPTY"	"EMPTY"	9550	33870	150	65	69	17	64	67	18	17	3	0	110	114	24	108	111	22	20	5	0	0	0	0	0	0	0	0	0	0	0	0	0	0	0	0	0	0	0	0.500	0.833	0.696	0.667	3.477	0.559	0.159	0.000	0.000	0.000	0.000	0.000	0.000	0.000	0.000	0.000	0.000	0.000	0.000	0.000	0.000	156	822	3	11	-1.000	Error	Error	1	2	0	0	5	6	0	0	-75	0
2	20	20	"EMPTY"	"EMPTY"	9740	33870	150	75	81	37	67	73	33	14	3	0	119	133	120	115	120	36	10	4	0	0	0	0	0	0	0	0	0	0	0	0	0	0	0	0	0	0	0	2.000	0.778	0.864	0.945	4.683	0.776	0.238	0.000	0.000	0.000	0.000	0.000	0.000	0.000	0.000	0.000	0.000	0.000	0.000	0.000	0.000	156	818	12	32	1.000	Error	Error	8	4	0	0	14	18	0	0	-75	0
2	21	20	"EMPTY"	"EMPTY"	9940	33870	150	61	64	20	64	69	33	3	0	0	109	111	26	112	118	37	2	0	0	0	0	0	0	0	0	0	0	0	0	0	0	0	0	0	0	0	0	1.000	0.000	1.000	1.037	3.106	0.886	0.368	0.000	0.000	0.000	0.000	0.000	0.000	0.000	0.000	0.000	0.000	0.000	0.000	0.000	0.000	156	1011	-6	-1	0.000	Error	Error	-3	-3	0	0	0	-1	0	0	-75	0
3	1	1	"PET112"	"YBL080C"	10500	30120	100	888	866	397	68	72	24	100	100	0	548	585	323	114	118	30	87	85	0	0	0	0	0	0	0	0	0	0	0	0	0	0	0	0	0	0	0	1.889	1.694	1.707	1.850	1.782	1.624	0.836	0.000	0.000	0.000	0.000	0.000	0.000	0.000	0.000	0.000	0.000	0.000	0.000	0.000	0.000	80	517	1254	1269	0.918	Error	Error	820	434	0	0	798	471	0	0	0	0
3	2	1	""	"YBL096C"	10690	30120	100	1952	1928	436	71	75	22	100	100	0	1342	1289	371	121	125	35	100	100	0	0	0	0	0	0	0	0	0	0	0	0	0	0	0	0	0	0	0	1.541	1.590	1.579	1.668	1.411	1.590	0.888	0.000	0.000	0.000	0.000	0.000	0.000	0.000	0.000	0.000	0.000	0.000	0.000	0.000	0.000	80	502	3102	3025	0.623	Error	Error	1881	1221	0	0	1857	1168	0	0	0	0
3	3	1	""	"YBL111C"	10890	30120	100	4400	4073	1514	70	75	31	100	100	0	1265	1380	871	119	126	42	96	95	0	0	0	0	0	0	0	0	0	0	0	0	0	0	0	0	0	0	0	3.778	3.174	3.760	3.534	1.778	3.183	0.684	0.000	0.000	0.000	0.000	0.000	0.000	0.000	0.000	0.000	0.000	0.000	0.000	0.000	0.000	80	519	5476	5264	1.918	Error	Error	4330	1146	0	0	4003	1261	0	0	0	0
3	4	1	""	"YBR012W-B"	11090	30120	100	1430	1404	685	71	76	30	100	100	0	265	273	139	116	122	33	82	71	0	0	0	0	0	0	0	0	0	0	0	0	0	0	0	0	0	0	0	9.121	8.490	9.513	8.868	2.026	9.091	0.555	0.000	0.000	0.000	0.000	0.000	0.000	0.000	0.000	0.000	0.000	0.000	0.000	0.000	0.000	80	510	1508	1490	3.189	Error	Error	1359	149	0	0	1333	157	0	0	0	0
3	5	1	""	"YBR028C"	11280	30120	90	1220	1397	717	83	117	157	98	98	0	965	1021	571	129	163	152	92	90	0	0	0	0	0	0	0	0	0	0	0	0	0	0	0	0	0	0	0	1.360	1.473	1.393	1.620	1.866	1.305	0.869	0.000	0.000	0.000	0.000	0.000	0.000	0.000	0.000	0.000	0.000	0.000	0.000	0.000	0.000	52	408	1973	2206	0.444	Error	Error	1137	836	0	0	1314	892	0	0	0	0
3	6	1	"TCM62"	"YBR044C"	11480	30120	90	2512	2206	998	82	168	351	88	82	0	1458	1350	587	130	189	223	88	86	0	0	0	0	0	0	0	0	0	0	0	0	0	0	0	0	0	0	0	1.830	1.741	1.795	1.693	1.504	1.839	0.887	0.000	0.000	0.000	0.000	0.000	0.000	0.000	0.000	0.000	0.000	0.000	0.000	0.000	0.000	52	414	3758	3344	0.872	Error	Error	2430	1328	0	0	2124	1220	0	0	0	0
3	7	1	"RHK1"	"YBL082C"	11680	30120	110	1478	1682	694	87	152	305	100	98	0	1301	1347	463	130	185	217	98	97	0	0	0	0	0	0	0	0	0	0	0	0	0	0	0	0	0	0	0	1.188	1.311	1.176	1.315	1.468	1.340	0.854	0.000	0.000	0.000	0.000	0.000	0.000	0.000	0.000	0.000	0.000	0.000	0.000	0.000	0.000	80	588	2562	2812	0.248	Error	Error	1391	1171	0	0	1595	1217	0	0	0	0
3	8	1	""	"YBL098W"	11880	30120	110	3004	2947	836	85	137	281	100	100	0	2318	2346	667	129	195	312	100	97	0	0	0	0	0	0	0	0	0	0	0	0	0	0	0	0	0	0	0	1.333	1.291	1.221	1.315	1.335	1.274	0.894	0.000	0.000	0.000	0.000	0.000	0.000	0.000	0.000	0.000	0.000	0.000	0.000	0.000	0.000	80	580	5108	5079	0.415	Error	Error	2919	2189	0	0	2862	2217	0	0	0	0
3	9	1	""	"YBL113C"	12080	30120	110	4085	4021	1038	85	176	477	100	100	0	1540	1618	727	127	212	491	97	87	0	0	0	0	0	0	0	0	0	0	0	0	0	0	0	0	0	0	0	2.831	2.640	2.779	2.777	1.483	2.677	0.794	0.000	0.000	0.000	0.000	0.000	0.000	0.000	0.000	0.000	0.000	0.000	0.000	0.000	0.000	80	591	5413	5427	1.501	Error	Error	4000	1413	0	0	3936	1491	0	0	0	0
3	10	1	""	"YBR014C"	12280	30120	100	3346	3275	688	89	134	356	100	100	0	1651	1618	349	128	156	192	100	100	0	0	0	0	0	0	0	0	0	0	0	0	0	0	0	0	0	0	0	2.139	2.138	2.119	2.143	1.214	2.160	0.920	0.000	0.000	0.000	0.000	0.000	0.000	0.000	0.000	0.000	0.000	0.000	0.000	0.000	0.000	80	540	4780	4676	1.097	Error	Error	3257	1523	0	0	3186	1490	0	0	0	0
3	11	1	""	"YBR030W"	12490	30120	110	794	890	410	91	97	34	100	100	0	839	899	341	139	145	45	98	98	0	0	0	0	0	0	0	0	0	0	0	0	0	0	0	0	0	0	0	1.004	1.051	1.024	1.035	1.410	1.073	0.826	0.000	0.000	0.000	0.000	0.000	0.000	0.000	0.000	0.000	0.000	0.000	0.000	0.000	0.000	80	598	1403	1559	0.006	Error	Error	703	700	0	0	799	760	0	0	0	0
3	12	1	"ZTA1"	"YBR046C"	12690	30120	110	311	340	197	97	102	34	100	96	0	271	330	174	134	141	45	96	81	0	0	0	0	0	0	0	0	0	0	0	0	0	0	0	0	0	0	0	1.562	1.240	1.428	1.357	1.806	1.236	0.692	0.000	0.000	0.000	0.000	0.000	0.000	0.000	0.000	0.000	0.000	0.000	0.000	0.000	0.000	80	580	351	439	0.643	Error	Error	214	137	0	0	243	196	0	0	0	0
3	13	1	"CDC27"	"YBL084C"	12880	30120	110	1971	1960	527	97	118	146	98	97	0	1509	1495	443	135	157	151	97	95	0	0	0	0	0	0	0	0	0	0	0	0	0	0	0	0	0	0	0	1.364	1.370	1.354	1.440	1.487	1.362	0.921	0.000	0.000	0.000	0.000	0.000	0.000	0.000	0.000	0.000	0.000	0.000	0.000	0.000	0.000	80	588	3248	3223	0.448	Error	Error	1874	1374	0	0	1863	1360	0	0	0	0
3	14	1	""	"YBL100C"	13090	30120	110	3389	3694	2069	109	128	135	100	100	0	4292	4377	1625	151	177	170	100	100	0	0	0	0	0	0	0	0	0	0	0	0	0	0	0	0	0	0	0	0.792	0.848	0.793	0.826	1.307	0.914	0.912	0.000	0.000	0.000	0.000	0.000	0.000	0.000	0.000	0.000	0.000	0.000	0.000	0.000	0.000	80	588	7421	7811	-0.336	Error	Error	3280	4141	0	0	3585	4226	0	0	0	0
3	15	1	"RER2"	"YBR002C"	13280	30120	110	1518	1513	413	100	115	111	100	97	0	1852	1851	535	141	173	211	96	96	0	0	0	0	0	0	0	0	0	0	0	0	0	0	0	0	0	0	0	0.829	0.826	0.823	0.830	1.195	0.817	0.888	0.000	0.000	0.000	0.000	0.000	0.000	0.000	0.000	0.000	0.000	0.000	0.000	0.000	0.000	80	580	3129	3123	-0.271	Error	Error	1418	1711	0	0	1413	1710	0	0	0	0
3	16	1	""	"YBR016W"	13480	30120	110	2496	2597	815	100	128	174	100	100	0	2516	2442	680	141	190	265	100	98	0	0	0	0	0	0	0	0	0	0	0	0	0	0	0	0	0	0	0	1.009	1.085	1.032	1.086	1.366	1.072	0.896	0.000	0.000	0.000	0.000	0.000	0.000	0.000	0.000	0.000	0.000	0.000	0.000	0.000	0.000	80	612	4771	4798	0.013	Error	Error	2396	2375	0	0	2497	2301	0	0	0	0
3	17	1	""	"YBR032W"	13680	30120	110	684	846	739	86	113	151	100	100	0	2078	2054	470	127	193	332	100	98	0	0	0	0	0	0	0	0	0	0	0	0	0	0	0	0	0	0	0	0.307	0.394	0.304	0.344	1.543	0.387	0.521	0.000	0.000	0.000	0.000	0.000	0.000	0.000	0.000	0.000	0.000	0.000	0.000	0.000	0.000	80	614	2549	2687	-1.706	Error	Error	598	1951	0	0	760	1927	0	0	0	0
3	18	1	"RPS11B"	"YBR048W"	13900	30130	110	1288	1443	1297	79	90	65	97	97	0	4026	4198	1923	125	160	257	96	96	0	0	0	0	0	0	0	0	0	0	0	0	0	0	0	0	0	0	0	0.310	0.335	0.284	0.304	1.458	0.323	0.563	0.000	0.000	0.000	0.000	0.000	0.000	0.000	0.000	0.000	0.000	0.000	0.000	0.000	0.000	80	596	5110	5437	-1.690	Error	Error	1209	3901	0	0	1364	4073	0	0	0	0
3	19	1	""	"YBL086C"	14090	30130	110	1140	2295	2671	83	735	5321	12	2	0	586	1279	1852	125	127	29	100	100	0	0	0	0	0	0	0	0	0	0	0	0	0	0	0	0	0	0	0	2.293	1.917	2.326	2.347	1.516	1.633	0.827	0.000	0.000	0.000	0.000	0.000	0.000	0.000	0.000	0.000	0.000	0.000	0.000	0.000	0.000	80	588	1518	3366	1.197	Error	Error	1057	461	0	0	2212	1154	0	0	0	0
3	20	1	""	"YBL101W-A"	14300	30130	110	65535	63086	8382	90	814	5415	100	100	90	2935	2876	408	124	127	31	100	100	0	0	0	0	0	0	0	0	0	0	0	0	0	0	0	0	0	0	0	23.282	22.891	22.963	22.959	1.199	24.321	0.888	0.000	0.000	0.000	0.000	0.000	0.000	0.000	0.000	0.000	0.000	0.000	0.000	0.000	0.000	80	598	68256	65748	4.541	Error	Error	65445	2811	0	0	62996	2752	0	0	0	0
3	21	1	""	"YBR004C"	14500	30130	110	2320	2422	630	70	77	63	100	100	0	1910	2016	722	120	128	85	98	98	0	0	0	0	0	0	0	0	0	0	0	0	0	0	0	0	0	0	0	1.257	1.241	1.250	1.301	1.429	1.224	0.883	0.000	0.000	0.000	0.000	0.000	0.000	0.000	0.000	0.000	0.000	0.000	0.000	0.000	0.000	80	604	4040	4248	0.330	Error	Error	2250	1790	0	0	2352	1896	0	0	0	0
3	1	2	"GAL7"	"YBR018C"	10480	30310	100	595	581	173	68	87	102	97	93	0	329	316	82	113	125	56	91	88	0	0	0	0	0	0	0	0	0	0	0	0	0	0	0	0	0	0	0	2.440	2.527	2.431	2.558	1.548	2.612	0.777	0.000	0.000	0.000	0.000	0.000	0.000	0.000	0.000	0.000	0.000	0.000	0.000	0.000	0.000	80	493	743	716	1.287	Error	Error	527	216	0	0	513	203	0	0	0	0
3	2	2	"HMT1"	"YBR034C"	10680	30310	110	4467	4883	1507	75	159	492	100	98	0	7341	7463	2207	123	278	944	98	97	0	0	0	0	0	0	0	0	0	0	0	0	0	0	0	0	0	0	0	0.608	0.655	0.635	0.658	1.274	0.644	0.929	0.000	0.000	0.000	0.000	0.000	0.000	0.000	0.000	0.000	0.000	0.000	0.000	0.000	0.000	80	566	11610	12148	-0.717	Error	Error	4392	7218	0	0	4808	7340	0	0	0	0
3	3	2	"REG2"	"YBR050C"	10880	30320	100	1014	984	252	74	140	456	93	53	0	1022	988	284	127	269	903	50	0	0	0	0	0	0	0	0	0	0	0	0	0	0	0	0	0	0	0	0	1.050	1.057	1.036	1.150	1.712	1.035	0.894	0.000	0.000	0.000	0.000	0.000	0.000	0.000	0.000	0.000	0.000	0.000	0.000	0.000	0.000	80	528	1835	1771	0.071	Error	Error	940	895	0	0	910	861	0	0	0	0
3	4	2	""	"YCL044C"	11090	30310	110	292	840	1414	68	73	26	100	100	0	326	650	953	116	123	41	100	97	0	0	0	0	0	0	0	0	0	0	0	0	0	0	0	0	0	0	0	1.067	1.446	1.159	1.200	1.747	1.574	0.720	0.000	0.000	0.000	0.000	0.000	0.000	0.000	0.000	0.000	0.000	0.000	0.000	0.000	0.000	80	583	434	1306	0.093	Error	Error	224	210	0	0	772	534	0	0	0	0
3	5	2	""	"YCL060C"	11290	30310	110	1257	1390	959	75	95	97	96	96	0	899	998	664	121	141	91	95	95	0	0	0	0	0	0	0	0	0	0	0	0	0	0	0	0	0	0	0	1.519	1.499	1.450	1.495	1.305	1.536	0.884	0.000	0.000	0.000	0.000	0.000	0.000	0.000	0.000	0.000	0.000	0.000	0.000	0.000	0.000	80	584	1960	2192	0.603	Error	Error	1182	778	0	0	1315	877	0	0	0	0
3	6	2	""	"YCLX03C"	11490	30310	110	845	1059	755	78	102	150	100	96	0	593	727	655	123	143	111	97	95	0	0	0	0	0	0	0	0	0	0	0	0	0	0	0	0	0	0	0	1.632	1.624	1.640	1.715	1.534	1.430	0.800	0.000	0.000	0.000	0.000	0.000	0.000	0.000	0.000	0.000	0.000	0.000	0.000	0.000	0.000	80	577	1237	1585	0.707	Error	Error	767	470	0	0	981	604	0	0	0	0
3	7	2	""	"YCR007C"	11690	30310	110	2275	2382	879	82	94	79	100	100	0	1037	1176	651	125	138	75	98	98	0	0	0	0	0	0	0	0	0	0	0	0	0	0	0	0	0	0	0	2.405	2.188	2.357	2.270	1.354	2.116	0.851	0.000	0.000	0.000	0.000	0.000	0.000	0.000	0.000	0.000	0.000	0.000	0.000	0.000	0.000	80	567	3105	3351	1.266	Error	Error	2193	912	0	0	2300	1051	0	0	0	0
3	8	2	""	"YCR022C"	11890	30310	110	3079	3058	643	86	132	277	100	100	0	2571	2579	530	129	164	235	100	100	0	0	0	0	0	0	0	0	0	0	0	0	0	0	0	0	0	0	0	1.226	1.213	1.216	1.219	1.227	1.227	0.937	0.000	0.000	0.000	0.000	0.000	0.000	0.000	0.000	0.000	0.000	0.000	0.000	0.000	0.000	80	575	5435	5422	0.294	Error	Error	2993	2442	0	0	2972	2450	0	0	0	0
3	9	2	"RBK1"	"YCR036W"	12100	30320	110	4711	5035	1206	84	130	325	100	100	0	2564	2782	1061	130	168	402	100	100	0	0	0	0	0	0	0	0	0	0	0	0	0	0	0	0	0	0	0	1.901	1.867	1.920	1.910	1.205	1.858	0.803	0.000	0.000	0.000	0.000	0.000	0.000	0.000	0.000	0.000	0.000	0.000	0.000	0.000	0.000	80	606	7061	7603	0.927	Error	Error	4627	2434	0	0	4951	2652	0	0	0	0
3	10	2	""	"YCL046W"	12300	30320	70	530	904	859	80	86	25	100	96	0	410	615	530	132	136	30	96	90	0	0	0	0	0	0	0	0	0	0	0	0	0	0	0	0	0	0	0	1.619	1.706	1.409	1.637	2.169	1.854	0.630	0.000	0.000	0.000	0.000	0.000	0.000	0.000	0.000	0.000	0.000	0.000	0.000	0.000	0.000	32	236	728	1307	0.695	Error	Error	450	278	0	0	824	483	0	0	0	0
3	11	2	""	"YCL062W"	12480	30320	100	573	587	95	103	111	49	100	100	0	967	968	141	155	170	96	100	100	0	0	0	0	0	0	0	0	0	0	0	0	0	0	0	0	0	0	0	0.579	0.595	0.579	0.594	1.217	0.582	0.907	0.000	0.000	0.000	0.000	0.000	0.000	0.000	0.000	0.000	0.000	0.000	0.000	0.000	0.000	80	508	1282	1297	-0.789	Error	Error	470	812	0	0	484	813	0	0	0	0
3	12	2	""	"YCLX05C"	12680	30320	110	3238	3160	590	126	133	43	100	100	0	2117	2074	398	157	171	90	100	100	0	0	0	0	0	0	0	0	0	0	0	0	0	0	0	0	0	0	0	1.588	1.583	1.546	1.591	1.166	1.571	0.936	0.000	0.000	0.000	0.000	0.000	0.000	0.000	0.000	0.000	0.000	0.000	0.000	0.000	0.000	80	558	5072	4951	0.667	Error	Error	3112	1960	0	0	3034	1917	0	0	0	0
3	13	2	"RVS161"	"YCR009C"	12870	30320	100	9636	9623	2479	123	130	46	100	100	0	3059	3067	705	150	154	42	100	100	0	0	0	0	0	0	0	0	0	0	0	0	0	0	0	0	0	0	0	3.270	3.257	3.078	3.252	1.272	3.341	0.907	0.000	0.000	0.000	0.000	0.000	0.000	0.000	0.000	0.000	0.000	0.000	0.000	0.000	0.000	80	499	12422	12417	1.709	Error	Error	9513	2909	0	0	9500	2917	0	0	0	0
3	14	2	""	"YCR024C"	13080	30320	110	1439	1460	358	116	120	39	100	100	0	1331	1355	290	148	151	40	100	100	0	0	0	0	0	0	0	0	0	0	0	0	0	0	0	0	0	0	0	1.118	1.114	1.120	1.108	1.190	1.139	0.903	0.000	0.000	0.000	0.000	0.000	0.000	0.000	0.000	0.000	0.000	0.000	0.000	0.000	0.000	80	576	2506	2551	0.161	Error	Error	1323	1183	0	0	1344	1207	0	0	0	0
3	15	2	"BUD5"	"YCR038C"	13280	30320	110	1095	1087	258	104	107	35	100	100	0	748	731	165	140	145	42	100	100	0	0	0	0	0	0	0	0	0	0	0	0	0	0	0	0	0	0	0	1.630	1.663	1.676	1.681	1.264	1.676	0.906	0.000	0.000	0.000	0.000	0.000	0.000	0.000	0.000	0.000	0.000	0.000	0.000	0.000	0.000	80	590	1599	1574	0.705	Error	Error	991	608	0	0	983	591	0	0	0	0
3	16	2	""	"YCL048W"	13490	30330	60	603	1212	1332	105	107	26	100	96	0	489	845	943	145	146	28	96	93	0	0	0	0	0	0	0	0	0	0	0	0	0	0	0	0	0	0	0	1.448	1.581	1.420	1.537	1.891	1.571	0.741	0.000	0.000	0.000	0.000	0.000	0.000	0.000	0.000	0.000	0.000	0.000	0.000	0.000	0.000	32	176	842	1807	0.534	Error	Error	498	344	0	0	1107	700	0	0	0	0
3	17	2	"CHA1"	"YCL064C"	13680	30330	110	3205	3094	672	95	99	28	100	100	0	541	537	105	128	130	23	100	100	0	0	0	0	0	0	0	0	0	0	0	0	0	0	0	0	0	0	0	7.530	7.333	7.266	7.422	1.285	7.882	0.868	0.000	0.000	0.000	0.000	0.000	0.000	0.000	0.000	0.000	0.000	0.000	0.000	0.000	0.000	80	584	3523	3408	2.913	Error	Error	3110	413	0	0	2999	409	0	0	0	0
3	18	2	""	"YCLX07W"	13890	30330	110	357	382	165	91	107	208	83	8	0	367	375	118	128	131	29	96	96	0	0	0	0	0	0	0	0	0	0	0	0	0	0	0	0	0	0	0	1.113	1.178	1.151	1.173	1.418	4.619	0.180	0.000	0.000	0.000	0.000	0.000	0.000	0.000	0.000	0.000	0.000	0.000	0.000	0.000	0.000	80	556	505	538	0.154	Error	Error	266	239	0	0	291	247	0	0	0	0
3	19	2	"ADP1"	"YCR011C"	14080	30330	100	3996	4049	1098	83	100	216	100	100	0	2663	2600	923	128	131	30	100	100	0	0	0	0	0	0	0	0	0	0	0	0	0	0	0	0	0	0	0	1.544	1.604	1.612	1.645	1.252	1.572	0.878	0.000	0.000	0.000	0.000	0.000	0.000	0.000	0.000	0.000	0.000	0.000	0.000	0.000	0.000	80	511	6448	6438	0.626	Error	Error	3913	2535	0	0	3966	2472	0	0	0	0
3	20	2	""	"YCR025C"	14300	30330	110	361	363	83	75	81	35	100	100	0	417	411	82	122	125	25	98	98	0	0	0	0	0	0	0	0	0	0	0	0	0	0	0	0	0	0	0	0.969	0.997	1.026	1.019	1.376	1.020	0.833	0.000	0.000	0.000	0.000	0.000	0.000	0.000	0.000	0.000	0.000	0.000	0.000	0.000	0.000	80	574	581	577	-0.045	Error	Error	286	295	0	0	288	289	0	0	0	0
3	21	2	"MATALPHA1"	"YCR040W"	14490	30330	100	379	361	81	75	77	20	100	98	0	494	481	111	125	127	21	98	97	0	0	0	0	0	0	0	0	0	0	0	0	0	0	0	0	0	0	0	0.824	0.803	0.798	0.821	1.360	0.808	0.856	0.000	0.000	0.000	0.000	0.000	0.000	0.000	0.000	0.000	0.000	0.000	0.000	0.000	0.000	80	512	673	642	-0.280	Error	Error	304	369	0	0	286	356	0	0	0	0
3	1	3	"APA1"	"YCL050C"	10490	30510	120	831	759	339	67	76	62	93	91	0	1490	1289	603	112	117	41	91	91	0	0	0	0	0	0	0	0	0	0	0	0	0	0	0	0	0	0	0	0.554	0.588	0.560	0.666	2.405	0.562	0.823	0.000	0.000	0.000	0.000	0.000	0.000	0.000	0.000	0.000	0.000	0.000	0.000	0.000	0.000	120	681	2142	1869	-0.851	Error	Error	764	1378	0	0	692	1177	0	0	0	0
3	2	3	"HMLALPHA1"	"YCL066W"	10680	30520	110	443	437	107	71	75	27	100	100	0	572	547	120	119	124	28	100	98	0	0	0	0	0	0	0	0	0	0	0	0	0	0	0	0	0	0	0	0.821	0.855	0.852	0.867	1.337	0.846	0.881	0.000	0.000	0.000	0.000	0.000	0.000	0.000	0.000	0.000	0.000	0.000	0.000	0.000	0.000	80	561	825	794	-0.284	Error	Error	372	453	0	0	366	428	0	0	0	0
3	3	3	""	"YCLX09W"	10900	30530	60	445	2125	3045	78	119	468	46	34	0	189	1888	2858	144	171	194	34	34	0	0	0	0	0	0	0	0	0	0	0	0	0	0	0	0	0	0	0	8.156	1.174	0.920	1.121	5.644	1.271	0.813	0.000	0.000	0.000	0.000	0.000	0.000	0.000	0.000	0.000	0.000	0.000	0.000	0.000	0.000	32	176	412	3791	3.028	Error	Error	367	45	0	0	2047	1744	0	0	0	0
3	4	3	""	"YCR013C"	11100	30520	80	7788	6951	5262	70	73	18	96	94	0	2757	2813	2443	120	124	31	82	78	0	0	0	0	0	0	0	0	0	0	0	0	0	0	0	0	0	0	0	2.927	2.555	2.645	3.145	2.005	2.505	0.853	0.000	0.000	0.000	0.000	0.000	0.000	0.000	0.000	0.000	0.000	0.000	0.000	0.000	0.000	52	340	10355	9574	1.549	Error	Error	7718	2637	0	0	6881	2693	0	0	0	0
3	5	3	"RSG1"	"YCR027C"	11290	30520	90	1331	3835	4743	75	85	46	90	78	0	977	2287	2751	121	132	53	73	69	0	0	0	0	0	0	0	0	0	0	0	0	0	0	0	0	0	0	0	1.467	1.736	1.706	1.781	2.328	1.785	0.853	0.000	0.000	0.000	0.000	0.000	0.000	0.000	0.000	0.000	0.000	0.000	0.000	0.000	0.000	52	414	2112	5926	0.553	Error	Error	1256	856	0	0	3760	2166	0	0	0	0
3	6	3	"TSM1"	"YCR042C"	11480	30520	110	3174	3270	916	71	77	40	100	100	0	2772	2604	806	120	127	56	100	100	0	0	0	0	0	0	0	0	0	0	0	0	0	0	0	0	0	0	0	1.170	1.288	1.254	1.319	1.281	1.269	0.921	0.000	0.000	0.000	0.000	0.000	0.000	0.000	0.000	0.000	0.000	0.000	0.000	0.000	0.000	80	577	5755	5683	0.227	Error	Error	3103	2652	0	0	3199	2484	0	0	0	0
3	7	3	""	"YDL211C"	11680	30520	100	512	1029	1342	74	87	108	100	97	0	493	850	994	119	132	105	97	87	0	0	0	0	0	0	0	0	0	0	0	0	0	0	0	0	0	0	0	1.171	1.306	1.173	1.301	1.747	1.370	0.787	0.000	0.000	0.000	0.000	0.000	0.000	0.000	0.000	0.000	0.000	0.000	0.000	0.000	0.000	80	521	812	1686	0.228	Error	Error	438	374	0	0	955	731	0	0	0	0
3	8	3	"HO"	"YDL227C"	11890	30520	100	200	287	327	82	86	24	98	93	0	224	325	393	125	127	24	91	86	0	0	0	0	0	0	0	0	0	0	0	0	0	0	0	0	0	0	0	1.192	1.025	0.964	1.084	2.501	0.837	0.674	0.000	0.000	0.000	0.000	0.000	0.000	0.000	0.000	0.000	0.000	0.000	0.000	0.000	0.000	80	534	217	405	0.253	Error	Error	118	99	0	0	205	200	0	0	0	0
3	9	3	"AAD4"	"YDL243C"	12100	30510	60	2431	3253	3490	79	81	21	78	65	0	329	1697	2065	130	132	27	62	56	0	0	0	0	0	0	0	0	0	0	0	0	0	0	0	0	0	0	0	11.819	2.026	1.954	2.356	2.962	1.867	0.845	0.000	0.000	0.000	0.000	0.000	0.000	0.000	0.000	0.000	0.000	0.000	0.000	0.000	0.000	32	176	2551	4741	3.563	Error	Error	2352	199	0	0	3174	1567	0	0	0	0
3	10	3	"SNQ2"	"YDR011W"	12290	30520	100	517	588	247	81	92	122	96	91	0	639	728	366	140	171	496	50	20	0	0	0	0	0	0	0	0	0	0	0	0	0	0	0	0	0	0	0	0.874	0.862	0.844	1.021	1.932	0.790	0.888	0.000	0.000	0.000	0.000	0.000	0.000	0.000	0.000	0.000	0.000	0.000	0.000	0.000	0.000	80	528	935	1095	-0.195	Error	Error	436	499	0	0	507	588	0	0	0	0
3	11	3	"LUV1"	"YDR027C"	12490	30520	100	2061	2353	1390	112	121	61	100	100	0	1735	1839	855	158	191	507	100	92	0	0	0	0	0	0	0	0	0	0	0	0	0	0	0	0	0	0	0	1.236	1.333	1.207	1.291	1.353	1.416	0.871	0.000	0.000	0.000	0.000	0.000	0.000	0.000	0.000	0.000	0.000	0.000	0.000	0.000	0.000	80	497	3526	3922	0.306	Error	Error	1949	1577	0	0	2241	1681	0	0	0	0
3	12	3	"NRG1"	"YDR043C"	12680	30520	100	861	935	552	143	150	43	98	97	0	467	557	481	175	185	70	95	90	0	0	0	0	0	0	0	0	0	0	0	0	0	0	0	0	0	0	0	2.459	2.073	2.396	2.346	1.872	1.679	0.708	0.000	0.000	0.000	0.000	0.000	0.000	0.000	0.000	0.000	0.000	0.000	0.000	0.000	0.000	80	510	1010	1174	1.298	Error	Error	718	292	0	0	792	382	0	0	0	0
3	13	3	""	"YDL213C"	12900	30500	80	443	1038	1514	132	147	69	80	73	0	326	716	1102	160	168	63	71	57	0	0	0	0	0	0	0	0	0	0	0	0	0	0	0	0	0	0	0	1.873	1.629	1.367	1.730	2.700	1.666	0.786	0.000	0.000	0.000	0.000	0.000	0.000	0.000	0.000	0.000	0.000	0.000	0.000	0.000	0.000	52	331	477	1462	0.906	Error	Error	311	166	0	0	906	556	0	0	0	0
3	14	3	"SSB1"	"YDL229W"	13080	30520	100	1811	2136	1381	121	127	50	100	100	0	4403	4310	1133	148	153	48	100	100	0	0	0	0	0	0	0	0	0	0	0	0	0	0	0	0	0	0	0	0.397	0.484	0.405	0.448	1.429	0.495	0.646	0.000	0.000	0.000	0.000	0.000	0.000	0.000	0.000	0.000	0.000	0.000	0.000	0.000	0.000	80	497	5945	6177	-1.332	Error	Error	1690	4255	0	0	2015	4162	0	0	0	0
3	15	3	"HXT15"	"YDL245C"	13280	30520	100	951	1138	657	108	111	27	100	100	0	746	863	654	141	145	38	100	98	0	0	0	0	0	0	0	0	0	0	0	0	0	0	0	0	0	0	0	1.393	1.427	1.400	1.494	1.649	1.258	0.765	0.000	0.000	0.000	0.000	0.000	0.000	0.000	0.000	0.000	0.000	0.000	0.000	0.000	0.000	80	504	1448	1752	0.479	Error	Error	843	605	0	0	1030	722	0	0	0	0
3	16	3	""	"YDR013W"	13480	30520	110	1189	1062	358	110	117	55	100	97	0	747	703	225	145	152	56	95	92	0	0	0	0	0	0	0	0	0	0	0	0	0	0	0	0	0	0	0	1.792	1.706	1.708	1.746	1.563	1.702	0.859	0.000	0.000	0.000	0.000	0.000	0.000	0.000	0.000	0.000	0.000	0.000	0.000	0.000	0.000	80	587	1681	1510	0.842	Error	Error	1079	602	0	0	952	558	0	0	0	0
3	17	3	""	"YDR029W"	13690	30520	110	352	446	270	114	118	47	93	88	0	311	413	309	136	145	51	82	71	0	0	0	0	0	0	0	0	0	0	0	0	0	0	0	0	0	0	0	1.360	1.199	1.153	1.207	1.769	1.035	0.826	0.000	0.000	0.000	0.000	0.000	0.000	0.000	0.000	0.000	0.000	0.000	0.000	0.000	0.000	80	566	413	609	0.444	Error	Error	238	175	0	0	332	277	0	0	0	0
3	18	3	"RPC11"	"YDR045C"	13890	30520	110	284	471	396	102	109	40	96	92	0	333	562	527	133	135	29	90	87	0	0	0	0	0	0	0	0	0	0	0	0	0	0	0	0	0	0	0	0.910	0.860	0.806	0.876	2.048	0.781	0.895	0.000	0.000	0.000	0.000	0.000	0.000	0.000	0.000	0.000	0.000	0.000	0.000	0.000	0.000	80	548	382	798	-0.136	Error	Error	182	200	0	0	369	429	0	0	0	0
3	19	3	"GDH2"	"YDL215C"	14080	30530	110	2477	3794	3290	84	88	27	100	100	0	1510	2407	2394	129	132	29	97	97	0	0	0	0	0	0	0	0	0	0	0	0	0	0	0	0	0	0	0	1.733	1.629	1.753	1.833	1.564	1.521	0.873	0.000	0.000	0.000	0.000	0.000	0.000	0.000	0.000	0.000	0.000	0.000	0.000	0.000	0.000	80	556	3774	5988	0.793	Error	Error	2393	1381	0	0	3710	2278	0	0	0	0
3	20	3	""	"YDL231C"	14290	30530	110	9535	9804	2733	77	80	24	100	100	0	2241	3129	2393	127	131	29	100	100	0	0	0	0	0	0	0	0	0	0	0	0	0	0	0	0	0	0	0	4.474	3.240	4.389	3.811	1.635	3.021	0.670	0.000	0.000	0.000	0.000	0.000	0.000	0.000	0.000	0.000	0.000	0.000	0.000	0.000	0.000	80	566	11572	12729	2.162	Error	Error	9458	2114	0	0	9727	3002	0	0	0	0
3	21	3	""	"YDL247W"	14480	30530	110	1118	1924	2005	86	89	27	100	100	0	459	1090	1575	131	137	31	97	97	0	0	0	0	0	0	0	0	0	0	0	0	0	0	0	0	0	0	0	3.146	1.917	2.851	2.895	1.734	1.489	0.814	0.000	0.000	0.000	0.000	0.000	0.000	0.000	0.000	0.000	0.000	0.000	0.000	0.000	0.000	80	570	1360	2797	1.654	Error	Error	1032	328	0	0	1838	959	0	0	0	0
3	1	4	""	"YDR015C"	10490	30720	100	402	529	483	75	79	24	100	100	0	306	407	443	120	122	29	100	100	0	0	0	0	0	0	0	0	0	0	0	0	0	0	0	0	0	0	0	1.758	1.582	1.706	1.785	1.624	1.267	0.738	0.000	0.000	0.000	0.000	0.000	0.000	0.000	0.000	0.000	0.000	0.000	0.000	0.000	0.000	80	511	513	741	0.814	Error	Error	327	186	0	0	454	287	0	0	0	0
3	2	4	""	"YDR031W"	10690	30710	110	4761	4688	1216	84	93	40	100	100	0	1013	1162	670	129	137	40	100	100	0	0	0	0	0	0	0	0	0	0	0	0	0	0	0	0	0	0	0	5.291	4.457	5.329	4.833	1.491	4.760	0.644	0.000	0.000	0.000	0.000	0.000	0.000	0.000	0.000	0.000	0.000	0.000	0.000	0.000	0.000	80	558	5561	5637	2.403	Error	Error	4677	884	0	0	4604	1033	0	0	0	0
3	3	4	"HEM12"	"YDR047W"	10890	30720	110	3656	3616	1486	87	97	44	100	100	0	5192	4863	1864	151	173	96	100	98	0	0	0	0	0	0	0	0	0	0	0	0	0	0	0	0	0	0	0	0.708	0.749	0.727	0.780	1.545	0.738	0.854	0.000	0.000	0.000	0.000	0.000	0.000	0.000	0.000	0.000	0.000	0.000	0.000	0.000	0.000	80	579	8610	8241	-0.498	Error	Error	3569	5041	0	0	3529	4712	0	0	0	0
3	4	4	"TIM22"	"YDL217C"	11090	30720	100	1358	1899	1297	86	90	25	100	100	0	986	1282	999	141	150	59	100	100	0	0	0	0	0	0	0	0	0	0	0	0	0	0	0	0	0	0	0	1.505	1.589	1.725	1.674	1.317	1.473	0.903	0.000	0.000	0.000	0.000	0.000	0.000	0.000	0.000	0.000	0.000	0.000	0.000	0.000	0.000	80	496	2117	2954	0.590	Error	Error	1272	845	0	0	1813	1141	0	0	0	0
3	5	4	""	"YDL233W"	11280	30720	100	2524	2904	1494	90	100	56	100	100	0	1924	2107	1154	143	154	60	98	98	0	0	0	0	0	0	0	0	0	0	0	0	0	0	0	0	0	0	0	1.367	1.433	1.403	1.473	1.425	1.398	0.902	0.000	0.000	0.000	0.000	0.000	0.000	0.000	0.000	0.000	0.000	0.000	0.000	0.000	0.000	80	496	4215	4778	0.451	Error	Error	2434	1781	0	0	2814	1964	0	0	0	0
3	6	4	"NTH1"	"YDR001C"	11480	30720	100	1586	2154	1682	81	89	49	98	97	0	557	907	985	136	147	64	93	88	0	0	0	0	0	0	0	0	0	0	0	0	0	0	0	0	0	0	0	3.575	2.689	3.369	3.369	1.696	2.213	0.782	0.000	0.000	0.000	0.000	0.000	0.000	0.000	0.000	0.000	0.000	0.000	0.000	0.000	0.000	80	504	1926	2844	1.838	Error	Error	1505	421	0	0	2073	771	0	0	0	0
3	7	4	"KCS1"	"YDR017C"	11690	30720	110	756	1627	2052	81	95	106	100	100	0	809	1343	1554	125	138	104	98	97	0	0	0	0	0	0	0	0	0	0	0	0	0	0	0	0	0	0	0	0.987	1.269	1.009	1.132	1.655	1.338	0.825	0.000	0.000	0.000	0.000	0.000	0.000	0.000	0.000	0.000	0.000	0.000	0.000	0.000	0.000	80	566	1359	2764	-0.019	Error	Error	675	684	0	0	1546	1218	0	0	0	0
3	8	4	"MRH1"	"YDR033W"	11890	30720	110	28018	26777	7776	85	89	30	100	100	0	7298	7134	2371	126	129	28	100	100	0	0	0	0	0	0	0	0	0	0	0	0	0	0	0	0	0	0	0	3.895	3.809	3.956	3.951	1.507	3.798	0.894	0.000	0.000	0.000	0.000	0.000	0.000	0.000	0.000	0.000	0.000	0.000	0.000	0.000	0.000	80	568	35105	33700	1.962	Error	Error	27933	7172	0	0	26692	7008	0	0	0	0
3	9	4	""	"YDR049W"	12090	30720	100	1393	2224	2217	81	85	25	100	100	0	875	1332	1392	134	141	46	100	100	0	0	0	0	0	0	0	0	0	0	0	0	0	0	0	0	0	0	0	1.771	1.789	1.835	1.884	1.463	1.844	0.664	0.000	0.000	0.000	0.000	0.000	0.000	0.000	0.000	0.000	0.000	0.000	0.000	0.000	0.000	80	510	2053	3341	0.824	Error	Error	1312	741	0	0	2143	1198	0	0	0	0
3	10	4	""	"YDR346C"	12290	30720	100	2618	3012	1810	83	85	21	100	100	0	1607	2077	1247	148	157	48	100	100	0	0	0	0	0	0	0	0	0	0	0	0	0	0	0	0	0	0	0	1.737	1.518	1.533	1.488	1.415	1.517	0.910	0.000	0.000	0.000	0.000	0.000	0.000	0.000	0.000	0.000	0.000	0.000	0.000	0.000	0.000	80	496	3994	4858	0.797	Error	Error	2535	1459	0	0	2929	1929	0	0	0	0
3	11	4	"TFC6"	"YDR362C"	12490	30720	100	1219	1253	314	121	127	45	100	100	0	799	833	201	162	170	53	100	100	0	0	0	0	0	0	0	0	0	0	0	0	0	0	0	0	0	0	0	1.724	1.687	1.694	1.703	1.224	1.757	0.893	0.000	0.000	0.000	0.000	0.000	0.000	0.000	0.000	0.000	0.000	0.000	0.000	0.000	0.000	80	496	1735	1803	0.786	Error	Error	1098	637	0	0	1132	671	0	0	0	0
3	12	4	"LSM6"	"YDR378C"	12680	30720	100	7330	7633	2200	155	159	40	100	100	0	4937	5172	1526	185	193	54	100	100	0	0	0	0	0	0	0	0	0	0	0	0	0	0	0	0	0	0	0	1.510	1.499	1.467	1.506	1.213	1.468	0.925	0.000	0.000	0.000	0.000	0.000	0.000	0.000	0.000	0.000	0.000	0.000	0.000	0.000	0.000	80	497	11927	12465	0.594	Error	Error	7175	4752	0	0	7478	4987	0	0	0	0
3	13	4	"RPT3"	"YDR394W"	12880	30720	100	6130	6567	1587	149	155	44	100	100	0	3261	3442	888	164	170	42	100	100	0	0	0	0	0	0	0	0	0	0	0	0	0	0	0	0	0	0	0	1.931	1.958	1.962	1.973	1.136	1.995	0.919	0.000	0.000	0.000	0.000	0.000	0.000	0.000	0.000	0.000	0.000	0.000	0.000	0.000	0.000	80	518	9078	9696	0.950	Error	Error	5981	3097	0	0	6418	3278	0	0	0	0
3	14	4	"STE14"	"YDR410C"	13080	30720	100	5753	5760	1524	135	138	42	100	100	0	1741	1772	443	156	162	40	100	100	0	0	0	0	0	0	0	0	0	0	0	0	0	0	0	0	0	0	0	3.544	3.481	3.391	3.486	1.189	3.575	0.919	0.000	0.000	0.000	0.000	0.000	0.000	0.000	0.000	0.000	0.000	0.000	0.000	0.000	0.000	80	505	7203	7241	1.826	Error	Error	5618	1585	0	0	5625	1616	0	0	0	0
3	15	4	""	"YDR426C"	13280	30720	110	2315	2286	885	105	110	30	100	100	0	1256	1170	469	135	138	29	96	96	0	0	0	0	0	0	0	0	0	0	0	0	0	0	0	0	0	0	0	1.971	2.107	2.067	2.206	1.682	2.115	0.853	0.000	0.000	0.000	0.000	0.000	0.000	0.000	0.000	0.000	0.000	0.000	0.000	0.000	0.000	80	590	3331	3216	0.979	Error	Error	2210	1121	0	0	2181	1035	0	0	0	0
3	16	4	""	"YDR348C"	13480	30720	100	378	448	331	110	116	33	97	96	0	361	392	203	146	149	31	91	91	0	0	0	0	0	0	0	0	0	0	0	0	0	0	0	0	0	0	0	1.247	1.374	1.238	1.382	1.882	1.592	0.658	0.000	0.000	0.000	0.000	0.000	0.000	0.000	0.000	0.000	0.000	0.000	0.000	0.000	0.000	80	505	483	584	0.318	Error	Error	268	215	0	0	338	246	0	0	0	0
3	17	4	"CDC40"	"YDR364C"	13680	30720	110	1040	1013	218	123	127	33	100	100	0	879	861	241	145	149	33	100	100	0	0	0	0	0	0	0	0	0	0	0	0	0	0	0	0	0	0	0	1.249	1.243	1.222	1.307	1.313	1.211	0.917	0.000	0.000	0.000	0.000	0.000	0.000	0.000	0.000	0.000	0.000	0.000	0.000	0.000	0.000	80	568	1651	1606	0.321	Error	Error	917	734	0	0	890	716	0	0	0	0
3	18	4	""	"YDR380W"	13880	30720	110	6378	6721	1841	125	129	36	100	100	0	1576	1525	580	145	147	29	100	100	0	0	0	0	0	0	0	0	0	0	0	0	0	0	0	0	0	0	0	4.370	4.780	4.750	5.219	1.520	4.649	0.849	0.000	0.000	0.000	0.000	0.000	0.000	0.000	0.000	0.000	0.000	0.000	0.000	0.000	0.000	80	568	7684	7976	2.128	Error	Error	6253	1431	0	0	6596	1380	0	0	0	0
3	19	4	""	"YDR396W"	14080	30720	110	4633	4460	994	100	107	36	100	100	0	3108	2965	704	141	145	32	100	100	0	0	0	0	0	0	0	0	0	0	0	0	0	0	0	0	0	0	0	1.528	1.544	1.531	1.560	1.183	1.523	0.937	0.000	0.000	0.000	0.000	0.000	0.000	0.000	0.000	0.000	0.000	0.000	0.000	0.000	0.000	80	567	7500	7184	0.611	Error	Error	4533	2967	0	0	4360	2824	0	0	0	0
3	20	4	""	"YDR412W"	14290	30730	110	2147	2097	502	87	103	125	100	100	0	2758	2697	638	135	147	97	100	100	0	0	0	0	0	0	0	0	0	0	0	0	0	0	0	0	0	0	0	0.785	0.785	0.781	0.789	1.189	0.786	0.917	0.000	0.000	0.000	0.000	0.000	0.000	0.000	0.000	0.000	0.000	0.000	0.000	0.000	0.000	80	557	4683	4572	-0.349	Error	Error	2060	2623	0	0	2010	2562	0	0	0	0
3	21	4	""	"YDR428C"	14480	30720	110	2361	2458	748	101	110	90	100	100	0	2193	2172	716	144	152	86	100	100	0	0	0	0	0	0	0	0	0	0	0	0	0	0	0	0	0	0	0	1.103	1.162	1.164	1.185	1.222	1.148	0.913	0.000	0.000	0.000	0.000	0.000	0.000	0.000	0.000	0.000	0.000	0.000	0.000	0.000	0.000	80	570	4309	4385	0.141	Error	Error	2260	2049	0	0	2357	2028	0	0	0	0
3	1	5	"TCM10"	"YDR350C"	10480	30910	110	2558	2623	949	92	114	97	100	100	0	1488	1572	627	137	157	107	98	98	0	0	0	0	0	0	0	0	0	0	0	0	0	0	0	0	0	0	0	1.825	1.764	1.719	1.868	1.420	1.703	0.925	0.000	0.000	0.000	0.000	0.000	0.000	0.000	0.000	0.000	0.000	0.000	0.000	0.000	0.000	80	580	3817	3966	0.868	Error	Error	2466	1351	0	0	2531	1435	0	0	0	0
3	2	5	""	"YDR366C"	10690	30910	110	19936	17621	5793	106	120	79	100	100	0	1694	1505	528	146	167	95	93	91	0	0	0	0	0	0	0	0	0	0	0	0	0	0	0	0	0	0	0	12.810	12.888	12.686	12.674	1.216	12.953	0.922	0.000	0.000	0.000	0.000	0.000	0.000	0.000	0.000	0.000	0.000	0.000	0.000	0.000	0.000	80	576	21378	18874	3.679	Error	Error	19830	1548	0	0	17515	1359	0	0	0	0
3	3	5	"RPP2B"	"YDR382W"	10890	30920	110	7722	7077	2509	109	118	50	100	100	0	44952	39492	14119	171	192	99	100	100	0	0	0	0	0	0	0	0	0	0	0	0	0	0	0	0	0	0	0	0.170	0.177	0.174	0.184	1.405	0.167	0.916	0.000	0.000	0.000	0.000	0.000	0.000	0.000	0.000	0.000	0.000	0.000	0.000	0.000	0.000	80	558	52394	46289	-2.556	Error	Error	7613	44781	0	0	6968	39321	0	0	0	0
3	4	5	""	"YDR398W"	11090	30910	110	1001	1031	271	101	104	33	100	100	0	2363	2405	596	150	161	68	100	100	0	0	0	0	0	0	0	0	0	0	0	0	0	0	0	0	0	0	0	0.407	0.412	0.404	0.409	1.225	0.411	0.894	0.000	0.000	0.000	0.000	0.000	0.000	0.000	0.000	0.000	0.000	0.000	0.000	0.000	0.000	80	558	3113	3185	-1.298	Error	Error	900	2213	0	0	930	2255	0	0	0	0
3	5	5	"ERD1"	"YDR414C"	11290	30910	110	1019	1072	244	98	106	50	100	100	0	1057	1092	337	156	166	57	100	100	0	0	0	0	0	0	0	0	0	0	0	0	0	0	0	0	0	0	0	1.022	1.041	1.059	1.080	1.262	0.998	0.876	0.000	0.000	0.000	0.000	0.000	0.000	0.000	0.000	0.000	0.000	0.000	0.000	0.000	0.000	80	558	1822	1910	0.032	Error	Error	921	901	0	0	974	936	0	0	0	0
3	6	5	""	"YDR430C"	11490	30910	110	2213	2180	514	84	87	28	100	100	0	2128	2056	550	146	156	60	100	100	0	0	0	0	0	0	0	0	0	0	0	0	0	0	0	0	0	0	0	1.074	1.097	1.089	1.121	1.225	1.076	0.924	0.000	0.000	0.000	0.000	0.000	0.000	0.000	0.000	0.000	0.000	0.000	0.000	0.000	0.000	80	558	4111	4006	0.103	Error	Error	2129	1982	0	0	2096	1910	0	0	0	0
3	7	5	""	"YDR352W"	11690	30910	110	5785	5246	1551	80	83	25	100	100	0	4120	3830	1195	125	128	29	100	100	0	0	0	0	0	0	0	0	0	0	0	0	0	0	0	0	0	0	0	1.428	1.394	1.422	1.417	1.264	1.368	0.935	0.000	0.000	0.000	0.000	0.000	0.000	0.000	0.000	0.000	0.000	0.000	0.000	0.000	0.000	80	558	9700	8871	0.514	Error	Error	5705	3995	0	0	5166	3705	0	0	0	0
3	8	5	"YPR1"	"YDR368W"	11890	30920	100	483	858	943	87	92	32	100	100	0	330	530	534	127	131	32	98	93	0	0	0	0	0	0	0	0	0	0	0	0	0	0	0	0	0	0	0	1.951	1.913	2.033	2.105	1.865	1.977	0.723	0.000	0.000	0.000	0.000	0.000	0.000	0.000	0.000	0.000	0.000	0.000	0.000	0.000	0.000	80	498	599	1174	0.964	Error	Error	396	203	0	0	771	403	0	0	0	0
3	9	5	""	"YDR384C"	12090	30910	110	568	534	138	85	89	26	100	100	0	1928	1829	493	138	150	54	100	100	0	0	0	0	0	0	0	0	0	0	0	0	0	0	0	0	0	0	0	0.270	0.266	0.264	0.263	1.326	0.252	0.891	0.000	0.000	0.000	0.000	0.000	0.000	0.000	0.000	0.000	0.000	0.000	0.000	0.000	0.000	80	558	2273	2140	-1.890	Error	Error	483	1790	0	0	449	1691	0	0	0	0
3	10	5	""	"YDR400W"	12290	30910	110	1328	1401	352	89	93	24	100	100	0	1932	1973	492	174	193	76	100	100	0	0	0	0	0	0	0	0	0	0	0	0	0	0	0	0	0	0	0	0.705	0.729	0.714	0.730	1.258	0.730	0.907	0.000	0.000	0.000	0.000	0.000	0.000	0.000	0.000	0.000	0.000	0.000	0.000	0.000	0.000	80	558	2997	3111	-0.505	Error	Error	1239	1758	0	0	1312	1799	0	0	0	0
3	11	5	"SYF1"	"YDR416W"	12490	30920	110	1300	1265	298	109	117	39	100	100	0	1021	1013	232	165	174	45	100	100	0	0	0	0	0	0	0	0	0	0	0	0	0	0	0	0	0	0	0	1.391	1.363	1.382	1.376	1.217	1.381	0.892	0.000	0.000	0.000	0.000	0.000	0.000	0.000	0.000	0.000	0.000	0.000	0.000	0.000	0.000	80	558	2047	2004	0.476	Error	Error	1191	856	0	0	1156	848	0	0	0	0
3	12	5	"NPL3"	"YDR432W"	12690	30920	110	1344	1397	341	127	132	38	100	100	0	4268	4378	939	168	176	47	100	100	0	0	0	0	0	0	0	0	0	0	0	0	0	0	0	0	0	0	0	0.297	0.302	0.293	0.299	1.146	0.302	0.927	0.000	0.000	0.000	0.000	0.000	0.000	0.000	0.000	0.000	0.000	0.000	0.000	0.000	0.000	80	548	5317	5480	-1.752	Error	Error	1217	4100	0	0	1270	4210	0	0	0	0
3	13	5	"SHC1"	"YER096W"	12880	30920	100	1284	1312	230	124	130	34	100	100	0	834	823	195	160	163	32	100	100	0	0	0	0	0	0	0	0	0	0	0	0	0	0	0	0	0	0	0	1.721	1.792	1.730	1.872	1.410	1.705	0.891	0.000	0.000	0.000	0.000	0.000	0.000	0.000	0.000	0.000	0.000	0.000	0.000	0.000	0.000	80	496	1834	1851	0.783	Error	Error	1160	674	0	0	1188	663	0	0	0	0
3	14	5	"LSM4"	"YER112W"	13090	30920	110	3239	3268	959	118	123	31	100	100	0	3164	3109	956	152	161	42	100	100	0	0	0	0	0	0	0	0	0	0	0	0	0	0	0	0	0	0	0	1.036	1.065	1.063	1.084	1.246	1.079	0.931	0.000	0.000	0.000	0.000	0.000	0.000	0.000	0.000	0.000	0.000	0.000	0.000	0.000	0.000	80	594	6133	6107	0.051	Error	Error	3121	3012	0	0	3150	2957	0	0	0	0
3	15	5	"LCP5"	"YER127W"	13290	30930	70	1232	2489	3471	107	113	33	75	71	0	549	1290	1758	130	135	34	75	62	0	0	0	0	0	0	0	0	0	0	0	0	0	0	0	0	0	0	0	2.685	2.053	2.291	1.803	2.736	1.870	0.708	0.000	0.000	0.000	0.000	0.000	0.000	0.000	0.000	0.000	0.000	0.000	0.000	0.000	0.000	32	236	1544	3542	1.425	Error	Error	1125	419	0	0	2382	1160	0	0	0	0
3	16	5	"DDI1"	"YER143W"	13470	30920	100	2883	3073	683	106	112	44	100	100	0	1384	1393	374	141	146	34	100	100	0	0	0	0	0	0	0	0	0	0	0	0	0	0	0	0	0	0	0	2.234	2.370	2.320	2.443	1.329	2.332	0.903	0.000	0.000	0.000	0.000	0.000	0.000	0.000	0.000	0.000	0.000	0.000	0.000	0.000	0.000	80	508	4020	4219	1.160	Error	Error	2777	1243	0	0	2967	1252	0	0	0	0
3	17	5	"BUR6"	"YER159C"	13680	30920	100	5473	5533	1782	121	125	35	100	100	0	2255	2261	809	146	150	31	100	100	0	0	0	0	0	0	0	0	0	0	0	0	0	0	0	0	0	0	0	2.538	2.559	2.475	2.669	1.299	2.552	0.899	0.000	0.000	0.000	0.000	0.000	0.000	0.000	0.000	0.000	0.000	0.000	0.000	0.000	0.000	80	512	7461	7527	1.344	Error	Error	5352	2109	0	0	5412	2115	0	0	0	0
3	18	5	""	"YER175C"	13880	30920	100	2618	2661	745	121	124	37	100	100	0	683	674	177	144	147	29	98	98	0	0	0	0	0	0	0	0	0	0	0	0	0	0	0	0	0	0	0	4.633	4.792	4.738	5.019	1.400	4.938	0.897	0.000	0.000	0.000	0.000	0.000	0.000	0.000	0.000	0.000	0.000	0.000	0.000	0.000	0.000	80	505	3036	3070	2.212	Error	Error	2497	539	0	0	2540	530	0	0	0	0
3	19	5	"UBP9"	"YER098W"	14080	30920	100	1133	1174	274	90	100	39	100	100	0	881	890	206	137	143	32	100	100	0	0	0	0	0	0	0	0	0	0	0	0	0	0	0	0	0	0	0	1.402	1.440	1.402	1.450	1.249	1.418	0.894	0.000	0.000	0.000	0.000	0.000	0.000	0.000	0.000	0.000	0.000	0.000	0.000	0.000	0.000	80	504	1787	1837	0.487	Error	Error	1043	744	0	0	1084	753	0	0	0	0
3	20	5	"BOI2"	"YER114C"	14280	30920	100	963	963	300	77	92	133	100	98	0	943	889	288	126	137	102	98	95	0	0	0	0	0	0	0	0	0	0	0	0	0	0	0	0	0	0	0	1.084	1.161	1.188	1.213	1.331	1.138	0.910	0.000	0.000	0.000	0.000	0.000	0.000	0.000	0.000	0.000	0.000	0.000	0.000	0.000	0.000	80	488	1703	1649	0.117	Error	Error	886	817	0	0	886	763	0	0	0	0
3	21	5	"PAK1"	"YER129W"	14480	30920	110	1196	1216	257	77	87	83	100	100	0	1169	1132	280	127	135	73	100	100	0	0	0	0	0	0	0	0	0	0	0	0	0	0	0	0	0	0	0	1.074	1.133	1.108	1.154	1.255	1.099	0.919	0.000	0.000	0.000	0.000	0.000	0.000	0.000	0.000	0.000	0.000	0.000	0.000	0.000	0.000	80	590	2161	2144	0.103	Error	Error	1119	1042	0	0	1139	1005	0	0	0	0
3	1	6	"FTR1"	"YER145C"	10480	31110	110	1179	1201	234	104	139	170	100	100	0	2595	2670	590	148	186	182	100	100	0	0	0	0	0	0	0	0	0	0	0	0	0	0	0	0	0	0	0	0.439	0.435	0.442	0.439	1.185	0.415	0.840	0.000	0.000	0.000	0.000	0.000	0.000	0.000	0.000	0.000	0.000	0.000	0.000	0.000	0.000	80	572	3522	3619	-1.187	Error	Error	1075	2447	0	0	1097	2522	0	0	0	0
3	2	6	"SPT2"	"YER161C"	10680	31110	110	1015	1031	372	108	117	51	100	98	0	988	982	341	159	185	93	95	92	0	0	0	0	0	0	0	0	0	0	0	0	0	0	0	0	0	0	0	1.094	1.122	1.066	1.155	1.483	1.099	0.896	0.000	0.000	0.000	0.000	0.000	0.000	0.000	0.000	0.000	0.000	0.000	0.000	0.000	0.000	80	558	1736	1746	0.130	Error	Error	907	829	0	0	923	823	0	0	0	0
3	3	6	"BMH1"	"YER177W"	10880	31110	110	19195	18783	5467	127	139	65	100	100	0	12751	11971	3682	192	214	95	100	100	0	0	0	0	0	0	0	0	0	0	0	0	0	0	0	0	0	0	0	1.518	1.584	1.514	1.618	1.295	1.586	0.911	0.000	0.000	0.000	0.000	0.000	0.000	0.000	0.000	0.000	0.000	0.000	0.000	0.000	0.000	80	548	31627	30435	0.602	Error	Error	19068	12559	0	0	18656	11779	0	0	0	0
3	4	6	"UBC6"	"YER100W"	11080	31110	110	3616	3903	1119	100	108	53	100	100	0	2113	2067	611	143	149	46	100	100	0	0	0	0	0	0	0	0	0	0	0	0	0	0	0	0	0	0	0	1.785	1.977	1.913	2.018	1.288	1.974	0.915	0.000	0.000	0.000	0.000	0.000	0.000	0.000	0.000	0.000	0.000	0.000	0.000	0.000	0.000	80	558	5486	5727	0.836	Error	Error	3516	1970	0	0	3803	1924	0	0	0	0
3	5	6	""	"YER116C"	11280	31110	110	1559	1670	535	95	99	29	100	100	0	631	612	180	145	151	35	97	96	0	0	0	0	0	0	0	0	0	0	0	0	0	0	0	0	0	0	0	3.012	3.373	3.335	3.546	1.516	3.401	0.852	0.000	0.000	0.000	0.000	0.000	0.000	0.000	0.000	0.000	0.000	0.000	0.000	0.000	0.000	80	566	1950	2042	1.591	Error	Error	1464	486	0	0	1575	467	0	0	0	0
3	6	6	"RPS26B"	"YER131W"	11490	31110	110	24878	20863	7729	89	93	29	100	100	0	65535	59314	14601	150	253	1334	100	100	80	0	0	0	0	0	0	0	0	0	0	0	0	0	0	0	0	0	0	0.379	0.351	0.381	0.331	1.427	0.349	0.888	0.000	0.000	0.000	0.000	0.000	0.000	0.000	0.000	0.000	0.000	0.000	0.000	0.000	0.000	80	566	90174	79938	-1.399	Error	Error	24789	65385	0	0	20774	59164	0	0	0	0
3	7	6	""	"YER147C"	11690	31110	110	997	1018	236	89	94	37	100	100	0	704	686	181	133	233	1344	0	0	0	0	0	0	0	0	0	0	0	0	0	0	0	0	0	0	0	0	0	1.590	1.680	1.708	1.733	1.407	1.661	0.866	0.000	0.000	0.000	0.000	0.000	0.000	0.000	0.000	0.000	0.000	0.000	0.000	0.000	0.000	80	558	1479	1482	0.669	Error	Error	908	571	0	0	929	553	0	0	0	0
3	8	6	""	"YER163C"	11890	31110	110	2902	3005	564	99	103	36	100	100	0	1323	1319	259	131	136	36	100	100	0	0	0	0	0	0	0	0	0	0	0	0	0	0	0	0	0	0	0	2.352	2.446	2.415	2.463	1.230	2.527	0.901	0.000	0.000	0.000	0.000	0.000	0.000	0.000	0.000	0.000	0.000	0.000	0.000	0.000	0.000	80	558	3995	4094	1.234	Error	Error	2803	1192	0	0	2906	1188	0	0	0	0
3	9	6	"DMC1"	"YER179W"	12090	31110	110	612	604	94	106	113	41	100	100	0	378	364	79	152	169	128	83	31	0	0	0	0	0	0	0	0	0	0	0	0	0	0	0	0	0	0	0	2.239	2.349	2.301	2.553	1.764	2.296	0.718	0.000	0.000	0.000	0.000	0.000	0.000	0.000	0.000	0.000	0.000	0.000	0.000	0.000	0.000	80	558	732	710	1.163	Error	Error	506	226	0	0	498	212	0	0	0	0
3	10	6	"RPS8B"	"YER102W"	12280	31110	110	11998	10946	2950	101	106	37	100	100	0	65535	59556	12523	204	225	136	100	100	72	0	0	0	0	0	0	0	0	0	0	0	0	0	0	0	0	0	0	0.182	0.183	0.184	0.179	1.187	0.180	0.930	0.000	0.000	0.000	0.000	0.000	0.000	0.000	0.000	0.000	0.000	0.000	0.000	0.000	0.000	80	558	77228	70197	-2.457	Error	Error	11897	65331	0	0	10845	59352	0	0	0	0
3	11	6	"SSU81"	"YER118C"	12480	31110	110	1718	1765	539	102	104	27	100	100	0	1922	1910	573	156	166	49	100	100	0	0	0	0	0	0	0	0	0	0	0	0	0	0	0	0	0	0	0	0.915	0.948	0.925	0.955	1.239	0.930	0.909	0.000	0.000	0.000	0.000	0.000	0.000	0.000	0.000	0.000	0.000	0.000	0.000	0.000	0.000	80	558	3382	3417	-0.128	Error	Error	1616	1766	0	0	1663	1754	0	0	0	0
3	12	6	"GLC7"	"YER133W"	12680	31110	110	9278	9222	1855	109	113	35	100	100	0	5202	4910	1273	145	150	33	100	100	0	0	0	0	0	0	0	0	0	0	0	0	0	0	0	0	0	0	0	1.813	1.912	1.880	1.967	1.270	1.906	0.927	0.000	0.000	0.000	0.000	0.000	0.000	0.000	0.000	0.000	0.000	0.000	0.000	0.000	0.000	80	558	14226	13878	0.858	Error	Error	9169	5057	0	0	9113	4765	0	0	0	0
3	13	6	"PEA2"	"YER149C"	12880	31110	110	1252	1301	352	114	118	32	100	100	0	971	988	287	151	156	37	100	100	0	0	0	0	0	0	0	0	0	0	0	0	0	0	0	0	0	0	0	1.388	1.418	1.384	1.456	1.290	1.390	0.888	0.000	0.000	0.000	0.000	0.000	0.000	0.000	0.000	0.000	0.000	0.000	0.000	0.000	0.000	80	567	1958	2024	0.473	Error	Error	1138	820	0	0	1187	837	0	0	0	0
3	14	6	"PAB1"	"YER165W"	13090	31120	110	3031	3258	898	124	131	38	100	100	0	9181	9255	1992	155	166	47	100	100	0	0	0	0	0	0	0	0	0	0	0	0	0	0	0	0	0	0	0	0.322	0.344	0.335	0.340	1.180	0.344	0.920	0.000	0.000	0.000	0.000	0.000	0.000	0.000	0.000	0.000	0.000	0.000	0.000	0.000	0.000	80	557	11933	12234	-1.635	Error	Error	2907	9026	0	0	3134	9100	0	0	0	0
3	15	6	""	"YER181C"	13280	31110	110	29741	24771	9222	123	132	48	100	100	0	1685	1475	545	138	141	26	100	100	0	0	0	0	0	0	0	0	0	0	0	0	0	0	0	0	0	0	0	19.145	18.435	18.684	19.042	1.350	18.640	0.924	0.000	0.000	0.000	0.000	0.000	0.000	0.000	0.000	0.000	0.000	0.000	0.000	0.000	0.000	80	561	31165	25985	4.259	Error	Error	29618	1547	0	0	24648	1337	0	0	0	0
3	16	6	"CDC43"	"YGL155W"	13480	31110	110	1659	1699	422	109	114	36	100	100	0	2359	2472	598	148	152	31	100	100	0	0	0	0	0	0	0	0	0	0	0	0	0	0	0	0	0	0	0	0.701	0.684	0.699	0.682	1.257	0.683	0.896	0.000	0.000	0.000	0.000	0.000	0.000	0.000	0.000	0.000	0.000	0.000	0.000	0.000	0.000	80	558	3761	3914	-0.512	Error	Error	1550	2211	0	0	1590	2324	0	0	0	0
3	17	6	"ROK1"	"YGL171W"	13680	31120	110	1220	1228	191	112	116	33	100	100	0	1942	1929	345	151	156	36	100	100	0	0	0	0	0	0	0	0	0	0	0	0	0	0	0	0	0	0	0	0.619	0.628	0.619	0.632	1.202	0.611	0.918	0.000	0.000	0.000	0.000	0.000	0.000	0.000	0.000	0.000	0.000	0.000	0.000	0.000	0.000	80	566	2899	2894	-0.693	Error	Error	1108	1791	0	0	1116	1778	0	0	0	0
3	18	6	"COX4"	"YGL187C"	13890	31120	110	20747	19415	5535	92	98	33	100	100	0	9924	8976	2639	135	139	30	100	100	0	0	0	0	0	0	0	0	0	0	0	0	0	0	0	0	0	0	0	2.110	2.186	2.148	2.233	1.281	2.236	0.931	0.000	0.000	0.000	0.000	0.000	0.000	0.000	0.000	0.000	0.000	0.000	0.000	0.000	0.000	80	574	30444	28164	1.077	Error	Error	20655	9789	0	0	19323	8841	0	0	0	0
3	19	6	"KEX1"	"YGL203C"	14080	31120	100	2538	2518	429	87	91	27	100	100	0	1708	1617	377	136	140	31	100	100	0	0	0	0	0	0	0	0	0	0	0	0	0	0	0	0	0	0	0	1.559	1.641	1.644	1.686	1.286	1.609	0.918	0.000	0.000	0.000	0.000	0.000	0.000	0.000	0.000	0.000	0.000	0.000	0.000	0.000	0.000	80	496	4023	3912	0.641	Error	Error	2451	1572	0	0	2431	1481	0	0	0	0
3	20	6	""	"YGL219C"	14290	31110	110	3463	3508	780	77	80	21	100	100	0	1536	1578	291	127	128	22	100	100	0	0	0	0	0	0	0	0	0	0	0	0	0	0	0	0	0	0	0	2.403	2.365	2.388	2.334	1.255	2.456	0.912	0.000	0.000	0.000	0.000	0.000	0.000	0.000	0.000	0.000	0.000	0.000	0.000	0.000	0.000	80	576	4795	4882	1.265	Error	Error	3386	1409	0	0	3431	1451	0	0	0	0
3	21	6	""	"YGL235W"	14490	31120	110	1055	1032	244	72	75	19	100	100	0	881	857	211	122	124	22	100	100	0	0	0	0	0	0	0	0	0	0	0	0	0	0	0	0	0	0	0	1.295	1.306	1.312	1.337	1.276	1.297	0.923	0.000	0.000	0.000	0.000	0.000	0.000	0.000	0.000	0.000	0.000	0.000	0.000	0.000	0.000	80	590	1742	1695	0.373	Error	Error	983	759	0	0	960	735	0	0	0	0
3	1	7	""	"YGL157W"	10480	31300	110	6240	6560	2314	99	157	228	100	100	0	4001	4318	1608	138	191	243	100	100	0	0	0	0	0	0	0	0	0	0	0	0	0	0	0	0	0	0	0	1.590	1.546	1.470	1.572	1.359	1.530	0.910	0.000	0.000	0.000	0.000	0.000	0.000	0.000	0.000	0.000	0.000	0.000	0.000	0.000	0.000	80	572	10004	10641	0.669	Error	Error	6141	3863	0	0	6461	4180	0	0	0	0
3	2	7	"KEM1"	"YGL173C"	10680	31300	110	3242	3152	628	102	114	78	100	100	0	2943	2880	777	153	186	150	100	100	0	0	0	0	0	0	0	0	0	0	0	0	0	0	0	0	0	0	0	1.125	1.118	1.125	1.147	1.234	1.080	0.947	0.000	0.000	0.000	0.000	0.000	0.000	0.000	0.000	0.000	0.000	0.000	0.000	0.000	0.000	80	566	5930	5777	0.170	Error	Error	3140	2790	0	0	3050	2727	0	0	0	0
3	3	7	"RPS26A"	"YGL189C"	10890	31300	110	4955	4581	1569	109	124	59	100	100	0	28453	25481	9350	185	208	89	100	100	0	0	0	0	0	0	0	0	0	0	0	0	0	0	0	0	0	0	0	0.171	0.177	0.172	0.182	1.324	0.169	0.926	0.000	0.000	0.000	0.000	0.000	0.000	0.000	0.000	0.000	0.000	0.000	0.000	0.000	0.000	80	566	33114	29768	-2.544	Error	Error	4846	28268	0	0	4472	25296	0	0	0	0
3	4	7	"POX1"	"YGL205W"	11090	31300	110	429	441	108	89	95	39	100	100	0	393	386	98	136	144	41	97	95	0	0	0	0	0	0	0	0	0	0	0	0	0	0	0	0	0	0	0	1.323	1.408	1.321	1.409	1.408	1.335	0.771	0.000	0.000	0.000	0.000	0.000	0.000	0.000	0.000	0.000	0.000	0.000	0.000	0.000	0.000	80	558	597	602	0.404	Error	Error	340	257	0	0	352	250	0	0	0	0
3	5	7	"NIF3"	"YGL221C"	11290	31300	110	4031	4216	1157	92	100	43	100	100	0	3243	3263	967	139	149	56	100	100	0	0	0	0	0	0	0	0	0	0	0	0	0	0	0	0	0	0	0	1.269	1.320	1.289	1.344	1.223	1.307	0.917	0.000	0.000	0.000	0.000	0.000	0.000	0.000	0.000	0.000	0.000	0.000	0.000	0.000	0.000	80	558	7043	7248	0.344	Error	Error	3939	3104	0	0	4124	3124	0	0	0	0
3	6	7	"HAP2"	"YGL237C"	11490	31300	110	2082	2062	472	100	107	35	100	100	0	1859	1702	456	151	157	41	100	100	0	0	0	0	0	0	0	0	0	0	0	0	0	0	0	0	0	0	0	1.160	1.265	1.236	1.307	1.283	1.253	0.916	0.000	0.000	0.000	0.000	0.000	0.000	0.000	0.000	0.000	0.000	0.000	0.000	0.000	0.000	80	558	3690	3513	0.215	Error	Error	1982	1708	0	0	1962	1551	0	0	0	0
3	7	7	""	"YGL159W"	11690	31300	110	1270	1312	295	116	122	37	100	100	0	886	861	212	151	157	36	100	100	0	0	0	0	0	0	0	0	0	0	0	0	0	0	0	0	0	0	0	1.570	1.685	1.663	1.725	1.288	1.721	0.897	0.000	0.000	0.000	0.000	0.000	0.000	0.000	0.000	0.000	0.000	0.000	0.000	0.000	0.000	80	556	1889	1906	0.651	Error	Error	1154	735	0	0	1196	710	0	0	0	0
3	8	7	"SAE2"	"YGL175C"	11880	31310	100	394	401	94	111	115	31	100	100	0	400	395	96	143	146	32	97	96	0	0	0	0	0	0	0	0	0	0	0	0	0	0	0	0	0	0	0	1.101	1.151	1.101	1.150	1.472	1.156	0.759	0.000	0.000	0.000	0.000	0.000	0.000	0.000	0.000	0.000	0.000	0.000	0.000	0.000	0.000	80	507	540	542	0.139	Error	Error	283	257	0	0	290	252	0	0	0	0
3	9	7	"COX13"	"YGL191W"	12090	31310	100	9813	9151	2277	120	129	45	100	100	0	4369	4077	1078	146	153	38	100	100	0	0	0	0	0	0	0	0	0	0	0	0	0	0	0	0	0	0	0	2.295	2.297	2.310	2.352	1.242	2.315	0.938	0.000	0.000	0.000	0.000	0.000	0.000	0.000	0.000	0.000	0.000	0.000	0.000	0.000	0.000	80	513	13916	12962	1.199	Error	Error	9693	4223	0	0	9031	3931	0	0	0	0
3	10	7	"SPT16"	"YGL207W"	12290	31310	100	2771	2777	810	117	124	39	100	100	0	2508	2461	776	173	184	56	100	100	0	0	0	0	0	0	0	0	0	0	0	0	0	0	0	0	0	0	0	1.137	1.163	1.170	1.182	1.225	1.135	0.942	0.000	0.000	0.000	0.000	0.000	0.000	0.000	0.000	0.000	0.000	0.000	0.000	0.000	0.000	80	505	4989	4948	0.185	Error	Error	2654	2335	0	0	2660	2288	0	0	0	0
3	11	7	""	"YGL223C"	12490	31310	100	1396	1526	384	93	96	26	100	100	0	1097	1194	351	135	141	34	100	100	0	0	0	0	0	0	0	0	0	0	0	0	0	0	0	0	0	0	0	1.354	1.353	1.390	1.378	1.201	1.330	0.882	0.000	0.000	0.000	0.000	0.000	0.000	0.000	0.000	0.000	0.000	0.000	0.000	0.000	0.000	80	513	2265	2492	0.438	Error	Error	1303	962	0	0	1433	1059	0	0	0	0
3	12	7	""	"YGL239C"	12690	31310	100	446	438	75	95	101	32	100	100	0	503	501	93	133	136	26	100	100	0	0	0	0	0	0	0	0	0	0	0	0	0	0	0	0	0	0	0	0.949	0.932	0.957	0.940	1.314	0.912	0.836	0.000	0.000	0.000	0.000	0.000	0.000	0.000	0.000	0.000	0.000	0.000	0.000	0.000	0.000	80	498	721	711	-0.076	Error	Error	351	370	0	0	343	368	0	0	0	0
3	13	7	""	"YGL161C"	12880	31310	100	7577	8205	1774	110	113	32	100	100	0	3186	3267	673	138	141	28	100	100	0	0	0	0	0	0	0	0	0	0	0	0	0	0	0	0	0	0	0	2.450	2.587	2.500	2.588	1.185	2.626	0.910	0.000	0.000	0.000	0.000	0.000	0.000	0.000	0.000	0.000	0.000	0.000	0.000	0.000	0.000	80	496	10515	11224	1.293	Error	Error	7467	3048	0	0	8095	3129	0	0	0	0
3	14	7	""	"YGL177W"	13080	31310	110	576	533	140	131	144	124	92	83	0	505	458	145	145	158	79	87	83	0	0	0	0	0	0	0	0	0	0	0	0	0	0	0	0	0	0	0	1.236	1.284	1.213	1.303	1.455	1.231	0.836	0.000	0.000	0.000	0.000	0.000	0.000	0.000	0.000	0.000	0.000	0.000	0.000	0.000	0.000	80	566	805	715	0.306	Error	Error	445	360	0	0	402	313	0	0	0	0
3	15	7	""	"YGL193C"	13290	31310	110	671	657	144	158	162	49	100	100	0	408	374	119	157	161	35	86	83	0	0	0	0	0	0	0	0	0	0	0	0	0	0	0	0	0	0	0	2.044	2.300	2.074	2.417	1.925	2.263	0.693	0.000	0.000	0.000	0.000	0.000	0.000	0.000	0.000	0.000	0.000	0.000	0.000	0.000	0.000	80	566	764	716	1.031	Error	Error	513	251	0	0	499	217	0	0	0	0
3	16	7	"MIG2"	"YGL209W"	13480	31310	110	2026	1963	454	156	167	87	100	100	0	1980	1896	460	178	197	125	100	98	0	0	0	0	0	0	0	0	0	0	0	0	0	0	0	0	0	0	0	1.038	1.052	1.041	1.069	1.232	1.054	0.914	0.000	0.000	0.000	0.000	0.000	0.000	0.000	0.000	0.000	0.000	0.000	0.000	0.000	0.000	80	558	3672	3525	0.053	Error	Error	1870	1802	0	0	1807	1718	0	0	0	0
3	17	7	"GOG5"	"YGL225W"	13680	31310	110	4262	4581	1415	119	134	113	100	100	0	7270	7303	2561	167	212	334	100	100	0	0	0	0	0	0	0	0	0	0	0	0	0	0	0	0	0	0	0	0.583	0.625	0.615	0.639	1.222	0.613	0.930	0.000	0.000	0.000	0.000	0.000	0.000	0.000	0.000	0.000	0.000	0.000	0.000	0.000	0.000	80	574	11246	11598	-0.778	Error	Error	4143	7103	0	0	4462	7136	0	0	0	0
3	18	7	"KAP114"	"YGL241W"	13890	31320	90	1647	3164	3125	81	84	25	100	100	0	1191	2257	2065	130	133	23	100	100	0	0	0	0	0	0	0	0	0	0	0	0	0	0	0	0	0	0	0	1.476	1.449	1.321	1.372	1.696	1.516	0.908	0.000	0.000	0.000	0.000	0.000	0.000	0.000	0.000	0.000	0.000	0.000	0.000	0.000	0.000	52	408	2627	5210	0.562	Error	Error	1566	1061	0	0	3083	2127	0	0	0	0
3	19	7	"RNH70"	"YGR276C"	14080	31310	110	3460	3495	1166	88	110	171	100	100	0	2417	2357	820	141	167	215	100	98	0	0	0	0	0	0	0	0	0	0	0	0	0	0	0	0	0	0	0	1.482	1.537	1.473	1.589	1.314	1.573	0.914	0.000	0.000	0.000	0.000	0.000	0.000	0.000	0.000	0.000	0.000	0.000	0.000	0.000	0.000	80	558	5648	5623	0.567	Error	Error	3372	2276	0	0	3407	2216	0	0	0	0
3	20	7	"MAL12"	"YGR292W"	14280	31320	100	1043	1071	312	92	112	174	100	100	0	603	605	153	134	161	219	90	60	0	0	0	0	0	0	0	0	0	0	0	0	0	0	0	0	0	0	0	2.028	2.079	2.096	2.110	1.293	2.139	0.862	0.000	0.000	0.000	0.000	0.000	0.000	0.000	0.000	0.000	0.000	0.000	0.000	0.000	0.000	80	505	1420	1450	1.020	Error	Error	951	469	0	0	979	471	0	0	0	0
3	21	7	""	"YHL012W"	14480	31320	100	522	521	92	92	96	30	100	100	0	492	504	148	136	138	30	98	98	0	0	0	0	0	0	0	0	0	0	0	0	0	0	0	0	0	0	0	1.208	1.166	1.148	1.238	1.427	1.070	0.848	0.000	0.000	0.000	0.000	0.000	0.000	0.000	0.000	0.000	0.000	0.000	0.000	0.000	0.000	80	511	786	797	0.272	Error	Error	430	356	0	0	429	368	0	0	0	0
3	1	8	"WSC4"	"YHL028W"	10480	31500	110	1424	1536	538	82	110	126	100	100	0	1298	1456	773	126	151	122	96	92	0	0	0	0	0	0	0	0	0	0	0	0	0	0	0	0	0	0	0	1.145	1.093	1.108	1.313	1.735	0.940	0.873	0.000	0.000	0.000	0.000	0.000	0.000	0.000	0.000	0.000	0.000	0.000	0.000	0.000	0.000	80	590	2514	2784	0.195	Error	Error	1342	1172	0	0	1454	1330	0	0	0	0
3	2	8	""	"YHL044W"	10680	31500	110	884	899	180	84	91	37	100	100	0	264	261	52	129	144	62	88	61	0	0	0	0	0	0	0	0	0	0	0	0	0	0	0	0	0	0	0	5.926	6.174	6.161	6.427	1.498	6.139	0.708	0.000	0.000	0.000	0.000	0.000	0.000	0.000	0.000	0.000	0.000	0.000	0.000	0.000	0.000	80	585	935	947	2.567	Error	Error	800	135	0	0	815	132	0	0	0	0
3	3	8	""	"YHR009C"	10890	31500	110	2384	2409	489	94	110	68	100	100	0	2428	2390	394	147	170	81	100	100	0	0	0	0	0	0	0	0	0	0	0	0	0	0	0	0	0	0	0	1.004	1.032	1.016	1.024	1.215	1.085	0.913	0.000	0.000	0.000	0.000	0.000	0.000	0.000	0.000	0.000	0.000	0.000	0.000	0.000	0.000	80	585	4571	4558	0.006	Error	Error	2290	2281	0	0	2315	2243	0	0	0	0
3	4	8	""	"YGR278W"	11090	31500	110	767	816	210	89	99	58	100	100	0	640	654	160	135	144	63	100	98	0	0	0	0	0	0	0	0	0	0	0	0	0	0	0	0	0	0	0	1.343	1.401	1.388	1.421	1.361	1.484	0.857	0.000	0.000	0.000	0.000	0.000	0.000	0.000	0.000	0.000	0.000	0.000	0.000	0.000	0.000	80	577	1183	1246	0.425	Error	Error	678	505	0	0	727	519	0	0	0	0
3	5	8	""	"YGR294W"	11290	31500	110	944	864	226	85	98	52	100	98	0	557	528	136	130	139	53	97	95	0	0	0	0	0	0	0	0	0	0	0	0	0	0	0	0	0	0	0	2.012	1.957	1.982	2.044	1.389	1.996	0.842	0.000	0.000	0.000	0.000	0.000	0.000	0.000	0.000	0.000	0.000	0.000	0.000	0.000	0.000	80	576	1286	1177	1.008	Error	Error	859	427	0	0	779	398	0	0	0	0
3	6	8	"YLF2"	"YHL014C"	11490	31500	110	1087	1132	288	102	113	55	100	100	0	1572	1625	556	143	153	66	100	100	0	0	0	0	0	0	0	0	0	0	0	0	0	0	0	0	0	0	0	0.689	0.695	0.695	0.722	1.269	0.652	0.885	0.000	0.000	0.000	0.000	0.000	0.000	0.000	0.000	0.000	0.000	0.000	0.000	0.000	0.000	80	576	2414	2512	-0.537	Error	Error	985	1429	0	0	1030	1482	0	0	0	0
3	7	8	"ECM29"	"YHL030W"	11690	31510	100	2638	2609	395	131	145	65	100	100	0	1844	1794	358	165	176	54	100	100	0	0	0	0	0	0	0	0	0	0	0	0	0	0	0	0	0	0	0	1.493	1.521	1.534	1.547	1.197	1.479	0.920	0.000	0.000	0.000	0.000	0.000	0.000	0.000	0.000	0.000	0.000	0.000	0.000	0.000	0.000	80	521	4186	4107	0.578	Error	Error	2507	1679	0	0	2478	1629	0	0	0	0
3	8	8	""	"YHL046C"	11900	31510	110	1284	1219	351	116	120	36	100	100	0	870	809	241	153	158	38	97	95	0	0	0	0	0	0	0	0	0	0	0	0	0	0	0	0	0	0	0	1.629	1.681	1.665	1.814	1.426	1.701	0.918	0.000	0.000	0.000	0.000	0.000	0.000	0.000	0.000	0.000	0.000	0.000	0.000	0.000	0.000	80	555	1885	1759	0.704	Error	Error	1168	717	0	0	1103	656	0	0	0	0
3	9	8	""	"YHR011W"	12080	31510	100	1200	1303	319	127	134	46	100	100	0	796	831	185	144	147	32	100	100	0	0	0	0	0	0	0	0	0	0	0	0	0	0	0	0	0	0	0	1.646	1.712	1.652	1.720	1.221	1.705	0.912	0.000	0.000	0.000	0.000	0.000	0.000	0.000	0.000	0.000	0.000	0.000	0.000	0.000	0.000	80	496	1725	1863	0.719	Error	Error	1073	652	0	0	1176	687	0	0	0	0
3	10	8	""	"YGR280C"	12290	31510	100	1118	1142	190	150	163	79	100	100	0	2077	2183	403	151	158	40	100	100	0	0	0	0	0	0	0	0	0	0	0	0	0	0	0	0	0	0	0	0.503	0.488	0.479	0.489	1.137	0.476	0.889	0.000	0.000	0.000	0.000	0.000	0.000	0.000	0.000	0.000	0.000	0.000	0.000	0.000	0.000	80	527	2894	3024	-0.993	Error	Error	968	1926	0	0	992	2032	0	0	0	0
3	11	8	"YRF1-3"	"YGR296W"	12500	31510	80	1188	2221	2304	80	83	25	100	100	0	694	1350	1257	122	123	21	100	100	0	0	0	0	0	0	0	0	0	0	0	0	0	0	0	0	0	0	0	1.937	1.743	1.836	1.850	2.011	1.892	0.835	0.000	0.000	0.000	0.000	0.000	0.000	0.000	0.000	0.000	0.000	0.000	0.000	0.000	0.000	52	334	1680	3369	0.954	Error	Error	1108	572	0	0	2141	1228	0	0	0	0
3	12	8	"DUR3"	"YHL016C"	12680	31510	110	556	592	128	89	96	64	100	100	0	445	438	114	127	131	33	98	98	0	0	0	0	0	0	0	0	0	0	0	0	0	0	0	0	0	0	0	1.469	1.617	1.568	1.722	1.581	1.535	0.850	0.000	0.000	0.000	0.000	0.000	0.000	0.000	0.000	0.000	0.000	0.000	0.000	0.000	0.000	80	558	785	814	0.554	Error	Error	467	318	0	0	503	311	0	0	0	0
3	13	8	"GUT1"	"YHL032C"	12880	31510	110	720	742	155	111	131	96	100	100	0	719	723	178	139	158	111	100	98	0	0	0	0	0	0	0	0	0	0	0	0	0	0	0	0	0	0	0	1.050	1.080	1.063	1.105	1.353	1.051	0.832	0.000	0.000	0.000	0.000	0.000	0.000	0.000	0.000	0.000	0.000	0.000	0.000	0.000	0.000	80	568	1189	1215	0.070	Error	Error	609	580	0	0	631	584	0	0	0	0
3	14	8	"COS8"	"YHL048W"	13080	31510	110	9306	9610	2012	145	184	204	100	100	0	1562	1507	338	149	187	196	100	100	0	0	0	0	0	0	0	0	0	0	0	0	0	0	0	0	0	0	0	6.483	6.970	6.795	7.082	1.197	7.158	0.852	0.000	0.000	0.000	0.000	0.000	0.000	0.000	0.000	0.000	0.000	0.000	0.000	0.000	0.000	80	568	10574	10823	2.697	Error	Error	9161	1413	0	0	9465	1358	0	0	0	0
3	15	8	"ARD1"	"YHR013C"	13280	31510	100	1466	1493	183	165	202	198	100	100	0	1527	1519	230	173	199	180	100	100	0	0	0	0	0	0	0	0	0	0	0	0	0	0	0	0	0	0	0	0.961	0.987	0.993	0.992	1.172	0.974	0.925	0.000	0.000	0.000	0.000	0.000	0.000	0.000	0.000	0.000	0.000	0.000	0.000	0.000	0.000	80	505	2655	2674	-0.058	Error	Error	1301	1354	0	0	1328	1346	0	0	0	0
3	16	8	"BGL2"	"YGR282C"	13480	31510	110	45353	43416	9575	191	243	486	100	100	0	14205	13256	3287	181	237	472	100	100	0	0	0	0	0	0	0	0	0	0	0	0	0	0	0	0	0	0	0	3.220	3.306	3.292	3.352	1.150	3.344	0.934	0.000	0.000	0.000	0.000	0.000	0.000	0.000	0.000	0.000	0.000	0.000	0.000	0.000	0.000	80	568	59186	56300	1.687	Error	Error	45162	14024	0	0	43225	13075	0	0	0	0
3	17	8	""	"YHL002W"	13680	31510	110	2525	2743	705	112	173	491	100	100	0	1461	1504	357	157	219	475	100	88	0	0	0	0	0	0	0	0	0	0	0	0	0	0	0	0	0	0	0	1.850	1.953	1.933	1.960	1.176	2.000	0.908	0.000	0.000	0.000	0.000	0.000	0.000	0.000	0.000	0.000	0.000	0.000	0.000	0.000	0.000	80	568	3717	3978	0.888	Error	Error	2413	1304	0	0	2631	1347	0	0	0	0
3	18	8	""	"YHL018W"	13880	31510	110	547	522	156	94	101	46	100	100	0	481	441	138	149	158	58	87	83	0	0	0	0	0	0	0	0	0	0	0	0	0	0	0	0	0	0	0	1.364	1.466	1.396	1.574	1.573	1.423	0.839	0.000	0.000	0.000	0.000	0.000	0.000	0.000	0.000	0.000	0.000	0.000	0.000	0.000	0.000	80	568	785	720	0.448	Error	Error	453	332	0	0	428	292	0	0	0	0
3	19	8	"SBP1"	"YHL034C"	14080	31510	110	6253	6343	842	81	91	56	100	100	0	6095	6187	988	134	146	73	100	100	0	0	0	0	0	0	0	0	0	0	0	0	0	0	0	0	0	0	0	1.035	1.035	1.028	1.039	1.129	1.035	0.933	0.000	0.000	0.000	0.000	0.000	0.000	0.000	0.000	0.000	0.000	0.000	0.000	0.000	0.000	80	568	12133	12315	0.050	Error	Error	6172	5961	0	0	6262	6053	0	0	0	0
3	20	8	""	"YHL050C"	14280	31510	110	11437	11198	1975	96	147	455	100	100	0	3785	3707	740	134	170	242	100	100	0	0	0	0	0	0	0	0	0	0	0	0	0	0	0	0	0	0	0	3.106	3.107	3.119	3.132	1.160	3.128	0.947	0.000	0.000	0.000	0.000	0.000	0.000	0.000	0.000	0.000	0.000	0.000	0.000	0.000	0.000	80	558	14992	14675	1.635	Error	Error	11341	3651	0	0	11102	3573	0	0	0	0
3	21	8	"MIP6"	"YHR015W"	14480	31510	110	631	650	124	115	151	400	88	2	0	389	389	84	143	167	216	67	1	0	0	0	0	0	0	0	0	0	0	0	0	0	0	0	0	0	0	0	2.098	2.175	2.171	2.287	1.442	2.191	0.838	0.000	0.000	0.000	0.000	0.000	0.000	0.000	0.000	0.000	0.000	0.000	0.000	0.000	0.000	80	589	762	781	1.069	Error	Error	516	246	0	0	535	246	0	0	0	0
3	1	9	""	"YIL086C"	10480	31700	90	400	1295	1684	67	76	40	96	92	0	255	903	1290	116	124	58	90	61	0	0	0	0	0	0	0	0	0	0	0	0	0	0	0	0	0	0	0	2.396	1.560	1.502	1.657	2.023	1.385	0.828	0.000	0.000	0.000	0.000	0.000	0.000	0.000	0.000	0.000	0.000	0.000	0.000	0.000	0.000	52	412	472	2015	1.260	Error	Error	333	139	0	0	1228	787	0	0	0	0
3	2	9	""	"YIL102C"	10690	31710	110	395	381	121	73	78	30	98	95	0	507	471	143	121	128	46	91	90	0	0	0	0	0	0	0	0	0	0	0	0	0	0	0	0	0	0	0	0.834	0.880	0.862	0.894	1.411	0.830	0.873	0.000	0.000	0.000	0.000	0.000	0.000	0.000	0.000	0.000	0.000	0.000	0.000	0.000	0.000	80	573	708	658	-0.262	Error	Error	322	386	0	0	308	350	0	0	0	0
3	3	9	"RHO3"	"YIL118W"	10880	31710	110	6854	6944	2692	87	145	364	100	100	0	3883	3906	1686	132	194	389	100	98	0	0	0	0	0	0	0	0	0	0	0	0	0	0	0	0	0	0	0	1.804	1.817	1.732	1.880	1.330	1.776	0.927	0.000	0.000	0.000	0.000	0.000	0.000	0.000	0.000	0.000	0.000	0.000	0.000	0.000	0.000	80	557	10518	10631	0.851	Error	Error	6767	3751	0	0	6857	3774	0	0	0	0
3	4	9	"FLX1"	"YIL134W"	11080	31710	110	1355	1384	337	97	158	363	100	95	0	1294	1328	340	140	206	395	100	88	0	0	0	0	0	0	0	0	0	0	0	0	0	0	0	0	0	0	0	1.090	1.083	1.100	1.093	1.160	1.074	0.930	0.000	0.000	0.000	0.000	0.000	0.000	0.000	0.000	0.000	0.000	0.000	0.000	0.000	0.000	80	575	2412	2475	0.124	Error	Error	1258	1154	0	0	1287	1188	0	0	0	0
3	5	9	"DNA43"	"YIL150C"	11290	31710	110	453	464	123	82	95	70	100	98	0	530	515	136	128	146	103	96	87	0	0	0	0	0	0	0	0	0	0	0	0	0	0	0	0	0	0	0	0.923	0.987	0.983	1.019	1.375	0.987	0.858	0.000	0.000	0.000	0.000	0.000	0.000	0.000	0.000	0.000	0.000	0.000	0.000	0.000	0.000	80	584	773	769	-0.116	Error	Error	371	402	0	0	382	387	0	0	0	0
3	6	9	""	"YIL166C"	11490	31710	110	924	885	202	96	107	55	100	100	0	1075	1043	285	137	147	61	100	100	0	0	0	0	0	0	0	0	0	0	0	0	0	0	0	0	0	0	0	0.883	0.871	0.878	0.900	1.269	0.836	0.920	0.000	0.000	0.000	0.000	0.000	0.000	0.000	0.000	0.000	0.000	0.000	0.000	0.000	0.000	80	566	1766	1695	-0.180	Error	Error	828	938	0	0	789	906	0	0	0	0
3	7	9	""	"YIL088C"	11690	31710	110	5428	5664	1443	132	163	199	100	100	0	4153	4214	1098	169	201	239	100	100	0	0	0	0	0	0	0	0	0	0	0	0	0	0	0	0	0	0	0	1.329	1.368	1.327	1.378	1.155	1.375	0.928	0.000	0.000	0.000	0.000	0.000	0.000	0.000	0.000	0.000	0.000	0.000	0.000	0.000	0.000	80	558	9280	9577	0.411	Error	Error	5296	3984	0	0	5532	4045	0	0	0	0
3	8	9	""	"YIL104C"	11890	31710	110	6957	6633	2027	117	173	447	100	100	0	12396	11722	3147	161	299	1037	100	100	0	0	0	0	0	0	0	0	0	0	0	0	0	0	0	0	0	0	0	0.559	0.564	0.560	0.555	1.166	0.573	0.936	0.000	0.000	0.000	0.000	0.000	0.000	0.000	0.000	0.000	0.000	0.000	0.000	0.000	0.000	80	568	19075	18077	-0.839	Error	Error	6840	12235	0	0	6516	11561	0	0	0	0
3	9	9	""	"YIL120W"	12090	31710	110	590	587	77	129	168	389	82	0	0	558	552	101	146	254	981	0	0	0	0	0	0	0	0	0	0	0	0	0	0	0	0	0	0	0	0	0	1.119	1.128	1.092	1.157	1.360	1.117	0.850	0.000	0.000	0.000	0.000	0.000	0.000	0.000	0.000	0.000	0.000	0.000	0.000	0.000	0.000	80	558	873	864	0.162	Error	Error	461	412	0	0	458	406	0	0	0	0
3	10	9	"OM45"	"YIL136W"	12280	31710	100	15593	15909	1724	160	368	1361	100	100	0	956	930	228	141	166	146	100	97	0	0	0	0	0	0	0	0	0	0	0	0	0	0	0	0	0	0	0	18.936	19.961	18.581	20.987	1.421	19.076	0.866	0.000	0.000	0.000	0.000	0.000	0.000	0.000	0.000	0.000	0.000	0.000	0.000	0.000	0.000	80	499	16248	16538	4.243	Error	Error	15433	815	0	0	15749	789	0	0	0	0
3	11	9	""	"YIL152W"	12480	31710	110	1624	1601	264	95	270	1274	87	0	0	1159	1103	267	129	151	135	100	100	0	0	0	0	0	0	0	0	0	0	0	0	0	0	0	0	0	0	0	1.484	1.546	1.588	1.602	1.304	1.509	0.918	0.000	0.000	0.000	0.000	0.000	0.000	0.000	0.000	0.000	0.000	0.000	0.000	0.000	0.000	80	578	2559	2480	0.570	Error	Error	1529	1030	0	0	1506	974	0	0	0	0
3	12	9	"SDL1"	"YIL168W"	12680	31710	110	2607	2568	330	101	131	195	100	100	0	370	352	93	133	141	48	92	88	0	0	0	0	0	0	0	0	0	0	0	0	0	0	0	0	0	0	0	10.574	11.265	10.755	12.029	1.628	10.449	0.805	0.000	0.000	0.000	0.000	0.000	0.000	0.000	0.000	0.000	0.000	0.000	0.000	0.000	0.000	80	576	2743	2686	3.402	Error	Error	2506	237	0	0	2467	219	0	0	0	0
3	13	9	""	"YIL090W"	12890	31710	110	1811	1834	385	114	136	166	100	100	0	2320	2295	453	143	149	44	100	100	0	0	0	0	0	0	0	0	0	0	0	0	0	0	0	0	0	0	0	0.780	0.799	0.764	0.802	1.278	0.782	0.891	0.000	0.000	0.000	0.000	0.000	0.000	0.000	0.000	0.000	0.000	0.000	0.000	0.000	0.000	80	566	3874	3872	-0.359	Error	Error	1697	2177	0	0	1720	2152	0	0	0	0
3	14	9	"MOB1"	"YIL106W"	13080	31710	110	1864	1957	477	120	142	139	100	100	0	1137	1177	320	146	165	123	100	100	0	0	0	0	0	0	0	0	0	0	0	0	0	0	0	0	0	0	0	1.760	1.782	1.784	1.822	1.211	1.775	0.924	0.000	0.000	0.000	0.000	0.000	0.000	0.000	0.000	0.000	0.000	0.000	0.000	0.000	0.000	80	558	2735	2868	0.815	Error	Error	1744	991	0	0	1837	1031	0	0	0	0
3	15	9	""	"YIL122W"	13280	31710	110	921	902	288	130	156	144	98	95	0	731	688	227	157	181	130	90	81	0	0	0	0	0	0	0	0	0	0	0	0	0	0	0	0	0	0	0	1.378	1.454	1.462	1.598	1.656	1.460	0.897	0.000	0.000	0.000	0.000	0.000	0.000	0.000	0.000	0.000	0.000	0.000	0.000	0.000	0.000	80	568	1365	1303	0.463	Error	Error	791	574	0	0	772	531	0	0	0	0
3	16	9	"TPM2"	"YIL138C"	13480	31710	110	7500	7641	1456	126	188	424	100	100	0	4083	4056	872	159	205	323	100	100	0	0	0	0	0	0	0	0	0	0	0	0	0	0	0	0	0	0	0	1.879	1.928	1.907	1.953	1.222	1.938	0.936	0.000	0.000	0.000	0.000	0.000	0.000	0.000	0.000	0.000	0.000	0.000	0.000	0.000	0.000	80	568	11298	11412	0.910	Error	Error	7374	3924	0	0	7515	3897	0	0	0	0
3	17	9	"IMP2'"	"YIL154C"	13680	31710	110	783	844	235	92	140	404	97	33	0	675	680	238	136	186	321	80	32	0	0	0	0	0	0	0	0	0	0	0	0	0	0	0	0	0	0	0	1.282	1.382	1.297	1.518	1.610	1.296	0.874	0.000	0.000	0.000	0.000	0.000	0.000	0.000	0.000	0.000	0.000	0.000	0.000	0.000	0.000	80	568	1230	1296	0.358	Error	Error	691	539	0	0	752	544	0	0	0	0
3	18	9	"HXT12"	"YIL170W"	13880	31710	110	772	823	290	83	98	86	100	100	0	1072	1082	392	133	158	128	100	98	0	0	0	0	0	0	0	0	0	0	0	0	0	0	0	0	0	0	0	0.734	0.780	0.782	0.801	1.355	0.779	0.888	0.000	0.000	0.000	0.000	0.000	0.000	0.000	0.000	0.000	0.000	0.000	0.000	0.000	0.000	80	585	1628	1689	-0.447	Error	Error	689	939	0	0	740	949	0	0	0	0
3	19	9	""	"YIL092W"	14090	31710	110	727	729	178	70	76	39	100	100	0	812	798	184	123	132	81	100	100	0	0	0	0	0	0	0	0	0	0	0	0	0	0	0	0	0	0	0	0.954	0.976	0.996	0.980	1.257	0.991	0.898	0.000	0.000	0.000	0.000	0.000	0.000	0.000	0.000	0.000	0.000	0.000	0.000	0.000	0.000	80	584	1346	1334	-0.069	Error	Error	657	689	0	0	659	675	0	0	0	0
3	20	9	""	"YIL108W"	14290	31710	110	1768	1809	412	84	103	195	100	100	0	1044	1035	273	129	138	95	100	100	0	0	0	0	0	0	0	0	0	0	0	0	0	0	0	0	0	0	0	1.840	1.904	1.911	1.945	1.208	1.931	0.923	0.000	0.000	0.000	0.000	0.000	0.000	0.000	0.000	0.000	0.000	0.000	0.000	0.000	0.000	80	576	2599	2631	0.880	Error	Error	1684	915	0	0	1725	906	0	0	0	0
3	21	9	"AYR1"	"YIL124W"	14490	31720	110	12860	13114	2255	91	100	51	100	100	0	2915	2885	538	130	133	40	100	100	0	0	0	0	0	0	0	0	0	0	0	0	0	0	0	0	0	0	0	4.585	4.727	4.699	4.757	1.112	4.793	0.944	0.000	0.000	0.000	0.000	0.000	0.000	0.000	0.000	0.000	0.000	0.000	0.000	0.000	0.000	80	599	15554	15778	2.197	Error	Error	12769	2785	0	0	13023	2755	0	0	0	0
3	1	10	"SRO4"	"YIL140W"	10480	31900	110	1157	1229	354	71	83	94	100	100	0	973	975	283	118	130	88	100	96	0	0	0	0	0	0	0	0	0	0	0	0	0	0	0	0	0	0	0	1.270	1.351	1.299	1.390	1.404	1.400	0.892	0.000	0.000	0.000	0.000	0.000	0.000	0.000	0.000	0.000	0.000	0.000	0.000	0.000	0.000	80	608	1941	2015	0.345	Error	Error	1086	855	0	0	1158	857	0	0	0	0
3	2	10	"UBP7"	"YIL156W"	10690	31900	110	4032	4050	1384	75	89	95	100	100	0	3659	3610	1223	120	138	117	100	100	0	0	0	0	0	0	0	0	0	0	0	0	0	0	0	0	0	0	0	1.118	1.139	1.112	1.150	1.208	1.156	0.929	0.000	0.000	0.000	0.000	0.000	0.000	0.000	0.000	0.000	0.000	0.000	0.000	0.000	0.000	80	575	7496	7465	0.161	Error	Error	3957	3539	0	0	3975	3490	0	0	0	0
3	3	10	""	"YIL172C"	10890	31900	110	873	940	253	84	100	113	100	100	0	832	851	241	126	145	129	100	96	0	0	0	0	0	0	0	0	0	0	0	0	0	0	0	0	0	0	0	1.118	1.181	1.140	1.216	1.312	1.154	0.903	0.000	0.000	0.000	0.000	0.000	0.000	0.000	0.000	0.000	0.000	0.000	0.000	0.000	0.000	80	557	1495	1581	0.160	Error	Error	789	706	0	0	856	725	0	0	0	0
3	4	10	"BNA1"	"YJR025C"	11080	31900	110	14729	13849	3690	113	264	917	100	100	0	1807	1744	466	152	199	191	98	96	0	0	0	0	0	0	0	0	0	0	0	0	0	0	0	0	0	0	0	8.831	8.628	8.967	8.829	1.570	9.313	0.861	0.000	0.000	0.000	0.000	0.000	0.000	0.000	0.000	0.000	0.000	0.000	0.000	0.000	0.000	80	573	16271	15328	3.143	Error	Error	14616	1655	0	0	13736	1592	0	0	0	0
3	5	10	""	"YJR041C"	11300	31910	110	1616	1773	780	101	202	676	97	61	0	1156	1182	620	138	173	157	97	95	0	0	0	0	0	0	0	0	0	0	0	0	0	0	0	0	0	0	0	1.488	1.602	1.621	1.759	1.608	1.539	0.848	0.000	0.000	0.000	0.000	0.000	0.000	0.000	0.000	0.000	0.000	0.000	0.000	0.000	0.000	80	574	2533	2716	0.574	Error	Error	1515	1018	0	0	1672	1044	0	0	0	0
3	6	10	"CDC8"	"YJR057W"	11490	31900	110	2812	2898	791	97	114	96	100	100	0	2994	3154	985	138	159	170	100	100	0	0	0	0	0	0	0	0	0	0	0	0	0	0	0	0	0	0	0	0.951	0.929	0.936	0.943	1.195	0.924	0.927	0.000	0.000	0.000	0.000	0.000	0.000	0.000	0.000	0.000	0.000	0.000	0.000	0.000	0.000	80	564	5571	5817	-0.073	Error	Error	2715	2856	0	0	2801	3016	0	0	0	0
3	7	10	"OPI3"	"YJR073C"	11690	31900	110	12459	11866	3215	113	164	349	100	100	0	1689	1908	1037	149	181	243	100	96	0	0	0	0	0	0	0	0	0	0	0	0	0	0	0	0	0	0	0	8.017	6.682	8.535	7.264	1.735	7.897	0.595	0.000	0.000	0.000	0.000	0.000	0.000	0.000	0.000	0.000	0.000	0.000	0.000	0.000	0.000	80	567	13886	13512	3.003	Error	Error	12346	1540	0	0	11753	1759	0	0	0	0
3	8	10	"GRR1"	"YJR090C"	11900	31910	110	2142	2568	1161	108	144	311	100	100	0	2088	2180	670	143	165	304	97	97	0	0	0	0	0	0	0	0	0	0	0	0	0	0	0	0	0	0	0	1.046	1.208	1.032	1.196	1.592	1.243	0.798	0.000	0.000	0.000	0.000	0.000	0.000	0.000	0.000	0.000	0.000	0.000	0.000	0.000	0.000	80	577	3979	4497	0.065	Error	Error	2034	1945	0	0	2460	2037	0	0	0	0
3	9	10	""	"YJR105W"	12100	31910	110	12513	12066	2595	117	162	196	100	100	0	8050	7408	2016	145	173	139	100	98	0	0	0	0	0	0	0	0	0	0	0	0	0	0	0	0	0	0	0	1.568	1.645	1.635	1.713	1.321	1.645	0.932	0.000	0.000	0.000	0.000	0.000	0.000	0.000	0.000	0.000	0.000	0.000	0.000	0.000	0.000	80	568	20301	19212	0.649	Error	Error	12396	7905	0	0	11949	7263	0	0	0	0
3	10	10	""	"YJR027W"	12300	31910	110	19978	18662	6841	104	165	443	100	100	0	959	1333	1053	139	163	134	100	100	0	0	0	0	0	0	0	0	0	0	0	0	0	0	0	0	0	0	0	24.237	15.543	25.767	17.297	2.398	25.297	0.273	0.000	0.000	0.000	0.000	0.000	0.000	0.000	0.000	0.000	0.000	0.000	0.000	0.000	0.000	80	559	20694	19752	4.599	Error	Error	19874	820	0	0	18558	1194	0	0	0	0
3	11	10	"POL32"	"YJR043C"	12490	31910	100	1797	2298	1547	89	94	28	100	100	0	1290	1660	1247	131	137	40	98	98	0	0	0	0	0	0	0	0	0	0	0	0	0	0	0	0	0	0	0	1.474	1.445	1.486	1.461	1.278	1.373	0.846	0.000	0.000	0.000	0.000	0.000	0.000	0.000	0.000	0.000	0.000	0.000	0.000	0.000	0.000	80	498	2867	3738	0.559	Error	Error	1708	1159	0	0	2209	1529	0	0	0	0
3	12	10	"PTK2"	"YJR059W"	12690	31910	100	4438	4854	1432	86	91	57	100	100	0	3219	3506	1139	128	134	35	100	98	0	0	0	0	0	0	0	0	0	0	0	0	0	0	0	0	0	0	0	1.408	1.411	1.443	1.476	1.573	1.415	0.918	0.000	0.000	0.000	0.000	0.000	0.000	0.000	0.000	0.000	0.000	0.000	0.000	0.000	0.000	80	505	7443	8146	0.494	Error	Error	4352	3091	0	0	4768	3378	0	0	0	0
3	13	10	"HOC1"	"YJR075W"	12890	31910	100	6445	6628	1592	83	88	27	100	100	0	4779	4700	1254	130	133	31	100	100	0	0	0	0	0	0	0	0	0	0	0	0	0	0	0	0	0	0	0	1.368	1.432	1.399	1.474	1.332	1.461	0.894	0.000	0.000	0.000	0.000	0.000	0.000	0.000	0.000	0.000	0.000	0.000	0.000	0.000	0.000	80	505	11011	11115	0.453	Error	Error	6362	4649	0	0	6545	4570	0	0	0	0
3	14	10	"BUD4"	"YJR092W"	13090	31910	100	598	1373	1594	87	95	58	100	100	0	499	925	1009	132	137	44	100	98	0	0	0	0	0	0	0	0	0	0	0	0	0	0	0	0	0	0	0	1.392	1.622	1.451	1.587	1.747	1.672	0.802	0.000	0.000	0.000	0.000	0.000	0.000	0.000	0.000	0.000	0.000	0.000	0.000	0.000	0.000	80	497	878	2079	0.478	Error	Error	511	367	0	0	1286	793	0	0	0	0
3	15	10	""	"YJR107W"	13280	31910	110	2160	2950	1738	95	111	76	100	100	0	1150	1694	1349	140	153	72	100	100	0	0	0	0	0	0	0	0	0	0	0	0	0	0	0	0	0	0	0	2.045	1.837	2.055	2.033	1.376	1.666	0.820	0.000	0.000	0.000	0.000	0.000	0.000	0.000	0.000	0.000	0.000	0.000	0.000	0.000	0.000	80	548	3075	4409	1.032	Error	Error	2065	1010	0	0	2855	1554	0	0	0	0
3	16	10	""	"YJR029W"	13470	31910	110	25356	22936	9529	87	235	1062	100	100	0	1458	1502	538	138	158	138	98	96	0	0	0	0	0	0	0	0	0	0	0	0	0	0	0	0	0	0	0	19.143	16.751	17.410	15.288	1.865	19.638	0.796	0.000	0.000	0.000	0.000	0.000	0.000	0.000	0.000	0.000	0.000	0.000	0.000	0.000	0.000	80	567	26589	24213	4.259	Error	Error	25269	1320	0	0	22849	1364	0	0	0	0
3	17	10	"SSC1"	"YJR045C"	13680	31910	110	5902	6018	1664	73	185	854	100	98	0	5732	5600	1996	128	155	165	100	100	0	0	0	0	0	0	0	0	0	0	0	0	0	0	0	0	0	0	0	1.040	1.086	1.065	1.136	1.334	1.051	0.902	0.000	0.000	0.000	0.000	0.000	0.000	0.000	0.000	0.000	0.000	0.000	0.000	0.000	0.000	80	594	11433	11417	0.057	Error	Error	5829	5604	0	0	5945	5472	0	0	0	0
3	18	10	""	"YJR061W"	13890	31920	110	1236	1785	1461	67	78	92	100	100	0	704	1130	1174	122	137	127	100	97	0	0	0	0	0	0	0	0	0	0	0	0	0	0	0	0	0	0	0	2.009	1.704	2.086	1.999	1.402	1.481	0.850	0.000	0.000	0.000	0.000	0.000	0.000	0.000	0.000	0.000	0.000	0.000	0.000	0.000	0.000	80	586	1751	2726	1.006	Error	Error	1169	582	0	0	1718	1008	0	0	0	0
3	19	10	"MIR1"	"YJR077C"	14090	31920	110	6385	6575	1550	67	69	17	100	100	0	3302	3425	1054	121	122	19	100	100	0	0	0	0	0	0	0	0	0	0	0	0	0	0	0	0	0	0	0	1.986	1.970	2.104	2.029	1.326	1.998	0.905	0.000	0.000	0.000	0.000	0.000	0.000	0.000	0.000	0.000	0.000	0.000	0.000	0.000	0.000	80	576	9499	9812	0.990	Error	Error	6318	3181	0	0	6508	3304	0	0	0	0
3	20	10	"IME1"	"YJR094C"	14290	31920	110	992	1603	1592	72	74	19	100	100	0	1504	1712	896	125	126	20	100	100	0	0	0	0	0	0	0	0	0	0	0	0	0	0	0	0	0	0	0	0.667	0.965	0.667	0.804	1.653	1.258	0.771	0.000	0.000	0.000	0.000	0.000	0.000	0.000	0.000	0.000	0.000	0.000	0.000	0.000	0.000	80	576	2299	3118	-0.584	Error	Error	920	1379	0	0	1531	1587	0	0	0	0
3	21	10	"CPA2"	"YJR109C"	14490	31920	100	2323	2962	1737	68	71	19	100	100	0	1950	2259	1007	122	124	25	100	100	0	0	0	0	0	0	0	0	0	0	0	0	0	0	0	0	0	0	0	1.234	1.354	1.257	1.308	1.255	1.467	0.911	0.000	0.000	0.000	0.000	0.000	0.000	0.000	0.000	0.000	0.000	0.000	0.000	0.000	0.000	80	518	4083	5031	0.303	Error	Error	2255	1828	0	0	2894	2137	0	0	0	0
3	1	11	"GEA1"	"YJR031C"	10500	32110	110	1344	1809	1549	76	82	35	100	100	0	1061	1260	755	120	123	29	98	98	0	0	0	0	0	0	0	0	0	0	0	0	0	0	0	0	0	0	0	1.348	1.520	1.393	1.480	1.553	1.770	0.868	0.000	0.000	0.000	0.000	0.000	0.000	0.000	0.000	0.000	0.000	0.000	0.000	0.000	0.000	80	600	2209	2873	0.430	Error	Error	1268	941	0	0	1733	1140	0	0	0	0
3	2	11	"ANB1"	"YJR047C"	10700	32110	100	4104	4038	2069	77	83	35	100	100	0	5630	6879	3329	120	126	45	100	100	0	0	0	0	0	0	0	0	0	0	0	0	0	0	0	0	0	0	0	0.731	0.586	0.528	0.566	1.638	0.542	0.701	0.000	0.000	0.000	0.000	0.000	0.000	0.000	0.000	0.000	0.000	0.000	0.000	0.000	0.000	80	513	9537	10720	-0.452	Error	Error	4027	5510	0	0	3961	6759	0	0	0	0
3	3	11	"RPA12"	"YJR063W"	10900	32110	100	1939	2841	2707	82	87	30	100	100	0	3138	3587	1920	127	137	64	98	98	0	0	0	0	0	0	0	0	0	0	0	0	0	0	0	0	0	0	0	0.617	0.797	0.575	0.665	1.887	1.022	0.738	0.000	0.000	0.000	0.000	0.000	0.000	0.000	0.000	0.000	0.000	0.000	0.000	0.000	0.000	80	504	4868	6219	-0.697	Error	Error	1857	3011	0	0	2759	3460	0	0	0	0
3	4	11	""	"YJR079W"	11090	32110	100	5195	5295	1610	96	120	112	100	100	0	2236	2483	1088	142	170	141	98	98	0	0	0	0	0	0	0	0	0	0	0	0	0	0	0	0	0	0	0	2.435	2.221	2.320	2.417	1.610	2.169	0.880	0.000	0.000	0.000	0.000	0.000	0.000	0.000	0.000	0.000	0.000	0.000	0.000	0.000	0.000	80	504	7193	7540	1.284	Error	Error	5099	2094	0	0	5199	2341	0	0	0	0
3	5	11	"SFC1"	"YJR095W"	11290	32110	100	1217	2082	1862	89	99	66	100	100	0	2136	2406	1043	134	151	109	98	98	0	0	0	0	0	0	0	0	0	0	0	0	0	0	0	0	0	0	0	0.563	0.877	0.627	0.717	1.623	1.163	0.690	0.000	0.000	0.000	0.000	0.000	0.000	0.000	0.000	0.000	0.000	0.000	0.000	0.000	0.000	80	496	3130	4265	-0.828	Error	Error	1128	2002	0	0	1993	2272	0	0	0	0
3	6	11	""	"YJR111C"	11490	32120	110	1806	2365	1626	88	103	93	100	100	0	1127	1507	1226	135	158	148	96	95	0	0	0	0	0	0	0	0	0	0	0	0	0	0	0	0	0	0	0	1.732	1.660	1.651	1.930	2.014	1.565	0.733	0.000	0.000	0.000	0.000	0.000	0.000	0.000	0.000	0.000	0.000	0.000	0.000	0.000	0.000	80	575	2710	3649	0.792	Error	Error	1718	992	0	0	2277	1372	0	0	0	0
3	7	11	""	"YKR020W"	11690	32100	110	1464	1523	615	104	139	184	100	98	0	1105	1110	416	148	184	181	98	98	0	0	0	0	0	0	0	0	0	0	0	0	0	0	0	0	0	0	0	1.421	1.475	1.402	1.454	1.383	1.476	0.863	0.000	0.000	0.000	0.000	0.000	0.000	0.000	0.000	0.000	0.000	0.000	0.000	0.000	0.000	80	586	2317	2381	0.507	Error	Error	1360	957	0	0	1419	962	0	0	0	0
3	8	11	"CAF4"	"YKR036C"	11900	32110	100	726	1302	1321	104	127	118	100	100	0	568	1028	1202	147	169	134	100	90	0	0	0	0	0	0	0	0	0	0	0	0	0	0	0	0	0	0	0	1.477	1.360	1.577	1.532	1.653	1.196	0.784	0.000	0.000	0.000	0.000	0.000	0.000	0.000	0.000	0.000	0.000	0.000	0.000	0.000	0.000	80	513	1043	2079	0.563	Error	Error	622	421	0	0	1198	881	0	0	0	0
3	9	11	"MRS4"	"YKR052C"	12100	32110	110	1890	2334	1302	110	126	80	100	100	0	806	1061	736	151	165	80	98	98	0	0	0	0	0	0	0	0	0	0	0	0	0	0	0	0	0	0	0	2.718	2.444	2.701	2.649	1.444	2.303	0.833	0.000	0.000	0.000	0.000	0.000	0.000	0.000	0.000	0.000	0.000	0.000	0.000	0.000	0.000	80	558	2435	3134	1.442	Error	Error	1780	655	0	0	2224	910	0	0	0	0
3	10	11	"BET3"	"YKR068C"	12290	32110	110	6712	6235	1865	97	104	46	100	100	0	3123	3132	1165	147	152	44	100	100	0	0	0	0	0	0	0	0	0	0	0	0	0	0	0	0	0	0	0	2.223	2.056	2.040	2.190	1.397	2.025	0.919	0.000	0.000	0.000	0.000	0.000	0.000	0.000	0.000	0.000	0.000	0.000	0.000	0.000	0.000	80	548	9591	9123	1.152	Error	Error	6615	2976	0	0	6138	2985	0	0	0	0
3	11	11	"HBS1"	"YKR084C"	12480	32110	100	1043	1132	580	85	99	76	100	97	0	804	885	576	139	157	91	86	83	0	0	0	0	0	0	0	0	0	0	0	0	0	0	0	0	0	0	0	1.441	1.403	1.570	1.740	1.965	1.253	0.883	0.000	0.000	0.000	0.000	0.000	0.000	0.000	0.000	0.000	0.000	0.000	0.000	0.000	0.000	80	506	1623	1793	0.527	Error	Error	958	665	0	0	1047	746	0	0	0	0
3	12	11	""	"YKR100C"	12690	32110	110	1321	1389	688	76	84	61	97	97	0	767	738	423	125	138	79	88	83	0	0	0	0	0	0	0	0	0	0	0	0	0	0	0	0	0	0	0	1.939	2.142	2.225	2.327	1.478	1.991	0.901	0.000	0.000	0.000	0.000	0.000	0.000	0.000	0.000	0.000	0.000	0.000	0.000	0.000	0.000	80	566	1887	1926	0.956	Error	Error	1245	642	0	0	1313	613	0	0	0	0
3	13	11	""	"YKR022C"	12880	32110	110	3308	3468	988	79	91	85	100	100	0	1322	1555	1053	126	135	60	98	98	0	0	0	0	0	0	0	0	0	0	0	0	0	0	0	0	0	0	0	2.700	2.372	2.612	2.711	1.573	2.080	0.798	0.000	0.000	0.000	0.000	0.000	0.000	0.000	0.000	0.000	0.000	0.000	0.000	0.000	0.000	80	564	4425	4818	1.433	Error	Error	3229	1196	0	0	3389	1429	0	0	0	0
3	14	11	""	"YKR038C"	13090	32110	110	2922	3087	817	86	109	101	100	100	0	2091	2221	664	133	150	81	100	100	0	0	0	0	0	0	0	0	0	0	0	0	0	0	0	0	0	0	0	1.448	1.437	1.457	1.445	1.189	1.454	0.917	0.000	0.000	0.000	0.000	0.000	0.000	0.000	0.000	0.000	0.000	0.000	0.000	0.000	0.000	80	585	4794	5089	0.534	Error	Error	2836	1958	0	0	3001	2088	0	0	0	0
3	15	11	"DYN1"	"YKR054C"	13290	32110	100	465	1467	2021	76	94	86	100	100	0	376	992	1375	129	144	79	98	83	0	0	0	0	0	0	0	0	0	0	0	0	0	0	0	0	0	0	0	1.575	1.612	1.522	1.703	1.688	1.548	0.858	0.000	0.000	0.000	0.000	0.000	0.000	0.000	0.000	0.000	0.000	0.000	0.000	0.000	0.000	80	513	636	2254	0.655	Error	Error	389	247	0	0	1391	863	0	0	0	0
3	16	11	""	"YKR070W"	13490	32110	110	4777	4694	1001	77	111	598	100	98	0	2307	2418	953	132	141	58	100	100	0	0	0	0	0	0	0	0	0	0	0	0	0	0	0	0	0	0	0	2.161	2.020	2.119	2.084	1.366	1.992	0.862	0.000	0.000	0.000	0.000	0.000	0.000	0.000	0.000	0.000	0.000	0.000	0.000	0.000	0.000	80	578	6875	6903	1.112	Error	Error	4700	2175	0	0	4617	2286	0	0	0	0
3	17	11	"PRP16"	"YKR086W"	13690	32120	100	2899	3175	1185	77	82	33	100	100	0	1157	1463	882	136	147	48	100	100	0	0	0	0	0	0	0	0	0	0	0	0	0	0	0	0	0	0	0	2.764	2.335	2.767	2.547	1.378	2.157	0.832	0.000	0.000	0.000	0.000	0.000	0.000	0.000	0.000	0.000	0.000	0.000	0.000	0.000	0.000	80	514	3843	4425	1.467	Error	Error	2822	1021	0	0	3098	1327	0	0	0	0
3	18	11	"FLO10"	"YKR102W"	13890	32120	100	545	1476	2050	70	75	30	100	100	0	925	1383	1448	123	127	29	100	100	0	0	0	0	0	0	0	0	0	0	0	0	0	0	0	0	0	0	0	0.592	1.116	0.712	0.823	2.074	1.351	0.839	0.000	0.000	0.000	0.000	0.000	0.000	0.000	0.000	0.000	0.000	0.000	0.000	0.000	0.000	80	513	1277	2666	-0.756	Error	Error	475	802	0	0	1406	1260	0	0	0	0
3	19	11	"DBP7"	"YKR024C"	14100	32120	110	1167	2046	1800	69	77	55	100	100	0	1316	1710	1043	125	129	25	100	100	0	0	0	0	0	0	0	0	0	0	0	0	0	0	0	0	0	0	0	0.922	1.247	0.956	1.078	1.561	1.475	0.796	0.000	0.000	0.000	0.000	0.000	0.000	0.000	0.000	0.000	0.000	0.000	0.000	0.000	0.000	80	576	2289	3562	-0.117	Error	Error	1098	1191	0	0	1977	1585	0	0	0	0
3	20	11	""	"YKR040C"	14300	32120	110	1253	1325	400	70	78	56	100	100	0	1369	1509	501	127	130	25	100	100	0	0	0	0	0	0	0	0	0	0	0	0	0	0	0	0	0	0	0	0.952	0.908	0.922	0.924	1.365	0.877	0.858	0.000	0.000	0.000	0.000	0.000	0.000	0.000	0.000	0.000	0.000	0.000	0.000	0.000	0.000	80	559	2425	2637	-0.070	Error	Error	1183	1242	0	0	1255	1382	0	0	0	0
3	21	11	"RNC1"	"YKR056W"	14490	32120	100	1343	1960	1435	70	75	25	100	100	0	1816	2181	1157	126	130	30	100	100	0	0	0	0	0	0	0	0	0	0	0	0	0	0	0	0	0	0	0	0.753	0.920	0.778	0.851	1.438	1.020	0.843	0.000	0.000	0.000	0.000	0.000	0.000	0.000	0.000	0.000	0.000	0.000	0.000	0.000	0.000	80	511	2963	3945	-0.409	Error	Error	1273	1690	0	0	1890	2055	0	0	0	0
3	1	12	"SIS2"	"YKR072C"	10500	32310	110	1946	2113	644	80	87	46	100	100	0	1811	1887	590	119	123	26	100	100	0	0	0	0	0	0	0	0	0	0	0	0	0	0	0	0	0	0	0	1.103	1.150	1.099	1.169	1.422	1.158	0.887	0.000	0.000	0.000	0.000	0.000	0.000	0.000	0.000	0.000	0.000	0.000	0.000	0.000	0.000	80	581	3558	3801	0.141	Error	Error	1866	1692	0	0	2033	1768	0	0	0	0
3	2	12	""	"YKR088C"	10690	32310	100	4113	3953	956	90	101	43	100	100	0	2594	2507	672	128	137	56	100	100	0	0	0	0	0	0	0	0	0	0	0	0	0	0	0	0	0	0	0	1.631	1.624	1.645	1.669	1.463	1.644	0.915	0.000	0.000	0.000	0.000	0.000	0.000	0.000	0.000	0.000	0.000	0.000	0.000	0.000	0.000	80	495	6489	6242	0.706	Error	Error	4023	2466	0	0	3863	2379	0	0	0	0
3	3	12	""	"YKR104W"	10900	32310	100	329	1355	1906	100	111	56	100	85	0	348	1004	1377	146	158	74	92	60	0	0	0	0	0	0	0	0	0	0	0	0	0	0	0	0	0	0	0	1.134	1.463	1.271	1.373	2.108	1.488	0.719	0.000	0.000	0.000	0.000	0.000	0.000	0.000	0.000	0.000	0.000	0.000	0.000	0.000	0.000	80	505	431	2113	0.181	Error	Error	229	202	0	0	1255	858	0	0	0	0
3	4	12	"GCN3"	"YKR026C"	11090	32310	100	2087	2214	534	95	124	109	100	100	0	2894	2982	799	147	188	159	100	100	0	0	0	0	0	0	0	0	0	0	0	0	0	0	0	0	0	0	0	0.725	0.747	0.748	0.754	1.169	0.746	0.903	0.000	0.000	0.000	0.000	0.000	0.000	0.000	0.000	0.000	0.000	0.000	0.000	0.000	0.000	80	496	4739	4954	-0.464	Error	Error	1992	2747	0	0	2119	2835	0	0	0	0
3	5	12	"UTH1"	"YKR042W"	11300	32310	120	3715	3724	1481	88	106	68	100	99	0	6050	6240	2875	137	161	115	98	97	0	0	0	0	0	0	0	0	0	0	0	0	0	0	0	0	0	0	0	0.613	0.596	0.623	0.644	1.619	0.582	0.917	0.000	0.000	0.000	0.000	0.000	0.000	0.000	0.000	0.000	0.000	0.000	0.000	0.000	0.000	120	635	9540	9739	-0.705	Error	Error	3627	5913	0	0	3636	6103	0	0	0	0
3	6	12	"GLG1"	"YKR058W"	11490	32310	110	2196	2334	914	89	104	62	100	100	0	1133	1242	523	142	154	60	100	100	0	0	0	0	0	0	0	0	0	0	0	0	0	0	0	0	0	0	0	2.126	2.041	2.053	2.088	1.315	2.032	0.863	0.000	0.000	0.000	0.000	0.000	0.000	0.000	0.000	0.000	0.000	0.000	0.000	0.000	0.000	80	530	3098	3345	1.088	Error	Error	2107	991	0	0	2245	1100	0	0	0	0
3	7	12	""	"YKR074W"	11690	32310	100	7531	7324	1692	99	120	93	100	100	0	3952	3719	1004	157	175	84	100	100	0	0	0	0	0	0	0	0	0	0	0	0	0	0	0	0	0	0	0	1.958	2.028	2.022	2.076	1.223	2.017	0.938	0.000	0.000	0.000	0.000	0.000	0.000	0.000	0.000	0.000	0.000	0.000	0.000	0.000	0.000	80	512	11227	10787	0.970	Error	Error	7432	3795	0	0	7225	3562	0	0	0	0
3	8	12	""	"YKR090W"	11890	32310	100	1523	2401	1873	106	118	58	100	100	0	1081	1609	1190	152	164	65	98	98	0	0	0	0	0	0	0	0	0	0	0	0	0	0	0	0	0	0	0	1.525	1.575	1.420	1.546	1.450	1.616	0.830	0.000	0.000	0.000	0.000	0.000	0.000	0.000	0.000	0.000	0.000	0.000	0.000	0.000	0.000	80	505	2346	3752	0.609	Error	Error	1417	929	0	0	2295	1457	0	0	0	0
3	9	12	""	"YKR106W"	12090	32310	110	4844	4698	1234	113	127	78	100	100	0	4505	4176	1381	159	174	102	100	100	0	0	0	0	0	0	0	0	0	0	0	0	0	0	0	0	0	0	0	1.089	1.141	1.117	1.201	1.398	1.076	0.921	0.000	0.000	0.000	0.000	0.000	0.000	0.000	0.000	0.000	0.000	0.000	0.000	0.000	0.000	80	568	9077	8602	0.122	Error	Error	4731	4346	0	0	4585	4017	0	0	0	0
3	10	12	""	"YLR231C"	12290	32310	110	3185	3393	964	112	135	141	100	100	0	1694	1665	397	164	191	125	100	100	0	0	0	0	0	0	0	0	0	0	0	0	0	0	0	0	0	0	0	2.008	2.186	2.156	2.181	1.191	2.302	0.934	0.000	0.000	0.000	0.000	0.000	0.000	0.000	0.000	0.000	0.000	0.000	0.000	0.000	0.000	80	568	4603	4782	1.006	Error	Error	3073	1530	0	0	3281	1501	0	0	0	0
3	11	12	""	"YLR247C"	12490	32310	100	4275	4318	1053	104	126	98	100	100	0	4314	4036	1277	165	211	222	100	100	0	0	0	0	0	0	0	0	0	0	0	0	0	0	0	0	0	0	0	1.005	1.089	1.081	1.130	1.242	1.019	0.917	0.000	0.000	0.000	0.000	0.000	0.000	0.000	0.000	0.000	0.000	0.000	0.000	0.000	0.000	80	505	8320	8085	0.008	Error	Error	4171	4149	0	0	4214	3871	0	0	0	0
3	12	12	"RED1"	"YLR263W"	12690	32310	110	564	531	131	87	100	75	100	95	0	520	490	151	137	165	206	82	37	0	0	0	0	0	0	0	0	0	0	0	0	0	0	0	0	0	0	0	1.245	1.258	1.285	1.420	1.639	1.201	0.881	0.000	0.000	0.000	0.000	0.000	0.000	0.000	0.000	0.000	0.000	0.000	0.000	0.000	0.000	80	564	860	797	0.317	Error	Error	477	383	0	0	444	353	0	0	0	0
3	13	12	""	"YLR279W"	12900	32320	130	544	681	661	97	109	74	95	91	0	479	550	502	140	149	58	91	86	0	0	0	0	0	0	0	0	0	0	0	0	0	0	0	0	0	0	0	1.319	1.424	1.401	1.541	2.104	1.334	0.750	0.000	0.000	0.000	0.000	0.000	0.000	0.000	0.000	0.000	0.000	0.000	0.000	0.000	0.000	120	686	786	994	0.399	Error	Error	447	339	0	0	584	410	0	0	0	0
3	14	12	""	"YLR294C"	13080	32320	110	16326	15998	5297	117	215	780	100	100	0	6863	6594	2264	156	234	624	100	100	0	0	0	0	0	0	0	0	0	0	0	0	0	0	0	0	0	0	0	2.417	2.467	2.451	2.503	1.227	2.444	0.939	0.000	0.000	0.000	0.000	0.000	0.000	0.000	0.000	0.000	0.000	0.000	0.000	0.000	0.000	80	533	22916	22319	1.273	Error	Error	16209	6707	0	0	15881	6438	0	0	0	0
3	15	12	"CDC25"	"YLR310C"	13290	32320	100	1124	1897	1729	86	165	697	87	36	0	810	1212	1014	136	205	582	62	23	0	0	0	0	0	0	0	0	0	0	0	0	0	0	0	0	0	0	0	1.540	1.683	1.513	1.629	1.438	1.779	0.823	0.000	0.000	0.000	0.000	0.000	0.000	0.000	0.000	0.000	0.000	0.000	0.000	0.000	0.000	80	512	1712	2887	0.623	Error	Error	1038	674	0	0	1811	1076	0	0	0	0
3	16	12	"EST1"	"YLR233C"	13480	32320	110	1047	1135	391	87	116	248	100	97	0	735	780	291	142	169	120	97	91	0	0	0	0	0	0	0	0	0	0	0	0	0	0	0	0	0	0	0	1.619	1.643	1.641	1.749	1.377	1.617	0.885	0.000	0.000	0.000	0.000	0.000	0.000	0.000	0.000	0.000	0.000	0.000	0.000	0.000	0.000	80	568	1553	1686	0.695	Error	Error	960	593	0	0	1048	638	0	0	0	0
3	17	12	"YEF3"	"YLR249W"	13680	32320	110	10608	10419	2127	95	175	619	100	100	0	30131	27984	7099	161	456	2270	100	100	0	0	0	0	0	0	0	0	0	0	0	0	0	0	0	0	0	0	0	0.351	0.371	0.361	0.379	1.236	0.361	0.946	0.000	0.000	0.000	0.000	0.000	0.000	0.000	0.000	0.000	0.000	0.000	0.000	0.000	0.000	80	568	40483	38147	-1.511	Error	Error	10513	29970	0	0	10324	27823	0	0	0	0
3	18	12	""	"YLR265C"	13880	32320	110	3596	3927	1459	78	154	600	100	100	0	629	604	176	131	388	2207	0	0	0	0	0	0	0	0	0	0	0	0	0	0	0	0	0	0	0	0	0	7.064	8.137	7.693	8.239	1.376	8.578	0.820	0.000	0.000	0.000	0.000	0.000	0.000	0.000	0.000	0.000	0.000	0.000	0.000	0.000	0.000	80	576	4016	4322	2.821	Error	Error	3518	498	0	0	3849	473	0	0	0	0
3	19	12	""	"YLR281C"	14090	32320	100	731	724	224	74	88	127	100	96	0	737	709	220	132	140	63	97	93	0	0	0	0	0	0	0	0	0	0	0	0	0	0	0	0	0	0	0	1.086	1.127	1.100	1.190	1.550	1.123	0.814	0.000	0.000	0.000	0.000	0.000	0.000	0.000	0.000	0.000	0.000	0.000	0.000	0.000	0.000	80	506	1262	1227	0.119	Error	Error	657	605	0	0	650	577	0	0	0	0
3	20	12	""	"YLR296W"	14280	32320	100	402	374	105	75	79	25	100	97	0	438	409	130	135	142	43	92	90	0	0	0	0	0	0	0	0	0	0	0	0	0	0	0	0	0	0	0	1.079	1.091	1.067	1.141	1.559	0.991	0.830	0.000	0.000	0.000	0.000	0.000	0.000	0.000	0.000	0.000	0.000	0.000	0.000	0.000	0.000	80	498	630	573	0.110	Error	Error	327	303	0	0	299	274	0	0	0	0
3	21	12	""	"YLR312C"	14480	32320	110	1969	1926	290	78	95	120	100	100	0	483	471	109	139	157	66	98	95	0	0	0	0	0	0	0	0	0	0	0	0	0	0	0	0	0	0	0	5.497	5.566	5.412	5.970	1.520	5.651	0.784	0.000	0.000	0.000	0.000	0.000	0.000	0.000	0.000	0.000	0.000	0.000	0.000	0.000	0.000	80	590	2235	2180	2.459	Error	Error	1891	344	0	0	1848	332	0	0	0	0
3	1	13	""	"YLR235C"	10480	32510	110	1442	1333	574	82	101	124	100	92	0	1374	1227	546	123	146	154	95	85	0	0	0	0	0	0	0	0	0	0	0	0	0	0	0	0	0	0	0	1.087	1.133	1.098	1.183	1.460	1.094	0.923	0.000	0.000	0.000	0.000	0.000	0.000	0.000	0.000	0.000	0.000	0.000	0.000	0.000	0.000	80	591	2611	2355	0.121	Error	Error	1360	1251	0	0	1251	1104	0	0	0	0
3	2	13	""	"YLR251W"	10700	32510	120	3805	3754	1349	105	123	122	100	99	0	662	609	221	133	157	149	85	80	0	0	0	0	0	0	0	0	0	0	0	0	0	0	0	0	0	0	0	6.994	7.666	7.559	8.229	1.513	7.830	0.901	0.000	0.000	0.000	0.000	0.000	0.000	0.000	0.000	0.000	0.000	0.000	0.000	0.000	0.000	120	644	4229	4125	2.806	Error	Error	3700	529	0	0	3649	476	0	0	0	0
3	3	13	"BOP2"	"YLR267W"	10890	32510	110	777	795	271	114	142	114	98	95	0	800	793	308	152	178	119	93	86	0	0	0	0	0	0	0	0	0	0	0	0	0	0	0	0	0	0	0	1.023	1.062	1.077	1.135	1.415	1.025	0.849	0.000	0.000	0.000	0.000	0.000	0.000	0.000	0.000	0.000	0.000	0.000	0.000	0.000	0.000	80	540	1311	1322	0.033	Error	Error	663	648	0	0	681	641	0	0	0	0
3	4	13	""	"YLR283W"	11090	32510	110	1268	1336	382	97	136	135	100	100	0	1041	1041	312	144	183	141	100	96	0	0	0	0	0	0	0	0	0	0	0	0	0	0	0	0	0	0	0	1.305	1.381	1.382	1.424	1.292	1.402	0.901	0.000	0.000	0.000	0.000	0.000	0.000	0.000	0.000	0.000	0.000	0.000	0.000	0.000	0.000	80	558	2068	2136	0.385	Error	Error	1171	897	0	0	1239	897	0	0	0	0
3	5	13	"YHC1"	"YLR298C"	11280	32510	110	1408	1459	390	92	127	151	100	100	0	877	847	257	139	165	118	97	95	0	0	0	0	0	0	0	0	0	0	0	0	0	0	0	0	0	0	0	1.783	1.931	1.893	2.052	1.463	1.943	0.918	0.000	0.000	0.000	0.000	0.000	0.000	0.000	0.000	0.000	0.000	0.000	0.000	0.000	0.000	80	553	2054	2075	0.834	Error	Error	1316	738	0	0	1367	708	0	0	0	0
3	6	13	"CDC3"	"YLR314C"	11490	32510	110	2414	2585	570	100	126	127	100	100	0	2232	2332	490	150	176	131	100	100	0	0	0	0	0	0	0	0	0	0	0	0	0	0	0	0	0	0	0	1.111	1.139	1.135	1.140	1.142	1.154	0.932	0.000	0.000	0.000	0.000	0.000	0.000	0.000	0.000	0.000	0.000	0.000	0.000	0.000	0.000	80	576	4396	4667	0.152	Error	Error	2314	2082	0	0	2485	2182	0	0	0	0
3	7	13	"THI7"	"YLR237W"	11690	32510	110	1176	1177	290	103	114	75	100	100	0	6793	6816	1426	177	212	251	100	100	0	0	0	0	0	0	0	0	0	0	0	0	0	0	0	0	0	0	0	0.162	0.162	0.164	0.160	1.194	0.167	0.911	0.000	0.000	0.000	0.000	0.000	0.000	0.000	0.000	0.000	0.000	0.000	0.000	0.000	0.000	80	568	7689	7713	-2.624	Error	Error	1073	6616	0	0	1074	6639	0	0	0	0
3	8	13	""	"YLR253W"	11890	32510	110	1700	1810	353	110	123	69	100	100	0	1768	1891	448	165	203	253	100	100	0	0	0	0	0	0	0	0	0	0	0	0	0	0	0	0	0	0	0	0.992	0.985	0.975	0.999	1.185	0.991	0.912	0.000	0.000	0.000	0.000	0.000	0.000	0.000	0.000	0.000	0.000	0.000	0.000	0.000	0.000	80	558	3193	3426	-0.012	Error	Error	1590	1603	0	0	1700	1726	0	0	0	0
3	9	13	""	"YLR269C"	12080	32510	110	3869	3693	1753	120	176	382	96	87	0	2518	2255	1103	168	222	307	92	85	0	0	0	0	0	0	0	0	0	0	0	0	0	0	0	0	0	0	0	1.595	1.712	1.727	1.849	1.533	1.716	0.920	0.000	0.000	0.000	0.000	0.000	0.000	0.000	0.000	0.000	0.000	0.000	0.000	0.000	0.000	80	567	6099	5660	0.674	Error	Error	3749	2350	0	0	3573	2087	0	0	0	0
3	10	13	""	"YLR285W"	12290	32510	110	1884	2009	737	119	167	323	100	97	0	2985	3194	1265	179	234	306	100	98	0	0	0	0	0	0	0	0	0	0	0	0	0	0	0	0	0	0	0	0.629	0.627	0.632	0.640	1.226	0.627	0.919	0.000	0.000	0.000	0.000	0.000	0.000	0.000	0.000	0.000	0.000	0.000	0.000	0.000	0.000	80	576	4571	4905	-0.669	Error	Error	1765	2806	0	0	1890	3015	0	0	0	0
3	11	13	"EXG1"	"YLR300W"	12490	32510	110	8912	8960	1268	115	156	349	100	100	0	12418	12342	2599	172	271	783	100	100	0	0	0	0	0	0	0	0	0	0	0	0	0	0	0	0	0	0	0	0.718	0.727	0.723	0.738	1.150	0.705	0.945	0.000	0.000	0.000	0.000	0.000	0.000	0.000	0.000	0.000	0.000	0.000	0.000	0.000	0.000	80	566	21043	21015	-0.477	Error	Error	8797	12246	0	0	8845	12170	0	0	0	0
3	12	13	"TAD3"	"YLR316C"	12700	32520	120	896	856	269	104	138	325	93	71	0	680	639	195	143	217	728	7	0	0	0	0	0	0	0	0	0	0	0	0	0	0	0	0	0	0	0	0	1.475	1.516	1.496	1.611	1.579	1.551	0.897	0.000	0.000	0.000	0.000	0.000	0.000	0.000	0.000	0.000	0.000	0.000	0.000	0.000	0.000	120	634	1329	1248	0.561	Error	Error	792	537	0	0	752	496	0	0	0	0
3	13	13	"MVP1"	"YMR004W"	12890	32510	110	1734	2193	1391	100	104	41	100	100	0	1052	1382	1153	140	146	43	100	100	0	0	0	0	0	0	0	0	0	0	0	0	0	0	0	0	0	0	0	1.792	1.685	1.816	1.889	1.513	1.515	0.824	0.000	0.000	0.000	0.000	0.000	0.000	0.000	0.000	0.000	0.000	0.000	0.000	0.000	0.000	80	514	2546	3335	0.841	Error	Error	1634	912	0	0	2093	1242	0	0	0	0
3	14	13	"FMS1"	"YMR020W"	13090	32510	110	4703	4944	1521	96	128	379	100	100	0	1622	1899	1047	146	164	254	98	98	0	0	0	0	0	0	0	0	0	0	0	0	0	0	0	0	0	0	0	3.121	2.766	3.070	3.036	1.510	2.676	0.836	0.000	0.000	0.000	0.000	0.000	0.000	0.000	0.000	0.000	0.000	0.000	0.000	0.000	0.000	80	567	6083	6601	1.642	Error	Error	4607	1476	0	0	4848	1753	0	0	0	0
3	15	13	"IMP2"	"YMR035W"	13290	32520	110	2758	3242	1444	92	213	1240	100	62	0	1406	1848	1098	140	143	29	100	100	0	0	0	0	0	0	0	0	0	0	0	0	0	0	0	0	0	0	0	2.106	1.844	2.017	1.983	1.372	1.757	0.888	0.000	0.000	0.000	0.000	0.000	0.000	0.000	0.000	0.000	0.000	0.000	0.000	0.000	0.000	80	576	3932	4858	1.074	Error	Error	2666	1266	0	0	3150	1708	0	0	0	0
3	16	13	""	"YMR051C"	13500	32520	110	45756	41858	17998	86	225	1282	100	100	3	1746	2045	1172	138	144	60	98	98	0	0	0	0	0	0	0	0	0	0	0	0	0	0	0	0	0	0	0	28.402	21.905	29.630	21.640	2.264	32.652	0.455	0.000	0.000	0.000	0.000	0.000	0.000	0.000	0.000	0.000	0.000	0.000	0.000	0.000	0.000	80	556	47278	43679	4.828	Error	Error	45670	1608	0	0	41772	1907	0	0	0	0
3	17	13	"SOV1"	"YMR066W"	13680	32520	100	1530	2344	1951	88	113	146	100	100	0	858	1477	1488	140	156	103	100	100	0	0	0	0	0	0	0	0	0	0	0	0	0	0	0	0	0	0	0	2.008	1.687	1.805	1.870	1.517	1.517	0.798	0.000	0.000	0.000	0.000	0.000	0.000	0.000	0.000	0.000	0.000	0.000	0.000	0.000	0.000	80	486	2160	3593	1.006	Error	Error	1442	718	0	0	2256	1337	0	0	0	0
3	18	13	"ISF1"	"YMR081C"	13880	32520	100	2480	2595	850	90	131	169	100	100	0	1697	1799	571	140	170	134	100	97	0	0	0	0	0	0	0	0	0	0	0	0	0	0	0	0	0	0	0	1.535	1.510	1.458	1.549	1.396	1.479	0.920	0.000	0.000	0.000	0.000	0.000	0.000	0.000	0.000	0.000	0.000	0.000	0.000	0.000	0.000	80	504	3947	4164	0.618	Error	Error	2390	1557	0	0	2505	1659	0	0	0	0
3	19	13	"PLB2"	"YMR006C"	14080	32520	100	1903	2298	1528	75	82	41	100	100	0	3665	3768	1548	132	143	73	98	98	0	0	0	0	0	0	0	0	0	0	0	0	0	0	0	0	0	0	0	0.517	0.611	0.488	0.587	1.929	0.636	0.673	0.000	0.000	0.000	0.000	0.000	0.000	0.000	0.000	0.000	0.000	0.000	0.000	0.000	0.000	80	505	5361	5859	-0.951	Error	Error	1828	3533	0	0	2223	3636	0	0	0	0
3	20	13	"QRI8"	"YMR022W"	14280	32520	100	5735	5781	1108	73	79	48	100	100	0	3912	3882	858	133	144	68	100	100	0	0	0	0	0	0	0	0	0	0	0	0	0	0	0	0	0	0	0	1.498	1.523	1.488	1.535	1.203	1.487	0.933	0.000	0.000	0.000	0.000	0.000	0.000	0.000	0.000	0.000	0.000	0.000	0.000	0.000	0.000	80	504	9441	9457	0.583	Error	Error	5662	3779	0	0	5708	3749	0	0	0	0
3	21	13	"MSN2"	"YMR037C"	14480	32520	100	1429	2883	2861	69	74	37	100	100	0	1556	2274	1648	127	135	59	100	100	0	0	0	0	0	0	0	0	0	0	0	0	0	0	0	0	0	0	0	0.952	1.311	0.985	1.090	1.552	1.539	0.829	0.000	0.000	0.000	0.000	0.000	0.000	0.000	0.000	0.000	0.000	0.000	0.000	0.000	0.000	80	518	2789	4961	-0.071	Error	Error	1360	1429	0	0	2814	2147	0	0	0	0
3	1	14	"FAR3"	"YMR052W"	10490	32710	100	1892	2132	1033	77	80	22	100	100	0	798	1093	886	122	124	24	100	100	0	0	0	0	0	0	0	0	0	0	0	0	0	0	0	0	0	0	0	2.685	2.116	2.629	2.445	1.413	1.827	0.764	0.000	0.000	0.000	0.000	0.000	0.000	0.000	0.000	0.000	0.000	0.000	0.000	0.000	0.000	80	511	2491	3026	1.425	Error	Error	1815	676	0	0	2055	971	0	0	0	0
3	2	14	""	"YMR068W"	10690	32710	100	1338	1901	1289	89	94	31	100	100	0	837	1166	886	130	136	32	100	100	0	0	0	0	0	0	0	0	0	0	0	0	0	0	0	0	0	0	0	1.767	1.749	1.759	1.835	1.456	1.653	0.849	0.000	0.000	0.000	0.000	0.000	0.000	0.000	0.000	0.000	0.000	0.000	0.000	0.000	0.000	80	494	1956	2848	0.821	Error	Error	1249	707	0	0	1812	1036	0	0	0	0
3	3	14	"ADH3"	"YMR083W"	10890	32710	110	10595	10121	2353	98	112	69	100	100	0	11449	10738	3205	141	159	94	100	100	0	0	0	0	0	0	0	0	0	0	0	0	0	0	0	0	0	0	0	0.928	0.946	0.950	0.974	1.248	0.919	0.934	0.000	0.000	0.000	0.000	0.000	0.000	0.000	0.000	0.000	0.000	0.000	0.000	0.000	0.000	80	554	21805	20620	-0.107	Error	Error	10497	11308	0	0	10023	10597	0	0	0	0
3	4	14	"PLB1"	"YMR008C"	11090	32710	110	14745	14871	5207	107	148	348	100	100	0	4917	4731	972	147	183	199	100	100	0	0	0	0	0	0	0	0	0	0	0	0	0	0	0	0	0	0	0	3.069	3.221	3.123	3.078	1.329	3.634	0.900	0.000	0.000	0.000	0.000	0.000	0.000	0.000	0.000	0.000	0.000	0.000	0.000	0.000	0.000	80	568	19408	19348	1.618	Error	Error	14638	4770	0	0	14764	4584	0	0	0	0
3	5	14	"MRPL3"	"YMR024W"	11290	32710	110	2900	3076	579	95	140	357	100	100	0	3519	3656	860	143	190	273	100	100	0	0	0	0	0	0	0	0	0	0	0	0	0	0	0	0	0	0	0	0.831	0.849	0.842	0.859	1.147	0.839	0.932	0.000	0.000	0.000	0.000	0.000	0.000	0.000	0.000	0.000	0.000	0.000	0.000	0.000	0.000	80	568	6181	6494	-0.267	Error	Error	2805	3376	0	0	2981	3513	0	0	0	0
3	6	14	"SUB1"	"YMR039C"	11490	32710	110	3645	3686	612	96	121	135	100	100	0	2072	2034	386	143	177	212	100	100	0	0	0	0	0	0	0	0	0	0	0	0	0	0	0	0	0	0	0	1.840	1.898	1.882	1.912	1.151	1.954	0.932	0.000	0.000	0.000	0.000	0.000	0.000	0.000	0.000	0.000	0.000	0.000	0.000	0.000	0.000	80	568	5478	5481	0.880	Error	Error	3549	1929	0	0	3590	1891	0	0	0	0
3	7	14	"STV1"	"YMR054W"	11690	32710	100	2750	2833	1524	95	109	81	100	100	0	2691	2605	1385	165	176	69	100	100	0	0	0	0	0	0	0	0	0	0	0	0	0	0	0	0	0	0	0	1.051	1.122	1.063	1.161	1.450	1.087	0.845	0.000	0.000	0.000	0.000	0.000	0.000	0.000	0.000	0.000	0.000	0.000	0.000	0.000	0.000	80	505	5181	5178	0.072	Error	Error	2655	2526	0	0	2738	2440	0	0	0	0
3	8	14	"MOT3"	"YMR070W"	11890	32710	110	2841	3444	2146	96	117	184	100	100	0	3779	3975	2346	178	214	300	100	98	0	0	0	0	0	0	0	0	0	0	0	0	0	0	0	0	0	0	0	0.762	0.882	0.834	0.885	1.388	0.929	0.903	0.000	0.000	0.000	0.000	0.000	0.000	0.000	0.000	0.000	0.000	0.000	0.000	0.000	0.000	80	576	6346	7145	-0.392	Error	Error	2745	3601	0	0	3348	3797	0	0	0	0
3	9	14	""	"YMR085W"	12100	32710	110	6908	6282	1810	107	131	243	100	100	0	19034	17378	5239	167	205	284	100	100	0	0	0	0	0	0	0	0	0	0	0	0	0	0	0	0	0	0	0	0.360	0.359	0.370	0.362	1.242	0.354	0.940	0.000	0.000	0.000	0.000	0.000	0.000	0.000	0.000	0.000	0.000	0.000	0.000	0.000	0.000	80	567	25668	23386	-1.472	Error	Error	6801	18867	0	0	6175	17211	0	0	0	0
3	10	14	""	"YMR010W"	12290	32710	110	2011	2141	725	107	121	112	100	100	0	2370	2616	1005	161	193	261	100	100	0	0	0	0	0	0	0	0	0	0	0	0	0	0	0	0	0	0	0	0.862	0.829	0.844	0.845	1.192	0.806	0.927	0.000	0.000	0.000	0.000	0.000	0.000	0.000	0.000	0.000	0.000	0.000	0.000	0.000	0.000	80	558	4113	4489	-0.214	Error	Error	1904	2209	0	0	2034	2455	0	0	0	0
3	11	14	"PEX12"	"YMR026C"	12490	32710	110	1915	2040	635	107	142	218	100	100	0	1207	1222	383	150	190	299	98	90	0	0	0	0	0	0	0	0	0	0	0	0	0	0	0	0	0	0	0	1.711	1.803	1.789	1.844	1.270	1.817	0.898	0.000	0.000	0.000	0.000	0.000	0.000	0.000	0.000	0.000	0.000	0.000	0.000	0.000	0.000	80	568	2865	3005	0.774	Error	Error	1808	1057	0	0	1933	1072	0	0	0	0
3	12	14	""	"YMR041C"	12690	32710	110	4009	4114	842	116	158	268	100	100	0	1719	1776	457	150	180	178	100	100	0	0	0	0	0	0	0	0	0	0	0	0	0	0	0	0	0	0	0	2.481	2.459	2.440	2.508	1.185	2.447	0.925	0.000	0.000	0.000	0.000	0.000	0.000	0.000	0.000	0.000	0.000	0.000	0.000	0.000	0.000	80	540	5462	5624	1.311	Error	Error	3893	1569	0	0	3998	1626	0	0	0	0
3	13	14	"AAC1"	"YMR056C"	12880	32710	110	2498	2493	368	114	182	313	100	100	0	403	378	92	153	180	145	82	21	0	0	0	0	0	0	0	0	0	0	0	0	0	0	0	0	0	0	0	9.536	10.573	9.503	11.388	1.769	10.286	0.755	0.000	0.000	0.000	0.000	0.000	0.000	0.000	0.000	0.000	0.000	0.000	0.000	0.000	0.000	80	558	2634	2604	3.253	Error	Error	2384	250	0	0	2379	225	0	0	0	0
3	14	14	"ABF2"	"YMR072W"	13080	32720	100	3303	3497	789	100	146	251	100	100	0	2637	2737	729	152	197	220	100	100	0	0	0	0	0	0	0	0	0	0	0	0	0	0	0	0	0	0	0	1.289	1.314	1.311	1.329	1.202	1.277	0.929	0.000	0.000	0.000	0.000	0.000	0.000	0.000	0.000	0.000	0.000	0.000	0.000	0.000	0.000	80	515	5688	5982	0.366	Error	Error	3203	2485	0	0	3397	2585	0	0	0	0
3	15	14	""	"YMR086W"	13280	32720	100	2069	2148	436	94	126	163	100	100	0	1420	1420	355	144	194	227	100	100	0	0	0	0	0	0	0	0	0	0	0	0	0	0	0	0	0	0	0	1.548	1.610	1.575	1.644	1.265	1.579	0.902	0.000	0.000	0.000	0.000	0.000	0.000	0.000	0.000	0.000	0.000	0.000	0.000	0.000	0.000	80	497	3251	3330	0.630	Error	Error	1975	1276	0	0	2054	1276	0	0	0	0
3	16	14	""	"YNL046W"	13480	32720	110	964	964	216	91	104	70	100	100	0	807	790	194	139	153	89	100	97	0	0	0	0	0	0	0	0	0	0	0	0	0	0	0	0	0	0	0	1.307	1.341	1.330	1.380	1.265	1.332	0.904	0.000	0.000	0.000	0.000	0.000	0.000	0.000	0.000	0.000	0.000	0.000	0.000	0.000	0.000	80	570	1541	1524	0.386	Error	Error	873	668	0	0	873	651	0	0	0	0
3	17	14	""	"YNL063W"	13680	32720	110	1852	1969	375	103	117	86	100	100	0	1059	1099	329	142	159	88	100	100	0	0	0	0	0	0	0	0	0	0	0	0	0	0	0	0	0	0	0	1.907	1.950	1.874	2.037	1.286	1.855	0.907	0.000	0.000	0.000	0.000	0.000	0.000	0.000	0.000	0.000	0.000	0.000	0.000	0.000	0.000	80	568	2666	2823	0.932	Error	Error	1749	917	0	0	1866	957	0	0	0	0
3	18	14	"TPM1"	"YNL079C"	13880	32720	110	9769	9949	1353	108	198	468	100	100	0	5398	5487	755	145	224	439	100	100	0	0	0	0	0	0	0	0	0	0	0	0	0	0	0	0	0	0	0	1.839	1.842	1.804	1.843	1.130	1.842	0.951	0.000	0.000	0.000	0.000	0.000	0.000	0.000	0.000	0.000	0.000	0.000	0.000	0.000	0.000	80	569	14914	15183	0.879	Error	Error	9661	5253	0	0	9841	5342	0	0	0	0
3	19	14	""	"YNL095C"	14080	32720	110	842	899	225	81	147	457	100	27	0	634	669	195	136	200	436	66	7	0	0	0	0	0	0	0	0	0	0	0	0	0	0	0	0	0	0	0	1.528	1.535	1.501	1.589	1.289	1.481	0.885	0.000	0.000	0.000	0.000	0.000	0.000	0.000	0.000	0.000	0.000	0.000	0.000	0.000	0.000	80	568	1259	1351	0.612	Error	Error	761	498	0	0	818	533	0	0	0	0
3	20	14	"CYB5"	"YNL111C"	14280	32720	100	6691	6091	1817	78	99	154	100	100	0	16287	14212	4957	142	218	625	100	100	0	0	0	0	0	0	0	0	0	0	0	0	0	0	0	0	0	0	0	0.410	0.427	0.429	0.439	1.235	0.401	0.942	0.000	0.000	0.000	0.000	0.000	0.000	0.000	0.000	0.000	0.000	0.000	0.000	0.000	0.000	80	496	22758	20083	-1.288	Error	Error	6613	16145	0	0	6013	14070	0	0	0	0
3	21	14	""	"YNL127W"	14480	32720	110	1254	1253	299	71	88	141	100	100	0	855	850	211	130	193	574	78	0	0	0	0	0	0	0	0	0	0	0	0	0	0	0	0	0	0	0	0	1.632	1.642	1.624	1.672	1.313	1.642	0.900	0.000	0.000	0.000	0.000	0.000	0.000	0.000	0.000	0.000	0.000	0.000	0.000	0.000	0.000	80	590	1908	1902	0.706	Error	Error	1183	725	0	0	1182	720	0	0	0	0
3	1	15	"ALG11"	"YNL048W"	10490	32900	110	2185	2275	581	80	92	110	100	100	0	1635	1663	426	126	139	113	100	100	0	0	0	0	0	0	0	0	0	0	0	0	0	0	0	0	0	0	0	1.395	1.428	1.427	1.440	1.212	1.477	0.909	0.000	0.000	0.000	0.000	0.000	0.000	0.000	0.000	0.000	0.000	0.000	0.000	0.000	0.000	80	588	3614	3732	0.480	Error	Error	2105	1509	0	0	2195	1537	0	0	0	0
3	2	15	""	"YNL065W"	10690	32910	100	2566	2692	521	86	98	102	100	100	0	3861	3922	741	134	151	111	100	100	0	0	0	0	0	0	0	0	0	0	0	0	0	0	0	0	0	0	0	0.665	0.688	0.688	0.688	1.126	0.689	0.917	0.000	0.000	0.000	0.000	0.000	0.000	0.000	0.000	0.000	0.000	0.000	0.000	0.000	0.000	80	496	6207	6394	-0.588	Error	Error	2480	3727	0	0	2606	3788	0	0	0	0
3	3	15	""	"YNL081C"	10890	32910	120	4950	4537	1648	93	111	76	100	98	0	3355	2943	1262	139	159	91	95	92	0	0	0	0	0	0	0	0	0	0	0	0	0	0	0	0	0	0	0	1.510	1.585	1.533	1.804	1.711	1.528	0.947	0.000	0.000	0.000	0.000	0.000	0.000	0.000	0.000	0.000	0.000	0.000	0.000	0.000	0.000	120	622	8073	7248	0.595	Error	Error	4857	3216	0	0	4444	2804	0	0	0	0
3	4	15	"PHO23"	"YNL097C"	11080	32910	110	921	961	194	102	128	123	100	100	0	528	520	141	144	163	75	96	93	0	0	0	0	0	0	0	0	0	0	0	0	0	0	0	0	0	0	0	2.133	2.285	2.275	2.469	1.544	2.169	0.870	0.000	0.000	0.000	0.000	0.000	0.000	0.000	0.000	0.000	0.000	0.000	0.000	0.000	0.000	80	548	1203	1235	1.093	Error	Error	819	384	0	0	859	376	0	0	0	0
3	5	15	"RPC19"	"YNL113W"	11290	32910	110	4938	4649	1377	91	120	157	100	100	0	5748	5379	1718	144	186	285	100	100	0	0	0	0	0	0	0	0	0	0	0	0	0	0	0	0	0	0	0	0.865	0.871	0.858	0.888	1.242	0.860	0.939	0.000	0.000	0.000	0.000	0.000	0.000	0.000	0.000	0.000	0.000	0.000	0.000	0.000	0.000	80	576	10451	9793	-0.209	Error	Error	4847	5604	0	0	4558	5235	0	0	0	0
3	6	15	""	"YNL129W"	11490	32910	110	1422	1507	308	93	119	154	100	100	0	1391	1400	291	144	192	301	100	100	0	0	0	0	0	0	0	0	0	0	0	0	0	0	0	0	0	0	0	1.066	1.126	1.119	1.132	1.153	1.113	0.930	0.000	0.000	0.000	0.000	0.000	0.000	0.000	0.000	0.000	0.000	0.000	0.000	0.000	0.000	80	558	2576	2670	0.092	Error	Error	1329	1247	0	0	1414	1256	0	0	0	0
3	7	15	""	"YNL050C"	11680	32910	110	2172	2342	611	101	158	302	100	100	0	1448	1494	429	169	230	257	100	98	0	0	0	0	0	0	0	0	0	0	0	0	0	0	0	0	0	0	0	1.619	1.691	1.657	1.730	1.250	1.658	0.913	0.000	0.000	0.000	0.000	0.000	0.000	0.000	0.000	0.000	0.000	0.000	0.000	0.000	0.000	80	566	3350	3566	0.695	Error	Error	2071	1279	0	0	2241	1325	0	0	0	0
3	8	15	"RPL9B"	"YNL067W"	11890	32910	110	6622	6124	2227	97	176	449	100	100	0	58430	51045	16285	220	868	5063	100	100	7	0	0	0	0	0	0	0	0	0	0	0	0	0	0	0	0	0	0	0.112	0.119	0.122	0.116	1.192	0.116	0.923	0.000	0.000	0.000	0.000	0.000	0.000	0.000	0.000	0.000	0.000	0.000	0.000	0.000	0.000	80	592	64735	56852	-3.157	Error	Error	6525	58210	0	0	6027	50825	0	0	0	0
3	9	15	""	"YNL083W"	12090	32910	110	1529	1716	572	95	137	373	100	98	0	1279	1369	475	161	788	5152	0	0	0	0	0	0	0	0	0	0	0	0	0	0	0	0	0	0	0	0	0	1.283	1.342	1.306	1.374	1.257	1.355	0.820	0.000	0.000	0.000	0.000	0.000	0.000	0.000	0.000	0.000	0.000	0.000	0.000	0.000	0.000	80	568	2552	2829	0.359	Error	Error	1434	1118	0	0	1621	1208	0	0	0	0
3	10	15	""	"YNL099C"	12290	32910	110	2094	2198	429	104	117	102	100	100	0	1657	1671	393	149	167	133	100	100	0	0	0	0	0	0	0	0	0	0	0	0	0	0	0	0	0	0	0	1.320	1.376	1.350	1.400	1.168	1.359	0.933	0.000	0.000	0.000	0.000	0.000	0.000	0.000	0.000	0.000	0.000	0.000	0.000	0.000	0.000	80	568	3498	3616	0.400	Error	Error	1990	1508	0	0	2094	1522	0	0	0	0
3	11	15	""	"YNL115C"	12490	32910	110	3616	3794	680	122	152	192	100	100	0	1261	1303	313	152	176	137	100	100	0	0	0	0	0	0	0	0	0	0	0	0	0	0	0	0	0	0	0	3.151	3.190	3.145	3.266	1.253	3.168	0.899	0.000	0.000	0.000	0.000	0.000	0.000	0.000	0.000	0.000	0.000	0.000	0.000	0.000	0.000	80	577	4603	4823	1.656	Error	Error	3494	1109	0	0	3672	1151	0	0	0	0
3	12	15	"TOM22"	"YNL131W"	12700	32920	100	4770	4551	1376	166	210	126	100	100	0	3642	3447	1088	187	210	83	100	100	0	0	0	0	0	0	0	0	0	0	0	0	0	0	0	0	0	0	0	1.333	1.345	1.329	1.373	1.357	1.352	0.908	0.000	0.000	0.000	0.000	0.000	0.000	0.000	0.000	0.000	0.000	0.000	0.000	0.000	0.000	80	504	8059	7645	0.414	Error	Error	4604	3455	0	0	4385	3260	0	0	0	0
3	13	15	"COX5A"	"YNL052W"	12890	32910	110	16654	16065	3811	221	289	512	100	100	0	6609	6282	1533	260	292	320	100	100	0	0	0	0	0	0	0	0	0	0	0	0	0	0	0	0	0	0	0	2.588	2.631	2.639	2.653	1.170	2.669	0.939	0.000	0.000	0.000	0.000	0.000	0.000	0.000	0.000	0.000	0.000	0.000	0.000	0.000	0.000	80	567	22782	21866	1.372	Error	Error	16433	6349	0	0	15844	6022	0	0	0	0
3	14	15	"RPL16B"	"YNL069C"	13100	32920	110	2094	2027	377	128	177	482	100	98	0	17003	16432	3095	202	248	330	100	100	0	0	0	0	0	0	0	0	0	0	0	0	0	0	0	0	0	0	0	0.117	0.117	0.116	0.117	1.167	0.117	0.941	0.000	0.000	0.000	0.000	0.000	0.000	0.000	0.000	0.000	0.000	0.000	0.000	0.000	0.000	80	546	18767	18129	-3.095	Error	Error	1966	16801	0	0	1899	16230	0	0	0	0
3	15	15	"MKT1"	"YNL085W"	13280	32910	110	2682	2734	555	122	147	103	100	100	0	4228	4360	983	162	194	198	100	100	0	0	0	0	0	0	0	0	0	0	0	0	0	0	0	0	0	0	0	0.630	0.622	0.612	0.626	1.155	0.618	0.928	0.000	0.000	0.000	0.000	0.000	0.000	0.000	0.000	0.000	0.000	0.000	0.000	0.000	0.000	80	552	6626	6810	-0.667	Error	Error	2560	4066	0	0	2612	4198	0	0	0	0
3	16	15	""	"YNL101W"	13500	32920	110	2905	2873	485	119	130	63	100	100	0	1886	1840	399	162	171	87	100	100	0	0	0	0	0	0	0	0	0	0	0	0	0	0	0	0	0	0	0	1.616	1.641	1.607	1.671	1.209	1.635	0.930	0.000	0.000	0.000	0.000	0.000	0.000	0.000	0.000	0.000	0.000	0.000	0.000	0.000	0.000	80	563	4510	4432	0.692	Error	Error	2786	1724	0	0	2754	1678	0	0	0	0
3	17	15	"MLS1"	"YNL117W"	13680	32920	100	941	995	195	123	138	92	100	100	0	2454	2783	947	156	199	320	100	100	0	0	0	0	0	0	0	0	0	0	0	0	0	0	0	0	0	0	0	0.356	0.332	0.348	0.345	1.271	0.298	0.887	0.000	0.000	0.000	0.000	0.000	0.000	0.000	0.000	0.000	0.000	0.000	0.000	0.000	0.000	80	502	3116	3499	-1.490	Error	Error	818	2298	0	0	872	2627	0	0	0	0
3	18	15	""	"YNL133C"	13900	32920	110	1805	1774	341	127	167	305	100	98	0	777	749	165	147	192	329	91	41	0	0	0	0	0	0	0	0	0	0	0	0	0	0	0	0	0	0	0	2.663	2.736	2.722	2.820	1.322	2.842	0.887	0.000	0.000	0.000	0.000	0.000	0.000	0.000	0.000	0.000	0.000	0.000	0.000	0.000	0.000	80	575	2308	2249	1.413	Error	Error	1678	630	0	0	1647	602	0	0	0	0
3	19	15	""	"YOL015W"	14090	32920	100	386	368	117	90	94	28	95	93	0	343	320	102	144	148	28	87	83	0	0	0	0	0	0	0	0	0	0	0	0	0	0	0	0	0	0	0	1.487	1.580	1.409	1.586	1.747	1.516	0.745	0.000	0.000	0.000	0.000	0.000	0.000	0.000	0.000	0.000	0.000	0.000	0.000	0.000	0.000	80	490	495	454	0.573	Error	Error	296	199	0	0	278	176	0	0	0	0
3	20	15	""	"YOL031C"	14280	32910	110	1479	1614	481	79	100	161	100	100	0	2097	2167	718	147	194	432	100	95	0	0	0	0	0	0	0	0	0	0	0	0	0	0	0	0	0	0	0	0.718	0.760	0.744	0.783	1.298	0.728	0.899	0.000	0.000	0.000	0.000	0.000	0.000	0.000	0.000	0.000	0.000	0.000	0.000	0.000	0.000	80	556	3350	3555	-0.478	Error	Error	1400	1950	0	0	1535	2020	0	0	0	0
3	21	15	""	"YOL047C"	14480	32920	110	549	563	148	72	85	103	100	98	0	259	256	62	135	159	188	10	0	0	0	0	0	0	0	0	0	0	0	0	0	0	0	0	0	0	0	0	3.847	4.058	3.879	4.096	1.674	3.937	0.716	0.000	0.000	0.000	0.000	0.000	0.000	0.000	0.000	0.000	0.000	0.000	0.000	0.000	0.000	80	590	601	612	1.944	Error	Error	477	124	0	0	491	121	0	0	0	0
3	1	16	"APM4"	"YOL062C"	10490	33110	110	5475	5939	1961	82	89	41	100	100	0	3199	3365	1119	128	134	39	100	100	0	0	0	0	0	0	0	0	0	0	0	0	0	0	0	0	0	0	0	1.756	1.809	1.760	1.820	1.189	1.879	0.919	0.000	0.000	0.000	0.000	0.000	0.000	0.000	0.000	0.000	0.000	0.000	0.000	0.000	0.000	80	596	8464	9094	0.812	Error	Error	5393	3071	0	0	5857	3237	0	0	0	0
3	2	16	""	"YOL079W"	10700	33110	100	835	1038	782	92	117	97	97	96	0	720	815	596	136	153	79	92	91	0	0	0	0	0	0	0	0	0	0	0	0	0	0	0	0	0	0	0	1.272	1.393	1.254	1.428	1.694	1.378	0.865	0.000	0.000	0.000	0.000	0.000	0.000	0.000	0.000	0.000	0.000	0.000	0.000	0.000	0.000	80	497	1327	1625	0.347	Error	Error	743	584	0	0	946	679	0	0	0	0
3	3	16	"HMI1"	"YOL095C"	10890	33110	110	737	765	240	96	118	91	100	98	0	693	700	246	139	159	78	97	96	0	0	0	0	0	0	0	0	0	0	0	0	0	0	0	0	0	0	0	1.157	1.193	1.201	1.261	1.432	1.178	0.856	0.000	0.000	0.000	0.000	0.000	0.000	0.000	0.000	0.000	0.000	0.000	0.000	0.000	0.000	80	534	1195	1230	0.210	Error	Error	641	554	0	0	669	561	0	0	0	0
3	4	16	""	"YOL017W"	11090	33110	100	846	873	193	78	85	43	100	100	0	636	649	164	128	140	48	100	100	0	0	0	0	0	0	0	0	0	0	0	0	0	0	0	0	0	0	0	1.512	1.526	1.586	1.573	1.328	1.493	0.879	0.000	0.000	0.000	0.000	0.000	0.000	0.000	0.000	0.000	0.000	0.000	0.000	0.000	0.000	80	497	1276	1316	0.596	Error	Error	768	508	0	0	795	521	0	0	0	0
3	5	16	"MSE1"	"YOL033W"	11290	33110	110	1501	1532	397	80	90	70	100	100	0	1327	1348	333	133	150	102	100	100	0	0	0	0	0	0	0	0	0	0	0	0	0	0	0	0	0	0	0	1.190	1.195	1.165	1.207	1.245	1.188	0.917	0.000	0.000	0.000	0.000	0.000	0.000	0.000	0.000	0.000	0.000	0.000	0.000	0.000	0.000	80	558	2615	2667	0.251	Error	Error	1421	1194	0	0	1452	1215	0	0	0	0
3	6	16	"GSH2"	"YOL049W"	11490	33110	110	5730	5414	2230	81	95	94	100	100	0	2777	2684	1286	137	155	110	100	100	0	0	0	0	0	0	0	0	0	0	0	0	0	0	0	0	0	0	0	2.140	2.094	2.092	2.245	1.427	2.037	0.923	0.000	0.000	0.000	0.000	0.000	0.000	0.000	0.000	0.000	0.000	0.000	0.000	0.000	0.000	80	568	8289	7880	1.097	Error	Error	5649	2640	0	0	5333	2547	0	0	0	0
3	7	16	"MET22"	"YOL064C"	11690	33110	110	6048	6486	1367	88	123	234	100	100	0	3229	3393	853	146	186	198	100	100	0	0	0	0	0	0	0	0	0	0	0	0	0	0	0	0	0	0	0	1.933	1.970	1.979	1.991	1.123	2.055	0.931	0.000	0.000	0.000	0.000	0.000	0.000	0.000	0.000	0.000	0.000	0.000	0.000	0.000	0.000	80	577	9043	9645	0.951	Error	Error	5960	3083	0	0	6398	3247	0	0	0	0
3	8	16	"IRA2"	"YOL081W"	11890	33120	90	1545	1762	909	87	99	59	100	100	0	1061	1199	730	150	184	115	98	94	0	0	0	0	0	0	0	0	0	0	0	0	0	0	0	0	0	0	0	1.600	1.597	1.720	1.811	1.661	1.501	0.886	0.000	0.000	0.000	0.000	0.000	0.000	0.000	0.000	0.000	0.000	0.000	0.000	0.000	0.000	52	414	2369	2724	0.678	Error	Error	1458	911	0	0	1675	1049	0	0	0	0
3	9	16	"WRS1"	"YOL097C"	12090	33110	110	3126	3283	697	104	123	116	100	100	0	7092	7451	1602	166	203	418	100	100	0	0	0	0	0	0	0	0	0	0	0	0	0	0	0	0	0	0	0	0.436	0.436	0.434	0.436	1.128	0.435	0.937	0.000	0.000	0.000	0.000	0.000	0.000	0.000	0.000	0.000	0.000	0.000	0.000	0.000	0.000	80	577	9948	10464	-1.197	Error	Error	3022	6926	0	0	3179	7285	0	0	0	0
3	10	16	""	"YOL019W"	12290	33110	110	1183	1245	295	127	138	106	100	100	0	1219	1303	371	163	192	397	100	86	0	0	0	0	0	0	0	0	0	0	0	0	0	0	0	0	0	0	0	1.000	0.981	0.981	0.996	1.213	0.994	0.919	0.000	0.000	0.000	0.000	0.000	0.000	0.000	0.000	0.000	0.000	0.000	0.000	0.000	0.000	80	568	2112	2258	0.000	Error	Error	1056	1056	0	0	1118	1140	0	0	0	0
3	11	16	""	"YOL035C"	12490	33110	110	3165	3086	897	125	141	100	100	100	0	1877	1815	534	162	177	106	100	100	0	0	0	0	0	0	0	0	0	0	0	0	0	0	0	0	0	0	0	1.773	1.791	1.805	1.815	1.190	1.844	0.931	0.000	0.000	0.000	0.000	0.000	0.000	0.000	0.000	0.000	0.000	0.000	0.000	0.000	0.000	80	568	4755	4614	0.826	Error	Error	3040	1715	0	0	2961	1653	0	0	0	0
3	12	16	"GAL11"	"YOL051W"	12690	33110	110	2283	2295	610	147	176	110	100	100	0	2413	2428	673	189	211	112	100	100	0	0	0	0	0	0	0	0	0	0	0	0	0	0	0	0	0	0	0	0.960	0.959	0.944	0.960	1.191	0.963	0.940	0.000	0.000	0.000	0.000	0.000	0.000	0.000	0.000	0.000	0.000	0.000	0.000	0.000	0.000	80	556	4360	4387	-0.058	Error	Error	2136	2224	0	0	2148	2239	0	0	0	0
3	13	16	"RIB2"	"YOL066C"	12880	33110	110	1162	1218	266	220	244	202	100	100	0	779	792	187	261	270	115	100	96	0	0	0	0	0	0	0	0	0	0	0	0	0	0	0	0	0	0	0	1.819	1.879	1.925	1.943	1.318	1.899	0.849	0.000	0.000	0.000	0.000	0.000	0.000	0.000	0.000	0.000	0.000	0.000	0.000	0.000	0.000	80	558	1460	1529	0.863	Error	Error	942	518	0	0	998	531	0	0	0	0
3	14	16	""	"YOL083W"	13080	33110	110	6520	7204	2334	175	228	475	100	100	0	1641	1703	563	206	235	182	100	100	0	0	0	0	0	0	0	0	0	0	0	0	0	0	0	0	0	0	0	4.422	4.695	4.733	4.820	1.208	4.736	0.911	0.000	0.000	0.000	0.000	0.000	0.000	0.000	0.000	0.000	0.000	0.000	0.000	0.000	0.000	80	558	7780	8526	2.145	Error	Error	6345	1435	0	0	7029	1497	0	0	0	0
3	15	16	""	"YOL099C"	13280	33110	110	8180	8773	3823	169	275	761	100	100	0	1372	1376	535	179	212	204	100	90	0	0	0	0	0	0	0	0	0	0	0	0	0	0	0	0	0	0	0	6.715	7.188	7.238	7.301	1.270	7.628	0.902	0.000	0.000	0.000	0.000	0.000	0.000	0.000	0.000	0.000	0.000	0.000	0.000	0.000	0.000	80	584	9204	9801	2.747	Error	Error	8011	1193	0	0	8604	1197	0	0	0	0
3	16	16	"DIS3"	"YOL021C"	13500	33120	110	1335	1380	267	145	188	369	100	97	0	2216	2257	433	177	190	105	100	100	0	0	0	0	0	0	0	0	0	0	0	0	0	0	0	0	0	0	0	0.584	0.594	0.590	0.593	1.150	0.597	0.932	0.000	0.000	0.000	0.000	0.000	0.000	0.000	0.000	0.000	0.000	0.000	0.000	0.000	0.000	80	574	3229	3315	-0.777	Error	Error	1190	2039	0	0	1235	2080	0	0	0	0
3	17	16	""	"YOL037C"	13700	33120	110	662	642	151	130	171	382	80	1	0	654	635	147	155	165	149	97	86	0	0	0	0	0	0	0	0	0	0	0	0	0	0	0	0	0	0	0	1.066	1.067	1.048	1.058	1.291	1.110	0.886	0.000	0.000	0.000	0.000	0.000	0.000	0.000	0.000	0.000	0.000	0.000	0.000	0.000	0.000	80	559	1031	992	0.092	Error	Error	532	499	0	0	512	480	0	0	0	0
3	18	16	""	"YOL053C-A"	13900	33120	110	29888	26336	9778	139	191	399	100	100	0	1351	1231	464	152	159	41	97	96	0	0	0	0	0	0	0	0	0	0	0	0	0	0	0	0	0	0	0	24.812	24.279	24.826	25.507	1.426	25.340	0.917	0.000	0.000	0.000	0.000	0.000	0.000	0.000	0.000	0.000	0.000	0.000	0.000	0.000	0.000	80	558	30948	27276	4.633	Error	Error	29749	1199	0	0	26197	1079	0	0	0	0
3	19	16	"HST1"	"YOL068C"	14100	33120	110	2761	2710	561	100	121	136	100	100	0	2968	2924	550	154	161	44	100	100	0	0	0	0	0	0	0	0	0	0	0	0	0	0	0	0	0	0	0	0.946	0.942	0.960	0.940	1.176	0.968	0.937	0.000	0.000	0.000	0.000	0.000	0.000	0.000	0.000	0.000	0.000	0.000	0.000	0.000	0.000	80	547	5475	5380	-0.081	Error	Error	2661	2814	0	0	2610	2770	0	0	0	0
3	20	16	""	"YOL085C"	14280	33120	100	436	422	107	78	81	29	100	98	0	354	334	102	142	145	31	90	87	0	0	0	0	0	0	0	0	0	0	0	0	0	0	0	0	0	0	0	1.689	1.792	1.707	1.766	1.409	1.652	0.786	0.000	0.000	0.000	0.000	0.000	0.000	0.000	0.000	0.000	0.000	0.000	0.000	0.000	0.000	80	484	570	536	0.756	Error	Error	358	212	0	0	344	192	0	0	0	0
3	21	16	""	"YOL101C"	14480	33120	100	667	608	205	73	74	16	100	98	0	560	508	177	138	139	23	91	91	0	0	0	0	0	0	0	0	0	0	0	0	0	0	0	0	0	0	0	1.408	1.446	1.382	1.445	1.375	1.394	0.877	0.000	0.000	0.000	0.000	0.000	0.000	0.000	0.000	0.000	0.000	0.000	0.000	0.000	0.000	80	518	1016	905	0.493	Error	Error	594	422	0	0	535	370	0	0	0	0
3	1	17	"KIN4"	"YOR233W"	10480	33300	110	800	793	130	87	97	41	100	100	0	815	808	169	129	138	43	100	100	0	0	0	0	0	0	0	0	0	0	0	0	0	0	0	0	0	0	0	1.039	1.040	1.053	1.061	1.290	1.008	0.907	0.000	0.000	0.000	0.000	0.000	0.000	0.000	0.000	0.000	0.000	0.000	0.000	0.000	0.000	80	580	1399	1385	0.056	Error	Error	713	686	0	0	706	679	0	0	0	0
3	2	17	"APC5"	"YOR249C"	10690	33300	110	1168	1199	279	103	120	82	100	100	0	938	937	264	140	154	86	100	100	0	0	0	0	0	0	0	0	0	0	0	0	0	0	0	0	0	0	0	1.335	1.375	1.383	1.417	1.246	1.353	0.901	0.000	0.000	0.000	0.000	0.000	0.000	0.000	0.000	0.000	0.000	0.000	0.000	0.000	0.000	80	575	1863	1893	0.416	Error	Error	1065	798	0	0	1096	797	0	0	0	0
3	3	17	"RBL2"	"YOR265W"	10890	33300	110	3318	3070	970	94	136	235	100	100	0	2080	1956	703	136	176	200	98	95	0	0	0	0	0	0	0	0	0	0	0	0	0	0	0	0	0	0	0	1.658	1.635	1.625	1.697	1.350	1.624	0.932	0.000	0.000	0.000	0.000	0.000	0.000	0.000	0.000	0.000	0.000	0.000	0.000	0.000	0.000	80	574	5168	4796	0.730	Error	Error	3224	1944	0	0	2976	1820	0	0	0	0
3	4	17	""	"YOR281C"	11090	33300	110	2913	3021	617	83	121	254	100	100	0	2303	2344	586	132	170	222	100	100	0	0	0	0	0	0	0	0	0	0	0	0	0	0	0	0	0	0	0	1.304	1.328	1.314	1.354	1.193	1.319	0.930	0.000	0.000	0.000	0.000	0.000	0.000	0.000	0.000	0.000	0.000	0.000	0.000	0.000	0.000	80	566	5001	5150	0.382	Error	Error	2830	2171	0	0	2938	2212	0	0	0	0
3	5	17	"TIM18"	"YOR297C"	11290	33300	110	1278	1229	497	85	109	171	100	93	0	1143	1091	484	142	170	174	92	82	0	0	0	0	0	0	0	0	0	0	0	0	0	0	0	0	0	0	0	1.192	1.205	1.232	1.337	1.516	1.171	0.922	0.000	0.000	0.000	0.000	0.000	0.000	0.000	0.000	0.000	0.000	0.000	0.000	0.000	0.000	80	566	2194	2093	0.253	Error	Error	1193	1001	0	0	1144	949	0	0	0	0
3	6	17	"RPL20B"	"YOR312C"	11490	33310	100	2206	2152	431	79	86	74	100	100	0	12833	12933	3647	141	159	93	100	100	0	0	0	0	0	0	0	0	0	0	0	0	0	0	0	0	0	0	0	0.168	0.162	0.165	0.165	1.245	0.151	0.917	0.000	0.000	0.000	0.000	0.000	0.000	0.000	0.000	0.000	0.000	0.000	0.000	0.000	0.000	80	495	14819	14865	-2.577	Error	Error	2127	12692	0	0	2073	12792	0	0	0	0
3	7	17	"SNR17A"	"YOR235W"	11690	33310	110	405	384	101	82	90	95	91	88	0	720	671	219	137	148	74	91	87	0	0	0	0	0	0	0	0	0	0	0	0	0	0	0	0	0	0	0	0.554	0.566	0.549	0.588	1.472	0.545	0.884	0.000	0.000	0.000	0.000	0.000	0.000	0.000	0.000	0.000	0.000	0.000	0.000	0.000	0.000	80	568	906	836	-0.852	Error	Error	323	583	0	0	302	534	0	0	0	0
3	8	17	""	"YOR251C"	11890	33310	110	3331	3505	684	105	126	118	100	100	0	1990	2055	425	155	178	123	100	100	0	0	0	0	0	0	0	0	0	0	0	0	0	0	0	0	0	0	0	1.758	1.789	1.787	1.801	1.149	1.797	0.934	0.000	0.000	0.000	0.000	0.000	0.000	0.000	0.000	0.000	0.000	0.000	0.000	0.000	0.000	80	568	5061	5300	0.814	Error	Error	3226	1835	0	0	3400	1900	0	0	0	0
3	9	17	""	"YOR267C"	12090	33310	110	1549	1635	501	157	168	127	100	100	0	2080	2153	573	191	214	185	100	100	0	0	0	0	0	0	0	0	0	0	0	0	0	0	0	0	0	0	0	0.737	0.753	0.755	0.744	1.182	0.780	0.910	0.000	0.000	0.000	0.000	0.000	0.000	0.000	0.000	0.000	0.000	0.000	0.000	0.000	0.000	80	568	3281	3440	-0.440	Error	Error	1392	1889	0	0	1478	1962	0	0	0	0
3	10	17	""	"YOR283W"	12290	33310	110	3148	3134	493	186	196	62	100	100	0	1608	1594	229	191	197	52	100	100	0	0	0	0	0	0	0	0	0	0	0	0	0	0	0	0	0	0	0	2.090	2.101	2.046	2.100	1.126	2.175	0.936	0.000	0.000	0.000	0.000	0.000	0.000	0.000	0.000	0.000	0.000	0.000	0.000	0.000	0.000	80	568	4379	4351	1.064	Error	Error	2962	1417	0	0	2948	1403	0	0	0	0
3	11	17	"BUD7"	"YOR299W"	12490	33310	110	1036	1026	182	179	212	113	100	100	0	1270	1282	212	205	219	72	100	100	0	0	0	0	0	0	0	0	0	0	0	0	0	0	0	0	0	0	0	0.805	0.786	0.792	0.783	1.178	0.766	0.880	0.000	0.000	0.000	0.000	0.000	0.000	0.000	0.000	0.000	0.000	0.000	0.000	0.000	0.000	80	576	1922	1924	-0.313	Error	Error	857	1065	0	0	847	1077	0	0	0	0
3	12	17	""	"YOR314W"	12690	33310	90	722	2084	2403	134	141	50	100	100	0	497	1189	1267	183	198	67	100	96	0	0	0	0	0	0	0	0	0	0	0	0	0	0	0	0	0	0	0	1.873	1.938	1.804	1.823	1.690	1.926	0.842	0.000	0.000	0.000	0.000	0.000	0.000	0.000	0.000	0.000	0.000	0.000	0.000	0.000	0.000	52	420	902	2956	0.905	Error	Error	588	314	0	0	1950	1006	0	0	0	0
3	13	17	"HES1"	"YOR237W"	12890	33310	110	1220	1678	2224	151	156	46	100	100	0	1175	1539	1930	209	220	60	100	100	0	0	0	0	0	0	0	0	0	0	0	0	0	0	0	0	0	0	0	1.107	1.148	1.088	1.186	1.413	1.073	0.877	0.000	0.000	0.000	0.000	0.000	0.000	0.000	0.000	0.000	0.000	0.000	0.000	0.000	0.000	80	577	2035	2857	0.146	Error	Error	1069	966	0	0	1527	1330	0	0	0	0
3	14	17	""	"YOR253W"	13080	33310	110	4923	4919	1357	157	211	431	100	100	0	5965	5960	1705	215	296	573	100	100	0	0	0	0	0	0	0	0	0	0	0	0	0	0	0	0	0	0	0	0.829	0.829	0.833	0.833	1.177	0.810	0.942	0.000	0.000	0.000	0.000	0.000	0.000	0.000	0.000	0.000	0.000	0.000	0.000	0.000	0.000	80	566	10516	10507	-0.271	Error	Error	4766	5750	0	0	4762	5745	0	0	0	0
3	15	17	"PAC1"	"YOR269W"	13290	33310	110	713	754	165	170	215	416	87	11	0	1040	1062	274	216	274	457	95	36	0	0	0	0	0	0	0	0	0	0	0	0	0	0	0	0	0	0	0	0.659	0.690	0.700	0.701	1.222	0.695	0.890	0.000	0.000	0.000	0.000	0.000	0.000	0.000	0.000	0.000	0.000	0.000	0.000	0.000	0.000	80	575	1367	1430	-0.602	Error	Error	543	824	0	0	584	846	0	0	0	0
3	16	17	""	"YOR285W"	13480	33310	110	24548	23343	5445	162	232	841	100	100	0	12270	11417	2490	201	269	719	100	100	0	0	0	0	0	0	0	0	0	0	0	0	0	0	0	0	0	0	0	2.021	2.067	2.065	2.066	1.176	2.113	0.940	0.000	0.000	0.000	0.000	0.000	0.000	0.000	0.000	0.000	0.000	0.000	0.000	0.000	0.000	80	558	36455	34397	1.015	Error	Error	24386	12069	0	0	23181	11216	0	0	0	0
3	17	17	"RAX1"	"YOR301W"	13680	33310	110	882	941	236	133	194	770	46	0	0	882	876	213	172	226	673	58	0	0	0	0	0	0	0	0	0	0	0	0	0	0	0	0	0	0	0	0	1.055	1.148	1.129	1.163	1.332	1.146	0.899	0.000	0.000	0.000	0.000	0.000	0.000	0.000	0.000	0.000	0.000	0.000	0.000	0.000	0.000	80	566	1459	1512	0.077	Error	Error	749	710	0	0	808	704	0	0	0	0
3	18	17	"COT1"	"YOR316C"	13880	33310	110	1603	1657	307	117	132	110	100	100	0	913	924	197	168	178	95	98	98	0	0	0	0	0	0	0	0	0	0	0	0	0	0	0	0	0	0	0	1.995	2.037	2.072	2.104	1.399	1.977	0.896	0.000	0.000	0.000	0.000	0.000	0.000	0.000	0.000	0.000	0.000	0.000	0.000	0.000	0.000	80	567	2231	2296	0.996	Error	Error	1486	745	0	0	1540	756	0	0	0	0
3	19	17	""	"YOR239W"	14080	33320	110	1439	1578	384	94	105	90	100	100	0	1629	1724	408	161	179	104	100	100	0	0	0	0	0	0	0	0	0	0	0	0	0	0	0	0	0	0	0	0.916	0.949	0.948	0.956	1.189	0.966	0.910	0.000	0.000	0.000	0.000	0.000	0.000	0.000	0.000	0.000	0.000	0.000	0.000	0.000	0.000	80	567	2813	3047	-0.126	Error	Error	1345	1468	0	0	1484	1563	0	0	0	0
[truncated: 1,843,937 more chars]
