# Supplementary material for: Genome-Wide Mapping of the Cohesin Complex in the Yeast Saccharomyces cerevisiae
Source: PLoS Biol. 2004 Jul 27;2(9):e259. doi: 10.1371/journal.pbio.0020259 (PMC490026; doi:10.1371/journal.pbio.0020259)
Supplement: Dataset S53 — Cy3 = polyA+ reference RNA; Cy5 = polyA+ RNA nocodazole arrest galactose Mcd1-18Myc in W303. (2.2 MB XLS). [file pbio.0020259.sd053.xls]

ATF	1.0
27	82    
"Type=GenePix Results 2"
"DateTime=2002/10/30 10:00:16"
"Settings=L:\cohesin followup\expression\ya1s4p2_0110.gps"
"GalFile=L:\arraying&printing\YA1S4P2.gal"
"PixelSize=10"
"Wavelengths=635	532"
"ImageFiles=L:\cohesin followup\expression\ya1s4p2_0110_635.tif 0	L:\cohesin followup\expression\ya1s4p2_0110_532.tif 0"
"NormalizationMethod=None"
"NormalizationFactors=1	1"
"JpegImage=L:\cohesin followup\expression\ya1s4p2_0110.jpg"
"RatioFormulations=W1/W2 (635/532)"
"Barcode="
"BackgroundSubtraction=LocalFeature"
"ImageOrigin=600, 29310"
"JpegOrigin=1030, 29700"
"Creator=GenePix Pro 4.0.1.9"
"Scanner=GenePix 4000B [87097]"
"FocusPosition=0"
"Temperature=28.83"
"LinesAveraged=1"
"Comment=Cy3refCy51827gal091702"
"PMTGain=530	480"
"ScanPower=100	100"
"LaserPower=3.34	3.71"
"LaserOnTime=16955	16967"
"ScanRegion=60,2931,2028,4853"
"Supplier="
"Block"	"Column"	"Row"	"Name"	"ID"	"X"	"Y"	"Dia."	"F635 Median"	"F635 Mean"	"F635 SD"	"B635 Median"	"B635 Mean"	"B635 SD"	"% > B635+1SD"	"% > B635+2SD"	"F635 % Sat."	"F532 Median"	"F532 Mean"	"F532 SD"	"B532 Median"	"B532 Mean"	"B532 SD"	"% > B532+1SD"	"% > B532+2SD"	"F532 % Sat."	"F3 Median"	"F3 Mean"	"F3 SD"	"B3 Median"	"B3 Mean"	"B3 SD"	"% > B3+1SD"	"% > B3+2SD"	"F3 % Sat."	"F4 Median"	"F4 Mean"	"F4 SD"	"B4 Median"	"B4 Mean"	"B4 SD"	"% > B4+1SD"	"% > B4+2SD"	"F4 % Sat."	"Ratio of Medians (635/532)"	"Ratio of Means (635/532)"	"Median of Ratios (635/532)"	"Mean of Ratios (635/532)"	"Ratios SD (635/532)"	"Rgn Ratio (635/532)"	"Rgn R� (635/532)"	"Ratio of Medians (Ratio/2)"	"Ratio of Means (Ratio/2)"	"Median of Ratios (Ratio/2)"	"Mean of Ratios (Ratio/2)"	"Ratios SD (Ratio/2)"	"Rgn Ratio (Ratio/2)"	"Rgn R� (Ratio/2)"	"Ratio of Medians (Ratio/3)"	"Ratio of Means (Ratio/3)"	"Median of Ratios (Ratio/3)"	"Mean of Ratios (Ratio/3)"	"Ratios SD (Ratio/3)"	"Rgn Ratio (Ratio/3)"	"Rgn R� (Ratio/3)"	"F Pixels"	"B Pixels"	"Sum of Medians"	"Sum of Means"	"Log Ratio (635/532)"	"Log Ratio (Ratio/2)"	"Log Ratio (Ratio/3)"	"F635 Median - B635"	"F532 Median - B532"	"F3 Median - B3"	"F4 Median - B4"	"F635 Mean - B635"	"F532 Mean - B532"	"F3 Mean - B3"	"F4 Mean - B4"	"Flags"	"Normalize"
1	1	1	""	"YBL081W"	1460	30010	80	2026	2087	639	57	56	13	100	100	0	3135	3381	1228	101	103	22	100	100	0	0	0	0	0	0	0	0	0	0	0	0	0	0	0	0	0	0	0	0.649	0.619	0.625	0.633	1.213	0.576	0.897	0.000	0.000	0.000	0.000	0.000	0.000	0.000	0.000	0.000	0.000	0.000	0.000	0.000	0.000	52	324	5003	5310	-0.624	Error	Error	1969	3034	0	0	2030	3280	0	0	0	0
1	2	1	"BRN1"	"YBL097W"	1650	30010	80	1030	1058	316	56	57	14	100	100	0	916	1004	424	103	107	25	100	100	0	0	0	0	0	0	0	0	0	0	0	0	0	0	0	0	0	0	0	1.198	1.112	1.146	1.204	1.503	1.042	0.898	0.000	0.000	0.000	0.000	0.000	0.000	0.000	0.000	0.000	0.000	0.000	0.000	0.000	0.000	52	332	1787	1903	0.261	Error	Error	974	813	0	0	1002	901	0	0	0	0
1	3	1	""	"YBL112C"	1850	30010	80	7562	7129	2507	58	65	33	100	100	0	3687	3524	1538	109	117	61	96	96	0	0	0	0	0	0	0	0	0	0	0	0	0	0	0	0	0	0	0	2.097	2.071	2.084	2.240	1.491	1.952	0.937	0.000	0.000	0.000	0.000	0.000	0.000	0.000	0.000	0.000	0.000	0.000	0.000	0.000	0.000	52	332	11082	10486	1.069	Error	Error	7504	3578	0	0	7071	3415	0	0	0	0
1	4	1	""	"YBR013C"	2060	30010	90	160	161	36	57	59	18	100	100	0	974	976	185	105	109	24	100	100	0	0	0	0	0	0	0	0	0	0	0	0	0	0	0	0	0	0	0	0.119	0.119	0.122	0.115	1.436	0.110	0.754	0.000	0.000	0.000	0.000	0.000	0.000	0.000	0.000	0.000	0.000	0.000	0.000	0.000	0.000	52	420	972	975	-3.077	Error	Error	103	869	0	0	104	871	0	0	0	0
1	5	1	"CDS1"	"YBR029C"	2260	30020	80	537	518	171	57	58	14	100	100	0	613	652	264	107	110	32	100	100	0	0	0	0	0	0	0	0	0	0	0	0	0	0	0	0	0	0	0	0.949	0.846	0.868	0.875	1.377	0.778	0.855	0.000	0.000	0.000	0.000	0.000	0.000	0.000	0.000	0.000	0.000	0.000	0.000	0.000	0.000	52	340	986	1006	-0.076	Error	Error	480	506	0	0	461	545	0	0	0	0
1	6	1	"GIP1"	"YBR045C"	2460	30010	90	384	386	102	57	58	13	100	100	0	415	438	135	104	107	22	100	100	0	0	0	0	0	0	0	0	0	0	0	0	0	0	0	0	0	0	0	1.051	0.985	1.057	1.002	1.372	0.943	0.864	0.000	0.000	0.000	0.000	0.000	0.000	0.000	0.000	0.000	0.000	0.000	0.000	0.000	0.000	52	420	638	663	0.072	Error	Error	327	311	0	0	329	334	0	0	0	0
1	7	1	""	"YBL083C"	2660	30020	80	765	770	220	58	60	14	100	100	0	690	773	371	105	108	21	100	100	0	0	0	0	0	0	0	0	0	0	0	0	0	0	0	0	0	0	0	1.209	1.066	1.223	1.147	1.632	0.947	0.686	0.000	0.000	0.000	0.000	0.000	0.000	0.000	0.000	0.000	0.000	0.000	0.000	0.000	0.000	52	340	1292	1380	0.273	Error	Error	707	585	0	0	712	668	0	0	0	0
1	8	1	"ATP1"	"YBL099W"	2860	30020	90	4662	4206	1575	58	58	13	100	100	0	2830	2478	915	105	106	19	100	100	0	0	0	0	0	0	0	0	0	0	0	0	0	0	0	0	0	0	0	1.690	1.748	1.824	1.708	1.647	1.753	0.910	0.000	0.000	0.000	0.000	0.000	0.000	0.000	0.000	0.000	0.000	0.000	0.000	0.000	0.000	52	420	7329	6521	0.757	Error	Error	4604	2725	0	0	4148	2373	0	0	0	0
1	9	1	"NTH2"	"YBR001C"	3070	30010	90	1111	1070	305	58	60	16	100	100	0	414	446	239	103	105	18	96	96	0	0	0	0	0	0	0	0	0	0	0	0	0	0	0	0	0	0	0	3.386	2.950	3.515	3.509	2.003	3.248	0.606	0.000	0.000	0.000	0.000	0.000	0.000	0.000	0.000	0.000	0.000	0.000	0.000	0.000	0.000	52	420	1364	1355	1.760	Error	Error	1053	311	0	0	1012	343	0	0	0	0
1	10	1	"MNN2"	"YBR015C"	3260	30010	90	6741	6468	1852	60	63	24	100	100	0	5742	5332	1722	107	112	62	100	98	0	0	0	0	0	0	0	0	0	0	0	0	0	0	0	0	0	0	0	1.186	1.226	1.254	1.318	1.485	1.223	0.934	0.000	0.000	0.000	0.000	0.000	0.000	0.000	0.000	0.000	0.000	0.000	0.000	0.000	0.000	52	420	12316	11633	0.246	Error	Error	6681	5635	0	0	6408	5225	0	0	0	0
1	11	1	"RPL4A"	"YBR031W"	3470	30010	90	31648	28626	11133	62	95	423	100	100	0	25567	22938	9209	109	113	29	100	100	0	0	0	0	0	0	0	0	0	0	0	0	0	0	0	0	0	0	0	1.241	1.251	1.224	1.293	1.374	1.243	0.949	0.000	0.000	0.000	0.000	0.000	0.000	0.000	0.000	0.000	0.000	0.000	0.000	0.000	0.000	52	415	57044	51393	0.311	Error	Error	31586	25458	0	0	28564	22829	0	0	0	0
1	12	1	""	"YBR047W"	3660	30020	80	1028	973	284	60	61	15	100	100	0	1399	1332	496	108	111	21	100	100	0	0	0	0	0	0	0	0	0	0	0	0	0	0	0	0	0	0	0	0.750	0.746	0.743	0.772	1.414	0.692	0.929	0.000	0.000	0.000	0.000	0.000	0.000	0.000	0.000	0.000	0.000	0.000	0.000	0.000	0.000	52	340	2259	2137	-0.415	Error	Error	968	1291	0	0	913	1224	0	0	0	0
1	13	1	"BOI1"	"YBL085W"	3860	30020	80	336	362	114	61	62	15	100	100	0	380	610	564	109	112	20	100	100	0	0	0	0	0	0	0	0	0	0	0	0	0	0	0	0	0	0	0	1.015	0.601	0.947	0.831	1.842	0.332	0.597	0.000	0.000	0.000	0.000	0.000	0.000	0.000	0.000	0.000	0.000	0.000	0.000	0.000	0.000	52	340	546	802	0.021	Error	Error	275	271	0	0	301	501	0	0	0	0
1	14	1	"ECM21"	"YBL101C"	4060	30020	80	846	831	246	58	59	14	100	100	0	895	867	366	103	107	22	98	98	0	0	0	0	0	0	0	0	0	0	0	0	0	0	0	0	0	0	0	0.995	1.012	0.972	1.145	1.628	0.915	0.901	0.000	0.000	0.000	0.000	0.000	0.000	0.000	0.000	0.000	0.000	0.000	0.000	0.000	0.000	52	340	1580	1537	-0.007	Error	Error	788	792	0	0	773	764	0	0	0	0
1	15	1	"COQ1"	"YBR003W"	4260	30020	90	5155	4914	1510	59	61	21	100	100	0	4295	4215	1339	107	110	43	100	100	0	0	0	0	0	0	0	0	0	0	0	0	0	0	0	0	0	0	0	1.217	1.182	1.198	1.174	1.317	1.177	0.933	0.000	0.000	0.000	0.000	0.000	0.000	0.000	0.000	0.000	0.000	0.000	0.000	0.000	0.000	52	420	9284	8963	0.283	Error	Error	5096	4188	0	0	4855	4108	0	0	0	0
1	16	1	"KAP104"	"YBR017C"	4460	30020	90	1887	1807	637	58	60	21	100	100	0	2825	2545	1023	107	113	48	100	100	0	0	0	0	0	0	0	0	0	0	0	0	0	0	0	0	0	0	0	0.673	0.717	0.721	0.747	1.564	0.664	0.927	0.000	0.000	0.000	0.000	0.000	0.000	0.000	0.000	0.000	0.000	0.000	0.000	0.000	0.000	52	420	4547	4187	-0.571	Error	Error	1829	2718	0	0	1749	2438	0	0	0	0
1	17	1	""	"YBR033W"	4660	30020	90	7807	7643	2776	60	63	22	100	100	0	6909	6975	2792	112	117	61	100	98	0	0	0	0	0	0	0	0	0	0	0	0	0	0	0	0	0	0	0	1.140	1.105	1.061	1.203	1.851	1.078	0.928	0.000	0.000	0.000	0.000	0.000	0.000	0.000	0.000	0.000	0.000	0.000	0.000	0.000	0.000	52	420	14544	14446	0.189	Error	Error	7747	6797	0	0	7583	6863	0	0	0	0
1	18	1	"REB1"	"YBR049C"	4870	30020	90	1669	1634	527	64	65	15	100	100	0	1464	1483	565	113	114	21	96	96	0	0	0	0	0	0	0	0	0	0	0	0	0	0	0	0	0	0	0	1.188	1.146	1.122	1.169	1.367	1.104	0.923	0.000	0.000	0.000	0.000	0.000	0.000	0.000	0.000	0.000	0.000	0.000	0.000	0.000	0.000	52	420	2956	2940	0.249	Error	Error	1605	1351	0	0	1570	1370	0	0	0	0
1	19	1	"RPL23A"	"YBL087C"	5070	30020	100	20925	18182	6662	66	68	16	100	100	0	39416	33730	13574	117	118	21	100	100	0	0	0	0	0	0	0	0	0	0	0	0	0	0	0	0	0	0	0	0.531	0.539	0.541	0.631	1.976	0.520	0.949	0.000	0.000	0.000	0.000	0.000	0.000	0.000	0.000	0.000	0.000	0.000	0.000	0.000	0.000	80	534	60158	51729	-0.914	Error	Error	20859	39299	0	0	18116	33613	0	0	0	0
1	20	1	""	"YBL101W-B"	5260	30020	90	9367	8395	2845	65	80	120	100	100	0	1458	1357	490	115	123	63	96	94	0	0	0	0	0	0	0	0	0	0	0	0	0	0	0	0	0	0	0	6.926	6.707	6.596	6.893	1.747	7.053	0.906	0.000	0.000	0.000	0.000	0.000	0.000	0.000	0.000	0.000	0.000	0.000	0.000	0.000	0.000	52	414	10645	9572	2.792	Error	Error	9302	1343	0	0	8330	1242	0	0	0	0
1	21	1	""	"YBR005W"	5470	30020	90	4316	3953	1207	60	62	23	100	100	0	2260	2031	667	109	112	20	100	100	0	0	0	0	0	0	0	0	0	0	0	0	0	0	0	0	0	0	0	1.979	2.025	2.054	2.055	1.360	2.125	0.936	0.000	0.000	0.000	0.000	0.000	0.000	0.000	0.000	0.000	0.000	0.000	0.000	0.000	0.000	52	420	6407	5815	0.984	Error	Error	4256	2151	0	0	3893	1922	0	0	0	0
1	1	2	"GAL10"	"YBR019C"	1450	30210	80	65535	56280	16995	56	141	706	100	100	53	432	407	131	99	102	22	96	96	0	0	0	0	0	0	0	0	0	0	0	0	0	0	0	0	0	0	0	196.634	182.545	24.450	26.968	2.405	194.056	0.820	0.000	0.000	0.000	0.000	0.000	0.000	0.000	0.000	0.000	0.000	0.000	0.000	0.000	0.000	52	320	65812	56532	7.619	Error	Error	65479	333	0	0	56224	308	0	0	0	0
1	2	2	"PDX3"	"YBR035C"	1650	30210	80	19996	19701	4148	62	72	43	100	100	0	11353	10769	2414	105	112	61	100	100	0	0	0	0	0	0	0	0	0	0	0	0	0	0	0	0	0	0	0	1.772	1.842	1.860	1.854	1.130	1.828	0.941	0.000	0.000	0.000	0.000	0.000	0.000	0.000	0.000	0.000	0.000	0.000	0.000	0.000	0.000	52	340	31182	30303	0.826	Error	Error	19934	11248	0	0	19639	10664	0	0	0	0
1	3	2	""	"YBR051W"	1850	30210	90	675	671	192	61	66	32	100	100	0	1087	1047	323	109	121	97	98	98	0	0	0	0	0	0	0	0	0	0	0	0	0	0	0	0	0	0	0	0.628	0.650	0.627	0.679	1.515	0.609	0.893	0.000	0.000	0.000	0.000	0.000	0.000	0.000	0.000	0.000	0.000	0.000	0.000	0.000	0.000	52	420	1592	1548	-0.672	Error	Error	614	978	0	0	610	938	0	0	0	0
1	4	2	""	"YCL045C"	2060	30210	90	221	236	97	57	58	14	100	100	0	235	324	300	105	106	17	100	96	0	0	0	0	0	0	0	0	0	0	0	0	0	0	0	0	0	0	0	1.262	0.817	1.239	1.132	1.819	0.431	0.538	0.000	0.000	0.000	0.000	0.000	0.000	0.000	0.000	0.000	0.000	0.000	0.000	0.000	0.000	52	420	294	398	0.335	Error	Error	164	130	0	0	179	219	0	0	0	0
1	5	2	""	"YCL061C"	2260	30210	90	356	335	90	58	59	12	100	98	0	398	372	108	105	105	19	94	92	0	0	0	0	0	0	0	0	0	0	0	0	0	0	0	0	0	0	0	1.017	1.037	1.033	1.052	1.470	1.025	0.831	0.000	0.000	0.000	0.000	0.000	0.000	0.000	0.000	0.000	0.000	0.000	0.000	0.000	0.000	52	420	591	544	0.024	Error	Error	298	293	0	0	277	267	0	0	0	0
1	6	2	""	"YCLX04W"	2460	30210	90	876	846	302	61	62	15	100	100	0	1233	1108	380	106	108	20	98	98	0	0	0	0	0	0	0	0	0	0	0	0	0	0	0	0	0	0	0	0.723	0.783	0.793	0.817	1.395	0.751	0.923	0.000	0.000	0.000	0.000	0.000	0.000	0.000	0.000	0.000	0.000	0.000	0.000	0.000	0.000	52	420	1942	1787	-0.468	Error	Error	815	1127	0	0	785	1002	0	0	0	0
1	7	2	"SAT4"	"YCR008W"	2670	30210	80	356	365	120	60	60	15	100	100	0	487	672	641	105	105	19	100	100	0	0	0	0	0	0	0	0	0	0	0	0	0	0	0	0	0	0	0	0.775	0.538	0.767	0.676	1.570	0.300	0.644	0.000	0.000	0.000	0.000	0.000	0.000	0.000	0.000	0.000	0.000	0.000	0.000	0.000	0.000	52	340	678	872	-0.368	Error	Error	296	382	0	0	305	567	0	0	0	0
1	8	2	""	"YCR023C"	2860	30210	90	3019	2821	802	58	59	15	100	100	0	2426	2539	653	103	105	20	100	100	0	0	0	0	0	0	0	0	0	0	0	0	0	0	0	0	0	0	0	1.275	1.134	1.224	1.115	1.385	1.172	0.889	0.000	0.000	0.000	0.000	0.000	0.000	0.000	0.000	0.000	0.000	0.000	0.000	0.000	0.000	52	420	5284	5199	0.350	Error	Error	2961	2323	0	0	2763	2436	0	0	0	0
1	9	2	"PHO87"	"YCR037C"	3070	30210	90	3987	3924	1269	60	65	56	100	100	0	2955	3088	1087	106	108	21	100	100	0	0	0	0	0	0	0	0	0	0	0	0	0	0	0	0	0	0	0	1.378	1.296	1.284	1.315	1.292	1.305	0.937	0.000	0.000	0.000	0.000	0.000	0.000	0.000	0.000	0.000	0.000	0.000	0.000	0.000	0.000	52	420	6776	6846	0.463	Error	Error	3927	2849	0	0	3864	2982	0	0	0	0
1	10	2	""	"YCL047C"	3260	30220	80	644	602	208	56	58	14	98	98	0	673	729	484	102	106	21	98	96	0	0	0	0	0	0	0	0	0	0	0	0	0	0	0	0	0	0	0	1.030	0.871	1.053	1.081	2.155	0.647	0.556	0.000	0.000	0.000	0.000	0.000	0.000	0.000	0.000	0.000	0.000	0.000	0.000	0.000	0.000	52	340	1159	1173	0.042	Error	Error	588	571	0	0	546	627	0	0	0	0
1	11	2	""	"YCL063W"	3470	30210	90	1071	1051	198	60	63	20	100	100	0	1785	1713	444	108	112	24	100	100	0	0	0	0	0	0	0	0	0	0	0	0	0	0	0	0	0	0	0	0.603	0.617	0.606	0.644	1.288	0.597	0.929	0.000	0.000	0.000	0.000	0.000	0.000	0.000	0.000	0.000	0.000	0.000	0.000	0.000	0.000	52	420	2688	2596	-0.730	Error	Error	1011	1677	0	0	991	1605	0	0	0	0
1	12	2	""	"YCLX06C"	3670	30220	100	3932	3651	1124	64	66	18	100	100	0	4361	4065	1315	112	116	25	100	100	0	0	0	0	0	0	0	0	0	0	0	0	0	0	0	0	0	0	0	0.910	0.907	0.899	0.927	1.374	0.898	0.935	0.000	0.000	0.000	0.000	0.000	0.000	0.000	0.000	0.000	0.000	0.000	0.000	0.000	0.000	80	534	8117	7540	-0.136	Error	Error	3868	4249	0	0	3587	3953	0	0	0	0
1	13	2	""	"YCR010C"	3880	30210	90	959	862	316	65	70	43	98	98	0	5559	5154	2517	113	124	87	100	98	0	0	0	0	0	0	0	0	0	0	0	0	0	0	0	0	0	0	0	0.164	0.158	0.153	0.173	1.737	0.147	0.895	0.000	0.000	0.000	0.000	0.000	0.000	0.000	0.000	0.000	0.000	0.000	0.000	0.000	0.000	52	414	6340	5838	-2.607	Error	Error	894	5446	0	0	797	5041	0	0	0	0
1	14	2	"PMP1"	"YCR024C-A"	4070	30220	100	54116	46672	16525	67	71	22	100	100	0	31861	27206	10115	114	119	26	100	100	0	0	0	0	0	0	0	0	0	0	0	0	0	0	0	0	0	0	0	1.702	1.720	1.748	1.839	1.553	1.746	0.937	0.000	0.000	0.000	0.000	0.000	0.000	0.000	0.000	0.000	0.000	0.000	0.000	0.000	0.000	80	506	85796	73697	0.768	Error	Error	54049	31747	0	0	46605	27092	0	0	0	0
1	15	2	"MATALPHA2"	"YCR039C"	4250	30220	90	7217	6639	1846	81	97	119	100	100	0	4513	4056	1258	127	155	241	100	98	0	0	0	0	0	0	0	0	0	0	0	0	0	0	0	0	0	0	0	1.627	1.669	1.691	1.720	1.345	1.605	0.942	0.000	0.000	0.000	0.000	0.000	0.000	0.000	0.000	0.000	0.000	0.000	0.000	0.000	0.000	52	406	11522	10487	0.702	Error	Error	7136	4386	0	0	6558	3929	0	0	0	0
1	16	2	""	"YCL049C"	4460	30220	90	458	482	195	62	67	28	100	100	0	413	506	315	113	117	29	98	96	0	0	0	0	0	0	0	0	0	0	0	0	0	0	0	0	0	0	0	1.320	1.069	1.248	1.182	1.654	0.875	0.611	0.000	0.000	0.000	0.000	0.000	0.000	0.000	0.000	0.000	0.000	0.000	0.000	0.000	0.000	52	420	696	813	0.401	Error	Error	396	300	0	0	420	393	0	0	0	0
1	17	2	""	"YCL065W"	4670	30230	100	2322	2108	625	58	59	14	100	100	0	3547	3207	1059	109	111	23	100	100	0	0	0	0	0	0	0	0	0	0	0	0	0	0	0	0	0	0	0	0.659	0.662	0.662	0.696	1.406	0.651	0.930	0.000	0.000	0.000	0.000	0.000	0.000	0.000	0.000	0.000	0.000	0.000	0.000	0.000	0.000	80	533	5702	5148	-0.603	Error	Error	2264	3438	0	0	2050	3098	0	0	0	0
1	18	2	""	"YCLX08C"	4870	30230	100	502	482	126	65	73	110	96	90	0	3233	3187	1095	114	115	21	100	100	0	0	0	0	0	0	0	0	0	0	0	0	0	0	0	0	0	0	0	0.140	0.136	0.138	0.138	1.415	0.125	0.914	0.000	0.000	0.000	0.000	0.000	0.000	0.000	0.000	0.000	0.000	0.000	0.000	0.000	0.000	80	520	3556	3490	-2.835	Error	Error	437	3119	0	0	417	3073	0	0	0	0
1	19	2	"PGK1"	"YCR012W"	5060	30220	90	43205	37160	13150	73	90	133	100	100	0	19111	16645	6274	117	121	27	100	100	0	0	0	0	0	0	0	0	0	0	0	0	0	0	0	0	0	0	0	2.271	2.244	2.241	2.346	1.487	2.228	0.943	0.000	0.000	0.000	0.000	0.000	0.000	0.000	0.000	0.000	0.000	0.000	0.000	0.000	0.000	52	414	62126	53615	1.183	Error	Error	43132	18994	0	0	37087	16528	0	0	0	0
1	20	2	""	"YCR026C"	5270	30220	90	1437	1578	667	67	68	18	100	100	0	1155	1156	435	113	115	22	100	100	0	0	0	0	0	0	0	0	0	0	0	0	0	0	0	0	0	0	0	1.315	1.449	1.474	1.418	1.479	1.456	0.898	0.000	0.000	0.000	0.000	0.000	0.000	0.000	0.000	0.000	0.000	0.000	0.000	0.000	0.000	52	420	2412	2554	0.395	Error	Error	1370	1042	0	0	1511	1043	0	0	0	0
1	21	2	""	"YCR041W"	5470	30230	100	3628	3342	1124	62	63	16	100	100	0	4423	3986	1343	110	112	24	98	98	0	0	0	0	0	0	0	0	0	0	0	0	0	0	0	0	0	0	0	0.827	0.846	0.844	0.880	1.423	0.841	0.925	0.000	0.000	0.000	0.000	0.000	0.000	0.000	0.000	0.000	0.000	0.000	0.000	0.000	0.000	80	541	7879	7156	-0.274	Error	Error	3566	4313	0	0	3280	3876	0	0	0	0
1	1	3	"LRE1"	"YCL051W"	1460	30410	80	344	384	173	51	53	13	100	100	0	329	365	163	96	99	21	96	96	0	0	0	0	0	0	0	0	0	0	0	0	0	0	0	0	0	0	0	1.258	1.238	1.238	1.326	1.866	1.178	0.864	0.000	0.000	0.000	0.000	0.000	0.000	0.000	0.000	0.000	0.000	0.000	0.000	0.000	0.000	52	332	526	602	0.331	Error	Error	293	233	0	0	333	269	0	0	0	0
1	2	3	"HMLALPHA2"	"YCL067C"	1660	30410	90	8436	8841	3889	57	62	23	100	100	0	5157	5183	2184	103	105	23	100	100	0	0	0	0	0	0	0	0	0	0	0	0	0	0	0	0	0	0	0	1.658	1.729	1.754	1.774	1.376	1.905	0.898	0.000	0.000	0.000	0.000	0.000	0.000	0.000	0.000	0.000	0.000	0.000	0.000	0.000	0.000	52	420	13433	13864	0.729	Error	Error	8379	5054	0	0	8784	5080	0	0	0	0
1	3	3	""	"YCLX10C"	1850	30410	90	1959	2141	982	57	73	124	100	98	0	5565	5363	2543	103	166	534	98	94	0	0	0	0	0	0	0	0	0	0	0	0	0	0	0	0	0	0	0	0.348	0.396	0.388	0.405	1.536	0.385	0.920	0.000	0.000	0.000	0.000	0.000	0.000	0.000	0.000	0.000	0.000	0.000	0.000	0.000	0.000	52	420	7364	7344	-1.522	Error	Error	1902	5462	0	0	2084	5260	0	0	0	0
1	4	3	"POL4"	"YCR014C"	2050	30410	90	2409	2388	582	57	60	21	100	100	0	2122	2042	624	101	107	51	100	100	0	0	0	0	0	0	0	0	0	0	0	0	0	0	0	0	0	0	0	1.164	1.201	1.194	1.254	1.373	1.177	0.933	0.000	0.000	0.000	0.000	0.000	0.000	0.000	0.000	0.000	0.000	0.000	0.000	0.000	0.000	52	420	4373	4272	0.219	Error	Error	2352	2021	0	0	2331	1941	0	0	0	0
1	5	3	"FEN2"	"YCR028C"	2260	30410	90	2852	2796	820	57	59	14	100	100	0	3530	3349	995	102	104	19	100	100	0	0	0	0	0	0	0	0	0	0	0	0	0	0	0	0	0	0	0	0.815	0.844	0.870	0.867	1.334	0.853	0.911	0.000	0.000	0.000	0.000	0.000	0.000	0.000	0.000	0.000	0.000	0.000	0.000	0.000	0.000	52	420	6223	5986	-0.295	Error	Error	2795	3428	0	0	2739	3247	0	0	0	0
1	6	3	""	"YCR043C"	2460	30410	90	7126	6414	2160	65	79	54	100	100	0	4259	3899	1309	109	121	81	100	100	0	0	0	0	0	0	0	0	0	0	0	0	0	0	0	0	0	0	0	1.701	1.675	1.636	1.718	1.410	1.701	0.925	0.000	0.000	0.000	0.000	0.000	0.000	0.000	0.000	0.000	0.000	0.000	0.000	0.000	0.000	52	420	11211	10139	0.767	Error	Error	7061	4150	0	0	6349	3790	0	0	0	0
1	7	3	"SHR3"	"YDL212W"	2660	30410	90	7405	6577	2403	76	89	46	100	98	0	8619	8050	3129	117	124	33	100	100	0	0	0	0	0	0	0	0	0	0	0	0	0	0	0	0	0	0	0	0.862	0.819	0.809	0.834	1.493	0.790	0.936	0.000	0.000	0.000	0.000	0.000	0.000	0.000	0.000	0.000	0.000	0.000	0.000	0.000	0.000	52	420	15831	14434	-0.214	Error	Error	7329	8502	0	0	6501	7933	0	0	0	0
1	8	3	""	"YDL228C"	2860	30410	90	11026	10356	4493	71	76	27	100	100	0	18210	18262	9340	113	115	24	98	98	0	0	0	0	0	0	0	0	0	0	0	0	0	0	0	0	0	0	0	0.605	0.567	0.561	0.596	1.362	0.539	0.946	0.000	0.000	0.000	0.000	0.000	0.000	0.000	0.000	0.000	0.000	0.000	0.000	0.000	0.000	52	420	29052	28434	-0.724	Error	Error	10955	18097	0	0	10285	18149	0	0	0	0
1	9	3	"THI13"	"YDL244W"	3070	30410	90	1437	1245	446	64	68	22	100	100	0	690	682	222	108	111	24	100	100	0	0	0	0	0	0	0	0	0	0	0	0	0	0	0	0	0	0	0	2.359	2.057	2.076	2.004	1.427	2.163	0.910	0.000	0.000	0.000	0.000	0.000	0.000	0.000	0.000	0.000	0.000	0.000	0.000	0.000	0.000	52	420	1955	1755	1.238	Error	Error	1373	582	0	0	1181	574	0	0	0	0
1	10	3	"RPL4B"	"YDR012W"	3270	30420	90	12771	12692	6063	66	69	21	100	100	0	10011	10410	5757	109	112	24	100	100	0	0	0	0	0	0	0	0	0	0	0	0	0	0	0	0	0	0	0	1.283	1.226	1.233	1.299	1.471	1.187	0.939	0.000	0.000	0.000	0.000	0.000	0.000	0.000	0.000	0.000	0.000	0.000	0.000	0.000	0.000	52	414	22607	22927	0.360	Error	Error	12705	9902	0	0	12626	10301	0	0	0	0
1	11	3	"REG1"	"YDR028C"	3460	30420	100	969	924	364	66	72	28	100	97	0	722	719	288	111	117	29	95	95	0	0	0	0	0	0	0	0	0	0	0	0	0	0	0	0	0	0	0	1.478	1.411	1.341	1.491	1.748	1.375	0.882	0.000	0.000	0.000	0.000	0.000	0.000	0.000	0.000	0.000	0.000	0.000	0.000	0.000	0.000	80	516	1514	1466	0.564	Error	Error	903	611	0	0	858	608	0	0	0	0
1	12	3	"HEM13"	"YDR044W"	3670	30420	100	760	784	350	65	67	17	98	97	0	2720	2726	1348	109	112	21	97	97	0	0	0	0	0	0	0	0	0	0	0	0	0	0	0	0	0	0	0	0.266	0.275	0.275	0.282	1.670	0.262	0.931	0.000	0.000	0.000	0.000	0.000	0.000	0.000	0.000	0.000	0.000	0.000	0.000	0.000	0.000	80	520	3306	3336	-1.910	Error	Error	695	2611	0	0	719	2617	0	0	0	0
1	13	3	""	"YDL214C"	3860	30420	80	386	381	76	61	63	16	100	100	0	422	542	410	108	110	21	98	98	0	0	0	0	0	0	0	0	0	0	0	0	0	0	0	0	0	0	0	1.035	0.737	0.960	0.936	1.855	0.427	0.489	0.000	0.000	0.000	0.000	0.000	0.000	0.000	0.000	0.000	0.000	0.000	0.000	0.000	0.000	52	340	639	754	0.050	Error	Error	325	314	0	0	320	434	0	0	0	0
1	14	3	"PTP1"	"YDL230W"	4060	30420	100	1809	1734	673	62	64	17	100	98	0	1014	936	396	109	112	22	96	96	0	0	0	0	0	0	0	0	0	0	0	0	0	0	0	0	0	0	0	1.930	2.022	2.149	2.164	1.991	2.025	0.812	0.000	0.000	0.000	0.000	0.000	0.000	0.000	0.000	0.000	0.000	0.000	0.000	0.000	0.000	80	529	2652	2499	0.949	Error	Error	1747	905	0	0	1672	827	0	0	0	0
1	15	3	""	"YDL246C"	4260	30420	80	165	174	65	67	69	17	98	96	0	200	287	296	114	116	28	90	76	0	0	0	0	0	0	0	0	0	0	0	0	0	0	0	0	0	0	0	1.140	0.618	0.969	0.912	2.278	0.272	0.531	0.000	0.000	0.000	0.000	0.000	0.000	0.000	0.000	0.000	0.000	0.000	0.000	0.000	0.000	52	340	184	280	0.188	Error	Error	98	86	0	0	107	173	0	0	0	0
1	16	3	""	"YDR014W"	4460	30420	90	1070	1087	364	60	62	17	100	100	0	886	937	342	110	113	24	100	100	0	0	0	0	0	0	0	0	0	0	0	0	0	0	0	0	0	0	0	1.302	1.242	1.346	1.263	1.467	1.260	0.882	0.000	0.000	0.000	0.000	0.000	0.000	0.000	0.000	0.000	0.000	0.000	0.000	0.000	0.000	52	420	1786	1854	0.380	Error	Error	1010	776	0	0	1027	827	0	0	0	0
1	17	3	"RAD28"	"YDR030C"	4660	30420	90	338	347	147	60	62	16	98	98	0	269	291	134	108	112	27	88	86	0	0	0	0	0	0	0	0	0	0	0	0	0	0	0	0	0	0	0	1.727	1.568	1.541	1.594	1.804	1.432	0.749	0.000	0.000	0.000	0.000	0.000	0.000	0.000	0.000	0.000	0.000	0.000	0.000	0.000	0.000	52	414	439	470	0.788	Error	Error	278	161	0	0	287	183	0	0	0	0
1	18	3	"BAP3"	"YDR046C"	4860	30420	90	1411	1359	599	63	65	24	100	98	0	1612	1537	789	112	122	70	94	92	0	0	0	0	0	0	0	0	0	0	0	0	0	0	0	0	0	0	0	0.899	0.909	0.855	0.930	1.714	0.845	0.906	0.000	0.000	0.000	0.000	0.000	0.000	0.000	0.000	0.000	0.000	0.000	0.000	0.000	0.000	52	414	2848	2721	-0.154	Error	Error	1348	1500	0	0	1296	1425	0	0	0	0
1	19	3	""	"YDL216C"	5060	30420	90	1378	1347	326	67	69	16	100	100	0	818	892	345	115	117	21	100	100	0	0	0	0	0	0	0	0	0	0	0	0	0	0	0	0	0	0	0	1.865	1.647	1.940	1.730	1.733	1.766	0.709	0.000	0.000	0.000	0.000	0.000	0.000	0.000	0.000	0.000	0.000	0.000	0.000	0.000	0.000	52	420	2014	2057	0.899	Error	Error	1311	703	0	0	1280	777	0	0	0	0
1	20	3	"OST4"	"YDL232W"	5260	30420	90	6252	5488	1934	69	85	126	100	100	0	5666	5096	1853	115	157	328	100	100	0	0	0	0	0	0	0	0	0	0	0	0	0	0	0	0	0	0	0	1.114	1.088	1.129	1.091	1.447	1.040	0.932	0.000	0.000	0.000	0.000	0.000	0.000	0.000	0.000	0.000	0.000	0.000	0.000	0.000	0.000	52	420	11734	10400	0.156	Error	Error	6183	5551	0	0	5419	4981	0	0	0	0
1	21	3	"COS7"	"YDL248W"	5460	30420	90	3098	3269	1646	64	66	21	100	100	0	1192	1186	556	112	115	27	100	98	0	0	0	0	0	0	0	0	0	0	0	0	0	0	0	0	0	0	0	2.809	2.984	3.289	3.063	1.941	3.275	0.792	0.000	0.000	0.000	0.000	0.000	0.000	0.000	0.000	0.000	0.000	0.000	0.000	0.000	0.000	52	414	4114	4279	1.490	Error	Error	3034	1080	0	0	3205	1074	0	0	0	0
1	1	4	""	"YDR016C"	1460	30620	100	3339	3318	1927	51	56	40	98	97	0	3370	3458	1984	97	103	57	100	97	0	0	0	0	0	0	0	0	0	0	0	0	0	0	0	0	0	0	0	1.005	0.972	0.969	0.934	1.494	0.971	0.951	0.000	0.000	0.000	0.000	0.000	0.000	0.000	0.000	0.000	0.000	0.000	0.000	0.000	0.000	80	532	6561	6628	0.007	Error	Error	3288	3273	0	0	3267	3361	0	0	0	0
1	2	4	""	"YDR032C"	1660	30610	90	16929	16960	7915	54	56	16	100	100	0	3648	4222	1859	98	101	18	100	100	0	0	0	0	0	0	0	0	0	0	0	0	0	0	0	0	0	0	0	4.754	4.099	4.328	3.919	1.475	4.124	0.932	0.000	0.000	0.000	0.000	0.000	0.000	0.000	0.000	0.000	0.000	0.000	0.000	0.000	0.000	52	420	20425	21030	2.249	Error	Error	16875	3550	0	0	16906	4124	0	0	0	0
1	3	4	""	"YDR048C"	1860	30610	80	1125	1047	332	54	54	13	100	100	0	1057	1071	253	98	101	17	100	100	0	0	0	0	0	0	0	0	0	0	0	0	0	0	0	0	0	0	0	1.117	1.021	1.107	0.981	1.538	1.079	0.835	0.000	0.000	0.000	0.000	0.000	0.000	0.000	0.000	0.000	0.000	0.000	0.000	0.000	0.000	52	340	2030	1966	0.159	Error	Error	1071	959	0	0	993	973	0	0	0	0
1	4	4	""	"YDL218W"	2060	30610	90	1807	1665	415	57	58	15	100	100	0	880	953	551	98	101	21	100	100	0	0	0	0	0	0	0	0	0	0	0	0	0	0	0	0	0	0	0	2.238	1.881	2.198	2.069	1.784	1.909	0.567	0.000	0.000	0.000	0.000	0.000	0.000	0.000	0.000	0.000	0.000	0.000	0.000	0.000	0.000	52	420	2532	2463	1.162	Error	Error	1750	782	0	0	1608	855	0	0	0	0
1	5	4	"GYP7"	"YDL234C"	2250	30610	90	3445	3729	1507	59	63	28	100	100	0	1997	1948	861	102	108	39	100	100	0	0	0	0	0	0	0	0	0	0	0	0	0	0	0	0	0	0	0	1.787	1.988	2.143	2.080	1.527	1.942	0.890	0.000	0.000	0.000	0.000	0.000	0.000	0.000	0.000	0.000	0.000	0.000	0.000	0.000	0.000	52	420	5281	5516	0.837	Error	Error	3386	1895	0	0	3670	1846	0	0	0	0
1	6	4	"YRB1"	"YDR002W"	2450	30610	90	23078	21589	6268	63	108	314	100	100	0	16421	14749	4493	109	177	642	100	100	0	0	0	0	0	0	0	0	0	0	0	0	0	0	0	0	0	0	0	1.411	1.470	1.453	1.503	1.380	1.485	0.935	0.000	0.000	0.000	0.000	0.000	0.000	0.000	0.000	0.000	0.000	0.000	0.000	0.000	0.000	52	420	39327	36166	0.497	Error	Error	23015	16312	0	0	21526	14640	0	0	0	0
1	7	4	""	"YDR018C"	2660	30620	100	1707	1675	437	73	110	273	100	97	0	1118	1094	423	115	167	562	82	21	0	0	0	0	0	0	0	0	0	0	0	0	0	0	0	0	0	0	0	1.629	1.636	1.716	1.770	1.671	1.618	0.753	0.000	0.000	0.000	0.000	0.000	0.000	0.000	0.000	0.000	0.000	0.000	0.000	0.000	0.000	80	546	2637	2581	0.704	Error	Error	1634	1003	0	0	1602	979	0	0	0	0
1	8	4	"LYS14"	"YDR034C"	2870	30610	90	4657	4254	1702	70	86	121	100	100	0	3761	3493	1104	111	117	37	100	100	0	0	0	0	0	0	0	0	0	0	0	0	0	0	0	0	0	0	0	1.257	1.237	1.298	1.181	1.461	1.338	0.902	0.000	0.000	0.000	0.000	0.000	0.000	0.000	0.000	0.000	0.000	0.000	0.000	0.000	0.000	52	414	8237	7566	0.330	Error	Error	4587	3650	0	0	4184	3382	0	0	0	0
1	9	4	"TPI1"	"YDR050C"	3060	30620	100	36686	32100	12976	73	77	28	100	100	0	35482	30072	14098	113	117	25	100	100	0	0	0	0	0	0	0	0	0	0	0	0	0	0	0	0	0	0	0	1.035	1.069	1.053	1.167	1.697	1.024	0.941	0.000	0.000	0.000	0.000	0.000	0.000	0.000	0.000	0.000	0.000	0.000	0.000	0.000	0.000	80	520	71982	61986	0.050	Error	Error	36613	35369	0	0	32027	29959	0	0	0	0
1	10	4	"MRP1"	"YDR347W"	3260	30620	100	9554	9669	2418	75	90	51	100	100	0	9514	9297	2633	117	131	50	100	100	0	0	0	0	0	0	0	0	0	0	0	0	0	0	0	0	0	0	0	1.009	1.045	1.028	1.103	1.547	1.029	0.934	0.000	0.000	0.000	0.000	0.000	0.000	0.000	0.000	0.000	0.000	0.000	0.000	0.000	0.000	80	502	18876	18774	0.013	Error	Error	9479	9397	0	0	9594	9180	0	0	0	0
1	11	4	"ESC2"	"YDR363W"	3460	30620	120	2512	2095	1305	75	89	48	92	85	0	1971	1583	1032	123	138	56	85	80	0	0	0	0	0	0	0	0	0	0	0	0	0	0	0	0	0	0	0	1.319	1.384	1.325	1.432	1.781	1.349	0.934	0.000	0.000	0.000	0.000	0.000	0.000	0.000	0.000	0.000	0.000	0.000	0.000	0.000	0.000	120	648	4285	3480	0.399	Error	Error	2437	1848	0	0	2020	1460	0	0	0	0
1	12	4	"RGA2"	"YDR379W"	3660	30620	90	4085	3910	832	74	76	24	100	100	0	3075	2980	985	121	126	35	100	100	0	0	0	0	0	0	0	0	0	0	0	0	0	0	0	0	0	0	0	1.358	1.342	1.348	1.402	1.367	1.287	0.914	0.000	0.000	0.000	0.000	0.000	0.000	0.000	0.000	0.000	0.000	0.000	0.000	0.000	0.000	52	400	6965	6695	0.441	Error	Error	4011	2954	0	0	3836	2859	0	0	0	0
1	13	4	"SXM1"	"YDR395W"	3870	30620	90	5776	5431	1198	67	71	21	100	100	0	10977	10592	3070	119	122	25	100	100	0	0	0	0	0	0	0	0	0	0	0	0	0	0	0	0	0	0	0	0.526	0.512	0.493	0.523	1.243	0.509	0.922	0.000	0.000	0.000	0.000	0.000	0.000	0.000	0.000	0.000	0.000	0.000	0.000	0.000	0.000	52	420	16567	15837	-0.927	Error	Error	5709	10858	0	0	5364	10473	0	0	0	0
1	14	4	""	"YDR411C"	4060	30620	90	4527	4430	856	65	71	34	100	100	0	3327	3155	731	119	127	70	100	100	0	0	0	0	0	0	0	0	0	0	0	0	0	0	0	0	0	0	0	1.391	1.438	1.404	1.458	1.238	1.417	0.935	0.000	0.000	0.000	0.000	0.000	0.000	0.000	0.000	0.000	0.000	0.000	0.000	0.000	0.000	52	420	7670	7401	0.476	Error	Error	4462	3208	0	0	4365	3036	0	0	0	0
1	15	4	"RPN9"	"YDR427W"	4260	30620	90	2727	2460	834	68	73	23	100	100	0	2225	1970	728	121	126	30	100	100	0	0	0	0	0	0	0	0	0	0	0	0	0	0	0	0	0	0	0	1.264	1.294	1.252	1.340	1.485	1.270	0.919	0.000	0.000	0.000	0.000	0.000	0.000	0.000	0.000	0.000	0.000	0.000	0.000	0.000	0.000	52	420	4763	4241	0.338	Error	Error	2659	2104	0	0	2392	1849	0	0	0	0
1	16	4	"YPS7"	"YDR349C"	4460	30620	90	822	801	165	64	75	75	100	100	0	870	840	244	114	131	92	98	96	0	0	0	0	0	0	0	0	0	0	0	0	0	0	0	0	0	0	0	1.003	1.015	1.018	1.072	1.423	0.996	0.915	0.000	0.000	0.000	0.000	0.000	0.000	0.000	0.000	0.000	0.000	0.000	0.000	0.000	0.000	52	420	1514	1463	0.004	Error	Error	758	756	0	0	737	726	0	0	0	0
1	17	4	""	"YDR365C"	4660	30620	90	4038	3961	1273	62	63	15	100	100	0	6205	6467	2653	110	113	22	100	100	0	0	0	0	0	0	0	0	0	0	0	0	0	0	0	0	0	0	0	0.652	0.613	0.625	0.655	1.444	0.580	0.892	0.000	0.000	0.000	0.000	0.000	0.000	0.000	0.000	0.000	0.000	0.000	0.000	0.000	0.000	52	420	10071	10256	-0.616	Error	Error	3976	6095	0	0	3899	6357	0	0	0	0
1	18	4	"YRA1"	"YDR381W"	4860	30620	90	9790	8719	2683	62	84	170	100	100	0	12839	11153	4203	111	195	706	100	96	0	0	0	0	0	0	0	0	0	0	0	0	0	0	0	0	0	0	0	0.764	0.784	0.758	0.823	1.553	0.741	0.918	0.000	0.000	0.000	0.000	0.000	0.000	0.000	0.000	0.000	0.000	0.000	0.000	0.000	0.000	52	420	22456	19699	-0.388	Error	Error	9728	12728	0	0	8657	11042	0	0	0	0
1	19	4	"NCB2"	"YDR397C"	5070	30630	100	5910	5776	1690	72	86	142	100	100	0	6330	5995	1863	121	180	603	98	97	0	0	0	0	0	0	0	0	0	0	0	0	0	0	0	0	0	0	0	0.940	0.971	0.972	0.998	1.313	0.950	0.935	0.000	0.000	0.000	0.000	0.000	0.000	0.000	0.000	0.000	0.000	0.000	0.000	0.000	0.000	80	533	12047	11578	-0.089	Error	Error	5838	6209	0	0	5704	5874	0	0	0	0
1	20	4	""	"YDR413C"	5270	30630	100	5209	5092	1455	74	77	24	100	100	0	7562	7136	2186	123	131	43	100	100	0	0	0	0	0	0	0	0	0	0	0	0	0	0	0	0	0	0	0	0.690	0.716	0.714	0.736	1.334	0.701	0.934	0.000	0.000	0.000	0.000	0.000	0.000	0.000	0.000	0.000	0.000	0.000	0.000	0.000	0.000	80	510	12574	12031	-0.535	Error	Error	5135	7439	0	0	5018	7013	0	0	0	0
1	21	4	"TIF35"	"YDR429C"	5470	30630	100	13225	13458	2891	73	80	30	100	100	0	17815	17171	3516	123	132	37	100	100	0	0	0	0	0	0	0	0	0	0	0	0	0	0	0	0	0	0	0	0.743	0.785	0.770	0.785	1.190	0.780	0.935	0.000	0.000	0.000	0.000	0.000	0.000	0.000	0.000	0.000	0.000	0.000	0.000	0.000	0.000	80	533	30844	30433	-0.428	Error	Error	13152	17692	0	0	13385	17048	0	0	0	0
1	1	5	"SBE2"	"YDR351W"	1460	30810	90	5125	4999	1221	54	56	13	100	100	0	3755	3593	988	99	102	25	100	100	0	0	0	0	0	0	0	0	0	0	0	0	0	0	0	0	0	0	0	1.387	1.415	1.413	1.464	1.308	1.437	0.927	0.000	0.000	0.000	0.000	0.000	0.000	0.000	0.000	0.000	0.000	0.000	0.000	0.000	0.000	52	414	8727	8439	0.472	Error	Error	5071	3656	0	0	4945	3494	0	0	0	0
1	2	5	""	"YDR367W"	1660	30810	90	4816	4945	1334	57	69	62	100	100	0	5894	5651	1597	104	124	129	100	100	0	0	0	0	0	0	0	0	0	0	0	0	0	0	0	0	0	0	0	0.822	0.881	0.866	0.893	1.176	0.894	0.928	0.000	0.000	0.000	0.000	0.000	0.000	0.000	0.000	0.000	0.000	0.000	0.000	0.000	0.000	52	420	10549	10435	-0.283	Error	Error	4759	5790	0	0	4888	5547	0	0	0	0
1	3	5	""	"YDR383C"	1860	30810	90	2329	2253	466	61	66	33	100	100	0	2328	2259	516	105	113	42	100	100	0	0	0	0	0	0	0	0	0	0	0	0	0	0	0	0	0	0	0	1.020	1.018	1.013	1.038	1.257	1.060	0.917	0.000	0.000	0.000	0.000	0.000	0.000	0.000	0.000	0.000	0.000	0.000	0.000	0.000	0.000	52	420	4491	4346	0.029	Error	Error	2268	2223	0	0	2192	2154	0	0	0	0
1	4	5	"HPT1"	"YDR399W"	2060	30810	90	11361	10133	2880	57	60	18	100	100	0	21498	19934	6699	106	110	29	100	100	0	0	0	0	0	0	0	0	0	0	0	0	0	0	0	0	0	0	0	0.528	0.508	0.505	0.525	1.229	0.490	0.934	0.000	0.000	0.000	0.000	0.000	0.000	0.000	0.000	0.000	0.000	0.000	0.000	0.000	0.000	52	420	32696	29904	-0.920	Error	Error	11304	21392	0	0	10076	19828	0	0	0	0
1	5	5	""	"YDR415C"	2270	30810	90	3437	3318	806	59	63	29	100	100	0	3085	2980	776	102	108	37	100	100	0	0	0	0	0	0	0	0	0	0	0	0	0	0	0	0	0	0	0	1.132	1.132	1.109	1.141	1.214	1.191	0.913	0.000	0.000	0.000	0.000	0.000	0.000	0.000	0.000	0.000	0.000	0.000	0.000	0.000	0.000	52	420	6361	6137	0.179	Error	Error	3378	2983	0	0	3259	2878	0	0	0	0
1	6	5	""	"YDR431W"	2460	30810	90	942	886	206	60	63	19	100	100	0	1145	1040	343	105	110	33	100	100	0	0	0	0	0	0	0	0	0	0	0	0	0	0	0	0	0	0	0	0.848	0.883	0.849	0.942	1.349	0.835	0.936	0.000	0.000	0.000	0.000	0.000	0.000	0.000	0.000	0.000	0.000	0.000	0.000	0.000	0.000	52	420	1922	1761	-0.238	Error	Error	882	1040	0	0	826	935	0	0	0	0
1	7	5	"TRR1"	"YDR353W"	2660	30810	90	11863	12470	2715	72	105	117	100	100	0	12695	12091	3127	118	153	173	100	100	0	0	0	0	0	0	0	0	0	0	0	0	0	0	0	0	0	0	0	0.938	1.035	0.985	1.067	1.391	1.025	0.923	0.000	0.000	0.000	0.000	0.000	0.000	0.000	0.000	0.000	0.000	0.000	0.000	0.000	0.000	52	414	24368	24371	-0.093	Error	Error	11791	12577	0	0	12398	11973	0	0	0	0
1	8	5	"XRS2"	"YDR369C"	2860	30810	100	726	1054	912	77	105	102	98	92	0	721	1051	876	121	148	152	92	72	0	0	0	0	0	0	0	0	0	0	0	0	0	0	0	0	0	0	0	1.082	1.051	1.142	1.097	1.598	1.052	0.764	0.000	0.000	0.000	0.000	0.000	0.000	0.000	0.000	0.000	0.000	0.000	0.000	0.000	0.000	80	534	1249	1907	0.113	Error	Error	649	600	0	0	977	930	0	0	0	0
1	9	5	"EFT2"	"YDR385W"	3070	30810	90	24423	24458	4453	85	130	595	100	100	0	36150	33885	7459	126	132	40	100	100	0	0	0	0	0	0	0	0	0	0	0	0	0	0	0	0	0	0	0	0.676	0.722	0.710	0.730	1.223	0.733	0.917	0.000	0.000	0.000	0.000	0.000	0.000	0.000	0.000	0.000	0.000	0.000	0.000	0.000	0.000	52	414	60362	58132	-0.566	Error	Error	24338	36024	0	0	24373	33759	0	0	0	0
1	10	5	""	"YDR401W"	3260	30810	90	786	757	170	67	74	25	100	100	0	1000	910	271	116	123	32	100	100	0	0	0	0	0	0	0	0	0	0	0	0	0	0	0	0	0	0	0	0.813	0.869	0.845	0.915	1.450	0.850	0.877	0.000	0.000	0.000	0.000	0.000	0.000	0.000	0.000	0.000	0.000	0.000	0.000	0.000	0.000	52	414	1603	1484	-0.298	Error	Error	719	884	0	0	690	794	0	0	0	0
1	11	5	""	"YDR417C"	3470	30820	100	17609	16491	4144	68	81	46	100	100	0	40274	35943	10469	117	145	84	100	100	0	0	0	0	0	0	0	0	0	0	0	0	0	0	0	0	0	0	0	0.437	0.458	0.462	0.468	1.302	0.444	0.935	0.000	0.000	0.000	0.000	0.000	0.000	0.000	0.000	0.000	0.000	0.000	0.000	0.000	0.000	80	498	57698	52249	-1.195	Error	Error	17541	40157	0	0	16423	35826	0	0	0	0
1	12	5	""	"YDR433W"	3670	30810	130	3499	3057	2214	71	81	41	94	87	0	11958	9905	7809	126	149	76	93	85	0	0	0	0	0	0	0	0	0	0	0	0	0	0	0	0	0	0	0	0.290	0.305	0.311	0.398	2.178	0.289	0.951	0.000	0.000	0.000	0.000	0.000	0.000	0.000	0.000	0.000	0.000	0.000	0.000	0.000	0.000	120	716	15260	12765	-1.787	Error	Error	3428	11832	0	0	2986	9779	0	0	0	0
1	13	5	""	"YER097W"	3870	30820	100	461	457	114	70	75	23	100	100	0	614	710	378	126	135	38	100	100	0	0	0	0	0	0	0	0	0	0	0	0	0	0	0	0	0	0	0	0.801	0.663	0.789	0.711	1.564	0.512	0.663	0.000	0.000	0.000	0.000	0.000	0.000	0.000	0.000	0.000	0.000	0.000	0.000	0.000	0.000	80	503	879	971	-0.320	Error	Error	391	488	0	0	387	584	0	0	0	0
1	14	5	""	"YER113C"	4070	30820	100	3448	3199	760	73	79	25	100	100	0	3131	2931	830	125	129	29	100	100	0	0	0	0	0	0	0	0	0	0	0	0	0	0	0	0	0	0	0	1.123	1.114	1.097	1.142	1.278	1.099	0.945	0.000	0.000	0.000	0.000	0.000	0.000	0.000	0.000	0.000	0.000	0.000	0.000	0.000	0.000	80	513	6381	5932	0.167	Error	Error	3375	3006	0	0	3126	2806	0	0	0	0
1	15	5	""	"YER128W"	4270	30820	100	2440	2637	749	81	86	28	100	100	0	1916	1885	625	125	130	28	100	100	0	0	0	0	0	0	0	0	0	0	0	0	0	0	0	0	0	0	0	1.317	1.452	1.375	1.531	1.432	1.417	0.919	0.000	0.000	0.000	0.000	0.000	0.000	0.000	0.000	0.000	0.000	0.000	0.000	0.000	0.000	80	505	4150	4316	0.397	Error	Error	2359	1791	0	0	2556	1760	0	0	0	0
1	16	5	"UBP5"	"YER144C"	4460	30820	100	2621	2404	989	73	77	26	100	100	0	1939	1811	992	118	122	27	97	97	0	0	0	0	0	0	0	0	0	0	0	0	0	0	0	0	0	0	0	1.399	1.377	1.418	1.553	1.467	1.280	0.919	0.000	0.000	0.000	0.000	0.000	0.000	0.000	0.000	0.000	0.000	0.000	0.000	0.000	0.000	80	505	4369	4024	0.485	Error	Error	2548	1821	0	0	2331	1693	0	0	0	0
1	17	5	""	"YER160C"	4660	30820	100	21300	19728	7508	67	69	18	100	100	0	1533	1425	572	114	117	26	97	97	0	0	0	0	0	0	0	0	0	0	0	0	0	0	0	0	0	0	0	14.963	14.997	15.433	14.720	1.684	15.404	0.874	0.000	0.000	0.000	0.000	0.000	0.000	0.000	0.000	0.000	0.000	0.000	0.000	0.000	0.000	80	521	22652	20972	3.903	Error	Error	21233	1419	0	0	19661	1311	0	0	0	0
1	18	5	"ECM32"	"YER176W"	4860	30820	90	1431	1555	588	60	61	16	100	100	0	1924	1996	840	108	112	25	100	100	0	0	0	0	0	0	0	0	0	0	0	0	0	0	0	0	0	0	0	0.755	0.792	0.839	0.829	1.520	0.743	0.895	0.000	0.000	0.000	0.000	0.000	0.000	0.000	0.000	0.000	0.000	0.000	0.000	0.000	0.000	52	420	3187	3383	-0.406	Error	Error	1371	1816	0	0	1495	1888	0	0	0	0
1	19	5	"PRS2"	"YER099C"	5060	30820	90	6214	5661	1916	65	75	45	100	100	0	7353	6678	2177	115	143	173	100	100	0	0	0	0	0	0	0	0	0	0	0	0	0	0	0	0	0	0	0	0.850	0.853	0.846	0.849	1.260	0.871	0.914	0.000	0.000	0.000	0.000	0.000	0.000	0.000	0.000	0.000	0.000	0.000	0.000	0.000	0.000	52	414	13387	12159	-0.235	Error	Error	6149	7238	0	0	5596	6563	0	0	0	0
1	20	5	"SPR6"	"YER115C"	5270	30820	100	1530	1513	389	64	74	43	100	100	0	1199	1128	360	117	143	159	96	93	0	0	0	0	0	0	0	0	0	0	0	0	0	0	0	0	0	0	0	1.355	1.433	1.400	1.617	1.817	1.411	0.919	0.000	0.000	0.000	0.000	0.000	0.000	0.000	0.000	0.000	0.000	0.000	0.000	0.000	0.000	80	510	2548	2460	0.438	Error	Error	1466	1082	0	0	1449	1011	0	0	0	0
1	21	5	""	"YER130C"	5460	30820	90	3105	2954	657	65	69	20	100	100	0	1877	1723	490	116	119	23	100	100	0	0	0	0	0	0	0	0	0	0	0	0	0	0	0	0	0	0	0	1.726	1.798	1.816	1.866	1.289	1.822	0.919	0.000	0.000	0.000	0.000	0.000	0.000	0.000	0.000	0.000	0.000	0.000	0.000	0.000	0.000	52	408	4801	4496	0.788	Error	Error	3040	1761	0	0	2889	1607	0	0	0	0
1	1	6	"LSM5"	"YER146W"	1460	31000	90	5890	5496	1350	56	56	15	100	100	0	8028	7117	2019	99	102	20	100	100	0	0	0	0	0	0	0	0	0	0	0	0	0	0	0	0	0	0	0	0.736	0.775	0.755	0.797	1.291	0.750	0.946	0.000	0.000	0.000	0.000	0.000	0.000	0.000	0.000	0.000	0.000	0.000	0.000	0.000	0.000	52	420	13763	12458	-0.443	Error	Error	5834	7929	0	0	5440	7018	0	0	0	0
1	2	6	"RAD4"	"YER162C"	1660	31010	90	1815	1858	351	55	56	13	100	100	0	1668	1576	427	102	104	27	100	100	0	0	0	0	0	0	0	0	0	0	0	0	0	0	0	0	0	0	0	1.124	1.223	1.216	1.270	1.318	1.205	0.924	0.000	0.000	0.000	0.000	0.000	0.000	0.000	0.000	0.000	0.000	0.000	0.000	0.000	0.000	52	420	3326	3277	0.168	Error	Error	1760	1566	0	0	1803	1474	0	0	0	0
1	3	6	"PDA1"	"YER178W"	1860	31010	90	15494	15383	3613	59	100	356	100	100	0	11542	10712	3092	101	158	471	100	100	0	0	0	0	0	0	0	0	0	0	0	0	0	0	0	0	0	0	0	1.349	1.444	1.435	1.473	1.304	1.473	0.928	0.000	0.000	0.000	0.000	0.000	0.000	0.000	0.000	0.000	0.000	0.000	0.000	0.000	0.000	52	420	26876	25935	0.432	Error	Error	15435	11441	0	0	15324	10611	0	0	0	0
1	4	6	"AST2"	"YER101C"	2060	31010	90	2173	2204	349	59	61	18	100	100	0	1600	1573	309	101	104	20	100	100	0	0	0	0	0	0	0	0	0	0	0	0	0	0	0	0	0	0	0	1.410	1.457	1.458	1.475	1.232	1.511	0.916	0.000	0.000	0.000	0.000	0.000	0.000	0.000	0.000	0.000	0.000	0.000	0.000	0.000	0.000	52	420	3613	3617	0.496	Error	Error	2114	1499	0	0	2145	1472	0	0	0	0
1	5	6	"RPL23B"	"YER117W"	2260	31010	90	17873	15644	5010	63	76	69	100	100	0	31809	27320	9971	103	155	436	100	100	0	0	0	0	0	0	0	0	0	0	0	0	0	0	0	0	0	0	0	0.562	0.572	0.564	0.587	1.276	0.540	0.944	0.000	0.000	0.000	0.000	0.000	0.000	0.000	0.000	0.000	0.000	0.000	0.000	0.000	0.000	52	420	49516	42798	-0.832	Error	Error	17810	31706	0	0	15581	27217	0	0	0	0
1	6	6	"PMD1"	"YER132C"	2460	31010	90	3512	3289	1386	61	64	18	100	100	0	3688	3505	1717	109	114	26	100	100	0	0	0	0	0	0	0	0	0	0	0	0	0	0	0	0	0	0	0	0.964	0.951	0.947	1.029	1.421	0.911	0.926	0.000	0.000	0.000	0.000	0.000	0.000	0.000	0.000	0.000	0.000	0.000	0.000	0.000	0.000	52	420	7030	6624	-0.053	Error	Error	3451	3579	0	0	3228	3396	0	0	0	0
1	7	6	"SPT15"	"YER148W"	2660	31010	90	10564	10756	1589	69	120	151	100	100	0	9207	8708	1704	117	155	120	100	100	0	0	0	0	0	0	0	0	0	0	0	0	0	0	0	0	0	0	0	1.155	1.244	1.248	1.258	1.185	1.236	0.932	0.000	0.000	0.000	0.000	0.000	0.000	0.000	0.000	0.000	0.000	0.000	0.000	0.000	0.000	52	420	19585	19278	0.207	Error	Error	10495	9090	0	0	10687	8591	0	0	0	0
1	8	6	"CHD1"	"YER164W"	2860	31010	100	1683	2071	1352	74	119	139	98	92	0	1669	2177	1597	121	153	110	96	91	0	0	0	0	0	0	0	0	0	0	0	0	0	0	0	0	0	0	0	1.039	0.971	1.032	1.104	1.479	0.910	0.920	0.000	0.000	0.000	0.000	0.000	0.000	0.000	0.000	0.000	0.000	0.000	0.000	0.000	0.000	80	521	3157	4053	0.056	Error	Error	1609	1548	0	0	1997	2056	0	0	0	0
1	9	6	"ISC10"	"YER180C"	3060	31020	100	3345	3418	899	70	73	22	100	100	0	3622	3506	1105	118	122	32	100	100	0	0	0	0	0	0	0	0	0	0	0	0	0	0	0	0	0	0	0	0.935	0.988	0.976	1.021	1.316	0.946	0.923	0.000	0.000	0.000	0.000	0.000	0.000	0.000	0.000	0.000	0.000	0.000	0.000	0.000	0.000	80	519	6779	6736	-0.098	Error	Error	3275	3504	0	0	3348	3388	0	0	0	0
1	10	6	"SSA4"	"YER103W"	3260	31010	90	18724	17554	4164	66	73	29	100	100	0	18069	16877	5580	112	117	26	100	100	0	0	0	0	0	0	0	0	0	0	0	0	0	0	0	0	0	0	0	1.039	1.043	1.028	1.087	1.301	1.020	0.925	0.000	0.000	0.000	0.000	0.000	0.000	0.000	0.000	0.000	0.000	0.000	0.000	0.000	0.000	52	420	36615	34253	0.055	Error	Error	18658	17957	0	0	17488	16765	0	0	0	0
1	11	6	""	"YER119C"	3470	31010	90	1131	1099	188	62	65	20	100	100	0	1788	1686	340	109	116	62	100	100	0	0	0	0	0	0	0	0	0	0	0	0	0	0	0	0	0	0	0	0.637	0.658	0.653	0.664	1.196	0.637	0.924	0.000	0.000	0.000	0.000	0.000	0.000	0.000	0.000	0.000	0.000	0.000	0.000	0.000	0.000	52	408	2748	2614	-0.651	Error	Error	1069	1679	0	0	1037	1577	0	0	0	0
1	12	6	""	"YER134C"	3670	31020	100	3312	3187	734	66	70	26	100	100	0	2604	2457	665	114	120	58	100	100	0	0	0	0	0	0	0	0	0	0	0	0	0	0	0	0	0	0	0	1.304	1.332	1.332	1.367	1.289	1.325	0.938	0.000	0.000	0.000	0.000	0.000	0.000	0.000	0.000	0.000	0.000	0.000	0.000	0.000	0.000	80	496	5736	5464	0.383	Error	Error	3246	2490	0	0	3121	2343	0	0	0	0
1	13	6	"SPI1"	"YER150W"	3860	31020	100	3658	3705	967	78	96	56	100	100	0	1967	1726	600	125	131	34	100	100	0	0	0	0	0	0	0	0	0	0	0	0	0	0	0	0	0	0	0	1.944	2.265	2.127	2.441	1.553	2.254	0.881	0.000	0.000	0.000	0.000	0.000	0.000	0.000	0.000	0.000	0.000	0.000	0.000	0.000	0.000	80	498	5422	5228	0.959	Error	Error	3580	1842	0	0	3627	1601	0	0	0	0
1	14	6	""	"YER166W"	4060	31020	100	497	500	133	92	113	61	100	98	0	458	487	231	130	135	33	100	97	0	0	0	0	0	0	0	0	0	0	0	0	0	0	0	0	0	0	0	1.235	1.143	1.341	1.286	1.712	0.919	0.636	0.000	0.000	0.000	0.000	0.000	0.000	0.000	0.000	0.000	0.000	0.000	0.000	0.000	0.000	80	506	733	765	0.304	Error	Error	405	328	0	0	408	357	0	0	0	0
1	15	6	""	"YER182W"	4260	31020	100	7859	7808	2994	98	117	64	100	100	0	3603	3386	1835	128	136	37	97	92	0	0	0	0	0	0	0	0	0	0	0	0	0	0	0	0	0	0	0	2.233	2.366	2.288	2.832	1.910	2.195	0.913	0.000	0.000	0.000	0.000	0.000	0.000	0.000	0.000	0.000	0.000	0.000	0.000	0.000	0.000	80	514	11236	10968	1.159	Error	Error	7761	3475	0	0	7710	3258	0	0	0	0
1	16	6	"AMS1"	"YGL156W"	4470	31020	100	3381	3357	1793	77	96	59	100	100	0	1419	1359	709	122	130	38	100	100	0	0	0	0	0	0	0	0	0	0	0	0	0	0	0	0	0	0	0	2.547	2.652	2.906	2.687	1.639	2.854	0.792	0.000	0.000	0.000	0.000	0.000	0.000	0.000	0.000	0.000	0.000	0.000	0.000	0.000	0.000	80	513	4601	4517	1.349	Error	Error	3304	1297	0	0	3280	1237	0	0	0	0
1	17	6	"NUP49"	"YGL172W"	4670	31020	100	3871	3709	897	66	69	20	100	100	0	3549	3336	949	114	117	27	100	100	0	0	0	0	0	0	0	0	0	0	0	0	0	0	0	0	0	0	0	1.108	1.131	1.128	1.163	1.257	1.119	0.944	0.000	0.000	0.000	0.000	0.000	0.000	0.000	0.000	0.000	0.000	0.000	0.000	0.000	0.000	80	506	7240	6865	0.148	Error	Error	3805	3435	0	0	3643	3222	0	0	0	0
1	18	6	""	"YGL188C"	4860	31010	90	20726	17895	6346	66	80	128	100	100	0	9877	8441	3507	114	133	211	98	98	0	0	0	0	0	0	0	0	0	0	0	0	0	0	0	0	0	0	0	2.116	2.141	2.139	2.417	1.681	2.055	0.930	0.000	0.000	0.000	0.000	0.000	0.000	0.000	0.000	0.000	0.000	0.000	0.000	0.000	0.000	52	414	30423	26156	1.081	Error	Error	20660	9763	0	0	17829	8327	0	0	0	0
1	19	6	""	"YGL204C"	5070	31020	100	1992	1991	615	67	75	39	100	100	0	2369	2294	845	116	124	53	98	98	0	0	0	0	0	0	0	0	0	0	0	0	0	0	0	0	0	0	0	0.854	0.883	0.889	0.939	1.435	0.849	0.903	0.000	0.000	0.000	0.000	0.000	0.000	0.000	0.000	0.000	0.000	0.000	0.000	0.000	0.000	80	526	4178	4102	-0.227	Error	Error	1925	2253	0	0	1924	2178	0	0	0	0
1	20	6	""	"YGL220W"	5270	31020	100	12153	11447	2987	68	76	33	100	100	0	11746	10902	3505	119	129	46	100	100	0	0	0	0	0	0	0	0	0	0	0	0	0	0	0	0	0	0	0	1.039	1.055	1.056	1.092	1.294	1.030	0.946	0.000	0.000	0.000	0.000	0.000	0.000	0.000	0.000	0.000	0.000	0.000	0.000	0.000	0.000	80	512	23712	22162	0.056	Error	Error	12085	11627	0	0	11379	10783	0	0	0	0
1	21	6	"MTO1"	"YGL236C"	5470	31020	100	2564	2368	652	63	68	21	100	100	0	4141	3805	1209	115	120	41	100	100	0	0	0	0	0	0	0	0	0	0	0	0	0	0	0	0	0	0	0	0.621	0.625	0.634	0.650	1.348	0.609	0.930	0.000	0.000	0.000	0.000	0.000	0.000	0.000	0.000	0.000	0.000	0.000	0.000	0.000	0.000	80	526	6527	5995	-0.687	Error	Error	2501	4026	0	0	2305	3690	0	0	0	0
1	1	7	"RCK1"	"YGL158W"	1460	31200	90	253	253	63	53	54	14	100	100	0	2104	2034	587	99	103	22	100	100	0	0	0	0	0	0	0	0	0	0	0	0	0	0	0	0	0	0	0	0.100	0.103	0.108	0.103	1.484	0.095	0.864	0.000	0.000	0.000	0.000	0.000	0.000	0.000	0.000	0.000	0.000	0.000	0.000	0.000	0.000	52	420	2205	2135	-3.326	Error	Error	200	2005	0	0	200	1935	0	0	0	0
1	2	7	""	"YGL174W"	1670	31210	100	2319	2362	684	56	59	21	100	100	0	2478	2448	776	102	105	24	100	100	0	0	0	0	0	0	0	0	0	0	0	0	0	0	0	0	0	0	0	0.952	0.983	0.982	1.038	1.409	0.986	0.916	0.000	0.000	0.000	0.000	0.000	0.000	0.000	0.000	0.000	0.000	0.000	0.000	0.000	0.000	80	534	4639	4652	-0.070	Error	Error	2263	2376	0	0	2306	2346	0	0	0	0
1	3	7	"CDC55"	"YGL190C"	1870	31200	90	4354	3906	1589	57	61	20	100	100	0	5126	4649	2346	100	103	20	100	100	0	0	0	0	0	0	0	0	0	0	0	0	0	0	0	0	0	0	0	0.855	0.846	0.866	0.929	1.450	0.793	0.943	0.000	0.000	0.000	0.000	0.000	0.000	0.000	0.000	0.000	0.000	0.000	0.000	0.000	0.000	52	420	9323	8398	-0.226	Error	Error	4297	5026	0	0	3849	4549	0	0	0	0
1	4	7	"CHC1"	"YGL206C"	2070	31210	90	382	426	151	55	56	13	100	100	0	434	604	498	97	103	73	98	92	0	0	0	0	0	0	0	0	0	0	0	0	0	0	0	0	0	0	0	0.970	0.732	0.961	0.903	1.720	0.437	0.533	0.000	0.000	0.000	0.000	0.000	0.000	0.000	0.000	0.000	0.000	0.000	0.000	0.000	0.000	52	420	664	878	-0.043	Error	Error	327	337	0	0	371	507	0	0	0	0
1	5	7	""	"YGL222C"	2270	31210	100	1595	1580	587	56	70	121	100	98	0	1469	1320	562	99	105	28	98	97	0	0	0	0	0	0	0	0	0	0	0	0	0	0	0	0	0	0	0	1.123	1.248	1.283	1.335	1.481	1.209	0.923	0.000	0.000	0.000	0.000	0.000	0.000	0.000	0.000	0.000	0.000	0.000	0.000	0.000	0.000	80	534	2909	2745	0.168	Error	Error	1539	1370	0	0	1524	1221	0	0	0	0
1	6	7	"CSE1"	"YGL238W"	2480	31210	90	6048	5518	1727	59	76	140	100	100	0	9686	8583	2871	104	110	30	100	100	0	0	0	0	0	0	0	0	0	0	0	0	0	0	0	0	0	0	0	0.625	0.644	0.649	0.666	1.311	0.649	0.938	0.000	0.000	0.000	0.000	0.000	0.000	0.000	0.000	0.000	0.000	0.000	0.000	0.000	0.000	52	414	15571	13938	-0.678	Error	Error	5989	9582	0	0	5459	8479	0	0	0	0
1	7	7	""	"YGL160W"	2670	31210	100	4322	4310	1135	61	64	19	100	100	0	5108	4834	1553	108	114	36	98	98	0	0	0	0	0	0	0	0	0	0	0	0	0	0	0	0	0	0	0	0.852	0.899	0.879	0.990	1.817	0.861	0.920	0.000	0.000	0.000	0.000	0.000	0.000	0.000	0.000	0.000	0.000	0.000	0.000	0.000	0.000	80	513	9261	8975	-0.231	Error	Error	4261	5000	0	0	4249	4726	0	0	0	0
1	8	7	""	"YGL176C"	2860	31210	90	1803	1874	472	71	79	34	100	100	0	2415	2244	616	123	129	43	100	100	0	0	0	0	0	0	0	0	0	0	0	0	0	0	0	0	0	0	0	0.756	0.850	0.851	0.870	1.325	0.843	0.883	0.000	0.000	0.000	0.000	0.000	0.000	0.000	0.000	0.000	0.000	0.000	0.000	0.000	0.000	52	414	4024	3924	-0.404	Error	Error	1732	2292	0	0	1803	2121	0	0	0	0
1	9	7	"IME4"	"YGL192W"	3070	31210	100	3055	3157	1004	66	77	36	100	100	0	966	917	285	114	121	37	98	97	0	0	0	0	0	0	0	0	0	0	0	0	0	0	0	0	0	0	0	3.508	3.849	3.801	4.149	1.591	4.046	0.904	0.000	0.000	0.000	0.000	0.000	0.000	0.000	0.000	0.000	0.000	0.000	0.000	0.000	0.000	80	502	3841	3894	1.811	Error	Error	2989	852	0	0	3091	803	0	0	0	0
1	10	7	"SIP2"	"YGL208W"	3260	31220	110	1730	1737	480	68	84	53	100	100	0	1994	1810	682	116	126	43	97	95	0	0	0	0	0	0	0	0	0	0	0	0	0	0	0	0	0	0	0	0.885	0.985	0.930	1.197	2.156	0.926	0.904	0.000	0.000	0.000	0.000	0.000	0.000	0.000	0.000	0.000	0.000	0.000	0.000	0.000	0.000	80	562	3540	3363	-0.176	Error	Error	1662	1878	0	0	1669	1694	0	0	0	0
1	11	7	""	"YGL224C"	3470	31210	120	3094	2687	1625	68	99	91	95	90	0	3664	3012	2006	118	145	94	90	78	0	0	0	0	0	0	0	0	0	0	0	0	0	0	0	0	0	0	0	0.853	0.905	0.890	1.178	2.220	0.860	0.935	0.000	0.000	0.000	0.000	0.000	0.000	0.000	0.000	0.000	0.000	0.000	0.000	0.000	0.000	120	646	6572	5513	-0.229	Error	Error	3026	3546	0	0	2619	2894	0	0	0	0
1	12	7	"DOC1"	"YGL240W"	3660	31210	110	1132	1079	318	67	93	90	100	100	0	1409	1321	498	117	140	85	100	100	0	0	0	0	0	0	0	0	0	0	0	0	0	0	0	0	0	0	0	0.824	0.841	0.823	0.901	1.372	0.785	0.926	0.000	0.000	0.000	0.000	0.000	0.000	0.000	0.000	0.000	0.000	0.000	0.000	0.000	0.000	80	532	2357	2216	-0.279	Error	Error	1065	1292	0	0	1012	1204	0	0	0	0
1	13	7	"SUT1"	"YGL162W"	3870	31210	90	651	626	133	64	69	23	100	100	0	1083	1007	274	119	122	27	100	100	0	0	0	0	0	0	0	0	0	0	0	0	0	0	0	0	0	0	0	0.609	0.633	0.600	0.661	1.356	0.609	0.905	0.000	0.000	0.000	0.000	0.000	0.000	0.000	0.000	0.000	0.000	0.000	0.000	0.000	0.000	52	408	1551	1450	-0.716	Error	Error	587	964	0	0	562	888	0	0	0	0
1	14	7	"MPT5"	"YGL178W"	4070	31220	100	867	868	327	66	69	23	100	100	0	1009	1048	530	117	121	26	100	100	0	0	0	0	0	0	0	0	0	0	0	0	0	0	0	0	0	0	0	0.898	0.861	0.967	0.933	1.716	0.764	0.729	0.000	0.000	0.000	0.000	0.000	0.000	0.000	0.000	0.000	0.000	0.000	0.000	0.000	0.000	80	505	1693	1733	-0.155	Error	Error	801	892	0	0	802	931	0	0	0	0
1	15	7	"HOS2"	"YGL194C"	4270	31220	100	1339	1381	409	68	70	21	100	100	0	1382	1391	454	118	121	26	100	100	0	0	0	0	0	0	0	0	0	0	0	0	0	0	0	0	0	0	0	1.006	1.031	1.031	1.070	1.383	1.023	0.909	0.000	0.000	0.000	0.000	0.000	0.000	0.000	0.000	0.000	0.000	0.000	0.000	0.000	0.000	80	505	2535	2586	0.008	Error	Error	1271	1264	0	0	1313	1273	0	0	0	0
1	16	7	"YPT32"	"YGL210W"	4470	31220	100	6931	6323	1990	69	71	17	100	100	0	4484	4101	1405	118	121	23	98	98	0	0	0	0	0	0	0	0	0	0	0	0	0	0	0	0	0	0	0	1.572	1.570	1.538	1.678	1.715	1.553	0.923	0.000	0.000	0.000	0.000	0.000	0.000	0.000	0.000	0.000	0.000	0.000	0.000	0.000	0.000	80	504	11228	10237	0.652	Error	Error	6862	4366	0	0	6254	3983	0	0	0	0
1	17	7	""	"YGL226W"	4670	31220	100	4517	4107	1550	67	70	20	100	100	0	1906	1676	685	119	122	30	98	96	0	0	0	0	0	0	0	0	0	0	0	0	0	0	0	0	0	0	0	2.490	2.595	2.655	3.043	1.900	2.666	0.908	0.000	0.000	0.000	0.000	0.000	0.000	0.000	0.000	0.000	0.000	0.000	0.000	0.000	0.000	80	504	6237	5597	1.316	Error	Error	4450	1787	0	0	4040	1557	0	0	0	0
1	18	7	""	"YGL242C"	4870	31220	100	6456	6234	1199	68	73	23	100	100	0	4958	4725	1247	118	120	26	100	100	0	0	0	0	0	0	0	0	0	0	0	0	0	0	0	0	0	0	0	1.320	1.338	1.319	1.397	1.354	1.312	0.925	0.000	0.000	0.000	0.000	0.000	0.000	0.000	0.000	0.000	0.000	0.000	0.000	0.000	0.000	80	518	11228	10773	0.400	Error	Error	6388	4840	0	0	6166	4607	0	0	0	0
1	19	7	""	"YGR277C"	5070	31220	100	3718	3867	962	72	83	40	100	100	0	3009	3041	919	121	132	49	100	100	0	0	0	0	0	0	0	0	0	0	0	0	0	0	0	0	0	0	0	1.262	1.300	1.264	1.365	1.474	1.284	0.908	0.000	0.000	0.000	0.000	0.000	0.000	0.000	0.000	0.000	0.000	0.000	0.000	0.000	0.000	80	506	6534	6715	0.336	Error	Error	3646	2888	0	0	3795	2920	0	0	0	0
1	20	7	""	"YGR293C"	5270	31230	110	1120	1089	310	75	88	44	100	100	0	1439	1402	512	124	144	69	100	100	0	0	0	0	0	0	0	0	0	0	0	0	0	0	0	0	0	0	0	0.795	0.793	0.828	0.828	1.339	0.751	0.912	0.000	0.000	0.000	0.000	0.000	0.000	0.000	0.000	0.000	0.000	0.000	0.000	0.000	0.000	80	566	2360	2292	-0.332	Error	Error	1045	1315	0	0	1014	1278	0	0	0	0
1	21	7	""	"YHL013C"	5470	31220	100	2323	2323	612	61	73	44	100	100	0	3156	3020	885	112	128	66	98	98	0	0	0	0	0	0	0	0	0	0	0	0	0	0	0	0	0	0	0	0.743	0.778	0.759	0.832	1.640	0.745	0.916	0.000	0.000	0.000	0.000	0.000	0.000	0.000	0.000	0.000	0.000	0.000	0.000	0.000	0.000	80	520	5306	5170	-0.428	Error	Error	2262	3044	0	0	2262	2908	0	0	0	0
1	1	8	""	"YHL029C"	1460	31400	100	3820	3574	1069	53	54	14	100	100	0	3426	3059	1125	99	101	20	98	98	0	0	0	0	0	0	0	0	0	0	0	0	0	0	0	0	0	0	0	1.132	1.190	1.189	1.256	1.358	1.137	0.937	0.000	0.000	0.000	0.000	0.000	0.000	0.000	0.000	0.000	0.000	0.000	0.000	0.000	0.000	80	534	7094	6481	0.179	Error	Error	3767	3327	0	0	3521	2960	0	0	0	0
1	2	8	""	"YHL045W"	1670	31410	100	544	516	134	54	56	14	100	100	0	757	694	212	101	102	19	98	98	0	0	0	0	0	0	0	0	0	0	0	0	0	0	0	0	0	0	0	0.747	0.779	0.777	0.826	1.507	0.743	0.895	0.000	0.000	0.000	0.000	0.000	0.000	0.000	0.000	0.000	0.000	0.000	0.000	0.000	0.000	80	512	1146	1055	-0.421	Error	Error	490	656	0	0	462	593	0	0	0	0
1	3	8	"RPL27A"	"YHR010W"	1870	31410	100	21103	18338	5992	58	60	16	100	100	0	31336	27181	9249	104	107	22	100	100	0	0	0	0	0	0	0	0	0	0	0	0	0	0	0	0	0	0	0	0.674	0.675	0.684	0.687	1.266	0.665	0.952	0.000	0.000	0.000	0.000	0.000	0.000	0.000	0.000	0.000	0.000	0.000	0.000	0.000	0.000	80	519	52277	45357	-0.570	Error	Error	21045	31232	0	0	18280	27077	0	0	0	0
1	4	8	"SCW4"	"YGR279C"	2070	31410	100	36113	32937	11145	65	69	27	100	100	0	14246	12435	5074	110	113	26	100	100	0	0	0	0	0	0	0	0	0	0	0	0	0	0	0	0	0	0	0	2.550	2.667	2.647	2.918	1.453	2.619	0.943	0.000	0.000	0.000	0.000	0.000	0.000	0.000	0.000	0.000	0.000	0.000	0.000	0.000	0.000	80	512	50184	45197	1.351	Error	Error	36048	14136	0	0	32872	12325	0	0	0	0
1	5	8	"COS6"	"YGR295C"	2270	31410	100	21047	19001	6466	62	68	30	100	100	0	3930	3303	1301	103	107	26	100	100	0	0	0	0	0	0	0	0	0	0	0	0	0	0	0	0	0	0	0	5.483	5.918	6.021	6.401	1.496	5.936	0.939	0.000	0.000	0.000	0.000	0.000	0.000	0.000	0.000	0.000	0.000	0.000	0.000	0.000	0.000	80	513	24812	22139	2.455	Error	Error	20985	3827	0	0	18939	3200	0	0	0	0
1	6	8	"RPS20"	"YHL015W"	2480	31410	100	23450	20404	7143	65	74	36	100	100	0	45746	39656	14141	107	121	59	100	100	0	0	0	0	0	0	0	0	0	0	0	0	0	0	0	0	0	0	0	0.512	0.514	0.516	0.516	1.323	0.520	0.944	0.000	0.000	0.000	0.000	0.000	0.000	0.000	0.000	0.000	0.000	0.000	0.000	0.000	0.000	80	521	69024	59888	-0.965	Error	Error	23385	45639	0	0	20339	39549	0	0	0	0
1	7	8	"GOS1"	"YHL031C"	2680	31410	110	6165	6302	2369	73	102	86	100	100	0	5504	5455	1768	120	148	83	100	98	0	0	0	0	0	0	0	0	0	0	0	0	0	0	0	0	0	0	0	1.132	1.168	1.180	1.153	1.311	1.233	0.929	0.000	0.000	0.000	0.000	0.000	0.000	0.000	0.000	0.000	0.000	0.000	0.000	0.000	0.000	80	546	11476	11564	0.178	Error	Error	6092	5384	0	0	6229	5335	0	0	0	0
1	8	8	""	"YHL047C"	2860	31410	110	1531	1360	536	72	99	83	100	98	0	4389	3798	2048	123	142	68	96	93	0	0	0	0	0	0	0	0	0	0	0	0	0	0	0	0	0	0	0	0.342	0.350	0.347	0.472	2.206	0.303	0.921	0.000	0.000	0.000	0.000	0.000	0.000	0.000	0.000	0.000	0.000	0.000	0.000	0.000	0.000	80	562	5725	4963	-1.548	Error	Error	1459	4266	0	0	1288	3675	0	0	0	0
1	9	8	"VPS29"	"YHR012W"	3070	31410	100	3899	3782	856	67	80	42	100	100	0	4100	3941	963	118	132	47	100	100	0	0	0	0	0	0	0	0	0	0	0	0	0	0	0	0	0	0	0	0.962	0.972	0.949	1.015	1.391	0.955	0.935	0.000	0.000	0.000	0.000	0.000	0.000	0.000	0.000	0.000	0.000	0.000	0.000	0.000	0.000	80	520	7814	7538	-0.055	Error	Error	3832	3982	0	0	3715	3823	0	0	0	0
1	10	8	"YOR1"	"YGR281W"	3270	31410	100	6851	6222	2819	66	75	40	100	100	0	5413	4766	2431	115	127	42	98	98	0	0	0	0	0	0	0	0	0	0	0	0	0	0	0	0	0	0	0	1.281	1.324	1.319	1.449	1.542	1.289	0.949	0.000	0.000	0.000	0.000	0.000	0.000	0.000	0.000	0.000	0.000	0.000	0.000	0.000	0.000	80	512	12083	10807	0.357	Error	Error	6785	5298	0	0	6156	4651	0	0	0	0
1	11	8	"RPL14B"	"YHL001W"	3480	31410	100	16016	14211	4535	67	73	30	100	100	0	39600	34345	10766	118	130	49	100	100	0	0	0	0	0	0	0	0	0	0	0	0	0	0	0	0	0	0	0	0.404	0.413	0.420	0.417	1.443	0.415	0.936	0.000	0.000	0.000	0.000	0.000	0.000	0.000	0.000	0.000	0.000	0.000	0.000	0.000	0.000	80	489	55431	48371	-1.308	Error	Error	15949	39482	0	0	14144	34227	0	0	0	0
1	12	8	""	"YHL017W"	3670	31410	130	2648	2521	1469	62	72	35	99	97	0	4269	3681	2309	115	131	56	97	97	0	0	0	0	0	0	0	0	0	0	0	0	0	0	0	0	0	0	0	0.623	0.690	0.660	0.765	1.820	0.661	0.924	0.000	0.000	0.000	0.000	0.000	0.000	0.000	0.000	0.000	0.000	0.000	0.000	0.000	0.000	120	678	6740	6025	-0.684	Error	Error	2586	4154	0	0	2459	3566	0	0	0	0
1	13	8	"RPL8A"	"YHL033C"	3870	31410	120	19166	14520	9077	63	72	33	97	95	0	39573	30126	19876	116	131	50	95	92	0	0	0	0	0	0	0	0	0	0	0	0	0	0	0	0	0	0	0	0.484	0.482	0.487	0.681	2.641	0.463	0.938	0.000	0.000	0.000	0.000	0.000	0.000	0.000	0.000	0.000	0.000	0.000	0.000	0.000	0.000	120	652	58560	44467	-1.046	Error	Error	19103	39457	0	0	14457	30010	0	0	0	0
1	14	8	""	"YHL049C"	4080	31410	110	4119	4034	999	69	74	25	100	100	0	2173	2088	538	120	129	40	100	100	0	0	0	0	0	0	0	0	0	0	0	0	0	0	0	0	0	0	0	1.973	2.015	2.026	2.069	1.358	2.093	0.924	0.000	0.000	0.000	0.000	0.000	0.000	0.000	0.000	0.000	0.000	0.000	0.000	0.000	0.000	80	555	6103	5933	0.980	Error	Error	4050	2053	0	0	3965	1968	0	0	0	0
1	15	8	"SPO13"	"YHR014W"	4270	31420	110	722	708	157	73	76	25	100	100	0	840	784	237	123	127	30	100	100	0	0	0	0	0	0	0	0	0	0	0	0	0	0	0	0	0	0	0	0.905	0.961	0.959	1.019	1.426	0.907	0.885	0.000	0.000	0.000	0.000	0.000	0.000	0.000	0.000	0.000	0.000	0.000	0.000	0.000	0.000	80	558	1366	1296	-0.144	Error	Error	649	717	0	0	635	661	0	0	0	0
1	16	8	""	"YGR283C"	4470	31420	100	4070	4129	1167	70	75	25	100	100	0	3303	3153	1099	121	123	28	100	100	0	0	0	0	0	0	0	0	0	0	0	0	0	0	0	0	0	0	0	1.257	1.339	1.286	1.451	1.540	1.264	0.907	0.000	0.000	0.000	0.000	0.000	0.000	0.000	0.000	0.000	0.000	0.000	0.000	0.000	0.000	80	513	7182	7091	0.330	Error	Error	4000	3182	0	0	4059	3032	0	0	0	0
1	17	8	"LAG1"	"YHL003C"	4670	31410	90	5845	5712	1243	75	85	58	100	100	0	6732	6214	1763	124	147	191	100	100	0	0	0	0	0	0	0	0	0	0	0	0	0	0	0	0	0	0	0	0.873	0.926	0.906	0.958	1.286	0.901	0.932	0.000	0.000	0.000	0.000	0.000	0.000	0.000	0.000	0.000	0.000	0.000	0.000	0.000	0.000	52	414	12378	11727	-0.196	Error	Error	5770	6608	0	0	5637	6090	0	0	0	0
1	18	8	"APM2"	"YHL019C"	4870	31420	100	2516	2374	610	73	82	50	100	100	0	3497	3305	1049	121	140	169	100	100	0	0	0	0	0	0	0	0	0	0	0	0	0	0	0	0	0	0	0	0.724	0.723	0.726	0.749	1.347	0.686	0.915	0.000	0.000	0.000	0.000	0.000	0.000	0.000	0.000	0.000	0.000	0.000	0.000	0.000	0.000	80	527	5819	5485	-0.467	Error	Error	2443	3376	0	0	2301	3184	0	0	0	0
1	19	8	""	"YHL035C"	5080	31410	90	4203	3836	1062	75	85	84	100	100	0	4239	3982	1236	126	148	134	100	100	0	0	0	0	0	0	0	0	0	0	0	0	0	0	0	0	0	0	0	1.004	0.975	0.986	1.004	1.295	0.956	0.939	0.000	0.000	0.000	0.000	0.000	0.000	0.000	0.000	0.000	0.000	0.000	0.000	0.000	0.000	52	408	8241	7617	0.005	Error	Error	4128	4113	0	0	3761	3856	0	0	0	0
1	20	8	""	"YHR001W"	5270	31420	100	3959	3974	886	69	73	29	100	100	0	2714	2477	783	119	131	55	97	97	0	0	0	0	0	0	0	0	0	0	0	0	0	0	0	0	0	0	0	1.499	1.656	1.583	1.842	1.815	1.613	0.913	0.000	0.000	0.000	0.000	0.000	0.000	0.000	0.000	0.000	0.000	0.000	0.000	0.000	0.000	80	512	6485	6263	0.584	Error	Error	3890	2595	0	0	3905	2358	0	0	0	0
1	21	8	"YSC84"	"YHR016C"	5480	31410	90	2937	2848	1026	59	63	29	100	100	0	3262	3102	1105	109	112	26	100	100	0	0	0	0	0	0	0	0	0	0	0	0	0	0	0	0	0	0	0	0.913	0.932	0.942	0.910	1.273	0.929	0.943	0.000	0.000	0.000	0.000	0.000	0.000	0.000	0.000	0.000	0.000	0.000	0.000	0.000	0.000	52	414	6031	5782	-0.132	Error	Error	2878	3153	0	0	2789	2993	0	0	0	0
1	1	9	""	"YIL087C"	1450	31600	90	3282	3392	795	54	63	74	100	100	0	1918	1852	530	102	113	87	100	98	0	0	0	0	0	0	0	0	0	0	0	0	0	0	0	0	0	0	0	1.778	1.907	1.793	2.005	1.491	1.959	0.895	0.000	0.000	0.000	0.000	0.000	0.000	0.000	0.000	0.000	0.000	0.000	0.000	0.000	0.000	52	412	5044	5088	0.830	Error	Error	3228	1816	0	0	3338	1750	0	0	0	0
1	2	9	""	"YIL103W"	1670	31600	90	2763	2775	678	57	140	528	100	100	0	2914	2964	656	104	195	538	100	100	0	0	0	0	0	0	0	0	0	0	0	0	0	0	0	0	0	0	0	0.963	0.950	0.931	0.946	1.164	1.016	0.935	0.000	0.000	0.000	0.000	0.000	0.000	0.000	0.000	0.000	0.000	0.000	0.000	0.000	0.000	52	414	5516	5578	-0.054	Error	Error	2706	2810	0	0	2718	2860	0	0	0	0
1	3	9	"RPI1"	"YIL119C"	1860	31600	90	3586	3492	1090	59	148	531	100	100	0	2648	2409	834	106	207	548	96	88	0	0	0	0	0	0	0	0	0	0	0	0	0	0	0	0	0	0	0	1.387	1.491	1.453	1.565	1.379	1.536	0.915	0.000	0.000	0.000	0.000	0.000	0.000	0.000	0.000	0.000	0.000	0.000	0.000	0.000	0.000	52	414	6069	5736	0.472	Error	Error	3527	2542	0	0	3433	2303	0	0	0	0
1	4	9	""	"YIL135C"	2070	31600	90	2543	2405	788	59	61	17	100	100	0	2696	2510	933	105	108	20	100	100	0	0	0	0	0	0	0	0	0	0	0	0	0	0	0	0	0	0	0	0.959	0.975	0.995	1.004	1.300	0.955	0.931	0.000	0.000	0.000	0.000	0.000	0.000	0.000	0.000	0.000	0.000	0.000	0.000	0.000	0.000	52	414	5075	4751	-0.061	Error	Error	2484	2591	0	0	2346	2405	0	0	0	0
1	5	9	""	"YIL151C"	2280	31610	100	717	797	428	58	61	20	100	100	0	1008	1179	620	103	107	29	100	100	0	0	0	0	0	0	0	0	0	0	0	0	0	0	0	0	0	0	0	0.728	0.687	0.693	0.679	1.605	0.671	0.884	0.000	0.000	0.000	0.000	0.000	0.000	0.000	0.000	0.000	0.000	0.000	0.000	0.000	0.000	80	511	1564	1815	-0.458	Error	Error	659	905	0	0	739	1076	0	0	0	0
1	6	9	""	"YIL167W"	2470	31610	100	3830	3759	844	65	71	28	100	100	0	1128	993	331	107	112	30	100	98	0	0	0	0	0	0	0	0	0	0	0	0	0	0	0	0	0	0	0	3.688	4.169	4.034	4.553	1.536	4.185	0.888	0.000	0.000	0.000	0.000	0.000	0.000	0.000	0.000	0.000	0.000	0.000	0.000	0.000	0.000	80	505	4786	4580	1.883	Error	Error	3765	1021	0	0	3694	886	0	0	0	0
1	7	9	""	"YIL089W"	2680	31610	100	1518	1533	325	67	77	35	100	100	0	2134	2024	491	111	115	26	100	100	0	0	0	0	0	0	0	0	0	0	0	0	0	0	0	0	0	0	0	0.717	0.766	0.780	0.777	1.308	0.765	0.890	0.000	0.000	0.000	0.000	0.000	0.000	0.000	0.000	0.000	0.000	0.000	0.000	0.000	0.000	80	504	3474	3379	-0.479	Error	Error	1451	2023	0	0	1466	1913	0	0	0	0
1	8	9	""	"YIL105C"	2870	31610	100	5479	5159	1864	64	74	32	100	100	0	8309	6999	3170	109	114	26	97	97	0	0	0	0	0	0	0	0	0	0	0	0	0	0	0	0	0	0	0	0.660	0.739	0.707	0.826	1.772	0.685	0.895	0.000	0.000	0.000	0.000	0.000	0.000	0.000	0.000	0.000	0.000	0.000	0.000	0.000	0.000	80	506	13615	11985	-0.599	Error	Error	5415	8200	0	0	5095	6890	0	0	0	0
1	9	9	""	"YIL121W"	3060	31610	90	858	850	234	62	67	22	100	100	0	1261	1254	326	111	115	28	100	100	0	0	0	0	0	0	0	0	0	0	0	0	0	0	0	0	0	0	0	0.692	0.689	0.678	0.699	1.353	0.666	0.903	0.000	0.000	0.000	0.000	0.000	0.000	0.000	0.000	0.000	0.000	0.000	0.000	0.000	0.000	52	414	1946	1931	-0.531	Error	Error	796	1150	0	0	788	1143	0	0	0	0
1	10	9	""	"YIL137C"	3270	31610	80	2609	2659	915	59	61	18	100	100	0	3583	3627	1337	108	111	23	100	100	0	0	0	0	0	0	0	0	0	0	0	0	0	0	0	0	0	0	0	0.734	0.739	0.729	0.746	1.358	0.705	0.912	0.000	0.000	0.000	0.000	0.000	0.000	0.000	0.000	0.000	0.000	0.000	0.000	0.000	0.000	52	340	6025	6119	-0.447	Error	Error	2550	3475	0	0	2600	3519	0	0	0	0
1	11	9	"RRD1"	"YIL153W"	3460	31610	90	1205	1235	236	62	66	28	100	100	0	1643	1538	465	112	122	72	100	100	0	0	0	0	0	0	0	0	0	0	0	0	0	0	0	0	0	0	0	0.747	0.823	0.762	0.868	1.451	0.766	0.897	0.000	0.000	0.000	0.000	0.000	0.000	0.000	0.000	0.000	0.000	0.000	0.000	0.000	0.000	52	420	2674	2599	-0.422	Error	Error	1143	1531	0	0	1173	1426	0	0	0	0
1	12	9	""	"YIL169C"	3670	31610	80	6633	6644	2418	55	57	14	100	100	0	3748	3796	1558	107	109	21	100	100	0	0	0	0	0	0	0	0	0	0	0	0	0	0	0	0	0	0	0	1.807	1.786	1.688	1.839	1.350	1.756	0.922	0.000	0.000	0.000	0.000	0.000	0.000	0.000	0.000	0.000	0.000	0.000	0.000	0.000	0.000	52	340	10219	10278	0.853	Error	Error	6578	3641	0	0	6589	3689	0	0	0	0
1	13	9	""	"YIL091C"	3870	31610	90	4869	4789	890	56	60	23	100	100	0	6425	5993	1464	107	111	33	100	100	0	0	0	0	0	0	0	0	0	0	0	0	0	0	0	0	0	0	0	0.762	0.804	0.784	0.822	1.264	0.788	0.935	0.000	0.000	0.000	0.000	0.000	0.000	0.000	0.000	0.000	0.000	0.000	0.000	0.000	0.000	52	414	11131	10619	-0.393	Error	Error	4813	6318	0	0	4733	5886	0	0	0	0
1	14	9	"PFK26"	"YIL107C"	4070	31610	90	3635	3240	1009	61	65	28	100	100	0	2465	2221	743	109	113	33	100	100	0	0	0	0	0	0	0	0	0	0	0	0	0	0	0	0	0	0	0	1.517	1.505	1.503	1.541	1.269	1.506	0.935	0.000	0.000	0.000	0.000	0.000	0.000	0.000	0.000	0.000	0.000	0.000	0.000	0.000	0.000	52	420	5930	5291	0.601	Error	Error	3574	2356	0	0	3179	2112	0	0	0	0
1	15	9	"SIM1"	"YIL123W"	4270	31610	90	4717	4824	1053	65	69	25	100	100	0	5587	5504	1408	111	117	42	100	100	0	0	0	0	0	0	0	0	0	0	0	0	0	0	0	0	0	0	0	0.850	0.882	0.871	0.898	1.288	0.851	0.914	0.000	0.000	0.000	0.000	0.000	0.000	0.000	0.000	0.000	0.000	0.000	0.000	0.000	0.000	52	414	10128	10152	-0.235	Error	Error	4652	5476	0	0	4759	5393	0	0	0	0
1	16	9	"REV7"	"YIL139C"	4480	31620	100	2899	2849	924	61	64	19	100	100	0	3385	3337	1085	107	113	36	100	100	0	0	0	0	0	0	0	0	0	0	0	0	0	0	0	0	0	0	0	0.866	0.863	0.884	0.866	1.348	0.875	0.913	0.000	0.000	0.000	0.000	0.000	0.000	0.000	0.000	0.000	0.000	0.000	0.000	0.000	0.000	80	519	6116	6018	-0.208	Error	Error	2838	3278	0	0	2788	3230	0	0	0	0
1	17	9	"GUT2"	"YIL155C"	4680	31620	100	7632	7173	2016	59	61	18	100	100	0	2330	2219	667	106	110	23	100	100	0	0	0	0	0	0	0	0	0	0	0	0	0	0	0	0	0	0	0	3.405	3.367	3.350	3.427	1.308	3.442	0.935	0.000	0.000	0.000	0.000	0.000	0.000	0.000	0.000	0.000	0.000	0.000	0.000	0.000	0.000	80	518	9797	9227	1.768	Error	Error	7573	2224	0	0	7114	2113	0	0	0	0
1	18	9	"HXT12"	"YIL171W"	4880	31620	100	1215	1100	334	63	66	19	100	100	0	1697	1603	597	114	116	25	98	98	0	0	0	0	0	0	0	0	0	0	0	0	0	0	0	0	0	0	0	0.728	0.696	0.703	0.772	1.691	0.656	0.916	0.000	0.000	0.000	0.000	0.000	0.000	0.000	0.000	0.000	0.000	0.000	0.000	0.000	0.000	80	497	2735	2526	-0.459	Error	Error	1152	1583	0	0	1037	1489	0	0	0	0
1	19	9	""	"YIL093C"	5070	31620	100	5586	5446	2143	63	68	24	100	100	0	4757	4857	2539	118	139	128	98	98	0	0	0	0	0	0	0	0	0	0	0	0	0	0	0	0	0	0	0	1.191	1.136	1.181	1.290	1.582	1.056	0.936	0.000	0.000	0.000	0.000	0.000	0.000	0.000	0.000	0.000	0.000	0.000	0.000	0.000	0.000	80	519	10162	10122	0.252	Error	Error	5523	4639	0	0	5383	4739	0	0	0	0
1	20	9	"SEC24"	"YIL109C"	5280	31620	100	7325	6835	1921	61	66	27	100	100	0	7793	6914	2419	114	124	51	100	100	0	0	0	0	0	0	0	0	0	0	0	0	0	0	0	0	0	0	0	0.946	0.996	0.959	1.035	1.377	0.972	0.937	0.000	0.000	0.000	0.000	0.000	0.000	0.000	0.000	0.000	0.000	0.000	0.000	0.000	0.000	80	521	14943	13574	-0.080	Error	Error	7264	7679	0	0	6774	6800	0	0	0	0
1	21	9	"KGD1"	"YIL125W"	5480	31610	90	12045	11432	2185	62	66	22	100	100	0	8754	8170	2289	113	118	49	100	100	0	0	0	0	0	0	0	0	0	0	0	0	0	0	0	0	0	0	0	1.387	1.411	1.444	1.452	1.232	1.388	0.939	0.000	0.000	0.000	0.000	0.000	0.000	0.000	0.000	0.000	0.000	0.000	0.000	0.000	0.000	52	420	20624	19427	0.472	Error	Error	11983	8641	0	0	11370	8057	0	0	0	0
1	1	10	""	"YIL141W"	1460	31800	90	627	598	146	52	54	16	100	100	0	670	596	207	100	103	26	96	96	0	0	0	0	0	0	0	0	0	0	0	0	0	0	0	0	0	0	0	1.009	1.101	1.108	1.274	1.759	1.031	0.905	0.000	0.000	0.000	0.000	0.000	0.000	0.000	0.000	0.000	0.000	0.000	0.000	0.000	0.000	52	420	1145	1042	0.013	Error	Error	575	570	0	0	546	496	0	0	0	0
1	2	10	""	"YIL157C"	1670	31800	90	9837	9292	1889	54	57	16	100	100	0	8416	7776	2131	101	104	24	100	100	0	0	0	0	0	0	0	0	0	0	0	0	0	0	0	0	0	0	0	1.177	1.204	1.183	1.244	1.231	1.184	0.936	0.000	0.000	0.000	0.000	0.000	0.000	0.000	0.000	0.000	0.000	0.000	0.000	0.000	0.000	52	420	18098	16913	0.235	Error	Error	9783	8315	0	0	9238	7675	0	0	0	0
1	3	10	"VTH1"	"YIL173W"	1870	31800	90	4193	3961	1180	55	56	14	100	100	0	5114	5071	1829	103	105	21	100	100	0	0	0	0	0	0	0	0	0	0	0	0	0	0	0	0	0	0	0	0.826	0.786	0.810	0.808	1.250	0.741	0.941	0.000	0.000	0.000	0.000	0.000	0.000	0.000	0.000	0.000	0.000	0.000	0.000	0.000	0.000	52	420	9149	8874	-0.276	Error	Error	4138	5011	0	0	3906	4968	0	0	0	0
1	4	10	""	"YJR026W"	2070	31800	90	44545	39637	14683	57	60	24	100	100	0	1858	1779	375	102	104	20	100	100	0	0	0	0	0	0	0	0	0	0	0	0	0	0	0	0	0	0	0	25.335	23.602	25.022	20.859	1.777	26.176	0.902	0.000	0.000	0.000	0.000	0.000	0.000	0.000	0.000	0.000	0.000	0.000	0.000	0.000	0.000	52	420	46244	41257	4.663	Error	Error	44488	1756	0	0	39580	1677	0	0	0	0
1	5	10	"NUP85"	"YJR042W"	2280	31800	90	548	625	353	54	55	14	100	100	0	527	707	497	100	101	20	100	100	0	0	0	0	0	0	0	0	0	0	0	0	0	0	0	0	0	0	0	1.157	0.941	1.123	1.063	1.639	0.815	0.668	0.000	0.000	0.000	0.000	0.000	0.000	0.000	0.000	0.000	0.000	0.000	0.000	0.000	0.000	52	408	921	1178	0.210	Error	Error	494	427	0	0	571	607	0	0	0	0
1	6	10	"APS2"	"YJR058C"	2470	31810	100	2975	2906	1342	58	62	19	100	100	0	2840	2807	1407	105	109	24	98	97	0	0	0	0	0	0	0	0	0	0	0	0	0	0	0	0	0	0	0	1.067	1.054	1.053	1.181	1.767	1.018	0.953	0.000	0.000	0.000	0.000	0.000	0.000	0.000	0.000	0.000	0.000	0.000	0.000	0.000	0.000	80	527	5652	5550	0.093	Error	Error	2917	2735	0	0	2848	2702	0	0	0	0
1	7	10	"MOG1"	"YJR074W"	2680	31800	90	2077	2232	1064	59	62	34	100	100	0	1902	2019	830	106	110	24	100	100	0	0	0	0	0	0	0	0	0	0	0	0	0	0	0	0	0	0	0	1.124	1.136	1.109	1.116	1.616	1.185	0.933	0.000	0.000	0.000	0.000	0.000	0.000	0.000	0.000	0.000	0.000	0.000	0.000	0.000	0.000	52	414	3814	4086	0.168	Error	Error	2018	1796	0	0	2173	1913	0	0	0	0
1	8	10	"JSN1"	"YJR091C"	2890	31810	90	616	598	222	55	59	26	100	100	0	1033	1014	318	103	107	26	100	100	0	0	0	0	0	0	0	0	0	0	0	0	0	0	0	0	0	0	0	0.603	0.596	0.613	0.571	1.456	0.619	0.884	0.000	0.000	0.000	0.000	0.000	0.000	0.000	0.000	0.000	0.000	0.000	0.000	0.000	0.000	52	414	1491	1454	-0.729	Error	Error	561	930	0	0	543	911	0	0	0	0
1	9	10	"ECM27"	"YJR106W"	3080	31810	100	3444	2880	1181	55	56	13	100	100	0	5389	4816	1770	105	107	23	98	98	0	0	0	0	0	0	0	0	0	0	0	0	0	0	0	0	0	0	0	0.641	0.600	0.595	0.575	1.415	0.604	0.936	0.000	0.000	0.000	0.000	0.000	0.000	0.000	0.000	0.000	0.000	0.000	0.000	0.000	0.000	80	513	8673	7536	-0.641	Error	Error	3389	5284	0	0	2825	4711	0	0	0	0
1	10	10	""	"YJR028W"	3270	31810	100	26142	23113	10192	55	57	15	100	100	0	1292	1148	501	106	108	22	98	96	0	0	0	0	0	0	0	0	0	0	0	0	0	0	0	0	0	0	0	21.996	22.129	21.586	22.598	1.588	22.268	0.928	0.000	0.000	0.000	0.000	0.000	0.000	0.000	0.000	0.000	0.000	0.000	0.000	0.000	0.000	80	520	27273	24100	4.459	Error	Error	26087	1186	0	0	23058	1042	0	0	0	0
1	11	10	""	"YJR044C"	3480	31810	100	11857	10240	4904	58	65	40	100	100	0	7627	7068	3409	108	114	34	100	100	0	0	0	0	0	0	0	0	0	0	0	0	0	0	0	0	0	0	0	1.569	1.463	1.513	1.507	1.446	1.496	0.943	0.000	0.000	0.000	0.000	0.000	0.000	0.000	0.000	0.000	0.000	0.000	0.000	0.000	0.000	80	529	19318	17142	0.650	Error	Error	11799	7519	0	0	10182	6960	0	0	0	0
1	12	10	"CBF1"	"YJR060W"	3670	31810	90	591	549	177	55	64	44	100	94	0	385	381	134	105	112	36	94	94	0	0	0	0	0	0	0	0	0	0	0	0	0	0	0	0	0	0	0	1.914	1.790	1.907	1.760	1.613	1.849	0.758	0.000	0.000	0.000	0.000	0.000	0.000	0.000	0.000	0.000	0.000	0.000	0.000	0.000	0.000	52	414	816	770	0.937	Error	Error	536	280	0	0	494	276	0	0	0	0
1	13	10	"CDC11"	"YJR076C"	3870	31810	90	2682	2492	968	55	56	14	100	100	0	1582	1467	489	102	104	21	100	100	0	0	0	0	0	0	0	0	0	0	0	0	0	0	0	0	0	0	0	1.775	1.785	1.817	1.739	1.464	1.841	0.911	0.000	0.000	0.000	0.000	0.000	0.000	0.000	0.000	0.000	0.000	0.000	0.000	0.000	0.000	52	420	4107	3802	0.828	Error	Error	2627	1480	0	0	2437	1365	0	0	0	0
1	14	10	"FIP1"	"YJR093C"	4070	31810	90	1643	1553	547	58	58	15	100	100	0	1087	1042	348	104	106	19	100	98	0	0	0	0	0	0	0	0	0	0	0	0	0	0	0	0	0	0	0	1.612	1.594	1.704	1.651	1.649	1.622	0.891	0.000	0.000	0.000	0.000	0.000	0.000	0.000	0.000	0.000	0.000	0.000	0.000	0.000	0.000	52	420	2568	2433	0.689	Error	Error	1585	983	0	0	1495	938	0	0	0	0
1	15	10	"ABM1"	"YJR108W"	4280	31810	80	245	288	111	57	60	17	100	100	0	352	443	264	103	105	17	94	94	0	0	0	0	0	0	0	0	0	0	0	0	0	0	0	0	0	0	0	0.755	0.679	0.853	0.768	2.219	0.484	0.537	0.000	0.000	0.000	0.000	0.000	0.000	0.000	0.000	0.000	0.000	0.000	0.000	0.000	0.000	52	340	437	571	-0.405	Error	Error	188	249	0	0	231	340	0	0	0	0
1	16	10	""	"YJR030C"	4480	31810	90	2948	2745	1111	57	60	15	100	100	0	2452	2299	830	105	107	16	100	100	0	0	0	0	0	0	0	0	0	0	0	0	0	0	0	0	0	0	0	1.232	1.225	1.240	1.142	1.545	1.230	0.919	0.000	0.000	0.000	0.000	0.000	0.000	0.000	0.000	0.000	0.000	0.000	0.000	0.000	0.000	52	414	5238	4882	0.301	Error	Error	2891	2347	0	0	2688	2194	0	0	0	0
1	17	10	"TAH11"	"YJR046W"	4680	31810	90	1660	1491	562	56	57	15	100	100	0	1402	1351	424	105	106	17	100	100	0	0	0	0	0	0	0	0	0	0	0	0	0	0	0	0	0	0	0	1.237	1.152	1.165	1.126	1.475	1.204	0.877	0.000	0.000	0.000	0.000	0.000	0.000	0.000	0.000	0.000	0.000	0.000	0.000	0.000	0.000	52	414	2901	2681	0.306	Error	Error	1604	1297	0	0	1435	1246	0	0	0	0
1	18	10	"NTA1"	"YJR062C"	4880	31820	100	1366	1326	579	55	56	14	100	100	0	1208	1196	459	102	105	21	100	100	0	0	0	0	0	0	0	0	0	0	0	0	0	0	0	0	0	0	0	1.185	1.162	1.219	1.139	1.541	1.194	0.890	0.000	0.000	0.000	0.000	0.000	0.000	0.000	0.000	0.000	0.000	0.000	0.000	0.000	0.000	80	528	2417	2365	0.245	Error	Error	1311	1106	0	0	1271	1094	0	0	0	0
1	19	10	""	"YJR078W"	5080	31810	90	490	474	115	53	54	13	100	100	0	681	705	335	101	103	17	100	100	0	0	0	0	0	0	0	0	0	0	0	0	0	0	0	0	0	0	0	0.753	0.697	0.795	0.750	1.533	0.574	0.726	0.000	0.000	0.000	0.000	0.000	0.000	0.000	0.000	0.000	0.000	0.000	0.000	0.000	0.000	52	414	1017	1025	-0.408	Error	Error	437	580	0	0	421	604	0	0	0	0
1	20	10	"RPL43B"	"YJR094W-A"	5280	31810	90	917	878	228	55	58	23	100	100	0	2971	2737	894	105	109	32	98	98	0	0	0	0	0	0	0	0	0	0	0	0	0	0	0	0	0	0	0	0.301	0.313	0.304	0.317	1.277	0.297	0.922	0.000	0.000	0.000	0.000	0.000	0.000	0.000	0.000	0.000	0.000	0.000	0.000	0.000	0.000	52	414	3728	3455	-1.733	Error	Error	862	2866	0	0	823	2632	0	0	0	0
1	21	10	""	"YJR110W"	5480	31820	100	1975	1853	626	55	56	13	100	100	0	2098	1866	745	106	108	21	98	96	0	0	0	0	0	0	0	0	0	0	0	0	0	0	0	0	0	0	0	0.964	1.022	1.034	1.165	1.815	0.982	0.928	0.000	0.000	0.000	0.000	0.000	0.000	0.000	0.000	0.000	0.000	0.000	0.000	0.000	0.000	80	541	3912	3558	-0.053	Error	Error	1920	1992	0	0	1798	1760	0	0	0	0
1	1	11	"CPR7"	"YJR032W"	1470	32010	100	4134	3693	1604	51	52	12	100	100	0	3720	3307	1587	99	101	19	98	98	0	0	0	0	0	0	0	0	0	0	0	0	0	0	0	0	0	0	0	1.128	1.135	1.082	1.209	1.881	1.106	0.924	0.000	0.000	0.000	0.000	0.000	0.000	0.000	0.000	0.000	0.000	0.000	0.000	0.000	0.000	80	540	7704	6850	0.173	Error	Error	4083	3621	0	0	3642	3208	0	0	0	0
1	2	11	"CYC1"	"YJR048W"	1670	32000	90	5251	5034	2739	51	52	13	100	100	0	2951	2985	1602	97	100	20	96	96	0	0	0	0	0	0	0	0	0	0	0	0	0	0	0	0	0	0	0	1.822	1.725	1.668	1.775	1.956	1.752	0.946	0.000	0.000	0.000	0.000	0.000	0.000	0.000	0.000	0.000	0.000	0.000	0.000	0.000	0.000	52	420	8054	7871	0.866	Error	Error	5200	2854	0	0	4983	2888	0	0	0	0
1	3	11	"CCT5"	"YJR064W"	1880	32010	100	10925	9695	4444	52	52	13	100	100	0	11283	10184	4702	98	100	17	100	100	0	0	0	0	0	0	0	0	0	0	0	0	0	0	0	0	0	0	0	0.972	0.956	0.983	0.963	1.455	0.962	0.930	0.000	0.000	0.000	0.000	0.000	0.000	0.000	0.000	0.000	0.000	0.000	0.000	0.000	0.000	80	540	22058	19729	-0.041	Error	Error	10873	11185	0	0	9643	10086	0	0	0	0
1	4	11	""	"YJR080C"	2080	32010	100	9399	7893	3891	52	54	14	100	100	0	2930	2829	1309	101	103	20	98	98	0	0	0	0	0	0	0	0	0	0	0	0	0	0	0	0	0	0	0	3.304	2.874	2.967	2.826	1.831	3.048	0.899	0.000	0.000	0.000	0.000	0.000	0.000	0.000	0.000	0.000	0.000	0.000	0.000	0.000	0.000	80	518	12176	10569	1.724	Error	Error	9347	2829	0	0	7841	2728	0	0	0	0
1	5	11	""	"YJR096W"	2270	32010	100	7874	6775	3016	54	55	16	100	100	0	3472	2951	1576	100	102	19	98	98	0	0	0	0	0	0	0	0	0	0	0	0	0	0	0	0	0	0	0	2.319	2.357	2.343	2.738	1.754	2.269	0.930	0.000	0.000	0.000	0.000	0.000	0.000	0.000	0.000	0.000	0.000	0.000	0.000	0.000	0.000	80	526	11192	9572	1.214	Error	Error	7820	3372	0	0	6721	2851	0	0	0	0
1	6	11	"NNF1"	"YJR112W"	2470	32010	90	1826	1831	363	55	58	22	100	100	0	1422	1369	441	103	107	34	100	100	0	0	0	0	0	0	0	0	0	0	0	0	0	0	0	0	0	0	0	1.343	1.403	1.346	1.502	1.449	1.380	0.895	0.000	0.000	0.000	0.000	0.000	0.000	0.000	0.000	0.000	0.000	0.000	0.000	0.000	0.000	52	420	3090	3042	0.425	Error	Error	1771	1319	0	0	1776	1266	0	0	0	0
1	7	11	""	"YKR021W"	2680	32010	100	1750	1660	744	56	58	20	100	100	0	1632	1542	590	104	111	46	100	100	0	0	0	0	0	0	0	0	0	0	0	0	0	0	0	0	0	0	0	1.109	1.115	1.135	1.088	1.567	1.157	0.913	0.000	0.000	0.000	0.000	0.000	0.000	0.000	0.000	0.000	0.000	0.000	0.000	0.000	0.000	80	540	3222	3042	0.149	Error	Error	1694	1528	0	0	1604	1438	0	0	0	0
1	8	11	"SPC34"	"YKR037C"	2870	32010	90	3040	2702	1016	58	58	14	100	100	0	2896	2852	881	104	107	21	100	100	0	0	0	0	0	0	0	0	0	0	0	0	0	0	0	0	0	0	0	1.068	0.962	1.025	0.915	1.476	1.010	0.901	0.000	0.000	0.000	0.000	0.000	0.000	0.000	0.000	0.000	0.000	0.000	0.000	0.000	0.000	52	414	5774	5392	0.095	Error	Error	2982	2792	0	0	2644	2748	0	0	0	0
1	9	11	"YSR3"	"YKR053C"	3070	32010	90	1570	1453	550	54	55	13	100	100	0	1391	1316	407	101	103	19	98	98	0	0	0	0	0	0	0	0	0	0	0	0	0	0	0	0	0	0	0	1.175	1.151	1.280	1.158	1.995	1.205	0.820	0.000	0.000	0.000	0.000	0.000	0.000	0.000	0.000	0.000	0.000	0.000	0.000	0.000	0.000	52	420	2806	2614	0.233	Error	Error	1516	1290	0	0	1399	1215	0	0	0	0
1	10	11	"MET1"	"YKR069W"	3270	32010	90	895	851	280	56	58	16	100	100	0	718	744	259	105	108	22	100	98	0	0	0	0	0	0	0	0	0	0	0	0	0	0	0	0	0	0	0	1.369	1.244	1.410	1.264	1.869	1.380	0.663	0.000	0.000	0.000	0.000	0.000	0.000	0.000	0.000	0.000	0.000	0.000	0.000	0.000	0.000	52	420	1452	1434	0.453	Error	Error	839	613	0	0	795	639	0	0	0	0
1	11	11	"MRPL20"	"YKR085C"	3470	32010	90	3546	3398	1617	58	59	16	100	100	0	3047	3110	1440	107	110	22	100	100	0	0	0	0	0	0	0	0	0	0	0	0	0	0	0	0	0	0	0	1.186	1.112	1.142	1.049	1.537	1.079	0.939	0.000	0.000	0.000	0.000	0.000	0.000	0.000	0.000	0.000	0.000	0.000	0.000	0.000	0.000	52	420	6428	6343	0.247	Error	Error	3488	2940	0	0	3340	3003	0	0	0	0
1	12	11	"SIR1"	"YKR101W"	3670	32010	80	967	917	296	55	56	13	100	100	0	740	728	224	103	105	19	100	100	0	0	0	0	0	0	0	0	0	0	0	0	0	0	0	0	0	0	0	1.432	1.379	1.512	1.351	1.768	1.475	0.755	0.000	0.000	0.000	0.000	0.000	0.000	0.000	0.000	0.000	0.000	0.000	0.000	0.000	0.000	52	340	1549	1487	0.518	Error	Error	912	637	0	0	862	625	0	0	0	0
1	13	11	""	"YKR023W"	3870	32010	90	2844	2760	494	62	66	28	100	100	0	2664	2513	600	107	114	59	100	100	0	0	0	0	0	0	0	0	0	0	0	0	0	0	0	0	0	0	0	1.088	1.121	1.095	1.155	1.376	1.107	0.924	0.000	0.000	0.000	0.000	0.000	0.000	0.000	0.000	0.000	0.000	0.000	0.000	0.000	0.000	52	420	5339	5104	0.122	Error	Error	2782	2557	0	0	2698	2406	0	0	0	0
1	14	11	"GAP1"	"YKR039W"	4080	32010	90	7776	6727	2169	67	80	116	100	100	0	5078	4609	1510	113	123	106	100	100	0	0	0	0	0	0	0	0	0	0	0	0	0	0	0	0	0	0	0	1.553	1.481	1.513	1.472	1.290	1.493	0.944	0.000	0.000	0.000	0.000	0.000	0.000	0.000	0.000	0.000	0.000	0.000	0.000	0.000	0.000	52	420	12674	11156	0.635	Error	Error	7709	4965	0	0	6660	4496	0	0	0	0
1	15	11	"RHO4"	"YKR055W"	4280	32010	90	945	916	227	64	67	19	100	100	0	679	778	353	111	112	22	100	100	0	0	0	0	0	0	0	0	0	0	0	0	0	0	0	0	0	0	0	1.551	1.277	1.649	1.392	1.781	1.229	0.626	0.000	0.000	0.000	0.000	0.000	0.000	0.000	0.000	0.000	0.000	0.000	0.000	0.000	0.000	52	420	1449	1519	0.633	Error	Error	881	568	0	0	852	667	0	0	0	0
1	16	11	""	"YKR071C"	4480	32020	100	14673	12959	4120	62	63	16	100	100	0	10041	9103	3148	108	111	20	100	100	0	0	0	0	0	0	0	0	0	0	0	0	0	0	0	0	0	0	0	1.471	1.434	1.451	1.461	1.362	1.429	0.931	0.000	0.000	0.000	0.000	0.000	0.000	0.000	0.000	0.000	0.000	0.000	0.000	0.000	0.000	80	526	24544	21892	0.557	Error	Error	14611	9933	0	0	12897	8995	0	0	0	0
1	17	11	""	"YKR087C"	4680	32020	100	3792	3394	1156	61	63	17	100	100	0	3381	3107	1025	108	111	19	98	98	0	0	0	0	0	0	0	0	0	0	0	0	0	0	0	0	0	0	0	1.140	1.111	1.148	1.125	1.446	1.113	0.934	0.000	0.000	0.000	0.000	0.000	0.000	0.000	0.000	0.000	0.000	0.000	0.000	0.000	0.000	80	526	7004	6332	0.189	Error	Error	3731	3273	0	0	3333	2999	0	0	0	0
1	18	11	""	"YKR103W"	4880	32020	90	715	691	161	61	62	17	100	100	0	753	821	380	109	111	22	100	100	0	0	0	0	0	0	0	0	0	0	0	0	0	0	0	0	0	0	0	1.016	0.885	1.061	0.951	1.725	0.788	0.635	0.000	0.000	0.000	0.000	0.000	0.000	0.000	0.000	0.000	0.000	0.000	0.000	0.000	0.000	52	420	1298	1342	0.022	Error	Error	654	644	0	0	630	712	0	0	0	0
1	19	11	"RPC37"	"YKR025W"	5080	32020	100	3413	3086	1001	59	61	17	100	100	0	4339	3903	1486	110	111	20	98	98	0	0	0	0	0	0	0	0	0	0	0	0	0	0	0	0	0	0	0	0.793	0.798	0.779	0.868	1.741	0.767	0.938	0.000	0.000	0.000	0.000	0.000	0.000	0.000	0.000	0.000	0.000	0.000	0.000	0.000	0.000	80	542	7583	6820	-0.334	Error	Error	3354	4229	0	0	3027	3793	0	0	0	0
1	20	11	""	"YKR041W"	5280	32020	90	496	478	125	54	55	13	100	100	0	771	774	368	103	105	18	100	100	0	0	0	0	0	0	0	0	0	0	0	0	0	0	0	0	0	0	0	0.662	0.632	0.703	0.699	1.663	0.534	0.760	0.000	0.000	0.000	0.000	0.000	0.000	0.000	0.000	0.000	0.000	0.000	0.000	0.000	0.000	52	420	1110	1095	-0.596	Error	Error	442	668	0	0	424	671	0	0	0	0
1	21	11	"RPS21A"	"YKR057W"	5490	32020	100	10403	9185	4459	57	59	24	100	100	0	18334	17794	9073	107	110	20	100	100	0	0	0	0	0	0	0	0	0	0	0	0	0	0	0	0	0	0	0	0.568	0.516	0.512	0.516	1.465	0.503	0.936	0.000	0.000	0.000	0.000	0.000	0.000	0.000	0.000	0.000	0.000	0.000	0.000	0.000	0.000	80	533	28573	26815	-0.817	Error	Error	10346	18227	0	0	9128	17687	0	0	0	0
1	1	12	""	"YKR073C"	1470	32200	80	472	450	160	49	51	12	100	100	0	479	487	194	99	101	18	100	96	0	0	0	0	0	0	0	0	0	0	0	0	0	0	0	0	0	0	0	1.113	1.034	1.112	1.124	1.801	0.956	0.779	0.000	0.000	0.000	0.000	0.000	0.000	0.000	0.000	0.000	0.000	0.000	0.000	0.000	0.000	52	340	803	789	0.155	Error	Error	423	380	0	0	401	388	0	0	0	0
1	2	12	""	"YKR089C"	1670	32210	90	2019	1925	851	50	51	12	100	100	0	1569	1541	588	97	101	29	100	100	0	0	0	0	0	0	0	0	0	0	0	0	0	0	0	0	0	0	0	1.338	1.298	1.510	1.262	1.757	1.365	0.818	0.000	0.000	0.000	0.000	0.000	0.000	0.000	0.000	0.000	0.000	0.000	0.000	0.000	0.000	52	420	3441	3319	0.420	Error	Error	1969	1472	0	0	1875	1444	0	0	0	0
1	3	12	""	"YKR105C"	1870	32210	90	769	775	227	51	53	12	100	100	0	961	1071	551	98	101	23	100	100	0	0	0	0	0	0	0	0	0	0	0	0	0	0	0	0	0	0	0	0.832	0.744	0.848	0.824	1.661	0.635	0.720	0.000	0.000	0.000	0.000	0.000	0.000	0.000	0.000	0.000	0.000	0.000	0.000	0.000	0.000	52	420	1581	1697	-0.265	Error	Error	718	863	0	0	724	973	0	0	0	0
1	4	12	""	"YKR027W"	2090	32210	90	3734	3325	1193	50	68	140	100	100	0	3357	3246	722	97	100	27	100	100	0	0	0	0	0	0	0	0	0	0	0	0	0	0	0	0	0	0	0	1.130	1.040	1.068	0.951	1.505	1.134	0.919	0.000	0.000	0.000	0.000	0.000	0.000	0.000	0.000	0.000	0.000	0.000	0.000	0.000	0.000	52	414	6944	6424	0.176	Error	Error	3684	3260	0	0	3275	3149	0	0	0	0
1	5	12	""	"YKR043C"	2270	32210	90	7014	6526	2473	53	54	14	100	100	0	7154	7072	2753	100	102	20	100	100	0	0	0	0	0	0	0	0	0	0	0	0	0	0	0	0	0	0	0	0.987	0.928	0.914	0.911	1.322	0.904	0.935	0.000	0.000	0.000	0.000	0.000	0.000	0.000	0.000	0.000	0.000	0.000	0.000	0.000	0.000	52	414	14015	13445	-0.019	Error	Error	6961	7054	0	0	6473	6972	0	0	0	0
1	6	12	"TIF1"	"YKR059W"	2470	32210	90	24861	21907	8023	55	75	142	100	100	0	24476	21947	10284	104	159	509	100	100	0	0	0	0	0	0	0	0	0	0	0	0	0	0	0	0	0	0	0	1.018	1.000	1.016	1.069	1.625	0.908	0.929	0.000	0.000	0.000	0.000	0.000	0.000	0.000	0.000	0.000	0.000	0.000	0.000	0.000	0.000	52	420	49178	43695	0.025	Error	Error	24806	24372	0	0	21852	21843	0	0	0	0
1	7	12	""	"YKR075C"	2670	32210	90	1534	1421	517	53	55	15	100	100	0	4598	4151	1644	102	108	47	98	98	0	0	0	0	0	0	0	0	0	0	0	0	0	0	0	0	0	0	0	0.329	0.338	0.347	0.366	1.791	0.316	0.937	0.000	0.000	0.000	0.000	0.000	0.000	0.000	0.000	0.000	0.000	0.000	0.000	0.000	0.000	52	420	5977	5417	-1.602	Error	Error	1481	4496	0	0	1368	4049	0	0	0	0
1	8	12	"SRL3"	"YKR091W"	2870	32210	90	6082	5792	2584	54	57	19	100	100	0	2270	2284	699	104	105	20	100	100	0	0	0	0	0	0	0	0	0	0	0	0	0	0	0	0	0	0	0	2.783	2.632	2.896	2.341	1.908	2.992	0.836	0.000	0.000	0.000	0.000	0.000	0.000	0.000	0.000	0.000	0.000	0.000	0.000	0.000	0.000	52	420	8194	7918	1.477	Error	Error	6028	2166	0	0	5738	2180	0	0	0	0
1	9	12	"DNM1"	"YLL001W"	3070	32210	90	4165	3863	1463	54	56	18	100	100	0	2761	2559	946	102	109	46	98	98	0	0	0	0	0	0	0	0	0	0	0	0	0	0	0	0	0	0	0	1.546	1.550	1.525	1.523	1.569	1.635	0.897	0.000	0.000	0.000	0.000	0.000	0.000	0.000	0.000	0.000	0.000	0.000	0.000	0.000	0.000	52	420	6770	6266	0.629	Error	Error	4111	2659	0	0	3809	2457	0	0	0	0
1	10	12	""	"YLR232W"	3280	32210	100	1012	946	288	55	57	21	100	100	0	1315	1193	406	104	107	30	100	97	0	0	0	0	0	0	0	0	0	0	0	0	0	0	0	0	0	0	0	0.790	0.818	0.830	0.881	1.582	0.806	0.932	0.000	0.000	0.000	0.000	0.000	0.000	0.000	0.000	0.000	0.000	0.000	0.000	0.000	0.000	80	542	2168	1980	-0.340	Error	Error	957	1211	0	0	891	1089	0	0	0	0
1	11	12	"RCK2"	"YLR248W"	3480	32210	90	9144	9038	1581	57	60	32	100	100	0	7376	7131	1478	106	107	19	100	100	0	0	0	0	0	0	0	0	0	0	0	0	0	0	0	0	0	0	0	1.250	1.278	1.273	1.289	1.181	1.295	0.942	0.000	0.000	0.000	0.000	0.000	0.000	0.000	0.000	0.000	0.000	0.000	0.000	0.000	0.000	52	420	16357	16006	0.322	Error	Error	9087	7270	0	0	8981	7025	0	0	0	0
1	12	12	"RPS28B"	"YLR264W"	3670	32210	90	18320	15565	6001	60	78	112	100	100	0	28098	25027	11321	111	196	731	100	100	0	0	0	0	0	0	0	0	0	0	0	0	0	0	0	0	0	0	0	0.652	0.622	0.616	0.669	1.430	0.565	0.945	0.000	0.000	0.000	0.000	0.000	0.000	0.000	0.000	0.000	0.000	0.000	0.000	0.000	0.000	52	420	46247	40421	-0.616	Error	Error	18260	27987	0	0	15505	24916	0	0	0	0
1	13	12	""	"YLR280C"	3880	32210	90	729	682	174	67	69	18	100	100	0	1089	1036	339	116	119	23	100	100	0	0	0	0	0	0	0	0	0	0	0	0	0	0	0	0	0	0	0	0.680	0.668	0.698	0.687	1.468	0.631	0.874	0.000	0.000	0.000	0.000	0.000	0.000	0.000	0.000	0.000	0.000	0.000	0.000	0.000	0.000	52	420	1635	1535	-0.556	Error	Error	662	973	0	0	615	920	0	0	0	0
1	14	12	"ATP14"	"YLR295C"	4080	32220	100	22381	19035	8032	66	68	18	100	100	0	8300	7311	3230	114	116	20	100	100	0	0	0	0	0	0	0	0	0	0	0	0	0	0	0	0	0	0	0	2.726	2.636	2.647	2.745	1.515	2.682	0.932	0.000	0.000	0.000	0.000	0.000	0.000	0.000	0.000	0.000	0.000	0.000	0.000	0.000	0.000	80	526	30501	26166	1.447	Error	Error	22315	8186	0	0	18969	7197	0	0	0	0
1	15	12	""	"YLR311C"	4280	32220	100	1554	1473	378	67	69	18	100	100	0	705	657	249	114	114	21	97	95	0	0	0	0	0	0	0	0	0	0	0	0	0	0	0	0	0	0	0	2.516	2.589	2.575	3.139	1.901	2.525	0.866	0.000	0.000	0.000	0.000	0.000	0.000	0.000	0.000	0.000	0.000	0.000	0.000	0.000	0.000	80	518	2078	1949	1.331	Error	Error	1487	591	0	0	1406	543	0	0	0	0
1	16	12	"TOP3"	"YLR234W"	4480	32220	100	1099	1117	369	61	63	16	100	100	0	1526	1384	566	106	109	20	98	98	0	0	0	0	0	0	0	0	0	0	0	0	0	0	0	0	0	0	0	0.731	0.826	0.791	0.899	1.650	0.774	0.884	0.000	0.000	0.000	0.000	0.000	0.000	0.000	0.000	0.000	0.000	0.000	0.000	0.000	0.000	80	504	2458	2334	-0.452	Error	Error	1038	1420	0	0	1056	1278	0	0	0	0
1	17	12	"SSP120"	"YLR250W"	4680	32220	100	12816	12781	2968	67	70	23	100	100	0	5790	5240	1719	110	112	19	100	97	0	0	0	0	0	0	0	0	0	0	0	0	0	0	0	0	0	0	0	2.245	2.478	2.355	2.828	1.849	2.421	0.920	0.000	0.000	0.000	0.000	0.000	0.000	0.000	0.000	0.000	0.000	0.000	0.000	0.000	0.000	80	518	18429	17844	1.166	Error	Error	12749	5680	0	0	12714	5130	0	0	0	0
1	18	12	""	"YLR266C"	4890	32220	90	3102	2981	960	63	68	26	100	100	0	2081	2063	643	107	109	20	100	100	0	0	0	0	0	0	0	0	0	0	0	0	0	0	0	0	0	0	0	1.540	1.492	1.569	1.490	1.267	1.536	0.922	0.000	0.000	0.000	0.000	0.000	0.000	0.000	0.000	0.000	0.000	0.000	0.000	0.000	0.000	52	414	5013	4874	0.622	Error	Error	3039	1974	0	0	2918	1956	0	0	0	0
1	19	12	""	"YLR282C"	5080	32230	100	1100	1091	206	62	67	22	100	100	0	1232	1129	289	108	112	21	100	100	0	0	0	0	0	0	0	0	0	0	0	0	0	0	0	0	0	0	0	0.923	1.008	0.998	1.032	1.299	0.981	0.912	0.000	0.000	0.000	0.000	0.000	0.000	0.000	0.000	0.000	0.000	0.000	0.000	0.000	0.000	80	506	2162	2050	-0.115	Error	Error	1038	1124	0	0	1029	1021	0	0	0	0
1	20	12	""	"YLR297W"	5280	32220	110	4642	4268	1223	59	63	21	100	100	0	2345	2099	792	104	107	20	97	97	0	0	0	0	0	0	0	0	0	0	0	0	0	0	0	0	0	0	0	2.045	2.110	2.072	2.346	1.702	2.061	0.934	0.000	0.000	0.000	0.000	0.000	0.000	0.000	0.000	0.000	0.000	0.000	0.000	0.000	0.000	80	576	6824	6204	1.032	Error	Error	4583	2241	0	0	4209	1995	0	0	0	0
1	21	12	"SPH1"	"YLR313C"	5480	32230	100	1433	1364	249	57	60	18	100	100	0	1868	1791	433	103	105	18	100	100	0	0	0	0	0	0	0	0	0	0	0	0	0	0	0	0	0	0	0	0.780	0.774	0.783	0.791	1.245	0.722	0.907	0.000	0.000	0.000	0.000	0.000	0.000	0.000	0.000	0.000	0.000	0.000	0.000	0.000	0.000	80	527	3141	2995	-0.359	Error	Error	1376	1765	0	0	1307	1688	0	0	0	0
1	1	13	""	"YLR236C"	1470	32410	100	837	763	299	52	53	13	100	100	0	909	815	353	100	102	17	97	96	0	0	0	0	0	0	0	0	0	0	0	0	0	0	0	0	0	0	0	0.970	0.994	1.001	1.102	1.545	0.961	0.912	0.000	0.000	0.000	0.000	0.000	0.000	0.000	0.000	0.000	0.000	0.000	0.000	0.000	0.000	80	533	1594	1426	-0.043	Error	Error	785	809	0	0	711	715	0	0	0	0
1	2	13	""	"YLR252W"	1670	32410	100	3117	2800	1020	53	54	14	100	100	0	985	861	377	100	103	17	97	95	0	0	0	0	0	0	0	0	0	0	0	0	0	0	0	0	0	0	0	3.462	3.610	3.586	4.220	1.695	3.454	0.922	0.000	0.000	0.000	0.000	0.000	0.000	0.000	0.000	0.000	0.000	0.000	0.000	0.000	0.000	80	513	3949	3508	1.792	Error	Error	3064	885	0	0	2747	761	0	0	0	0
1	3	13	"SEC22"	"YLR268W"	1870	32410	100	8628	8253	2550	53	54	12	100	100	0	6624	5964	2142	100	102	18	97	97	0	0	0	0	0	0	0	0	0	0	0	0	0	0	0	0	0	0	0	1.314	1.398	1.375	1.598	1.878	1.350	0.925	0.000	0.000	0.000	0.000	0.000	0.000	0.000	0.000	0.000	0.000	0.000	0.000	0.000	0.000	80	529	15099	14064	0.394	Error	Error	8575	6524	0	0	8200	5864	0	0	0	0
1	4	13	"ECI1"	"YLR284C"	2070	32410	90	2072	1986	613	51	53	14	100	100	0	1829	1827	635	98	101	19	100	100	0	0	0	0	0	0	0	0	0	0	0	0	0	0	0	0	0	0	0	1.168	1.119	1.117	1.150	1.271	1.101	0.929	0.000	0.000	0.000	0.000	0.000	0.000	0.000	0.000	0.000	0.000	0.000	0.000	0.000	0.000	52	420	3752	3664	0.223	Error	Error	2021	1731	0	0	1935	1729	0	0	0	0
1	5	13	"ECM38"	"YLR299W"	2270	32410	90	4874	4799	889	56	57	17	100	100	0	3034	3009	542	100	103	20	100	100	0	0	0	0	0	0	0	0	0	0	0	0	0	0	0	0	0	0	0	1.642	1.630	1.595	1.631	1.181	1.721	0.928	0.000	0.000	0.000	0.000	0.000	0.000	0.000	0.000	0.000	0.000	0.000	0.000	0.000	0.000	52	420	7752	7652	0.716	Error	Error	4818	2934	0	0	4743	2909	0	0	0	0
1	6	13	""	"YLR315W"	2470	32410	90	1708	1578	458	59	63	21	100	100	0	1140	1042	394	107	109	25	100	100	0	0	0	0	0	0	0	0	0	0	0	0	0	0	0	0	0	0	0	1.596	1.625	1.548	1.779	1.453	1.594	0.921	0.000	0.000	0.000	0.000	0.000	0.000	0.000	0.000	0.000	0.000	0.000	0.000	0.000	0.000	52	420	2682	2454	0.675	Error	Error	1649	1033	0	0	1519	935	0	0	0	0
1	7	13	""	"YLR238W"	2680	32420	100	2122	2193	631	60	64	21	100	100	0	1719	1768	478	107	110	25	100	100	0	0	0	0	0	0	0	0	0	0	0	0	0	0	0	0	0	0	0	1.279	1.284	1.305	1.303	1.287	1.320	0.914	0.000	0.000	0.000	0.000	0.000	0.000	0.000	0.000	0.000	0.000	0.000	0.000	0.000	0.000	80	534	3674	3794	0.355	Error	Error	2062	1612	0	0	2133	1661	0	0	0	0
1	8	13	""	"YLR254C"	2870	32410	90	9470	8985	1803	64	74	52	100	100	0	3303	3105	789	107	115	64	100	100	0	0	0	0	0	0	0	0	0	0	0	0	0	0	0	0	0	0	0	2.943	2.976	2.985	3.043	1.267	2.995	0.934	0.000	0.000	0.000	0.000	0.000	0.000	0.000	0.000	0.000	0.000	0.000	0.000	0.000	0.000	52	414	12602	11919	1.557	Error	Error	9406	3196	0	0	8921	2998	0	0	0	0
1	9	13	""	"YLR270W"	3070	32410	90	4478	4489	881	64	70	24	100	100	0	3193	3123	670	109	112	24	100	100	0	0	0	0	0	0	0	0	0	0	0	0	0	0	0	0	0	0	0	1.431	1.468	1.519	1.486	1.250	1.514	0.906	0.000	0.000	0.000	0.000	0.000	0.000	0.000	0.000	0.000	0.000	0.000	0.000	0.000	0.000	52	420	7498	7439	0.517	Error	Error	4414	3084	0	0	4425	3014	0	0	0	0
1	10	13	"CTS1"	"YLR286C"	3270	32420	100	5377	5154	1702	65	74	33	100	100	0	22589	20648	8319	116	138	73	100	100	0	0	0	0	0	0	0	0	0	0	0	0	0	0	0	0	0	0	0	0.236	0.248	0.242	0.284	1.849	0.227	0.922	0.000	0.000	0.000	0.000	0.000	0.000	0.000	0.000	0.000	0.000	0.000	0.000	0.000	0.000	80	528	27785	25621	-2.081	Error	Error	5312	22473	0	0	5089	20532	0	0	0	0
1	11	13	""	"YLR301W"	3480	32420	100	5684	6460	2993	64	72	31	100	100	0	8050	8840	4017	113	136	75	100	100	0	0	0	0	0	0	0	0	0	0	0	0	0	0	0	0	0	0	0	0.708	0.733	0.726	0.719	1.338	0.728	0.945	0.000	0.000	0.000	0.000	0.000	0.000	0.000	0.000	0.000	0.000	0.000	0.000	0.000	0.000	80	528	13557	15123	-0.498	Error	Error	5620	7937	0	0	6396	8727	0	0	0	0
1	12	13	""	"YLR317W"	3680	32410	100	2365	2238	608	60	62	16	100	100	0	1974	1765	599	111	113	22	100	98	0	0	0	0	0	0	0	0	0	0	0	0	0	0	0	0	0	0	0	1.237	1.317	1.271	1.464	1.630	1.296	0.924	0.000	0.000	0.000	0.000	0.000	0.000	0.000	0.000	0.000	0.000	0.000	0.000	0.000	0.000	80	529	4168	3832	0.307	Error	Error	2305	1863	0	0	2178	1654	0	0	0	0
1	13	13	"MPT1"	"YMR005W"	3880	32410	90	3783	3696	1412	61	63	20	100	100	0	2882	2921	1047	111	114	21	100	100	0	0	0	0	0	0	0	0	0	0	0	0	0	0	0	0	0	0	0	1.343	1.294	1.302	1.262	1.417	1.316	0.922	0.000	0.000	0.000	0.000	0.000	0.000	0.000	0.000	0.000	0.000	0.000	0.000	0.000	0.000	52	420	6493	6445	0.426	Error	Error	3722	2771	0	0	3635	2810	0	0	0	0
1	14	13	"MAC1"	"YMR021C"	4080	32420	100	1928	1739	625	61	63	16	100	100	0	1948	1844	609	109	112	21	98	98	0	0	0	0	0	0	0	0	0	0	0	0	0	0	0	0	0	0	0	1.015	0.967	0.994	0.949	1.394	0.979	0.923	0.000	0.000	0.000	0.000	0.000	0.000	0.000	0.000	0.000	0.000	0.000	0.000	0.000	0.000	80	512	3706	3413	0.022	Error	Error	1867	1839	0	0	1678	1735	0	0	0	0
1	15	13	"MIH1"	"YMR036C"	4280	32420	100	979	914	335	60	62	16	100	100	0	812	823	319	109	112	21	100	100	0	0	0	0	0	0	0	0	0	0	0	0	0	0	0	0	0	0	0	1.307	1.196	1.327	1.186	1.690	1.207	0.739	0.000	0.000	0.000	0.000	0.000	0.000	0.000	0.000	0.000	0.000	0.000	0.000	0.000	0.000	80	504	1622	1568	0.387	Error	Error	919	703	0	0	854	714	0	0	0	0
1	16	13	""	"YMR052C-A"	4480	32420	100	1983	1864	554	61	63	16	100	100	0	1258	1202	383	110	113	21	98	98	0	0	0	0	0	0	0	0	0	0	0	0	0	0	0	0	0	0	0	1.674	1.651	1.725	1.776	1.730	1.660	0.885	0.000	0.000	0.000	0.000	0.000	0.000	0.000	0.000	0.000	0.000	0.000	0.000	0.000	0.000	80	512	3070	2895	0.743	Error	Error	1922	1148	0	0	1803	1092	0	0	0	0
1	17	13	""	"YMR067C"	4680	32420	100	1203	1268	518	64	67	18	100	100	0	908	934	439	113	117	25	98	97	0	0	0	0	0	0	0	0	0	0	0	0	0	0	0	0	0	0	0	1.433	1.467	1.606	1.595	1.775	1.433	0.833	0.000	0.000	0.000	0.000	0.000	0.000	0.000	0.000	0.000	0.000	0.000	0.000	0.000	0.000	80	512	1934	2025	0.519	Error	Error	1139	795	0	0	1204	821	0	0	0	0
1	18	13	""	"YMR082C"	4870	32420	80	293	291	81	57	60	16	100	100	0	359	457	429	107	111	28	96	90	0	0	0	0	0	0	0	0	0	0	0	0	0	0	0	0	0	0	0	0.937	0.669	0.981	0.950	2.095	0.337	0.459	0.000	0.000	0.000	0.000	0.000	0.000	0.000	0.000	0.000	0.000	0.000	0.000	0.000	0.000	52	340	488	584	-0.095	Error	Error	236	252	0	0	234	350	0	0	0	0
1	19	13	""	"YMR007W"	5080	32420	100	2247	2244	893	54	57	15	100	100	0	2902	2756	1282	103	105	20	98	98	0	0	0	0	0	0	0	0	0	0	0	0	0	0	0	0	0	0	0	0.783	0.825	0.804	0.926	1.667	0.775	0.899	0.000	0.000	0.000	0.000	0.000	0.000	0.000	0.000	0.000	0.000	0.000	0.000	0.000	0.000	80	518	4992	4843	-0.352	Error	Error	2193	2799	0	0	2190	2653	0	0	0	0
1	20	13	"MSS1"	"YMR023C"	5280	32420	100	2042	2119	590	55	58	15	100	100	0	2256	2294	699	104	107	21	100	100	0	0	0	0	0	0	0	0	0	0	0	0	0	0	0	0	0	0	0	0.923	0.942	0.917	0.973	1.376	0.937	0.928	0.000	0.000	0.000	0.000	0.000	0.000	0.000	0.000	0.000	0.000	0.000	0.000	0.000	0.000	80	505	4139	4254	-0.115	Error	Error	1987	2152	0	0	2064	2190	0	0	0	0
1	21	13	"LYS7"	"YMR038C"	5480	32430	100	6714	6697	1589	58	60	17	100	100	0	7140	6928	1873	106	109	22	100	100	0	0	0	0	0	0	0	0	0	0	0	0	0	0	0	0	0	0	0	0.946	0.973	0.949	0.992	1.307	0.959	0.921	0.000	0.000	0.000	0.000	0.000	0.000	0.000	0.000	0.000	0.000	0.000	0.000	0.000	0.000	80	511	13690	13461	-0.080	Error	Error	6656	7034	0	0	6639	6822	0	0	0	0
1	1	14	"STB2"	"YMR053C"	1480	32600	90	2018	1787	649	51	58	57	100	100	0	1750	1608	568	100	104	31	100	100	0	0	0	0	0	0	0	0	0	0	0	0	0	0	0	0	0	0	0	1.192	1.151	1.149	1.136	1.358	1.157	0.914	0.000	0.000	0.000	0.000	0.000	0.000	0.000	0.000	0.000	0.000	0.000	0.000	0.000	0.000	52	414	3617	3244	0.254	Error	Error	1967	1650	0	0	1736	1508	0	0	0	0
1	2	14	""	"YMR069W"	1680	32600	90	258	252	61	51	53	18	100	100	0	519	526	204	100	101	18	98	98	0	0	0	0	0	0	0	0	0	0	0	0	0	0	0	0	0	0	0	0.494	0.472	0.483	0.488	1.520	0.427	0.797	0.000	0.000	0.000	0.000	0.000	0.000	0.000	0.000	0.000	0.000	0.000	0.000	0.000	0.000	52	414	626	627	-1.017	Error	Error	207	419	0	0	201	426	0	0	0	0
1	3	14	""	"YMR084W"	1890	32610	90	346	324	103	51	55	28	98	98	0	496	446	152	97	100	20	94	92	0	0	0	0	0	0	0	0	0	0	0	0	0	0	0	0	0	0	0	0.739	0.782	0.761	0.792	1.475	0.715	0.793	0.000	0.000	0.000	0.000	0.000	0.000	0.000	0.000	0.000	0.000	0.000	0.000	0.000	0.000	52	414	694	622	-0.436	Error	Error	295	399	0	0	273	349	0	0	0	0
1	4	14	""	"YMR009W"	2080	32610	100	7434	6626	2261	52	53	13	100	100	0	4318	3998	1524	99	100	17	100	100	0	0	0	0	0	0	0	0	0	0	0	0	0	0	0	0	0	0	0	1.750	1.686	1.629	1.780	1.528	1.676	0.950	0.000	0.000	0.000	0.000	0.000	0.000	0.000	0.000	0.000	0.000	0.000	0.000	0.000	0.000	80	520	11601	10473	0.807	Error	Error	7382	4219	0	0	6574	3899	0	0	0	0
1	5	14	""	"YMR025W"	2270	32610	90	3196	3185	562	56	58	18	100	100	0	2744	2704	705	102	105	21	100	100	0	0	0	0	0	0	0	0	0	0	0	0	0	0	0	0	0	0	0	1.188	1.203	1.189	1.234	1.274	1.172	0.912	0.000	0.000	0.000	0.000	0.000	0.000	0.000	0.000	0.000	0.000	0.000	0.000	0.000	0.000	52	414	5782	5731	0.249	Error	Error	3140	2642	0	0	3129	2602	0	0	0	0
1	6	14	""	"YMR040W"	2470	32610	90	1768	1653	506	56	58	15	100	100	0	1349	1362	497	105	107	19	100	100	0	0	0	0	0	0	0	0	0	0	0	0	0	0	0	0	0	0	0	1.376	1.270	1.536	1.270	1.802	1.328	0.711	0.000	0.000	0.000	0.000	0.000	0.000	0.000	0.000	0.000	0.000	0.000	0.000	0.000	0.000	52	420	2956	2854	0.461	Error	Error	1712	1244	0	0	1597	1257	0	0	0	0
1	7	14	"BUB2"	"YMR055C"	2670	32610	90	3098	3016	883	58	61	20	100	100	0	1619	1531	430	104	106	20	100	100	0	0	0	0	0	0	0	0	0	0	0	0	0	0	0	0	0	0	0	2.007	2.073	1.990	2.086	1.272	2.068	0.913	0.000	0.000	0.000	0.000	0.000	0.000	0.000	0.000	0.000	0.000	0.000	0.000	0.000	0.000	52	414	4555	4385	1.005	Error	Error	3040	1515	0	0	2958	1427	0	0	0	0
1	8	14	""	"YMR071C"	2870	32610	90	8038	7580	2116	59	66	26	100	100	0	7166	6647	2362	105	110	26	100	100	0	0	0	0	0	0	0	0	0	0	0	0	0	0	0	0	0	0	0	1.130	1.150	1.118	1.201	1.342	1.110	0.940	0.000	0.000	0.000	0.000	0.000	0.000	0.000	0.000	0.000	0.000	0.000	0.000	0.000	0.000	52	420	15040	14063	0.176	Error	Error	7979	7061	0	0	7521	6542	0	0	0	0
1	9	14	""	"YMR086C-A"	3080	32620	100	2223	2046	588	71	82	38	100	100	0	1904	1761	523	118	127	38	100	100	0	0	0	0	0	0	0	0	0	0	0	0	0	0	0	0	0	0	0	1.205	1.202	1.209	1.214	1.309	1.206	0.937	0.000	0.000	0.000	0.000	0.000	0.000	0.000	0.000	0.000	0.000	0.000	0.000	0.000	0.000	80	525	3938	3618	0.269	Error	Error	2152	1786	0	0	1975	1643	0	0	0	0
1	10	14	"HXT2"	"YMR011W"	3270	32620	100	2060	1921	652	77	83	29	100	100	0	35211	32589	11801	130	190	189	100	100	0	0	0	0	0	0	0	0	0	0	0	0	0	0	0	0	0	0	0	0.057	0.057	0.059	0.059	1.553	0.052	0.906	0.000	0.000	0.000	0.000	0.000	0.000	0.000	0.000	0.000	0.000	0.000	0.000	0.000	0.000	80	496	37064	34303	-4.145	Error	Error	1983	35081	0	0	1844	32459	0	0	0	0
1	11	14	"HRT2"	"YMR027W"	3470	32620	100	5250	5183	1406	79	98	60	100	100	0	4575	4356	1380	133	197	183	98	97	0	0	0	0	0	0	0	0	0	0	0	0	0	0	0	0	0	0	0	1.164	1.209	1.169	1.275	1.481	1.187	0.915	0.000	0.000	0.000	0.000	0.000	0.000	0.000	0.000	0.000	0.000	0.000	0.000	0.000	0.000	80	513	9613	9327	0.219	Error	Error	5171	4442	0	0	5104	4223	0	0	0	0
1	12	14	"ARG80"	"YMR042W"	3680	32620	100	1817	1799	479	70	86	60	100	100	0	4000	3656	1229	118	134	56	100	100	0	0	0	0	0	0	0	0	0	0	0	0	0	0	0	0	0	0	0	0.450	0.489	0.486	0.510	1.297	0.467	0.922	0.000	0.000	0.000	0.000	0.000	0.000	0.000	0.000	0.000	0.000	0.000	0.000	0.000	0.000	80	528	5629	5267	-1.152	Error	Error	1747	3882	0	0	1729	3538	0	0	0	0
1	13	14	""	"YMR057C"	3880	32610	90	502	483	127	61	65	21	100	100	0	647	730	372	116	122	30	100	100	0	0	0	0	0	0	0	0	0	0	0	0	0	0	0	0	0	0	0	0.831	0.687	0.882	0.748	1.657	0.505	0.631	0.000	0.000	0.000	0.000	0.000	0.000	0.000	0.000	0.000	0.000	0.000	0.000	0.000	0.000	52	420	972	1036	-0.268	Error	Error	441	531	0	0	422	614	0	0	0	0
1	14	14	""	"YMR073C"	4080	32620	100	3945	4001	1101	66	70	20	100	100	0	3727	3631	1044	121	123	26	100	100	0	0	0	0	0	0	0	0	0	0	0	0	0	0	0	0	0	0	0	1.076	1.121	1.135	1.153	1.353	1.157	0.898	0.000	0.000	0.000	0.000	0.000	0.000	0.000	0.000	0.000	0.000	0.000	0.000	0.000	0.000	80	512	7485	7445	0.105	Error	Error	3879	3606	0	0	3935	3510	0	0	0	0
1	15	14	""	"YMR087W"	4280	32620	100	3422	3437	902	68	71	24	100	100	0	1608	1551	467	115	119	25	100	100	0	0	0	0	0	0	0	0	0	0	0	0	0	0	0	0	0	0	0	2.246	2.346	2.395	2.478	1.460	2.462	0.885	0.000	0.000	0.000	0.000	0.000	0.000	0.000	0.000	0.000	0.000	0.000	0.000	0.000	0.000	80	496	4847	4805	1.168	Error	Error	3354	1493	0	0	3369	1436	0	0	0	0
1	16	14	""	"YNL047C"	4470	32630	110	3682	3472	972	70	77	49	100	100	0	3021	2781	970	120	135	291	98	97	0	0	0	0	0	0	0	0	0	0	0	0	0	0	0	0	0	0	0	1.245	1.278	1.243	1.353	1.454	1.227	0.931	0.000	0.000	0.000	0.000	0.000	0.000	0.000	0.000	0.000	0.000	0.000	0.000	0.000	0.000	80	577	6513	6063	0.316	Error	Error	3612	2901	0	0	3402	2661	0	0	0	0
1	17	14	"YDJ1"	"YNL064C"	4670	32620	90	15514	15699	2502	77	91	90	100	100	0	12993	12267	3249	123	150	201	100	100	0	0	0	0	0	0	0	0	0	0	0	0	0	0	0	0	0	0	0	1.199	1.286	1.280	1.332	1.343	1.269	0.923	0.000	0.000	0.000	0.000	0.000	0.000	0.000	0.000	0.000	0.000	0.000	0.000	0.000	0.000	52	420	28307	27766	0.262	Error	Error	15437	12870	0	0	15622	12144	0	0	0	0
1	18	14	""	"YNL080C"	4880	32620	110	1491	1494	389	71	81	74	100	100	0	2905	2813	787	118	137	169	100	98	0	0	0	0	0	0	0	0	0	0	0	0	0	0	0	0	0	0	0	0.510	0.528	0.534	0.541	1.379	0.520	0.920	0.000	0.000	0.000	0.000	0.000	0.000	0.000	0.000	0.000	0.000	0.000	0.000	0.000	0.000	80	593	4207	4118	-0.973	Error	Error	1420	2787	0	0	1423	2695	0	0	0	0
1	19	14	"RPS7B"	"YNL096C"	5080	32630	100	9497	8722	2846	63	65	18	100	100	0	24303	21903	6900	111	114	24	100	100	0	0	0	0	0	0	0	0	0	0	0	0	0	0	0	0	0	0	0	0.390	0.397	0.398	0.393	1.265	0.392	0.943	0.000	0.000	0.000	0.000	0.000	0.000	0.000	0.000	0.000	0.000	0.000	0.000	0.000	0.000	80	506	33626	30451	-1.359	Error	Error	9434	24192	0	0	8659	21792	0	0	0	0
1	20	14	"DBP2"	"YNL112W"	5280	32620	100	5652	5392	2347	65	69	22	100	100	0	9690	9348	5005	117	121	28	100	98	0	0	0	0	0	0	0	0	0	0	0	0	0	0	0	0	0	0	0	0.584	0.577	0.568	0.660	1.827	0.535	0.910	0.000	0.000	0.000	0.000	0.000	0.000	0.000	0.000	0.000	0.000	0.000	0.000	0.000	0.000	80	505	15160	14558	-0.777	Error	Error	5587	9573	0	0	5327	9231	0	0	0	0
1	21	14	"TEP1"	"YNL128W"	5480	32620	100	699	726	223	62	66	23	100	100	0	1227	1222	465	118	120	27	100	100	0	0	0	0	0	0	0	0	0	0	0	0	0	0	0	0	0	0	0	0.574	0.601	0.611	0.656	1.540	0.550	0.903	0.000	0.000	0.000	0.000	0.000	0.000	0.000	0.000	0.000	0.000	0.000	0.000	0.000	0.000	80	510	1746	1768	-0.800	Error	Error	637	1109	0	0	664	1104	0	0	0	0
1	1	15	"SFB2"	"YNL049C"	1480	32810	90	1143	1085	548	51	53	17	100	100	0	2079	2041	1062	100	103	46	100	100	0	0	0	0	0	0	0	0	0	0	0	0	0	0	0	0	0	0	0	0.552	0.533	0.518	0.536	1.447	0.523	0.931	0.000	0.000	0.000	0.000	0.000	0.000	0.000	0.000	0.000	0.000	0.000	0.000	0.000	0.000	52	414	3071	2975	-0.858	Error	Error	1092	1979	0	0	1034	1941	0	0	0	0
1	2	15	"SUN4"	"YNL066W"	1670	32810	100	3606	3605	1317	51	52	13	100	100	0	11063	10551	4474	99	102	42	98	97	0	0	0	0	0	0	0	0	0	0	0	0	0	0	0	0	0	0	0	0.324	0.340	0.328	0.382	1.914	0.319	0.928	0.000	0.000	0.000	0.000	0.000	0.000	0.000	0.000	0.000	0.000	0.000	0.000	0.000	0.000	80	518	14519	14006	-1.625	Error	Error	3555	10964	0	0	3554	10452	0	0	0	0
1	3	15	"PMS1"	"YNL082W"	1870	32810	100	1913	1815	888	51	51	13	100	100	0	1341	1535	850	96	99	20	97	97	0	0	0	0	0	0	0	0	0	0	0	0	0	0	0	0	0	0	0	1.496	1.226	1.247	1.313	1.526	1.180	0.907	0.000	0.000	0.000	0.000	0.000	0.000	0.000	0.000	0.000	0.000	0.000	0.000	0.000	0.000	80	522	3107	3203	0.581	Error	Error	1862	1245	0	0	1764	1439	0	0	0	0
1	4	15	"RAS2"	"YNL098C"	2070	32810	90	12923	12239	2619	54	59	32	100	100	0	10264	9533	2522	101	107	66	100	100	0	0	0	0	0	0	0	0	0	0	0	0	0	0	0	0	0	0	0	1.266	1.292	1.274	1.316	1.248	1.276	0.942	0.000	0.000	0.000	0.000	0.000	0.000	0.000	0.000	0.000	0.000	0.000	0.000	0.000	0.000	52	420	23032	21617	0.341	Error	Error	12869	10163	0	0	12185	9432	0	0	0	0
1	5	15	""	"YNL114C"	2270	32810	90	8119	7602	2212	54	58	21	100	100	0	7938	7203	2679	103	108	47	100	100	0	0	0	0	0	0	0	0	0	0	0	0	0	0	0	0	0	0	0	1.029	1.063	1.039	1.123	1.375	1.015	0.934	0.000	0.000	0.000	0.000	0.000	0.000	0.000	0.000	0.000	0.000	0.000	0.000	0.000	0.000	52	420	15900	14648	0.042	Error	Error	8065	7835	0	0	7548	7100	0	0	0	0
1	6	15	"CPT1"	"YNL130C"	2470	32810	90	5472	5223	1168	53	58	27	100	100	0	7940	7486	2476	100	104	28	100	100	0	0	0	0	0	0	0	0	0	0	0	0	0	0	0	0	0	0	0	0.691	0.700	0.700	0.729	1.272	0.646	0.932	0.000	0.000	0.000	0.000	0.000	0.000	0.000	0.000	0.000	0.000	0.000	0.000	0.000	0.000	52	420	13259	12556	-0.533	Error	Error	5419	7840	0	0	5170	7386	0	0	0	0
1	7	15	""	"YNL051W"	2660	32810	90	5783	5832	1448	56	72	75	100	100	0	5595	5215	1577	106	131	211	100	100	0	0	0	0	0	0	0	0	0	0	0	0	0	0	0	0	0	0	0	1.043	1.131	1.114	1.163	1.301	1.139	0.931	0.000	0.000	0.000	0.000	0.000	0.000	0.000	0.000	0.000	0.000	0.000	0.000	0.000	0.000	52	420	11216	10885	0.061	Error	Error	5727	5489	0	0	5776	5109	0	0	0	0
1	8	15	"FKH2"	"YNL068C"	2870	32810	90	3629	3470	826	58	63	27	100	100	0	3069	2760	873	102	108	26	100	100	0	0	0	0	0	0	0	0	0	0	0	0	0	0	0	0	0	0	0	1.204	1.284	1.269	1.341	1.316	1.231	0.921	0.000	0.000	0.000	0.000	0.000	0.000	0.000	0.000	0.000	0.000	0.000	0.000	0.000	0.000	52	420	6538	6070	0.267	Error	Error	3571	2967	0	0	3412	2658	0	0	0	0
1	9	15	"END3"	"YNL084C"	3070	32810	90	7393	7412	1220	65	84	49	100	100	0	5213	5165	1346	113	125	56	100	100	0	0	0	0	0	0	0	0	0	0	0	0	0	0	0	0	0	0	0	1.437	1.454	1.395	1.503	1.286	1.470	0.934	0.000	0.000	0.000	0.000	0.000	0.000	0.000	0.000	0.000	0.000	0.000	0.000	0.000	0.000	52	414	12428	12399	0.523	Error	Error	7328	5100	0	0	7347	5052	0	0	0	0
1	10	15	""	"YNL100W"	3270	32810	90	13780	12080	4325	77	88	48	100	100	0	4782	3992	1702	123	129	44	100	100	0	0	0	0	0	0	0	0	0	0	0	0	0	0	0	0	0	0	0	2.941	3.102	3.055	3.340	1.458	2.992	0.941	0.000	0.000	0.000	0.000	0.000	0.000	0.000	0.000	0.000	0.000	0.000	0.000	0.000	0.000	52	414	18362	15872	1.556	Error	Error	13703	4659	0	0	12003	3869	0	0	0	0
1	11	15	""	"YNL116W"	3470	32820	100	1529	1646	531	73	86	46	100	100	0	1559	1496	494	121	129	43	100	100	0	0	0	0	0	0	0	0	0	0	0	0	0	0	0	0	0	0	0	1.013	1.144	1.111	1.175	1.434	1.107	0.894	0.000	0.000	0.000	0.000	0.000	0.000	0.000	0.000	0.000	0.000	0.000	0.000	0.000	0.000	80	520	2894	2948	0.018	Error	Error	1456	1438	0	0	1573	1375	0	0	0	0
1	12	15	""	"YNL132W"	3680	32820	100	2713	2518	756	72	81	35	100	100	0	5543	5193	1800	121	127	31	100	100	0	0	0	0	0	0	0	0	0	0	0	0	0	0	0	0	0	0	0	0.487	0.482	0.467	0.491	1.330	0.464	0.930	0.000	0.000	0.000	0.000	0.000	0.000	0.000	0.000	0.000	0.000	0.000	0.000	0.000	0.000	80	512	8063	7518	-1.038	Error	Error	2641	5422	0	0	2446	5072	0	0	0	0
1	13	15	"MSG5"	"YNL053W"	3880	32820	100	2600	2778	860	66	68	19	100	100	0	2421	2502	747	113	117	26	100	100	0	0	0	0	0	0	0	0	0	0	0	0	0	0	0	0	0	0	0	1.098	1.135	1.118	1.144	1.299	1.189	0.898	0.000	0.000	0.000	0.000	0.000	0.000	0.000	0.000	0.000	0.000	0.000	0.000	0.000	0.000	80	519	4842	5101	0.135	Error	Error	2534	2308	0	0	2712	2389	0	0	0	0
1	14	15	"TOM7"	"YNL070W"	4080	32820	100	12318	11364	4274	62	65	18	100	100	0	15037	13356	5207	113	114	20	100	100	0	0	0	0	0	0	0	0	0	0	0	0	0	0	0	0	0	0	0	0.821	0.853	0.883	0.894	1.474	0.856	0.932	0.000	0.000	0.000	0.000	0.000	0.000	0.000	0.000	0.000	0.000	0.000	0.000	0.000	0.000	80	504	27180	24545	-0.284	Error	Error	12256	14924	0	0	11302	13243	0	0	0	0
1	15	15	""	"YNL086W"	4280	32820	100	965	837	335	57	62	50	97	95	0	1475	1338	534	108	123	305	90	83	0	0	0	0	0	0	0	0	0	0	0	0	0	0	0	0	0	0	0	0.664	0.634	0.639	0.650	1.731	0.628	0.900	0.000	0.000	0.000	0.000	0.000	0.000	0.000	0.000	0.000	0.000	0.000	0.000	0.000	0.000	80	519	2275	2010	-0.590	Error	Error	908	1367	0	0	780	1230	0	0	0	0
1	16	15	"POL1"	"YNL102W"	4490	32820	90	1311	1674	1336	61	65	54	100	100	0	1554	2211	1793	109	130	345	86	73	0	0	0	0	0	0	0	0	0	0	0	0	0	0	0	0	0	0	0	0.865	0.767	0.780	0.752	1.506	0.754	0.929	0.000	0.000	0.000	0.000	0.000	0.000	0.000	0.000	0.000	0.000	0.000	0.000	0.000	0.000	52	409	2695	3715	-0.209	Error	Error	1250	1445	0	0	1613	2102	0	0	0	0
1	17	15	"DCP2"	"YNL118C"	4680	32820	100	4470	4022	1371	64	66	18	100	100	0	4957	4521	1928	112	114	21	100	98	0	0	0	0	0	0	0	0	0	0	0	0	0	0	0	0	0	0	0	0.909	0.898	0.895	0.978	1.501	0.861	0.949	0.000	0.000	0.000	0.000	0.000	0.000	0.000	0.000	0.000	0.000	0.000	0.000	0.000	0.000	80	512	9251	8367	-0.137	Error	Error	4406	4845	0	0	3958	4409	0	0	0	0
1	18	15	""	"YNL134C"	4880	32820	110	33265	33844	6038	66	74	33	100	100	0	3261	3054	705	111	113	21	100	100	0	0	0	0	0	0	0	0	0	0	0	0	0	0	0	0	0	0	0	10.539	11.477	11.126	11.878	1.353	11.937	0.925	0.000	0.000	0.000	0.000	0.000	0.000	0.000	0.000	0.000	0.000	0.000	0.000	0.000	0.000	80	568	36349	36721	3.398	Error	Error	33199	3150	0	0	33778	2943	0	0	0	0
1	19	15	"CMK2"	"YOL016C"	5080	32820	100	1149	1350	827	68	77	34	100	100	0	698	898	541	111	112	20	100	97	0	0	0	0	0	0	0	0	0	0	0	0	0	0	0	0	0	0	0	1.842	1.629	1.753	1.744	1.816	1.655	0.811	0.000	0.000	0.000	0.000	0.000	0.000	0.000	0.000	0.000	0.000	0.000	0.000	0.000	0.000	80	496	1668	2069	0.881	Error	Error	1081	587	0	0	1282	787	0	0	0	0
1	20	15	""	"YOL032W"	5280	32820	100	3383	3267	1245	63	71	31	100	100	0	2269	2099	869	110	113	29	98	97	0	0	0	0	0	0	0	0	0	0	0	0	0	0	0	0	0	0	0	1.538	1.611	1.565	1.807	1.785	1.603	0.921	0.000	0.000	0.000	0.000	0.000	0.000	0.000	0.000	0.000	0.000	0.000	0.000	0.000	0.000	80	512	5479	5193	0.621	Error	Error	3320	2159	0	0	3204	1989	0	0	0	0
1	21	15	""	"YOL048C"	5480	32820	100	1595	1512	506	63	70	27	100	100	0	789	804	389	113	115	24	98	96	0	0	0	0	0	0	0	0	0	0	0	0	0	0	0	0	0	0	0	2.266	2.097	2.254	2.296	1.729	2.080	0.729	0.000	0.000	0.000	0.000	0.000	0.000	0.000	0.000	0.000	0.000	0.000	0.000	0.000	0.000	80	526	2208	2140	1.180	Error	Error	1532	676	0	0	1449	691	0	0	0	0
1	1	16	""	"YOL063C"	1480	33010	90	513	694	553	51	52	15	100	100	0	574	668	496	99	102	19	100	100	0	0	0	0	0	0	0	0	0	0	0	0	0	0	0	0	0	0	0	0.973	1.130	1.197	1.156	1.584	1.149	0.764	0.000	0.000	0.000	0.000	0.000	0.000	0.000	0.000	0.000	0.000	0.000	0.000	0.000	0.000	52	414	937	1212	-0.040	Error	Error	462	475	0	0	643	569	0	0	0	0
1	2	16	""	"YOL080C"	1670	33010	100	2118	1920	712	50	51	11	100	100	0	3494	3212	1544	95	96	16	98	97	0	0	0	0	0	0	0	0	0	0	0	0	0	0	0	0	0	0	0	0.608	0.600	0.579	0.691	1.875	0.554	0.927	0.000	0.000	0.000	0.000	0.000	0.000	0.000	0.000	0.000	0.000	0.000	0.000	0.000	0.000	80	512	5467	4987	-0.717	Error	Error	2068	3399	0	0	1870	3117	0	0	0	0
1	3	16	"COQ3"	"YOL096C"	1880	33010	100	3089	2763	1503	50	51	11	100	100	0	1384	1677	943	95	98	18	100	100	0	0	0	0	0	0	0	0	0	0	0	0	0	0	0	0	0	0	0	2.358	1.715	1.706	1.785	1.612	1.702	0.944	0.000	0.000	0.000	0.000	0.000	0.000	0.000	0.000	0.000	0.000	0.000	0.000	0.000	0.000	80	514	4328	4295	1.237	Error	Error	3039	1289	0	0	2713	1582	0	0	0	0
1	4	16	"TLG2"	"YOL018C"	2070	33010	90	3495	3194	1186	52	54	14	100	100	0	2000	1978	934	98	101	20	100	100	0	0	0	0	0	0	0	0	0	0	0	0	0	0	0	0	0	0	0	1.810	1.671	1.769	1.786	1.413	1.544	0.916	0.000	0.000	0.000	0.000	0.000	0.000	0.000	0.000	0.000	0.000	0.000	0.000	0.000	0.000	52	414	5345	5022	0.856	Error	Error	3443	1902	0	0	3142	1880	0	0	0	0
1	5	16	""	"YOL034W"	2270	33010	90	1987	1888	649	54	54	14	100	100	0	2039	1996	834	102	102	16	100	100	0	0	0	0	0	0	0	0	0	0	0	0	0	0	0	0	0	0	0	0.998	0.968	0.970	1.008	1.292	0.912	0.929	0.000	0.000	0.000	0.000	0.000	0.000	0.000	0.000	0.000	0.000	0.000	0.000	0.000	0.000	52	420	3870	3728	-0.003	Error	Error	1933	1937	0	0	1834	1894	0	0	0	0
1	6	16	""	"YOL050C"	2470	33010	90	2736	2555	733	54	57	18	100	100	0	2698	2448	798	103	105	21	100	100	0	0	0	0	0	0	0	0	0	0	0	0	0	0	0	0	0	0	0	1.034	1.067	1.049	1.123	1.287	1.021	0.925	0.000	0.000	0.000	0.000	0.000	0.000	0.000	0.000	0.000	0.000	0.000	0.000	0.000	0.000	52	420	5277	4846	0.048	Error	Error	2682	2595	0	0	2501	2345	0	0	0	0
1	7	16	"INP54"	"YOL065C"	2670	33010	90	2594	2227	964	53	55	16	100	100	0	1732	1768	857	102	104	19	98	98	0	0	0	0	0	0	0	0	0	0	0	0	0	0	0	0	0	0	0	1.559	1.305	1.335	1.325	1.495	1.272	0.925	0.000	0.000	0.000	0.000	0.000	0.000	0.000	0.000	0.000	0.000	0.000	0.000	0.000	0.000	52	420	4171	3840	0.641	Error	Error	2541	1630	0	0	2174	1666	0	0	0	0
1	8	16	""	"YOL082W"	2870	33020	100	7304	6747	2205	58	67	44	100	100	0	2147	1891	751	104	116	50	100	97	0	0	0	0	0	0	0	0	0	0	0	0	0	0	0	0	0	0	0	3.547	3.743	3.720	4.070	1.486	3.691	0.932	0.000	0.000	0.000	0.000	0.000	0.000	0.000	0.000	0.000	0.000	0.000	0.000	0.000	0.000	80	490	9289	8476	1.826	Error	Error	7246	2043	0	0	6689	1787	0	0	0	0
1	9	16	""	"YOL098C"	3070	33020	100	5464	4937	1741	59	67	43	100	100	0	12748	11713	6105	106	115	49	98	98	0	0	0	0	0	0	0	0	0	0	0	0	0	0	0	0	0	0	0	0.428	0.420	0.423	0.474	1.556	0.372	0.906	0.000	0.000	0.000	0.000	0.000	0.000	0.000	0.000	0.000	0.000	0.000	0.000	0.000	0.000	80	518	18047	16485	-1.226	Error	Error	5405	12642	0	0	4878	11607	0	0	0	0
1	10	16	"TAT2"	"YOL020W"	3270	33020	100	4338	4344	1353	70	74	27	100	100	0	5668	5348	2007	121	123	25	100	98	0	0	0	0	0	0	0	0	0	0	0	0	0	0	0	0	0	0	0	0.769	0.818	0.781	0.896	1.701	0.779	0.922	0.000	0.000	0.000	0.000	0.000	0.000	0.000	0.000	0.000	0.000	0.000	0.000	0.000	0.000	80	510	9815	9501	-0.378	Error	Error	4268	5547	0	0	4274	5227	0	0	0	0
1	11	16	""	"YOL036W"	3470	33020	100	4705	4373	1257	67	71	22	100	100	0	7083	6439	2623	119	122	25	98	98	0	0	0	0	0	0	0	0	0	0	0	0	0	0	0	0	0	0	0	0.666	0.681	0.669	0.746	1.495	0.635	0.939	0.000	0.000	0.000	0.000	0.000	0.000	0.000	0.000	0.000	0.000	0.000	0.000	0.000	0.000	80	512	11602	10626	-0.586	Error	Error	4638	6964	0	0	4306	6320	0	0	0	0
1	12	16	"SPE2"	"YOL052C"	3680	33020	100	4625	4733	1330	70	91	76	100	100	0	3847	3794	994	122	135	61	100	100	0	0	0	0	0	0	0	0	0	0	0	0	0	0	0	0	0	0	0	1.223	1.270	1.280	1.261	1.252	1.303	0.929	0.000	0.000	0.000	0.000	0.000	0.000	0.000	0.000	0.000	0.000	0.000	0.000	0.000	0.000	80	505	8280	8335	0.290	Error	Error	4555	3725	0	0	4663	3672	0	0	0	0
1	13	16	"RTG1"	"YOL067C"	3870	33020	100	762	915	636	65	86	77	100	95	0	1022	1215	838	114	130	63	97	97	0	0	0	0	0	0	0	0	0	0	0	0	0	0	0	0	0	0	0	0.768	0.772	0.841	0.794	1.581	0.749	0.854	0.000	0.000	0.000	0.000	0.000	0.000	0.000	0.000	0.000	0.000	0.000	0.000	0.000	0.000	80	512	1605	1951	-0.382	Error	Error	697	908	0	0	850	1101	0	0	0	0
1	14	16	""	"YOL084W"	4080	33010	90	1129	1077	254	57	59	18	100	100	0	977	920	259	108	110	21	100	100	0	0	0	0	0	0	0	0	0	0	0	0	0	0	0	0	0	0	0	1.234	1.256	1.243	1.286	1.322	1.236	0.906	0.000	0.000	0.000	0.000	0.000	0.000	0.000	0.000	0.000	0.000	0.000	0.000	0.000	0.000	52	408	1941	1832	0.303	Error	Error	1072	869	0	0	1020	812	0	0	0	0
1	15	16	"PKH2"	"YOL100W"	4270	33020	100	12285	11608	3482	56	57	13	100	100	0	7437	6583	2543	107	110	19	100	100	0	0	0	0	0	0	0	0	0	0	0	0	0	0	0	0	0	0	0	1.668	1.784	1.759	1.991	1.648	1.717	0.923	0.000	0.000	0.000	0.000	0.000	0.000	0.000	0.000	0.000	0.000	0.000	0.000	0.000	0.000	80	515	19559	18028	0.738	Error	Error	12229	7330	0	0	11552	6476	0	0	0	0
1	16	16	""	"YOL022C"	4480	33020	100	4637	4700	1141	56	58	14	100	100	0	6607	6413	1789	107	110	20	100	100	0	0	0	0	0	0	0	0	0	0	0	0	0	0	0	0	0	0	0	0.705	0.736	0.734	0.780	1.571	0.721	0.938	0.000	0.000	0.000	0.000	0.000	0.000	0.000	0.000	0.000	0.000	0.000	0.000	0.000	0.000	80	520	11081	10950	-0.505	Error	Error	4581	6500	0	0	4644	6306	0	0	0	0
1	17	16	"PRE6"	"YOL038W"	4680	33020	100	11877	12054	3489	60	62	17	100	100	0	7987	7701	2404	107	112	23	100	98	0	0	0	0	0	0	0	0	0	0	0	0	0	0	0	0	0	0	0	1.500	1.579	1.561	1.692	1.643	1.602	0.939	0.000	0.000	0.000	0.000	0.000	0.000	0.000	0.000	0.000	0.000	0.000	0.000	0.000	0.000	80	504	19697	19588	0.585	Error	Error	11817	7880	0	0	11994	7594	0	0	0	0
1	18	16	""	"YOL053W"	4880	33020	100	5421	5402	1314	59	63	20	100	100	0	2011	1894	544	109	112	25	100	100	0	0	0	0	0	0	0	0	0	0	0	0	0	0	0	0	0	0	0	2.819	2.993	2.955	3.144	1.372	3.043	0.934	0.000	0.000	0.000	0.000	0.000	0.000	0.000	0.000	0.000	0.000	0.000	0.000	0.000	0.000	80	504	7264	7128	1.495	Error	Error	5362	1902	0	0	5343	1785	0	0	0	0
1	19	16	"NUF2"	"YOL069W"	5080	33020	100	4829	4972	1546	66	75	57	100	100	0	4359	4243	1412	112	118	30	100	100	0	0	0	0	0	0	0	0	0	0	0	0	0	0	0	0	0	0	0	1.121	1.188	1.197	1.239	1.437	1.168	0.913	0.000	0.000	0.000	0.000	0.000	0.000	0.000	0.000	0.000	0.000	0.000	0.000	0.000	0.000	80	513	9010	9037	0.165	Error	Error	4763	4247	0	0	4906	4131	0	0	0	0
1	20	16	"ADH1"	"YOL086C"	5280	33030	110	16360	15724	7959	70	112	285	100	100	0	15025	13841	8336	118	146	222	100	100	0	0	0	0	0	0	0	0	0	0	0	0	0	0	0	0	0	0	0	1.093	1.141	1.155	1.236	1.465	1.084	0.934	0.000	0.000	0.000	0.000	0.000	0.000	0.000	0.000	0.000	0.000	0.000	0.000	0.000	0.000	80	585	31197	29377	0.128	Error	Error	16290	14907	0	0	15654	13723	0	0	0	0
1	21	16	"TPT1"	"YOL102C"	5480	33020	90	2409	2244	685	80	88	58	100	100	0	2621	2335	838	126	131	32	98	96	0	0	0	0	0	0	0	0	0	0	0	0	0	0	0	0	0	0	0	0.933	0.980	1.007	1.052	1.428	0.945	0.939	0.000	0.000	0.000	0.000	0.000	0.000	0.000	0.000	0.000	0.000	0.000	0.000	0.000	0.000	52	420	4824	4373	-0.099	Error	Error	2329	2495	0	0	2164	2209	0	0	0	0
1	1	17	"RPL33B"	"YOR234C"	1470	33210	100	4166	3868	1211	50	51	12	100	100	0	12342	11182	4157	100	101	18	100	100	0	0	0	0	0	0	0	0	0	0	0	0	0	0	0	0	0	0	0	0.336	0.345	0.336	0.358	1.338	0.328	0.944	0.000	0.000	0.000	0.000	0.000	0.000	0.000	0.000	0.000	0.000	0.000	0.000	0.000	0.000	80	526	16358	14900	-1.573	Error	Error	4116	12242	0	0	3818	11082	0	0	0	0
1	2	17	"CLP1"	"YOR250C"	1670	33210	100	2669	2478	839	50	51	13	100	100	0	2241	2215	1035	97	99	16	100	98	0	0	0	0	0	0	0	0	0	0	0	0	0	0	0	0	0	0	0	1.222	1.146	1.117	1.324	1.676	1.075	0.929	0.000	0.000	0.000	0.000	0.000	0.000	0.000	0.000	0.000	0.000	0.000	0.000	0.000	0.000	80	512	4763	4546	0.289	Error	Error	2619	2144	0	0	2428	2118	0	0	0	0
1	3	17	"PNT1"	"YOR266W"	1870	33200	90	3045	3152	1546	51	53	14	100	100	0	1987	1884	862	98	100	18	100	100	0	0	0	0	0	0	0	0	0	0	0	0	0	0	0	0	0	0	0	1.585	1.736	1.811	1.796	1.597	1.812	0.882	0.000	0.000	0.000	0.000	0.000	0.000	0.000	0.000	0.000	0.000	0.000	0.000	0.000	0.000	52	414	4883	4887	0.664	Error	Error	2994	1889	0	0	3101	1786	0	0	0	0
1	4	17	""	"YOR282W"	2080	33210	100	1337	1265	379	52	53	13	100	100	0	1141	1056	349	102	103	21	100	98	0	0	0	0	0	0	0	0	0	0	0	0	0	0	0	0	0	0	0	1.237	1.271	1.236	1.330	1.520	1.257	0.923	0.000	0.000	0.000	0.000	0.000	0.000	0.000	0.000	0.000	0.000	0.000	0.000	0.000	0.000	80	526	2324	2167	0.307	Error	Error	1285	1039	0	0	1213	954	0	0	0	0
1	5	17	""	"YOR298W"	2280	33210	100	1801	1744	656	51	52	12	100	100	0	3419	3224	1354	102	103	18	100	100	0	0	0	0	0	0	0	0	0	0	0	0	0	0	0	0	0	0	0	0.528	0.542	0.555	0.578	1.496	0.526	0.925	0.000	0.000	0.000	0.000	0.000	0.000	0.000	0.000	0.000	0.000	0.000	0.000	0.000	0.000	80	513	5067	4815	-0.923	Error	Error	1750	3317	0	0	1693	3122	0	0	0	0
1	6	17	"SPS4"	"YOR313C"	2470	33210	90	5137	4936	2387	50	51	13	100	100	0	3342	3374	1438	99	100	16	100	100	0	0	0	0	0	0	0	0	0	0	0	0	0	0	0	0	0	0	0	1.569	1.492	1.444	1.410	1.437	1.511	0.944	0.000	0.000	0.000	0.000	0.000	0.000	0.000	0.000	0.000	0.000	0.000	0.000	0.000	0.000	52	414	8330	8161	0.649	Error	Error	5087	3243	0	0	4886	3275	0	0	0	0
1	7	17	"DFR1"	"YOR236W"	2680	33220	100	3564	3458	1334	52	55	18	100	100	0	5419	4984	1902	102	104	21	100	100	0	0	0	0	0	0	0	0	0	0	0	0	0	0	0	0	0	0	0	0.661	0.698	0.695	0.701	1.299	0.697	0.932	0.000	0.000	0.000	0.000	0.000	0.000	0.000	0.000	0.000	0.000	0.000	0.000	0.000	0.000	80	498	8829	8288	-0.598	Error	Error	3512	5317	0	0	3406	4882	0	0	0	0
1	8	17	""	"YOR252W"	2870	33210	150	1895	2987	2794	60	73	55	92	78	0	2389	3678	3619	110	122	60	91	69	0	0	0	0	0	0	0	0	0	0	0	0	0	0	0	0	0	0	0	0.805	0.820	0.808	0.977	1.904	0.788	0.953	0.000	0.000	0.000	0.000	0.000	0.000	0.000	0.000	0.000	0.000	0.000	0.000	0.000	0.000	156	862	4114	6495	-0.313	Error	Error	1835	2279	0	0	2927	3568	0	0	0	0
1	9	17	""	"YOR268C"	3070	33210	90	443	438	136	62	93	314	82	0	0	665	614	222	112	226	1702	0	0	0	0	0	0	0	0	0	0	0	0	0	0	0	0	0	0	0	0	0	0.689	0.749	0.704	0.777	1.475	0.183	0.848	0.000	0.000	0.000	0.000	0.000	0.000	0.000	0.000	0.000	0.000	0.000	0.000	0.000	0.000	52	400	934	878	-0.537	Error	Error	381	553	0	0	376	502	0	0	0	0
1	10	17	""	"YOR284W"	3270	33210	110	1700	1723	568	62	71	32	100	100	0	1078	1033	334	114	119	29	98	98	0	0	0	0	0	0	0	0	0	0	0	0	0	0	0	0	0	0	0	1.699	1.807	1.737	1.896	1.396	1.828	0.922	0.000	0.000	0.000	0.000	0.000	0.000	0.000	0.000	0.000	0.000	0.000	0.000	0.000	0.000	80	566	2602	2580	0.765	Error	Error	1638	964	0	0	1661	919	0	0	0	0
1	11	17	""	"YOR300W"	3470	33220	100	1840	1731	531	64	72	31	100	100	0	2368	2138	804	115	122	33	100	98	0	0	0	0	0	0	0	0	0	0	0	0	0	0	0	0	0	0	0	0.788	0.824	0.800	0.887	1.610	0.772	0.925	0.000	0.000	0.000	0.000	0.000	0.000	0.000	0.000	0.000	0.000	0.000	0.000	0.000	0.000	80	506	4029	3690	-0.343	Error	Error	1776	2253	0	0	1667	2023	0	0	0	0
1	12	17	""	"YOR315W"	3670	33220	100	6994	6504	2998	65	71	31	100	100	0	5758	5419	3031	117	122	36	100	100	0	0	0	0	0	0	0	0	0	0	0	0	0	0	0	0	0	0	0	1.228	1.214	1.202	1.392	1.616	1.149	0.947	0.000	0.000	0.000	0.000	0.000	0.000	0.000	0.000	0.000	0.000	0.000	0.000	0.000	0.000	80	513	12570	11741	0.297	Error	Error	6929	5641	0	0	6439	5302	0	0	0	0
1	13	17	""	"YOR238W"	3880	33220	100	3651	3751	907	66	86	65	100	100	0	3578	3436	967	118	134	61	100	100	0	0	0	0	0	0	0	0	0	0	0	0	0	0	0	0	0	0	0	1.036	1.111	1.105	1.152	1.350	1.055	0.931	0.000	0.000	0.000	0.000	0.000	0.000	0.000	0.000	0.000	0.000	0.000	0.000	0.000	0.000	80	514	7045	7003	0.051	Error	Error	3585	3460	0	0	3685	3318	0	0	0	0
1	14	17	"SEC63"	"YOR254C"	4080	33220	100	9466	8375	3232	58	76	60	100	100	0	13971	13660	5913	113	127	55	100	100	0	0	0	0	0	0	0	0	0	0	0	0	0	0	0	0	0	0	0	0.679	0.614	0.611	0.621	1.436	0.594	0.931	0.000	0.000	0.000	0.000	0.000	0.000	0.000	0.000	0.000	0.000	0.000	0.000	0.000	0.000	80	518	23266	21864	-0.559	Error	Error	9408	13858	0	0	8317	13547	0	0	0	0
1	15	17	"VPH1"	"YOR270C"	4280	33220	100	13875	12467	4773	55	58	15	100	100	0	17466	15679	7273	111	113	23	100	100	0	0	0	0	0	0	0	0	0	0	0	0	0	0	0	0	0	0	0	0.796	0.797	0.751	0.854	1.561	0.761	0.931	0.000	0.000	0.000	0.000	0.000	0.000	0.000	0.000	0.000	0.000	0.000	0.000	0.000	0.000	80	505	31175	27980	-0.329	Error	Error	13820	17355	0	0	12412	15568	0	0	0	0
1	16	17	""	"YOR286W"	4480	33220	110	9047	8459	2329	59	61	17	100	100	0	10227	9155	3372	111	113	23	100	100	0	0	0	0	0	0	0	0	0	0	0	0	0	0	0	0	0	0	0	0.888	0.929	0.931	1.008	1.466	0.897	0.944	0.000	0.000	0.000	0.000	0.000	0.000	0.000	0.000	0.000	0.000	0.000	0.000	0.000	0.000	80	568	19104	17444	-0.171	Error	Error	8988	10116	0	0	8400	9044	0	0	0	0
1	17	17	""	"YOR302W"	4680	33220	100	1640	1556	616	58	62	20	100	100	0	1668	1600	742	108	112	22	100	100	0	0	0	0	0	0	0	0	0	0	0	0	0	0	0	0	0	0	0	1.014	1.004	1.083	1.021	1.425	0.962	0.839	0.000	0.000	0.000	0.000	0.000	0.000	0.000	0.000	0.000	0.000	0.000	0.000	0.000	0.000	80	504	3142	2990	0.020	Error	Error	1582	1560	0	0	1498	1492	0	0	0	0
1	18	17	"FAA1"	"YOR317W"	4880	33220	100	9986	9347	2199	62	66	23	100	100	0	7224	6583	2033	112	116	26	100	100	0	0	0	0	0	0	0	0	0	0	0	0	0	0	0	0	0	0	0	1.395	1.435	1.381	1.510	1.415	1.437	0.932	0.000	0.000	0.000	0.000	0.000	0.000	0.000	0.000	0.000	0.000	0.000	0.000	0.000	0.000	80	504	17036	15756	0.481	Error	Error	9924	7112	0	0	9285	6471	0	0	0	0
1	19	17	""	"YOR240W"	5070	33230	100	6331	6512	1905	66	72	28	100	100	0	7612	7396	2614	117	123	33	100	100	0	0	0	0	0	0	0	0	0	0	0	0	0	0	0	0	0	0	0	0.836	0.886	0.862	0.937	1.522	0.840	0.923	0.000	0.000	0.000	0.000	0.000	0.000	0.000	0.000	0.000	0.000	0.000	0.000	0.000	0.000	80	496	13760	13725	-0.259	Error	Error	6265	7495	0	0	6446	7279	0	0	0	0
1	20	17	""	"YOR256C"	5270	33230	100	3924	3958	1136	75	107	277	100	100	0	3795	3679	1215	124	152	222	98	97	0	0	0	0	0	0	0	0	0	0	0	0	0	0	0	0	0	0	0	1.048	1.092	1.042	1.138	1.567	1.064	0.885	0.000	0.000	0.000	0.000	0.000	0.000	0.000	0.000	0.000	0.000	0.000	0.000	0.000	0.000	80	505	7520	7438	0.068	Error	Error	3849	3671	0	0	3883	3555	0	0	0	0
1	21	17	"YTM1"	"YOR272W"	5480	33230	100	3883	4001	1285	81	84	27	100	100	0	7146	6979	2218	128	133	30	100	100	0	0	0	0	0	0	0	0	0	0	0	0	0	0	0	0	0	0	0	0.542	0.572	0.554	0.572	1.317	0.554	0.919	0.000	0.000	0.000	0.000	0.000	0.000	0.000	0.000	0.000	0.000	0.000	0.000	0.000	0.000	80	532	10820	10771	-0.884	Error	Error	3802	7018	0	0	3920	6851	0	0	0	0
1	1	18	"MPD1"	"YOR288C"	1470	33410	100	3976	3979	1159	51	52	13	100	100	0	4829	4539	1571	99	99	16	100	100	0	0	0	0	0	0	0	0	0	0	0	0	0	0	0	0	0	0	0	0.830	0.885	0.867	0.955	1.579	0.843	0.922	0.000	0.000	0.000	0.000	0.000	0.000	0.000	0.000	0.000	0.000	0.000	0.000	0.000	0.000	80	518	8655	8368	-0.269	Error	Error	3925	4730	0	0	3928	4440	0	0	0	0
1	2	18	""	"YOR304C-A"	1670	33410	100	3428	2940	1126	53	54	14	100	100	0	3914	3294	1458	101	103	18	97	96	0	0	0	0	0	0	0	0	0	0	0	0	0	0	0	0	0	0	0	0.885	0.904	0.907	1.040	1.779	0.868	0.936	0.000	0.000	0.000	0.000	0.000	0.000	0.000	0.000	0.000	0.000	0.000	0.000	0.000	0.000	80	506	7188	6080	-0.176	Error	Error	3375	3813	0	0	2887	3193	0	0	0	0
1	3	18	"HSH49"	"YOR319W"	1870	33420	110	4891	4780	1670	57	59	17	100	100	0	5559	5218	1915	104	107	25	100	100	0	0	0	0	0	0	0	0	0	0	0	0	0	0	0	0	0	0	0	0.886	0.924	0.907	0.939	1.283	0.901	0.936	0.000	0.000	0.000	0.000	0.000	0.000	0.000	0.000	0.000	0.000	0.000	0.000	0.000	0.000	80	589	10289	9837	-0.174	Error	Error	4834	5455	0	0	4723	5114	0	0	0	0
1	4	18	"GRE1"	"YPL223C"	2080	33410	100	1218	1184	341	57	58	17	100	100	0	544	512	157	105	107	23	96	96	0	0	0	0	0	0	0	0	0	0	0	0	0	0	0	0	0	0	0	2.645	2.769	2.690	2.982	1.739	2.896	0.875	0.000	0.000	0.000	0.000	0.000	0.000	0.000	0.000	0.000	0.000	0.000	0.000	0.000	0.000	80	504	1600	1534	1.403	Error	Error	1161	439	0	0	1127	407	0	0	0	0
1	5	18	"YAR1"	"YPL239W"	2270	33410	100	9241	8369	2756	53	54	14	100	100	0	9783	8717	3579	104	105	19	100	97	0	0	0	0	0	0	0	0	0	0	0	0	0	0	0	0	0	0	0	0.949	0.966	0.960	1.112	1.852	0.920	0.944	0.000	0.000	0.000	0.000	0.000	0.000	0.000	0.000	0.000	0.000	0.000	0.000	0.000	0.000	80	513	18867	16929	-0.075	Error	Error	9188	9679	0	0	8316	8613	0	0	0	0
1	6	18	"BBP1"	"YPL255W"	2480	33410	100	2151	2016	821	54	55	15	100	100	0	2245	2248	1056	103	105	19	98	98	0	0	0	0	0	0	0	0	0	0	0	0	0	0	0	0	0	0	0	0.979	0.915	0.942	0.983	1.484	0.880	0.924	0.000	0.000	0.000	0.000	0.000	0.000	0.000	0.000	0.000	0.000	0.000	0.000	0.000	0.000	80	528	4239	4107	-0.031	Error	Error	2097	2142	0	0	1962	2145	0	0	0	0
1	7	18	"ATP15"	"YPL271W"	2670	33410	90	14786	13466	5962	57	61	24	100	100	0	6363	6013	3068	107	109	19	100	100	0	0	0	0	0	0	0	0	0	0	0	0	0	0	0	0	0	0	0	2.354	2.270	2.376	2.456	1.513	2.136	0.935	0.000	0.000	0.000	0.000	0.000	0.000	0.000	0.000	0.000	0.000	0.000	0.000	0.000	0.000	52	408	20985	19315	1.235	Error	Error	14729	6256	0	0	13409	5906	0	0	0	0
1	8	18	""	"YPR004C"	2870	33420	110	12503	12602	4171	56	63	39	100	100	0	10009	8984	3670	106	112	39	100	98	0	0	0	0	0	0	0	0	0	0	0	0	0	0	0	0	0	0	0	1.257	1.413	1.384	1.591	1.818	1.364	0.947	0.000	0.000	0.000	0.000	0.000	0.000	0.000	0.000	0.000	0.000	0.000	0.000	0.000	0.000	80	590	22350	21424	0.330	Error	Error	12447	9903	0	0	12546	8878	0	0	0	0
1	9	18	"ATP20"	"YPR020W"	3070	33410	90	31057	27307	10776	59	81	305	100	100	0	13461	12274	5463	108	210	1673	92	86	0	0	0	0	0	0	0	0	0	0	0	0	0	0	0	0	0	0	0	2.321	2.240	2.265	2.380	1.477	2.147	0.941	0.000	0.000	0.000	0.000	0.000	0.000	0.000	0.000	0.000	0.000	0.000	0.000	0.000	0.000	52	414	44351	39414	1.215	Error	Error	30998	13353	0	0	27248	12166	0	0	0	0
1	10	18	""	"YPL225W"	3270	33410	110	26841	23644	11465	60	68	36	100	100	0	13124	12401	7103	110	116	42	98	97	0	0	0	0	0	0	0	0	0	0	0	0	0	0	0	0	0	0	0	2.058	1.919	1.912	2.296	1.815	1.843	0.946	0.000	0.000	0.000	0.000	0.000	0.000	0.000	0.000	0.000	0.000	0.000	0.000	0.000	0.000	80	607	39795	35875	1.041	Error	Error	26781	13014	0	0	23584	12291	0	0	0	0
1	11	18	"CIN2"	"YPL241C"	3480	33420	100	1404	1465	434	65	72	26	100	100	0	2599	2671	722	116	122	32	100	100	0	0	0	0	0	0	0	0	0	0	0	0	0	0	0	0	0	0	0	0.539	0.548	0.559	0.544	1.261	0.551	0.899	0.000	0.000	0.000	0.000	0.000	0.000	0.000	0.000	0.000	0.000	0.000	0.000	0.000	0.000	80	528	3822	3955	-0.891	Error	Error	1339	2483	0	0	1400	2555	0	0	0	0
1	12	18	""	"YPL257W"	3670	33410	90	1323	1331	364	65	68	23	100	100	0	1314	1210	405	116	120	31	100	100	0	0	0	0	0	0	0	0	0	0	0	0	0	0	0	0	0	0	0	1.050	1.157	1.105	1.227	1.432	1.167	0.916	0.000	0.000	0.000	0.000	0.000	0.000	0.000	0.000	0.000	0.000	0.000	0.000	0.000	0.000	52	408	2456	2360	0.071	Error	Error	1258	1198	0	0	1266	1094	0	0	0	0
1	13	18	""	"YPL273W"	3870	33410	90	623	625	285	57	60	17	100	98	0	1163	1116	563	110	114	23	96	96	0	0	0	0	0	0	0	0	0	0	0	0	0	0	0	0	0	0	0	0.538	0.565	0.597	0.628	2.085	0.517	0.871	0.000	0.000	0.000	0.000	0.000	0.000	0.000	0.000	0.000	0.000	0.000	0.000	0.000	0.000	52	414	1619	1574	-0.896	Error	Error	566	1053	0	0	568	1006	0	0	0	0
1	14	18	"ICL2"	"YPR006C"	4080	33420	100	2364	2226	780	54	56	14	100	100	0	989	914	288	107	109	21	100	100	0	0	0	0	0	0	0	0	0	0	0	0	0	0	0	0	0	0	0	2.619	2.691	2.603	2.709	1.334	2.814	0.902	0.000	0.000	0.000	0.000	0.000	0.000	0.000	0.000	0.000	0.000	0.000	0.000	0.000	0.000	80	532	3192	2979	1.389	Error	Error	2310	882	0	0	2172	807	0	0	0	0
1	15	18	""	"YPR022C"	4280	33420	100	1210	1562	1201	54	56	14	100	100	0	1248	1809	1549	107	108	17	100	100	0	0	0	0	0	0	0	0	0	0	0	0	0	0	0	0	0	0	0	1.013	0.886	0.887	0.913	1.511	0.817	0.862	0.000	0.000	0.000	0.000	0.000	0.000	0.000	0.000	0.000	0.000	0.000	0.000	0.000	0.000	80	518	2297	3210	0.019	Error	Error	1156	1141	0	0	1508	1702	0	0	0	0
1	16	18	"ALG5"	"YPL227C"	4480	33420	100	6136	6151	1754	54	56	15	100	100	0	5860	5569	1805	106	107	20	100	100	0	0	0	0	0	0	0	0	0	0	0	0	0	0	0	0	0	0	0	1.057	1.116	1.114	1.156	1.360	1.100	0.938	0.000	0.000	0.000	0.000	0.000	0.000	0.000	0.000	0.000	0.000	0.000	0.000	0.000	0.000	80	518	11836	11560	0.080	Error	Error	6082	5754	0	0	6097	5463	0	0	0	0
1	17	18	"SRP68"	"YPL243W"	4680	33420	100	6372	6369	2273	56	58	17	100	100	0	7548	7045	3047	106	109	21	100	98	0	0	0	0	0	0	0	0	0	0	0	0	0	0	0	0	0	0	0	0.849	0.910	0.930	1.006	1.616	0.870	0.912	0.000	0.000	0.000	0.000	0.000	0.000	0.000	0.000	0.000	0.000	0.000	0.000	0.000	0.000	80	519	13758	13252	-0.237	Error	Error	6316	7442	0	0	6313	6939	0	0	0	0
1	18	18	"APM1"	"YPL259C"	4880	33430	110	2737	2794	881	59	62	18	100	100	0	2693	2672	846	111	114	22	100	100	0	0	0	0	0	0	0	0	0	0	0	0	0	0	0	0	0	0	0	1.037	1.068	1.052	1.076	1.264	1.074	0.930	0.000	0.000	0.000	0.000	0.000	0.000	0.000	0.000	0.000	0.000	0.000	0.000	0.000	0.000	80	594	5260	5296	0.053	Error	Error	2678	2582	0	0	2735	2561	0	0	0	0
1	19	18	""	"YPL275W"	5080	33420	100	460	447	180	59	63	19	100	98	0	773	739	325	112	115	25	97	96	0	0	0	0	0	0	0	0	0	0	0	0	0	0	0	0	0	0	0	0.607	0.619	0.600	0.642	1.571	0.583	0.896	0.000	0.000	0.000	0.000	0.000	0.000	0.000	0.000	0.000	0.000	0.000	0.000	0.000	0.000	80	505	1062	1015	-0.721	Error	Error	401	661	0	0	388	627	0	0	0	0
1	20	18	""	"YPR008W"	5280	33420	100	2604	2740	1331	62	65	21	100	100	0	2959	2916	1685	113	115	24	100	100	0	0	0	0	0	0	0	0	0	0	0	0	0	0	0	0	0	0	0	0.893	0.955	1.012	1.065	1.461	0.899	0.952	0.000	0.000	0.000	0.000	0.000	0.000	0.000	0.000	0.000	0.000	0.000	0.000	0.000	0.000	80	510	5388	5481	-0.163	Error	Error	2542	2846	0	0	2678	2803	0	0	0	0
1	21	18	"YME1"	"YPR024W"	5480	33420	100	4238	4078	1540	64	68	23	100	100	0	4972	5112	2512	116	118	24	100	100	0	0	0	0	0	0	0	0	0	0	0	0	0	0	0	0	0	0	0	0.860	0.803	0.804	0.871	1.421	0.750	0.930	0.000	0.000	0.000	0.000	0.000	0.000	0.000	0.000	0.000	0.000	0.000	0.000	0.000	0.000	80	524	9030	9010	-0.218	Error	Error	4174	4856	0	0	4014	4996	0	0	0	0
1	1	19	""	"YPL229W"	1470	33610	100	5544	5290	2101	50	51	12	100	100	0	6880	6020	2647	99	99	15	100	100	0	0	0	0	0	0	0	0	0	0	0	0	0	0	0	0	0	0	0	0.810	0.885	0.874	0.965	1.616	0.861	0.906	0.000	0.000	0.000	0.000	0.000	0.000	0.000	0.000	0.000	0.000	0.000	0.000	0.000	0.000	80	540	12275	11161	-0.304	Error	Error	5494	6781	0	0	5240	5921	0	0	0	0
1	2	19	""	"YPL245W"	1680	33610	100	2578	2386	781	51	56	75	100	100	0	7113	6454	2327	98	109	165	100	100	0	0	0	0	0	0	0	0	0	0	0	0	0	0	0	0	0	0	0	0.360	0.367	0.367	0.377	1.312	0.358	0.928	0.000	0.000	0.000	0.000	0.000	0.000	0.000	0.000	0.000	0.000	0.000	0.000	0.000	0.000	80	527	9542	8691	-1.473	Error	Error	2527	7015	0	0	2335	6356	0	0	0	0
1	3	19	""	"YPL261C"	1880	33610	100	903	855	298	51	57	76	100	98	0	624	651	281	98	110	168	91	82	0	0	0	0	0	0	0	0	0	0	0	0	0	0	0	0	0	0	0	1.620	1.454	1.443	1.628	1.825	1.396	0.888	0.000	0.000	0.000	0.000	0.000	0.000	0.000	0.000	0.000	0.000	0.000	0.000	0.000	0.000	80	510	1378	1357	0.696	Error	Error	852	526	0	0	804	553	0	0	0	0
1	4	19	""	"YPL277C"	2080	33610	100	1195	1241	311	51	54	16	100	100	0	1570	1455	396	99	100	16	100	100	0	0	0	0	0	0	0	0	0	0	0	0	0	0	0	0	0	0	0	0.778	0.878	0.853	0.905	1.408	0.890	0.884	0.000	0.000	0.000	0.000	0.000	0.000	0.000	0.000	0.000	0.000	0.000	0.000	0.000	0.000	80	518	2615	2546	-0.363	Error	Error	1144	1471	0	0	1190	1356	0	0	0	0
1	5	19	"RPA135"	"YPR010C"	2270	33610	90	17061	15642	4728	53	57	24	100	100	0	12186	11094	2854	102	105	21	100	100	0	0	0	0	0	0	0	0	0	0	0	0	0	0	0	0	0	0	0	1.407	1.418	1.403	1.385	1.329	1.576	0.885	0.000	0.000	0.000	0.000	0.000	0.000	0.000	0.000	0.000	0.000	0.000	0.000	0.000	0.000	52	414	29092	26581	0.493	Error	Error	17008	12084	0	0	15589	10992	0	0	0	0
1	6	19	"ATH1"	"YPR026W"	2470	33610	90	2789	2634	882	56	58	17	100	100	0	2114	2127	960	106	109	26	100	100	0	0	0	0	0	0	0	0	0	0	0	0	0	0	0	0	0	0	0	1.361	1.276	1.256	1.422	1.509	1.163	0.935	0.000	0.000	0.000	0.000	0.000	0.000	0.000	0.000	0.000	0.000	0.000	0.000	0.000	0.000	52	420	4741	4599	0.445	Error	Error	2733	2008	0	0	2578	2021	0	0	0	0
1	7	19	"SEC7"	"YDR170C"	2670	33610	70	165	211	121	54	55	18	96	90	0	216	301	204	101	103	23	87	75	0	0	0	0	0	0	0	0	0	0	0	0	0	0	0	0	0	0	0	0.965	0.785	1.161	0.950	2.520	0.427	0.480	0.000	0.000	0.000	0.000	0.000	0.000	0.000	0.000	0.000	0.000	0.000	0.000	0.000	0.000	32	236	226	357	-0.051	Error	Error	111	115	0	0	157	200	0	0	0	0
1	8	19	"CFT1"	"YDR301W"	2870	33620	60	181	222	120	49	50	12	100	96	0	198	450	498	98	99	14	81	71	0	0	0	0	0	0	0	0	0	0	0	0	0	0	0	0	0	0	0	1.320	0.491	0.857	1.028	2.818	0.254	0.596	0.000	0.000	0.000	0.000	0.000	0.000	0.000	0.000	0.000	0.000	0.000	0.000	0.000	0.000	32	176	232	525	0.401	Error	Error	132	100	0	0	173	352	0	0	0	0
1	9	19	"YRF1-1"	"YDR545W"	3060	33600	110	96	128	94	50	53	19	75	53	0	145	334	453	100	104	30	60	41	0	0	0	0	0	0	0	0	0	0	0	0	0	0	0	0	0	0	0	1.022	0.333	0.748	0.769	3.200	0.198	0.654	0.000	0.000	0.000	0.000	0.000	0.000	0.000	0.000	0.000	0.000	0.000	0.000	0.000	0.000	80	624	91	312	0.032	Error	Error	46	45	0	0	78	234	0	0	0	0
1	10	19	""	"YEL007W"	3270	33620	60	182	193	133	52	53	14	81	71	0	312	577	592	102	118	210	50	37	0	0	0	0	0	0	0	0	0	0	0	0	0	0	0	0	0	0	0	0.619	0.297	0.381	0.410	2.869	0.141	0.522	0.000	0.000	0.000	0.000	0.000	0.000	0.000	0.000	0.000	0.000	0.000	0.000	0.000	0.000	32	176	340	616	-0.692	Error	Error	130	210	0	0	141	475	0	0	0	0
1	11	19	"SWI4"	"YER111C"	3470	33620	60	95	124	67	55	56	15	84	65	0	199	346	276	108	109	19	81	71	0	0	0	0	0	0	0	0	0	0	0	0	0	0	0	0	0	0	0	0.440	0.290	0.351	0.393	3.530	0.224	0.675	0.000	0.000	0.000	0.000	0.000	0.000	0.000	0.000	0.000	0.000	0.000	0.000	0.000	0.000	32	176	131	307	-1.186	Error	Error	40	91	0	0	69	238	0	0	0	0
1	12	19	""	"YER160C"	3670	33620	70	176	218	140	52	53	13	96	93	0	497	717	615	105	107	18	93	87	0	0	0	0	0	0	0	0	0	0	0	0	0	0	0	0	0	0	0	0.316	0.271	0.391	0.395	2.389	0.210	0.712	0.000	0.000	0.000	0.000	0.000	0.000	0.000	0.000	0.000	0.000	0.000	0.000	0.000	0.000	32	236	516	778	-1.661	Error	Error	124	392	0	0	166	612	0	0	0	0
1	13	19	"ESP1"	"YGR098C"	3870	33620	80	134	159	80	52	54	13	98	90	0	179	391	389	106	108	19	90	78	0	0	0	0	0	0	0	0	0	0	0	0	0	0	0	0	0	0	0	1.123	0.375	0.764	0.711	2.770	0.215	0.625	0.000	0.000	0.000	0.000	0.000	0.000	0.000	0.000	0.000	0.000	0.000	0.000	0.000	0.000	52	326	155	392	0.168	Error	Error	82	73	0	0	107	285	0	0	0	0
1	14	19	"YOR1"	"YGR281W"	4070	33630	50	310	319	145	51	55	24	100	100	0	882	1044	761	103	119	78	75	75	0	0	0	0	0	0	0	0	0	0	0	0	0	0	0	0	0	0	0	0.332	0.285	0.300	0.441	2.998	0.200	0.731	0.000	0.000	0.000	0.000	0.000	0.000	0.000	0.000	0.000	0.000	0.000	0.000	0.000	0.000	12	104	1038	1209	-1.589	Error	Error	259	779	0	0	268	941	0	0	0	0
1	15	19	"RIM101"	"YHL027W"	4270	33610	50	132	147	84	55	60	23	100	66	0	249	403	374	109	117	51	58	50	0	0	0	0	0	0	0	0	0	0	0	0	0	0	0	0	0	0	0	0.550	0.313	0.554	0.512	2.496	0.171	0.723	0.000	0.000	0.000	0.000	0.000	0.000	0.000	0.000	0.000	0.000	0.000	0.000	0.000	0.000	12	104	217	386	-0.862	Error	Error	77	140	0	0	92	294	0	0	0	0
1	16	19	""	"YHL035C"	4480	33620	60	161	219	138	50	51	13	96	93	0	578	640	486	97	97	16	96	90	0	0	0	0	0	0	0	0	0	0	0	0	0	0	0	0	0	0	0	0.231	0.311	0.382	0.463	3.894	0.232	0.564	0.000	0.000	0.000	0.000	0.000	0.000	0.000	0.000	0.000	0.000	0.000	0.000	0.000	0.000	32	176	592	712	-2.115	Error	Error	111	481	0	0	169	543	0	0	0	0
1	17	19	"MIP6"	"YHR015W"	4670	33630	60	174	234	169	50	52	12	100	93	0	317	681	664	98	100	18	87	71	0	0	0	0	0	0	0	0	0	0	0	0	0	0	0	0	0	0	0	0.566	0.316	0.390	0.606	3.209	0.242	0.766	0.000	0.000	0.000	0.000	0.000	0.000	0.000	0.000	0.000	0.000	0.000	0.000	0.000	0.000	32	176	343	767	-0.821	Error	Error	124	219	0	0	184	583	0	0	0	0
1	18	19	"RPN1"	"YHR027C"	4870	33630	70	167	211	163	53	59	55	62	50	0	231	627	723	107	110	36	78	59	0	0	0	0	0	0	0	0	0	0	0	0	0	0	0	0	0	0	0	0.919	0.304	0.489	0.553	2.747	0.211	0.769	0.000	0.000	0.000	0.000	0.000	0.000	0.000	0.000	0.000	0.000	0.000	0.000	0.000	0.000	32	236	238	678	-0.121	Error	Error	114	124	0	0	158	520	0	0	0	0
1	19	19	"VTH1"	"YIL173W"	5070	33620	80	179	231	147	53	54	13	98	96	0	213	532	630	103	105	18	96	86	0	0	0	0	0	0	0	0	0	0	0	0	0	0	0	0	0	0	0	1.145	0.415	0.965	0.795	2.929	0.243	0.657	0.000	0.000	0.000	0.000	0.000	0.000	0.000	0.000	0.000	0.000	0.000	0.000	0.000	0.000	52	334	236	607	0.196	Error	Error	126	110	0	0	178	429	0	0	0	0
1	20	19	"CIS3"	"YJL158C"	5270	33620	60	182	259	202	52	52	12	96	90	0	416	733	748	101	103	19	84	78	0	0	0	0	0	0	0	0	0	0	0	0	0	0	0	0	0	0	0	0.413	0.328	0.475	0.566	3.237	0.254	0.741	0.000	0.000	0.000	0.000	0.000	0.000	0.000	0.000	0.000	0.000	0.000	0.000	0.000	0.000	32	176	445	839	-1.277	Error	Error	130	315	0	0	207	632	0	0	0	0
1	21	19	""	"YJR029W"	5470	33630	60	142	226	179	55	58	18	90	68	0	202	546	647	103	105	18	81	65	0	0	0	0	0	0	0	0	0	0	0	0	0	0	0	0	0	0	0	0.879	0.386	0.660	0.669	2.339	0.255	0.640	0.000	0.000	0.000	0.000	0.000	0.000	0.000	0.000	0.000	0.000	0.000	0.000	0.000	0.000	32	176	186	614	-0.186	Error	Error	87	99	0	0	171	443	0	0	0	0
1	1	20	""	"YKL215C"	1470	33810	70	112	138	82	49	49	11	87	78	0	260	363	357	95	96	14	87	84	0	0	0	0	0	0	0	0	0	0	0	0	0	0	0	0	0	0	0	0.382	0.332	0.368	0.392	2.191	0.239	0.743	0.000	0.000	0.000	0.000	0.000	0.000	0.000	0.000	0.000	0.000	0.000	0.000	0.000	0.000	32	236	228	357	-1.389	Error	Error	63	165	0	0	89	268	0	0	0	0
1	2	20	""	"YLL034C"	1660	33810	70	148	174	99	48	50	11	96	96	0	169	445	490	95	95	15	90	81	0	0	0	0	0	0	0	0	0	0	0	0	0	0	0	0	0	0	0	1.351	0.360	0.902	0.801	3.334	0.207	0.691	0.000	0.000	0.000	0.000	0.000	0.000	0.000	0.000	0.000	0.000	0.000	0.000	0.000	0.000	32	236	174	476	0.434	Error	Error	100	74	0	0	126	350	0	0	0	0
1	3	20	""	"YLR024C"	1870	33810	70	102	145	104	48	48	12	87	78	0	262	446	422	91	91	16	90	84	0	0	0	0	0	0	0	0	0	0	0	0	0	0	0	0	0	0	0	0.316	0.273	0.364	0.362	2.206	0.233	0.770	0.000	0.000	0.000	0.000	0.000	0.000	0.000	0.000	0.000	0.000	0.000	0.000	0.000	0.000	32	236	225	452	-1.663	Error	Error	54	171	0	0	97	355	0	0	0	0
1	4	20	"ESC1"	"YMR219W"	2060	33810	70	112	159	115	48	49	13	93	90	0	210	412	425	93	94	14	84	75	0	0	0	0	0	0	0	0	0	0	0	0	0	0	0	0	0	0	0	0.547	0.348	0.578	0.549	3.239	0.220	0.679	0.000	0.000	0.000	0.000	0.000	0.000	0.000	0.000	0.000	0.000	0.000	0.000	0.000	0.000	32	236	181	430	-0.870	Error	Error	64	117	0	0	111	319	0	0	0	0
1	5	20	""	"YMR247C"	2270	33810	70	137	176	114	48	49	12	93	90	0	250	468	464	95	96	17	90	84	0	0	0	0	0	0	0	0	0	0	0	0	0	0	0	0	0	0	0	0.574	0.343	0.489	0.561	3.696	0.244	0.714	0.000	0.000	0.000	0.000	0.000	0.000	0.000	0.000	0.000	0.000	0.000	0.000	0.000	0.000	32	236	244	501	-0.800	Error	Error	89	155	0	0	128	373	0	0	0	0
1	6	20	"YKU70"	"YMR284W"	2470	33810	70	147	189	117	50	50	11	93	87	0	251	647	676	95	96	16	96	90	0	0	0	0	0	0	0	0	0	0	0	0	0	0	0	0	0	0	0	0.622	0.252	0.331	0.422	3.003	0.183	0.778	0.000	0.000	0.000	0.000	0.000	0.000	0.000	0.000	0.000	0.000	0.000	0.000	0.000	0.000	32	236	253	691	-0.685	Error	Error	97	156	0	0	139	552	0	0	0	0
1	7	20	""	"YNL008C"	2660	33810	70	155	207	160	49	50	11	93	87	0	218	533	583	99	99	16	93	84	0	0	0	0	0	0	0	0	0	0	0	0	0	0	0	0	0	0	0	0.891	0.364	0.468	0.544	2.806	0.236	0.711	0.000	0.000	0.000	0.000	0.000	0.000	0.000	0.000	0.000	0.000	0.000	0.000	0.000	0.000	32	236	225	592	-0.167	Error	Error	106	119	0	0	158	434	0	0	0	0
1	8	20	"POL1"	"YNL102W"	2870	33810	60	127	194	173	50	51	12	93	78	0	219	661	777	97	99	16	87	78	0	0	0	0	0	0	0	0	0	0	0	0	0	0	0	0	0	0	0	0.631	0.255	0.355	0.427	2.869	0.207	0.750	0.000	0.000	0.000	0.000	0.000	0.000	0.000	0.000	0.000	0.000	0.000	0.000	0.000	0.000	32	176	199	708	-0.664	Error	Error	77	122	0	0	144	564	0	0	0	0
1	9	20	"SIN3"	"YOL004W"	3070	33820	60	138	183	113	49	51	13	93	90	0	355	618	637	100	100	17	87	71	0	0	0	0	0	0	0	0	0	0	0	0	0	0	0	0	0	0	0	0.349	0.259	0.411	0.479	2.851	0.168	0.669	0.000	0.000	0.000	0.000	0.000	0.000	0.000	0.000	0.000	0.000	0.000	0.000	0.000	0.000	32	176	344	652	-1.519	Error	Error	89	255	0	0	134	518	0	0	0	0
1	10	20	"EMPTY"	"EMPTY"	3270	33810	150	47	49	12	50	51	12	14	2	0	94	95	14	101	104	90	0	0	0	0	0	0	0	0	0	0	0	0	0	0	0	0	0	0	0	0	0	0.429	0.167	0.724	0.858	3.935	14.848	0.002	0.000	0.000	0.000	0.000	0.000	0.000	0.000	0.000	0.000	0.000	0.000	0.000	0.000	0.000	156	991	-10	-7	-1.222	Error	Error	-3	-7	0	0	-1	-6	0	0	-75	0
1	11	20	"EMPTY"	"EMPTY"	3470	33810	150	49	50	12	50	51	13	10	2	0	99	100	16	102	106	95	0	0	0	0	0	0	0	0	0	0	0	0	0	0	0	0	0	0	0	0	0	0.333	0.000	0.707	0.866	3.907	0.274	0.052	0.000	0.000	0.000	0.000	0.000	0.000	0.000	0.000	0.000	0.000	0.000	0.000	0.000	0.000	156	896	-4	-2	-1.585	Error	Error	-1	-3	0	0	0	-2	0	0	-75	0
1	12	20	"EMPTY"	"EMPTY"	3670	33810	150	51	51	13	52	54	14	7	1	0	107	108	17	105	108	22	10	3	0	0	0	0	0	0	0	0	0	0	0	0	0	0	0	0	0	0	0	-0.500	-0.333	0.615	0.711	3.921	0.308	0.077	0.000	0.000	0.000	0.000	0.000	0.000	0.000	0.000	0.000	0.000	0.000	0.000	0.000	0.000	156	893	1	2	Error	Error	Error	-1	2	0	0	-1	3	0	0	-75	0
1	13	20	"EMPTY"	"EMPTY"	3870	33810	150	57	58	14	54	56	14	18	6	0	108	110	19	107	110	23	15	1	0	0	0	0	0	0	0	0	0	0	0	0	0	0	0	0	0	0	0	3.000	1.333	0.578	0.743	4.258	0.162	0.011	0.000	0.000	0.000	0.000	0.000	0.000	0.000	0.000	0.000	0.000	0.000	0.000	0.000	0.000	156	870	4	7	1.585	Error	Error	3	1	0	0	4	3	0	0	-75	0
1	14	20	"EMPTY"	"EMPTY"	4070	33810	150	57	59	14	55	57	17	14	3	0	111	113	24	106	109	24	12	1	0	0	0	0	0	0	0	0	0	0	0	0	0	0	0	0	0	0	0	0.400	0.571	1.000	1.083	3.756	0.240	0.025	0.000	0.000	0.000	0.000	0.000	0.000	0.000	0.000	0.000	0.000	0.000	0.000	0.000	0.000	156	927	7	11	-1.322	Error	Error	2	5	0	0	4	7	0	0	-75	0
1	15	20	"EMPTY"	"EMPTY"	4280	33810	150	58	59	15	56	60	37	1	0	0	110	111	18	107	111	39	2	0	0	0	0	0	0	0	0	0	0	0	0	0	0	0	0	0	0	0	0	0.667	0.750	0.833	0.736	3.449	0.126	0.003	0.000	0.000	0.000	0.000	0.000	0.000	0.000	0.000	0.000	0.000	0.000	0.000	0.000	0.000	156	940	5	7	-0.585	Error	Error	2	3	0	0	3	4	0	0	-75	0
1	16	20	"EMPTY"	"EMPTY"	4480	33810	150	53	54	13	54	56	14	12	1	0	102	104	17	105	107	19	12	1	0	0	0	0	0	0	0	0	0	0	0	0	0	0	0	0	0	0	0	0.333	0.000	0.786	0.877	3.337	0.187	0.011	0.000	0.000	0.000	0.000	0.000	0.000	0.000	0.000	0.000	0.000	0.000	0.000	0.000	0.000	156	892	-4	-1	-1.585	Error	Error	-1	-3	0	0	0	-1	0	0	-75	0
1	17	20	"EMPTY"	"EMPTY"	4680	33820	150	53	55	14	53	55	15	16	5	0	103	104	19	104	106	19	15	3	0	0	0	0	0	0	0	0	0	0	0	0	0	0	0	0	0	0	0	0.000	100000.000	0.768	0.807	3.973	0.169	0.008	0.000	0.000	0.000	0.000	0.000	0.000	0.000	0.000	0.000	0.000	0.000	0.000	0.000	0.000	156	895	-1	2	Error	Error	Error	0	-1	0	0	2	0	0	0	-75	0
1	18	20	"EMPTY"	"EMPTY"	4880	33820	150	50	55	24	52	54	30	2	1	0	106	111	51	102	105	29	8	1	0	0	0	0	0	0	0	0	0	0	0	0	0	0	0	0	0	0	0	-0.500	0.333	0.760	0.822	3.568	0.835	0.362	0.000	0.000	0.000	0.000	0.000	0.000	0.000	0.000	0.000	0.000	0.000	0.000	0.000	0.000	156	893	2	12	Error	Error	Error	-2	4	0	0	3	9	0	0	-75	0
1	19	20	"EMPTY"	"EMPTY"	5080	33820	150	49	51	12	51	53	30	1	0	0	98	100	16	100	103	33	1	0	0	0	0	0	0	0	0	0	0	0	0	0	0	0	0	0	0	0	0	1.000	0.000	0.769	0.928	3.147	0.013	0.000	0.000	0.000	0.000	0.000	0.000	0.000	0.000	0.000	0.000	0.000	0.000	0.000	0.000	0.000	156	882	-4	0	0.000	Error	Error	-2	-2	0	0	0	0	0	0	-75	0
1	20	20	"EMPTY"	"EMPTY"	5280	33820	150	50	50	11	53	54	14	5	0	0	95	98	19	102	103	23	5	1	0	0	0	0	0	0	0	0	0	0	0	0	0	0	0	0	0	0	0	0.429	0.750	0.538	0.624	3.184	0.039	0.003	0.000	0.000	0.000	0.000	0.000	0.000	0.000	0.000	0.000	0.000	0.000	0.000	0.000	0.000	156	904	-10	-7	-1.222	Error	Error	-3	-7	0	0	-3	-4	0	0	-75	0
1	21	20	"EMPTY"	"EMPTY"	5480	33820	150	58	58	14	55	57	15	19	3	0	103	107	20	103	104	19	17	7	0	0	0	0	0	0	0	0	0	0	0	0	0	0	0	0	0	0	0	100000.000	0.750	0.767	0.743	3.760	0.255	0.021	0.000	0.000	0.000	0.000	0.000	0.000	0.000	0.000	0.000	0.000	0.000	0.000	0.000	0.000	156	1050	3	7	16.610	Error	Error	3	0	0	0	3	4	0	0	-75	0
2	1	1	"VPS8"	"YAL002W"	5880	30010	100	3488	3492	669	57	58	13	100	100	0	4780	4613	965	106	109	20	100	100	0	0	0	0	0	0	0	0	0	0	0	0	0	0	0	0	0	0	0	0.734	0.762	0.770	0.768	1.198	0.747	0.938	0.000	0.000	0.000	0.000	0.000	0.000	0.000	0.000	0.000	0.000	0.000	0.000	0.000	0.000	80	487	8105	7942	-0.446	Error	Error	3431	4674	0	0	3435	4507	0	0	0	0
2	2	1	"FUN30"	"YAL019W"	6080	30010	100	15065	15100	5721	64	66	17	100	100	0	4142	3741	1498	115	117	22	100	100	0	0	0	0	0	0	0	0	0	0	0	0	0	0	0	0	0	0	0	3.725	4.147	4.420	4.233	1.315	4.263	0.910	0.000	0.000	0.000	0.000	0.000	0.000	0.000	0.000	0.000	0.000	0.000	0.000	0.000	0.000	80	511	19028	18662	1.897	Error	Error	15001	4027	0	0	15036	3626	0	0	0	0
2	3	1	"MTW1"	"YAL034W-A"	6280	30010	100	1180	1193	236	67	70	20	100	100	0	1062	1077	193	118	121	25	100	100	0	0	0	0	0	0	0	0	0	0	0	0	0	0	0	0	0	0	0	1.179	1.174	1.152	1.174	1.237	1.203	0.911	0.000	0.000	0.000	0.000	0.000	0.000	0.000	0.000	0.000	0.000	0.000	0.000	0.000	0.000	80	519	2057	2085	0.238	Error	Error	1113	944	0	0	1126	959	0	0	0	0
2	4	1	""	"YAL048C"	6490	30010	100	4883	5020	1361	62	64	19	100	100	0	2307	2272	491	114	116	22	100	100	0	0	0	0	0	0	0	0	0	0	0	0	0	0	0	0	0	0	0	2.198	2.297	2.365	2.277	1.204	2.398	0.943	0.000	0.000	0.000	0.000	0.000	0.000	0.000	0.000	0.000	0.000	0.000	0.000	0.000	0.000	80	518	7014	7116	1.136	Error	Error	4821	2193	0	0	4958	2158	0	0	0	0
2	5	1	""	"YAL065C-A"	6690	30010	100	1055	1066	133	57	59	15	100	100	0	1525	1480	258	113	115	23	100	100	0	0	0	0	0	0	0	0	0	0	0	0	0	0	0	0	0	0	0	0.707	0.738	0.724	0.749	1.223	0.710	0.935	0.000	0.000	0.000	0.000	0.000	0.000	0.000	0.000	0.000	0.000	0.000	0.000	0.000	0.000	80	519	2410	2376	-0.501	Error	Error	998	1412	0	0	1009	1367	0	0	0	0
2	6	1	"PAU7"	"YAR020C"	6900	30010	100	1435	1379	322	57	59	15	100	100	0	1118	1107	291	113	116	26	100	100	0	0	0	0	0	0	0	0	0	0	0	0	0	0	0	0	0	0	0	1.371	1.330	1.354	1.363	1.317	1.310	0.926	0.000	0.000	0.000	0.000	0.000	0.000	0.000	0.000	0.000	0.000	0.000	0.000	0.000	0.000	80	526	2383	2316	0.455	Error	Error	1378	1005	0	0	1322	994	0	0	0	0
2	7	1	""	"YAL004W"	7110	30010	100	22816	20834	5200	61	63	15	100	100	0	29740	26700	7149	115	117	20	100	100	0	0	0	0	0	0	0	0	0	0	0	0	0	0	0	0	0	0	0	0.768	0.781	0.785	0.786	1.222	0.778	0.939	0.000	0.000	0.000	0.000	0.000	0.000	0.000	0.000	0.000	0.000	0.000	0.000	0.000	0.000	80	518	52380	47358	-0.381	Error	Error	22755	29625	0	0	20773	26585	0	0	0	0
2	8	1	"CCR4"	"YAL021C"	7310	30010	100	4993	4592	1578	59	62	22	100	100	0	5668	5374	2176	110	114	27	100	100	0	0	0	0	0	0	0	0	0	0	0	0	0	0	0	0	0	0	0	0.888	0.861	0.856	0.892	1.252	0.832	0.946	0.000	0.000	0.000	0.000	0.000	0.000	0.000	0.000	0.000	0.000	0.000	0.000	0.000	0.000	80	510	10492	9797	-0.172	Error	Error	4934	5558	0	0	4533	5264	0	0	0	0
2	9	1	"FUN12"	"YAL035W"	7510	30010	100	10042	9685	1747	60	62	18	100	100	0	13523	13480	3700	108	111	20	100	100	0	0	0	0	0	0	0	0	0	0	0	0	0	0	0	0	0	0	0	0.744	0.720	0.716	0.746	1.295	0.695	0.950	0.000	0.000	0.000	0.000	0.000	0.000	0.000	0.000	0.000	0.000	0.000	0.000	0.000	0.000	80	510	23397	22997	-0.426	Error	Error	9982	13415	0	0	9625	13372	0	0	0	0
2	10	1	"YAF1"	"YAL051W"	7700	30010	100	1991	1918	437	59	63	25	100	100	0	2264	2169	610	108	113	38	100	100	0	0	0	0	0	0	0	0	0	0	0	0	0	0	0	0	0	0	0	0.896	0.902	0.896	0.926	1.325	0.872	0.936	0.000	0.000	0.000	0.000	0.000	0.000	0.000	0.000	0.000	0.000	0.000	0.000	0.000	0.000	80	510	4088	3920	-0.158	Error	Error	1932	2156	0	0	1859	2061	0	0	0	0
2	11	1	"SEO1"	"YAL067C"	7910	30010	100	2162	2019	511	56	57	15	100	100	0	1606	1545	384	109	114	81	100	100	0	0	0	0	0	0	0	0	0	0	0	0	0	0	0	0	0	0	0	1.407	1.367	1.367	1.367	1.259	1.376	0.942	0.000	0.000	0.000	0.000	0.000	0.000	0.000	0.000	0.000	0.000	0.000	0.000	0.000	0.000	80	527	3603	3399	0.492	Error	Error	2106	1497	0	0	1963	1436	0	0	0	0
2	12	1	""	"YAR027W"	8110	30010	100	5410	4964	1770	57	59	19	100	100	0	1711	1645	610	109	115	81	100	100	0	0	0	0	0	0	0	0	0	0	0	0	0	0	0	0	0	0	0	3.341	3.195	3.254	3.281	1.358	3.220	0.941	0.000	0.000	0.000	0.000	0.000	0.000	0.000	0.000	0.000	0.000	0.000	0.000	0.000	0.000	80	518	6955	6443	1.740	Error	Error	5353	1602	0	0	4907	1536	0	0	0	0
2	13	1	"ERP2"	"YAL007C"	8310	30010	100	9091	9334	2575	58	61	20	100	100	0	11889	11812	2866	114	115	22	100	100	0	0	0	0	0	0	0	0	0	0	0	0	0	0	0	0	0	0	0	0.767	0.793	0.777	0.788	1.249	0.800	0.915	0.000	0.000	0.000	0.000	0.000	0.000	0.000	0.000	0.000	0.000	0.000	0.000	0.000	0.000	80	518	20808	20974	-0.382	Error	Error	9033	11775	0	0	9276	11698	0	0	0	0
2	14	1	"PMT2"	"YAL023C"	8510	30010	100	3895	3967	705	60	63	23	100	100	0	12217	11656	2887	116	121	54	100	100	0	0	0	0	0	0	0	0	0	0	0	0	0	0	0	0	0	0	0	0.317	0.339	0.332	0.349	1.291	0.324	0.921	0.000	0.000	0.000	0.000	0.000	0.000	0.000	0.000	0.000	0.000	0.000	0.000	0.000	0.000	80	510	15936	15447	-1.658	Error	Error	3835	12101	0	0	3907	11540	0	0	0	0
2	15	1	""	"YAL037W"	8700	30010	100	602	621	127	56	58	15	100	100	0	771	765	163	113	115	22	100	100	0	0	0	0	0	0	0	0	0	0	0	0	0	0	0	0	0	0	0	0.830	0.867	0.860	0.875	1.313	0.867	0.890	0.000	0.000	0.000	0.000	0.000	0.000	0.000	0.000	0.000	0.000	0.000	0.000	0.000	0.000	80	518	1204	1217	-0.269	Error	Error	546	658	0	0	565	652	0	0	0	0
2	16	1	"ACS1"	"YAL054C"	8910	30010	100	1409	1361	297	60	63	21	100	100	0	5825	5567	1272	116	121	32	100	100	0	0	0	0	0	0	0	0	0	0	0	0	0	0	0	0	0	0	0	0.236	0.239	0.232	0.240	1.225	0.227	0.925	0.000	0.000	0.000	0.000	0.000	0.000	0.000	0.000	0.000	0.000	0.000	0.000	0.000	0.000	80	526	7058	6752	-2.081	Error	Error	1349	5709	0	0	1301	5451	0	0	0	0
2	17	1	""	"YAL069W"	9110	30010	100	1515	1513	240	60	64	22	100	100	0	2763	2682	523	116	122	26	100	100	0	0	0	0	0	0	0	0	0	0	0	0	0	0	0	0	0	0	0	0.550	0.566	0.559	0.572	1.195	0.544	0.926	0.000	0.000	0.000	0.000	0.000	0.000	0.000	0.000	0.000	0.000	0.000	0.000	0.000	0.000	80	526	4102	4019	-0.863	Error	Error	1455	2647	0	0	1453	2566	0	0	0	0
2	18	1	""	"YAR029W"	9320	30010	110	440	439	79	59	63	26	100	100	0	771	760	159	114	118	28	100	100	0	0	0	0	0	0	0	0	0	0	0	0	0	0	0	0	0	0	0	0.580	0.588	0.598	0.603	1.309	0.561	0.903	0.000	0.000	0.000	0.000	0.000	0.000	0.000	0.000	0.000	0.000	0.000	0.000	0.000	0.000	80	598	1038	1026	-0.786	Error	Error	381	657	0	0	380	646	0	0	0	0
2	19	1	"SPO7"	"YAL009W"	9510	30010	110	1564	1571	227	58	63	23	100	100	0	1789	1787	309	115	122	68	100	100	0	0	0	0	0	0	0	0	0	0	0	0	0	0	0	0	0	0	0	0.900	0.905	0.904	0.915	1.236	0.899	0.903	0.000	0.000	0.000	0.000	0.000	0.000	0.000	0.000	0.000	0.000	0.000	0.000	0.000	0.000	80	589	3180	3185	-0.153	Error	Error	1506	1674	0	0	1513	1672	0	0	0	0
2	20	1	"MAK16"	"YAL025C"	9710	30020	110	3094	3170	1353	61	66	25	100	100	0	5496	5572	1987	118	126	70	100	100	0	0	0	0	0	0	0	0	0	0	0	0	0	0	0	0	0	0	0	0.564	0.570	0.559	0.552	1.240	0.598	0.894	0.000	0.000	0.000	0.000	0.000	0.000	0.000	0.000	0.000	0.000	0.000	0.000	0.000	0.000	80	580	8411	8563	-0.826	Error	Error	3033	5378	0	0	3109	5454	0	0	0	0
2	21	1	"CYC3"	"YAL039C"	9910	30010	110	2719	2809	1120	58	63	33	100	100	0	3544	3537	1285	118	123	45	100	100	0	0	0	0	0	0	0	0	0	0	0	0	0	0	0	0	0	0	0	0.777	0.805	0.804	0.808	1.414	0.814	0.903	0.000	0.000	0.000	0.000	0.000	0.000	0.000	0.000	0.000	0.000	0.000	0.000	0.000	0.000	80	620	6087	6170	-0.365	Error	Error	2661	3426	0	0	2751	3419	0	0	0	0
2	1	2	""	"YAL056W"	5900	30200	100	2341	2500	1221	58	59	14	100	100	0	1485	1398	683	107	108	19	100	100	0	0	0	0	0	0	0	0	0	0	0	0	0	0	0	0	0	0	0	1.657	1.892	1.924	1.968	1.287	1.885	0.944	0.000	0.000	0.000	0.000	0.000	0.000	0.000	0.000	0.000	0.000	0.000	0.000	0.000	0.000	80	503	3661	3733	0.728	Error	Error	2283	1378	0	0	2442	1291	0	0	0	0
2	2	2	""	"YAR002W"	6100	30200	100	3003	3192	1027	63	65	17	100	100	0	3766	3975	1046	114	116	24	100	100	0	0	0	0	0	0	0	0	0	0	0	0	0	0	0	0	0	0	0	0.805	0.810	0.784	0.799	1.171	0.836	0.923	0.000	0.000	0.000	0.000	0.000	0.000	0.000	0.000	0.000	0.000	0.000	0.000	0.000	0.000	80	498	6592	6990	-0.313	Error	Error	2940	3652	0	0	3129	3861	0	0	0	0
2	3	2	""	"YAR031W"	6300	30200	100	5560	5615	1067	66	73	36	100	100	0	3089	3005	668	118	122	29	100	100	0	0	0	0	0	0	0	0	0	0	0	0	0	0	0	0	0	0	0	1.849	1.922	1.882	1.946	1.198	1.985	0.912	0.000	0.000	0.000	0.000	0.000	0.000	0.000	0.000	0.000	0.000	0.000	0.000	0.000	0.000	80	497	8465	8436	0.887	Error	Error	5494	2971	0	0	5549	2887	0	0	0	0
2	4	2	"CNS1"	"YBR155W"	6500	30200	100	2264	2225	507	70	78	37	100	100	0	3162	3039	808	121	129	60	100	98	0	0	0	0	0	0	0	0	0	0	0	0	0	0	0	0	0	0	0	0.721	0.739	0.740	0.764	1.324	0.707	0.929	0.000	0.000	0.000	0.000	0.000	0.000	0.000	0.000	0.000	0.000	0.000	0.000	0.000	0.000	80	505	5235	5073	-0.471	Error	Error	2194	3041	0	0	2155	2918	0	0	0	0
2	5	2	"NPL4"	"YBR170C"	6710	30200	100	2269	2190	476	60	62	19	100	100	0	2349	2215	563	114	120	59	100	100	0	0	0	0	0	0	0	0	0	0	0	0	0	0	0	0	0	0	0	0.988	1.014	1.018	1.035	1.257	1.006	0.940	0.000	0.000	0.000	0.000	0.000	0.000	0.000	0.000	0.000	0.000	0.000	0.000	0.000	0.000	80	506	4444	4231	-0.017	Error	Error	2209	2235	0	0	2130	2101	0	0	0	0
2	6	2	"PCH2"	"YBR186W"	6910	30200	100	1621	1540	377	58	59	15	100	100	0	2460	2374	656	110	113	22	100	100	0	0	0	0	0	0	0	0	0	0	0	0	0	0	0	0	0	0	0	0.665	0.655	0.664	0.665	1.274	0.643	0.932	0.000	0.000	0.000	0.000	0.000	0.000	0.000	0.000	0.000	0.000	0.000	0.000	0.000	0.000	80	496	3913	3746	-0.588	Error	Error	1563	2350	0	0	1482	2264	0	0	0	0
2	7	2	"CDC47"	"YBR202W"	7110	30200	100	1891	2072	738	65	67	20	100	100	0	1758	1929	796	118	119	21	100	100	0	0	0	0	0	0	0	0	0	0	0	0	0	0	0	0	0	0	0	1.113	1.108	1.163	1.132	1.265	1.082	0.902	0.000	0.000	0.000	0.000	0.000	0.000	0.000	0.000	0.000	0.000	0.000	0.000	0.000	0.000	80	496	3466	3818	0.155	Error	Error	1826	1640	0	0	2007	1811	0	0	0	0
2	8	2	"PYC2"	"YBR218C"	7310	30200	100	2029	2047	577	63	65	23	100	100	0	2628	2541	806	115	119	63	100	100	0	0	0	0	0	0	0	0	0	0	0	0	0	0	0	0	0	0	0	0.782	0.818	0.812	0.847	1.284	0.796	0.952	0.000	0.000	0.000	0.000	0.000	0.000	0.000	0.000	0.000	0.000	0.000	0.000	0.000	0.000	80	497	4479	4410	-0.354	Error	Error	1966	2513	0	0	1984	2426	0	0	0	0
2	9	2	"ARC40"	"YBR234C"	7510	30210	100	1521	1665	682	62	63	19	100	100	0	1490	1583	605	111	116	63	100	100	0	0	0	0	0	0	0	0	0	0	0	0	0	0	0	0	0	0	0	1.058	1.089	1.093	1.073	1.279	1.100	0.915	0.000	0.000	0.000	0.000	0.000	0.000	0.000	0.000	0.000	0.000	0.000	0.000	0.000	0.000	80	498	2838	3075	0.081	Error	Error	1459	1379	0	0	1603	1472	0	0	0	0
2	10	2	"ICS2"	"YBR157C"	7710	30200	110	1068	1075	235	62	63	18	100	100	0	644	609	157	108	111	19	100	98	0	0	0	0	0	0	0	0	0	0	0	0	0	0	0	0	0	0	0	1.877	2.022	1.997	2.138	1.556	2.145	0.860	0.000	0.000	0.000	0.000	0.000	0.000	0.000	0.000	0.000	0.000	0.000	0.000	0.000	0.000	80	548	1542	1514	0.908	Error	Error	1006	536	0	0	1013	501	0	0	0	0
2	11	2	"SMY2"	"YBR172C"	7900	30210	100	3867	3630	872	60	66	54	100	100	0	3915	3714	1146	112	129	166	100	100	0	0	0	0	0	0	0	0	0	0	0	0	0	0	0	0	0	0	0	1.001	0.991	1.001	1.024	1.283	0.952	0.932	0.000	0.000	0.000	0.000	0.000	0.000	0.000	0.000	0.000	0.000	0.000	0.000	0.000	0.000	80	505	7610	7172	0.002	Error	Error	3807	3803	0	0	3570	3602	0	0	0	0
2	12	2	"NTC20"	"YBR188C"	8110	30210	100	2641	2595	551	60	65	49	100	100	0	2089	2036	453	110	127	160	100	100	0	0	0	0	0	0	0	0	0	0	0	0	0	0	0	0	0	0	0	1.304	1.316	1.311	1.323	1.249	1.343	0.917	0.000	0.000	0.000	0.000	0.000	0.000	0.000	0.000	0.000	0.000	0.000	0.000	0.000	0.000	80	512	4560	4461	0.383	Error	Error	2581	1979	0	0	2535	1926	0	0	0	0
2	13	2	""	"YBR204C"	8310	30210	100	2784	2686	591	57	59	16	100	100	0	1774	1756	411	112	116	29	100	100	0	0	0	0	0	0	0	0	0	0	0	0	0	0	0	0	0	0	0	1.641	1.599	1.555	1.633	1.336	1.612	0.928	0.000	0.000	0.000	0.000	0.000	0.000	0.000	0.000	0.000	0.000	0.000	0.000	0.000	0.000	80	504	4389	4273	0.714	Error	Error	2727	1662	0	0	2629	1644	0	0	0	0
2	14	2	""	"YBR220C"	8510	30210	100	2665	2672	568	58	60	17	100	100	0	3859	3751	815	114	118	31	100	100	0	0	0	0	0	0	0	0	0	0	0	0	0	0	0	0	0	0	0	0.696	0.719	0.721	0.726	1.279	0.706	0.920	0.000	0.000	0.000	0.000	0.000	0.000	0.000	0.000	0.000	0.000	0.000	0.000	0.000	0.000	80	496	6352	6251	-0.523	Error	Error	2607	3745	0	0	2614	3637	0	0	0	0
2	15	2	"ABD1"	"YBR236C"	8700	30210	100	4748	4606	900	58	63	27	100	100	0	3855	3747	989	116	121	56	100	100	0	0	0	0	0	0	0	0	0	0	0	0	0	0	0	0	0	0	0	1.254	1.253	1.255	1.282	1.211	1.208	0.944	0.000	0.000	0.000	0.000	0.000	0.000	0.000	0.000	0.000	0.000	0.000	0.000	0.000	0.000	80	505	8429	8179	0.327	Error	Error	4690	3739	0	0	4548	3631	0	0	0	0
2	16	2	""	"YBR159W"	8910	30210	100	7693	8353	2019	67	73	38	100	100	0	9011	9131	1788	125	132	71	100	100	0	0	0	0	0	0	0	0	0	0	0	0	0	0	0	0	0	0	0	0.858	0.920	0.898	0.913	1.154	0.942	0.923	0.000	0.000	0.000	0.000	0.000	0.000	0.000	0.000	0.000	0.000	0.000	0.000	0.000	0.000	80	512	16512	17292	-0.221	Error	Error	7626	8886	0	0	8286	9006	0	0	0	0
2	17	2	""	"YBR174C"	9110	30210	110	576	576	96	69	72	32	100	100	0	962	944	174	125	129	48	100	100	0	0	0	0	0	0	0	0	0	0	0	0	0	0	0	0	0	0	0	0.606	0.619	0.600	0.624	1.272	0.601	0.908	0.000	0.000	0.000	0.000	0.000	0.000	0.000	0.000	0.000	0.000	0.000	0.000	0.000	0.000	80	568	1344	1326	-0.723	Error	Error	507	837	0	0	507	819	0	0	0	0
2	18	2	""	"YBR190W"	9300	30210	90	2703	2620	365	61	97	240	100	100	0	4617	4456	889	118	211	581	100	100	0	0	0	0	0	0	0	0	0	0	0	0	0	0	0	0	0	0	0	0.587	0.590	0.576	0.598	1.205	0.550	0.931	0.000	0.000	0.000	0.000	0.000	0.000	0.000	0.000	0.000	0.000	0.000	0.000	0.000	0.000	52	414	7141	6897	-0.768	Error	Error	2642	4499	0	0	2559	4338	0	0	0	0
2	19	2	""	"YBR206W"	9500	30220	100	4327	4279	651	61	91	218	100	100	0	6429	6499	1053	120	204	538	100	100	0	0	0	0	0	0	0	0	0	0	0	0	0	0	0	0	0	0	0	0.676	0.661	0.657	0.662	1.164	0.643	0.923	0.000	0.000	0.000	0.000	0.000	0.000	0.000	0.000	0.000	0.000	0.000	0.000	0.000	0.000	80	520	10575	10597	-0.565	Error	Error	4266	6309	0	0	4218	6379	0	0	0	0
2	20	2	"FAT2"	"YBR222C"	9710	30210	100	2393	2359	594	60	66	55	100	100	0	1719	1749	610	120	139	178	97	96	0	0	0	0	0	0	0	0	0	0	0	0	0	0	0	0	0	0	0	1.459	1.411	1.426	1.512	1.419	1.376	0.918	0.000	0.000	0.000	0.000	0.000	0.000	0.000	0.000	0.000	0.000	0.000	0.000	0.000	0.000	80	505	3932	3928	0.545	Error	Error	2333	1599	0	0	2299	1629	0	0	0	0
2	21	2	""	"YBR238C"	9910	30220	100	647	641	149	55	57	14	100	100	0	3054	2996	842	115	117	22	100	100	0	0	0	0	0	0	0	0	0	0	0	0	0	0	0	0	0	0	0	0.201	0.203	0.198	0.206	1.328	0.192	0.909	0.000	0.000	0.000	0.000	0.000	0.000	0.000	0.000	0.000	0.000	0.000	0.000	0.000	0.000	80	519	3531	3467	-2.312	Error	Error	592	2939	0	0	586	2881	0	0	0	0
2	1	3	""	"YBR161W"	5900	30400	100	1248	1368	427	62	64	17	100	100	0	2239	2437	648	110	114	24	100	100	0	0	0	0	0	0	0	0	0	0	0	0	0	0	0	0	0	0	0	0.557	0.561	0.554	0.555	1.200	0.552	0.904	0.000	0.000	0.000	0.000	0.000	0.000	0.000	0.000	0.000	0.000	0.000	0.000	0.000	0.000	80	519	3315	3633	-0.844	Error	Error	1186	2129	0	0	1306	2327	0	0	0	0
2	2	3	"ECM31"	"YBR176W"	6110	30400	100	1480	1482	268	60	62	16	100	100	0	1735	1752	259	112	116	25	100	100	0	0	0	0	0	0	0	0	0	0	0	0	0	0	0	0	0	0	0	0.875	0.867	0.857	0.862	1.185	0.875	0.920	0.000	0.000	0.000	0.000	0.000	0.000	0.000	0.000	0.000	0.000	0.000	0.000	0.000	0.000	80	505	3043	3062	-0.193	Error	Error	1420	1623	0	0	1422	1640	0	0	0	0
2	3	3	"RIM2"	"YBR192W"	6300	30400	100	3156	3324	721	63	67	25	100	100	0	3838	3964	913	113	120	47	100	100	0	0	0	0	0	0	0	0	0	0	0	0	0	0	0	0	0	0	0	0.830	0.847	0.831	0.853	1.273	0.851	0.905	0.000	0.000	0.000	0.000	0.000	0.000	0.000	0.000	0.000	0.000	0.000	0.000	0.000	0.000	80	505	6818	7112	-0.268	Error	Error	3093	3725	0	0	3261	3851	0	0	0	0
2	4	3	"DUR1,2"	"YBR208C"	6510	30400	100	519	550	182	64	70	26	100	100	0	661	687	214	117	124	46	100	100	0	0	0	0	0	0	0	0	0	0	0	0	0	0	0	0	0	0	0	0.836	0.853	0.829	0.849	1.354	0.852	0.876	0.000	0.000	0.000	0.000	0.000	0.000	0.000	0.000	0.000	0.000	0.000	0.000	0.000	0.000	80	505	999	1056	-0.258	Error	Error	455	544	0	0	486	570	0	0	0	0
2	5	3	""	"YBR224W"	6700	30400	100	651	659	114	59	61	14	100	100	0	827	807	171	113	115	22	100	100	0	0	0	0	0	0	0	0	0	0	0	0	0	0	0	0	0	0	0	0.829	0.865	0.838	0.886	1.343	0.842	0.901	0.000	0.000	0.000	0.000	0.000	0.000	0.000	0.000	0.000	0.000	0.000	0.000	0.000	0.000	80	505	1306	1294	-0.270	Error	Error	592	714	0	0	600	694	0	0	0	0
2	6	3	"THI2"	"YBR240C"	6910	30400	100	1657	1770	402	70	73	26	100	100	0	2613	2709	582	123	126	28	100	100	0	0	0	0	0	0	0	0	0	0	0	0	0	0	0	0	0	0	0	0.637	0.657	0.635	0.656	1.171	0.651	0.918	0.000	0.000	0.000	0.000	0.000	0.000	0.000	0.000	0.000	0.000	0.000	0.000	0.000	0.000	80	513	4077	4286	-0.650	Error	Error	1587	2490	0	0	1700	2586	0	0	0	0
2	7	3	"GPM2"	"YDL021W"	7110	30400	100	2233	2115	761	74	77	23	100	100	0	1402	1347	379	129	132	24	100	100	0	0	0	0	0	0	0	0	0	0	0	0	0	0	0	0	0	0	0	1.696	1.676	1.643	1.628	1.281	1.690	0.889	0.000	0.000	0.000	0.000	0.000	0.000	0.000	0.000	0.000	0.000	0.000	0.000	0.000	0.000	80	504	3432	3259	0.762	Error	Error	2159	1273	0	0	2041	1218	0	0	0	0
2	8	3	""	"YDL037C"	7310	30400	100	310	308	80	66	71	30	100	98	0	995	1048	409	121	125	33	100	100	0	0	0	0	0	0	0	0	0	0	0	0	0	0	0	0	0	0	0	0.279	0.261	0.266	0.268	1.436	0.231	0.790	0.000	0.000	0.000	0.000	0.000	0.000	0.000	0.000	0.000	0.000	0.000	0.000	0.000	0.000	80	504	1118	1169	-1.841	Error	Error	244	874	0	0	242	927	0	0	0	0
2	9	3	""	"YDL053C"	7510	30400	100	6310	6090	1595	63	69	31	100	100	0	7384	7152	2082	117	123	35	100	100	0	0	0	0	0	0	0	0	0	0	0	0	0	0	0	0	0	0	0	0.860	0.857	0.850	0.874	1.245	0.823	0.927	0.000	0.000	0.000	0.000	0.000	0.000	0.000	0.000	0.000	0.000	0.000	0.000	0.000	0.000	80	504	13514	13062	-0.218	Error	Error	6247	7267	0	0	6027	7035	0	0	0	0
2	10	3	"CBS1"	"YDL069C"	7710	30400	110	2620	2541	654	60	62	17	100	100	0	2034	1852	586	114	116	20	100	100	0	0	0	0	0	0	0	0	0	0	0	0	0	0	0	0	0	0	0	1.333	1.428	1.432	1.516	1.450	1.410	0.923	0.000	0.000	0.000	0.000	0.000	0.000	0.000	0.000	0.000	0.000	0.000	0.000	0.000	0.000	80	567	4480	4219	0.415	Error	Error	2560	1920	0	0	2481	1738	0	0	0	0
2	11	3	""	"YDL085W"	7900	30410	110	3122	3041	864	70	73	40	100	100	0	2795	2833	962	122	129	75	100	100	0	0	0	0	0	0	0	0	0	0	0	0	0	0	0	0	0	0	0	1.142	1.096	1.081	1.132	1.255	1.067	0.921	0.000	0.000	0.000	0.000	0.000	0.000	0.000	0.000	0.000	0.000	0.000	0.000	0.000	0.000	80	566	5725	5682	0.191	Error	Error	3052	2673	0	0	2971	2711	0	0	0	0
2	12	3	"DUN1"	"YDL101C"	8110	30410	110	3629	3474	1203	63	68	31	100	100	0	2835	2551	960	119	125	68	100	100	0	0	0	0	0	0	0	0	0	0	0	0	0	0	0	0	0	0	0	1.313	1.403	1.404	1.455	1.334	1.430	0.909	0.000	0.000	0.000	0.000	0.000	0.000	0.000	0.000	0.000	0.000	0.000	0.000	0.000	0.000	80	576	6282	5843	0.393	Error	Error	3566	2716	0	0	3411	2432	0	0	0	0
2	13	3	""	"YDL023C"	8310	30410	100	4678	4593	1268	60	69	30	100	100	0	2861	2883	866	117	120	23	100	100	0	0	0	0	0	0	0	0	0	0	0	0	0	0	0	0	0	0	0	1.683	1.639	1.637	1.668	1.245	1.666	0.904	0.000	0.000	0.000	0.000	0.000	0.000	0.000	0.000	0.000	0.000	0.000	0.000	0.000	0.000	80	504	7362	7299	0.751	Error	Error	4618	2744	0	0	4533	2766	0	0	0	0
2	14	3	""	"YDL039C"	8510	30410	100	1533	1474	234	66	73	31	100	100	0	4314	4120	918	121	125	25	100	100	0	0	0	0	0	0	0	0	0	0	0	0	0	0	0	0	0	0	0	0.350	0.352	0.350	0.359	1.236	0.326	0.912	0.000	0.000	0.000	0.000	0.000	0.000	0.000	0.000	0.000	0.000	0.000	0.000	0.000	0.000	80	504	5660	5407	-1.515	Error	Error	1467	4193	0	0	1408	3999	0	0	0	0
2	15	3	"PSA1"	"YDL055C"	8710	30410	100	13954	12995	3552	66	69	21	100	100	0	24718	22868	7203	122	125	23	100	100	0	0	0	0	0	0	0	0	0	0	0	0	0	0	0	0	0	0	0	0.565	0.568	0.570	0.590	1.296	0.544	0.929	0.000	0.000	0.000	0.000	0.000	0.000	0.000	0.000	0.000	0.000	0.000	0.000	0.000	0.000	80	505	38484	35675	-0.825	Error	Error	13888	24596	0	0	12929	22746	0	0	0	0
2	16	3	""	"YDL071C"	8910	30410	100	766	768	157	75	77	23	100	100	0	839	815	180	128	130	24	100	100	0	0	0	0	0	0	0	0	0	0	0	0	0	0	0	0	0	0	0	0.972	1.009	1.008	1.026	1.281	0.975	0.894	0.000	0.000	0.000	0.000	0.000	0.000	0.000	0.000	0.000	0.000	0.000	0.000	0.000	0.000	80	504	1402	1380	-0.041	Error	Error	691	711	0	0	693	687	0	0	0	0
2	17	3	"LUC7"	"YDL087C"	9110	30410	100	2044	2026	349	70	72	22	100	100	0	1804	1735	419	123	126	22	100	100	0	0	0	0	0	0	0	0	0	0	0	0	0	0	0	0	0	0	0	1.174	1.213	1.209	1.250	1.272	1.180	0.906	0.000	0.000	0.000	0.000	0.000	0.000	0.000	0.000	0.000	0.000	0.000	0.000	0.000	0.000	80	505	3655	3568	0.232	Error	Error	1974	1681	0	0	1956	1612	0	0	0	0
2	18	3	"QRI1"	"YDL103C"	9310	30410	100	812	849	292	59	60	15	100	100	0	747	796	273	117	118	19	100	100	0	0	0	0	0	0	0	0	0	0	0	0	0	0	0	0	0	0	0	1.195	1.163	1.166	1.197	1.323	1.101	0.877	0.000	0.000	0.000	0.000	0.000	0.000	0.000	0.000	0.000	0.000	0.000	0.000	0.000	0.000	80	513	1383	1469	0.257	Error	Error	753	630	0	0	790	679	0	0	0	0
2	19	3	""	"YDL025C"	9510	30410	100	3112	3126	935	56	58	18	100	100	0	4082	4024	1432	117	119	27	100	100	0	0	0	0	0	0	0	0	0	0	0	0	0	0	0	0	0	0	0	0.771	0.786	0.793	0.810	1.308	0.756	0.917	0.000	0.000	0.000	0.000	0.000	0.000	0.000	0.000	0.000	0.000	0.000	0.000	0.000	0.000	80	496	7021	6977	-0.376	Error	Error	3056	3965	0	0	3070	3907	0	0	0	0
2	20	3	""	"YDL041W"	9710	30410	100	610	597	151	57	60	20	100	100	0	657	651	136	117	120	28	100	100	0	0	0	0	0	0	0	0	0	0	0	0	0	0	0	0	0	0	0	1.024	1.011	1.005	1.006	1.338	1.031	0.864	0.000	0.000	0.000	0.000	0.000	0.000	0.000	0.000	0.000	0.000	0.000	0.000	0.000	0.000	80	504	1093	1074	0.034	Error	Error	553	540	0	0	540	534	0	0	0	0
2	21	3	""	"YDL057W"	9910	30410	100	830	877	284	60	63	17	100	100	0	541	565	141	117	118	20	100	100	0	0	0	0	0	0	0	0	0	0	0	0	0	0	0	0	0	0	0	1.816	1.824	1.824	1.818	1.288	1.826	0.886	0.000	0.000	0.000	0.000	0.000	0.000	0.000	0.000	0.000	0.000	0.000	0.000	0.000	0.000	80	510	1194	1265	0.861	Error	Error	770	424	0	0	817	448	0	0	0	0
2	1	4	""	"YDL073W"	5910	30600	100	786	774	200	61	65	20	100	100	0	1103	1109	286	112	116	26	100	100	0	0	0	0	0	0	0	0	0	0	0	0	0	0	0	0	0	0	0	0.732	0.715	0.699	0.714	1.234	0.706	0.928	0.000	0.000	0.000	0.000	0.000	0.000	0.000	0.000	0.000	0.000	0.000	0.000	0.000	0.000	80	520	1716	1710	-0.451	Error	Error	725	991	0	0	713	997	0	0	0	0
2	2	4	""	"YDL089W"	6110	30600	100	800	885	376	62	64	19	100	100	0	608	671	246	115	117	25	100	100	0	0	0	0	0	0	0	0	0	0	0	0	0	0	0	0	0	0	0	1.497	1.480	1.501	1.483	1.322	1.515	0.900	0.000	0.000	0.000	0.000	0.000	0.000	0.000	0.000	0.000	0.000	0.000	0.000	0.000	0.000	80	504	1231	1379	0.582	Error	Error	738	493	0	0	823	556	0	0	0	0
2	3	4	"QRI2"	"YDL105W"	6310	30600	100	1086	1089	265	60	60	14	100	100	0	903	923	266	110	112	21	100	100	0	0	0	0	0	0	0	0	0	0	0	0	0	0	0	0	0	0	0	1.294	1.266	1.308	1.305	1.393	1.251	0.908	0.000	0.000	0.000	0.000	0.000	0.000	0.000	0.000	0.000	0.000	0.000	0.000	0.000	0.000	80	505	1819	1842	0.372	Error	Error	1026	793	0	0	1029	813	0	0	0	0
2	4	4	""	"YDL027C"	6510	30600	100	4493	5051	1926	59	63	23	100	100	0	2453	2670	862	111	113	21	100	100	0	0	0	0	0	0	0	0	0	0	0	0	0	0	0	0	0	0	0	1.893	1.951	1.890	1.924	1.190	2.025	0.912	0.000	0.000	0.000	0.000	0.000	0.000	0.000	0.000	0.000	0.000	0.000	0.000	0.000	0.000	80	496	6776	7551	0.921	Error	Error	4434	2342	0	0	4992	2559	0	0	0	0
2	5	4	"PRP11"	"YDL043C"	6700	30600	100	2877	3113	934	64	72	31	100	100	0	2505	2598	702	115	121	56	100	100	0	0	0	0	0	0	0	0	0	0	0	0	0	0	0	0	0	0	0	1.177	1.228	1.190	1.227	1.280	1.244	0.903	0.000	0.000	0.000	0.000	0.000	0.000	0.000	0.000	0.000	0.000	0.000	0.000	0.000	0.000	80	497	5203	5532	0.235	Error	Error	2813	2390	0	0	3049	2483	0	0	0	0
2	6	4	"RAD59"	"YDL059C"	6900	30600	100	1411	1473	227	74	81	38	100	100	0	1163	1179	206	122	129	58	100	100	0	0	0	0	0	0	0	0	0	0	0	0	0	0	0	0	0	0	0	1.284	1.324	1.275	1.336	1.230	1.325	0.892	0.000	0.000	0.000	0.000	0.000	0.000	0.000	0.000	0.000	0.000	0.000	0.000	0.000	0.000	80	514	2378	2456	0.361	Error	Error	1337	1041	0	0	1399	1057	0	0	0	0
2	7	4	"RPL31A"	"YDL075W"	7110	30600	100	10059	9256	2409	67	72	30	100	100	0	17323	15967	4581	124	126	26	100	100	0	0	0	0	0	0	0	0	0	0	0	0	0	0	0	0	0	0	0	0.581	0.580	0.580	0.586	1.224	0.567	0.944	0.000	0.000	0.000	0.000	0.000	0.000	0.000	0.000	0.000	0.000	0.000	0.000	0.000	0.000	80	512	27191	25032	-0.783	Error	Error	9992	17199	0	0	9189	15843	0	0	0	0
2	8	4	""	"YDL091C"	7310	30600	110	3073	3035	551	61	63	19	100	100	0	2152	2191	422	116	117	21	100	100	0	0	0	0	0	0	0	0	0	0	0	0	0	0	0	0	0	0	0	1.479	1.433	1.415	1.445	1.228	1.464	0.915	0.000	0.000	0.000	0.000	0.000	0.000	0.000	0.000	0.000	0.000	0.000	0.000	0.000	0.000	80	568	5048	5049	0.565	Error	Error	3012	2036	0	0	2974	2075	0	0	0	0
2	9	4	"MSS2"	"YDL107W"	7510	30610	110	3171	3254	694	61	63	17	100	100	0	1580	1581	256	113	115	21	100	100	0	0	0	0	0	0	0	0	0	0	0	0	0	0	0	0	0	0	0	2.120	2.175	2.186	2.152	1.198	2.277	0.927	0.000	0.000	0.000	0.000	0.000	0.000	0.000	0.000	0.000	0.000	0.000	0.000	0.000	0.000	80	556	4577	4661	1.084	Error	Error	3110	1467	0	0	3193	1468	0	0	0	0
2	10	4	"RPA14"	"YDR156W"	7700	30610	100	1499	1564	884	59	61	17	100	100	0	1401	1729	1088	114	115	20	100	100	0	0	0	0	0	0	0	0	0	0	0	0	0	0	0	0	0	0	0	1.119	0.932	0.937	0.977	1.503	0.880	0.901	0.000	0.000	0.000	0.000	0.000	0.000	0.000	0.000	0.000	0.000	0.000	0.000	0.000	0.000	80	505	2727	3120	0.162	Error	Error	1440	1287	0	0	1505	1615	0	0	0	0
2	11	4	"SUP35"	"YDR172W"	7900	30610	100	659	634	137	60	62	18	100	100	0	627	594	146	115	117	23	100	98	0	0	0	0	0	0	0	0	0	0	0	0	0	0	0	0	0	0	0	1.170	1.198	1.182	1.257	1.417	1.147	0.918	0.000	0.000	0.000	0.000	0.000	0.000	0.000	0.000	0.000	0.000	0.000	0.000	0.000	0.000	80	505	1111	1053	0.226	Error	Error	599	512	0	0	574	479	0	0	0	0
2	12	4	""	"YDR187C"	8110	30610	100	972	1001	320	58	61	16	100	100	0	1014	1089	431	113	116	24	100	100	0	0	0	0	0	0	0	0	0	0	0	0	0	0	0	0	0	0	0	1.014	0.966	0.961	1.015	1.368	0.912	0.921	0.000	0.000	0.000	0.000	0.000	0.000	0.000	0.000	0.000	0.000	0.000	0.000	0.000	0.000	80	512	1815	1919	0.021	Error	Error	914	901	0	0	943	976	0	0	0	0
2	13	4	""	"YDR203W"	8310	30610	100	1523	1526	350	56	58	15	100	100	0	947	927	217	113	114	19	100	100	0	0	0	0	0	0	0	0	0	0	0	0	0	0	0	0	0	0	0	1.759	1.806	1.812	1.831	1.300	1.857	0.907	0.000	0.000	0.000	0.000	0.000	0.000	0.000	0.000	0.000	0.000	0.000	0.000	0.000	0.000	80	496	2301	2284	0.815	Error	Error	1467	834	0	0	1470	814	0	0	0	0
2	14	4	""	"YDR219C"	8510	30610	100	732	712	185	64	66	20	100	100	0	762	738	231	119	121	21	100	100	0	0	0	0	0	0	0	0	0	0	0	0	0	0	0	0	0	0	0	1.039	1.047	1.061	1.097	1.373	0.999	0.897	0.000	0.000	0.000	0.000	0.000	0.000	0.000	0.000	0.000	0.000	0.000	0.000	0.000	0.000	80	504	1311	1267	0.055	Error	Error	668	643	0	0	648	619	0	0	0	0
2	15	4	"PRP42"	"YDR235W"	8710	30610	100	1610	1655	587	80	83	20	100	100	0	1506	1554	539	136	136	23	100	98	0	0	0	0	0	0	0	0	0	0	0	0	0	0	0	0	0	0	0	1.117	1.111	1.109	1.148	1.452	1.087	0.914	0.000	0.000	0.000	0.000	0.000	0.000	0.000	0.000	0.000	0.000	0.000	0.000	0.000	0.000	80	504	2900	2993	0.159	Error	Error	1530	1370	0	0	1575	1418	0	0	0	0
2	16	4	"HOM2"	"YDR158W"	8910	30610	100	27457	27979	7141	79	84	29	100	100	0	8943	8594	2116	132	135	24	100	100	0	0	0	0	0	0	0	0	0	0	0	0	0	0	0	0	0	0	0	3.107	3.297	3.194	3.369	1.395	3.333	0.897	0.000	0.000	0.000	0.000	0.000	0.000	0.000	0.000	0.000	0.000	0.000	0.000	0.000	0.000	80	497	36189	36362	1.636	Error	Error	27378	8811	0	0	27900	8462	0	0	0	0
2	17	4	"HMO1"	"YDR174W"	9100	30610	100	6973	6843	1310	64	69	30	100	100	0	7243	7012	1703	120	123	23	100	100	0	0	0	0	0	0	0	0	0	0	0	0	0	0	0	0	0	0	0	0.970	0.984	0.972	1.002	1.210	0.953	0.921	0.000	0.000	0.000	0.000	0.000	0.000	0.000	0.000	0.000	0.000	0.000	0.000	0.000	0.000	80	512	14032	13671	-0.044	Error	Error	6909	7123	0	0	6779	6892	0	0	0	0
2	18	4	"SLY1"	"YDR189W"	9320	30610	100	3053	3093	636	68	80	57	100	100	0	4343	4279	1218	128	138	78	100	100	0	0	0	0	0	0	0	0	0	0	0	0	0	0	0	0	0	0	0	0.708	0.729	0.760	0.750	1.330	0.672	0.895	0.000	0.000	0.000	0.000	0.000	0.000	0.000	0.000	0.000	0.000	0.000	0.000	0.000	0.000	80	512	7200	7176	-0.498	Error	Error	2985	4215	0	0	3025	4151	0	0	0	0
2	19	4	""	"YDR205W"	9510	30610	100	2780	2741	623	63	67	23	100	100	0	4090	3872	1205	121	126	31	100	100	0	0	0	0	0	0	0	0	0	0	0	0	0	0	0	0	0	0	0	0.685	0.714	0.714	0.748	1.337	0.677	0.925	0.000	0.000	0.000	0.000	0.000	0.000	0.000	0.000	0.000	0.000	0.000	0.000	0.000	0.000	80	496	6686	6429	-0.547	Error	Error	2717	3969	0	0	2678	3751	0	0	0	0
2	20	4	""	"YDR221W"	9710	30610	100	1248	1344	520	61	62	18	100	100	0	1116	1409	807	120	122	28	100	100	0	0	0	0	0	0	0	0	0	0	0	0	0	0	0	0	0	0	0	1.192	0.995	1.089	1.111	1.452	0.882	0.866	0.000	0.000	0.000	0.000	0.000	0.000	0.000	0.000	0.000	0.000	0.000	0.000	0.000	0.000	80	504	2183	2572	0.253	Error	Error	1187	996	0	0	1283	1289	0	0	0	0
2	21	4	"MRPL7"	"YDR237W"	9910	30610	100	1862	1906	740	65	71	26	100	100	0	2003	1968	905	123	127	28	100	100	0	0	0	0	0	0	0	0	0	0	0	0	0	0	0	0	0	0	0	0.956	0.998	1.037	1.089	1.462	0.950	0.926	0.000	0.000	0.000	0.000	0.000	0.000	0.000	0.000	0.000	0.000	0.000	0.000	0.000	0.000	80	518	3677	3686	-0.065	Error	Error	1797	1880	0	0	1841	1845	0	0	0	0
2	1	5	"SSY1"	"YDR160W"	5900	30800	100	2367	2368	366	57	59	16	100	100	0	2703	2641	546	110	112	31	100	100	0	0	0	0	0	0	0	0	0	0	0	0	0	0	0	0	0	0	0	0.891	0.913	0.893	0.930	1.263	0.885	0.930	0.000	0.000	0.000	0.000	0.000	0.000	0.000	0.000	0.000	0.000	0.000	0.000	0.000	0.000	80	511	4903	4842	-0.167	Error	Error	2310	2593	0	0	2311	2531	0	0	0	0
2	2	5	"NGG1"	"YDR176W"	6110	30800	100	1606	1584	355	63	65	17	100	100	0	2053	2037	484	117	118	32	100	100	0	0	0	0	0	0	0	0	0	0	0	0	0	0	0	0	0	0	0	0.797	0.792	0.799	0.795	1.185	0.778	0.942	0.000	0.000	0.000	0.000	0.000	0.000	0.000	0.000	0.000	0.000	0.000	0.000	0.000	0.000	80	513	3479	3441	-0.327	Error	Error	1543	1936	0	0	1521	1920	0	0	0	0
2	3	5	"HST4"	"YDR191W"	6310	30800	100	1542	1543	345	65	66	16	100	100	0	1308	1316	272	118	120	21	100	100	0	0	0	0	0	0	0	0	0	0	0	0	0	0	0	0	0	0	0	1.241	1.234	1.264	1.235	1.244	1.235	0.923	0.000	0.000	0.000	0.000	0.000	0.000	0.000	0.000	0.000	0.000	0.000	0.000	0.000	0.000	80	504	2667	2676	0.312	Error	Error	1477	1190	0	0	1478	1198	0	0	0	0
2	4	5	"UME6"	"YDR207C"	6510	30800	100	2679	2692	579	58	59	15	100	100	0	3028	3027	717	112	115	24	100	100	0	0	0	0	0	0	0	0	0	0	0	0	0	0	0	0	0	0	0	0.899	0.904	0.889	0.909	1.252	0.887	0.937	0.000	0.000	0.000	0.000	0.000	0.000	0.000	0.000	0.000	0.000	0.000	0.000	0.000	0.000	80	504	5537	5549	-0.154	Error	Error	2621	2916	0	0	2634	2915	0	0	0	0
2	5	5	""	"YDR223W"	6710	30800	100	544	570	198	56	57	14	100	100	0	607	595	212	110	111	18	100	100	0	0	0	0	0	0	0	0	0	0	0	0	0	0	0	0	0	0	0	0.982	1.060	1.092	1.098	1.339	1.022	0.911	0.000	0.000	0.000	0.000	0.000	0.000	0.000	0.000	0.000	0.000	0.000	0.000	0.000	0.000	80	505	985	999	-0.026	Error	Error	488	497	0	0	514	485	0	0	0	0
2	6	5	""	"YDR239C"	6910	30800	100	775	777	199	54	56	21	100	100	0	857	872	259	106	109	18	100	100	0	0	0	0	0	0	0	0	0	0	0	0	0	0	0	0	0	0	0	0.960	0.944	0.973	0.968	1.340	0.918	0.909	0.000	0.000	0.000	0.000	0.000	0.000	0.000	0.000	0.000	0.000	0.000	0.000	0.000	0.000	80	505	1472	1489	-0.059	Error	Error	721	751	0	0	723	766	0	0	0	0
2	7	5	"NBP2"	"YDR162C"	7110	30800	100	941	973	487	57	64	41	100	98	0	743	743	369	115	116	20	100	100	0	0	0	0	0	0	0	0	0	0	0	0	0	0	0	0	0	0	0	1.408	1.459	1.557	1.597	1.602	1.439	0.880	0.000	0.000	0.000	0.000	0.000	0.000	0.000	0.000	0.000	0.000	0.000	0.000	0.000	0.000	80	496	1512	1544	0.493	Error	Error	884	628	0	0	916	628	0	0	0	0
2	8	5	"SDH4"	"YDR178W"	7300	30800	100	9467	9522	2474	65	79	68	100	100	0	2533	2514	571	118	124	60	100	100	0	0	0	0	0	0	0	0	0	0	0	0	0	0	0	0	0	0	0	3.893	3.947	3.938	4.002	1.353	4.041	0.918	0.000	0.000	0.000	0.000	0.000	0.000	0.000	0.000	0.000	0.000	0.000	0.000	0.000	0.000	80	506	11817	11853	1.961	Error	Error	9402	2415	0	0	9457	2396	0	0	0	0
2	9	5	""	"YDR193W"	7510	30800	100	2962	2836	556	59	69	58	100	100	0	2409	2299	587	113	118	60	100	100	0	0	0	0	0	0	0	0	0	0	0	0	0	0	0	0	0	0	0	1.264	1.270	1.259	1.298	1.205	1.243	0.953	0.000	0.000	0.000	0.000	0.000	0.000	0.000	0.000	0.000	0.000	0.000	0.000	0.000	0.000	80	512	5199	4963	0.338	Error	Error	2903	2296	0	0	2777	2186	0	0	0	0
2	10	5	""	"YDR209C"	7710	30800	90	429	437	95	55	57	15	100	100	0	368	378	87	111	112	17	100	100	0	0	0	0	0	0	0	0	0	0	0	0	0	0	0	0	0	0	0	1.455	1.431	1.477	1.468	1.369	1.414	0.845	0.000	0.000	0.000	0.000	0.000	0.000	0.000	0.000	0.000	0.000	0.000	0.000	0.000	0.000	52	414	631	649	0.541	Error	Error	374	257	0	0	382	267	0	0	0	0
2	11	5	"HTA1"	"YDR225W"	7920	30800	100	22686	21002	4990	60	89	306	100	100	0	22947	20703	5340	117	122	48	100	100	0	0	0	0	0	0	0	0	0	0	0	0	0	0	0	0	0	0	0	0.991	1.017	1.011	1.024	1.193	1.024	0.951	0.000	0.000	0.000	0.000	0.000	0.000	0.000	0.000	0.000	0.000	0.000	0.000	0.000	0.000	80	513	45456	41528	-0.013	Error	Error	22626	22830	0	0	20942	20586	0	0	0	0
2	12	5	""	"YDR241W"	8110	30800	90	1093	1146	345	58	62	25	100	100	0	581	576	162	112	117	26	100	100	0	0	0	0	0	0	0	0	0	0	0	0	0	0	0	0	0	0	0	2.207	2.345	2.438	2.376	1.373	2.373	0.880	0.000	0.000	0.000	0.000	0.000	0.000	0.000	0.000	0.000	0.000	0.000	0.000	0.000	0.000	52	408	1504	1552	1.142	Error	Error	1035	469	0	0	1088	464	0	0	0	0
2	13	5	""	"YDR539W"	8310	30800	100	2902	2965	891	56	59	21	100	100	0	1212	1226	400	114	114	19	100	100	0	0	0	0	0	0	0	0	0	0	0	0	0	0	0	0	0	0	0	2.592	2.616	2.655	2.692	1.338	2.602	0.924	0.000	0.000	0.000	0.000	0.000	0.000	0.000	0.000	0.000	0.000	0.000	0.000	0.000	0.000	80	505	3944	4021	1.374	Error	Error	2846	1098	0	0	2909	1112	0	0	0	0
2	14	5	""	"YEL010W"	8510	30810	100	403	407	71	59	61	16	100	100	0	405	403	61	117	117	19	100	100	0	0	0	0	0	0	0	0	0	0	0	0	0	0	0	0	0	0	0	1.194	1.217	1.229	1.216	1.338	1.226	0.857	0.000	0.000	0.000	0.000	0.000	0.000	0.000	0.000	0.000	0.000	0.000	0.000	0.000	0.000	80	497	632	634	0.256	Error	Error	344	288	0	0	348	286	0	0	0	0
2	15	5	""	"YEL025C"	8710	30810	100	3222	3174	714	69	71	21	100	100	0	4009	3898	1130	124	126	23	100	100	0	0	0	0	0	0	0	0	0	0	0	0	0	0	0	0	0	0	0	0.812	0.823	0.819	0.843	1.272	0.774	0.911	0.000	0.000	0.000	0.000	0.000	0.000	0.000	0.000	0.000	0.000	0.000	0.000	0.000	0.000	80	488	7038	6879	-0.301	Error	Error	3153	3885	0	0	3105	3774	0	0	0	0
2	16	5	""	"YEL041W"	8900	30810	100	1936	1926	419	67	72	30	100	100	0	1194	1136	296	122	126	32	100	98	0	0	0	0	0	0	0	0	0	0	0	0	0	0	0	0	0	0	0	1.743	1.833	1.784	1.921	1.423	1.829	0.918	0.000	0.000	0.000	0.000	0.000	0.000	0.000	0.000	0.000	0.000	0.000	0.000	0.000	0.000	80	497	2941	2873	0.802	Error	Error	1869	1072	0	0	1859	1014	0	0	0	0
2	17	5	""	"YEL057C"	9110	30810	100	4107	4260	918	62	65	26	100	100	0	1085	1083	198	120	122	28	100	100	0	0	0	0	0	0	0	0	0	0	0	0	0	0	0	0	0	0	0	4.192	4.359	4.329	4.361	1.212	4.609	0.918	0.000	0.000	0.000	0.000	0.000	0.000	0.000	0.000	0.000	0.000	0.000	0.000	0.000	0.000	80	505	5010	5161	2.068	Error	Error	4045	965	0	0	4198	963	0	0	0	0
2	18	5	""	"YEL072W"	9310	30810	100	1943	2002	488	69	79	57	100	100	0	750	776	181	129	139	78	100	100	0	0	0	0	0	0	0	0	0	0	0	0	0	0	0	0	0	0	0	3.018	2.988	3.065	3.014	1.255	3.069	0.842	0.000	0.000	0.000	0.000	0.000	0.000	0.000	0.000	0.000	0.000	0.000	0.000	0.000	0.000	80	505	2495	2580	1.593	Error	Error	1874	621	0	0	1933	647	0	0	0	0
2	19	5	""	"YDR541C"	9510	30810	100	1653	1695	387	67	70	24	100	100	0	2291	2321	609	126	130	38	100	100	0	0	0	0	0	0	0	0	0	0	0	0	0	0	0	0	0	0	0	0.733	0.742	0.741	0.751	1.201	0.718	0.936	0.000	0.000	0.000	0.000	0.000	0.000	0.000	0.000	0.000	0.000	0.000	0.000	0.000	0.000	80	496	3751	3823	-0.449	Error	Error	1586	2165	0	0	1628	2195	0	0	0	0
2	20	5	"UBC8"	"YEL012W"	9710	30810	100	4031	4099	740	68	71	23	100	100	0	1632	1629	361	126	129	25	100	100	0	0	0	0	0	0	0	0	0	0	0	0	0	0	0	0	0	0	0	2.631	2.682	2.726	2.720	1.220	2.683	0.928	0.000	0.000	0.000	0.000	0.000	0.000	0.000	0.000	0.000	0.000	0.000	0.000	0.000	0.000	80	496	5469	5534	1.396	Error	Error	3963	1506	0	0	4031	1503	0	0	0	0
2	21	5	"CUP5"	"YEL027W"	9910	30810	100	13657	12893	2881	73	79	28	100	100	0	12369	11672	3210	131	136	32	100	100	0	0	0	0	0	0	0	0	0	0	0	0	0	0	0	0	0	0	0	1.110	1.111	1.113	1.135	1.237	1.089	0.943	0.000	0.000	0.000	0.000	0.000	0.000	0.000	0.000	0.000	0.000	0.000	0.000	0.000	0.000	80	510	25822	24361	0.151	Error	Error	13584	12238	0	0	12820	11541	0	0	0	0
2	1	6	""	"YEL043W"	5910	30990	110	945	925	199	63	72	102	100	100	0	1182	1127	281	115	136	264	97	93	0	0	0	0	0	0	0	0	0	0	0	0	0	0	0	0	0	0	0	0.827	0.852	0.860	0.881	1.353	0.873	0.893	0.000	0.000	0.000	0.000	0.000	0.000	0.000	0.000	0.000	0.000	0.000	0.000	0.000	0.000	80	570	1949	1874	-0.275	Error	Error	882	1067	0	0	862	1012	0	0	0	0
2	2	6	"SOM1"	"YEL059C-A"	6100	31000	100	5349	5022	1439	62	75	116	100	100	0	2846	2673	754	115	138	284	100	100	0	0	0	0	0	0	0	0	0	0	0	0	0	0	0	0	0	0	0	1.936	1.939	1.968	1.947	1.300	1.923	0.877	0.000	0.000	0.000	0.000	0.000	0.000	0.000	0.000	0.000	0.000	0.000	0.000	0.000	0.000	80	497	8018	7518	0.953	Error	Error	5287	2731	0	0	4960	2558	0	0	0	0
2	3	6	""	"YEL074W"	6310	31000	100	4474	4462	1315	65	70	45	100	100	0	2602	2608	710	117	125	71	100	100	0	0	0	0	0	0	0	0	0	0	0	0	0	0	0	0	0	0	0	1.774	1.765	1.757	1.759	1.176	1.803	0.933	0.000	0.000	0.000	0.000	0.000	0.000	0.000	0.000	0.000	0.000	0.000	0.000	0.000	0.000	80	504	6894	6888	0.827	Error	Error	4409	2485	0	0	4397	2491	0	0	0	0
2	4	6	""	"YDR543C"	6510	31000	100	446	447	95	58	59	16	100	100	0	474	467	128	112	114	23	100	100	0	0	0	0	0	0	0	0	0	0	0	0	0	0	0	0	0	0	0	1.072	1.096	1.120	1.145	1.398	1.060	0.865	0.000	0.000	0.000	0.000	0.000	0.000	0.000	0.000	0.000	0.000	0.000	0.000	0.000	0.000	80	496	750	744	0.100	Error	Error	388	362	0	0	389	355	0	0	0	0
2	5	6	""	"YEL014C"	6710	31000	100	1323	1298	219	56	57	15	100	100	0	1383	1359	286	113	113	18	100	100	0	0	0	0	0	0	0	0	0	0	0	0	0	0	0	0	0	0	0	0.998	0.997	1.017	1.010	1.220	0.967	0.931	0.000	0.000	0.000	0.000	0.000	0.000	0.000	0.000	0.000	0.000	0.000	0.000	0.000	0.000	80	496	2537	2488	-0.003	Error	Error	1267	1270	0	0	1242	1246	0	0	0	0
2	6	6	""	"YEL029C"	6910	31000	100	2851	2797	739	56	58	16	100	100	0	3676	3676	1096	110	112	19	100	100	0	0	0	0	0	0	0	0	0	0	0	0	0	0	0	0	0	0	0	0.784	0.769	0.777	0.780	1.174	0.742	0.930	0.000	0.000	0.000	0.000	0.000	0.000	0.000	0.000	0.000	0.000	0.000	0.000	0.000	0.000	80	504	6361	6307	-0.351	Error	Error	2795	3566	0	0	2741	3566	0	0	0	0
2	7	6	""	"YEL045C"	7110	31000	100	1031	1008	131	57	59	17	100	100	0	1352	1280	265	115	118	28	100	100	0	0	0	0	0	0	0	0	0	0	0	0	0	0	0	0	0	0	0	0.787	0.816	0.804	0.839	1.292	0.789	0.923	0.000	0.000	0.000	0.000	0.000	0.000	0.000	0.000	0.000	0.000	0.000	0.000	0.000	0.000	80	504	2211	2116	-0.345	Error	Error	974	1237	0	0	951	1165	0	0	0	0
2	8	6	"PRB1"	"YEL060C"	7310	31000	100	776	776	182	58	59	15	100	100	0	864	874	211	115	118	25	100	100	0	0	0	0	0	0	0	0	0	0	0	0	0	0	0	0	0	0	0	0.959	0.946	0.980	0.953	1.239	0.943	0.914	0.000	0.000	0.000	0.000	0.000	0.000	0.000	0.000	0.000	0.000	0.000	0.000	0.000	0.000	80	505	1467	1477	-0.061	Error	Error	718	749	0	0	718	759	0	0	0	0
2	9	6	""	"YEL076C"	7510	31000	100	2675	2581	611	61	64	20	100	100	0	1328	1345	349	117	120	22	100	100	0	0	0	0	0	0	0	0	0	0	0	0	0	0	0	0	0	0	0	2.159	2.052	2.086	2.068	1.248	2.085	0.915	0.000	0.000	0.000	0.000	0.000	0.000	0.000	0.000	0.000	0.000	0.000	0.000	0.000	0.000	80	504	3825	3748	1.110	Error	Error	2614	1211	0	0	2520	1228	0	0	0	0
2	10	6	"YRF1-1"	"YDR545W"	7710	31000	100	6224	6096	1400	62	62	18	100	100	0	2392	2414	644	118	121	30	100	100	0	0	0	0	0	0	0	0	0	0	0	0	0	0	0	0	0	0	0	2.710	2.628	2.729	2.672	1.224	2.636	0.943	0.000	0.000	0.000	0.000	0.000	0.000	0.000	0.000	0.000	0.000	0.000	0.000	0.000	0.000	80	504	8436	8330	1.438	Error	Error	6162	2274	0	0	6034	2296	0	0	0	0
2	11	6	""	"YEL016C"	7900	31000	100	2117	2133	416	69	75	36	100	100	0	1718	1766	441	124	132	77	100	100	0	0	0	0	0	0	0	0	0	0	0	0	0	0	0	0	0	0	0	1.285	1.257	1.223	1.285	1.312	1.236	0.903	0.000	0.000	0.000	0.000	0.000	0.000	0.000	0.000	0.000	0.000	0.000	0.000	0.000	0.000	80	507	3642	3706	0.362	Error	Error	2048	1594	0	0	2064	1642	0	0	0	0
2	12	6	"SPF1"	"YEL031W"	8110	31000	100	527	518	102	65	70	33	100	100	0	585	551	136	117	126	75	98	92	0	0	0	0	0	0	0	0	0	0	0	0	0	0	0	0	0	0	0	0.987	1.044	1.060	1.095	1.422	0.999	0.893	0.000	0.000	0.000	0.000	0.000	0.000	0.000	0.000	0.000	0.000	0.000	0.000	0.000	0.000	80	520	930	887	-0.019	Error	Error	462	468	0	0	453	434	0	0	0	0
2	13	6	""	"YEL047C"	8310	31000	100	2967	3012	630	67	70	22	100	100	0	3816	3787	622	122	123	22	100	100	0	0	0	0	0	0	0	0	0	0	0	0	0	0	0	0	0	0	0	0.785	0.804	0.802	0.797	1.177	0.816	0.925	0.000	0.000	0.000	0.000	0.000	0.000	0.000	0.000	0.000	0.000	0.000	0.000	0.000	0.000	80	504	6594	6610	-0.349	Error	Error	2900	3694	0	0	2945	3665	0	0	0	0
2	14	6	"NPR2"	"YEL062W"	8510	31000	100	2087	2038	414	63	66	18	100	100	0	1748	1761	453	119	120	21	100	100	0	0	0	0	0	0	0	0	0	0	0	0	0	0	0	0	0	0	0	1.242	1.203	1.189	1.228	1.215	1.184	0.930	0.000	0.000	0.000	0.000	0.000	0.000	0.000	0.000	0.000	0.000	0.000	0.000	0.000	0.000	80	496	3653	3617	0.313	Error	Error	2024	1629	0	0	1975	1642	0	0	0	0
2	15	6	""	"YEL076W-C"	8710	31000	110	3353	3366	542	63	65	17	100	100	0	1402	1383	308	119	121	21	100	100	0	0	0	0	0	0	0	0	0	0	0	0	0	0	0	0	0	0	0	2.564	2.613	2.546	2.708	1.302	2.593	0.923	0.000	0.000	0.000	0.000	0.000	0.000	0.000	0.000	0.000	0.000	0.000	0.000	0.000	0.000	80	558	4573	4567	1.359	Error	Error	3290	1283	0	0	3303	1264	0	0	0	0
2	16	6	"PES4"	"YFR023W"	8910	31000	100	1106	1080	192	60	61	16	100	100	0	503	485	108	117	118	21	100	97	0	0	0	0	0	0	0	0	0	0	0	0	0	0	0	0	0	0	0	2.710	2.772	2.707	2.920	1.393	2.743	0.889	0.000	0.000	0.000	0.000	0.000	0.000	0.000	0.000	0.000	0.000	0.000	0.000	0.000	0.000	80	496	1432	1388	1.438	Error	Error	1046	386	0	0	1020	368	0	0	0	0
2	17	6	"RSC8"	"YFR037C"	9110	31000	100	5901	5805	906	62	67	78	100	100	0	5214	5058	1243	121	122	20	100	100	0	0	0	0	0	0	0	0	0	0	0	0	0	0	0	0	0	0	0	1.146	1.163	1.167	1.203	1.271	1.143	0.930	0.000	0.000	0.000	0.000	0.000	0.000	0.000	0.000	0.000	0.000	0.000	0.000	0.000	0.000	80	512	10932	10680	0.197	Error	Error	5839	5093	0	0	5743	4937	0	0	0	0
2	18	6	"HXK1"	"YFR053C"	9310	31000	90	11498	10858	2163	63	99	290	100	100	0	19242	18809	4965	125	203	760	100	100	0	0	0	0	0	0	0	0	0	0	0	0	0	0	0	0	0	0	0	0.598	0.578	0.562	0.592	1.324	0.565	0.915	0.000	0.000	0.000	0.000	0.000	0.000	0.000	0.000	0.000	0.000	0.000	0.000	0.000	0.000	52	414	30552	29479	-0.741	Error	Error	11435	19117	0	0	10795	18684	0	0	0	0
2	19	6	"ERG4"	"YGL012W"	9520	31000	100	19129	19270	3753	68	101	283	100	100	0	16457	15710	3538	127	186	675	100	100	0	0	0	0	0	0	0	0	0	0	0	0	0	0	0	0	0	0	0	1.167	1.232	1.238	1.260	1.256	1.234	0.930	0.000	0.000	0.000	0.000	0.000	0.000	0.000	0.000	0.000	0.000	0.000	0.000	0.000	0.000	80	518	35391	34785	0.223	Error	Error	19061	16330	0	0	19202	15583	0	0	0	0
2	20	6	"SCW11"	"YGL028C"	9720	31000	100	1452	1436	239	65	71	58	100	100	0	8335	8240	2041	126	128	24	100	100	0	0	0	0	0	0	0	0	0	0	0	0	0	0	0	0	0	0	0	0.169	0.169	0.169	0.174	1.261	0.158	0.931	0.000	0.000	0.000	0.000	0.000	0.000	0.000	0.000	0.000	0.000	0.000	0.000	0.000	0.000	80	504	9596	9485	-2.565	Error	Error	1387	8209	0	0	1371	8114	0	0	0	0
2	21	6	"RNA15"	"YGL044C"	9920	31000	110	2448	2575	514	63	69	61	100	100	0	2423	2432	479	123	125	21	100	100	0	0	0	0	0	0	0	0	0	0	0	0	0	0	0	0	0	0	0	1.037	1.088	1.056	1.095	1.205	1.074	0.927	0.000	0.000	0.000	0.000	0.000	0.000	0.000	0.000	0.000	0.000	0.000	0.000	0.000	0.000	80	589	4685	4821	0.052	Error	Error	2385	2300	0	0	2512	2309	0	0	0	0
2	1	7	""	"YFR024C-A"	5910	31190	100	984	1011	254	64	70	31	100	100	0	1064	1177	391	114	127	101	100	100	0	0	0	0	0	0	0	0	0	0	0	0	0	0	0	0	0	0	0	0.968	0.891	0.935	0.910	1.283	0.768	0.788	0.000	0.000	0.000	0.000	0.000	0.000	0.000	0.000	0.000	0.000	0.000	0.000	0.000	0.000	80	518	1870	2010	-0.046	Error	Error	920	950	0	0	947	1063	0	0	0	0
2	2	7	""	"YFR039C"	6110	31190	100	4930	4767	910	60	64	27	100	100	0	2793	2658	518	113	119	61	100	100	0	0	0	0	0	0	0	0	0	0	0	0	0	0	0	0	0	0	0	1.817	1.850	1.833	1.857	1.181	1.882	0.930	0.000	0.000	0.000	0.000	0.000	0.000	0.000	0.000	0.000	0.000	0.000	0.000	0.000	0.000	80	496	7550	7252	0.862	Error	Error	4870	2680	0	0	4707	2545	0	0	0	0
2	3	7	""	"YFR055W"	6310	31190	110	3398	3410	639	61	63	20	100	100	0	9043	8868	2099	114	118	25	100	100	0	0	0	0	0	0	0	0	0	0	0	0	0	0	0	0	0	0	0	0.374	0.383	0.382	0.392	1.307	0.361	0.930	0.000	0.000	0.000	0.000	0.000	0.000	0.000	0.000	0.000	0.000	0.000	0.000	0.000	0.000	80	567	12266	12103	-1.420	Error	Error	3337	8929	0	0	3349	8754	0	0	0	0
2	4	7	""	"YGL014W"	6510	31190	100	2053	2025	636	58	80	276	100	100	0	3961	3974	1450	114	125	144	100	100	0	0	0	0	0	0	0	0	0	0	0	0	0	0	0	0	0	0	0	0.519	0.510	0.511	0.525	1.295	0.475	0.914	0.000	0.000	0.000	0.000	0.000	0.000	0.000	0.000	0.000	0.000	0.000	0.000	0.000	0.000	80	505	5842	5827	-0.947	Error	Error	1995	3847	0	0	1967	3860	0	0	0	0
2	5	7	"RPL30"	"YGL030W"	6720	31190	110	10167	9551	1991	61	91	332	100	100	0	18458	17733	4548	117	133	160	100	100	0	0	0	0	0	0	0	0	0	0	0	0	0	0	0	0	0	0	0	0.551	0.539	0.545	0.555	1.304	0.523	0.940	0.000	0.000	0.000	0.000	0.000	0.000	0.000	0.000	0.000	0.000	0.000	0.000	0.000	0.000	80	565	28447	27106	-0.860	Error	Error	10106	18341	0	0	9490	17616	0	0	0	0
2	6	7	""	"YGL046W"	6910	31200	100	842	877	353	61	66	26	100	100	0	832	895	389	119	128	43	100	98	0	0	0	0	0	0	0	0	0	0	0	0	0	0	0	0	0	0	0	1.095	1.052	1.102	1.083	1.358	1.019	0.885	0.000	0.000	0.000	0.000	0.000	0.000	0.000	0.000	0.000	0.000	0.000	0.000	0.000	0.000	80	496	1494	1592	0.131	Error	Error	781	713	0	0	816	776	0	0	0	0
2	7	7	""	"YFR026C"	7110	31200	100	1562	1531	237	61	68	36	100	100	0	1172	1168	216	122	128	38	100	100	0	0	0	0	0	0	0	0	0	0	0	0	0	0	0	0	0	0	0	1.430	1.405	1.423	1.417	1.189	1.374	0.929	0.000	0.000	0.000	0.000	0.000	0.000	0.000	0.000	0.000	0.000	0.000	0.000	0.000	0.000	80	504	2551	2516	0.516	Error	Error	1501	1050	0	0	1470	1046	0	0	0	0
2	8	7	""	"YFR041C"	7310	31200	100	5577	5536	1555	65	68	23	100	100	0	4423	4247	1211	122	125	25	100	100	0	0	0	0	0	0	0	0	0	0	0	0	0	0	0	0	0	0	0	1.282	1.326	1.306	1.334	1.256	1.354	0.924	0.000	0.000	0.000	0.000	0.000	0.000	0.000	0.000	0.000	0.000	0.000	0.000	0.000	0.000	80	504	9813	9596	0.358	Error	Error	5512	4301	0	0	5471	4125	0	0	0	0
2	9	7	""	"YFR057W"	7510	31200	100	495	624	343	73	76	21	100	100	0	331	430	209	131	132	23	100	100	0	0	0	0	0	0	0	0	0	0	0	0	0	0	0	0	0	0	0	2.110	1.843	1.930	1.919	1.548	1.898	0.747	0.000	0.000	0.000	0.000	0.000	0.000	0.000	0.000	0.000	0.000	0.000	0.000	0.000	0.000	80	504	622	850	1.077	Error	Error	422	200	0	0	551	299	0	0	0	0
2	10	7	"KAP122"	"YGL016W"	7710	31200	100	2656	2558	522	65	67	17	100	100	0	3958	3867	1062	120	124	28	100	100	0	0	0	0	0	0	0	0	0	0	0	0	0	0	0	0	0	0	0	0.675	0.665	0.664	0.681	1.240	0.637	0.920	0.000	0.000	0.000	0.000	0.000	0.000	0.000	0.000	0.000	0.000	0.000	0.000	0.000	0.000	80	505	6429	6240	-0.567	Error	Error	2591	3838	0	0	2493	3747	0	0	0	0
2	11	7	"AGA2"	"YGL032C"	7910	31200	110	6034	6023	1626	73	79	32	100	100	0	639	628	108	121	124	23	100	100	0	0	0	0	0	0	0	0	0	0	0	0	0	0	0	0	0	0	0	11.508	11.736	11.367	11.510	1.379	13.706	0.830	0.000	0.000	0.000	0.000	0.000	0.000	0.000	0.000	0.000	0.000	0.000	0.000	0.000	0.000	80	568	6479	6457	3.525	Error	Error	5961	518	0	0	5950	507	0	0	0	0
2	12	7	"RPT6"	"YGL048C"	8110	31200	100	10511	11024	2341	79	86	32	100	100	0	9933	9526	1448	124	128	23	100	100	0	0	0	0	0	0	0	0	0	0	0	0	0	0	0	0	0	0	0	1.064	1.164	1.156	1.154	1.209	1.215	0.910	0.000	0.000	0.000	0.000	0.000	0.000	0.000	0.000	0.000	0.000	0.000	0.000	0.000	0.000	80	505	20241	20347	0.089	Error	Error	10432	9809	0	0	10945	9402	0	0	0	0
2	13	7	"CDC14"	"YFR028C"	8310	31200	100	3557	3676	609	76	81	29	100	100	0	3256	3268	589	127	129	24	100	100	0	0	0	0	0	0	0	0	0	0	0	0	0	0	0	0	0	0	0	1.112	1.146	1.130	1.153	1.237	1.173	0.888	0.000	0.000	0.000	0.000	0.000	0.000	0.000	0.000	0.000	0.000	0.000	0.000	0.000	0.000	80	505	6610	6741	0.154	Error	Error	3481	3129	0	0	3600	3141	0	0	0	0
2	14	7	""	"YFR043C"	8510	31200	100	3836	3957	776	70	79	41	100	100	0	3079	3015	664	124	130	38	100	100	0	0	0	0	0	0	0	0	0	0	0	0	0	0	0	0	0	0	0	1.274	1.345	1.314	1.359	1.241	1.351	0.898	0.000	0.000	0.000	0.000	0.000	0.000	0.000	0.000	0.000	0.000	0.000	0.000	0.000	0.000	80	504	6721	6778	0.350	Error	Error	3766	2955	0	0	3887	2891	0	0	0	0
2	15	7	"ERP6"	"YGL002W"	8710	31200	100	2679	2809	644	73	83	41	100	100	0	3631	3673	753	126	134	39	100	100	0	0	0	0	0	0	0	0	0	0	0	0	0	0	0	0	0	0	0	0.744	0.771	0.757	0.768	1.174	0.764	0.916	0.000	0.000	0.000	0.000	0.000	0.000	0.000	0.000	0.000	0.000	0.000	0.000	0.000	0.000	80	504	6111	6283	-0.428	Error	Error	2606	3505	0	0	2736	3547	0	0	0	0
2	16	7	"JAC1"	"YGL018C"	8910	31200	110	1234	1296	241	64	67	20	100	100	0	1126	1111	281	120	122	24	100	100	0	0	0	0	0	0	0	0	0	0	0	0	0	0	0	0	0	0	0	1.163	1.243	1.184	1.321	1.589	1.228	0.887	0.000	0.000	0.000	0.000	0.000	0.000	0.000	0.000	0.000	0.000	0.000	0.000	0.000	0.000	80	568	2176	2223	0.218	Error	Error	1170	1006	0	0	1232	991	0	0	0	0
2	17	7	""	"YGL034C"	9100	31200	90	543	533	121	66	72	32	100	100	0	541	546	136	122	132	49	100	98	0	0	0	0	0	0	0	0	0	0	0	0	0	0	0	0	0	0	0	1.138	1.101	1.063	1.137	1.359	1.018	0.876	0.000	0.000	0.000	0.000	0.000	0.000	0.000	0.000	0.000	0.000	0.000	0.000	0.000	0.000	52	414	896	891	0.187	Error	Error	477	419	0	0	467	424	0	0	0	0
2	18	7	""	"YGL050W"	9310	31210	110	2739	2812	517	69	76	34	100	100	0	2686	2704	438	129	138	49	100	100	0	0	0	0	0	0	0	0	0	0	0	0	0	0	0	0	0	0	0	1.044	1.065	1.068	1.061	1.190	1.087	0.903	0.000	0.000	0.000	0.000	0.000	0.000	0.000	0.000	0.000	0.000	0.000	0.000	0.000	0.000	80	590	5227	5318	0.062	Error	Error	2670	2557	0	0	2743	2575	0	0	0	0
2	19	7	"RPL11B"	"YGR085C"	9510	31210	100	10200	10012	2428	69	81	85	100	100	0	21707	21024	5569	129	179	459	100	100	0	0	0	0	0	0	0	0	0	0	0	0	0	0	0	0	0	0	0	0.470	0.476	0.479	0.478	1.221	0.456	0.920	0.000	0.000	0.000	0.000	0.000	0.000	0.000	0.000	0.000	0.000	0.000	0.000	0.000	0.000	80	504	31709	30838	-1.091	Error	Error	10131	21578	0	0	9943	20895	0	0	0	0
2	20	7	""	"YGR101W"	9710	31210	100	5609	5629	642	68	76	65	100	100	0	2843	2784	423	128	169	445	100	100	0	0	0	0	0	0	0	0	0	0	0	0	0	0	0	0	0	0	0	2.041	2.094	2.087	2.107	1.173	2.097	0.937	0.000	0.000	0.000	0.000	0.000	0.000	0.000	0.000	0.000	0.000	0.000	0.000	0.000	0.000	80	504	8256	8217	1.029	Error	Error	5541	2715	0	0	5561	2656	0	0	0	0
2	21	7	""	"YGR117C"	9910	31210	100	2642	2684	572	65	69	24	100	100	0	2275	2266	406	124	130	36	100	100	0	0	0	0	0	0	0	0	0	0	0	0	0	0	0	0	0	0	0	1.198	1.223	1.203	1.215	1.203	1.240	0.909	0.000	0.000	0.000	0.000	0.000	0.000	0.000	0.000	0.000	0.000	0.000	0.000	0.000	0.000	80	518	4728	4761	0.261	Error	Error	2577	2151	0	0	2619	2142	0	0	0	0
2	1	8	"PEX4"	"YGR133W"	5910	31390	100	1148	1144	161	59	61	21	100	100	0	1338	1352	227	110	114	30	100	100	0	0	0	0	0	0	0	0	0	0	0	0	0	0	0	0	0	0	0	0.887	0.874	0.867	0.880	1.192	0.861	0.924	0.000	0.000	0.000	0.000	0.000	0.000	0.000	0.000	0.000	0.000	0.000	0.000	0.000	0.000	80	518	2317	2327	-0.173	Error	Error	1089	1228	0	0	1085	1242	0	0	0	0
2	2	8	""	"YGR149W"	6110	31390	100	3282	3289	552	57	58	18	100	100	0	2114	2082	394	110	114	47	100	100	0	0	0	0	0	0	0	0	0	0	0	0	0	0	0	0	0	0	0	1.609	1.639	1.650	1.655	1.211	1.688	0.923	0.000	0.000	0.000	0.000	0.000	0.000	0.000	0.000	0.000	0.000	0.000	0.000	0.000	0.000	80	504	5229	5204	0.686	Error	Error	3225	2004	0	0	3232	1972	0	0	0	0
2	3	8	""	"YGR165W"	6300	31390	90	9650	9251	1394	60	187	902	100	100	0	8488	8045	1812	114	277	1040	100	100	0	0	0	0	0	0	0	0	0	0	0	0	0	0	0	0	0	0	0	1.145	1.159	1.160	1.179	1.215	1.154	0.934	0.000	0.000	0.000	0.000	0.000	0.000	0.000	0.000	0.000	0.000	0.000	0.000	0.000	0.000	52	414	17964	17122	0.196	Error	Error	9590	8374	0	0	9191	7931	0	0	0	0
2	4	8	"PDC6"	"YGR087C"	6520	31390	100	4979	4741	1356	60	79	146	100	100	0	9936	9349	3103	114	139	291	100	98	0	0	0	0	0	0	0	0	0	0	0	0	0	0	0	0	0	0	0	0.501	0.507	0.505	0.530	1.365	0.501	0.915	0.000	0.000	0.000	0.000	0.000	0.000	0.000	0.000	0.000	0.000	0.000	0.000	0.000	0.000	80	511	14741	13916	-0.998	Error	Error	4919	9822	0	0	4681	9235	0	0	0	0
2	5	8	""	"YGR103W"	6710	31400	100	6957	6731	1220	58	61	18	100	100	0	12687	12238	2384	116	119	23	100	100	0	0	0	0	0	0	0	0	0	0	0	0	0	0	0	0	0	0	0	0.549	0.550	0.551	0.552	1.188	0.551	0.938	0.000	0.000	0.000	0.000	0.000	0.000	0.000	0.000	0.000	0.000	0.000	0.000	0.000	0.000	80	505	19470	18795	-0.866	Error	Error	6899	12571	0	0	6673	12122	0	0	0	0
2	6	8	"NUP57"	"YGR119C"	6910	31400	100	4881	4888	641	57	62	22	100	100	0	5610	5695	609	113	120	35	100	100	0	0	0	0	0	0	0	0	0	0	0	0	0	0	0	0	0	0	0	0.878	0.865	0.864	0.863	1.127	0.869	0.938	0.000	0.000	0.000	0.000	0.000	0.000	0.000	0.000	0.000	0.000	0.000	0.000	0.000	0.000	80	505	10321	10413	-0.188	Error	Error	4824	5497	0	0	4831	5582	0	0	0	0
2	7	8	"PRE9"	"YGR135W"	7110	31400	100	12358	11754	3335	64	71	39	100	100	0	8078	8095	3017	121	127	37	100	100	0	0	0	0	0	0	0	0	0	0	0	0	0	0	0	0	0	0	0	1.545	1.466	1.505	1.507	1.229	1.408	0.937	0.000	0.000	0.000	0.000	0.000	0.000	0.000	0.000	0.000	0.000	0.000	0.000	0.000	0.000	80	504	20251	19664	0.628	Error	Error	12294	7957	0	0	11690	7974	0	0	0	0
2	8	8	""	"YGR151C"	7310	31400	100	3950	3729	903	73	83	48	100	100	0	3681	3535	876	130	141	75	100	100	0	0	0	0	0	0	0	0	0	0	0	0	0	0	0	0	0	0	0	1.092	1.074	1.057	1.074	1.211	1.070	0.920	0.000	0.000	0.000	0.000	0.000	0.000	0.000	0.000	0.000	0.000	0.000	0.000	0.000	0.000	80	504	7428	7061	0.127	Error	Error	3877	3551	0	0	3656	3405	0	0	0	0
2	9	8	"CLC1"	"YGR167W"	7510	31400	100	7868	7912	912	73	83	45	100	100	0	9886	9742	1511	132	141	73	100	100	0	0	0	0	0	0	0	0	0	0	0	0	0	0	0	0	0	0	0	0.799	0.816	0.816	0.823	1.158	0.809	0.938	0.000	0.000	0.000	0.000	0.000	0.000	0.000	0.000	0.000	0.000	0.000	0.000	0.000	0.000	80	512	17549	17449	-0.323	Error	Error	7795	9754	0	0	7839	9610	0	0	0	0
2	10	8	""	"YGR089W"	7720	31400	100	2660	2809	2002	60	64	22	100	100	0	3721	3893	3028	118	123	40	100	100	0	0	0	0	0	0	0	0	0	0	0	0	0	0	0	0	0	0	0	0.722	0.728	0.780	0.772	1.468	0.688	0.930	0.000	0.000	0.000	0.000	0.000	0.000	0.000	0.000	0.000	0.000	0.000	0.000	0.000	0.000	80	506	6203	6524	-0.471	Error	Error	2600	3603	0	0	2749	3775	0	0	0	0
2	11	8	"VMA21"	"YGR105W"	7910	31400	100	926	858	245	61	64	20	100	100	0	952	917	310	115	120	40	100	100	0	0	0	0	0	0	0	0	0	0	0	0	0	0	0	0	0	0	0	1.033	0.994	0.992	1.034	1.317	0.924	0.911	0.000	0.000	0.000	0.000	0.000	0.000	0.000	0.000	0.000	0.000	0.000	0.000	0.000	0.000	80	504	1702	1599	0.047	Error	Error	865	837	0	0	797	802	0	0	0	0
2	12	8	"MEP1"	"YGR121C"	8120	31400	100	3115	3096	451	65	69	20	100	100	0	3552	3570	578	121	123	21	100	100	0	0	0	0	0	0	0	0	0	0	0	0	0	0	0	0	0	0	0	0.889	0.879	0.866	0.881	1.172	0.877	0.930	0.000	0.000	0.000	0.000	0.000	0.000	0.000	0.000	0.000	0.000	0.000	0.000	0.000	0.000	80	514	6481	6480	-0.170	Error	Error	3050	3431	0	0	3031	3449	0	0	0	0
2	13	8	""	"YGR137W"	8320	31400	100	4825	4724	786	61	63	16	100	100	0	3702	3486	659	118	119	20	100	100	0	0	0	0	0	0	0	0	0	0	0	0	0	0	0	0	0	0	0	1.329	1.385	1.388	1.390	1.188	1.396	0.939	0.000	0.000	0.000	0.000	0.000	0.000	0.000	0.000	0.000	0.000	0.000	0.000	0.000	0.000	80	506	8348	8031	0.411	Error	Error	4764	3584	0	0	4663	3368	0	0	0	0
2	14	8	""	"YGR153W"	8510	31400	100	3473	3440	401	60	62	18	100	100	0	1096	1072	152	116	118	23	100	100	0	0	0	0	0	0	0	0	0	0	0	0	0	0	0	0	0	0	0	3.483	3.536	3.536	3.570	1.206	3.576	0.932	0.000	0.000	0.000	0.000	0.000	0.000	0.000	0.000	0.000	0.000	0.000	0.000	0.000	0.000	80	496	4393	4336	1.800	Error	Error	3413	980	0	0	3380	956	0	0	0	0
2	15	8	""	"YGR169C"	8710	31400	100	1316	1302	196	75	82	32	100	100	0	1436	1411	244	129	135	41	100	100	0	0	0	0	0	0	0	0	0	0	0	0	0	0	0	0	0	0	0	0.950	0.957	0.962	0.966	1.244	0.938	0.911	0.000	0.000	0.000	0.000	0.000	0.000	0.000	0.000	0.000	0.000	0.000	0.000	0.000	0.000	80	505	2548	2509	-0.075	Error	Error	1241	1307	0	0	1227	1282	0	0	0	0
2	16	8	"PRP31"	"YGR091W"	8910	31400	100	1549	1559	316	70	75	28	100	100	0	1547	1546	310	124	130	40	100	100	0	0	0	0	0	0	0	0	0	0	0	0	0	0	0	0	0	0	0	1.039	1.047	1.026	1.051	1.253	1.051	0.895	0.000	0.000	0.000	0.000	0.000	0.000	0.000	0.000	0.000	0.000	0.000	0.000	0.000	0.000	80	520	2902	2911	0.056	Error	Error	1479	1423	0	0	1489	1422	0	0	0	0
2	17	8	""	"YGR107W"	9120	31400	100	454	446	79	66	72	47	100	100	0	474	456	103	124	126	28	100	97	0	0	0	0	0	0	0	0	0	0	0	0	0	0	0	0	0	0	0	1.109	1.145	1.143	1.206	1.444	1.123	0.896	0.000	0.000	0.000	0.000	0.000	0.000	0.000	0.000	0.000	0.000	0.000	0.000	0.000	0.000	80	529	738	712	0.149	Error	Error	388	350	0	0	380	332	0	0	0	0
2	18	8	"PPT1"	"YGR123C"	9320	31400	100	3677	3698	802	75	82	56	100	100	0	6133	6033	1203	130	136	39	100	100	0	0	0	0	0	0	0	0	0	0	0	0	0	0	0	0	0	0	0	0.600	0.614	0.614	0.616	1.244	0.591	0.907	0.000	0.000	0.000	0.000	0.000	0.000	0.000	0.000	0.000	0.000	0.000	0.000	0.000	0.000	80	504	9605	9526	-0.737	Error	Error	3602	6003	0	0	3623	5903	0	0	0	0
2	19	8	""	"YGR139W"	9520	31400	100	639	637	123	71	83	90	100	100	0	961	935	224	130	137	30	100	100	0	0	0	0	0	0	0	0	0	0	0	0	0	0	0	0	0	0	0	0.684	0.703	0.697	0.729	1.382	0.674	0.901	0.000	0.000	0.000	0.000	0.000	0.000	0.000	0.000	0.000	0.000	0.000	0.000	0.000	0.000	80	496	1399	1371	-0.549	Error	Error	568	831	0	0	566	805	0	0	0	0
2	20	8	"CYS4"	"YGR155W"	9720	31400	110	19574	19409	3658	66	82	125	100	100	0	14791	14256	2815	125	128	27	100	100	0	0	0	0	0	0	0	0	0	0	0	0	0	0	0	0	0	0	0	1.330	1.369	1.348	1.382	1.292	1.374	0.922	0.000	0.000	0.000	0.000	0.000	0.000	0.000	0.000	0.000	0.000	0.000	0.000	0.000	0.000	80	566	34174	33474	0.412	Error	Error	19508	14666	0	0	19343	14131	0	0	0	0
2	21	8	"MSM1"	"YGR171C"	9920	31400	110	2369	2463	507	64	71	55	100	100	0	2132	2106	499	123	124	22	100	100	0	0	0	0	0	0	0	0	0	0	0	0	0	0	0	0	0	0	0	1.147	1.210	1.173	1.244	1.342	1.156	0.904	0.000	0.000	0.000	0.000	0.000	0.000	0.000	0.000	0.000	0.000	0.000	0.000	0.000	0.000	80	589	4314	4382	0.198	Error	Error	2305	2009	0	0	2399	1983	0	0	0	0
2	1	9	"SET1"	"YHR119W"	5910	31590	100	5005	5117	1877	57	63	30	100	100	0	5013	5162	2273	110	120	48	100	100	0	0	0	0	0	0	0	0	0	0	0	0	0	0	0	0	0	0	0	1.009	1.002	1.030	1.045	1.315	0.957	0.929	0.000	0.000	0.000	0.000	0.000	0.000	0.000	0.000	0.000	0.000	0.000	0.000	0.000	0.000	80	518	9851	10112	0.013	Error	Error	4948	4903	0	0	5060	5052	0	0	0	0
2	2	9	"YCK1"	"YHR135C"	6110	31590	100	1869	1971	838	54	56	14	100	100	0	1184	1241	531	106	109	24	100	100	0	0	0	0	0	0	0	0	0	0	0	0	0	0	0	0	0	0	0	1.684	1.689	1.688	1.731	1.287	1.663	0.930	0.000	0.000	0.000	0.000	0.000	0.000	0.000	0.000	0.000	0.000	0.000	0.000	0.000	0.000	80	512	2893	3052	0.752	Error	Error	1815	1078	0	0	1917	1135	0	0	0	0
2	3	9	""	"YHR149C"	6310	31590	100	3789	3644	960	54	56	18	100	100	0	2198	2200	636	110	112	35	100	100	0	0	0	0	0	0	0	0	0	0	0	0	0	0	0	0	0	0	0	1.789	1.718	1.773	1.737	1.263	1.704	0.929	0.000	0.000	0.000	0.000	0.000	0.000	0.000	0.000	0.000	0.000	0.000	0.000	0.000	0.000	80	528	5823	5680	0.839	Error	Error	3735	2088	0	0	3590	2090	0	0	0	0
2	4	9	"PRP8"	"YHR165C"	6520	31590	100	1539	1576	547	54	55	15	100	100	0	2091	2084	735	110	111	17	100	100	0	0	0	0	0	0	0	0	0	0	0	0	0	0	0	0	0	0	0	0.750	0.771	0.757	0.778	1.264	0.772	0.912	0.000	0.000	0.000	0.000	0.000	0.000	0.000	0.000	0.000	0.000	0.000	0.000	0.000	0.000	80	512	3466	3496	-0.416	Error	Error	1485	1981	0	0	1522	1974	0	0	0	0
2	5	9	""	"YHR181W"	6700	31590	90	3003	2733	833	58	130	414	100	98	0	1100	1022	353	113	147	175	96	92	0	0	0	0	0	0	0	0	0	0	0	0	0	0	0	0	0	0	0	2.984	2.943	2.940	3.123	1.445	2.841	0.931	0.000	0.000	0.000	0.000	0.000	0.000	0.000	0.000	0.000	0.000	0.000	0.000	0.000	0.000	52	400	3932	3584	1.577	Error	Error	2945	987	0	0	2675	909	0	0	0	0
2	6	9	""	"YHR197W"	6900	31590	90	1283	1243	324	59	84	155	100	98	0	1135	1108	336	113	140	136	100	96	0	0	0	0	0	0	0	0	0	0	0	0	0	0	0	0	0	0	0	1.198	1.190	1.243	1.216	1.359	1.157	0.916	0.000	0.000	0.000	0.000	0.000	0.000	0.000	0.000	0.000	0.000	0.000	0.000	0.000	0.000	52	414	2246	2179	0.260	Error	Error	1224	1022	0	0	1184	995	0	0	0	0
2	7	9	""	"YHR121W"	7110	31600	100	5570	5476	1881	55	64	60	100	100	0	3938	3770	1380	112	127	102	100	98	0	0	0	0	0	0	0	0	0	0	0	0	0	0	0	0	0	0	0	1.441	1.482	1.487	1.537	1.354	1.461	0.933	0.000	0.000	0.000	0.000	0.000	0.000	0.000	0.000	0.000	0.000	0.000	0.000	0.000	0.000	80	519	9341	9079	0.528	Error	Error	5515	3826	0	0	5421	3658	0	0	0	0
2	8	9	"ARO9"	"YHR137W"	7310	31600	100	5454	5344	1533	55	59	23	100	100	0	1414	1401	476	115	119	49	100	100	0	0	0	0	0	0	0	0	0	0	0	0	0	0	0	0	0	0	0	4.156	4.113	4.263	4.344	1.408	4.049	0.932	0.000	0.000	0.000	0.000	0.000	0.000	0.000	0.000	0.000	0.000	0.000	0.000	0.000	0.000	80	504	6698	6575	2.055	Error	Error	5399	1299	0	0	5289	1286	0	0	0	0
2	9	9	""	"YHR151C"	7510	31600	100	1070	1075	297	60	62	19	100	100	0	842	832	237	116	118	23	100	100	0	0	0	0	0	0	0	0	0	0	0	0	0	0	0	0	0	0	0	1.391	1.418	1.437	1.440	1.274	1.409	0.923	0.000	0.000	0.000	0.000	0.000	0.000	0.000	0.000	0.000	0.000	0.000	0.000	0.000	0.000	80	505	1736	1731	0.476	Error	Error	1010	726	0	0	1015	716	0	0	0	0
2	10	9	""	"YHR167W"	7710	31600	100	1942	2035	779	59	61	15	100	100	0	1405	1461	692	114	116	20	100	100	0	0	0	0	0	0	0	0	0	0	0	0	0	0	0	0	0	0	0	1.459	1.467	1.593	1.548	1.435	1.404	0.850	0.000	0.000	0.000	0.000	0.000	0.000	0.000	0.000	0.000	0.000	0.000	0.000	0.000	0.000	80	505	3174	3323	0.545	Error	Error	1883	1291	0	0	1976	1347	0	0	0	0
2	11	9	"GND1"	"YHR183W"	7910	31600	100	800	969	509	61	64	21	100	100	0	1585	2064	1340	113	116	20	100	100	0	0	0	0	0	0	0	0	0	0	0	0	0	0	0	0	0	0	0	0.502	0.465	0.482	0.493	1.407	0.421	0.920	0.000	0.000	0.000	0.000	0.000	0.000	0.000	0.000	0.000	0.000	0.000	0.000	0.000	0.000	80	504	2211	2859	-0.994	Error	Error	739	1472	0	0	908	1951	0	0	0	0
2	12	9	""	"YHR199C"	8110	31600	100	693	724	272	71	74	24	100	100	0	433	498	240	120	124	24	100	100	0	0	0	0	0	0	0	0	0	0	0	0	0	0	0	0	0	0	0	1.987	1.728	1.951	1.926	1.613	1.609	0.841	0.000	0.000	0.000	0.000	0.000	0.000	0.000	0.000	0.000	0.000	0.000	0.000	0.000	0.000	80	506	935	1031	0.991	Error	Error	622	313	0	0	653	378	0	0	0	0
2	13	9	"EPT1"	"YHR123W"	8300	31600	90	4651	4633	1372	66	155	571	100	100	0	2719	2999	1498	119	219	686	98	88	0	0	0	0	0	0	0	0	0	0	0	0	0	0	0	0	0	0	0	1.763	1.586	1.711	1.732	1.441	1.470	0.906	0.000	0.000	0.000	0.000	0.000	0.000	0.000	0.000	0.000	0.000	0.000	0.000	0.000	0.000	52	414	7185	7447	0.818	Error	Error	4585	2600	0	0	4567	2880	0	0	0	0
2	14	9	"SPS100"	"YHR139C"	8510	31600	100	3108	3011	934	63	126	492	100	96	0	2929	2945	985	119	191	600	96	92	0	0	0	0	0	0	0	0	0	0	0	0	0	0	0	0	0	0	0	1.084	1.043	1.067	1.071	1.310	0.996	0.929	0.000	0.000	0.000	0.000	0.000	0.000	0.000	0.000	0.000	0.000	0.000	0.000	0.000	0.000	80	526	5855	5774	0.116	Error	Error	3045	2810	0	0	2948	2826	0	0	0	0
2	15	9	"SPO16"	"YHR153C"	8720	31600	100	4207	3959	1242	70	74	25	100	100	0	3190	3068	1042	125	129	25	100	100	0	0	0	0	0	0	0	0	0	0	0	0	0	0	0	0	0	0	0	1.350	1.321	1.335	1.351	1.263	1.317	0.931	0.000	0.000	0.000	0.000	0.000	0.000	0.000	0.000	0.000	0.000	0.000	0.000	0.000	0.000	80	513	7202	6832	0.433	Error	Error	4137	3065	0	0	3889	2943	0	0	0	0
2	16	9	"DBP8"	"YHR169W"	8910	31600	90	3479	3649	955	70	79	75	100	100	0	2964	3038	888	126	140	93	100	100	0	0	0	0	0	0	0	0	0	0	0	0	0	0	0	0	0	0	0	1.201	1.229	1.242	1.249	1.218	1.193	0.944	0.000	0.000	0.000	0.000	0.000	0.000	0.000	0.000	0.000	0.000	0.000	0.000	0.000	0.000	52	414	6247	6491	0.264	Error	Error	3409	2838	0	0	3579	2912	0	0	0	0
2	17	9	"ADY1"	"YHR185C"	9110	31600	90	1053	1113	300	65	70	36	100	100	0	735	792	232	124	130	40	100	100	0	0	0	0	0	0	0	0	0	0	0	0	0	0	0	0	0	0	0	1.617	1.569	1.596	1.583	1.310	1.529	0.911	0.000	0.000	0.000	0.000	0.000	0.000	0.000	0.000	0.000	0.000	0.000	0.000	0.000	0.000	52	420	1599	1716	0.693	Error	Error	988	611	0	0	1048	668	0	0	0	0
2	18	9	"PPX1"	"YHR201C"	9310	31600	90	3357	3453	915	62	84	150	100	100	0	1606	1655	484	121	137	89	100	100	0	0	0	0	0	0	0	0	0	0	0	0	0	0	0	0	0	0	0	2.219	2.211	2.190	2.238	1.297	2.204	0.926	0.000	0.000	0.000	0.000	0.000	0.000	0.000	0.000	0.000	0.000	0.000	0.000	0.000	0.000	52	420	4780	4925	1.150	Error	Error	3295	1485	0	0	3391	1534	0	0	0	0
2	19	9	""	"YHR125W"	9520	31600	100	1667	1659	398	63	78	131	100	100	0	3963	3801	1022	124	135	71	100	100	0	0	0	0	0	0	0	0	0	0	0	0	0	0	0	0	0	0	0	0.418	0.434	0.426	0.444	1.258	0.421	0.914	0.000	0.000	0.000	0.000	0.000	0.000	0.000	0.000	0.000	0.000	0.000	0.000	0.000	0.000	80	527	5443	5273	-1.259	Error	Error	1604	3839	0	0	1596	3677	0	0	0	0
2	20	9	""	"YHR140W"	9720	31610	100	6001	5718	1277	61	63	16	100	100	0	8594	7802	2194	122	125	25	100	100	0	0	0	0	0	0	0	0	0	0	0	0	0	0	0	0	0	0	0	0.701	0.737	0.720	0.749	1.233	0.718	0.942	0.000	0.000	0.000	0.000	0.000	0.000	0.000	0.000	0.000	0.000	0.000	0.000	0.000	0.000	80	515	14412	13337	-0.512	Error	Error	5940	8472	0	0	5657	7680	0	0	0	0
2	21	9	""	"YHR155W"	9910	31600	90	1937	1876	363	64	89	172	100	100	0	2528	2363	728	123	169	293	100	98	0	0	0	0	0	0	0	0	0	0	0	0	0	0	0	0	0	0	0	0.779	0.809	0.825	0.851	1.362	0.773	0.929	0.000	0.000	0.000	0.000	0.000	0.000	0.000	0.000	0.000	0.000	0.000	0.000	0.000	0.000	52	414	4278	4052	-0.361	Error	Error	1873	2405	0	0	1812	2240	0	0	0	0
2	1	10	"APG7"	"YHR171W"	5910	31790	100	2600	2541	686	54	55	15	100	100	0	3158	3068	847	104	107	24	100	100	0	0	0	0	0	0	0	0	0	0	0	0	0	0	0	0	0	0	0	0.834	0.839	0.872	0.846	1.283	0.831	0.932	0.000	0.000	0.000	0.000	0.000	0.000	0.000	0.000	0.000	0.000	0.000	0.000	0.000	0.000	80	534	5600	5451	-0.262	Error	Error	2546	3054	0	0	2487	2964	0	0	0	0
2	2	10	"IKI1"	"YHR187W"	6110	31790	90	362	369	66	53	54	14	100	100	0	455	484	135	107	109	20	100	100	0	0	0	0	0	0	0	0	0	0	0	0	0	0	0	0	0	0	0	0.888	0.838	0.870	0.876	1.364	0.742	0.810	0.000	0.000	0.000	0.000	0.000	0.000	0.000	0.000	0.000	0.000	0.000	0.000	0.000	0.000	52	420	657	693	-0.171	Error	Error	309	348	0	0	316	377	0	0	0	0
2	3	10	"RPS4B"	"YHR203C"	6310	31790	90	1816	1743	290	54	62	61	100	100	0	1984	1887	464	109	124	96	100	100	0	0	0	0	0	0	0	0	0	0	0	0	0	0	0	0	0	0	0	0.940	0.950	0.942	0.974	1.309	0.896	0.921	0.000	0.000	0.000	0.000	0.000	0.000	0.000	0.000	0.000	0.000	0.000	0.000	0.000	0.000	52	420	3637	3467	-0.090	Error	Error	1762	1875	0	0	1689	1778	0	0	0	0
2	4	10	"YHC3"	"YJL059W"	6510	31790	90	2706	2661	566	57	96	278	100	100	0	2193	2086	491	114	160	289	100	98	0	0	0	0	0	0	0	0	0	0	0	0	0	0	0	0	0	0	0	1.274	1.320	1.307	1.335	1.188	1.297	0.932	0.000	0.000	0.000	0.000	0.000	0.000	0.000	0.000	0.000	0.000	0.000	0.000	0.000	0.000	52	420	4728	4576	0.350	Error	Error	2649	2079	0	0	2604	1972	0	0	0	0
2	5	10	""	"YJL075C"	6720	31790	110	1841	1845	247	64	99	244	100	100	0	3115	3145	527	121	161	240	100	100	0	0	0	0	0	0	0	0	0	0	0	0	0	0	0	0	0	0	0	0.594	0.589	0.588	0.595	1.182	0.567	0.938	0.000	0.000	0.000	0.000	0.000	0.000	0.000	0.000	0.000	0.000	0.000	0.000	0.000	0.000	80	604	4771	4805	-0.753	Error	Error	1777	2994	0	0	1781	3024	0	0	0	0
2	6	10	""	"YJL091C"	6920	31790	100	2234	2257	782	66	74	30	100	100	0	1412	1371	459	129	144	60	98	98	0	0	0	0	0	0	0	0	0	0	0	0	0	0	0	0	0	0	0	1.690	1.764	1.784	1.845	1.497	1.808	0.918	0.000	0.000	0.000	0.000	0.000	0.000	0.000	0.000	0.000	0.000	0.000	0.000	0.000	0.000	80	522	3451	3433	0.757	Error	Error	2168	1283	0	0	2191	1242	0	0	0	0
2	7	10	""	"YJL107C"	7120	31800	100	650	669	181	63	68	25	100	100	0	732	758	151	124	141	70	100	100	0	0	0	0	0	0	0	0	0	0	0	0	0	0	0	0	0	0	0	0.965	0.956	0.970	0.930	1.293	0.991	0.876	0.000	0.000	0.000	0.000	0.000	0.000	0.000	0.000	0.000	0.000	0.000	0.000	0.000	0.000	80	490	1195	1240	-0.051	Error	Error	587	608	0	0	606	634	0	0	0	0
2	8	10	""	"YJL123C"	7310	31800	100	6732	6535	1720	67	78	74	100	100	0	5851	5466	1849	124	155	167	100	100	0	0	0	0	0	0	0	0	0	0	0	0	0	0	0	0	0	0	0	1.164	1.211	1.209	1.264	1.330	1.176	0.935	0.000	0.000	0.000	0.000	0.000	0.000	0.000	0.000	0.000	0.000	0.000	0.000	0.000	0.000	80	505	12392	11810	0.219	Error	Error	6665	5727	0	0	6468	5342	0	0	0	0
2	9	10	"YUR1"	"YJL139C"	7520	31800	110	2301	2387	528	71	85	82	100	100	0	2604	2706	555	131	183	397	100	100	0	0	0	0	0	0	0	0	0	0	0	0	0	0	0	0	0	0	0	0.902	0.899	0.903	0.895	1.239	0.902	0.899	0.000	0.000	0.000	0.000	0.000	0.000	0.000	0.000	0.000	0.000	0.000	0.000	0.000	0.000	80	566	4703	4891	-0.149	Error	Error	2230	2473	0	0	2316	2575	0	0	0	0
2	10	10	"NUP82"	"YJL061W"	7710	31800	100	3381	3334	969	71	76	28	100	100	0	3959	3781	1379	139	162	110	100	98	0	0	0	0	0	0	0	0	0	0	0	0	0	0	0	0	0	0	0	0.866	0.896	0.895	0.933	1.316	0.849	0.935	0.000	0.000	0.000	0.000	0.000	0.000	0.000	0.000	0.000	0.000	0.000	0.000	0.000	0.000	80	497	7130	6905	-0.207	Error	Error	3310	3820	0	0	3263	3642	0	0	0	0
2	11	10	"ICS3"	"YJL077C"	7910	31800	100	1349	1323	206	63	68	26	100	100	0	1221	1222	217	124	137	71	100	100	0	0	0	0	0	0	0	0	0	0	0	0	0	0	0	0	0	0	0	1.172	1.148	1.133	1.155	1.170	1.142	0.912	0.000	0.000	0.000	0.000	0.000	0.000	0.000	0.000	0.000	0.000	0.000	0.000	0.000	0.000	80	513	2383	2358	0.229	Error	Error	1286	1097	0	0	1260	1098	0	0	0	0
2	12	10	"TOK1"	"YJL093C"	8120	31800	100	4043	4059	756	71	76	29	100	100	0	2762	2782	472	123	129	44	100	100	0	0	0	0	0	0	0	0	0	0	0	0	0	0	0	0	0	0	0	1.505	1.500	1.480	1.500	1.181	1.534	0.922	0.000	0.000	0.000	0.000	0.000	0.000	0.000	0.000	0.000	0.000	0.000	0.000	0.000	0.000	80	513	6611	6647	0.590	Error	Error	3972	2639	0	0	3988	2659	0	0	0	0
2	13	10	""	"YJL109C"	8320	31800	100	3574	3592	1081	65	71	27	100	100	0	7362	7245	2482	122	124	24	100	100	0	0	0	0	0	0	0	0	0	0	0	0	0	0	0	0	0	0	0	0.485	0.495	0.499	0.499	1.264	0.480	0.942	0.000	0.000	0.000	0.000	0.000	0.000	0.000	0.000	0.000	0.000	0.000	0.000	0.000	0.000	80	505	10749	10650	-1.045	Error	Error	3509	7240	0	0	3527	7123	0	0	0	0
2	14	10	"GCD14"	"YJL125C"	8510	31800	100	3020	3160	708	72	79	43	100	100	0	3145	3312	645	129	144	136	100	100	0	0	0	0	0	0	0	0	0	0	0	0	0	0	0	0	0	0	0	0.977	0.970	0.957	0.967	1.183	0.955	0.926	0.000	0.000	0.000	0.000	0.000	0.000	0.000	0.000	0.000	0.000	0.000	0.000	0.000	0.000	80	505	5964	6271	-0.033	Error	Error	2948	3016	0	0	3088	3183	0	0	0	0
2	15	10	"YAK1"	"YJL141C"	8720	31800	100	3218	3159	614	73	80	42	100	100	0	4749	4672	1013	128	146	135	100	100	0	0	0	0	0	0	0	0	0	0	0	0	0	0	0	0	0	0	0	0.681	0.679	0.678	0.682	1.240	0.660	0.915	0.000	0.000	0.000	0.000	0.000	0.000	0.000	0.000	0.000	0.000	0.000	0.000	0.000	0.000	80	512	7766	7630	-0.555	Error	Error	3145	4621	0	0	3086	4544	0	0	0	0
2	16	10	"MRPL8"	"YJL063C"	8920	31800	100	5085	5104	1203	88	95	35	100	100	0	6161	6159	1299	142	147	43	100	100	0	0	0	0	0	0	0	0	0	0	0	0	0	0	0	0	0	0	0	0.830	0.834	0.834	0.830	1.182	0.838	0.913	0.000	0.000	0.000	0.000	0.000	0.000	0.000	0.000	0.000	0.000	0.000	0.000	0.000	0.000	80	512	11016	11033	-0.268	Error	Error	4997	6019	0	0	5016	6017	0	0	0	0
2	17	10	"PRY1"	"YJL079C"	9120	31800	100	2460	2575	506	76	84	37	100	100	0	1697	1703	239	130	136	35	100	100	0	0	0	0	0	0	0	0	0	0	0	0	0	0	0	0	0	0	0	1.521	1.589	1.525	1.576	1.245	1.702	0.883	0.000	0.000	0.000	0.000	0.000	0.000	0.000	0.000	0.000	0.000	0.000	0.000	0.000	0.000	80	520	3951	4072	0.605	Error	Error	2384	1567	0	0	2499	1573	0	0	0	0
2	18	10	"BCK1"	"YJL095W"	9310	31800	90	2190	2089	494	65	84	127	100	100	0	2303	2307	733	123	155	209	100	100	0	0	0	0	0	0	0	0	0	0	0	0	0	0	0	0	0	0	0	0.975	0.927	0.998	0.957	1.211	0.882	0.940	0.000	0.000	0.000	0.000	0.000	0.000	0.000	0.000	0.000	0.000	0.000	0.000	0.000	0.000	52	414	4305	4208	-0.037	Error	Error	2125	2180	0	0	2024	2184	0	0	0	0
2	19	10	"CCT7"	"YJL111W"	9520	31810	100	6586	6316	1429	68	87	113	100	100	0	10592	10271	2471	129	163	188	100	100	0	0	0	0	0	0	0	0	0	0	0	0	0	0	0	0	0	0	0	0.623	0.616	0.605	0.615	1.215	0.613	0.927	0.000	0.000	0.000	0.000	0.000	0.000	0.000	0.000	0.000	0.000	0.000	0.000	0.000	0.000	80	527	16981	16390	-0.683	Error	Error	6518	10463	0	0	6248	10142	0	0	0	0
2	20	10	"SPT10"	"YJL127C"	9710	31800	90	773	769	190	70	81	50	100	100	0	775	779	190	130	147	80	100	100	0	0	0	0	0	0	0	0	0	0	0	0	0	0	0	0	0	0	0	1.090	1.077	1.113	1.090	1.266	1.075	0.892	0.000	0.000	0.000	0.000	0.000	0.000	0.000	0.000	0.000	0.000	0.000	0.000	0.000	0.000	52	408	1348	1348	0.124	Error	Error	703	645	0	0	699	649	0	0	0	0
2	21	10	"TIM17"	"YJL143W"	9920	31810	100	12862	12947	2044	70	83	63	100	100	0	11301	11177	1660	129	150	145	100	100	0	0	0	0	0	0	0	0	0	0	0	0	0	0	0	0	0	0	0	1.145	1.166	1.144	1.166	1.173	1.157	0.931	0.000	0.000	0.000	0.000	0.000	0.000	0.000	0.000	0.000	0.000	0.000	0.000	0.000	0.000	80	546	23964	23925	0.195	Error	Error	12792	11172	0	0	12877	11048	0	0	0	0
2	1	11	""	"YJL065C"	5910	32000	110	2636	2553	471	59	68	63	100	100	0	3669	3384	942	109	121	100	100	98	0	0	0	0	0	0	0	0	0	0	0	0	0	0	0	0	0	0	0	0.724	0.762	0.725	0.808	1.398	0.730	0.936	0.000	0.000	0.000	0.000	0.000	0.000	0.000	0.000	0.000	0.000	0.000	0.000	0.000	0.000	80	588	6137	5769	-0.466	Error	Error	2577	3560	0	0	2494	3275	0	0	0	0
2	2	11	"ARP4"	"YJL081C"	6110	32000	100	4831	4524	1037	58	67	59	100	100	0	3625	3465	1023	110	123	93	100	100	0	0	0	0	0	0	0	0	0	0	0	0	0	0	0	0	0	0	0	1.358	1.331	1.307	1.388	1.368	1.313	0.921	0.000	0.000	0.000	0.000	0.000	0.000	0.000	0.000	0.000	0.000	0.000	0.000	0.000	0.000	80	518	8288	7821	0.441	Error	Error	4773	3515	0	0	4466	3355	0	0	0	0
2	3	11	""	"YJL097W"	6320	31990	110	13918	14618	4398	58	69	69	100	100	0	8506	8217	2381	110	118	53	100	100	0	0	0	0	0	0	0	0	0	0	0	0	0	0	0	0	0	0	0	1.651	1.796	1.745	1.827	1.310	1.901	0.918	0.000	0.000	0.000	0.000	0.000	0.000	0.000	0.000	0.000	0.000	0.000	0.000	0.000	0.000	80	585	22256	22667	0.723	Error	Error	13860	8396	0	0	14560	8107	0	0	0	0
2	4	11	""	"YJL113W"	6510	32000	100	3045	2906	876	61	69	31	100	100	0	2685	2624	972	114	122	50	100	100	0	0	0	0	0	0	0	0	0	0	0	0	0	0	0	0	0	0	0	1.161	1.133	1.155	1.217	1.359	1.079	0.957	0.000	0.000	0.000	0.000	0.000	0.000	0.000	0.000	0.000	0.000	0.000	0.000	0.000	0.000	80	503	5555	5355	0.215	Error	Error	2984	2571	0	0	2845	2510	0	0	0	0
2	5	11	"TRK1"	"YJL129C"	6700	31990	90	4283	4180	797	60	183	641	100	100	0	4365	4340	1226	116	255	697	100	98	0	0	0	0	0	0	0	0	0	0	0	0	0	0	0	0	0	0	0	0.994	0.975	0.948	1.012	1.325	0.928	0.924	0.000	0.000	0.000	0.000	0.000	0.000	0.000	0.000	0.000	0.000	0.000	0.000	0.000	0.000	52	414	8472	8344	-0.009	Error	Error	4223	4249	0	0	4120	4224	0	0	0	0
2	6	11	""	"YJL145W"	6920	32000	100	5048	5319	1054	60	87	265	100	100	0	7233	7381	1331	116	152	300	100	100	0	0	0	0	0	0	0	0	0	0	0	0	0	0	0	0	0	0	0	0.701	0.724	0.713	0.722	1.143	0.717	0.922	0.000	0.000	0.000	0.000	0.000	0.000	0.000	0.000	0.000	0.000	0.000	0.000	0.000	0.000	80	519	12105	12524	-0.513	Error	Error	4988	7117	0	0	5259	7265	0	0	0	0
2	7	11	"OAR1"	"YKL055C"	7120	31990	100	491	493	107	59	63	22	100	100	0	766	768	160	118	122	31	100	100	0	0	0	0	0	0	0	0	0	0	0	0	0	0	0	0	0	0	0	0.667	0.668	0.667	0.675	1.323	0.675	0.885	0.000	0.000	0.000	0.000	0.000	0.000	0.000	0.000	0.000	0.000	0.000	0.000	0.000	0.000	80	506	1080	1084	-0.585	Error	Error	432	648	0	0	434	650	0	0	0	0
2	8	11	""	"YKL071W"	7320	32000	100	3403	3373	709	62	66	23	100	100	0	1628	1597	309	120	130	81	100	100	0	0	0	0	0	0	0	0	0	0	0	0	0	0	0	0	0	0	0	2.216	2.242	2.252	2.241	1.182	2.300	0.937	0.000	0.000	0.000	0.000	0.000	0.000	0.000	0.000	0.000	0.000	0.000	0.000	0.000	0.000	80	499	4849	4788	1.148	Error	Error	3341	1508	0	0	3311	1477	0	0	0	0
2	9	11	"CYT2"	"YKL087C"	7510	32000	100	10412	9813	2564	67	80	81	100	100	0	7989	7406	2489	123	175	417	100	98	0	0	0	0	0	0	0	0	0	0	0	0	0	0	0	0	0	0	0	1.315	1.338	1.279	1.398	1.381	1.298	0.928	0.000	0.000	0.000	0.000	0.000	0.000	0.000	0.000	0.000	0.000	0.000	0.000	0.000	0.000	80	506	18211	17029	0.395	Error	Error	10345	7866	0	0	9746	7283	0	0	0	0
2	10	11	""	"YKL102C"	7720	32000	100	499	504	87	67	75	65	100	100	0	403	400	69	125	155	170	95	18	0	0	0	0	0	0	0	0	0	0	0	0	0	0	0	0	0	0	0	1.554	1.589	1.580	1.617	1.357	1.521	0.648	0.000	0.000	0.000	0.000	0.000	0.000	0.000	0.000	0.000	0.000	0.000	0.000	0.000	0.000	80	514	710	712	0.636	Error	Error	432	278	0	0	437	275	0	0	0	0
2	11	11	""	"YKL118W"	7920	32000	100	867	888	197	59	62	17	100	100	0	819	846	166	120	125	43	100	100	0	0	0	0	0	0	0	0	0	0	0	0	0	0	0	0	0	0	0	1.156	1.142	1.151	1.135	1.241	1.152	0.900	0.000	0.000	0.000	0.000	0.000	0.000	0.000	0.000	0.000	0.000	0.000	0.000	0.000	0.000	80	505	1507	1555	0.209	Error	Error	808	699	0	0	829	726	0	0	0	0
2	12	11	"1-Oct"	"YKL134C"	8120	32000	100	1916	1991	490	60	61	17	100	100	0	1224	1247	422	117	120	21	100	100	0	0	0	0	0	0	0	0	0	0	0	0	0	0	0	0	0	0	0	1.677	1.709	1.748	1.789	1.350	1.667	0.909	0.000	0.000	0.000	0.000	0.000	0.000	0.000	0.000	0.000	0.000	0.000	0.000	0.000	0.000	80	504	2963	3061	0.746	Error	Error	1856	1107	0	0	1931	1130	0	0	0	0
2	13	11	"NUP120"	"YKL057C"	8320	32000	100	2655	2695	724	68	72	22	100	100	0	2723	2682	889	126	129	31	100	100	0	0	0	0	0	0	0	0	0	0	0	0	0	0	0	0	0	0	0	0.996	1.028	1.026	1.075	1.371	0.980	0.911	0.000	0.000	0.000	0.000	0.000	0.000	0.000	0.000	0.000	0.000	0.000	0.000	0.000	0.000	80	504	5184	5183	-0.006	Error	Error	2587	2597	0	0	2627	2556	0	0	0	0
2	14	11	"LHS1"	"YKL073W"	8520	32000	100	2072	2037	563	74	75	21	100	100	0	3081	2896	879	131	133	30	100	100	0	0	0	0	0	0	0	0	0	0	0	0	0	0	0	0	0	0	0	0.677	0.710	0.711	0.722	1.283	0.681	0.909	0.000	0.000	0.000	0.000	0.000	0.000	0.000	0.000	0.000	0.000	0.000	0.000	0.000	0.000	80	505	4948	4728	-0.562	Error	Error	1998	2950	0	0	1963	2765	0	0	0	0
2	15	11	"MIF2"	"YKL089W"	8720	32000	100	2054	2015	344	67	69	18	100	100	0	1447	1422	328	124	126	22	100	100	0	0	0	0	0	0	0	0	0	0	0	0	0	0	0	0	0	0	0	1.502	1.501	1.519	1.532	1.285	1.490	0.902	0.000	0.000	0.000	0.000	0.000	0.000	0.000	0.000	0.000	0.000	0.000	0.000	0.000	0.000	80	512	3310	3246	0.587	Error	Error	1987	1323	0	0	1948	1298	0	0	0	0
2	16	11	"GFA1"	"YKL104C"	8920	32000	110	11305	11013	2802	71	75	23	100	100	0	3288	3315	1182	127	129	26	100	100	0	0	0	0	0	0	0	0	0	0	0	0	0	0	0	0	0	0	0	3.554	3.432	3.502	3.683	1.477	3.395	0.920	0.000	0.000	0.000	0.000	0.000	0.000	0.000	0.000	0.000	0.000	0.000	0.000	0.000	0.000	80	576	14395	14130	1.829	Error	Error	11234	3161	0	0	10942	3188	0	0	0	0
2	17	11	"OAC1"	"YKL120W"	9120	32010	100	1228	1309	538	74	78	25	100	100	0	2075	2300	1164	130	135	32	100	100	0	0	0	0	0	0	0	0	0	0	0	0	0	0	0	0	0	0	0	0.593	0.569	0.599	0.605	1.474	0.518	0.880	0.000	0.000	0.000	0.000	0.000	0.000	0.000	0.000	0.000	0.000	0.000	0.000	0.000	0.000	80	513	3099	3405	-0.753	Error	Error	1154	1945	0	0	1235	2170	0	0	0	0
2	18	11	""	"YKL136W"	9320	32010	100	5228	5032	1230	59	61	17	100	100	0	4064	4063	1289	120	122	23	100	100	0	0	0	0	0	0	0	0	0	0	0	0	0	0	0	0	0	0	0	1.311	1.261	1.271	1.303	1.233	1.208	0.945	0.000	0.000	0.000	0.000	0.000	0.000	0.000	0.000	0.000	0.000	0.000	0.000	0.000	0.000	80	518	9113	8916	0.390	Error	Error	5169	3944	0	0	4973	3943	0	0	0	0
2	19	11	""	"YKL059C"	9520	32010	100	1974	2015	461	63	77	49	100	100	0	1937	1899	526	122	144	76	100	100	0	0	0	0	0	0	0	0	0	0	0	0	0	0	0	0	0	0	0	1.053	1.098	1.110	1.128	1.325	1.074	0.901	0.000	0.000	0.000	0.000	0.000	0.000	0.000	0.000	0.000	0.000	0.000	0.000	0.000	0.000	80	504	3726	3729	0.074	Error	Error	1911	1815	0	0	1952	1777	0	0	0	0
2	20	11	""	"YKL075C"	9720	32010	100	2343	2358	694	70	81	48	100	100	0	1926	1953	697	129	148	74	100	100	0	0	0	0	0	0	0	0	0	0	0	0	0	0	0	0	0	0	0	1.265	1.254	1.281	1.299	1.331	1.219	0.903	0.000	0.000	0.000	0.000	0.000	0.000	0.000	0.000	0.000	0.000	0.000	0.000	0.000	0.000	80	518	4070	4112	0.339	Error	Error	2273	1797	0	0	2288	1824	0	0	0	0
2	21	11	""	"YKL091C"	9920	32010	100	4455	4576	1256	70	74	30	100	100	0	1555	1565	397	126	133	38	100	100	0	0	0	0	0	0	0	0	0	0	0	0	0	0	0	0	0	0	0	3.069	3.131	3.032	3.133	1.269	3.227	0.914	0.000	0.000	0.000	0.000	0.000	0.000	0.000	0.000	0.000	0.000	0.000	0.000	0.000	0.000	80	518	5814	5945	1.618	Error	Error	4385	1429	0	0	4506	1439	0	0	0	0
2	1	12	"AAT1"	"YKL106W"	5920	32190	100	2294	2270	589	58	63	27	100	100	0	4779	4680	1288	111	112	22	100	100	0	0	0	0	0	0	0	0	0	0	0	0	0	0	0	0	0	0	0	0.479	0.484	0.487	0.490	1.259	0.457	0.909	0.000	0.000	0.000	0.000	0.000	0.000	0.000	0.000	0.000	0.000	0.000	0.000	0.000	0.000	80	518	6904	6781	-1.062	Error	Error	2236	4668	0	0	2212	4569	0	0	0	0
2	2	12	"SRP21"	"YKL122C"	6120	32190	110	6781	6691	2421	55	57	16	100	100	0	4693	4882	2070	107	108	20	100	100	0	0	0	0	0	0	0	0	0	0	0	0	0	0	0	0	0	0	0	1.467	1.390	1.406	1.427	1.329	1.354	0.917	0.000	0.000	0.000	0.000	0.000	0.000	0.000	0.000	0.000	0.000	0.000	0.000	0.000	0.000	80	556	11312	11411	0.553	Error	Error	6726	4586	0	0	6636	4775	0	0	0	0
2	3	12	"MRPL31"	"YKL138C"	6310	32200	100	8211	8317	2028	54	61	68	100	100	0	8366	8164	2241	105	121	167	100	100	0	0	0	0	0	0	0	0	0	0	0	0	0	0	0	0	0	0	0	0.987	1.025	1.030	1.039	1.281	0.993	0.921	0.000	0.000	0.000	0.000	0.000	0.000	0.000	0.000	0.000	0.000	0.000	0.000	0.000	0.000	80	512	16418	16322	-0.018	Error	Error	8157	8261	0	0	8263	8059	0	0	0	0
2	4	12	""	"YKL061W"	6520	32190	110	2392	2393	351	58	66	66	100	100	0	2025	2004	395	111	126	160	100	100	0	0	0	0	0	0	0	0	0	0	0	0	0	0	0	0	0	0	0	1.219	1.233	1.224	1.249	1.179	1.213	0.944	0.000	0.000	0.000	0.000	0.000	0.000	0.000	0.000	0.000	0.000	0.000	0.000	0.000	0.000	80	565	4248	4228	0.286	Error	Error	2334	1914	0	0	2335	1893	0	0	0	0
2	5	12	""	"YKL077W"	6710	32200	100	8014	8192	1468	61	73	60	100	100	0	12275	12161	2020	113	139	211	100	100	0	0	0	0	0	0	0	0	0	0	0	0	0	0	0	0	0	0	0	0.654	0.675	0.660	0.674	1.183	0.675	0.926	0.000	0.000	0.000	0.000	0.000	0.000	0.000	0.000	0.000	0.000	0.000	0.000	0.000	0.000	80	519	20115	20179	-0.613	Error	Error	7953	12162	0	0	8131	12048	0	0	0	0
2	6	12	"MBR1"	"YKL093W"	6920	32190	110	2445	2729	755	60	73	58	100	100	0	1875	1849	543	115	138	201	97	96	0	0	0	0	0	0	0	0	0	0	0	0	0	0	0	0	0	0	0	1.355	1.539	1.503	1.633	1.661	1.704	0.855	0.000	0.000	0.000	0.000	0.000	0.000	0.000	0.000	0.000	0.000	0.000	0.000	0.000	0.000	80	575	4145	4403	0.438	Error	Error	2385	1760	0	0	2669	1734	0	0	0	0
2	7	12	"SLD2"	"YKL108W"	7120	32200	100	1246	1293	313	57	61	22	100	100	0	1248	1291	286	113	117	24	100	100	0	0	0	0	0	0	0	0	0	0	0	0	0	0	0	0	0	0	0	1.048	1.049	1.023	1.046	1.202	1.059	0.903	0.000	0.000	0.000	0.000	0.000	0.000	0.000	0.000	0.000	0.000	0.000	0.000	0.000	0.000	80	505	2324	2414	0.067	Error	Error	1189	1135	0	0	1236	1178	0	0	0	0
2	8	12	"SSH4"	"YKL124W"	7310	32200	100	1928	1970	432	59	63	34	100	100	0	1614	1686	353	115	122	71	100	100	0	0	0	0	0	0	0	0	0	0	0	0	0	0	0	0	0	0	0	1.247	1.216	1.176	1.222	1.303	1.222	0.908	0.000	0.000	0.000	0.000	0.000	0.000	0.000	0.000	0.000	0.000	0.000	0.000	0.000	0.000	80	506	3368	3482	0.318	Error	Error	1869	1499	0	0	1911	1571	0	0	0	0
2	9	12	"TGL1"	"YKL140W"	7520	32200	100	4072	4310	891	59	64	35	100	100	0	4468	4601	833	114	121	72	100	100	0	0	0	0	0	0	0	0	0	0	0	0	0	0	0	0	0	0	0	0.922	0.947	0.955	0.943	1.169	0.952	0.911	0.000	0.000	0.000	0.000	0.000	0.000	0.000	0.000	0.000	0.000	0.000	0.000	0.000	0.000	80	506	8367	8738	-0.118	Error	Error	4013	4354	0	0	4251	4487	0	0	0	0
2	10	12	""	"YLR040C"	7710	32200	100	2621	2609	524	58	61	20	100	100	0	572	572	127	115	117	23	100	100	0	0	0	0	0	0	0	0	0	0	0	0	0	0	0	0	0	0	0	5.608	5.582	5.923	5.701	1.384	5.775	0.861	0.000	0.000	0.000	0.000	0.000	0.000	0.000	0.000	0.000	0.000	0.000	0.000	0.000	0.000	80	506	3020	3008	2.488	Error	Error	2563	457	0	0	2551	457	0	0	0	0
2	11	12	"ERG3"	"YLR056W"	7920	32200	100	21169	19750	4601	58	62	24	100	100	0	14204	13530	3220	115	117	22	100	100	0	0	0	0	0	0	0	0	0	0	0	0	0	0	0	0	0	0	0	1.498	1.468	1.476	1.480	1.246	1.476	0.937	0.000	0.000	0.000	0.000	0.000	0.000	0.000	0.000	0.000	0.000	0.000	0.000	0.000	0.000	80	512	35200	33107	0.583	Error	Error	21111	14089	0	0	19692	13415	0	0	0	0
2	12	12	""	"YLR072W"	8120	32200	100	554	529	178	63	68	25	100	100	0	493	616	260	119	121	21	100	100	0	0	0	0	0	0	0	0	0	0	0	0	0	0	0	0	0	0	0	1.313	0.938	0.924	0.999	1.481	0.853	0.857	0.000	0.000	0.000	0.000	0.000	0.000	0.000	0.000	0.000	0.000	0.000	0.000	0.000	0.000	80	504	865	963	0.393	Error	Error	491	374	0	0	466	497	0	0	0	0
2	13	12	"GAA1"	"YLR088W"	8320	32200	100	1937	1956	554	78	80	20	100	100	0	1657	1740	601	133	135	23	100	100	0	0	0	0	0	0	0	0	0	0	0	0	0	0	0	0	0	0	0	1.220	1.169	1.194	1.192	1.259	1.133	0.906	0.000	0.000	0.000	0.000	0.000	0.000	0.000	0.000	0.000	0.000	0.000	0.000	0.000	0.000	80	504	3383	3485	0.287	Error	Error	1859	1524	0	0	1878	1607	0	0	0	0
2	14	12	""	"YLR104W"	8520	32200	100	6144	5884	1676	75	78	21	100	100	0	7226	6580	2322	130	132	24	100	100	0	0	0	0	0	0	0	0	0	0	0	0	0	0	0	0	0	0	0	0.855	0.901	0.906	0.942	1.324	0.852	0.933	0.000	0.000	0.000	0.000	0.000	0.000	0.000	0.000	0.000	0.000	0.000	0.000	0.000	0.000	80	505	13165	12259	-0.226	Error	Error	6069	7096	0	0	5809	6450	0	0	0	0
2	15	12	"YPS1"	"YLR120C"	8720	32210	110	10327	9806	2577	69	74	36	100	100	0	4638	4422	1216	124	128	30	100	100	0	0	0	0	0	0	0	0	0	0	0	0	0	0	0	0	0	0	0	2.272	2.265	2.266	2.296	1.272	2.332	0.919	0.000	0.000	0.000	0.000	0.000	0.000	0.000	0.000	0.000	0.000	0.000	0.000	0.000	0.000	80	566	14772	14035	1.184	Error	Error	10258	4514	0	0	9737	4298	0	0	0	0
2	16	12	""	"YLR042C"	8920	32210	110	1623	1605	441	66	71	37	100	100	0	596	582	120	125	128	30	100	98	0	0	0	0	0	0	0	0	0	0	0	0	0	0	0	0	0	0	0	3.306	3.368	3.460	3.373	1.539	3.964	0.785	0.000	0.000	0.000	0.000	0.000	0.000	0.000	0.000	0.000	0.000	0.000	0.000	0.000	0.000	80	566	2028	1996	1.725	Error	Error	1557	471	0	0	1539	457	0	0	0	0
2	17	12	"SHM2"	"YLR058C"	9120	32210	100	4692	4596	1329	66	72	25	100	100	0	26614	25633	7758	124	134	79	100	100	0	0	0	0	0	0	0	0	0	0	0	0	0	0	0	0	0	0	0	0.175	0.178	0.176	0.180	1.270	0.169	0.911	0.000	0.000	0.000	0.000	0.000	0.000	0.000	0.000	0.000	0.000	0.000	0.000	0.000	0.000	80	512	31116	30039	-2.518	Error	Error	4626	26490	0	0	4530	25509	0	0	0	0
2	18	12	""	"YLR074C"	9320	32210	100	4502	4672	1599	64	69	26	100	100	0	4983	5257	2232	123	145	133	100	100	0	0	0	0	0	0	0	0	0	0	0	0	0	0	0	0	0	0	0	0.913	0.898	0.921	0.939	1.323	0.828	0.920	0.000	0.000	0.000	0.000	0.000	0.000	0.000	0.000	0.000	0.000	0.000	0.000	0.000	0.000	80	504	9298	9742	-0.131	Error	Error	4438	4860	0	0	4608	5134	0	0	0	0
2	19	12	"XDJ1"	"YLR090W"	9520	32210	100	3004	3022	796	63	66	20	100	100	0	2281	2343	767	122	128	36	100	100	0	0	0	0	0	0	0	0	0	0	0	0	0	0	0	0	0	0	0	1.362	1.332	1.370	1.363	1.252	1.292	0.920	0.000	0.000	0.000	0.000	0.000	0.000	0.000	0.000	0.000	0.000	0.000	0.000	0.000	0.000	80	504	5100	5180	0.446	Error	Error	2941	2159	0	0	2959	2221	0	0	0	0
2	20	12	""	"YLR106C"	9720	32210	100	3993	3739	1388	64	68	25	100	100	0	4296	4148	2019	123	130	41	100	100	0	0	0	0	0	0	0	0	0	0	0	0	0	0	0	0	0	0	0	0.942	0.913	0.921	0.988	1.392	0.848	0.918	0.000	0.000	0.000	0.000	0.000	0.000	0.000	0.000	0.000	0.000	0.000	0.000	0.000	0.000	80	504	8102	7700	-0.087	Error	Error	3929	4173	0	0	3675	4025	0	0	0	0
2	21	12	""	"YLR122C"	9920	32210	100	683	684	143	69	74	27	100	100	0	863	876	198	128	134	41	100	100	0	0	0	0	0	0	0	0	0	0	0	0	0	0	0	0	0	0	0	0.835	0.822	0.807	0.831	1.282	0.794	0.872	0.000	0.000	0.000	0.000	0.000	0.000	0.000	0.000	0.000	0.000	0.000	0.000	0.000	0.000	80	518	1349	1363	-0.260	Error	Error	614	735	0	0	615	748	0	0	0	0
2	1	13	"PDC1"	"YLR044C"	5910	32400	100	11513	11226	2525	61	69	36	100	100	0	13483	13226	3496	111	121	50	100	100	0	0	0	0	0	0	0	0	0	0	0	0	0	0	0	0	0	0	0	0.856	0.851	0.833	0.863	1.183	0.822	0.939	0.000	0.000	0.000	0.000	0.000	0.000	0.000	0.000	0.000	0.000	0.000	0.000	0.000	0.000	80	526	24824	24280	-0.224	Error	Error	11452	13372	0	0	11165	13115	0	0	0	0
2	2	13	"FRS1"	"YLR060W"	6120	32400	100	12673	12285	2676	56	64	35	100	100	0	16179	15690	4276	105	114	49	100	100	0	0	0	0	0	0	0	0	0	0	0	0	0	0	0	0	0	0	0	0.785	0.785	0.786	0.798	1.232	0.761	0.937	0.000	0.000	0.000	0.000	0.000	0.000	0.000	0.000	0.000	0.000	0.000	0.000	0.000	0.000	80	504	28691	27814	-0.349	Error	Error	12617	16074	0	0	12229	15585	0	0	0	0
2	3	13	""	"YLR076C"	6310	32400	100	22646	21045	6367	56	59	26	100	100	0	29181	26101	9685	106	114	88	100	100	0	0	0	0	0	0	0	0	0	0	0	0	0	0	0	0	0	0	0	0.777	0.807	0.801	0.834	1.247	0.767	0.944	0.000	0.000	0.000	0.000	0.000	0.000	0.000	0.000	0.000	0.000	0.000	0.000	0.000	0.000	80	504	51665	46984	-0.364	Error	Error	22590	29075	0	0	20989	25995	0	0	0	0
2	4	13	"SUL2"	"YLR092W"	6520	32400	100	2163	2067	806	56	59	26	100	100	0	1885	1867	828	109	114	86	100	100	0	0	0	0	0	0	0	0	0	0	0	0	0	0	0	0	0	0	0	1.186	1.144	1.196	1.171	1.361	1.098	0.913	0.000	0.000	0.000	0.000	0.000	0.000	0.000	0.000	0.000	0.000	0.000	0.000	0.000	0.000	80	520	3883	3769	0.247	Error	Error	2107	1776	0	0	2011	1758	0	0	0	0
2	5	13	""	"YLR108C"	6720	32400	100	2005	2092	626	56	56	14	100	100	0	989	1019	226	107	108	20	100	100	0	0	0	0	0	0	0	0	0	0	0	0	0	0	0	0	0	0	0	2.210	2.232	2.319	2.187	1.259	2.337	0.924	0.000	0.000	0.000	0.000	0.000	0.000	0.000	0.000	0.000	0.000	0.000	0.000	0.000	0.000	80	506	2831	2948	1.144	Error	Error	1949	882	0	0	2036	912	0	0	0	0
2	6	13	""	"YLR124W"	6920	32400	100	426	425	75	55	55	13	100	100	0	475	473	112	107	110	32	100	98	0	0	0	0	0	0	0	0	0	0	0	0	0	0	0	0	0	0	0	1.008	1.011	1.047	1.049	1.412	0.960	0.841	0.000	0.000	0.000	0.000	0.000	0.000	0.000	0.000	0.000	0.000	0.000	0.000	0.000	0.000	80	513	739	736	0.012	Error	Error	371	368	0	0	370	366	0	0	0	0
2	7	13	""	"YLR046C"	7120	32400	100	2963	2783	854	55	55	13	100	100	0	12461	11866	4169	109	113	30	100	100	0	0	0	0	0	0	0	0	0	0	0	0	0	0	0	0	0	0	0	0.235	0.232	0.230	0.239	1.297	0.218	0.931	0.000	0.000	0.000	0.000	0.000	0.000	0.000	0.000	0.000	0.000	0.000	0.000	0.000	0.000	80	505	15260	14485	-2.087	Error	Error	2908	12352	0	0	2728	11757	0	0	0	0
2	8	13	""	"YLR062C"	7320	32400	100	5683	5524	2068	56	56	14	100	100	0	8315	7688	3085	114	115	19	100	100	0	0	0	0	0	0	0	0	0	0	0	0	0	0	0	0	0	0	0	0.686	0.722	0.704	0.741	1.362	0.690	0.920	0.000	0.000	0.000	0.000	0.000	0.000	0.000	0.000	0.000	0.000	0.000	0.000	0.000	0.000	80	498	13828	13042	-0.543	Error	Error	5627	8201	0	0	5468	7574	0	0	0	0
2	9	13	"BOS1"	"YLR078C"	7510	32400	100	4476	4595	874	57	64	41	100	100	0	2906	2896	571	117	124	68	100	100	0	0	0	0	0	0	0	0	0	0	0	0	0	0	0	0	0	0	0	1.584	1.633	1.598	1.644	1.217	1.652	0.923	0.000	0.000	0.000	0.000	0.000	0.000	0.000	0.000	0.000	0.000	0.000	0.000	0.000	0.000	80	506	7208	7317	0.664	Error	Error	4419	2789	0	0	4538	2779	0	0	0	0
2	10	13	"GIS3"	"YLR094C"	7720	32400	100	2560	2448	634	56	62	40	100	100	0	5149	4947	1460	113	119	68	100	100	0	0	0	0	0	0	0	0	0	0	0	0	0	0	0	0	0	0	0	0.497	0.495	0.500	0.503	1.231	0.477	0.931	0.000	0.000	0.000	0.000	0.000	0.000	0.000	0.000	0.000	0.000	0.000	0.000	0.000	0.000	80	513	7540	7226	-1.008	Error	Error	2504	5036	0	0	2392	4834	0	0	0	0
2	11	13	""	"YLR110C"	7920	32400	100	17682	19709	7813	58	60	17	100	100	0	7208	8518	3818	113	114	23	100	100	0	0	0	0	0	0	0	0	0	0	0	0	0	0	0	0	0	0	0	2.484	2.338	2.395	2.409	1.259	2.303	0.931	0.000	0.000	0.000	0.000	0.000	0.000	0.000	0.000	0.000	0.000	0.000	0.000	0.000	0.000	80	513	24719	28056	1.313	Error	Error	17624	7095	0	0	19651	8405	0	0	0	0
2	12	13	""	"YLR126C"	8120	32400	100	1721	1701	214	65	67	20	100	100	0	1547	1548	194	120	122	25	100	100	0	0	0	0	0	0	0	0	0	0	0	0	0	0	0	0	0	0	0	1.160	1.146	1.124	1.146	1.165	1.131	0.932	0.000	0.000	0.000	0.000	0.000	0.000	0.000	0.000	0.000	0.000	0.000	0.000	0.000	0.000	80	504	3083	3064	0.215	Error	Error	1656	1427	0	0	1636	1428	0	0	0	0
2	13	13	""	"YLR423C"	8320	32400	100	2040	2090	442	78	80	21	100	100	0	1159	1180	229	133	136	24	100	100	0	0	0	0	0	0	0	0	0	0	0	0	0	0	0	0	0	0	0	1.912	1.922	1.944	1.923	1.214	1.926	0.912	0.000	0.000	0.000	0.000	0.000	0.000	0.000	0.000	0.000	0.000	0.000	0.000	0.000	0.000	80	504	2988	3059	0.935	Error	Error	1962	1026	0	0	2012	1047	0	0	0	0
2	14	13	"MRPL4"	"YLR439W"	8520	32400	100	1960	2035	560	76	79	22	100	100	0	2701	2715	634	131	134	24	100	100	0	0	0	0	0	0	0	0	0	0	0	0	0	0	0	0	0	0	0	0.733	0.758	0.744	0.751	1.199	0.744	0.919	0.000	0.000	0.000	0.000	0.000	0.000	0.000	0.000	0.000	0.000	0.000	0.000	0.000	0.000	80	512	4454	4543	-0.448	Error	Error	1884	2570	0	0	1959	2584	0	0	0	0
2	15	13	""	"YLR455W"	8720	32400	100	3232	3150	732	67	70	22	100	100	0	4237	4149	993	125	126	21	100	100	0	0	0	0	0	0	0	0	0	0	0	0	0	0	0	0	0	0	0	0.770	0.766	0.754	0.771	1.176	0.746	0.927	0.000	0.000	0.000	0.000	0.000	0.000	0.000	0.000	0.000	0.000	0.000	0.000	0.000	0.000	80	504	7277	7107	-0.378	Error	Error	3165	4112	0	0	3083	4024	0	0	0	0
2	16	13	"GLO1"	"YML004C"	8920	32400	110	9650	9756	2668	66	68	20	100	100	0	7747	7256	2325	125	125	22	100	100	0	0	0	0	0	0	0	0	0	0	0	0	0	0	0	0	0	0	0	1.257	1.359	1.369	1.423	1.415	1.354	0.922	0.000	0.000	0.000	0.000	0.000	0.000	0.000	0.000	0.000	0.000	0.000	0.000	0.000	0.000	80	583	17206	16821	0.330	Error	Error	9584	7622	0	0	9690	7131	0	0	0	0
2	17	13	"PSP2"	"YML017W"	9130	32410	80	290	292	112	59	63	20	100	100	0	388	405	159	118	125	55	98	92	0	0	0	0	0	0	0	0	0	0	0	0	0	0	0	0	0	0	0	0.856	0.812	0.880	0.836	1.512	0.631	0.642	0.000	0.000	0.000	0.000	0.000	0.000	0.000	0.000	0.000	0.000	0.000	0.000	0.000	0.000	52	340	501	520	-0.225	Error	Error	231	270	0	0	233	287	0	0	0	0
2	18	13	""	"YML032C-A"	9320	32410	100	1645	1647	389	65	71	26	100	100	0	1322	1326	479	122	141	119	100	98	0	0	0	0	0	0	0	0	0	0	0	0	0	0	0	0	0	0	0	1.317	1.314	1.366	1.390	1.415	1.209	0.856	0.000	0.000	0.000	0.000	0.000	0.000	0.000	0.000	0.000	0.000	0.000	0.000	0.000	0.000	80	504	2780	2786	0.397	Error	Error	1580	1200	0	0	1582	1204	0	0	0	0
2	19	13	"TUS1"	"YLR425W"	9520	32410	100	2474	2426	621	65	69	21	100	100	0	4231	4143	1308	126	132	41	100	100	0	0	0	0	0	0	0	0	0	0	0	0	0	0	0	0	0	0	0	0.587	0.588	0.590	0.607	1.282	0.554	0.909	0.000	0.000	0.000	0.000	0.000	0.000	0.000	0.000	0.000	0.000	0.000	0.000	0.000	0.000	80	505	6514	6378	-0.769	Error	Error	2409	4105	0	0	2361	4017	0	0	0	0
2	20	13	"RPS1A"	"YLR441C"	9720	32410	100	14115	14432	5775	65	67	19	100	100	0	20107	21984	9480	130	135	34	100	100	0	0	0	0	0	0	0	0	0	0	0	0	0	0	0	0	0	0	0	0.703	0.657	0.687	0.658	1.343	0.623	0.906	0.000	0.000	0.000	0.000	0.000	0.000	0.000	0.000	0.000	0.000	0.000	0.000	0.000	0.000	80	504	34027	36221	-0.508	Error	Error	14050	19977	0	0	14367	21854	0	0	0	0
2	21	13	"NBP1"	"YLR457C"	9920	32410	100	1248	1197	303	74	77	23	100	100	0	1240	1165	359	139	148	68	100	100	0	0	0	0	0	0	0	0	0	0	0	0	0	0	0	0	0	0	0	1.066	1.095	1.090	1.127	1.241	1.047	0.911	0.000	0.000	0.000	0.000	0.000	0.000	0.000	0.000	0.000	0.000	0.000	0.000	0.000	0.000	80	518	2275	2149	0.093	Error	Error	1174	1101	0	0	1123	1026	0	0	0	0
2	1	14	"GIS4"	"YML006C"	5910	32600	100	2495	2524	844	55	58	22	100	100	0	2945	2929	1140	107	111	37	100	100	0	0	0	0	0	0	0	0	0	0	0	0	0	0	0	0	0	0	0	0.860	0.875	0.895	0.904	1.253	0.827	0.936	0.000	0.000	0.000	0.000	0.000	0.000	0.000	0.000	0.000	0.000	0.000	0.000	0.000	0.000	80	518	5278	5291	-0.218	Error	Error	2440	2838	0	0	2469	2822	0	0	0	0
2	2	14	"OST6"	"YML019W"	6120	32590	110	5064	5115	1477	55	59	36	100	100	0	6058	5874	1571	105	108	30	100	100	0	0	0	0	0	0	0	0	0	0	0	0	0	0	0	0	0	0	0	0.841	0.877	0.878	0.877	1.179	0.865	0.939	0.000	0.000	0.000	0.000	0.000	0.000	0.000	0.000	0.000	0.000	0.000	0.000	0.000	0.000	80	566	10962	10829	-0.249	Error	Error	5009	5953	0	0	5060	5769	0	0	0	0
2	3	14	"SRC1"	"YML034W"	6310	32600	100	2288	2335	824	58	61	21	100	100	0	1309	1330	496	110	114	30	100	100	0	0	0	0	0	0	0	0	0	0	0	0	0	0	0	0	0	0	0	1.860	1.866	1.920	1.910	1.235	1.842	0.942	0.000	0.000	0.000	0.000	0.000	0.000	0.000	0.000	0.000	0.000	0.000	0.000	0.000	0.000	80	504	3429	3497	0.895	Error	Error	2230	1199	0	0	2277	1220	0	0	0	0
2	4	14	""	"YLR427W"	6520	32600	100	2216	2244	583	55	58	19	100	100	0	3095	3055	824	107	110	28	100	100	0	0	0	0	0	0	0	0	0	0	0	0	0	0	0	0	0	0	0	0.723	0.743	0.733	0.746	1.287	0.731	0.929	0.000	0.000	0.000	0.000	0.000	0.000	0.000	0.000	0.000	0.000	0.000	0.000	0.000	0.000	80	505	5149	5137	-0.467	Error	Error	2161	2988	0	0	2189	2948	0	0	0	0
2	5	14	"ECM7"	"YLR443W"	6710	32600	100	4270	4357	723	59	63	28	100	100	0	3975	3890	793	112	118	66	100	100	0	0	0	0	0	0	0	0	0	0	0	0	0	0	0	0	0	0	0	1.090	1.138	1.141	1.150	1.187	1.110	0.927	0.000	0.000	0.000	0.000	0.000	0.000	0.000	0.000	0.000	0.000	0.000	0.000	0.000	0.000	80	497	8074	8076	0.124	Error	Error	4211	3863	0	0	4298	3778	0	0	0	0
2	6	14	"CDC91"	"YLR459W"	6910	32600	100	4710	4705	1419	60	67	40	100	100	0	4853	4806	1311	113	127	110	100	100	0	0	0	0	0	0	0	0	0	0	0	0	0	0	0	0	0	0	0	0.981	0.990	0.962	0.984	1.305	0.985	0.915	0.000	0.000	0.000	0.000	0.000	0.000	0.000	0.000	0.000	0.000	0.000	0.000	0.000	0.000	80	506	9390	9338	-0.028	Error	Error	4650	4740	0	0	4645	4693	0	0	0	0
2	7	14	"ERG6"	"YML008C"	7110	32600	100	12068	11840	2748	57	66	41	100	100	0	11724	11148	3492	113	128	113	100	100	0	0	0	0	0	0	0	0	0	0	0	0	0	0	0	0	0	0	0	1.034	1.068	1.046	1.104	1.296	1.035	0.925	0.000	0.000	0.000	0.000	0.000	0.000	0.000	0.000	0.000	0.000	0.000	0.000	0.000	0.000	80	505	23622	22818	0.049	Error	Error	12011	11611	0	0	11783	11035	0	0	0	0
2	8	14	"UNG1"	"YML021C"	7310	32600	100	2585	2716	750	57	62	29	100	100	0	2812	2886	737	113	123	82	100	100	0	0	0	0	0	0	0	0	0	0	0	0	0	0	0	0	0	0	0	0.937	0.959	0.949	0.958	1.236	0.960	0.919	0.000	0.000	0.000	0.000	0.000	0.000	0.000	0.000	0.000	0.000	0.000	0.000	0.000	0.000	80	514	5227	5432	-0.094	Error	Error	2528	2699	0	0	2659	2773	0	0	0	0
2	9	14	""	"YML035C-A"	7520	32600	100	1186	1100	261	58	61	21	100	100	0	825	800	169	114	121	57	100	100	0	0	0	0	0	0	0	0	0	0	0	0	0	0	0	0	0	0	0	1.586	1.519	1.515	1.519	1.227	1.530	0.931	0.000	0.000	0.000	0.000	0.000	0.000	0.000	0.000	0.000	0.000	0.000	0.000	0.000	0.000	80	521	1839	1728	0.666	Error	Error	1128	711	0	0	1042	686	0	0	0	0
2	10	14	"CRN1"	"YLR429W"	7720	32600	100	6583	6544	1523	56	58	17	100	100	0	9160	9082	2151	113	116	19	100	100	0	0	0	0	0	0	0	0	0	0	0	0	0	0	0	0	0	0	0	0.721	0.723	0.721	0.729	1.193	0.712	0.935	0.000	0.000	0.000	0.000	0.000	0.000	0.000	0.000	0.000	0.000	0.000	0.000	0.000	0.000	80	496	15574	15457	-0.471	Error	Error	6527	9047	0	0	6488	8969	0	0	0	0
2	11	14	""	"YLR445W"	7900	32600	90	465	470	96	58	69	60	100	100	0	563	533	132	116	132	83	100	94	0	0	0	0	0	0	0	0	0	0	0	0	0	0	0	0	0	0	0	0.911	0.988	0.974	1.025	1.334	0.870	0.879	0.000	0.000	0.000	0.000	0.000	0.000	0.000	0.000	0.000	0.000	0.000	0.000	0.000	0.000	52	406	854	829	-0.135	Error	Error	407	447	0	0	412	417	0	0	0	0
2	12	14	"PAU4"	"YLR461W"	8120	32600	110	1363	1259	385	65	82	60	100	100	0	1331	1223	343	121	135	66	100	100	0	0	0	0	0	0	0	0	0	0	0	0	0	0	0	0	0	0	0	1.073	1.083	1.096	1.072	1.339	1.135	0.874	0.000	0.000	0.000	0.000	0.000	0.000	0.000	0.000	0.000	0.000	0.000	0.000	0.000	0.000	80	590	2508	2296	0.101	Error	Error	1298	1210	0	0	1194	1102	0	0	0	0
2	13	14	"SPT5"	"YML010W"	8320	32600	100	4342	4167	1627	79	88	39	100	100	0	5699	5259	2151	132	137	30	100	100	0	0	0	0	0	0	0	0	0	0	0	0	0	0	0	0	0	0	0	0.766	0.797	0.805	0.809	1.340	0.775	0.914	0.000	0.000	0.000	0.000	0.000	0.000	0.000	0.000	0.000	0.000	0.000	0.000	0.000	0.000	80	513	9830	9215	-0.385	Error	Error	4263	5567	0	0	4088	5127	0	0	0	0
2	14	14	""	"YML023C"	8520	32610	110	2066	2190	610	76	80	25	100	100	0	3048	3156	717	132	135	26	100	100	0	0	0	0	0	0	0	0	0	0	0	0	0	0	0	0	0	0	0	0.682	0.699	0.686	0.691	1.210	0.687	0.911	0.000	0.000	0.000	0.000	0.000	0.000	0.000	0.000	0.000	0.000	0.000	0.000	0.000	0.000	80	556	4906	5138	-0.551	Error	Error	1990	2916	0	0	2114	3024	0	0	0	0
2	15	14	""	"YML037C"	8710	32610	100	717	700	99	72	75	22	100	100	0	915	916	155	128	132	30	100	100	0	0	0	0	0	0	0	0	0	0	0	0	0	0	0	0	0	0	0	0.820	0.797	0.813	0.804	1.263	0.774	0.909	0.000	0.000	0.000	0.000	0.000	0.000	0.000	0.000	0.000	0.000	0.000	0.000	0.000	0.000	80	505	1432	1416	-0.287	Error	Error	645	787	0	0	628	788	0	0	0	0
2	16	14	""	"YMR187C"	8910	32610	100	1541	1456	455	73	76	23	100	100	0	1237	1170	360	129	132	27	100	100	0	0	0	0	0	0	0	0	0	0	0	0	0	0	0	0	0	0	0	1.325	1.329	1.321	1.346	1.285	1.316	0.896	0.000	0.000	0.000	0.000	0.000	0.000	0.000	0.000	0.000	0.000	0.000	0.000	0.000	0.000	80	528	2576	2424	0.406	Error	Error	1468	1108	0	0	1383	1041	0	0	0	0
2	17	14	"ERG2"	"YMR202W"	9120	32610	100	12968	12516	3985	63	66	20	100	100	0	18611	17922	6582	120	123	25	100	100	0	0	0	0	0	0	0	0	0	0	0	0	0	0	0	0	0	0	0	0.698	0.700	0.691	0.718	1.399	0.682	0.934	0.000	0.000	0.000	0.000	0.000	0.000	0.000	0.000	0.000	0.000	0.000	0.000	0.000	0.000	80	520	31396	30255	-0.519	Error	Error	12905	18491	0	0	12453	17802	0	0	0	0
2	18	14	"TRS130"	"YMR218C"	9320	32610	100	718	705	178	67	71	22	100	100	0	749	746	189	119	122	24	100	100	0	0	0	0	0	0	0	0	0	0	0	0	0	0	0	0	0	0	0	1.033	1.018	1.022	1.026	1.307	1.019	0.898	0.000	0.000	0.000	0.000	0.000	0.000	0.000	0.000	0.000	0.000	0.000	0.000	0.000	0.000	80	496	1281	1265	0.047	Error	Error	651	630	0	0	638	627	0	0	0	0
2	19	14	"RNH1"	"YMR234W"	9510	32610	100	1610	1540	467	63	67	22	100	100	0	1743	1746	728	120	123	29	100	100	0	0	0	0	0	0	0	0	0	0	0	0	0	0	0	0	0	0	0	0.953	0.908	0.915	0.969	1.422	0.846	0.890	0.000	0.000	0.000	0.000	0.000	0.000	0.000	0.000	0.000	0.000	0.000	0.000	0.000	0.000	80	511	3170	3103	-0.069	Error	Error	1547	1623	0	0	1477	1626	0	0	0	0
2	20	14	""	"YMR251W"	9720	32600	90	224	236	71	58	61	17	100	100	0	275	295	111	118	121	25	96	88	0	0	0	0	0	0	0	0	0	0	0	0	0	0	0	0	0	0	0	1.057	1.006	1.176	1.142	1.725	0.918	0.712	0.000	0.000	0.000	0.000	0.000	0.000	0.000	0.000	0.000	0.000	0.000	0.000	0.000	0.000	52	414	323	355	0.080	Error	Error	166	157	0	0	178	177	0	0	0	0
2	21	14	""	"YMR266W"	9920	32610	100	285	285	81	63	65	18	100	100	0	478	496	146	123	128	40	100	100	0	0	0	0	0	0	0	0	0	0	0	0	0	0	0	0	0	0	0	0.625	0.595	0.594	0.600	1.407	0.542	0.806	0.000	0.000	0.000	0.000	0.000	0.000	0.000	0.000	0.000	0.000	0.000	0.000	0.000	0.000	80	526	577	595	-0.677	Error	Error	222	355	0	0	222	373	0	0	0	0
2	1	15	"GCV2"	"YMR189W"	5910	32800	100	1124	1102	360	56	61	34	100	100	0	3326	3257	1297	105	107	23	100	100	0	0	0	0	0	0	0	0	0	0	0	0	0	0	0	0	0	0	0	0.332	0.332	0.336	0.343	1.279	0.303	0.923	0.000	0.000	0.000	0.000	0.000	0.000	0.000	0.000	0.000	0.000	0.000	0.000	0.000	0.000	80	502	4289	4198	-1.593	Error	Error	1068	3221	0	0	1046	3152	0	0	0	0
2	2	15	""	"YMR204C"	6110	32800	100	998	1033	340	58	60	19	100	100	0	853	841	277	109	111	27	100	98	0	0	0	0	0	0	0	0	0	0	0	0	0	0	0	0	0	0	0	1.263	1.332	1.361	1.391	1.437	1.275	0.907	0.000	0.000	0.000	0.000	0.000	0.000	0.000	0.000	0.000	0.000	0.000	0.000	0.000	0.000	80	504	1684	1707	0.337	Error	Error	940	744	0	0	975	732	0	0	0	0
2	3	15	"ERG8"	"YMR220W"	6310	32800	100	5617	5608	1451	59	65	27	100	100	0	5201	5373	1615	112	117	31	100	100	0	0	0	0	0	0	0	0	0	0	0	0	0	0	0	0	0	0	0	1.092	1.055	1.086	1.076	1.255	1.037	0.922	0.000	0.000	0.000	0.000	0.000	0.000	0.000	0.000	0.000	0.000	0.000	0.000	0.000	0.000	80	504	10647	10810	0.127	Error	Error	5558	5089	0	0	5549	5261	0	0	0	0
2	4	15	"TAF17"	"YMR236W"	6510	32800	100	5184	5432	1943	57	61	30	100	100	0	3304	3827	1818	109	116	65	100	100	0	0	0	0	0	0	0	0	0	0	0	0	0	0	0	0	0	0	0	1.605	1.446	1.492	1.537	1.366	1.354	0.917	0.000	0.000	0.000	0.000	0.000	0.000	0.000	0.000	0.000	0.000	0.000	0.000	0.000	0.000	80	506	8322	9093	0.682	Error	Error	5127	3195	0	0	5375	3718	0	0	0	0
2	5	15	""	"YMR252C"	6710	32800	100	1314	1317	330	55	59	29	100	100	0	844	840	237	109	115	67	100	100	0	0	0	0	0	0	0	0	0	0	0	0	0	0	0	0	0	0	0	1.713	1.726	1.756	1.766	1.282	1.700	0.922	0.000	0.000	0.000	0.000	0.000	0.000	0.000	0.000	0.000	0.000	0.000	0.000	0.000	0.000	80	513	1994	1993	0.776	Error	Error	1259	735	0	0	1262	731	0	0	0	0
2	6	15	"PRP24"	"YMR268C"	6920	32800	100	525	538	199	56	59	45	98	98	0	542	537	205	109	118	161	91	71	0	0	0	0	0	0	0	0	0	0	0	0	0	0	0	0	0	0	0	1.083	1.126	1.150	1.182	1.521	1.091	0.854	0.000	0.000	0.000	0.000	0.000	0.000	0.000	0.000	0.000	0.000	0.000	0.000	0.000	0.000	80	506	902	910	0.115	Error	Error	469	433	0	0	482	428	0	0	0	0
2	7	15	""	"YMR191W"	7110	32800	100	3985	4097	1375	55	59	48	100	100	0	1342	1336	439	109	119	162	100	98	0	0	0	0	0	0	0	0	0	0	0	0	0	0	0	0	0	0	0	3.187	3.294	3.335	3.344	1.309	3.364	0.923	0.000	0.000	0.000	0.000	0.000	0.000	0.000	0.000	0.000	0.000	0.000	0.000	0.000	0.000	80	504	5163	5269	1.672	Error	Error	3930	1233	0	0	4042	1227	0	0	0	0
2	8	15	""	"YMR206W"	7320	32800	100	891	878	218	54	57	21	100	100	0	841	782	271	112	113	27	100	100	0	0	0	0	0	0	0	0	0	0	0	0	0	0	0	0	0	0	0	1.148	1.230	1.236	1.317	1.410	1.157	0.903	0.000	0.000	0.000	0.000	0.000	0.000	0.000	0.000	0.000	0.000	0.000	0.000	0.000	0.000	80	514	1566	1494	0.199	Error	Error	837	729	0	0	824	670	0	0	0	0
2	9	15	""	"YMR222C"	7510	32800	90	1489	1508	465	57	61	41	100	100	0	1334	1397	499	112	121	57	100	100	0	0	0	0	0	0	0	0	0	0	0	0	0	0	0	0	0	0	0	1.172	1.129	1.185	1.154	1.380	1.083	0.895	0.000	0.000	0.000	0.000	0.000	0.000	0.000	0.000	0.000	0.000	0.000	0.000	0.000	0.000	52	414	2654	2736	0.229	Error	Error	1432	1222	0	0	1451	1285	0	0	0	0
2	10	15	"DFG5"	"YMR238W"	7720	32800	100	9965	9804	1820	59	64	38	100	100	0	5852	5809	1525	116	122	45	100	100	0	0	0	0	0	0	0	0	0	0	0	0	0	0	0	0	0	0	0	1.727	1.712	1.761	1.748	1.208	1.681	0.936	0.000	0.000	0.000	0.000	0.000	0.000	0.000	0.000	0.000	0.000	0.000	0.000	0.000	0.000	80	511	15642	15438	0.788	Error	Error	9906	5736	0	0	9745	5693	0	0	0	0
2	11	15	""	"YMR254C"	7910	32800	100	604	578	126	60	64	18	100	100	0	477	474	117	117	119	20	100	100	0	0	0	0	0	0	0	0	0	0	0	0	0	0	0	0	0	0	0	1.511	1.451	1.409	1.504	1.438	1.402	0.835	0.000	0.000	0.000	0.000	0.000	0.000	0.000	0.000	0.000	0.000	0.000	0.000	0.000	0.000	80	512	904	875	0.596	Error	Error	544	360	0	0	518	357	0	0	0	0
2	12	15	"RRN9"	"YMR270C"	8120	32800	100	3264	3220	973	61	64	18	100	100	0	2515	2575	909	119	121	21	100	100	0	0	0	0	0	0	0	0	0	0	0	0	0	0	0	0	0	0	0	1.337	1.286	1.311	1.327	1.234	1.243	0.933	0.000	0.000	0.000	0.000	0.000	0.000	0.000	0.000	0.000	0.000	0.000	0.000	0.000	0.000	80	512	5599	5615	0.419	Error	Error	3203	2396	0	0	3159	2456	0	0	0	0
2	13	15	""	"YMR193C-A"	8310	32800	90	3267	3150	907	62	73	97	100	100	0	3894	3803	1412	119	146	267	98	98	0	0	0	0	0	0	0	0	0	0	0	0	0	0	0	0	0	0	0	0.849	0.838	0.827	0.891	1.472	0.770	0.923	0.000	0.000	0.000	0.000	0.000	0.000	0.000	0.000	0.000	0.000	0.000	0.000	0.000	0.000	52	414	6980	6772	-0.236	Error	Error	3205	3775	0	0	3088	3684	0	0	0	0
2	14	15	"ERG12"	"YMR208W"	8520	32800	100	4471	4236	1261	64	74	87	100	100	0	4502	4173	1356	121	144	240	100	100	0	0	0	0	0	0	0	0	0	0	0	0	0	0	0	0	0	0	0	1.006	1.030	1.051	1.050	1.277	0.999	0.939	0.000	0.000	0.000	0.000	0.000	0.000	0.000	0.000	0.000	0.000	0.000	0.000	0.000	0.000	80	510	8788	8224	0.009	Error	Error	4407	4381	0	0	4172	4052	0	0	0	0
2	15	15	"MRE11"	"YMR224C"	8700	32800	90	490	487	104	72	82	59	100	100	0	555	549	165	126	142	81	98	90	0	0	0	0	0	0	0	0	0	0	0	0	0	0	0	0	0	0	0	0.974	0.981	1.032	1.046	1.489	0.888	0.864	0.000	0.000	0.000	0.000	0.000	0.000	0.000	0.000	0.000	0.000	0.000	0.000	0.000	0.000	52	400	847	838	-0.037	Error	Error	418	429	0	0	415	423	0	0	0	0
2	16	15	"CUS1"	"YMR240C"	8920	32810	90	672	705	179	62	65	19	100	100	0	634	616	142	121	122	28	100	100	0	0	0	0	0	0	0	0	0	0	0	0	0	0	0	0	0	0	0	1.189	1.299	1.348	1.311	1.331	1.285	0.858	0.000	0.000	0.000	0.000	0.000	0.000	0.000	0.000	0.000	0.000	0.000	0.000	0.000	0.000	52	420	1123	1138	0.250	Error	Error	610	513	0	0	643	495	0	0	0	0
2	17	15	"COX7"	"YMR256C"	9120	32810	100	11906	11046	2934	61	64	21	100	100	0	5120	4845	1605	120	119	19	100	100	0	0	0	0	0	0	0	0	0	0	0	0	0	0	0	0	0	0	0	2.369	2.325	2.257	2.390	1.291	2.288	0.928	0.000	0.000	0.000	0.000	0.000	0.000	0.000	0.000	0.000	0.000	0.000	0.000	0.000	0.000	80	512	16845	15710	1.244	Error	Error	11845	5000	0	0	10985	4725	0	0	0	0
2	18	15	"SCS7"	"YMR272C"	9320	32810	100	3627	3583	1334	75	80	26	100	100	0	4434	4583	2067	130	133	26	100	100	0	0	0	0	0	0	0	0	0	0	0	0	0	0	0	0	0	0	0	0.825	0.788	0.797	0.821	1.327	0.747	0.931	0.000	0.000	0.000	0.000	0.000	0.000	0.000	0.000	0.000	0.000	0.000	0.000	0.000	0.000	80	496	7856	7961	-0.277	Error	Error	3552	4304	0	0	3508	4453	0	0	0	0
2	19	15	"NAR1"	"YNL240C"	9510	32810	100	1243	1391	449	85	90	40	100	100	0	1621	1656	440	140	149	84	100	100	0	0	0	0	0	0	0	0	0	0	0	0	0	0	0	0	0	0	0	0.782	0.861	0.791	0.857	1.383	0.885	0.853	0.000	0.000	0.000	0.000	0.000	0.000	0.000	0.000	0.000	0.000	0.000	0.000	0.000	0.000	80	505	2639	2822	-0.355	Error	Error	1158	1481	0	0	1306	1516	0	0	0	0
2	20	15	"FOL1"	"YNL256W"	9720	32810	100	4037	3892	948	71	78	38	100	100	0	8936	8576	2194	130	141	83	100	100	0	0	0	0	0	0	0	0	0	0	0	0	0	0	0	0	0	0	0	0.450	0.452	0.452	0.452	1.283	0.438	0.939	0.000	0.000	0.000	0.000	0.000	0.000	0.000	0.000	0.000	0.000	0.000	0.000	0.000	0.000	80	526	12772	12267	-1.151	Error	Error	3966	8806	0	0	3821	8446	0	0	0	0
2	21	15	"SEC2"	"YNL272C"	9920	32810	100	3241	3153	741	65	68	19	100	100	0	3703	3641	1063	125	128	25	100	100	0	0	0	0	0	0	0	0	0	0	0	0	0	0	0	0	0	0	0	0.888	0.878	0.871	0.895	1.322	0.840	0.906	0.000	0.000	0.000	0.000	0.000	0.000	0.000	0.000	0.000	0.000	0.000	0.000	0.000	0.000	80	519	6754	6604	-0.172	Error	Error	3176	3578	0	0	3088	3516	0	0	0	0
2	1	16	""	"YNL288W"	5910	32990	110	3988	4007	770	64	70	32	100	100	0	6080	6046	1212	114	121	56	100	100	0	0	0	0	0	0	0	0	0	0	0	0	0	0	0	0	0	0	0	0.658	0.665	0.632	0.669	1.200	0.651	0.929	0.000	0.000	0.000	0.000	0.000	0.000	0.000	0.000	0.000	0.000	0.000	0.000	0.000	0.000	80	588	9890	9875	-0.604	Error	Error	3924	5966	0	0	3943	5932	0	0	0	0
2	2	16	"YPT11"	"YNL304W"	6120	32990	110	974	960	274	63	72	37	100	98	0	1404	1372	391	114	125	42	100	100	0	0	0	0	0	0	0	0	0	0	0	0	0	0	0	0	0	0	0	0.706	0.713	0.694	0.711	1.286	0.702	0.924	0.000	0.000	0.000	0.000	0.000	0.000	0.000	0.000	0.000	0.000	0.000	0.000	0.000	0.000	80	565	2201	2155	-0.502	Error	Error	911	1290	0	0	897	1258	0	0	0	0
2	3	16	""	"YNL320W"	6310	33000	110	1676	1575	703	58	70	43	100	100	0	1273	1208	577	111	123	43	100	98	0	0	0	0	0	0	0	0	0	0	0	0	0	0	0	0	0	0	0	1.392	1.383	1.581	1.502	1.555	1.358	0.855	0.000	0.000	0.000	0.000	0.000	0.000	0.000	0.000	0.000	0.000	0.000	0.000	0.000	0.000	80	564	2780	2614	0.478	Error	Error	1618	1162	0	0	1517	1097	0	0	0	0
2	4	16	""	"YNL242W"	6520	32990	90	1389	1326	362	56	62	38	100	100	0	1312	1231	373	111	114	27	100	100	0	0	0	0	0	0	0	0	0	0	0	0	0	0	0	0	0	0	0	1.110	1.134	1.140	1.151	1.216	1.093	0.936	0.000	0.000	0.000	0.000	0.000	0.000	0.000	0.000	0.000	0.000	0.000	0.000	0.000	0.000	52	414	2534	2390	0.150	Error	Error	1333	1201	0	0	1270	1120	0	0	0	0
2	5	16	""	"YNL258C"	6720	33000	100	4487	4382	1231	55	57	16	100	100	0	4825	4409	1484	110	111	19	100	100	0	0	0	0	0	0	0	0	0	0	0	0	0	0	0	0	0	0	0	0.940	1.007	1.019	1.046	1.333	0.968	0.930	0.000	0.000	0.000	0.000	0.000	0.000	0.000	0.000	0.000	0.000	0.000	0.000	0.000	0.000	80	505	9147	8626	-0.089	Error	Error	4432	4715	0	0	4327	4299	0	0	0	0
2	6	16	""	"YNL274C"	6910	33000	100	8425	8566	1502	59	64	26	100	100	0	1618	1636	244	110	111	18	100	100	0	0	0	0	0	0	0	0	0	0	0	0	0	0	0	0	0	0	0	5.548	5.575	5.309	5.560	1.216	5.821	0.920	0.000	0.000	0.000	0.000	0.000	0.000	0.000	0.000	0.000	0.000	0.000	0.000	0.000	0.000	80	497	9874	10033	2.472	Error	Error	8366	1508	0	0	8507	1526	0	0	0	0
2	7	16	"RFC3"	"YNL290W"	7110	33000	100	3247	3281	789	62	75	57	100	100	0	3135	3215	639	115	128	166	100	100	0	0	0	0	0	0	0	0	0	0	0	0	0	0	0	0	0	0	0	1.055	1.038	1.007	1.029	1.229	1.062	0.902	0.000	0.000	0.000	0.000	0.000	0.000	0.000	0.000	0.000	0.000	0.000	0.000	0.000	0.000	80	504	6205	6319	0.077	Error	Error	3185	3020	0	0	3219	3100	0	0	0	0
2	8	16	""	"YNL306W"	7310	33000	100	14683	14703	2219	64	88	79	100	100	0	10619	10300	2113	123	143	140	100	100	0	0	0	0	0	0	0	0	0	0	0	0	0	0	0	0	0	0	0	1.393	1.438	1.398	1.495	1.383	1.418	0.939	0.000	0.000	0.000	0.000	0.000	0.000	0.000	0.000	0.000	0.000	0.000	0.000	0.000	0.000	80	505	25115	24816	0.478	Error	Error	14619	10496	0	0	14639	10177	0	0	0	0
2	9	16	"KRE1"	"YNL322C"	7510	33000	110	2393	2549	641	64	82	72	100	100	0	3467	3414	859	122	139	129	100	98	0	0	0	0	0	0	0	0	0	0	0	0	0	0	0	0	0	0	0	0.696	0.755	0.732	0.781	1.436	0.742	0.912	0.000	0.000	0.000	0.000	0.000	0.000	0.000	0.000	0.000	0.000	0.000	0.000	0.000	0.000	80	562	5674	5777	-0.522	Error	Error	2329	3345	0	0	2485	3292	0	0	0	0
2	10	16	"SUI1"	"YNL244C"	7710	33000	110	9887	9428	2189	64	84	63	100	100	0	15072	13810	4075	123	143	74	100	100	0	0	0	0	0	0	0	0	0	0	0	0	0	0	0	0	0	0	0	0.657	0.684	0.671	0.719	1.346	0.651	0.939	0.000	0.000	0.000	0.000	0.000	0.000	0.000	0.000	0.000	0.000	0.000	0.000	0.000	0.000	80	568	24772	23051	-0.606	Error	Error	9823	14949	0	0	9364	13687	0	0	0	0
2	11	16	""	"YNL260C"	7910	33000	110	1749	1885	514	69	89	65	100	100	0	1211	1218	277	124	143	73	100	100	0	0	0	0	0	0	0	0	0	0	0	0	0	0	0	0	0	0	0	1.546	1.660	1.608	1.673	1.290	1.683	0.927	0.000	0.000	0.000	0.000	0.000	0.000	0.000	0.000	0.000	0.000	0.000	0.000	0.000	0.000	80	576	2767	2910	0.628	Error	Error	1680	1087	0	0	1816	1094	0	0	0	0
2	12	16	""	"YNL276C"	8120	33000	100	6130	6398	1920	80	87	43	100	100	0	3453	3514	1088	132	137	34	100	100	0	0	0	0	0	0	0	0	0	0	0	0	0	0	0	0	0	0	0	1.822	1.868	1.868	1.893	1.227	1.853	0.921	0.000	0.000	0.000	0.000	0.000	0.000	0.000	0.000	0.000	0.000	0.000	0.000	0.000	0.000	80	504	9371	9700	0.865	Error	Error	6050	3321	0	0	6318	3382	0	0	0	0
2	13	16	"PUS4"	"YNL292W"	8310	33000	100	2893	2870	667	84	97	93	100	100	0	4778	4743	1199	138	147	64	100	100	0	0	0	0	0	0	0	0	0	0	0	0	0	0	0	0	0	0	0	0.605	0.605	0.601	0.613	1.250	0.581	0.932	0.000	0.000	0.000	0.000	0.000	0.000	0.000	0.000	0.000	0.000	0.000	0.000	0.000	0.000	80	519	7449	7391	-0.724	Error	Error	2809	4640	0	0	2786	4605	0	0	0	0
2	14	16	"KRI1"	"YNL308C"	8520	33000	90	6505	6343	1603	77	100	138	100	100	0	6886	6863	2282	137	150	96	100	100	0	0	0	0	0	0	0	0	0	0	0	0	0	0	0	0	0	0	0	0.952	0.932	0.933	0.958	1.258	0.897	0.928	0.000	0.000	0.000	0.000	0.000	0.000	0.000	0.000	0.000	0.000	0.000	0.000	0.000	0.000	52	414	13177	12992	-0.070	Error	Error	6428	6749	0	0	6266	6726	0	0	0	0
2	15	16	""	"YNL324W"	8710	33000	100	881	909	213	66	70	26	100	100	0	811	791	215	124	130	50	100	98	0	0	0	0	0	0	0	0	0	0	0	0	0	0	0	0	0	0	0	1.186	1.264	1.245	1.317	1.367	1.247	0.891	0.000	0.000	0.000	0.000	0.000	0.000	0.000	0.000	0.000	0.000	0.000	0.000	0.000	0.000	80	514	1502	1510	0.246	Error	Error	815	687	0	0	843	667	0	0	0	0
2	16	16	""	"YNL246W"	8910	33010	100	2545	2588	408	63	74	76	100	100	0	3792	3844	702	124	148	212	100	100	0	0	0	0	0	0	0	0	0	0	0	0	0	0	0	0	0	0	0	0.677	0.679	0.674	0.684	1.195	0.652	0.915	0.000	0.000	0.000	0.000	0.000	0.000	0.000	0.000	0.000	0.000	0.000	0.000	0.000	0.000	80	528	6150	6245	-0.563	Error	Error	2482	3668	0	0	2525	3720	0	0	0	0
2	17	16	"POL2"	"YNL262W"	9120	33000	90	1379	1436	769	62	65	21	100	100	0	1227	1272	686	122	125	24	100	100	0	0	0	0	0	0	0	0	0	0	0	0	0	0	0	0	0	0	0	1.192	1.195	1.167	1.223	1.425	1.170	0.906	0.000	0.000	0.000	0.000	0.000	0.000	0.000	0.000	0.000	0.000	0.000	0.000	0.000	0.000	52	414	2422	2524	0.253	Error	Error	1317	1105	0	0	1374	1150	0	0	0	0
2	18	16	""	"YNL278W"	9320	33010	100	4878	4978	1738	69	76	32	100	100	0	6066	6069	1953	130	134	27	100	100	0	0	0	0	0	0	0	0	0	0	0	0	0	0	0	0	0	0	0	0.810	0.827	0.825	0.819	1.262	0.823	0.918	0.000	0.000	0.000	0.000	0.000	0.000	0.000	0.000	0.000	0.000	0.000	0.000	0.000	0.000	80	512	10745	10848	-0.304	Error	Error	4809	5936	0	0	4909	5939	0	0	0	0
2	19	16	""	"YNL294C"	9520	33010	100	5743	5677	1005	87	92	34	100	100	0	3943	3956	634	142	147	33	100	100	0	0	0	0	0	0	0	0	0	0	0	0	0	0	0	0	0	0	0	1.488	1.466	1.457	1.464	1.182	1.493	0.928	0.000	0.000	0.000	0.000	0.000	0.000	0.000	0.000	0.000	0.000	0.000	0.000	0.000	0.000	80	505	9457	9404	0.573	Error	Error	5656	3801	0	0	5590	3814	0	0	0	0
2	20	16	""	"YNL310C"	9720	33010	100	2894	3115	789	88	97	41	100	100	0	4363	4672	1102	144	154	43	100	100	0	0	0	0	0	0	0	0	0	0	0	0	0	0	0	0	0	0	0	0.665	0.669	0.677	0.665	1.221	0.669	0.887	0.000	0.000	0.000	0.000	0.000	0.000	0.000	0.000	0.000	0.000	0.000	0.000	0.000	0.000	80	497	7025	7555	-0.588	Error	Error	2806	4219	0	0	3027	4528	0	0	0	0
2	21	16	""	"YNL326C"	9910	33010	100	2528	2553	474	96	109	83	100	100	0	2238	2315	426	150	171	158	100	100	0	0	0	0	0	0	0	0	0	0	0	0	0	0	0	0	0	0	0	1.165	1.135	1.127	1.135	1.160	1.133	0.925	0.000	0.000	0.000	0.000	0.000	0.000	0.000	0.000	0.000	0.000	0.000	0.000	0.000	0.000	80	512	4520	4622	0.220	Error	Error	2432	2088	0	0	2457	2165	0	0	0	0
2	1	17	""	"YOR042W"	5910	33190	100	4367	4541	955	66	72	27	100	100	0	3054	2979	636	119	125	58	100	100	0	0	0	0	0	0	0	0	0	0	0	0	0	0	0	0	0	0	0	1.465	1.565	1.566	1.578	1.210	1.590	0.937	0.000	0.000	0.000	0.000	0.000	0.000	0.000	0.000	0.000	0.000	0.000	0.000	0.000	0.000	80	526	7236	7335	0.551	Error	Error	4301	2935	0	0	4475	2860	0	0	0	0
2	2	17	"ASE1"	"YOR058C"	6110	33190	90	4686	4572	1042	59	68	83	100	100	0	4480	4325	1118	106	124	149	100	100	0	0	0	0	0	0	0	0	0	0	0	0	0	0	0	0	0	0	0	1.058	1.070	1.059	1.080	1.155	1.005	0.950	0.000	0.000	0.000	0.000	0.000	0.000	0.000	0.000	0.000	0.000	0.000	0.000	0.000	0.000	52	420	9001	8732	0.081	Error	Error	4627	4374	0	0	4513	4219	0	0	0	0
2	3	17	"CDC21"	"YOR074C"	6320	33190	100	1005	1017	330	57	69	84	100	100	0	1183	1150	342	107	121	133	100	96	0	0	0	0	0	0	0	0	0	0	0	0	0	0	0	0	0	0	0	0.881	0.920	0.885	0.920	1.285	0.931	0.920	0.000	0.000	0.000	0.000	0.000	0.000	0.000	0.000	0.000	0.000	0.000	0.000	0.000	0.000	80	518	2024	2003	-0.183	Error	Error	948	1076	0	0	960	1043	0	0	0	0
2	4	17	"PTC5"	"YOR090C"	6520	33190	110	3397	3527	937	60	68	61	100	100	0	3313	3405	937	112	121	101	100	100	0	0	0	0	0	0	0	0	0	0	0	0	0	0	0	0	0	0	0	1.042	1.053	1.040	1.068	1.199	1.053	0.920	0.000	0.000	0.000	0.000	0.000	0.000	0.000	0.000	0.000	0.000	0.000	0.000	0.000	0.000	80	585	6538	6760	0.060	Error	Error	3337	3201	0	0	3467	3293	0	0	0	0
2	5	17	"VAM3"	"YOR106W"	6720	33200	110	2504	2667	724	58	63	21	100	100	0	2021	2143	550	113	115	22	100	100	0	0	0	0	0	0	0	0	0	0	0	0	0	0	0	0	0	0	0	1.282	1.285	1.289	1.280	1.191	1.374	0.915	0.000	0.000	0.000	0.000	0.000	0.000	0.000	0.000	0.000	0.000	0.000	0.000	0.000	0.000	80	558	4354	4639	0.358	Error	Error	2446	1908	0	0	2609	2030	0	0	0	0
2	6	17	"PFY1"	"YOR122C"	6910	33200	110	17935	17506	4426	62	79	76	100	100	0	14700	13514	3875	115	130	130	100	100	0	0	0	0	0	0	0	0	0	0	0	0	0	0	0	0	0	0	0	1.225	1.302	1.238	1.328	1.316	1.285	0.917	0.000	0.000	0.000	0.000	0.000	0.000	0.000	0.000	0.000	0.000	0.000	0.000	0.000	0.000	80	558	32458	30843	0.293	Error	Error	17873	14585	0	0	17444	13399	0	0	0	0
2	7	17	""	"YOR044W"	7110	33200	100	2190	2421	939	65	85	79	100	100	0	2737	3047	1133	119	139	142	100	100	0	0	0	0	0	0	0	0	0	0	0	0	0	0	0	0	0	0	0	0.812	0.805	0.775	0.808	1.293	0.788	0.875	0.000	0.000	0.000	0.000	0.000	0.000	0.000	0.000	0.000	0.000	0.000	0.000	0.000	0.000	80	505	4743	5284	-0.301	Error	Error	2125	2618	0	0	2356	2928	0	0	0	0
2	8	17	""	"YOR060C"	7310	33200	100	1210	1273	390	66	86	64	100	100	0	1283	1324	332	124	140	69	100	100	0	0	0	0	0	0	0	0	0	0	0	0	0	0	0	0	0	0	0	0.987	1.006	0.975	0.993	1.219	1.033	0.886	0.000	0.000	0.000	0.000	0.000	0.000	0.000	0.000	0.000	0.000	0.000	0.000	0.000	0.000	80	494	2303	2407	-0.019	Error	Error	1144	1159	0	0	1207	1200	0	0	0	0
2	9	17	""	"YOR076C"	7510	33200	120	1609	1587	715	63	80	56	98	95	0	1670	1550	716	123	135	51	94	90	0	0	0	0	0	0	0	0	0	0	0	0	0	0	0	0	0	0	0	0.999	1.068	1.031	1.171	1.797	1.037	0.911	0.000	0.000	0.000	0.000	0.000	0.000	0.000	0.000	0.000	0.000	0.000	0.000	0.000	0.000	120	636	3093	2951	-0.001	Error	Error	1546	1547	0	0	1524	1427	0	0	0	0
2	10	17	"ECM3"	"YOR092W"	7710	33200	100	2630	2571	821	59	68	34	100	100	0	5600	5438	2192	119	125	35	100	100	0	0	0	0	0	0	0	0	0	0	0	0	0	0	0	0	0	0	0	0.469	0.472	0.481	0.492	1.293	0.430	0.918	0.000	0.000	0.000	0.000	0.000	0.000	0.000	0.000	0.000	0.000	0.000	0.000	0.000	0.000	80	502	8052	7831	-1.092	Error	Error	2571	5481	0	0	2512	5319	0	0	0	0
2	11	17	""	"YOR108W"	7920	33200	100	9044	8687	2686	60	64	22	100	100	0	13723	13035	5152	119	122	27	100	100	0	0	0	0	0	0	0	0	0	0	0	0	0	0	0	0	0	0	0	0.660	0.668	0.667	0.693	1.330	0.632	0.931	0.000	0.000	0.000	0.000	0.000	0.000	0.000	0.000	0.000	0.000	0.000	0.000	0.000	0.000	80	513	22588	21543	-0.599	Error	Error	8984	13604	0	0	8627	12916	0	0	0	0
2	12	17	"UBP2"	"YOR124C"	8120	33200	100	6715	6590	1062	74	81	32	100	100	0	7124	6815	1502	128	135	33	100	100	0	0	0	0	0	0	0	0	0	0	0	0	0	0	0	0	0	0	0	0.949	0.974	0.967	0.992	1.220	0.950	0.941	0.000	0.000	0.000	0.000	0.000	0.000	0.000	0.000	0.000	0.000	0.000	0.000	0.000	0.000	80	505	13637	13203	-0.075	Error	Error	6641	6996	0	0	6516	6687	0	0	0	0
2	13	17	"DBP5"	"YOR046C"	8320	33200	100	6658	6706	2062	95	104	40	100	100	0	8037	8086	2110	153	161	46	100	100	0	0	0	0	0	0	0	0	0	0	0	0	0	0	0	0	0	0	0	0.832	0.833	0.832	0.820	1.189	0.837	0.913	0.000	0.000	0.000	0.000	0.000	0.000	0.000	0.000	0.000	0.000	0.000	0.000	0.000	0.000	80	497	14447	14544	-0.265	Error	Error	6563	7884	0	0	6611	7933	0	0	0	0
2	14	17	""	"YOR062C"	8510	33200	100	4436	4216	1414	100	114	52	100	100	0	5129	5034	1697	157	176	101	100	100	0	0	0	0	0	0	0	0	0	0	0	0	0	0	0	0	0	0	0	0.872	0.844	0.827	0.845	1.282	0.811	0.912	0.000	0.000	0.000	0.000	0.000	0.000	0.000	0.000	0.000	0.000	0.000	0.000	0.000	0.000	80	513	9308	8993	-0.197	Error	Error	4336	4972	0	0	4116	4877	0	0	0	0
2	15	17	""	"YOR078W"	8720	33200	100	5328	5445	1607	91	112	67	100	100	0	4666	4813	1307	150	170	106	100	100	0	0	0	0	0	0	0	0	0	0	0	0	0	0	0	0	0	0	0	1.160	1.148	1.134	1.142	1.252	1.135	0.911	0.000	0.000	0.000	0.000	0.000	0.000	0.000	0.000	0.000	0.000	0.000	0.000	0.000	0.000	80	514	9753	10017	0.214	Error	Error	5237	4516	0	0	5354	4663	0	0	0	0
2	16	17	"ARF3"	"YOR094W"	8920	33210	100	3783	3618	736	92	105	56	100	100	0	4243	4036	904	148	159	52	100	100	0	0	0	0	0	0	0	0	0	0	0	0	0	0	0	0	0	0	0	0.901	0.907	0.906	0.909	1.221	0.893	0.945	0.000	0.000	0.000	0.000	0.000	0.000	0.000	0.000	0.000	0.000	0.000	0.000	0.000	0.000	80	515	7786	7414	-0.150	Error	Error	3691	4095	0	0	3526	3888	0	0	0	0
2	17	17	""	"YOR110W"	9120	33210	80	683	692	243	74	82	33	100	100	0	663	690	226	135	140	32	100	100	0	0	0	0	0	0	0	0	0	0	0	0	0	0	0	0	0	0	0	1.153	1.114	1.139	1.127	1.356	1.108	0.875	0.000	0.000	0.000	0.000	0.000	0.000	0.000	0.000	0.000	0.000	0.000	0.000	0.000	0.000	52	340	1137	1173	0.206	Error	Error	609	528	0	0	618	555	0	0	0	0
2	18	17	"IAH1"	"YOR126C"	9320	33210	100	1953	2029	392	63	65	18	100	100	0	1915	1924	339	124	125	21	100	100	0	0	0	0	0	0	0	0	0	0	0	0	0	0	0	0	0	0	0	1.055	1.092	1.100	1.088	1.260	1.116	0.905	0.000	0.000	0.000	0.000	0.000	0.000	0.000	0.000	0.000	0.000	0.000	0.000	0.000	0.000	80	513	3681	3766	0.078	Error	Error	1890	1791	0	0	1966	1800	0	0	0	0
2	19	17	"RAT1"	"YOR048C"	9520	33210	100	614	700	364	80	93	43	100	100	0	759	741	414	140	147	37	97	95	0	0	0	0	0	0	0	0	0	0	0	0	0	0	0	0	0	0	0	0.863	1.032	1.210	1.173	1.569	0.960	0.877	0.000	0.000	0.000	0.000	0.000	0.000	0.000	0.000	0.000	0.000	0.000	0.000	0.000	0.000	80	496	1153	1221	-0.213	Error	Error	534	619	0	0	620	601	0	0	0	0
2	20	17	""	"YOR064C"	9710	33210	100	5264	5505	1118	86	104	53	100	100	0	3481	3552	735	145	153	39	100	100	0	0	0	0	0	0	0	0	0	0	0	0	0	0	0	0	0	0	0	1.552	1.591	1.575	1.597	1.214	1.612	0.917	0.000	0.000	0.000	0.000	0.000	0.000	0.000	0.000	0.000	0.000	0.000	0.000	0.000	0.000	80	506	8514	8826	0.634	Error	Error	5178	3336	0	0	5419	3407	0	0	0	0
2	21	17	""	"YOR080W"	9920	33210	100	3714	3948	965	105	113	48	100	100	0	2852	2954	653	150	156	37	100	100	0	0	0	0	0	0	0	0	0	0	0	0	0	0	0	0	0	0	0	1.336	1.371	1.305	1.365	1.179	1.397	0.911	0.000	0.000	0.000	0.000	0.000	0.000	0.000	0.000	0.000	0.000	0.000	0.000	0.000	0.000	80	527	6311	6647	0.418	Error	Error	3609	2702	0	0	3843	2804	0	0	0	0
2	1	18	"RPS7A"	"YOR096W"	5910	33400	100	17059	16856	3602	63	68	28	100	100	0	31693	29766	6170	120	129	82	100	100	0	0	0	0	0	0	0	0	0	0	0	0	0	0	0	0	0	0	0	0.538	0.566	0.566	0.569	1.187	0.555	0.943	0.000	0.000	0.000	0.000	0.000	0.000	0.000	0.000	0.000	0.000	0.000	0.000	0.000	0.000	80	518	48569	46439	-0.893	Error	Error	16996	31573	0	0	16793	29646	0	0	0	0
2	2	18	""	"YOR112W"	6110	33400	100	2198	2224	444	56	60	26	100	100	0	2673	2765	584	109	117	82	100	100	0	0	0	0	0	0	0	0	0	0	0	0	0	0	0	0	0	0	0	0.835	0.816	0.806	0.819	1.237	0.806	0.911	0.000	0.000	0.000	0.000	0.000	0.000	0.000	0.000	0.000	0.000	0.000	0.000	0.000	0.000	80	510	4706	4824	-0.259	Error	Error	2142	2564	0	0	2168	2656	0	0	0	0
2	3	18	"ADE2"	"YOR128C"	6310	33400	100	1765	1835	432	55	58	18	100	100	0	25702	25665	4912	109	112	23	100	100	0	0	0	0	0	0	0	0	0	0	0	0	0	0	0	0	0	0	0	0.067	0.070	0.070	0.069	1.199	0.069	0.907	0.000	0.000	0.000	0.000	0.000	0.000	0.000	0.000	0.000	0.000	0.000	0.000	0.000	0.000	80	512	27303	27336	-3.904	Error	Error	1710	25593	0	0	1780	25556	0	0	0	0
2	4	18	"PHO85"	"YPL031C"	6510	33400	110	3870	3780	664	61	69	50	100	100	0	3768	3766	702	117	132	123	100	100	0	0	0	0	0	0	0	0	0	0	0	0	0	0	0	0	0	0	0	1.043	1.019	1.035	1.022	1.195	1.004	0.936	0.000	0.000	0.000	0.000	0.000	0.000	0.000	0.000	0.000	0.000	0.000	0.000	0.000	0.000	80	577	7460	7368	0.061	Error	Error	3809	3651	0	0	3719	3649	0	0	0	0
2	5	18	""	"YPL047W"	6710	33400	110	1447	1356	391	61	71	41	100	100	0	1846	1876	514	116	129	78	100	100	0	0	0	0	0	0	0	0	0	0	0	0	0	0	0	0	0	0	0	0.801	0.736	0.700	0.732	1.245	0.736	0.921	0.000	0.000	0.000	0.000	0.000	0.000	0.000	0.000	0.000	0.000	0.000	0.000	0.000	0.000	80	568	3116	3055	-0.320	Error	Error	1386	1730	0	0	1295	1760	0	0	0	0
2	6	18	""	"YPL063W"	6910	33400	110	4682	4681	1352	60	70	46	100	100	0	6365	6008	2193	117	131	119	100	98	0	0	0	0	0	0	0	0	0	0	0	0	0	0	0	0	0	0	0	0.740	0.784	0.759	0.832	1.397	0.745	0.922	0.000	0.000	0.000	0.000	0.000	0.000	0.000	0.000	0.000	0.000	0.000	0.000	0.000	0.000	80	576	10870	10512	-0.435	Error	Error	4622	6248	0	0	4621	5891	0	0	0	0
2	7	18	"RPL21B"	"YPL079W"	7120	33400	100	6924	6589	1973	60	64	33	100	100	0	16701	16281	4725	117	129	120	100	100	0	0	0	0	0	0	0	0	0	0	0	0	0	0	0	0	0	0	0	0.414	0.404	0.398	0.399	1.284	0.396	0.925	0.000	0.000	0.000	0.000	0.000	0.000	0.000	0.000	0.000	0.000	0.000	0.000	0.000	0.000	80	506	23448	22693	-1.273	Error	Error	6864	16584	0	0	6529	16164	0	0	0	0
2	8	18	""	"YPL095C"	7310	33400	100	2627	2640	681	58	61	17	100	100	0	3784	3670	1001	117	119	24	100	100	0	0	0	0	0	0	0	0	0	0	0	0	0	0	0	0	0	0	0	0.701	0.727	0.740	0.738	1.319	0.697	0.918	0.000	0.000	0.000	0.000	0.000	0.000	0.000	0.000	0.000	0.000	0.000	0.000	0.000	0.000	80	496	6236	6135	-0.513	Error	Error	2569	3667	0	0	2582	3553	0	0	0	0
2	9	18	"CAR1"	"YPL111W"	7510	33400	100	1852	1868	489	60	62	18	100	100	0	2458	2351	687	122	126	38	100	100	0	0	0	0	0	0	0	0	0	0	0	0	0	0	0	0	0	0	0	0.767	0.811	0.776	0.829	1.377	0.771	0.890	0.000	0.000	0.000	0.000	0.000	0.000	0.000	0.000	0.000	0.000	0.000	0.000	0.000	0.000	80	502	4128	4037	-0.382	Error	Error	1792	2336	0	0	1808	2229	0	0	0	0
2	10	18	""	"YPL033C"	7710	33400	100	640	641	164	59	62	20	100	100	0	670	657	153	121	126	37	100	100	0	0	0	0	0	0	0	0	0	0	0	0	0	0	0	0	0	0	0	1.058	1.086	1.063	1.089	1.265	1.107	0.876	0.000	0.000	0.000	0.000	0.000	0.000	0.000	0.000	0.000	0.000	0.000	0.000	0.000	0.000	80	512	1130	1118	0.082	Error	Error	581	549	0	0	582	536	0	0	0	0
2	11	18	"DIG1"	"YPL049C"	7920	33400	100	1734	1805	474	56	59	17	100	100	0	1691	1745	345	118	120	21	100	100	0	0	0	0	0	0	0	0	0	0	0	0	0	0	0	0	0	0	0	1.067	1.075	1.048	1.060	1.236	1.122	0.905	0.000	0.000	0.000	0.000	0.000	0.000	0.000	0.000	0.000	0.000	0.000	0.000	0.000	0.000	80	512	3251	3376	0.093	Error	Error	1678	1573	0	0	1749	1627	0	0	0	0
2	12	18	"VPS28"	"YPL065W"	8110	33400	100	2265	2380	742	62	69	42	100	100	0	2404	2526	792	122	134	106	100	100	0	0	0	0	0	0	0	0	0	0	0	0	0	0	0	0	0	0	0	0.965	0.964	0.983	0.972	1.213	0.950	0.896	0.000	0.000	0.000	0.000	0.000	0.000	0.000	0.000	0.000	0.000	0.000	0.000	0.000	0.000	80	483	4485	4722	-0.051	Error	Error	2203	2282	0	0	2318	2404	0	0	0	0
2	13	18	"RPS9A"	"YPL081W"	8320	33400	100	6086	6169	863	74	81	43	100	100	0	12708	12519	1363	136	147	103	100	100	0	0	0	0	0	0	0	0	0	0	0	0	0	0	0	0	0	0	0	0.478	0.492	0.482	0.490	1.148	0.481	0.933	0.000	0.000	0.000	0.000	0.000	0.000	0.000	0.000	0.000	0.000	0.000	0.000	0.000	0.000	80	513	18584	18478	-1.064	Error	Error	6012	12572	0	0	6095	12383	0	0	0	0
2	14	18	"MSY1"	"YPL097W"	8520	33400	100	4039	3996	976	74	83	39	100	100	0	4228	4067	1025	139	145	40	100	100	0	0	0	0	0	0	0	0	0	0	0	0	0	0	0	0	0	0	0	0.970	0.998	0.959	1.012	1.266	0.991	0.917	0.000	0.000	0.000	0.000	0.000	0.000	0.000	0.000	0.000	0.000	0.000	0.000	0.000	0.000	80	513	8054	7850	-0.044	Error	Error	3965	4089	0	0	3922	3928	0	0	0	0
2	15	18	""	"YPL113C"	8720	33400	110	1452	1455	280	84	90	38	100	100	0	1157	1165	204	144	148	36	100	100	0	0	0	0	0	0	0	0	0	0	0	0	0	0	0	0	0	0	0	1.350	1.343	1.335	1.345	1.232	1.361	0.904	0.000	0.000	0.000	0.000	0.000	0.000	0.000	0.000	0.000	0.000	0.000	0.000	0.000	0.000	80	576	2381	2392	0.433	Error	Error	1368	1013	0	0	1371	1021	0	0	0	0
2	16	18	""	"YPL035C"	8910	33400	90	2058	1997	362	92	118	193	100	100	0	1883	1839	448	151	186	214	100	100	0	0	0	0	0	0	0	0	0	0	0	0	0	0	0	0	0	0	0	1.135	1.129	1.134	1.151	1.257	1.095	0.926	0.000	0.000	0.000	0.000	0.000	0.000	0.000	0.000	0.000	0.000	0.000	0.000	0.000	0.000	52	408	3698	3593	0.183	Error	Error	1966	1732	0	0	1905	1688	0	0	0	0
2	17	18	"ARL3"	"YPL051W"	9110	33400	90	5367	5271	792	83	138	386	100	100	0	3332	3114	616	142	201	370	100	100	0	0	0	0	0	0	0	0	0	0	0	0	0	0	0	0	0	0	0	1.656	1.746	1.690	1.766	1.202	1.716	0.939	0.000	0.000	0.000	0.000	0.000	0.000	0.000	0.000	0.000	0.000	0.000	0.000	0.000	0.000	52	420	8474	8160	0.728	Error	Error	5284	3190	0	0	5188	2972	0	0	0	0
2	18	18	""	"YPL067C"	9310	33410	100	4002	4219	1262	70	126	377	100	100	0	849	829	238	128	177	337	92	60	0	0	0	0	0	0	0	0	0	0	0	0	0	0	0	0	0	0	0	5.454	5.919	5.718	6.140	1.502	6.121	0.858	0.000	0.000	0.000	0.000	0.000	0.000	0.000	0.000	0.000	0.000	0.000	0.000	0.000	0.000	80	485	4653	4850	2.447	Error	Error	3932	721	0	0	4149	701	0	0	0	0
2	19	18	"SEN54"	"YPL083C"	9520	33410	110	4491	4642	1262	72	95	124	100	100	0	3936	4097	1043	129	141	56	100	100	0	0	0	0	0	0	0	0	0	0	0	0	0	0	0	0	0	0	0	1.161	1.152	1.143	1.153	1.242	1.161	0.946	0.000	0.000	0.000	0.000	0.000	0.000	0.000	0.000	0.000	0.000	0.000	0.000	0.000	0.000	80	576	8226	8538	0.215	Error	Error	4419	3807	0	0	4570	3968	0	0	0	0
2	20	18	""	"YPL099C"	9720	33410	100	3523	3549	749	70	84	45	100	100	0	1884	1878	300	131	138	35	100	100	0	0	0	0	0	0	0	0	0	0	0	0	0	0	0	0	0	0	0	1.970	1.991	1.959	1.974	1.192	2.074	0.928	0.000	0.000	0.000	0.000	0.000	0.000	0.000	0.000	0.000	0.000	0.000	0.000	0.000	0.000	80	505	5206	5226	0.978	Error	Error	3453	1753	0	0	3479	1747	0	0	0	0
2	21	18	"BEM3"	"YPL115C"	9920	33410	100	1957	1922	500	75	80	27	100	100	0	3187	3052	952	132	136	28	100	100	0	0	0	0	0	0	0	0	0	0	0	0	0	0	0	0	0	0	0	0.616	0.633	0.637	0.647	1.282	0.601	0.938	0.000	0.000	0.000	0.000	0.000	0.000	0.000	0.000	0.000	0.000	0.000	0.000	0.000	0.000	80	526	4937	4767	-0.699	Error	Error	1882	3055	0	0	1847	2920	0	0	0	0
2	1	19	"EGD1"	"YPL037C"	5910	33600	110	19810	18592	5274	61	68	39	100	100	0	25443	23716	8257	113	124	74	100	100	0	0	0	0	0	0	0	0	0	0	0	0	0	0	0	0	0	0	0	0.780	0.785	0.784	0.806	1.252	0.753	0.942	0.000	0.000	0.000	0.000	0.000	0.000	0.000	0.000	0.000	0.000	0.000	0.000	0.000	0.000	80	590	45079	42134	-0.359	Error	Error	19749	25330	0	0	18531	23603	0	0	0	0
2	2	19	"KTR6"	"YPL053C"	6110	33590	110	9485	9347	2754	62	76	59	100	100	0	6556	6038	2023	115	134	110	100	98	0	0	0	0	0	0	0	0	0	0	0	0	0	0	0	0	0	0	0	1.463	1.568	1.550	1.668	1.448	1.546	0.944	0.000	0.000	0.000	0.000	0.000	0.000	0.000	0.000	0.000	0.000	0.000	0.000	0.000	0.000	80	566	15864	15208	0.549	Error	Error	9423	6441	0	0	9285	5923	0	0	0	0
2	3	19	"BTS1"	"YPL069C"	6310	33600	100	3075	3212	826	62	80	63	100	100	0	2736	2774	748	115	136	114	100	100	0	0	0	0	0	0	0	0	0	0	0	0	0	0	0	0	0	0	0	1.150	1.185	1.126	1.198	1.314	1.173	0.906	0.000	0.000	0.000	0.000	0.000	0.000	0.000	0.000	0.000	0.000	0.000	0.000	0.000	0.000	80	483	5634	5809	0.201	Error	Error	3013	2621	0	0	3150	2659	0	0	0	0
2	4	19	"SEC16"	"YPL085W"	6520	33590	90	516	517	184	57	66	37	100	96	0	741	841	461	111	118	38	98	96	0	0	0	0	0	0	0	0	0	0	0	0	0	0	0	0	0	0	0	0.729	0.630	0.675	0.713	1.567	0.491	0.765	0.000	0.000	0.000	0.000	0.000	0.000	0.000	0.000	0.000	0.000	0.000	0.000	0.000	0.000	52	408	1089	1190	-0.457	Error	Error	459	630	0	0	460	730	0	0	0	0
2	5	19	""	"YPL101W"	6710	33600	100	2468	2499	498	55	58	17	100	100	0	2555	2550	478	110	112	20	100	100	0	0	0	0	0	0	0	0	0	0	0	0	0	0	0	0	0	0	0	0.987	1.002	0.962	1.002	1.235	0.995	0.928	0.000	0.000	0.000	0.000	0.000	0.000	0.000	0.000	0.000	0.000	0.000	0.000	0.000	0.000	80	514	4858	4884	-0.019	Error	Error	2413	2445	0	0	2444	2440	0	0	0	0
2	6	19	"IDI1"	"YPL117C"	6920	33600	100	14721	14705	3014	60	71	38	100	100	0	16641	15913	3933	116	124	39	100	100	0	0	0	0	0	0	0	0	0	0	0	0	0	0	0	0	0	0	0	0.887	0.927	0.881	0.944	1.281	0.907	0.919	0.000	0.000	0.000	0.000	0.000	0.000	0.000	0.000	0.000	0.000	0.000	0.000	0.000	0.000	80	506	31186	30442	-0.173	Error	Error	14661	16525	0	0	14645	15797	0	0	0	0
2	7	19	"RPS23B"	"YPR132W"	7110	33600	100	22114	21598	4597	62	75	43	100	100	0	33988	32417	8883	120	131	55	100	100	0	0	0	0	0	0	0	0	0	0	0	0	0	0	0	0	0	0	0	0.651	0.667	0.646	0.683	1.259	0.636	0.938	0.000	0.000	0.000	0.000	0.000	0.000	0.000	0.000	0.000	0.000	0.000	0.000	0.000	0.000	80	498	55920	53833	-0.619	Error	Error	22052	33868	0	0	21536	32297	0	0	0	0
2	8	19	""	"YPR148C"	7310	33600	100	11703	11901	2203	64	74	61	100	100	0	5851	5643	1475	121	129	76	100	100	0	0	0	0	0	0	0	0	0	0	0	0	0	0	0	0	0	0	0	2.031	2.144	2.073	2.199	1.303	2.138	0.923	0.000	0.000	0.000	0.000	0.000	0.000	0.000	0.000	0.000	0.000	0.000	0.000	0.000	0.000	80	513	17369	17359	1.022	Error	Error	11639	5730	0	0	11837	5522	0	0	0	0
2	9	19	"KIM3"	"YPR164W"	7510	33600	90	810	876	414	66	78	63	100	100	0	486	615	326	126	133	72	100	88	0	0	0	0	0	0	0	0	0	0	0	0	0	0	0	0	0	0	0	2.067	1.656	1.869	1.851	1.571	1.532	0.786	0.000	0.000	0.000	0.000	0.000	0.000	0.000	0.000	0.000	0.000	0.000	0.000	0.000	0.000	52	396	1104	1299	1.047	Error	Error	744	360	0	0	810	489	0	0	0	0
2	10	19	"AOS1"	"YPR180W"	7710	33600	100	4434	4424	1163	63	68	25	100	100	0	2939	2972	757	126	131	38	100	100	0	0	0	0	0	0	0	0	0	0	0	0	0	0	0	0	0	0	0	1.554	1.532	1.487	1.544	1.283	1.514	0.926	0.000	0.000	0.000	0.000	0.000	0.000	0.000	0.000	0.000	0.000	0.000	0.000	0.000	0.000	80	477	7184	7207	0.636	Error	Error	4371	2813	0	0	4361	2846	0	0	0	0
2	11	19	""	"YPR196W"	7910	33610	100	1323	1332	338	57	61	25	100	100	0	2793	2769	748	118	126	56	100	100	0	0	0	0	0	0	0	0	0	0	0	0	0	0	0	0	0	0	0	0.473	0.481	0.471	0.487	1.273	0.453	0.918	0.000	0.000	0.000	0.000	0.000	0.000	0.000	0.000	0.000	0.000	0.000	0.000	0.000	0.000	80	441	3941	3926	-1.079	Error	Error	1266	2675	0	0	1275	2651	0	0	0	0
2	12	19	""	"EMPTY"	8110	33600	150	138	213	176	57	62	31	65	54	0	198	344	320	119	126	72	51	38	0	0	0	0	0	0	0	0	0	0	0	0	0	0	0	0	0	0	0	1.025	0.693	0.795	0.867	2.473	0.552	0.796	0.000	0.000	0.000	0.000	0.000	0.000	0.000	0.000	0.000	0.000	0.000	0.000	0.000	0.000	156	752	160	381	0.036	Error	Error	81	79	0	0	156	225	0	0	-75	0
2	13	19	"MSS18"	"YPR134W"	8310	33600	100	4108	3968	1126	62	66	24	100	100	0	1946	1875	603	121	125	27	100	100	0	0	0	0	0	0	0	0	0	0	0	0	0	0	0	0	0	0	0	2.217	2.227	2.166	2.345	1.369	2.186	0.928	0.000	0.000	0.000	0.000	0.000	0.000	0.000	0.000	0.000	0.000	0.000	0.000	0.000	0.000	80	469	5871	5660	1.149	Error	Error	4046	1825	0	0	3906	1754	0	0	0	0
2	14	19	""	"YPR150W"	8510	33600	90	5350	5157	943	62	86	197	100	100	0	1810	1756	365	122	139	116	100	100	0	0	0	0	0	0	0	0	0	0	0	0	0	0	0	0	0	0	0	3.133	3.118	3.108	3.160	1.254	3.023	0.938	0.000	0.000	0.000	0.000	0.000	0.000	0.000	0.000	0.000	0.000	0.000	0.000	0.000	0.000	52	406	6976	6729	1.647	Error	Error	5288	1688	0	0	5095	1634	0	0	0	0
2	15	19	"MRP2"	"YPR166C"	8720	33610	100	17270	16951	5669	62	81	177	100	100	0	10921	10346	4225	122	134	103	100	100	0	0	0	0	0	0	0	0	0	0	0	0	0	0	0	0	0	0	0	1.593	1.652	1.695	1.716	1.282	1.580	0.935	0.000	0.000	0.000	0.000	0.000	0.000	0.000	0.000	0.000	0.000	0.000	0.000	0.000	0.000	80	499	28007	27113	0.672	Error	Error	17208	10799	0	0	16889	10224	0	0	0	0
2	16	19	"SMX3"	"YPR182W"	8920	33600	90	1667	1742	691	70	75	27	100	100	0	1719	1738	625	133	138	34	100	100	0	0	0	0	0	0	0	0	0	0	0	0	0	0	0	0	0	0	0	1.007	1.042	1.006	1.043	1.310	0.986	0.891	0.000	0.000	0.000	0.000	0.000	0.000	0.000	0.000	0.000	0.000	0.000	0.000	0.000	0.000	52	400	3183	3277	0.010	Error	Error	1597	1586	0	0	1672	1605	0	0	0	0
2	17	19	"SGE1"	"YPR198W"	9110	33610	100	4687	4565	1086	64	67	21	100	100	0	377	368	128	123	134	169	70	22	0	0	0	0	0	0	0	0	0	0	0	0	0	0	0	0	0	0	0	18.201	18.371	18.571	21.347	1.743	19.217	0.216	0.000	0.000	0.000	0.000	0.000	0.000	0.000	0.000	0.000	0.000	0.000	0.000	0.000	0.000	80	461	4877	4746	4.186	Error	Error	4623	254	0	0	4501	245	0	0	0	0
2	18	19	""	"EMPTY"	9310	33600	150	84	132	115	64	75	91	22	14	0	142	201	155	124	137	152	15	9	0	0	0	0	0	0	0	0	0	0	0	0	0	0	0	0	0	0	0	1.111	0.883	0.977	0.945	2.991	0.737	0.633	0.000	0.000	0.000	0.000	0.000	0.000	0.000	0.000	0.000	0.000	0.000	0.000	0.000	0.000	156	773	38	145	0.152	Error	Error	20	18	0	0	68	77	0	0	-75	0
2	19	19	""	"YPR136C"	9520	33610	100	704	720	317	63	66	19	100	100	0	774	825	394	124	127	22	100	100	0	0	0	0	0	0	0	0	0	0	0	0	0	0	0	0	0	0	0	0.986	0.937	0.984	0.992	1.470	0.893	0.878	0.000	0.000	0.000	0.000	0.000	0.000	0.000	0.000	0.000	0.000	0.000	0.000	0.000	0.000	80	458	1291	1358	-0.020	Error	Error	641	650	0	0	657	701	0	0	0	0
2	20	19	""	"YPR152C"	9720	33610	100	922	915	215	60	61	14	100	100	0	1343	1321	320	124	125	19	100	100	0	0	0	0	0	0	0	0	0	0	0	0	0	0	0	0	0	0	0	0.707	0.714	0.718	0.723	1.309	0.688	0.909	0.000	0.000	0.000	0.000	0.000	0.000	0.000	0.000	0.000	0.000	0.000	0.000	0.000	0.000	80	476	2081	2052	-0.500	Error	Error	862	1219	0	0	855	1197	0	0	0	0
2	21	19	"NUT2"	"YPR168W"	9920	33610	90	349	369	102	62	66	20	100	100	0	408	499	295	125	127	25	100	100	0	0	0	0	0	0	0	0	0	0	0	0	0	0	0	0	0	0	0	1.014	0.821	1.083	1.002	1.667	0.593	0.699	0.000	0.000	0.000	0.000	0.000	0.000	0.000	0.000	0.000	0.000	0.000	0.000	0.000	0.000	52	396	570	681	0.020	Error	Error	287	283	0	0	307	374	0	0	0	0
2	1	20	""	"YPR184W"	5910	33790	90	1712	1885	841	57	59	20	100	100	0	1027	1108	578	105	107	20	100	100	0	0	0	0	0	0	0	0	0	0	0	0	0	0	0	0	0	0	0	1.795	1.823	2.122	1.968	1.609	1.789	0.746	0.000	0.000	0.000	0.000	0.000	0.000	0.000	0.000	0.000	0.000	0.000	0.000	0.000	0.000	52	414	2577	2831	0.844	Error	Error	1655	922	0	0	1828	1003	0	0	0	0
2	2	20	"ARR2"	"YPR200C"	6110	33790	90	1604	1663	438	55	62	63	100	100	0	229	240	74	103	105	18	98	98	0	0	0	0	0	0	0	0	0	0	0	0	0	0	0	0	0	0	0	12.294	11.737	12.312	13.180	1.669	12.777	0.692	0.000	0.000	0.000	0.000	0.000	0.000	0.000	0.000	0.000	0.000	0.000	0.000	0.000	0.000	52	406	1675	1745	3.620	Error	Error	1549	126	0	0	1608	137	0	0	0	0
2	3	20	""	"EMPTY"	6310	33790	150	61	107	112	53	58	45	25	17	0	113	239	328	102	107	51	26	21	0	0	0	0	0	0	0	0	0	0	0	0	0	0	0	0	0	0	0	0.727	0.394	0.507	0.535	2.860	0.339	0.476	0.000	0.000	0.000	0.000	0.000	0.000	0.000	0.000	0.000	0.000	0.000	0.000	0.000	0.000	156	969	19	191	-0.459	Error	Error	8	11	0	0	54	137	0	0	-75	0
2	4	20	"MEP3"	"YPR138C"	6510	33800	100	6599	6446	1653	53	55	17	100	100	0	7281	6647	2238	104	108	24	100	100	0	0	0	0	0	0	0	0	0	0	0	0	0	0	0	0	0	0	0	0.912	0.977	0.962	1.017	1.283	0.914	0.936	0.000	0.000	0.000	0.000	0.000	0.000	0.000	0.000	0.000	0.000	0.000	0.000	0.000	0.000	80	518	13723	12936	-0.133	Error	Error	6546	7177	0	0	6393	6543	0	0	0	0
2	5	20	""	"YPR154W"	6720	33800	100	2229	2227	630	57	60	20	100	100	0	2967	2683	998	111	115	25	100	100	0	0	0	0	0	0	0	0	0	0	0	0	0	0	0	0	0	0	0	0.761	0.844	0.831	0.890	1.441	0.787	0.892	0.000	0.000	0.000	0.000	0.000	0.000	0.000	0.000	0.000	0.000	0.000	0.000	0.000	0.000	80	519	5028	4742	-0.395	Error	Error	2172	2856	0	0	2170	2572	0	0	0	0
2	6	20	""	"YPR170C"	6910	33800	100	4674	4565	1693	63	66	21	100	100	0	4925	4652	2194	118	121	27	100	100	0	0	0	0	0	0	0	0	0	0	0	0	0	0	0	0	0	0	0	0.959	0.993	1.017	1.067	1.322	0.913	0.930	0.000	0.000	0.000	0.000	0.000	0.000	0.000	0.000	0.000	0.000	0.000	0.000	0.000	0.000	80	519	9418	9036	-0.060	Error	Error	4611	4807	0	0	4502	4534	0	0	0	0
2	7	20	"PZF1"	"YPR186C"	7120	33800	100	2121	2113	496	60	63	21	100	100	0	2842	2856	693	117	120	26	100	100	0	0	0	0	0	0	0	0	0	0	0	0	0	0	0	0	0	0	0	0.756	0.750	0.752	0.753	1.197	0.738	0.938	0.000	0.000	0.000	0.000	0.000	0.000	0.000	0.000	0.000	0.000	0.000	0.000	0.000	0.000	80	527	4786	4792	-0.403	Error	Error	2061	2725	0	0	2053	2739	0	0	0	0
2	8	20	""	"YPR202W"	7320	33800	100	3726	3710	700	60	62	19	100	100	0	1806	1778	321	116	119	22	100	100	0	0	0	0	0	0	0	0	0	0	0	0	0	0	0	0	0	0	0	2.169	2.196	2.253	2.197	1.186	2.216	0.945	0.000	0.000	0.000	0.000	0.000	0.000	0.000	0.000	0.000	0.000	0.000	0.000	0.000	0.000	80	484	5356	5312	1.117	Error	Error	3666	1690	0	0	3650	1662	0	0	0	0
2	9	20	""	"EMPTY"	7510	33790	150	77	110	89	58	62	22	45	33	0	139	210	214	117	119	23	48	26	0	0	0	0	0	0	0	0	0	0	0	0	0	0	0	0	0	0	0	0.864	0.559	0.714	0.792	2.578	0.394	0.695	0.000	0.000	0.000	0.000	0.000	0.000	0.000	0.000	0.000	0.000	0.000	0.000	0.000	0.000	156	892	41	145	-0.212	Error	Error	19	22	0	0	52	93	0	0	-75	0
2	10	20	"EMPTY"	"EMPTY"	7710	33790	150	51	54	16	55	58	19	9	1	0	113	115	26	114	117	31	4	3	0	0	0	0	0	0	0	0	0	0	0	0	0	0	0	0	0	0	0	4.000	-1.000	0.869	0.761	3.379	0.225	0.045	0.000	0.000	0.000	0.000	0.000	0.000	0.000	0.000	0.000	0.000	0.000	0.000	0.000	0.000	156	831	-5	0	2.000	Error	Error	-4	-1	0	0	-1	1	0	0	-75	0
2	11	20	"EMPTY"	"EMPTY"	7910	33790	150	52	52	14	54	56	16	7	1	0	110	111	18	115	117	31	2	0	0	0	0	0	0	0	0	0	0	0	0	0	0	0	0	0	0	0	0	0.400	0.500	0.706	0.642	3.521	0.181	0.013	0.000	0.000	0.000	0.000	0.000	0.000	0.000	0.000	0.000	0.000	0.000	0.000	0.000	0.000	156	796	-7	-6	-1.322	Error	Error	-2	-5	0	0	-2	-4	0	0	-75	0
2	12	20	"EMPTY"	"EMPTY"	8110	33800	150	54	54	12	54	57	15	10	1	0	113	115	18	115	117	20	8	3	0	0	0	0	0	0	0	0	0	0	0	0	0	0	0	0	0	0	0	0.000	0.000	0.610	0.627	4.053	0.110	0.004	0.000	0.000	0.000	0.000	0.000	0.000	0.000	0.000	0.000	0.000	0.000	0.000	0.000	0.000	156	799	-2	0	Error	Error	Error	0	-2	0	0	0	0	0	0	-75	0
2	13	20	"EMPTY"	"EMPTY"	8310	33800	150	50	52	13	56	58	23	2	0	0	109	110	17	115	118	28	3	0	0	0	0	0	0	0	0	0	0	0	0	0	0	0	0	0	0	0	0	1.000	0.800	0.921	0.959	2.942	0.088	0.004	0.000	0.000	0.000	0.000	0.000	0.000	0.000	0.000	0.000	0.000	0.000	0.000	0.000	0.000	156	840	-12	-9	0.000	Error	Error	-6	-6	0	0	-4	-5	0	0	-75	0
2	14	20	"EMPTY"	"EMPTY"	8510	33800	150	67	68	17	60	69	114	0	0	0	122	125	27	119	126	73	1	0	0	0	0	0	0	0	0	0	0	0	0	0	0	0	0	0	0	0	0	2.333	1.333	0.830	0.743	3.569	0.101	0.014	0.000	0.000	0.000	0.000	0.000	0.000	0.000	0.000	0.000	0.000	0.000	0.000	0.000	0.000	156	876	10	14	1.222	Error	Error	7	3	0	0	8	6	0	0	-75	0
2	15	20	"EMPTY"	"EMPTY"	8710	33800	150	59	61	17	63	66	23	6	1	0	118	117	19	122	124	22	5	1	0	0	0	0	0	0	0	0	0	0	0	0	0	0	0	0	0	0	0	1.000	0.400	1.000	0.957	3.756	0.169	0.013	0.000	0.000	0.000	0.000	0.000	0.000	0.000	0.000	0.000	0.000	0.000	0.000	0.000	0.000	156	848	-8	-7	0.000	Error	Error	-4	-4	0	0	-2	-5	0	0	-75	0
2	16	20	"EMPTY"	"EMPTY"	8910	33800	150	77	77	19	66	68	22	25	2	0	129	130	25	125	128	29	15	2	0	0	0	0	0	0	0	0	0	0	0	0	0	0	0	0	0	0	0	2.750	2.200	0.800	0.845	3.634	0.300	0.057	0.000	0.000	0.000	0.000	0.000	0.000	0.000	0.000	0.000	0.000	0.000	0.000	0.000	0.000	156	860	15	16	1.459	Error	Error	11	4	0	0	11	5	0	0	-75	0
2	17	20	"EMPTY"	"EMPTY"	9110	33800	150	76	78	19	62	65	20	33	10	0	130	131	24	122	129	125	0	0	0	0	0	0	0	0	0	0	0	0	0	0	0	0	0	0	0	0	0	1.750	1.778	0.842	0.923	4.045	0.018	0.016	0.000	0.000	0.000	0.000	0.000	0.000	0.000	0.000	0.000	0.000	0.000	0.000	0.000	0.000	156	841	22	25	0.807	Error	Error	14	8	0	0	16	9	0	0	-75	0
2	18	20	"EMPTY"	"EMPTY"	9320	33800	150	55	56	13	59	62	18	5	0	0	114	114	18	119	122	22	7	1	0	0	0	0	0	0	0	0	0	0	0	0	0	0	0	0	0	0	0	0.800	0.600	0.844	0.732	3.627	0.251	0.039	0.000	0.000	0.000	0.000	0.000	0.000	0.000	0.000	0.000	0.000	0.000	0.000	0.000	0.000	156	817	-9	-8	-0.322	Error	Error	-4	-5	0	0	-3	-5	0	0	-75	0
2	19	20	"EMPTY"	"EMPTY"	9520	33800	150	54	58	20	60	62	17	10	1	0	119	120	20	121	123	22	10	1	0	0	0	0	0	0	0	0	0	0	0	0	0	0	0	0	0	0	0	3.000	2.000	1.111	1.034	3.394	0.418	0.021	0.000	0.000	0.000	0.000	0.000	0.000	0.000	0.000	0.000	0.000	0.000	0.000	0.000	0.000	156	826	-8	-3	1.585	Error	Error	-6	-2	0	0	-2	-1	0	0	-75	0
2	20	20	"EMPTY"	"EMPTY"	9720	33800	150	59	63	19	62	65	19	17	5	0	126	130	26	126	128	22	19	6	0	0	0	0	0	0	0	0	0	0	0	0	0	0	0	0	0	0	0	100000.000	0.250	0.776	0.805	3.591	0.582	0.098	0.000	0.000	0.000	0.000	0.000	0.000	0.000	0.000	0.000	0.000	0.000	0.000	0.000	0.000	156	837	-3	5	16.610	Error	Error	-3	0	0	0	1	4	0	0	-75	0
2	21	20	"EMPTY"	"EMPTY"	9920	33800	150	61	64	18	62	65	20	14	3	0	120	124	23	123	125	24	14	3	0	0	0	0	0	0	0	0	0	0	0	0	0	0	0	0	0	0	0	0.333	2.000	0.857	0.774	2.606	0.639	0.182	0.000	0.000	0.000	0.000	0.000	0.000	0.000	0.000	0.000	0.000	0.000	0.000	0.000	0.000	156	1016	-4	3	-1.585	Error	Error	-1	-3	0	0	2	1	0	0	-75	0
3	1	1	"PET112"	"YBL080C"	10440	30040	90	1105	1014	519	67	84	102	96	86	0	921	836	451	120	140	134	76	75	0	0	0	0	0	0	0	0	0	0	0	0	0	0	0	0	0	0	0	1.296	1.323	1.383	1.590	1.893	1.280	0.883	0.000	0.000	0.000	0.000	0.000	0.000	0.000	0.000	0.000	0.000	0.000	0.000	0.000	0.000	52	414	1839	1663	0.374	Error	Error	1038	801	0	0	947	716	0	0	0	0
3	2	1	""	"YBL096C"	10660	30050	100	2217	2101	910	80	84	30	100	100	0	2727	2429	997	128	132	26	100	100	0	0	0	0	0	0	0	0	0	0	0	0	0	0	0	0	0	0	0	0.822	0.878	0.868	0.892	1.489	0.889	0.881	0.000	0.000	0.000	0.000	0.000	0.000	0.000	0.000	0.000	0.000	0.000	0.000	0.000	0.000	80	517	4736	4322	-0.282	Error	Error	2137	2599	0	0	2021	2301	0	0	0	0
3	3	1	""	"YBL111C"	10850	30050	100	3225	2792	1446	78	82	26	97	97	0	1366	1250	647	133	136	27	90	88	0	0	0	0	0	0	0	0	0	0	0	0	0	0	0	0	0	0	0	2.552	2.430	2.374	2.299	1.718	2.463	0.889	0.000	0.000	0.000	0.000	0.000	0.000	0.000	0.000	0.000	0.000	0.000	0.000	0.000	0.000	80	502	4380	3831	1.352	Error	Error	3147	1233	0	0	2714	1117	0	0	0	0
3	4	1	""	"YBR012W-B"	11050	30050	100	1637	1407	653	82	94	88	96	91	0	407	393	196	135	143	79	78	73	0	0	0	0	0	0	0	0	0	0	0	0	0	0	0	0	0	0	0	5.717	5.136	4.929	4.468	2.159	4.728	0.642	0.000	0.000	0.000	0.000	0.000	0.000	0.000	0.000	0.000	0.000	0.000	0.000	0.000	0.000	80	510	1827	1583	2.515	Error	Error	1555	272	0	0	1325	258	0	0	0	0
3	5	1	""	"YBR028C"	11250	30050	100	1346	1213	472	81	86	30	100	100	0	1292	1179	541	135	138	31	95	92	0	0	0	0	0	0	0	0	0	0	0	0	0	0	0	0	0	0	0	1.093	1.084	1.117	1.354	2.091	1.032	0.899	0.000	0.000	0.000	0.000	0.000	0.000	0.000	0.000	0.000	0.000	0.000	0.000	0.000	0.000	80	511	2422	2176	0.129	Error	Error	1265	1157	0	0	1132	1044	0	0	0	0
3	6	1	"TCM62"	"YBR044C"	11440	30060	90	2613	2337	1306	71	120	341	88	82	0	1956	1809	1146	130	179	313	78	75	0	0	0	0	0	0	0	0	0	0	0	0	0	0	0	0	0	0	0	1.392	1.350	1.360	1.712	2.294	1.302	0.907	0.000	0.000	0.000	0.000	0.000	0.000	0.000	0.000	0.000	0.000	0.000	0.000	0.000	0.000	52	400	4368	3945	0.477	Error	Error	2542	1826	0	0	2266	1679	0	0	0	0
3	7	1	"RHK1"	"YBL082C"	11640	30050	100	1805	1663	629	71	111	297	96	87	0	1914	1779	778	133	176	275	91	87	0	0	0	0	0	0	0	0	0	0	0	0	0	0	0	0	0	0	0	0.974	0.967	0.968	1.055	1.721	0.941	0.885	0.000	0.000	0.000	0.000	0.000	0.000	0.000	0.000	0.000	0.000	0.000	0.000	0.000	0.000	80	518	3515	3238	-0.039	Error	Error	1734	1781	0	0	1592	1646	0	0	0	0
3	8	1	""	"YBL098W"	11840	30050	110	2058	1970	606	82	97	72	100	100	0	2824	2724	1004	139	176	251	97	93	0	0	0	0	0	0	0	0	0	0	0	0	0	0	0	0	0	0	0	0.736	0.730	0.730	0.785	1.454	0.701	0.900	0.000	0.000	0.000	0.000	0.000	0.000	0.000	0.000	0.000	0.000	0.000	0.000	0.000	0.000	80	588	4661	4473	-0.442	Error	Error	1976	2685	0	0	1888	2585	0	0	0	0
3	9	1	""	"YBL113C"	12050	30050	110	4719	4314	1368	82	96	79	100	100	0	2525	2352	943	136	161	217	95	91	0	0	0	0	0	0	0	0	0	0	0	0	0	0	0	0	0	0	0	1.941	1.910	1.942	2.156	1.658	1.865	0.886	0.000	0.000	0.000	0.000	0.000	0.000	0.000	0.000	0.000	0.000	0.000	0.000	0.000	0.000	80	576	7026	6448	0.957	Error	Error	4637	2389	0	0	4232	2216	0	0	0	0
3	10	1	""	"YBR014C"	12230	30050	100	3795	3700	1045	86	95	45	100	100	0	2174	2105	638	139	153	95	100	100	0	0	0	0	0	0	0	0	0	0	0	0	0	0	0	0	0	0	0	1.823	1.838	1.799	1.886	1.422	1.828	0.892	0.000	0.000	0.000	0.000	0.000	0.000	0.000	0.000	0.000	0.000	0.000	0.000	0.000	0.000	80	511	5744	5580	0.866	Error	Error	3709	2035	0	0	3614	1966	0	0	0	0
3	11	1	""	"YBR030W"	12440	30050	100	1071	1063	360	93	108	71	96	96	0	1128	1126	492	152	176	144	92	91	0	0	0	0	0	0	0	0	0	0	0	0	0	0	0	0	0	0	0	1.002	0.996	1.020	1.053	1.451	0.928	0.877	0.000	0.000	0.000	0.000	0.000	0.000	0.000	0.000	0.000	0.000	0.000	0.000	0.000	0.000	80	528	1954	1944	0.003	Error	Error	978	976	0	0	970	974	0	0	0	0
3	12	1	"ZTA1"	"YBR046C"	12640	30050	110	263	275	93	106	123	82	86	43	0	322	389	199	165	186	118	67	33	0	0	0	0	0	0	0	0	0	0	0	0	0	0	0	0	0	0	0	1.000	0.754	0.797	0.755	2.208	0.610	0.612	0.000	0.000	0.000	0.000	0.000	0.000	0.000	0.000	0.000	0.000	0.000	0.000	0.000	0.000	80	590	314	393	0.000	Error	Error	157	157	0	0	169	224	0	0	0	0
3	13	1	"CDC27"	"YBL084C"	12840	30050	110	2752	2571	841	130	164	169	97	96	0	2942	2760	1020	177	226	321	92	91	0	0	0	0	0	0	0	0	0	0	0	0	0	0	0	0	0	0	0	0.948	0.945	0.941	1.003	1.534	0.895	0.897	0.000	0.000	0.000	0.000	0.000	0.000	0.000	0.000	0.000	0.000	0.000	0.000	0.000	0.000	80	590	5387	5024	-0.077	Error	Error	2622	2765	0	0	2441	2583	0	0	0	0
3	14	1	""	"YBL100C"	13040	30050	110	8970	8008	3262	127	266	778	95	91	0	7427	6152	3046	168	347	920	86	81	0	0	0	0	0	0	0	0	0	0	0	0	0	0	0	0	0	0	0	1.218	1.317	1.313	1.568	1.738	1.155	0.911	0.000	0.000	0.000	0.000	0.000	0.000	0.000	0.000	0.000	0.000	0.000	0.000	0.000	0.000	80	590	16102	13865	0.285	Error	Error	8843	7259	0	0	7881	5984	0	0	0	0
3	15	1	"RER2"	"YBR002C"	13240	30050	110	2163	2111	673	106	241	754	93	81	0	3077	3036	1130	159	336	905	91	85	0	0	0	0	0	0	0	0	0	0	0	0	0	0	0	0	0	0	0	0.705	0.697	0.693	0.732	1.386	0.660	0.888	0.000	0.000	0.000	0.000	0.000	0.000	0.000	0.000	0.000	0.000	0.000	0.000	0.000	0.000	80	590	4975	4882	-0.504	Error	Error	2057	2918	0	0	2005	2877	0	0	0	0
3	16	1	""	"YBR016W"	13440	30050	110	3312	2991	792	102	176	359	98	96	0	4491	4214	1280	155	308	785	93	93	0	0	0	0	0	0	0	0	0	0	0	0	0	0	0	0	0	0	0	0.740	0.712	0.707	0.768	1.583	0.660	0.925	0.000	0.000	0.000	0.000	0.000	0.000	0.000	0.000	0.000	0.000	0.000	0.000	0.000	0.000	80	607	7546	6948	-0.434	Error	Error	3210	4336	0	0	2889	4059	0	0	0	0
3	17	1	""	"YBR032W"	13650	30050	110	1344	1289	322	85	127	290	96	93	0	2438	2395	741	139	241	644	93	92	0	0	0	0	0	0	0	0	0	0	0	0	0	0	0	0	0	0	0	0.548	0.534	0.542	0.581	1.543	0.490	0.916	0.000	0.000	0.000	0.000	0.000	0.000	0.000	0.000	0.000	0.000	0.000	0.000	0.000	0.000	80	607	3558	3460	-0.869	Error	Error	1259	2299	0	0	1204	2256	0	0	0	0
3	18	1	"RPS11B"	"YBR048W"	13860	30060	110	3088	3057	1309	77	89	130	96	95	0	3983	4119	2014	134	164	250	93	92	0	0	0	0	0	0	0	0	0	0	0	0	0	0	0	0	0	0	0	0.782	0.748	0.762	0.801	1.464	0.679	0.872	0.000	0.000	0.000	0.000	0.000	0.000	0.000	0.000	0.000	0.000	0.000	0.000	0.000	0.000	80	590	6860	6965	-0.354	Error	Error	3011	3849	0	0	2980	3985	0	0	0	0
3	19	1	""	"YBL086C"	14050	30060	110	758	767	228	71	78	35	100	100	0	895	889	315	131	136	48	98	96	0	0	0	0	0	0	0	0	0	0	0	0	0	0	0	0	0	0	0	0.899	0.918	0.944	0.964	1.438	0.882	0.865	0.000	0.000	0.000	0.000	0.000	0.000	0.000	0.000	0.000	0.000	0.000	0.000	0.000	0.000	80	580	1451	1454	-0.153	Error	Error	687	764	0	0	696	758	0	0	0	0
3	20	1	""	"YBL101W-A"	14250	30050	110	65535	60742	12164	75	296	2557	100	100	75	5000	4801	1246	129	173	399	98	97	0	0	0	0	0	0	0	0	0	0	0	0	0	0	0	0	0	0	0	13.439	12.985	12.878	13.099	1.321	13.051	0.932	0.000	0.000	0.000	0.000	0.000	0.000	0.000	0.000	0.000	0.000	0.000	0.000	0.000	0.000	80	606	70331	65339	3.748	Error	Error	65460	4871	0	0	60667	4672	0	0	0	0
3	21	1	""	"YBR004C"	14460	30050	110	2189	2639	1580	73	168	1120	82	47	0	2271	2226	1215	129	173	287	91	87	0	0	0	0	0	0	0	0	0	0	0	0	0	0	0	0	0	0	0	0.988	1.224	1.157	1.306	2.108	1.235	0.890	0.000	0.000	0.000	0.000	0.000	0.000	0.000	0.000	0.000	0.000	0.000	0.000	0.000	0.000	80	629	4258	4663	-0.018	Error	Error	2116	2142	0	0	2566	2097	0	0	0	0
3	1	2	"GAL7"	"YBR018C"	10440	30230	110	65535	61466	10229	75	831	5794	100	100	78	280	281	66	125	133	58	93	72	0	0	0	0	0	0	0	0	0	0	0	0	0	0	0	0	0	0	0	422.323	393.532	0.000	0.000	1.000	425.353	0.729	0.000	0.000	0.000	0.000	0.000	0.000	0.000	0.000	0.000	0.000	0.000	0.000	0.000	0.000	80	598	65615	61547	8.722	Error	Error	65460	155	0	0	61391	156	0	0	0	0
3	2	2	"HMT1"	"YBR034C"	10640	30240	110	5604	5320	1349	72	773	5326	57	0	0	8011	7866	1868	125	238	938	98	98	0	0	0	0	0	0	0	0	0	0	0	0	0	0	0	0	0	0	0	0.701	0.678	0.679	0.681	1.260	0.704	0.915	0.000	0.000	0.000	0.000	0.000	0.000	0.000	0.000	0.000	0.000	0.000	0.000	0.000	0.000	80	558	13418	12989	-0.511	Error	Error	5532	7886	0	0	5248	7741	0	0	0	0
3	3	2	"REG2"	"YBR050C"	10840	30240	110	1174	1018	389	72	112	324	90	81	0	1458	1290	495	130	231	801	80	13	0	0	0	0	0	0	0	0	0	0	0	0	0	0	0	0	0	0	0	0.830	0.816	0.791	0.813	1.770	0.799	0.907	0.000	0.000	0.000	0.000	0.000	0.000	0.000	0.000	0.000	0.000	0.000	0.000	0.000	0.000	80	588	2430	2106	-0.269	Error	Error	1102	1328	0	0	946	1160	0	0	0	0
3	4	2	""	"YCL044C"	11050	30240	110	280	272	74	88	106	96	87	47	0	334	348	127	144	163	115	83	36	0	0	0	0	0	0	0	0	0	0	0	0	0	0	0	0	0	0	0	1.011	0.902	0.861	0.905	2.002	0.754	0.748	0.000	0.000	0.000	0.000	0.000	0.000	0.000	0.000	0.000	0.000	0.000	0.000	0.000	0.000	80	576	382	388	0.015	Error	Error	192	190	0	0	184	204	0	0	0	0
3	5	2	""	"YCL060C"	11250	30240	110	1360	1265	459	78	85	46	96	96	0	1329	1240	511	140	152	95	92	88	0	0	0	0	0	0	0	0	0	0	0	0	0	0	0	0	0	0	0	1.078	1.079	1.072	1.111	2.009	1.029	0.890	0.000	0.000	0.000	0.000	0.000	0.000	0.000	0.000	0.000	0.000	0.000	0.000	0.000	0.000	80	558	2471	2287	0.109	Error	Error	1282	1189	0	0	1187	1100	0	0	0	0
3	6	2	""	"YCLX03C"	11440	30240	110	1149	1083	283	73	88	90	100	100	0	952	892	293	131	154	126	93	88	0	0	0	0	0	0	0	0	0	0	0	0	0	0	0	0	0	0	0	1.311	1.327	1.324	1.448	1.609	1.194	0.886	0.000	0.000	0.000	0.000	0.000	0.000	0.000	0.000	0.000	0.000	0.000	0.000	0.000	0.000	80	556	1897	1771	0.390	Error	Error	1076	821	0	0	1010	761	0	0	0	0
3	7	2	""	"YCR007C"	11640	30240	110	2505	2231	720	75	106	154	100	98	0	1609	1429	531	136	175	193	91	88	0	0	0	0	0	0	0	0	0	0	0	0	0	0	0	0	0	0	0	1.650	1.667	1.655	1.825	1.473	1.604	0.916	0.000	0.000	0.000	0.000	0.000	0.000	0.000	0.000	0.000	0.000	0.000	0.000	0.000	0.000	80	566	3903	3449	0.722	Error	Error	2430	1473	0	0	2156	1293	0	0	0	0
3	8	2	""	"YCR022C"	11840	30240	110	5821	5396	1247	85	174	486	100	100	0	5424	5115	1400	143	256	676	98	96	0	0	0	0	0	0	0	0	0	0	0	0	0	0	0	0	0	0	0	1.086	1.068	1.070	1.107	1.333	1.033	0.920	0.000	0.000	0.000	0.000	0.000	0.000	0.000	0.000	0.000	0.000	0.000	0.000	0.000	0.000	80	582	11017	10283	0.119	Error	Error	5736	5281	0	0	5311	4972	0	0	0	0
3	9	2	"RBK1"	"YCR036W"	12060	30250	110	4160	4246	1064	82	142	395	100	98	0	3462	3405	830	136	202	541	98	96	0	0	0	0	0	0	0	0	0	0	0	0	0	0	0	0	0	0	0	1.226	1.274	1.279	1.292	1.287	1.279	0.908	0.000	0.000	0.000	0.000	0.000	0.000	0.000	0.000	0.000	0.000	0.000	0.000	0.000	0.000	80	589	7404	7433	0.294	Error	Error	4078	3326	0	0	4164	3269	0	0	0	0
3	10	2	""	"YCL046W"	12260	30250	100	218	283	174	86	103	85	72	38	0	257	326	186	143	156	61	82	45	0	0	0	0	0	0	0	0	0	0	0	0	0	0	0	0	0	0	0	1.158	1.077	1.074	1.181	1.858	0.994	0.706	0.000	0.000	0.000	0.000	0.000	0.000	0.000	0.000	0.000	0.000	0.000	0.000	0.000	0.000	80	508	246	380	0.212	Error	Error	132	114	0	0	197	183	0	0	0	0
3	11	2	""	"YCL062W"	12460	30250	110	1021	1041	205	95	114	87	100	100	0	1535	1598	332	155	168	78	100	100	0	0	0	0	0	0	0	0	0	0	0	0	0	0	0	0	0	0	0	0.671	0.656	0.662	0.661	1.236	0.624	0.922	0.000	0.000	0.000	0.000	0.000	0.000	0.000	0.000	0.000	0.000	0.000	0.000	0.000	0.000	80	548	2306	2389	-0.576	Error	Error	926	1380	0	0	946	1443	0	0	0	0
3	12	2	""	"YCLX05C"	12640	30250	100	3797	3735	778	101	120	114	100	100	0	4358	4254	1021	154	168	74	100	100	0	0	0	0	0	0	0	0	0	0	0	0	0	0	0	0	0	0	0	0.879	0.886	0.874	0.906	1.223	0.836	0.925	0.000	0.000	0.000	0.000	0.000	0.000	0.000	0.000	0.000	0.000	0.000	0.000	0.000	0.000	80	487	7900	7734	-0.186	Error	Error	3696	4204	0	0	3634	4100	0	0	0	0
3	13	2	"RVS161"	"YCR009C"	12840	30250	100	8484	8510	2767	118	223	668	100	97	0	5148	5066	1536	168	269	655	97	96	0	0	0	0	0	0	0	0	0	0	0	0	0	0	0	0	0	0	0	1.680	1.713	1.664	1.753	1.361	1.762	0.922	0.000	0.000	0.000	0.000	0.000	0.000	0.000	0.000	0.000	0.000	0.000	0.000	0.000	0.000	80	505	13346	13290	0.748	Error	Error	8366	4980	0	0	8392	4898	0	0	0	0
3	14	2	""	"YCR024C"	13040	30250	100	2514	2462	748	112	211	657	98	88	0	1972	1880	552	158	270	663	93	80	0	0	0	0	0	0	0	0	0	0	0	0	0	0	0	0	0	0	0	1.324	1.365	1.401	1.379	1.285	1.378	0.895	0.000	0.000	0.000	0.000	0.000	0.000	0.000	0.000	0.000	0.000	0.000	0.000	0.000	0.000	80	505	4216	4072	0.405	Error	Error	2402	1814	0	0	2350	1722	0	0	0	0
3	15	2	"BUD5"	"YCR038C"	13240	30250	100	1509	1510	308	106	124	128	100	100	0	1528	1474	331	151	180	223	100	98	0	0	0	0	0	0	0	0	0	0	0	0	0	0	0	0	0	0	0	1.019	1.061	1.063	1.075	1.299	1.034	0.901	0.000	0.000	0.000	0.000	0.000	0.000	0.000	0.000	0.000	0.000	0.000	0.000	0.000	0.000	80	518	2780	2727	0.027	Error	Error	1403	1377	0	0	1404	1323	0	0	0	0
3	16	2	""	"YCL048W"	13450	30250	90	251	295	137	91	92	24	100	98	0	281	331	127	141	144	28	98	94	0	0	0	0	0	0	0	0	0	0	0	0	0	0	0	0	0	0	0	1.143	1.074	1.007	1.057	1.800	1.064	0.732	0.000	0.000	0.000	0.000	0.000	0.000	0.000	0.000	0.000	0.000	0.000	0.000	0.000	0.000	52	414	300	394	0.193	Error	Error	160	140	0	0	204	190	0	0	0	0
3	17	2	"CHA1"	"YCL064C"	13640	30250	110	1224	1214	320	86	95	54	100	100	0	901	870	231	140	148	55	98	97	0	0	0	0	0	0	0	0	0	0	0	0	0	0	0	0	0	0	0	1.495	1.545	1.570	1.597	1.511	1.547	0.901	0.000	0.000	0.000	0.000	0.000	0.000	0.000	0.000	0.000	0.000	0.000	0.000	0.000	0.000	80	568	1899	1858	0.581	Error	Error	1138	761	0	0	1128	730	0	0	0	0
3	18	2	""	"YCLX07W"	13840	30260	100	564	573	140	82	100	144	100	91	0	587	569	134	137	154	198	90	68	0	0	0	0	0	0	0	0	0	0	0	0	0	0	0	0	0	0	0	1.071	1.137	1.104	1.187	1.579	1.130	0.798	0.000	0.000	0.000	0.000	0.000	0.000	0.000	0.000	0.000	0.000	0.000	0.000	0.000	0.000	80	499	932	923	0.099	Error	Error	482	450	0	0	491	432	0	0	0	0
3	19	2	"ADP1"	"YCR011C"	14040	30260	100	4721	4762	1287	77	82	35	100	100	0	4911	4742	1544	134	139	48	100	100	0	0	0	0	0	0	0	0	0	0	0	0	0	0	0	0	0	0	0	0.972	1.017	1.014	1.068	1.404	0.962	0.901	0.000	0.000	0.000	0.000	0.000	0.000	0.000	0.000	0.000	0.000	0.000	0.000	0.000	0.000	80	505	9421	9293	-0.041	Error	Error	4644	4777	0	0	4685	4608	0	0	0	0
3	20	2	""	"YCR025C"	14250	30260	100	497	489	102	70	76	67	100	96	0	807	800	181	129	131	22	98	98	0	0	0	0	0	0	0	0	0	0	0	0	0	0	0	0	0	0	0	0.630	0.624	0.609	0.654	1.531	0.627	0.891	0.000	0.000	0.000	0.000	0.000	0.000	0.000	0.000	0.000	0.000	0.000	0.000	0.000	0.000	80	528	1105	1090	-0.667	Error	Error	427	678	0	0	419	671	0	0	0	0
3	21	2	"MATALPHA1"	"YCR040W"	14450	30260	110	608	607	116	71	73	19	100	100	0	916	904	173	128	131	24	100	100	0	0	0	0	0	0	0	0	0	0	0	0	0	0	0	0	0	0	0	0.681	0.691	0.690	0.696	1.273	0.684	0.894	0.000	0.000	0.000	0.000	0.000	0.000	0.000	0.000	0.000	0.000	0.000	0.000	0.000	0.000	80	589	1325	1312	-0.553	Error	Error	537	788	0	0	536	776	0	0	0	0
3	1	3	"APA1"	"YCL050C"	10440	30440	110	1084	1034	283	63	85	385	93	77	0	2112	1897	730	121	122	21	100	98	0	0	0	0	0	0	0	0	0	0	0	0	0	0	0	0	0	0	0	0.513	0.547	0.535	0.632	1.785	0.503	0.894	0.000	0.000	0.000	0.000	0.000	0.000	0.000	0.000	0.000	0.000	0.000	0.000	0.000	0.000	80	606	3012	2747	-0.964	Error	Error	1021	1991	0	0	971	1776	0	0	0	0
3	2	3	"HMLALPHA1"	"YCL066W"	10640	30440	110	886	867	161	72	88	132	100	100	0	1089	1096	261	131	158	460	93	62	0	0	0	0	0	0	0	0	0	0	0	0	0	0	0	0	0	0	0	0.850	0.824	0.803	0.846	1.346	0.782	0.882	0.000	0.000	0.000	0.000	0.000	0.000	0.000	0.000	0.000	0.000	0.000	0.000	0.000	0.000	80	590	1772	1760	-0.235	Error	Error	814	958	0	0	795	965	0	0	0	0
3	3	3	""	"YCLX09W"	10850	30450	60	188	457	481	111	117	42	62	46	0	212	379	333	154	160	36	59	43	0	0	0	0	0	0	0	0	0	0	0	0	0	0	0	0	0	0	0	1.328	1.538	1.484	1.638	2.294	1.562	0.599	0.000	0.000	0.000	0.000	0.000	0.000	0.000	0.000	0.000	0.000	0.000	0.000	0.000	0.000	32	176	135	571	0.409	Error	Error	77	58	0	0	346	225	0	0	0	0
3	4	3	""	"YCR013C"	11030	30450	110	25278	25131	3857	110	118	49	100	100	0	20916	20653	4124	160	169	69	100	100	0	0	0	0	0	0	0	0	0	0	0	0	0	0	0	0	0	0	0	1.213	1.221	1.227	1.234	1.182	1.187	0.928	0.000	0.000	0.000	0.000	0.000	0.000	0.000	0.000	0.000	0.000	0.000	0.000	0.000	0.000	80	580	45924	45514	0.278	Error	Error	25168	20756	0	0	25021	20493	0	0	0	0
3	5	3	"RSG1"	"YCR027C"	11230	30450	110	1963	2113	580	77	88	55	100	100	0	2176	2294	612	136	153	99	100	100	0	0	0	0	0	0	0	0	0	0	0	0	0	0	0	0	0	0	0	0.925	0.943	0.889	0.945	1.303	0.896	0.893	0.000	0.000	0.000	0.000	0.000	0.000	0.000	0.000	0.000	0.000	0.000	0.000	0.000	0.000	80	576	3926	4194	-0.113	Error	Error	1886	2040	0	0	2036	2158	0	0	0	0
3	6	3	"TSM1"	"YCR042C"	11440	30450	100	6242	5833	1369	70	73	22	100	100	0	6246	6024	1237	128	136	55	100	100	0	0	0	0	0	0	0	0	0	0	0	0	0	0	0	0	0	0	0	1.009	0.977	0.971	0.973	1.169	0.971	0.919	0.000	0.000	0.000	0.000	0.000	0.000	0.000	0.000	0.000	0.000	0.000	0.000	0.000	0.000	80	521	12290	11659	0.013	Error	Error	6172	6118	0	0	5763	5896	0	0	0	0
3	7	3	""	"YDL211C"	11640	30450	110	577	574	192	70	71	18	100	100	0	717	742	265	131	131	23	100	100	0	0	0	0	0	0	0	0	0	0	0	0	0	0	0	0	0	0	0	0.865	0.825	0.833	0.850	1.405	0.792	0.886	0.000	0.000	0.000	0.000	0.000	0.000	0.000	0.000	0.000	0.000	0.000	0.000	0.000	0.000	80	576	1093	1115	-0.209	Error	Error	507	586	0	0	504	611	0	0	0	0
3	8	3	"HO"	"YDL227C"	11840	30450	100	182	186	59	72	75	20	93	88	0	247	267	111	131	133	28	87	83	0	0	0	0	0	0	0	0	0	0	0	0	0	0	0	0	0	0	0	0.948	0.838	0.912	0.833	2.266	0.630	0.533	0.000	0.000	0.000	0.000	0.000	0.000	0.000	0.000	0.000	0.000	0.000	0.000	0.000	0.000	80	526	226	250	-0.077	Error	Error	110	116	0	0	114	136	0	0	0	0
3	9	3	"AAD4"	"YDL243C"	12050	30420	50	406	401	190	81	134	144	83	50	0	354	336	162	135	176	150	58	16	0	0	0	0	0	0	0	0	0	0	0	0	0	0	0	0	0	0	0	1.484	1.592	1.690	1.732	1.880	1.187	0.687	0.000	0.000	0.000	0.000	0.000	0.000	0.000	0.000	0.000	0.000	0.000	0.000	0.000	0.000	12	104	544	521	0.570	Error	Error	325	219	0	0	320	201	0	0	0	0
3	10	3	"SNQ2"	"YDR011W"	12250	30450	100	1127	1236	654	83	88	26	100	100	0	1162	1360	834	145	149	35	100	97	0	0	0	0	0	0	0	0	0	0	0	0	0	0	0	0	0	0	0	1.027	0.949	1.029	1.061	1.468	0.885	0.891	0.000	0.000	0.000	0.000	0.000	0.000	0.000	0.000	0.000	0.000	0.000	0.000	0.000	0.000	80	512	2061	2368	0.038	Error	Error	1044	1017	0	0	1153	1215	0	0	0	0
3	11	3	"LUV1"	"YDR027C"	12440	30450	100	2568	2579	698	91	97	35	100	100	0	3150	3212	1057	153	168	113	100	100	0	0	0	0	0	0	0	0	0	0	0	0	0	0	0	0	0	0	0	0.826	0.813	0.819	0.847	1.294	0.775	0.931	0.000	0.000	0.000	0.000	0.000	0.000	0.000	0.000	0.000	0.000	0.000	0.000	0.000	0.000	80	506	5474	5547	-0.275	Error	Error	2477	2997	0	0	2488	3059	0	0	0	0
3	12	3	"NRG1"	"YDR043C"	12650	30450	100	935	870	329	101	105	33	95	95	0	831	822	355	159	173	111	92	90	0	0	0	0	0	0	0	0	0	0	0	0	0	0	0	0	0	0	0	1.241	1.160	1.178	1.147	1.572	1.098	0.897	0.000	0.000	0.000	0.000	0.000	0.000	0.000	0.000	0.000	0.000	0.000	0.000	0.000	0.000	80	514	1506	1432	0.312	Error	Error	834	672	0	0	769	663	0	0	0	0
3	13	3	""	"YDL213C"	12850	30450	100	4065	4387	1845	114	118	36	100	100	0	3553	3863	1858	169	172	38	100	100	0	0	0	0	0	0	0	0	0	0	0	0	0	0	0	0	0	0	0	1.168	1.157	1.179	1.227	1.368	1.122	0.922	0.000	0.000	0.000	0.000	0.000	0.000	0.000	0.000	0.000	0.000	0.000	0.000	0.000	0.000	80	506	7335	7967	0.223	Error	Error	3951	3384	0	0	4273	3694	0	0	0	0
3	14	3	"SSB1"	"YDL229W"	13050	30450	100	3403	3185	1152	130	139	45	100	100	0	5948	5695	2318	172	179	43	100	100	0	0	0	0	0	0	0	0	0	0	0	0	0	0	0	0	0	0	0	0.567	0.553	0.580	0.568	1.473	0.521	0.879	0.000	0.000	0.000	0.000	0.000	0.000	0.000	0.000	0.000	0.000	0.000	0.000	0.000	0.000	80	498	9049	8578	-0.819	Error	Error	3273	5776	0	0	3055	5523	0	0	0	0
3	15	3	"HXT15"	"YDL245C"	13240	30450	100	1726	1619	391	120	134	54	100	100	0	1428	1339	411	160	171	56	98	97	0	0	0	0	0	0	0	0	0	0	0	0	0	0	0	0	0	0	0	1.267	1.271	1.343	1.357	1.439	1.187	0.896	0.000	0.000	0.000	0.000	0.000	0.000	0.000	0.000	0.000	0.000	0.000	0.000	0.000	0.000	80	504	2874	2678	0.341	Error	Error	1606	1268	0	0	1499	1179	0	0	0	0
3	16	3	""	"YDR013W"	13450	30450	110	1673	1583	519	96	102	40	100	100	0	1263	1213	320	145	152	47	100	100	0	0	0	0	0	0	0	0	0	0	0	0	0	0	0	0	0	0	0	1.411	1.392	1.403	1.372	1.317	1.438	0.885	0.000	0.000	0.000	0.000	0.000	0.000	0.000	0.000	0.000	0.000	0.000	0.000	0.000	0.000	80	574	2695	2555	0.496	Error	Error	1577	1118	0	0	1487	1068	0	0	0	0
3	17	3	""	"YDR029W"	13640	30450	100	431	585	438	84	87	26	93	93	0	363	570	507	139	143	33	90	85	0	0	0	0	0	0	0	0	0	0	0	0	0	0	0	0	0	0	0	1.549	1.162	1.255	1.307	1.949	0.979	0.870	0.000	0.000	0.000	0.000	0.000	0.000	0.000	0.000	0.000	0.000	0.000	0.000	0.000	0.000	80	504	571	932	0.631	Error	Error	347	224	0	0	501	431	0	0	0	0
3	18	3	"RPC11"	"YDR045C"	13850	30450	110	471	779	610	73	77	24	100	100	0	581	975	836	133	137	26	100	100	0	0	0	0	0	0	0	0	0	0	0	0	0	0	0	0	0	0	0	0.888	0.838	0.847	0.921	1.591	0.774	0.885	0.000	0.000	0.000	0.000	0.000	0.000	0.000	0.000	0.000	0.000	0.000	0.000	0.000	0.000	80	556	846	1548	-0.171	Error	Error	398	448	0	0	706	842	0	0	0	0
3	19	3	"GDH2"	"YDL215C"	14040	30450	100	3960	3740	1526	81	88	31	100	100	0	2704	2346	1292	138	143	31	98	98	0	0	0	0	0	0	0	0	0	0	0	0	0	0	0	0	0	0	0	1.512	1.657	1.570	1.971	1.759	1.515	0.894	0.000	0.000	0.000	0.000	0.000	0.000	0.000	0.000	0.000	0.000	0.000	0.000	0.000	0.000	80	503	6445	5867	0.596	Error	Error	3879	2566	0	0	3659	2208	0	0	0	0
3	20	3	""	"YDL231C"	14250	30460	90	8885	8570	3528	78	86	42	100	100	0	3786	3682	1651	135	140	44	100	100	0	0	0	0	0	0	0	0	0	0	0	0	0	0	0	0	0	0	0	2.412	2.394	2.383	2.545	1.513	2.357	0.899	0.000	0.000	0.000	0.000	0.000	0.000	0.000	0.000	0.000	0.000	0.000	0.000	0.000	0.000	52	414	12458	12039	1.270	Error	Error	8807	3651	0	0	8492	3547	0	0	0	0
3	21	3	""	"YDL247W"	14440	30450	100	1218	1102	488	69	72	19	100	100	0	667	627	311	126	129	23	93	88	0	0	0	0	0	0	0	0	0	0	0	0	0	0	0	0	0	0	0	2.124	2.062	1.985	2.537	2.252	1.974	0.839	0.000	0.000	0.000	0.000	0.000	0.000	0.000	0.000	0.000	0.000	0.000	0.000	0.000	0.000	80	512	1690	1534	1.087	Error	Error	1149	541	0	0	1033	501	0	0	0	0
3	1	4	""	"YDR015C"	10440	30650	100	365	369	90	72	77	26	100	98	0	400	381	97	129	132	33	92	92	0	0	0	0	0	0	0	0	0	0	0	0	0	0	0	0	0	0	0	1.081	1.179	1.187	1.294	1.920	1.126	0.731	0.000	0.000	0.000	0.000	0.000	0.000	0.000	0.000	0.000	0.000	0.000	0.000	0.000	0.000	80	511	564	549	0.113	Error	Error	293	271	0	0	297	252	0	0	0	0
3	2	4	""	"YDR031W"	10640	30640	110	4880	4713	1279	88	98	39	100	100	0	1749	1604	443	141	148	41	100	100	0	0	0	0	0	0	0	0	0	0	0	0	0	0	0	0	0	0	0	2.980	3.161	3.092	3.217	1.327	3.192	0.905	0.000	0.000	0.000	0.000	0.000	0.000	0.000	0.000	0.000	0.000	0.000	0.000	0.000	0.000	80	568	6400	6088	1.575	Error	Error	4792	1608	0	0	4625	1463	0	0	0	0
3	3	4	"HEM12"	"YDR047W"	10840	30640	110	4226	3988	1343	128	131	40	100	100	0	6593	5831	2473	167	174	42	100	100	0	0	0	0	0	0	0	0	0	0	0	0	0	0	0	0	0	0	0	0.638	0.681	0.669	0.752	1.506	0.615	0.909	0.000	0.000	0.000	0.000	0.000	0.000	0.000	0.000	0.000	0.000	0.000	0.000	0.000	0.000	80	579	10524	9524	-0.649	Error	Error	4098	6426	0	0	3860	5664	0	0	0	0
3	4	4	"TIM22"	"YDL217C"	11040	30650	100	1788	1858	632	122	124	38	100	100	0	1435	1401	538	172	178	44	100	97	0	0	0	0	0	0	0	0	0	0	0	0	0	0	0	0	0	0	0	1.319	1.413	1.471	1.537	1.535	1.354	0.875	0.000	0.000	0.000	0.000	0.000	0.000	0.000	0.000	0.000	0.000	0.000	0.000	0.000	0.000	80	490	2929	2965	0.400	Error	Error	1666	1263	0	0	1736	1229	0	0	0	0
3	5	4	""	"YDL233W"	11230	30640	100	3671	3462	1249	74	81	30	100	100	0	3321	3113	1422	136	142	40	100	100	0	0	0	0	0	0	0	0	0	0	0	0	0	0	0	0	0	0	0	1.129	1.138	1.130	1.293	1.668	1.033	0.881	0.000	0.000	0.000	0.000	0.000	0.000	0.000	0.000	0.000	0.000	0.000	0.000	0.000	0.000	80	497	6782	6365	0.176	Error	Error	3597	3185	0	0	3388	2977	0	0	0	0
3	6	4	"NTH1"	"YDR001C"	11430	30640	90	1456	1642	810	68	71	20	100	100	0	993	1031	427	127	130	28	100	100	0	0	0	0	0	0	0	0	0	0	0	0	0	0	0	0	0	0	0	1.603	1.741	1.703	1.757	1.532	1.815	0.786	0.000	0.000	0.000	0.000	0.000	0.000	0.000	0.000	0.000	0.000	0.000	0.000	0.000	0.000	52	414	2254	2478	0.681	Error	Error	1388	866	0	0	1574	904	0	0	0	0
3	7	4	"KCS1"	"YDR017C"	11640	30650	110	1003	983	321	71	75	33	100	100	0	1180	1187	397	131	136	40	96	96	0	0	0	0	0	0	0	0	0	0	0	0	0	0	0	0	0	0	0	0.888	0.864	0.890	0.945	1.744	0.847	0.914	0.000	0.000	0.000	0.000	0.000	0.000	0.000	0.000	0.000	0.000	0.000	0.000	0.000	0.000	80	574	1981	1968	-0.171	Error	Error	932	1049	0	0	912	1056	0	0	0	0
3	8	4	"MRH1"	"YDR033W"	11840	30650	110	40356	36525	12461	77	82	27	100	100	0	7509	7038	2954	134	136	26	100	100	0	0	0	0	0	0	0	0	0	0	0	0	0	0	0	0	0	0	0	5.462	5.279	5.335	5.958	1.758	5.182	0.907	0.000	0.000	0.000	0.000	0.000	0.000	0.000	0.000	0.000	0.000	0.000	0.000	0.000	0.000	80	568	47654	43352	2.449	Error	Error	40279	7375	0	0	36448	6904	0	0	0	0
3	9	4	""	"YDR049W"	12040	30650	100	1914	1903	593	83	86	28	100	100	0	1538	1564	562	134	138	30	98	98	0	0	0	0	0	0	0	0	0	0	0	0	0	0	0	0	0	0	0	1.304	1.273	1.316	1.298	1.310	1.240	0.895	0.000	0.000	0.000	0.000	0.000	0.000	0.000	0.000	0.000	0.000	0.000	0.000	0.000	0.000	80	519	3235	3250	0.383	Error	Error	1831	1404	0	0	1820	1430	0	0	0	0
3	10	4	""	"YDR346C"	12240	30650	100	2669	3770	3047	86	89	24	100	100	0	2209	3247	2877	142	148	32	100	100	0	0	0	0	0	0	0	0	0	0	0	0	0	0	0	0	0	0	0	1.250	1.186	1.256	1.258	1.456	1.123	0.880	0.000	0.000	0.000	0.000	0.000	0.000	0.000	0.000	0.000	0.000	0.000	0.000	0.000	0.000	80	497	4650	6789	0.322	Error	Error	2583	2067	0	0	3684	3105	0	0	0	0
3	11	4	"TFC6"	"YDR362C"	12440	30650	100	1475	1661	611	94	100	35	100	100	0	1642	1779	535	152	157	34	100	100	0	0	0	0	0	0	0	0	0	0	0	0	0	0	0	0	0	0	0	0.927	0.963	0.932	0.946	1.266	0.996	0.870	0.000	0.000	0.000	0.000	0.000	0.000	0.000	0.000	0.000	0.000	0.000	0.000	0.000	0.000	80	505	2871	3194	-0.110	Error	Error	1381	1490	0	0	1567	1627	0	0	0	0
3	12	4	"LSM6"	"YDR378C"	12640	30650	100	10436	10741	3977	105	115	44	100	100	0	8114	8196	3222	163	169	41	100	100	0	0	0	0	0	0	0	0	0	0	0	0	0	0	0	0	0	0	0	1.299	1.324	1.281	1.343	1.276	1.281	0.909	0.000	0.000	0.000	0.000	0.000	0.000	0.000	0.000	0.000	0.000	0.000	0.000	0.000	0.000	80	506	18282	18669	0.378	Error	Error	10331	7951	0	0	10636	8033	0	0	0	0
3	13	4	"RPT3"	"YDR394W"	12840	30650	100	6569	7265	2205	117	130	59	100	100	0	5880	6267	1788	163	171	45	100	100	0	0	0	0	0	0	0	0	0	0	0	0	0	0	0	0	0	0	0	1.129	1.171	1.124	1.171	1.274	1.140	0.901	0.000	0.000	0.000	0.000	0.000	0.000	0.000	0.000	0.000	0.000	0.000	0.000	0.000	0.000	80	506	12169	13252	0.174	Error	Error	6452	5717	0	0	7148	6104	0	0	0	0
3	14	4	"STE14"	"YDR410C"	13040	30650	100	7375	7437	2204	117	127	55	100	100	0	3444	3443	1007	156	164	40	100	100	0	0	0	0	0	0	0	0	0	0	0	0	0	0	0	0	0	0	0	2.207	2.227	2.146	2.235	1.248	2.225	0.919	0.000	0.000	0.000	0.000	0.000	0.000	0.000	0.000	0.000	0.000	0.000	0.000	0.000	0.000	80	506	10546	10607	1.142	Error	Error	7258	3288	0	0	7320	3287	0	0	0	0
3	15	4	""	"YDR426C"	13240	30650	100	2200	2113	710	105	112	40	100	100	0	1890	1791	754	147	151	34	97	97	0	0	0	0	0	0	0	0	0	0	0	0	0	0	0	0	0	0	0	1.202	1.221	1.150	1.311	1.554	1.139	0.887	0.000	0.000	0.000	0.000	0.000	0.000	0.000	0.000	0.000	0.000	0.000	0.000	0.000	0.000	80	521	3838	3652	0.265	Error	Error	2095	1743	0	0	2008	1644	0	0	0	0
3	16	4	""	"YDR348C"	13450	30650	100	647	616	175	108	115	40	95	95	0	605	564	180	152	157	31	93	92	0	0	0	0	0	0	0	0	0	0	0	0	0	0	0	0	0	0	0	1.190	1.233	1.189	1.308	1.712	1.203	0.851	0.000	0.000	0.000	0.000	0.000	0.000	0.000	0.000	0.000	0.000	0.000	0.000	0.000	0.000	80	505	992	920	0.251	Error	Error	539	453	0	0	508	412	0	0	0	0
3	17	4	"CDC40"	"YDR364C"	13640	30650	100	1857	1819	461	97	105	37	100	100	0	1854	1790	577	149	154	33	100	100	0	0	0	0	0	0	0	0	0	0	0	0	0	0	0	0	0	0	0	1.032	1.049	1.040	1.113	1.482	0.981	0.893	0.000	0.000	0.000	0.000	0.000	0.000	0.000	0.000	0.000	0.000	0.000	0.000	0.000	0.000	80	504	3465	3363	0.046	Error	Error	1760	1705	0	0	1722	1641	0	0	0	0
3	18	4	""	"YDR380W"	13850	30650	110	4362	4736	1510	87	110	105	100	100	0	4513	4187	1374	142	159	86	100	100	0	0	0	0	0	0	0	0	0	0	0	0	0	0	0	0	0	0	0	0.978	1.149	1.118	1.181	1.388	1.118	0.863	0.000	0.000	0.000	0.000	0.000	0.000	0.000	0.000	0.000	0.000	0.000	0.000	0.000	0.000	80	576	8646	8694	-0.032	Error	Error	4275	4371	0	0	4649	4045	0	0	0	0
3	19	4	""	"YDR396W"	14050	30650	110	6222	6165	1343	124	147	108	100	100	0	6377	6220	1515	165	188	92	100	100	0	0	0	0	0	0	0	0	0	0	0	0	0	0	0	0	0	0	0	0.982	0.998	0.986	1.013	1.269	0.992	0.924	0.000	0.000	0.000	0.000	0.000	0.000	0.000	0.000	0.000	0.000	0.000	0.000	0.000	0.000	80	568	12310	12096	-0.027	Error	Error	6098	6212	0	0	6041	6055	0	0	0	0
3	20	4	""	"YDR412W"	14250	30660	110	4304	4266	1309	129	136	59	100	100	0	5692	5486	1624	166	179	59	100	100	0	0	0	0	0	0	0	0	0	0	0	0	0	0	0	0	0	0	0	0.756	0.778	0.774	0.795	1.420	0.786	0.905	0.000	0.000	0.000	0.000	0.000	0.000	0.000	0.000	0.000	0.000	0.000	0.000	0.000	0.000	80	566	9701	9457	-0.404	Error	Error	4175	5526	0	0	4137	5320	0	0	0	0
3	21	4	""	"YDR428C"	14450	30650	110	4025	4459	1366	79	88	40	100	100	0	4644	4810	1491	135	142	36	100	100	0	0	0	0	0	0	0	0	0	0	0	0	0	0	0	0	0	0	0	0.875	0.937	0.920	0.946	1.243	0.919	0.907	0.000	0.000	0.000	0.000	0.000	0.000	0.000	0.000	0.000	0.000	0.000	0.000	0.000	0.000	80	590	8455	9055	-0.192	Error	Error	3946	4509	0	0	4380	4675	0	0	0	0
3	1	5	"TCM10"	"YDR350C"	10440	30840	110	2810	2995	895	71	92	139	100	100	0	2674	2707	921	129	159	231	100	98	0	0	0	0	0	0	0	0	0	0	0	0	0	0	0	0	0	0	0	1.076	1.134	1.091	1.168	1.326	1.100	0.925	0.000	0.000	0.000	0.000	0.000	0.000	0.000	0.000	0.000	0.000	0.000	0.000	0.000	0.000	80	580	5284	5502	0.106	Error	Error	2739	2545	0	0	2924	2578	0	0	0	0
3	2	5	""	"YDR366C"	10640	30840	110	22271	19717	6181	82	111	143	100	100	0	3306	2885	1111	138	172	230	95	92	0	0	0	0	0	0	0	0	0	0	0	0	0	0	0	0	0	0	0	7.004	7.148	7.062	8.018	1.573	6.959	0.918	0.000	0.000	0.000	0.000	0.000	0.000	0.000	0.000	0.000	0.000	0.000	0.000	0.000	0.000	80	568	25357	22382	2.808	Error	Error	22189	3168	0	0	19635	2747	0	0	0	0
3	3	5	"RPP2B"	"YDR382W"	10840	30840	110	25834	23180	7078	133	144	67	100	100	0	36383	32201	11333	177	192	73	100	100	0	0	0	0	0	0	0	0	0	0	0	0	0	0	0	0	0	0	0	0.710	0.720	0.711	0.749	1.341	0.675	0.925	0.000	0.000	0.000	0.000	0.000	0.000	0.000	0.000	0.000	0.000	0.000	0.000	0.000	0.000	80	568	61907	55071	-0.494	Error	Error	25701	36206	0	0	23047	32024	0	0	0	0
3	4	5	""	"YDR398W"	11040	30840	100	2302	2336	746	97	117	59	100	100	0	4833	4803	1279	159	175	62	100	100	0	0	0	0	0	0	0	0	0	0	0	0	0	0	0	0	0	0	0	0.472	0.482	0.466	0.476	1.255	0.467	0.884	0.000	0.000	0.000	0.000	0.000	0.000	0.000	0.000	0.000	0.000	0.000	0.000	0.000	0.000	80	496	6879	6883	-1.084	Error	Error	2205	4674	0	0	2239	4644	0	0	0	0
3	5	5	"ERD1"	"YDR414C"	11240	30840	110	965	1019	344	71	74	21	100	100	0	1416	1402	508	132	137	30	98	98	0	0	0	0	0	0	0	0	0	0	0	0	0	0	0	0	0	0	0	0.696	0.746	0.716	0.798	1.598	0.701	0.880	0.000	0.000	0.000	0.000	0.000	0.000	0.000	0.000	0.000	0.000	0.000	0.000	0.000	0.000	80	568	2178	2218	-0.522	Error	Error	894	1284	0	0	948	1270	0	0	0	0
3	6	5	""	"YDR430C"	11440	30840	100	3833	3733	940	75	79	25	100	100	0	4211	4244	1179	136	140	35	100	100	0	0	0	0	0	0	0	0	0	0	0	0	0	0	0	0	0	0	0	0.922	0.890	0.859	0.899	1.288	0.844	0.910	0.000	0.000	0.000	0.000	0.000	0.000	0.000	0.000	0.000	0.000	0.000	0.000	0.000	0.000	80	512	7833	7766	-0.117	Error	Error	3758	4075	0	0	3658	4108	0	0	0	0
3	7	5	""	"YDR352W"	11640	30840	110	9558	8727	2203	78	84	38	100	100	0	8998	7943	2820	137	143	46	100	100	0	0	0	0	0	0	0	0	0	0	0	0	0	0	0	0	0	0	0	1.070	1.108	1.060	1.184	1.416	1.051	0.921	0.000	0.000	0.000	0.000	0.000	0.000	0.000	0.000	0.000	0.000	0.000	0.000	0.000	0.000	80	558	18341	16455	0.097	Error	Error	9480	8861	0	0	8649	7806	0	0	0	0
3	8	5	"YPR1"	"YDR368W"	11840	30850	110	515	561	284	83	88	30	100	100	0	392	450	249	138	141	31	95	91	0	0	0	0	0	0	0	0	0	0	0	0	0	0	0	0	0	0	0	1.701	1.532	1.682	1.722	1.734	1.480	0.771	0.000	0.000	0.000	0.000	0.000	0.000	0.000	0.000	0.000	0.000	0.000	0.000	0.000	0.000	80	566	686	790	0.766	Error	Error	432	254	0	0	478	312	0	0	0	0
3	9	5	""	"YDR384C"	12050	30850	110	1075	993	282	87	91	31	100	100	0	3588	3294	1133	140	148	66	100	100	0	0	0	0	0	0	0	0	0	0	0	0	0	0	0	0	0	0	0	0.287	0.287	0.296	0.300	1.313	0.273	0.908	0.000	0.000	0.000	0.000	0.000	0.000	0.000	0.000	0.000	0.000	0.000	0.000	0.000	0.000	80	556	4436	4060	-1.803	Error	Error	988	3448	0	0	906	3154	0	0	0	0
3	10	5	""	"YDR400W"	12240	30840	110	1998	2105	659	93	98	32	100	100	0	3718	3569	1209	151	161	74	100	100	0	0	0	0	0	0	0	0	0	0	0	0	0	0	0	0	0	0	0	0.534	0.589	0.554	0.613	1.479	0.546	0.893	0.000	0.000	0.000	0.000	0.000	0.000	0.000	0.000	0.000	0.000	0.000	0.000	0.000	0.000	80	557	5472	5430	-0.905	Error	Error	1905	3567	0	0	2012	3418	0	0	0	0
3	11	5	"SYF1"	"YDR416W"	12450	30850	110	1732	1734	433	99	103	31	100	100	0	1984	1940	495	153	161	41	100	100	0	0	0	0	0	0	0	0	0	0	0	0	0	0	0	0	0	0	0	0.892	0.915	0.927	0.925	1.296	0.910	0.904	0.000	0.000	0.000	0.000	0.000	0.000	0.000	0.000	0.000	0.000	0.000	0.000	0.000	0.000	80	567	3464	3422	-0.165	Error	Error	1633	1831	0	0	1635	1787	0	0	0	0
3	12	5	"NPL3"	"YDR432W"	12650	30850	110	2428	2768	908	106	118	47	100	100	0	8457	8523	2428	166	175	50	100	100	0	0	0	0	0	0	0	0	0	0	0	0	0	0	0	0	0	0	0	0.280	0.319	0.308	0.316	1.239	0.314	0.883	0.000	0.000	0.000	0.000	0.000	0.000	0.000	0.000	0.000	0.000	0.000	0.000	0.000	0.000	80	558	10613	11019	-1.836	Error	Error	2322	8291	0	0	2662	8357	0	0	0	0
3	13	5	"SHC1"	"YER096W"	12850	30850	110	1560	1578	354	109	126	61	100	100	0	2060	2066	530	160	172	55	100	100	0	0	0	0	0	0	0	0	0	0	0	0	0	0	0	0	0	0	0	0.764	0.771	0.769	0.789	1.315	0.756	0.879	0.000	0.000	0.000	0.000	0.000	0.000	0.000	0.000	0.000	0.000	0.000	0.000	0.000	0.000	80	558	3351	3375	-0.389	Error	Error	1451	1900	0	0	1469	1906	0	0	0	0
3	14	5	"LSM4"	"YER112W"	13050	30850	110	5820	6353	1998	99	112	53	100	100	0	5681	5707	1663	154	161	46	100	100	0	0	0	0	0	0	0	0	0	0	0	0	0	0	0	0	0	0	0	1.035	1.126	1.090	1.130	1.224	1.135	0.904	0.000	0.000	0.000	0.000	0.000	0.000	0.000	0.000	0.000	0.000	0.000	0.000	0.000	0.000	80	574	11248	11807	0.050	Error	Error	5721	5527	0	0	6254	5553	0	0	0	0
3	15	5	"LCP5"	"YER127W"	13260	30850	80	782	904	763	104	119	68	76	67	0	532	869	806	152	159	47	67	63	0	0	0	0	0	0	0	0	0	0	0	0	0	0	0	0	0	0	0	1.784	1.116	1.200	1.338	2.579	0.975	0.801	0.000	0.000	0.000	0.000	0.000	0.000	0.000	0.000	0.000	0.000	0.000	0.000	0.000	0.000	52	334	1058	1517	0.835	Error	Error	678	380	0	0	800	717	0	0	0	0
3	16	5	"DDI1"	"YER143W"	13440	30850	100	3437	3858	1076	140	159	81	100	100	0	2889	3074	738	177	191	65	100	100	0	0	0	0	0	0	0	0	0	0	0	0	0	0	0	0	0	0	0	1.216	1.283	1.221	1.280	1.244	1.274	0.910	0.000	0.000	0.000	0.000	0.000	0.000	0.000	0.000	0.000	0.000	0.000	0.000	0.000	0.000	80	498	6009	6615	0.282	Error	Error	3297	2712	0	0	3718	2897	0	0	0	0
3	17	5	"BUR6"	"YER159C"	13640	30850	100	8320	8453	2560	121	140	66	100	100	0	4148	4108	1414	162	170	45	100	100	0	0	0	0	0	0	0	0	0	0	0	0	0	0	0	0	0	0	0	2.057	2.112	2.009	2.214	1.437	2.069	0.883	0.000	0.000	0.000	0.000	0.000	0.000	0.000	0.000	0.000	0.000	0.000	0.000	0.000	0.000	80	513	12185	12278	1.041	Error	Error	8199	3986	0	0	8332	3946	0	0	0	0
3	18	5	""	"YER175C"	13850	30850	100	2610	2819	734	92	102	45	100	100	0	1251	1259	298	141	146	33	100	100	0	0	0	0	0	0	0	0	0	0	0	0	0	0	0	0	0	0	0	2.268	2.439	2.412	2.462	1.263	2.463	0.880	0.000	0.000	0.000	0.000	0.000	0.000	0.000	0.000	0.000	0.000	0.000	0.000	0.000	0.000	80	512	3628	3845	1.182	Error	Error	2518	1110	0	0	2727	1118	0	0	0	0
3	19	5	"UBP9"	"YER098W"	14050	30850	100	1668	1635	411	92	101	36	100	100	0	2047	2053	491	141	149	38	100	100	0	0	0	0	0	0	0	0	0	0	0	0	0	0	0	0	0	0	0	0.827	0.807	0.787	0.808	1.242	0.811	0.900	0.000	0.000	0.000	0.000	0.000	0.000	0.000	0.000	0.000	0.000	0.000	0.000	0.000	0.000	80	496	3482	3455	-0.274	Error	Error	1576	1906	0	0	1543	1912	0	0	0	0
3	20	5	"BOI2"	"YER114C"	14240	30850	100	2272	2304	561	96	104	37	100	100	0	2389	2347	844	144	149	36	100	100	0	0	0	0	0	0	0	0	0	0	0	0	0	0	0	0	0	0	0	0.969	1.002	1.038	1.062	1.351	0.941	0.905	0.000	0.000	0.000	0.000	0.000	0.000	0.000	0.000	0.000	0.000	0.000	0.000	0.000	0.000	80	480	4421	4411	-0.045	Error	Error	2176	2245	0	0	2208	2203	0	0	0	0
3	21	5	"PAK1"	"YER129W"	14440	30850	100	2483	2480	615	76	79	23	100	100	0	3157	3027	1189	130	134	26	100	100	0	0	0	0	0	0	0	0	0	0	0	0	0	0	0	0	0	0	0	0.795	0.830	0.869	0.893	1.467	0.754	0.892	0.000	0.000	0.000	0.000	0.000	0.000	0.000	0.000	0.000	0.000	0.000	0.000	0.000	0.000	80	520	5434	5301	-0.331	Error	Error	2407	3027	0	0	2404	2897	0	0	0	0
3	1	6	"FTR1"	"YER145C"	10440	31040	100	1992	2110	458	67	69	17	100	100	0	5063	5375	1232	132	139	57	100	100	0	0	0	0	0	0	0	0	0	0	0	0	0	0	0	0	0	0	0	0.390	0.390	0.385	0.392	1.210	0.371	0.902	0.000	0.000	0.000	0.000	0.000	0.000	0.000	0.000	0.000	0.000	0.000	0.000	0.000	0.000	80	502	6856	7286	-1.357	Error	Error	1925	4931	0	0	2043	5243	0	0	0	0
3	2	6	"SPT2"	"YER161C"	10640	31040	100	1647	1665	392	70	74	27	100	100	0	2110	2188	455	136	141	32	100	100	0	0	0	0	0	0	0	0	0	0	0	0	0	0	0	0	0	0	0	0.799	0.777	0.755	0.775	1.254	0.767	0.912	0.000	0.000	0.000	0.000	0.000	0.000	0.000	0.000	0.000	0.000	0.000	0.000	0.000	0.000	80	496	3551	3647	-0.324	Error	Error	1577	1974	0	0	1595	2052	0	0	0	0
3	3	6	"BMH1"	"YER177W"	10840	31040	100	21174	21157	5016	84	111	72	100	100	0	23826	22159	5516	150	165	66	100	100	0	0	0	0	0	0	0	0	0	0	0	0	0	0	0	0	0	0	0	0.891	0.957	0.931	0.971	1.190	0.941	0.933	0.000	0.000	0.000	0.000	0.000	0.000	0.000	0.000	0.000	0.000	0.000	0.000	0.000	0.000	80	505	44766	43082	-0.167	Error	Error	21090	23676	0	0	21073	22009	0	0	0	0
3	4	6	"UBC6"	"YER100W"	11040	31040	100	4169	4510	1420	78	96	59	100	100	0	3826	3812	1250	142	154	52	100	100	0	0	0	0	0	0	0	0	0	0	0	0	0	0	0	0	0	0	0	1.110	1.208	1.190	1.247	1.371	1.181	0.903	0.000	0.000	0.000	0.000	0.000	0.000	0.000	0.000	0.000	0.000	0.000	0.000	0.000	0.000	80	496	7775	8102	0.151	Error	Error	4091	3684	0	0	4432	3670	0	0	0	0
3	5	6	""	"YER116C"	11240	31040	110	1676	1691	466	74	81	30	100	100	0	1205	1146	350	134	140	37	100	98	0	0	0	0	0	0	0	0	0	0	0	0	0	0	0	0	0	0	0	1.496	1.598	1.564	1.684	1.483	1.580	0.874	0.000	0.000	0.000	0.000	0.000	0.000	0.000	0.000	0.000	0.000	0.000	0.000	0.000	0.000	80	558	2673	2629	0.581	Error	Error	1602	1071	0	0	1617	1012	0	0	0	0
3	6	6	"RPS26B"	"YER131W"	11440	31040	110	62336	53070	17984	92	103	63	100	100	7	57072	49809	18127	148	159	53	100	100	3	0	0	0	0	0	0	0	0	0	0	0	0	0	0	0	0	0	0	1.093	1.067	1.071	1.102	1.326	1.026	0.932	0.000	0.000	0.000	0.000	0.000	0.000	0.000	0.000	0.000	0.000	0.000	0.000	0.000	0.000	80	558	119168	102639	0.129	Error	Error	62244	56924	0	0	52978	49661	0	0	0	0
3	7	6	""	"YER147C"	11640	31040	110	1368	1414	360	94	107	61	100	100	0	1372	1362	340	148	158	46	100	100	0	0	0	0	0	0	0	0	0	0	0	0	0	0	0	0	0	0	0	1.041	1.087	1.064	1.097	1.345	1.068	0.897	0.000	0.000	0.000	0.000	0.000	0.000	0.000	0.000	0.000	0.000	0.000	0.000	0.000	0.000	80	558	2498	2534	0.058	Error	Error	1274	1224	0	0	1320	1214	0	0	0	0
3	8	6	""	"YER163C"	11840	31040	110	3509	3714	945	104	124	58	100	100	0	2502	2537	544	159	171	52	100	100	0	0	0	0	0	0	0	0	0	0	0	0	0	0	0	0	0	0	0	1.453	1.518	1.446	1.511	1.238	1.500	0.917	0.000	0.000	0.000	0.000	0.000	0.000	0.000	0.000	0.000	0.000	0.000	0.000	0.000	0.000	80	549	5748	5988	0.539	Error	Error	3405	2343	0	0	3610	2378	0	0	0	0
3	9	6	"DMC1"	"YER179W"	12030	31040	110	651	658	132	112	132	64	100	100	0	656	622	157	162	185	82	100	90	0	0	0	0	0	0	0	0	0	0	0	0	0	0	0	0	0	0	0	1.091	1.187	1.167	1.265	1.580	1.121	0.802	0.000	0.000	0.000	0.000	0.000	0.000	0.000	0.000	0.000	0.000	0.000	0.000	0.000	0.000	80	556	1033	1006	0.126	Error	Error	539	494	0	0	546	460	0	0	0	0
3	10	6	"RPS8B"	"YER102W"	12240	31040	110	41682	37578	11276	101	116	62	100	100	0	64500	55211	16800	156	185	109	100	100	35	0	0	0	0	0	0	0	0	0	0	0	0	0	0	0	0	0	0	0.646	0.681	0.678	0.689	1.257	0.664	0.944	0.000	0.000	0.000	0.000	0.000	0.000	0.000	0.000	0.000	0.000	0.000	0.000	0.000	0.000	80	576	105925	92532	-0.630	Error	Error	41581	64344	0	0	37477	55055	0	0	0	0
3	11	6	"SSU81"	"YER118C"	12440	31040	110	4011	4311	1225	99	109	51	100	100	0	3380	3377	954	155	170	79	100	100	0	0	0	0	0	0	0	0	0	0	0	0	0	0	0	0	0	0	0	1.213	1.307	1.264	1.320	1.284	1.288	0.905	0.000	0.000	0.000	0.000	0.000	0.000	0.000	0.000	0.000	0.000	0.000	0.000	0.000	0.000	80	566	7137	7434	0.279	Error	Error	3912	3225	0	0	4212	3222	0	0	0	0
3	12	6	"GLC7"	"YER133W"	12650	31040	110	12107	12162	3048	94	99	31	100	100	0	9604	9203	2301	149	155	39	100	100	0	0	0	0	0	0	0	0	0	0	0	0	0	0	0	0	0	0	0	1.271	1.333	1.343	1.344	1.207	1.351	0.931	0.000	0.000	0.000	0.000	0.000	0.000	0.000	0.000	0.000	0.000	0.000	0.000	0.000	0.000	80	556	21468	21122	0.345	Error	Error	12013	9455	0	0	12068	9054	0	0	0	0
3	13	6	"PEA2"	"YER149C"	12840	31040	110	1805	1877	369	100	105	38	100	100	0	1858	1931	479	152	161	51	100	100	0	0	0	0	0	0	0	0	0	0	0	0	0	0	0	0	0	0	0	0.999	0.999	0.989	1.019	1.260	0.938	0.907	0.000	0.000	0.000	0.000	0.000	0.000	0.000	0.000	0.000	0.000	0.000	0.000	0.000	0.000	80	556	3411	3556	-0.001	Error	Error	1705	1706	0	0	1777	1779	0	0	0	0
3	14	6	"PAB1"	"YER165W"	13050	31040	110	6640	6902	1927	101	114	57	100	100	0	17355	17480	3875	151	158	43	100	100	0	0	0	0	0	0	0	0	0	0	0	0	0	0	0	0	0	0	0	0.380	0.392	0.384	0.388	1.232	0.389	0.902	0.000	0.000	0.000	0.000	0.000	0.000	0.000	0.000	0.000	0.000	0.000	0.000	0.000	0.000	80	544	23743	24130	-1.396	Error	Error	6539	17204	0	0	6801	17329	0	0	0	0
3	15	6	""	"YER181C"	13230	31040	110	48342	41070	14093	108	156	355	100	100	0	4021	3327	1446	152	168	134	98	97	0	0	0	0	0	0	0	0	0	0	0	0	0	0	0	0	0	0	0	12.467	12.901	12.387	13.877	1.514	12.311	0.934	0.000	0.000	0.000	0.000	0.000	0.000	0.000	0.000	0.000	0.000	0.000	0.000	0.000	0.000	80	565	52103	44137	3.640	Error	Error	48234	3869	0	0	40962	3175	0	0	0	0
3	16	6	"CDC43"	"YGL155W"	13450	31050	110	2517	2712	1141	117	148	132	100	98	0	4466	4633	1731	162	185	109	100	100	0	0	0	0	0	0	0	0	0	0	0	0	0	0	0	0	0	0	0	0.558	0.580	0.575	0.569	1.331	0.572	0.885	0.000	0.000	0.000	0.000	0.000	0.000	0.000	0.000	0.000	0.000	0.000	0.000	0.000	0.000	80	574	6704	7066	-0.843	Error	Error	2400	4304	0	0	2595	4471	0	0	0	0
3	17	6	"ROK1"	"YGL171W"	13650	31050	110	3934	3781	1137	120	142	85	100	100	0	4346	4296	1143	161	175	69	100	100	0	0	0	0	0	0	0	0	0	0	0	0	0	0	0	0	0	0	0	0.911	0.885	0.884	0.877	1.276	0.915	0.906	0.000	0.000	0.000	0.000	0.000	0.000	0.000	0.000	0.000	0.000	0.000	0.000	0.000	0.000	80	558	7999	7796	-0.134	Error	Error	3814	4185	0	0	3661	4135	0	0	0	0
3	18	6	"COX4"	"YGL187C"	13850	31050	110	28156	27370	6801	128	145	81	100	100	0	14499	13847	3611	164	177	56	100	100	0	0	0	0	0	0	0	0	0	0	0	0	0	0	0	0	0	0	0	1.955	1.991	1.947	2.018	1.253	2.028	0.915	0.000	0.000	0.000	0.000	0.000	0.000	0.000	0.000	0.000	0.000	0.000	0.000	0.000	0.000	80	568	42363	40925	0.967	Error	Error	28028	14335	0	0	27242	13683	0	0	0	0
3	19	6	"KEX1"	"YGL203C"	14050	31050	100	4110	3757	1135	87	95	36	100	100	0	3551	3507	1246	139	143	31	100	100	0	0	0	0	0	0	0	0	0	0	0	0	0	0	0	0	0	0	0	1.179	1.090	1.104	1.127	1.368	1.056	0.895	0.000	0.000	0.000	0.000	0.000	0.000	0.000	0.000	0.000	0.000	0.000	0.000	0.000	0.000	80	505	7435	7038	0.238	Error	Error	4023	3412	0	0	3670	3368	0	0	0	0
3	20	6	""	"YGL219C"	14250	31040	110	6361	6410	1605	82	88	32	100	100	0	3886	3842	966	136	139	34	100	100	0	0	0	0	0	0	0	0	0	0	0	0	0	0	0	0	0	0	0	1.674	1.708	1.639	1.717	1.286	1.737	0.909	0.000	0.000	0.000	0.000	0.000	0.000	0.000	0.000	0.000	0.000	0.000	0.000	0.000	0.000	80	566	10029	10034	0.744	Error	Error	6279	3750	0	0	6328	3706	0	0	0	0
3	21	6	""	"YGL235W"	14450	31050	110	2276	2183	387	78	81	23	100	100	0	1991	1898	434	135	138	32	100	100	0	0	0	0	0	0	0	0	0	0	0	0	0	0	0	0	0	0	0	1.184	1.194	1.197	1.218	1.216	1.206	0.919	0.000	0.000	0.000	0.000	0.000	0.000	0.000	0.000	0.000	0.000	0.000	0.000	0.000	0.000	80	590	4054	3868	0.244	Error	Error	2198	1856	0	0	2105	1763	0	0	0	0
3	1	7	""	"YGL157W"	10430	31230	110	3527	3746	1385	69	72	26	100	100	0	6635	6949	2232	133	146	101	100	100	0	0	0	0	0	0	0	0	0	0	0	0	0	0	0	0	0	0	0	0.532	0.539	0.528	0.529	1.348	0.499	0.876	0.000	0.000	0.000	0.000	0.000	0.000	0.000	0.000	0.000	0.000	0.000	0.000	0.000	0.000	80	580	9960	10493	-0.911	Error	Error	3458	6502	0	0	3677	6816	0	0	0	0
3	2	7	"KEM1"	"YGL173C"	10640	31230	110	5348	5196	1039	69	80	51	100	100	0	6775	6766	1896	133	151	83	100	100	0	0	0	0	0	0	0	0	0	0	0	0	0	0	0	0	0	0	0	0.795	0.773	0.755	0.792	1.254	0.738	0.933	0.000	0.000	0.000	0.000	0.000	0.000	0.000	0.000	0.000	0.000	0.000	0.000	0.000	0.000	80	575	11921	11760	-0.331	Error	Error	5279	6642	0	0	5127	6633	0	0	0	0
3	3	7	"RPS26A"	"YGL189C"	10850	31240	110	16399	15421	4109	69	79	50	100	100	0	29225	27062	8014	132	146	59	100	100	0	0	0	0	0	0	0	0	0	0	0	0	0	0	0	0	0	0	0	0.561	0.570	0.566	0.584	1.303	0.559	0.916	0.000	0.000	0.000	0.000	0.000	0.000	0.000	0.000	0.000	0.000	0.000	0.000	0.000	0.000	80	557	45423	42282	-0.833	Error	Error	16330	29093	0	0	15352	26930	0	0	0	0
3	4	7	"POX1"	"YGL205W"	11040	31230	110	741	790	212	67	71	22	100	100	0	677	669	186	132	139	33	100	98	0	0	0	0	0	0	0	0	0	0	0	0	0	0	0	0	0	0	0	1.237	1.346	1.267	1.408	1.540	1.318	0.842	0.000	0.000	0.000	0.000	0.000	0.000	0.000	0.000	0.000	0.000	0.000	0.000	0.000	0.000	80	556	1219	1260	0.306	Error	Error	674	545	0	0	723	537	0	0	0	0
3	5	7	"NIF3"	"YGL221C"	11250	31230	110	5257	5368	1351	71	76	27	100	100	0	5887	6027	1756	133	140	33	100	100	0	0	0	0	0	0	0	0	0	0	0	0	0	0	0	0	0	0	0	0.901	0.899	0.904	0.917	1.222	0.860	0.917	0.000	0.000	0.000	0.000	0.000	0.000	0.000	0.000	0.000	0.000	0.000	0.000	0.000	0.000	80	556	10940	11191	-0.150	Error	Error	5186	5754	0	0	5297	5894	0	0	0	0
3	6	7	"HAP2"	"YGL237C"	11440	31230	110	3179	3076	599	83	98	74	100	100	0	4554	4233	1138	142	173	246	100	100	0	0	0	0	0	0	0	0	0	0	0	0	0	0	0	0	0	0	0	0.702	0.732	0.719	0.756	1.282	0.711	0.912	0.000	0.000	0.000	0.000	0.000	0.000	0.000	0.000	0.000	0.000	0.000	0.000	0.000	0.000	80	556	7508	7084	-0.511	Error	Error	3096	4412	0	0	2993	4091	0	0	0	0
3	7	7	""	"YGL159W"	11650	31230	100	1930	1955	537	81	89	46	100	100	0	1753	1714	484	141	162	207	98	96	0	0	0	0	0	0	0	0	0	0	0	0	0	0	0	0	0	0	0	1.147	1.191	1.161	1.226	1.359	1.187	0.881	0.000	0.000	0.000	0.000	0.000	0.000	0.000	0.000	0.000	0.000	0.000	0.000	0.000	0.000	80	520	3461	3447	0.198	Error	Error	1849	1612	0	0	1874	1573	0	0	0	0
3	8	7	"SAE2"	"YGL175C"	11860	31240	110	451	467	124	89	109	54	100	100	0	617	625	151	149	158	42	100	100	0	0	0	0	0	0	0	0	0	0	0	0	0	0	0	0	0	0	0	0.774	0.794	0.776	0.794	1.380	0.783	0.821	0.000	0.000	0.000	0.000	0.000	0.000	0.000	0.000	0.000	0.000	0.000	0.000	0.000	0.000	80	546	830	854	-0.371	Error	Error	362	468	0	0	378	476	0	0	0	0
3	9	7	"COX13"	"YGL191W"	12040	31240	100	12165	11663	3173	97	112	54	100	100	0	6564	5992	1686	149	156	51	100	100	0	0	0	0	0	0	0	0	0	0	0	0	0	0	0	0	0	0	0	1.881	1.979	1.933	2.025	1.302	2.001	0.900	0.000	0.000	0.000	0.000	0.000	0.000	0.000	0.000	0.000	0.000	0.000	0.000	0.000	0.000	80	497	18483	17409	0.912	Error	Error	12068	6415	0	0	11566	5843	0	0	0	0
3	10	7	"SPT16"	"YGL207W"	12250	31240	100	5175	5099	1672	92	101	45	100	100	0	5425	5518	2152	143	149	55	100	100	0	0	0	0	0	0	0	0	0	0	0	0	0	0	0	0	0	0	0	0.962	0.932	0.973	0.957	1.277	0.898	0.920	0.000	0.000	0.000	0.000	0.000	0.000	0.000	0.000	0.000	0.000	0.000	0.000	0.000	0.000	80	514	10365	10382	-0.055	Error	Error	5083	5282	0	0	5007	5375	0	0	0	0
3	11	7	""	"YGL223C"	12450	31240	110	1734	1878	562	88	94	35	100	100	0	2004	2147	647	142	148	52	100	100	0	0	0	0	0	0	0	0	0	0	0	0	0	0	0	0	0	0	0	0.884	0.893	0.897	0.901	1.242	0.904	0.884	0.000	0.000	0.000	0.000	0.000	0.000	0.000	0.000	0.000	0.000	0.000	0.000	0.000	0.000	80	567	3508	3795	-0.178	Error	Error	1646	1862	0	0	1790	2005	0	0	0	0
3	12	7	""	"YGL239C"	12640	31240	100	617	596	119	100	112	48	100	100	0	808	798	186	151	159	41	100	97	0	0	0	0	0	0	0	0	0	0	0	0	0	0	0	0	0	0	0	0.787	0.767	0.764	0.796	1.503	0.739	0.857	0.000	0.000	0.000	0.000	0.000	0.000	0.000	0.000	0.000	0.000	0.000	0.000	0.000	0.000	80	498	1174	1143	-0.346	Error	Error	517	657	0	0	496	647	0	0	0	0
3	13	7	""	"YGL161C"	12840	31240	100	7938	8630	1864	101	114	54	100	100	0	5931	6191	1412	150	159	48	100	100	0	0	0	0	0	0	0	0	0	0	0	0	0	0	0	0	0	0	0	1.356	1.412	1.369	1.420	1.232	1.394	0.920	0.000	0.000	0.000	0.000	0.000	0.000	0.000	0.000	0.000	0.000	0.000	0.000	0.000	0.000	80	505	13618	14570	0.439	Error	Error	7837	5781	0	0	8529	6041	0	0	0	0
3	14	7	""	"YGL177W"	13040	31240	110	972	919	220	94	101	43	100	100	0	1169	1074	389	143	150	37	98	97	0	0	0	0	0	0	0	0	0	0	0	0	0	0	0	0	0	0	0	0.856	0.886	0.873	0.967	1.476	0.814	0.904	0.000	0.000	0.000	0.000	0.000	0.000	0.000	0.000	0.000	0.000	0.000	0.000	0.000	0.000	80	576	1904	1756	-0.225	Error	Error	878	1026	0	0	825	931	0	0	0	0
3	15	7	""	"YGL193C"	13250	31240	110	925	907	200	91	112	330	98	80	0	680	634	189	142	151	106	95	91	0	0	0	0	0	0	0	0	0	0	0	0	0	0	0	0	0	0	0	1.550	1.659	1.610	1.763	1.654	1.600	0.826	0.000	0.000	0.000	0.000	0.000	0.000	0.000	0.000	0.000	0.000	0.000	0.000	0.000	0.000	80	577	1372	1308	0.632	Error	Error	834	538	0	0	816	492	0	0	0	0
3	16	7	"MIG2"	"YGL209W"	13450	31240	110	2985	2828	626	97	106	43	100	100	0	4467	4186	1284	142	153	47	100	100	0	0	0	0	0	0	0	0	0	0	0	0	0	0	0	0	0	0	0	0.668	0.675	0.668	0.707	1.371	0.635	0.914	0.000	0.000	0.000	0.000	0.000	0.000	0.000	0.000	0.000	0.000	0.000	0.000	0.000	0.000	80	558	7213	6775	-0.583	Error	Error	2888	4325	0	0	2731	4044	0	0	0	0
3	17	7	"GOG5"	"YGL225W"	13650	31240	110	7640	7955	1879	108	124	55	100	100	0	12190	12078	3341	154	173	61	100	100	0	0	0	0	0	0	0	0	0	0	0	0	0	0	0	0	0	0	0	0.626	0.658	0.658	0.669	1.179	0.616	0.917	0.000	0.000	0.000	0.000	0.000	0.000	0.000	0.000	0.000	0.000	0.000	0.000	0.000	0.000	80	558	19568	19771	-0.676	Error	Error	7532	12036	0	0	7847	11924	0	0	0	0
3	18	7	"KAP114"	"YGL241W"	13850	31250	100	701	820	364	142	148	59	100	100	0	867	981	446	182	191	57	100	100	0	0	0	0	0	0	0	0	0	0	0	0	0	0	0	0	0	0	0	0.816	0.849	0.861	0.859	1.425	0.838	0.876	0.000	0.000	0.000	0.000	0.000	0.000	0.000	0.000	0.000	0.000	0.000	0.000	0.000	0.000	80	497	1244	1477	-0.293	Error	Error	559	685	0	0	678	799	0	0	0	0
3	19	7	"RNH70"	"YGR276C"	14050	31250	100	4722	5064	1542	102	118	59	100	100	0	5113	5214	1546	158	169	54	100	100	0	0	0	0	0	0	0	0	0	0	0	0	0	0	0	0	0	0	0	0.932	0.981	0.951	0.986	1.218	1.003	0.898	0.000	0.000	0.000	0.000	0.000	0.000	0.000	0.000	0.000	0.000	0.000	0.000	0.000	0.000	80	496	9575	10018	-0.101	Error	Error	4620	4955	0	0	4962	5056	0	0	0	0
3	20	7	"MAL12"	"YGR292W"	14250	31250	100	2193	2307	536	85	95	47	100	100	0	1487	1476	318	139	148	46	100	100	0	0	0	0	0	0	0	0	0	0	0	0	0	0	0	0	0	0	0	1.564	1.662	1.619	1.671	1.251	1.805	0.883	0.000	0.000	0.000	0.000	0.000	0.000	0.000	0.000	0.000	0.000	0.000	0.000	0.000	0.000	80	505	3456	3559	0.645	Error	Error	2108	1348	0	0	2222	1337	0	0	0	0
3	21	7	""	"YHL012W"	14440	31250	100	688	708	127	89	110	75	100	100	0	743	775	259	145	168	116	100	96	0	0	0	0	0	0	0	0	0	0	0	0	0	0	0	0	0	0	0	1.002	0.983	0.984	1.055	1.528	0.854	0.817	0.000	0.000	0.000	0.000	0.000	0.000	0.000	0.000	0.000	0.000	0.000	0.000	0.000	0.000	80	503	1197	1249	0.002	Error	Error	599	598	0	0	619	630	0	0	0	0
3	1	8	"WSC4"	"YHL028W"	10440	31430	110	1986	2132	526	75	82	42	100	100	0	2506	2604	1220	133	148	142	100	100	0	0	0	0	0	0	0	0	0	0	0	0	0	0	0	0	0	0	0	0.805	0.832	0.815	0.941	1.555	0.708	0.852	0.000	0.000	0.000	0.000	0.000	0.000	0.000	0.000	0.000	0.000	0.000	0.000	0.000	0.000	80	598	4284	4528	-0.312	Error	Error	1911	2373	0	0	2057	2471	0	0	0	0
3	2	8	""	"YHL044W"	10640	31430	110	487	494	92	68	74	39	100	100	0	373	358	89	127	141	145	86	21	0	0	0	0	0	0	0	0	0	0	0	0	0	0	0	0	0	0	0	1.703	1.844	1.718	1.953	1.681	1.746	0.811	0.000	0.000	0.000	0.000	0.000	0.000	0.000	0.000	0.000	0.000	0.000	0.000	0.000	0.000	80	576	665	657	0.768	Error	Error	419	246	0	0	426	231	0	0	0	0
3	3	8	""	"YHR009C"	10840	31430	110	3557	3500	540	65	68	20	100	100	0	6359	6311	982	126	130	36	100	100	0	0	0	0	0	0	0	0	0	0	0	0	0	0	0	0	0	0	0	0.560	0.555	0.545	0.556	1.201	0.538	0.916	0.000	0.000	0.000	0.000	0.000	0.000	0.000	0.000	0.000	0.000	0.000	0.000	0.000	0.000	80	566	9725	9620	-0.836	Error	Error	3492	6233	0	0	3435	6185	0	0	0	0
3	4	8	""	"YGR278W"	11040	31430	110	1252	1318	280	67	75	37	100	100	0	1298	1304	362	132	142	79	100	98	0	0	0	0	0	0	0	0	0	0	0	0	0	0	0	0	0	0	0	1.016	1.067	1.045	1.117	1.440	1.002	0.889	0.000	0.000	0.000	0.000	0.000	0.000	0.000	0.000	0.000	0.000	0.000	0.000	0.000	0.000	80	576	2351	2423	0.023	Error	Error	1185	1166	0	0	1251	1172	0	0	0	0
3	5	8	""	"YGR294W"	11240	31430	110	1225	1191	251	71	89	105	100	100	0	1172	1104	298	132	155	135	97	96	0	0	0	0	0	0	0	0	0	0	0	0	0	0	0	0	0	0	0	1.110	1.152	1.127	1.209	1.352	1.138	0.924	0.000	0.000	0.000	0.000	0.000	0.000	0.000	0.000	0.000	0.000	0.000	0.000	0.000	0.000	80	577	2194	2092	0.150	Error	Error	1154	1040	0	0	1120	972	0	0	0	0
3	6	8	"YLF2"	"YHL014C"	11440	31430	110	2620	2784	705	70	124	342	100	100	0	3641	3948	1444	131	238	691	97	97	0	0	0	0	0	0	0	0	0	0	0	0	0	0	0	0	0	0	0	0.726	0.711	0.696	0.760	1.538	0.662	0.890	0.000	0.000	0.000	0.000	0.000	0.000	0.000	0.000	0.000	0.000	0.000	0.000	0.000	0.000	80	586	6060	6531	-0.461	Error	Error	2550	3510	0	0	2714	3817	0	0	0	0
3	7	8	"ECM29"	"YHL030W"	11650	31440	100	3835	3685	669	78	110	246	100	100	0	4779	4661	915	142	215	584	100	100	0	0	0	0	0	0	0	0	0	0	0	0	0	0	0	0	0	0	0	0.810	0.798	0.800	0.801	1.168	0.789	0.937	0.000	0.000	0.000	0.000	0.000	0.000	0.000	0.000	0.000	0.000	0.000	0.000	0.000	0.000	80	513	8394	8126	-0.304	Error	Error	3757	4637	0	0	3607	4519	0	0	0	0
3	8	8	""	"YHL046C"	11840	31430	110	2010	2000	447	80	105	120	100	100	0	1904	1783	536	144	161	120	98	98	0	0	0	0	0	0	0	0	0	0	0	0	0	0	0	0	0	0	0	1.097	1.171	1.161	1.233	1.348	1.118	0.926	0.000	0.000	0.000	0.000	0.000	0.000	0.000	0.000	0.000	0.000	0.000	0.000	0.000	0.000	80	573	3690	3559	0.133	Error	Error	1930	1760	0	0	1920	1639	0	0	0	0
3	9	8	""	"YHR011W"	12060	31440	110	2156	2295	557	89	116	125	100	100	0	1864	1886	503	146	162	99	100	100	0	0	0	0	0	0	0	0	0	0	0	0	0	0	0	0	0	0	0	1.203	1.268	1.252	1.288	1.308	1.204	0.888	0.000	0.000	0.000	0.000	0.000	0.000	0.000	0.000	0.000	0.000	0.000	0.000	0.000	0.000	80	564	3785	3946	0.267	Error	Error	2067	1718	0	0	2206	1740	0	0	0	0
3	10	8	""	"YGR280C"	12240	31440	100	2745	2798	523	95	132	157	100	100	0	3916	3945	737	142	186	287	100	100	0	0	0	0	0	0	0	0	0	0	0	0	0	0	0	0	0	0	0	0.702	0.711	0.675	0.712	1.236	0.666	0.911	0.000	0.000	0.000	0.000	0.000	0.000	0.000	0.000	0.000	0.000	0.000	0.000	0.000	0.000	80	501	6424	6506	-0.510	Error	Error	2650	3774	0	0	2703	3803	0	0	0	0
3	11	8	"YRF1-3"	"YGR296W"	12460	31440	90	749	804	324	91	100	41	100	100	0	692	700	310	144	149	34	98	98	0	0	0	0	0	0	0	0	0	0	0	0	0	0	0	0	0	0	0	1.201	1.282	1.299	1.330	1.488	1.235	0.862	0.000	0.000	0.000	0.000	0.000	0.000	0.000	0.000	0.000	0.000	0.000	0.000	0.000	0.000	52	414	1206	1269	0.264	Error	Error	658	548	0	0	713	556	0	0	0	0
3	12	8	"DUR3"	"YHL016C"	12650	31440	100	526	584	176	134	138	40	100	100	0	970	1016	265	172	180	59	100	100	0	0	0	0	0	0	0	0	0	0	0	0	0	0	0	0	0	0	0	0.491	0.533	0.540	0.524	1.277	0.549	0.862	0.000	0.000	0.000	0.000	0.000	0.000	0.000	0.000	0.000	0.000	0.000	0.000	0.000	0.000	80	505	1190	1294	-1.026	Error	Error	392	798	0	0	450	844	0	0	0	0
3	13	8	"GUT1"	"YHL032C"	12850	31440	110	1123	1186	247	101	118	75	100	100	0	1363	1464	378	150	173	131	100	100	0	0	0	0	0	0	0	0	0	0	0	0	0	0	0	0	0	0	0	0.843	0.826	0.830	0.836	1.259	0.830	0.878	0.000	0.000	0.000	0.000	0.000	0.000	0.000	0.000	0.000	0.000	0.000	0.000	0.000	0.000	80	558	2235	2399	-0.247	Error	Error	1022	1213	0	0	1085	1314	0	0	0	0
3	14	8	"COS8"	"YHL048W"	13040	31440	110	11371	12430	2715	88	170	574	100	100	0	3516	3454	921	141	198	362	98	98	0	0	0	0	0	0	0	0	0	0	0	0	0	0	0	0	0	0	0	3.343	3.725	3.519	3.943	1.561	3.766	0.921	0.000	0.000	0.000	0.000	0.000	0.000	0.000	0.000	0.000	0.000	0.000	0.000	0.000	0.000	80	566	14658	15655	1.741	Error	Error	11283	3375	0	0	12342	3313	0	0	0	0
3	15	8	"ARD1"	"YHR013C"	13250	31440	100	3272	3420	881	94	183	601	100	100	0	3436	3454	813	144	206	379	98	98	0	0	0	0	0	0	0	0	0	0	0	0	0	0	0	0	0	0	0	0.965	1.005	0.948	1.020	1.367	0.995	0.901	0.000	0.000	0.000	0.000	0.000	0.000	0.000	0.000	0.000	0.000	0.000	0.000	0.000	0.000	80	504	6470	6636	-0.051	Error	Error	3178	3292	0	0	3326	3310	0	0	0	0
3	16	8	"BGL2"	"YGR282C"	13440	31440	100	59789	56210	9392	108	435	2435	100	100	16	15946	14607	3854	152	348	1423	100	98	0	0	0	0	0	0	0	0	0	0	0	0	0	0	0	0	0	0	0	3.779	3.881	3.782	4.041	1.343	3.843	0.936	0.000	0.000	0.000	0.000	0.000	0.000	0.000	0.000	0.000	0.000	0.000	0.000	0.000	0.000	80	506	75475	70557	1.918	Error	Error	59681	15794	0	0	56102	14455	0	0	0	0
3	17	8	""	"YHL002W"	13650	31440	100	4132	4386	978	96	383	2374	100	32	0	3416	3439	741	145	317	1376	98	78	0	0	0	0	0	0	0	0	0	0	0	0	0	0	0	0	0	0	0	1.234	1.302	1.254	1.307	1.226	1.302	0.911	0.000	0.000	0.000	0.000	0.000	0.000	0.000	0.000	0.000	0.000	0.000	0.000	0.000	0.000	80	521	7307	7584	0.303	Error	Error	4036	3271	0	0	4290	3294	0	0	0	0
3	18	8	""	"YHL018W"	13850	31440	110	814	786	220	98	123	77	100	100	0	827	770	239	146	171	98	95	88	0	0	0	0	0	0	0	0	0	0	0	0	0	0	0	0	0	0	0	1.051	1.103	1.061	1.150	1.417	1.077	0.880	0.000	0.000	0.000	0.000	0.000	0.000	0.000	0.000	0.000	0.000	0.000	0.000	0.000	0.000	80	558	1397	1312	0.072	Error	Error	716	681	0	0	688	624	0	0	0	0
3	19	8	"SBP1"	"YHL034C"	14050	31440	110	9850	10081	1615	100	132	119	100	100	0	11788	11573	1585	152	183	184	100	100	0	0	0	0	0	0	0	0	0	0	0	0	0	0	0	0	0	0	0	0.838	0.874	0.867	0.873	1.196	0.857	0.926	0.000	0.000	0.000	0.000	0.000	0.000	0.000	0.000	0.000	0.000	0.000	0.000	0.000	0.000	80	567	21386	21402	-0.255	Error	Error	9750	11636	0	0	9981	11421	0	0	0	0
3	20	8	""	"YHL050C"	14260	31450	110	18076	17417	2686	90	110	105	100	100	0	8045	7896	1385	142	161	180	100	100	0	0	0	0	0	0	0	0	0	0	0	0	0	0	0	0	0	0	0	2.276	2.235	2.206	2.247	1.181	2.247	0.941	0.000	0.000	0.000	0.000	0.000	0.000	0.000	0.000	0.000	0.000	0.000	0.000	0.000	0.000	80	557	25889	25081	1.186	Error	Error	17986	7903	0	0	17327	7754	0	0	0	0
3	21	8	"MIP6"	"YHR015W"	14450	31440	110	1325	1376	258	139	148	75	100	100	0	759	745	150	172	181	67	100	97	0	0	0	0	0	0	0	0	0	0	0	0	0	0	0	0	0	0	0	2.020	2.159	2.021	2.218	1.459	2.236	0.852	0.000	0.000	0.000	0.000	0.000	0.000	0.000	0.000	0.000	0.000	0.000	0.000	0.000	0.000	80	570	1773	1810	1.015	Error	Error	1186	587	0	0	1237	573	0	0	0	0
3	1	9	""	"YIL086C"	10440	31640	100	288	332	131	72	78	28	100	100	0	327	375	159	133	137	26	96	96	0	0	0	0	0	0	0	0	0	0	0	0	0	0	0	0	0	0	0	1.113	1.074	1.102	1.191	1.627	0.982	0.826	0.000	0.000	0.000	0.000	0.000	0.000	0.000	0.000	0.000	0.000	0.000	0.000	0.000	0.000	80	510	410	502	0.155	Error	Error	216	194	0	0	260	242	0	0	0	0
3	2	9	""	"YIL102C"	10640	31640	110	447	437	153	66	83	64	93	91	0	821	735	302	130	152	119	86	83	0	0	0	0	0	0	0	0	0	0	0	0	0	0	0	0	0	0	0	0.551	0.613	0.565	0.655	1.684	0.552	0.880	0.000	0.000	0.000	0.000	0.000	0.000	0.000	0.000	0.000	0.000	0.000	0.000	0.000	0.000	80	566	1072	976	-0.859	Error	Error	381	691	0	0	371	605	0	0	0	0
3	3	9	"RHO3"	"YIL118W"	10840	31640	110	11023	11293	3530	68	93	104	100	100	0	6530	6464	2223	131	171	207	100	100	0	0	0	0	0	0	0	0	0	0	0	0	0	0	0	0	0	0	0	1.712	1.772	1.763	1.817	1.260	1.762	0.921	0.000	0.000	0.000	0.000	0.000	0.000	0.000	0.000	0.000	0.000	0.000	0.000	0.000	0.000	80	566	17354	17558	0.776	Error	Error	10955	6399	0	0	11225	6333	0	0	0	0
3	4	9	"FLX1"	"YIL134W"	11040	31640	110	1605	1655	344	71	113	239	100	100	0	2221	2280	628	133	205	405	100	96	0	0	0	0	0	0	0	0	0	0	0	0	0	0	0	0	0	0	0	0.735	0.738	0.726	0.757	1.281	0.684	0.900	0.000	0.000	0.000	0.000	0.000	0.000	0.000	0.000	0.000	0.000	0.000	0.000	0.000	0.000	80	585	3622	3731	-0.445	Error	Error	1534	2088	0	0	1584	2147	0	0	0	0
3	5	9	"DNA43"	"YIL150C"	11250	31640	110	769	786	201	69	96	172	100	97	0	1123	1143	294	131	188	353	97	87	0	0	0	0	0	0	0	0	0	0	0	0	0	0	0	0	0	0	0	0.706	0.708	0.684	0.714	1.237	0.732	0.870	0.000	0.000	0.000	0.000	0.000	0.000	0.000	0.000	0.000	0.000	0.000	0.000	0.000	0.000	80	585	1692	1729	-0.503	Error	Error	700	992	0	0	717	1012	0	0	0	0
3	6	9	""	"YIL166C"	11450	31640	110	906	859	243	67	79	154	98	93	0	2307	2127	768	131	157	332	100	90	0	0	0	0	0	0	0	0	0	0	0	0	0	0	0	0	0	0	0	0.386	0.397	0.380	0.415	1.408	0.364	0.918	0.000	0.000	0.000	0.000	0.000	0.000	0.000	0.000	0.000	0.000	0.000	0.000	0.000	0.000	80	557	3015	2788	-1.375	Error	Error	839	2176	0	0	792	1996	0	0	0	0
3	7	9	""	"YIL088C"	11640	31640	110	5520	6229	1565	74	209	934	100	100	0	7154	7267	1887	137	346	1305	100	98	0	0	0	0	0	0	0	0	0	0	0	0	0	0	0	0	0	0	0	0.776	0.863	0.817	0.873	1.313	0.855	0.913	0.000	0.000	0.000	0.000	0.000	0.000	0.000	0.000	0.000	0.000	0.000	0.000	0.000	0.000	80	567	12463	13285	-0.366	Error	Error	5446	7017	0	0	6155	7130	0	0	0	0
3	8	9	""	"YIL104C"	11850	31640	110	14437	14033	3105	77	209	870	100	100	0	21839	20633	4609	143	433	1848	100	100	0	0	0	0	0	0	0	0	0	0	0	0	0	0	0	0	0	0	0	0.662	0.681	0.673	0.684	1.172	0.683	0.925	0.000	0.000	0.000	0.000	0.000	0.000	0.000	0.000	0.000	0.000	0.000	0.000	0.000	0.000	80	575	36056	34446	-0.595	Error	Error	14360	21696	0	0	13956	20490	0	0	0	0
3	9	9	""	"YIL120W"	12040	31640	110	691	723	115	81	134	345	100	32	0	1100	1097	195	144	299	1486	0	0	0	0	0	0	0	0	0	0	0	0	0	0	0	0	0	0	0	0	0	0.638	0.674	0.647	0.685	1.402	0.644	0.873	0.000	0.000	0.000	0.000	0.000	0.000	0.000	0.000	0.000	0.000	0.000	0.000	0.000	0.000	80	559	1566	1595	-0.648	Error	Error	610	956	0	0	642	953	0	0	0	0
3	10	9	"OM45"	"YIL136W"	12240	31640	100	13782	14358	2642	94	291	1197	100	100	0	2075	2010	424	141	205	309	100	98	0	0	0	0	0	0	0	0	0	0	0	0	0	0	0	0	0	0	0	7.078	7.632	7.057	7.756	1.333	7.769	0.884	0.000	0.000	0.000	0.000	0.000	0.000	0.000	0.000	0.000	0.000	0.000	0.000	0.000	0.000	80	513	15622	16133	2.823	Error	Error	13688	1934	0	0	14264	1869	0	0	0	0
3	11	9	""	"YIL152W"	12450	31640	110	2559	2456	508	87	213	1034	95	83	0	2837	2646	757	136	173	250	98	96	0	0	0	0	0	0	0	0	0	0	0	0	0	0	0	0	0	0	0	0.915	0.944	0.942	1.000	1.390	0.915	0.915	0.000	0.000	0.000	0.000	0.000	0.000	0.000	0.000	0.000	0.000	0.000	0.000	0.000	0.000	80	585	5173	4879	-0.128	Error	Error	2472	2701	0	0	2369	2510	0	0	0	0
3	12	9	"SDL1"	"YIL168W"	12650	31640	110	1933	1899	311	112	117	50	100	100	0	631	597	145	149	156	40	97	96	0	0	0	0	0	0	0	0	0	0	0	0	0	0	0	0	0	0	0	3.778	3.989	3.819	4.392	1.734	3.966	0.839	0.000	0.000	0.000	0.000	0.000	0.000	0.000	0.000	0.000	0.000	0.000	0.000	0.000	0.000	80	568	2303	2235	1.918	Error	Error	1821	482	0	0	1787	448	0	0	0	0
3	13	9	""	"YIL090W"	12850	31640	110	3655	3628	646	84	98	55	100	100	0	4747	4582	1033	138	148	55	100	100	0	0	0	0	0	0	0	0	0	0	0	0	0	0	0	0	0	0	0	0.775	0.797	0.787	0.813	1.260	0.759	0.924	0.000	0.000	0.000	0.000	0.000	0.000	0.000	0.000	0.000	0.000	0.000	0.000	0.000	0.000	80	568	8180	7988	-0.368	Error	Error	3571	4609	0	0	3544	4444	0	0	0	0
3	14	9	"MOB1"	"YIL106W"	13050	31640	110	2935	2904	738	84	97	81	100	100	0	2394	2242	646	137	153	141	100	100	0	0	0	0	0	0	0	0	0	0	0	0	0	0	0	0	0	0	0	1.263	1.340	1.302	1.390	1.309	1.313	0.904	0.000	0.000	0.000	0.000	0.000	0.000	0.000	0.000	0.000	0.000	0.000	0.000	0.000	0.000	80	568	5108	4925	0.337	Error	Error	2851	2257	0	0	2820	2105	0	0	0	0
3	15	9	""	"YIL122W"	13250	31640	110	1785	1823	499	87	122	139	100	100	0	1530	1482	428	139	164	152	100	98	0	0	0	0	0	0	0	0	0	0	0	0	0	0	0	0	0	0	0	1.221	1.293	1.298	1.328	1.289	1.240	0.911	0.000	0.000	0.000	0.000	0.000	0.000	0.000	0.000	0.000	0.000	0.000	0.000	0.000	0.000	80	568	3089	3079	0.288	Error	Error	1698	1391	0	0	1736	1343	0	0	0	0
3	16	9	"TPM2"	"YIL138C"	13450	31640	110	14347	14012	2587	97	160	400	100	100	0	7794	7534	1910	146	203	452	100	100	0	0	0	0	0	0	0	0	0	0	0	0	0	0	0	0	0	0	0	1.863	1.883	1.836	1.938	1.321	1.859	0.924	0.000	0.000	0.000	0.000	0.000	0.000	0.000	0.000	0.000	0.000	0.000	0.000	0.000	0.000	80	584	21898	21303	0.898	Error	Error	14250	7648	0	0	13915	7388	0	0	0	0
3	17	9	"IMP2'"	"YIL154C"	13670	31650	110	1116	1124	241	88	113	193	100	100	0	1829	1835	426	139	163	250	100	98	0	0	0	0	0	0	0	0	0	0	0	0	0	0	0	0	0	0	0	0.608	0.611	0.605	0.616	1.294	0.588	0.889	0.000	0.000	0.000	0.000	0.000	0.000	0.000	0.000	0.000	0.000	0.000	0.000	0.000	0.000	80	562	2718	2732	-0.717	Error	Error	1028	1690	0	0	1036	1696	0	0	0	0
3	18	9	"HXT12"	"YIL170W"	13850	31640	110	2836	2757	606	88	108	167	100	100	0	4365	4182	1160	137	194	428	100	98	0	0	0	0	0	0	0	0	0	0	0	0	0	0	0	0	0	0	0	0.650	0.660	0.651	0.681	1.372	0.638	0.910	0.000	0.000	0.000	0.000	0.000	0.000	0.000	0.000	0.000	0.000	0.000	0.000	0.000	0.000	80	555	6976	6714	-0.622	Error	Error	2748	4228	0	0	2669	4045	0	0	0	0
3	19	9	""	"YIL092W"	14050	31640	110	1317	1290	291	80	104	167	100	100	0	1723	1742	415	137	195	417	98	96	0	0	0	0	0	0	0	0	0	0	0	0	0	0	0	0	0	0	0	0.780	0.754	0.721	0.762	1.322	0.724	0.901	0.000	0.000	0.000	0.000	0.000	0.000	0.000	0.000	0.000	0.000	0.000	0.000	0.000	0.000	80	585	2823	2815	-0.359	Error	Error	1237	1586	0	0	1210	1605	0	0	0	0
3	20	9	""	"YIL108W"	14260	31640	110	2549	2624	653	83	100	63	100	100	0	2407	2354	678	136	149	97	100	100	0	0	0	0	0	0	0	0	0	0	0	0	0	0	0	0	0	0	0	1.086	1.146	1.089	1.182	1.331	1.122	0.917	0.000	0.000	0.000	0.000	0.000	0.000	0.000	0.000	0.000	0.000	0.000	0.000	0.000	0.000	80	575	4737	4759	0.119	Error	Error	2466	2271	0	0	2541	2218	0	0	0	0
3	21	9	"AYR1"	"YIL124W"	14460	31640	110	16952	16939	2212	113	180	535	100	100	0	5582	5636	860	154	202	416	100	100	0	0	0	0	0	0	0	0	0	0	0	0	0	0	0	0	0	0	0	3.102	3.069	3.058	3.081	1.159	3.088	0.918	0.000	0.000	0.000	0.000	0.000	0.000	0.000	0.000	0.000	0.000	0.000	0.000	0.000	0.000	80	598	22267	22308	1.633	Error	Error	16839	5428	0	0	16826	5482	0	0	0	0
3	1	10	"SRO4"	"YIL140W"	10440	31830	110	2342	2316	683	67	87	178	100	100	0	2432	2303	649	129	161	263	100	98	0	0	0	0	0	0	0	0	0	0	0	0	0	0	0	0	0	0	0	0.988	1.034	1.029	1.041	1.352	1.044	0.905	0.000	0.000	0.000	0.000	0.000	0.000	0.000	0.000	0.000	0.000	0.000	0.000	0.000	0.000	80	588	4578	4423	-0.018	Error	Error	2275	2303	0	0	2249	2174	0	0	0	0
3	2	10	"UBP7"	"YIL156W"	10650	31830	110	5880	6303	1938	66	84	125	100	100	0	7705	7546	2423	129	168	280	100	100	0	0	0	0	0	0	0	0	0	0	0	0	0	0	0	0	0	0	0	0.767	0.841	0.801	0.861	1.379	0.842	0.928	0.000	0.000	0.000	0.000	0.000	0.000	0.000	0.000	0.000	0.000	0.000	0.000	0.000	0.000	80	574	13390	13654	-0.382	Error	Error	5814	7576	0	0	6237	7417	0	0	0	0
3	3	10	""	"YIL172C"	10850	31830	110	1440	1489	385	67	107	273	100	100	0	2360	2381	745	131	166	274	100	100	0	0	0	0	0	0	0	0	0	0	0	0	0	0	0	0	0	0	0	0.616	0.632	0.632	0.652	1.325	0.622	0.900	0.000	0.000	0.000	0.000	0.000	0.000	0.000	0.000	0.000	0.000	0.000	0.000	0.000	0.000	80	575	3602	3672	-0.699	Error	Error	1373	2229	0	0	1422	2250	0	0	0	0
3	4	10	"BNA1"	"YJR025C"	11060	31840	110	12629	12173	3738	71	109	275	100	100	0	3442	3146	951	131	158	238	98	96	0	0	0	0	0	0	0	0	0	0	0	0	0	0	0	0	0	0	0	3.793	4.014	4.090	4.184	1.434	4.225	0.930	0.000	0.000	0.000	0.000	0.000	0.000	0.000	0.000	0.000	0.000	0.000	0.000	0.000	0.000	80	568	15869	15117	1.923	Error	Error	12558	3311	0	0	12102	3015	0	0	0	0
3	5	10	""	"YJR041C"	11250	31840	100	1726	2116	1303	69	72	20	100	100	0	1370	1807	1306	128	132	26	98	98	0	0	0	0	0	0	0	0	0	0	0	0	0	0	0	0	0	0	0	1.334	1.219	1.239	1.326	1.500	1.129	0.910	0.000	0.000	0.000	0.000	0.000	0.000	0.000	0.000	0.000	0.000	0.000	0.000	0.000	0.000	80	497	2899	3726	0.416	Error	Error	1657	1242	0	0	2047	1679	0	0	0	0
3	6	10	"CDC8"	"YJR057W"	11450	31830	110	4295	4206	1306	71	92	157	100	100	0	5156	5052	1673	133	161	306	100	100	0	0	0	0	0	0	0	0	0	0	0	0	0	0	0	0	0	0	0	0.841	0.841	0.830	0.854	1.263	0.813	0.928	0.000	0.000	0.000	0.000	0.000	0.000	0.000	0.000	0.000	0.000	0.000	0.000	0.000	0.000	80	576	9247	9054	-0.250	Error	Error	4224	5023	0	0	4135	4919	0	0	0	0
3	7	10	"OPI3"	"YJR073C"	11660	31840	110	9284	8597	3221	72	115	485	100	98	0	3275	2989	1069	133	192	663	95	90	0	0	0	0	0	0	0	0	0	0	0	0	0	0	0	0	0	0	0	2.932	2.985	3.007	3.020	1.357	3.139	0.931	0.000	0.000	0.000	0.000	0.000	0.000	0.000	0.000	0.000	0.000	0.000	0.000	0.000	0.000	80	556	12354	11381	1.552	Error	Error	9212	3142	0	0	8525	2856	0	0	0	0
3	8	10	"GRR1"	"YJR090C"	11840	31840	100	2754	2429	1037	72	88	100	98	97	0	3631	3291	1598	136	171	249	95	87	0	0	0	0	0	0	0	0	0	0	0	0	0	0	0	0	0	0	0	0.767	0.747	0.729	0.843	1.554	0.694	0.916	0.000	0.000	0.000	0.000	0.000	0.000	0.000	0.000	0.000	0.000	0.000	0.000	0.000	0.000	80	488	6177	5512	-0.382	Error	Error	2682	3495	0	0	2357	3155	0	0	0	0
3	9	10	""	"YJR105W"	12040	31840	100	15728	12890	6031	68	143	424	98	98	0	11995	10088	5231	130	263	742	91	85	0	0	0	0	0	0	0	0	0	0	0	0	0	0	0	0	0	0	0	1.320	1.288	1.261	1.445	1.734	1.237	0.929	0.000	0.000	0.000	0.000	0.000	0.000	0.000	0.000	0.000	0.000	0.000	0.000	0.000	0.000	80	513	27525	22780	0.400	Error	Error	15660	11865	0	0	12822	9958	0	0	0	0
3	10	10	""	"YJR027W"	12250	31840	100	22397	19669	8149	69	126	393	100	97	0	1619	1492	561	131	224	689	87	65	0	0	0	0	0	0	0	0	0	0	0	0	0	0	0	0	0	0	0	15.005	14.401	14.478	13.938	1.402	14.939	0.919	0.000	0.000	0.000	0.000	0.000	0.000	0.000	0.000	0.000	0.000	0.000	0.000	0.000	0.000	80	505	23816	20961	3.907	Error	Error	22328	1488	0	0	19600	1361	0	0	0	0
3	11	10	"POL32"	"YJR043C"	12440	31840	100	1994	1828	632	70	83	66	100	100	0	1934	1790	669	131	152	119	100	100	0	0	0	0	0	0	0	0	0	0	0	0	0	0	0	0	0	0	0	1.067	1.060	1.060	1.096	1.363	1.043	0.911	0.000	0.000	0.000	0.000	0.000	0.000	0.000	0.000	0.000	0.000	0.000	0.000	0.000	0.000	80	505	3727	3417	0.094	Error	Error	1924	1803	0	0	1758	1659	0	0	0	0
3	12	10	"PTK2"	"YJR059W"	12650	31840	100	5225	4792	1997	76	87	55	100	100	0	4923	4616	2168	137	153	108	98	97	0	0	0	0	0	0	0	0	0	0	0	0	0	0	0	0	0	0	0	1.076	1.053	1.081	1.122	1.460	1.017	0.909	0.000	0.000	0.000	0.000	0.000	0.000	0.000	0.000	0.000	0.000	0.000	0.000	0.000	0.000	80	512	9935	9195	0.105	Error	Error	5149	4786	0	0	4716	4479	0	0	0	0
3	13	10	"HOC1"	"YJR075W"	12850	31840	100	7284	6481	2642	72	79	47	100	100	0	7656	6580	2966	131	144	89	100	100	0	0	0	0	0	0	0	0	0	0	0	0	0	0	0	0	0	0	0	0.958	0.994	0.971	1.033	1.448	0.951	0.918	0.000	0.000	0.000	0.000	0.000	0.000	0.000	0.000	0.000	0.000	0.000	0.000	0.000	0.000	80	504	14737	12858	-0.061	Error	Error	7212	7525	0	0	6409	6449	0	0	0	0
3	14	10	"BUD4"	"YJR092W"	13050	31840	100	944	938	377	80	84	43	100	100	0	852	856	359	134	143	83	96	92	0	0	0	0	0	0	0	0	0	0	0	0	0	0	0	0	0	0	0	1.203	1.188	1.184	1.225	1.388	1.160	0.888	0.000	0.000	0.000	0.000	0.000	0.000	0.000	0.000	0.000	0.000	0.000	0.000	0.000	0.000	80	504	1582	1580	0.267	Error	Error	864	718	0	0	858	722	0	0	0	0
3	15	10	""	"YJR107W"	13250	31840	100	2243	2095	683	79	81	22	100	100	0	1758	1627	602	135	138	29	100	100	0	0	0	0	0	0	0	0	0	0	0	0	0	0	0	0	0	0	0	1.333	1.351	1.393	1.415	1.514	1.280	0.893	0.000	0.000	0.000	0.000	0.000	0.000	0.000	0.000	0.000	0.000	0.000	0.000	0.000	0.000	80	504	3787	3508	0.415	Error	Error	2164	1623	0	0	2016	1492	0	0	0	0
3	16	10	""	"YJR029W"	13450	31840	110	24527	23568	7919	86	137	385	100	100	0	2480	2437	1055	143	172	237	95	93	0	0	0	0	0	0	0	0	0	0	0	0	0	0	0	0	0	0	0	10.458	10.236	10.795	11.075	1.612	10.193	0.878	0.000	0.000	0.000	0.000	0.000	0.000	0.000	0.000	0.000	0.000	0.000	0.000	0.000	0.000	80	578	26778	25776	3.387	Error	Error	24441	2337	0	0	23482	2294	0	0	0	0
3	17	10	"SSC1"	"YJR045C"	13650	31840	110	10522	9758	4433	97	164	422	100	95	0	8019	7357	3801	150	197	280	98	92	0	0	0	0	0	0	0	0	0	0	0	0	0	0	0	0	0	0	0	1.325	1.341	1.364	1.470	1.587	1.294	0.904	0.000	0.000	0.000	0.000	0.000	0.000	0.000	0.000	0.000	0.000	0.000	0.000	0.000	0.000	80	576	18294	16868	0.406	Error	Error	10425	7869	0	0	9661	7207	0	0	0	0
3	18	10	""	"YJR061W"	13860	31850	110	1433	1352	542	84	106	194	98	90	0	1067	1042	438	137	168	260	91	81	0	0	0	0	0	0	0	0	0	0	0	0	0	0	0	0	0	0	0	1.451	1.401	1.357	1.397	1.426	1.394	0.887	0.000	0.000	0.000	0.000	0.000	0.000	0.000	0.000	0.000	0.000	0.000	0.000	0.000	0.000	80	586	2279	2173	0.537	Error	Error	1349	930	0	0	1268	905	0	0	0	0
3	19	10	"MIR1"	"YJR077C"	14060	31850	100	12029	11676	5479	80	84	25	100	100	0	4213	4144	1856	138	140	28	100	100	0	0	0	0	0	0	0	0	0	0	0	0	0	0	0	0	0	0	0	2.932	2.895	3.034	2.978	1.429	3.051	0.925	0.000	0.000	0.000	0.000	0.000	0.000	0.000	0.000	0.000	0.000	0.000	0.000	0.000	0.000	80	504	16024	15602	1.552	Error	Error	11949	4075	0	0	11596	4006	0	0	0	0
3	20	10	"IME1"	"YJR094C"	14250	31850	100	880	830	317	79	84	28	100	98	0	2489	2364	1108	135	139	31	100	100	0	0	0	0	0	0	0	0	0	0	0	0	0	0	0	0	0	0	0	0.340	0.337	0.338	0.364	1.536	0.308	0.898	0.000	0.000	0.000	0.000	0.000	0.000	0.000	0.000	0.000	0.000	0.000	0.000	0.000	0.000	80	513	3155	2980	-1.555	Error	Error	801	2354	0	0	751	2229	0	0	0	0
3	21	10	"CPA2"	"YJR109C"	14460	31850	100	2898	2574	1027	71	74	23	100	100	0	3388	3085	1344	130	135	35	98	98	0	0	0	0	0	0	0	0	0	0	0	0	0	0	0	0	0	0	0	0.868	0.847	0.852	0.902	1.438	0.808	0.917	0.000	0.000	0.000	0.000	0.000	0.000	0.000	0.000	0.000	0.000	0.000	0.000	0.000	0.000	80	534	6085	5458	-0.205	Error	Error	2827	3258	0	0	2503	2955	0	0	0	0
3	1	11	"GEA1"	"YJR031C"	10450	32030	110	2680	2388	899	63	69	74	100	100	0	2117	1956	834	127	136	131	97	96	0	0	0	0	0	0	0	0	0	0	0	0	0	0	0	0	0	0	0	1.315	1.271	1.289	1.338	1.331	1.234	0.923	0.000	0.000	0.000	0.000	0.000	0.000	0.000	0.000	0.000	0.000	0.000	0.000	0.000	0.000	80	590	4607	4154	0.395	Error	Error	2617	1990	0	0	2325	1829	0	0	0	0
3	2	11	"ANB1"	"YJR047C"	10650	32040	100	3283	4130	2623	63	65	20	100	100	0	5730	6808	4566	127	131	32	100	100	0	0	0	0	0	0	0	0	0	0	0	0	0	0	0	0	0	0	0	0.575	0.609	0.637	0.662	1.532	0.584	0.926	0.000	0.000	0.000	0.000	0.000	0.000	0.000	0.000	0.000	0.000	0.000	0.000	0.000	0.000	80	505	8823	10748	-0.799	Error	Error	3220	5603	0	0	4067	6681	0	0	0	0
3	3	11	"RPA12"	"YJR063W"	10850	32040	100	2424	2619	1555	64	68	25	100	100	0	3659	4472	3047	129	136	46	98	98	0	0	0	0	0	0	0	0	0	0	0	0	0	0	0	0	0	0	0	0.669	0.588	0.620	0.630	1.547	0.537	0.884	0.000	0.000	0.000	0.000	0.000	0.000	0.000	0.000	0.000	0.000	0.000	0.000	0.000	0.000	80	512	5890	6898	-0.581	Error	Error	2360	3530	0	0	2555	4343	0	0	0	0
3	4	11	""	"YJR079W"	11050	32040	100	5445	4689	2062	81	94	48	100	100	0	3701	3406	1772	145	160	67	100	100	0	0	0	0	0	0	0	0	0	0	0	0	0	0	0	0	0	0	0	1.508	1.413	1.425	1.556	1.412	1.335	0.909	0.000	0.000	0.000	0.000	0.000	0.000	0.000	0.000	0.000	0.000	0.000	0.000	0.000	0.000	80	497	8920	7869	0.593	Error	Error	5364	3556	0	0	4608	3261	0	0	0	0
3	5	11	"SFC1"	"YJR095W"	11250	32040	100	1864	1742	654	71	82	38	100	100	0	4267	3858	1799	136	146	51	98	98	0	0	0	0	0	0	0	0	0	0	0	0	0	0	0	0	0	0	0	0.434	0.449	0.466	0.497	1.552	0.412	0.892	0.000	0.000	0.000	0.000	0.000	0.000	0.000	0.000	0.000	0.000	0.000	0.000	0.000	0.000	80	513	5924	5393	-1.204	Error	Error	1793	4131	0	0	1671	3722	0	0	0	0
3	6	11	""	"YJR111C"	11460	32040	110	1979	1828	834	73	83	84	100	98	0	1987	1816	820	134	146	193	96	93	0	0	0	0	0	0	0	0	0	0	0	0	0	0	0	0	0	0	0	1.029	1.043	1.068	1.038	1.386	1.044	0.899	0.000	0.000	0.000	0.000	0.000	0.000	0.000	0.000	0.000	0.000	0.000	0.000	0.000	0.000	80	575	3759	3437	0.041	Error	Error	1906	1853	0	0	1755	1682	0	0	0	0
3	7	11	""	"YKR020W"	11650	32040	100	1788	1702	574	79	87	35	100	100	0	1757	1670	632	140	148	50	100	98	0	0	0	0	0	0	0	0	0	0	0	0	0	0	0	0	0	0	0	1.057	1.061	1.065	1.146	1.471	1.031	0.908	0.000	0.000	0.000	0.000	0.000	0.000	0.000	0.000	0.000	0.000	0.000	0.000	0.000	0.000	80	497	3326	3153	0.080	Error	Error	1709	1617	0	0	1623	1530	0	0	0	0
3	8	11	"CAF4"	"YKR036C"	11850	32040	100	1026	1002	320	72	76	27	100	100	0	843	795	283	134	141	44	95	93	0	0	0	0	0	0	0	0	0	0	0	0	0	0	0	0	0	0	0	1.346	1.407	1.401	1.465	1.619	1.358	0.881	0.000	0.000	0.000	0.000	0.000	0.000	0.000	0.000	0.000	0.000	0.000	0.000	0.000	0.000	80	506	1663	1591	0.428	Error	Error	954	709	0	0	930	661	0	0	0	0
3	9	11	"MRS4"	"YKR052C"	12050	32040	110	1817	1591	713	70	72	24	100	98	0	1508	1358	667	129	133	34	96	95	0	0	0	0	0	0	0	0	0	0	0	0	0	0	0	0	0	0	0	1.267	1.238	1.260	1.456	1.959	1.210	0.910	0.000	0.000	0.000	0.000	0.000	0.000	0.000	0.000	0.000	0.000	0.000	0.000	0.000	0.000	80	568	3126	2750	0.341	Error	Error	1747	1379	0	0	1521	1229	0	0	0	0
3	10	11	"BET3"	"YKR068C"	12250	32040	110	9509	8585	3548	70	77	63	100	100	0	5768	5544	2709	134	146	83	100	100	0	0	0	0	0	0	0	0	0	0	0	0	0	0	0	0	0	0	0	1.675	1.574	1.605	1.707	1.469	1.531	0.922	0.000	0.000	0.000	0.000	0.000	0.000	0.000	0.000	0.000	0.000	0.000	0.000	0.000	0.000	80	558	15073	13925	0.744	Error	Error	9439	5634	0	0	8515	5410	0	0	0	0
3	11	11	"HBS1"	"YKR084C"	12440	32040	100	1616	1728	1103	72	87	101	93	92	0	1493	1671	1322	137	169	197	80	76	0	0	0	0	0	0	0	0	0	0	0	0	0	0	0	0	0	0	0	1.139	1.080	1.091	1.350	2.269	0.954	0.898	0.000	0.000	0.000	0.000	0.000	0.000	0.000	0.000	0.000	0.000	0.000	0.000	0.000	0.000	80	505	2900	3190	0.187	Error	Error	1544	1356	0	0	1656	1534	0	0	0	0
3	12	11	""	"YKR100C"	12650	32040	110	2324	2267	1154	75	84	68	98	96	0	1426	1537	1017	135	154	149	83	83	0	0	0	0	0	0	0	0	0	0	0	0	0	0	0	0	0	0	0	1.742	1.563	1.530	1.807	2.287	1.386	0.909	0.000	0.000	0.000	0.000	0.000	0.000	0.000	0.000	0.000	0.000	0.000	0.000	0.000	0.000	80	576	3540	3594	0.801	Error	Error	2249	1291	0	0	2192	1402	0	0	0	0
3	13	11	""	"YKR022C"	12850	32040	110	3353	3341	1027	79	89	72	100	100	0	2022	1911	690	135	148	95	100	100	0	0	0	0	0	0	0	0	0	0	0	0	0	0	0	0	0	0	0	1.735	1.837	1.813	1.900	1.400	1.764	0.915	0.000	0.000	0.000	0.000	0.000	0.000	0.000	0.000	0.000	0.000	0.000	0.000	0.000	0.000	80	578	5161	5038	0.795	Error	Error	3274	1887	0	0	3262	1776	0	0	0	0
3	14	11	""	"YKR038C"	13050	32040	110	4071	3877	903	92	103	89	100	100	0	4179	3958	1028	140	161	156	100	100	0	0	0	0	0	0	0	0	0	0	0	0	0	0	0	0	0	0	0	0.985	0.991	0.988	1.014	1.344	0.965	0.919	0.000	0.000	0.000	0.000	0.000	0.000	0.000	0.000	0.000	0.000	0.000	0.000	0.000	0.000	80	566	8018	7603	-0.022	Error	Error	3979	4039	0	0	3785	3818	0	0	0	0
3	15	11	"DYN1"	"YKR054C"	13250	32040	100	494	489	155	78	86	52	100	97	0	498	477	163	136	147	85	91	86	0	0	0	0	0	0	0	0	0	0	0	0	0	0	0	0	0	0	0	1.149	1.205	1.212	1.371	1.986	1.094	0.834	0.000	0.000	0.000	0.000	0.000	0.000	0.000	0.000	0.000	0.000	0.000	0.000	0.000	0.000	80	526	778	752	0.201	Error	Error	416	362	0	0	411	341	0	0	0	0
3	16	11	""	"YKR070W"	13470	32050	110	4422	4089	1722	82	95	97	100	100	0	3877	3569	1472	142	146	32	100	98	0	0	0	0	0	0	0	0	0	0	0	0	0	0	0	0	0	0	0	1.162	1.169	1.157	1.228	1.570	1.206	0.919	0.000	0.000	0.000	0.000	0.000	0.000	0.000	0.000	0.000	0.000	0.000	0.000	0.000	0.000	80	585	8075	7434	0.217	Error	Error	4340	3735	0	0	4007	3427	0	0	0	0
3	17	11	"PRP16"	"YKR086W"	13660	32050	100	3247	3089	1278	98	106	37	100	100	0	2004	1926	855	153	159	37	100	98	0	0	0	0	0	0	0	0	0	0	0	0	0	0	0	0	0	0	0	1.701	1.687	1.681	1.748	1.340	1.631	0.912	0.000	0.000	0.000	0.000	0.000	0.000	0.000	0.000	0.000	0.000	0.000	0.000	0.000	0.000	80	512	5000	4764	0.767	Error	Error	3149	1851	0	0	2991	1773	0	0	0	0
3	18	11	"FLO10"	"YKR102W"	13860	32050	100	498	548	262	81	86	28	100	100	0	1121	1516	936	140	143	30	98	98	0	0	0	0	0	0	0	0	0	0	0	0	0	0	0	0	0	0	0	0.425	0.339	0.354	0.357	1.579	0.300	0.868	0.000	0.000	0.000	0.000	0.000	0.000	0.000	0.000	0.000	0.000	0.000	0.000	0.000	0.000	80	505	1398	1843	-1.234	Error	Error	417	981	0	0	467	1376	0	0	0	0
3	19	11	"DBP7"	"YKR024C"	14060	32050	100	1924	1696	740	98	106	45	100	97	0	2203	1979	905	153	162	52	95	93	0	0	0	0	0	0	0	0	0	0	0	0	0	0	0	0	0	0	0	0.891	0.875	0.881	0.922	1.679	0.845	0.917	0.000	0.000	0.000	0.000	0.000	0.000	0.000	0.000	0.000	0.000	0.000	0.000	0.000	0.000	80	505	3876	3424	-0.167	Error	Error	1826	2050	0	0	1598	1826	0	0	0	0
3	20	11	""	"YKR040C"	14260	32050	110	1935	1947	475	89	100	46	100	100	0	2747	2736	834	147	155	52	100	100	0	0	0	0	0	0	0	0	0	0	0	0	0	0	0	0	0	0	0	0.710	0.718	0.713	0.740	1.339	0.674	0.911	0.000	0.000	0.000	0.000	0.000	0.000	0.000	0.000	0.000	0.000	0.000	0.000	0.000	0.000	80	568	4446	4447	-0.494	Error	Error	1846	2600	0	0	1858	2589	0	0	0	0
3	21	11	"RNC1"	"YKR056W"	14460	32050	100	2802	2738	875	66	69	17	100	100	0	3172	3184	1328	127	130	25	100	100	0	0	0	0	0	0	0	0	0	0	0	0	0	0	0	0	0	0	0	0.899	0.874	0.870	0.912	1.436	0.828	0.899	0.000	0.000	0.000	0.000	0.000	0.000	0.000	0.000	0.000	0.000	0.000	0.000	0.000	0.000	80	518	5781	5729	-0.154	Error	Error	2736	3045	0	0	2672	3057	0	0	0	0
3	1	12	"SIS2"	"YKR072C"	10440	32230	110	3055	2842	1200	63	73	88	100	98	0	3084	2905	1404	125	149	245	95	87	0	0	0	0	0	0	0	0	0	0	0	0	0	0	0	0	0	0	0	1.011	1.000	0.984	1.115	1.673	0.919	0.904	0.000	0.000	0.000	0.000	0.000	0.000	0.000	0.000	0.000	0.000	0.000	0.000	0.000	0.000	80	606	5951	5559	0.016	Error	Error	2992	2959	0	0	2779	2780	0	0	0	0
3	2	12	""	"YKR088C"	10650	32230	110	6316	5468	2310	67	82	87	100	100	0	4392	3862	1866	131	152	180	100	98	0	0	0	0	0	0	0	0	0	0	0	0	0	0	0	0	0	0	0	1.467	1.448	1.441	1.558	1.461	1.404	0.906	0.000	0.000	0.000	0.000	0.000	0.000	0.000	0.000	0.000	0.000	0.000	0.000	0.000	0.000	80	575	10510	9132	0.552	Error	Error	6249	4261	0	0	5401	3731	0	0	0	0
3	3	12	""	"YKR104W"	10850	32240	100	353	346	80	69	80	61	97	93	0	418	417	116	130	141	71	96	92	0	0	0	0	0	0	0	0	0	0	0	0	0	0	0	0	0	0	0	0.986	0.965	0.974	0.965	1.714	0.906	0.763	0.000	0.000	0.000	0.000	0.000	0.000	0.000	0.000	0.000	0.000	0.000	0.000	0.000	0.000	80	507	572	564	-0.020	Error	Error	284	288	0	0	277	287	0	0	0	0
3	4	12	"GCN3"	"YKR026C"	11050	32230	110	3395	3679	796	96	156	397	100	100	0	5667	5622	1561	157	278	810	98	97	0	0	0	0	0	0	0	0	0	0	0	0	0	0	0	0	0	0	0	0.599	0.656	0.623	0.680	1.429	0.635	0.913	0.000	0.000	0.000	0.000	0.000	0.000	0.000	0.000	0.000	0.000	0.000	0.000	0.000	0.000	80	556	8809	9048	-0.740	Error	Error	3299	5510	0	0	3583	5465	0	0	0	0
3	5	12	"UTH1"	"YKR042W"	11240	32240	110	8748	9252	2981	92	287	1158	100	100	0	9444	8912	3594	152	492	1828	98	87	0	0	0	0	0	0	0	0	0	0	0	0	0	0	0	0	0	0	0	0.932	1.046	0.998	1.111	1.460	0.980	0.916	0.000	0.000	0.000	0.000	0.000	0.000	0.000	0.000	0.000	0.000	0.000	0.000	0.000	0.000	80	566	17948	17920	-0.102	Error	Error	8656	9292	0	0	9160	8760	0	0	0	0
3	6	12	"GLG1"	"YKR058W"	11450	32240	110	2241	2149	567	82	215	1008	96	60	0	2262	2107	675	141	350	1497	78	0	0	0	0	0	0	0	0	0	0	0	0	0	0	0	0	0	0	0	0	1.018	1.051	1.043	1.106	1.400	1.018	0.925	0.000	0.000	0.000	0.000	0.000	0.000	0.000	0.000	0.000	0.000	0.000	0.000	0.000	0.000	80	576	4280	4033	0.026	Error	Error	2159	2121	0	0	2067	1966	0	0	0	0
3	7	12	""	"YKR074W"	11650	32240	110	9859	9332	2867	86	110	124	100	100	0	6376	6026	2203	148	180	174	100	100	0	0	0	0	0	0	0	0	0	0	0	0	0	0	0	0	0	0	0	1.569	1.573	1.594	1.633	1.354	1.515	0.917	0.000	0.000	0.000	0.000	0.000	0.000	0.000	0.000	0.000	0.000	0.000	0.000	0.000	0.000	80	558	16001	15124	0.650	Error	Error	9773	6228	0	0	9246	5878	0	0	0	0
3	8	12	""	"YKR090W"	11840	32240	100	2247	2027	844	72	87	103	98	98	0	1811	1676	714	134	155	152	98	93	0	0	0	0	0	0	0	0	0	0	0	0	0	0	0	0	0	0	0	1.297	1.268	1.268	1.295	1.384	1.225	0.922	0.000	0.000	0.000	0.000	0.000	0.000	0.000	0.000	0.000	0.000	0.000	0.000	0.000	0.000	80	506	3852	3497	0.375	Error	Error	2175	1677	0	0	1955	1542	0	0	0	0
3	9	12	""	"YKR106W"	12050	32240	110	7168	6807	1781	81	99	87	100	100	0	8240	7716	2558	139	168	149	100	100	0	0	0	0	0	0	0	0	0	0	0	0	0	0	0	0	0	0	0	0.875	0.888	0.879	0.933	1.424	0.847	0.920	0.000	0.000	0.000	0.000	0.000	0.000	0.000	0.000	0.000	0.000	0.000	0.000	0.000	0.000	80	576	15188	14303	-0.193	Error	Error	7087	8101	0	0	6726	7577	0	0	0	0
3	10	12	""	"YLR231C"	12250	32240	110	2253	2311	606	84	106	105	100	100	0	3469	3420	867	150	193	243	100	100	0	0	0	0	0	0	0	0	0	0	0	0	0	0	0	0	0	0	0	0.654	0.681	0.676	0.684	1.286	0.662	0.929	0.000	0.000	0.000	0.000	0.000	0.000	0.000	0.000	0.000	0.000	0.000	0.000	0.000	0.000	80	568	5488	5497	-0.614	Error	Error	2169	3319	0	0	2227	3270	0	0	0	0
3	11	12	""	"YLR247C"	12450	32240	110	6863	6679	1156	97	123	132	100	100	0	9150	8541	2334	160	230	520	100	100	0	0	0	0	0	0	0	0	0	0	0	0	0	0	0	0	0	0	0	0.753	0.785	0.773	0.811	1.280	0.721	0.923	0.000	0.000	0.000	0.000	0.000	0.000	0.000	0.000	0.000	0.000	0.000	0.000	0.000	0.000	80	568	15756	14963	-0.410	Error	Error	6766	8990	0	0	6582	8381	0	0	0	0
3	12	12	"RED1"	"YLR263W"	12650	32240	110	971	951	184	99	124	124	100	100	0	1004	949	257	154	217	489	87	23	0	0	0	0	0	0	0	0	0	0	0	0	0	0	0	0	0	0	0	1.026	1.072	1.052	1.142	1.502	1.007	0.897	0.000	0.000	0.000	0.000	0.000	0.000	0.000	0.000	0.000	0.000	0.000	0.000	0.000	0.000	80	584	1722	1647	0.037	Error	Error	872	850	0	0	852	795	0	0	0	0
3	13	12	""	"YLR279W"	12870	32250	110	893	829	261	88	119	133	100	96	0	1050	968	322	139	151	64	100	98	0	0	0	0	0	0	0	0	0	0	0	0	0	0	0	0	0	0	0	0.884	0.894	0.848	0.925	1.502	0.910	0.774	0.000	0.000	0.000	0.000	0.000	0.000	0.000	0.000	0.000	0.000	0.000	0.000	0.000	0.000	80	552	1716	1570	-0.178	Error	Error	805	911	0	0	741	829	0	0	0	0
3	14	12	""	"YLR294C"	13050	32250	120	22564	20382	8836	96	123	126	100	100	0	10640	8801	4574	146	160	123	98	92	0	0	0	0	0	0	0	0	0	0	0	0	0	0	0	0	0	0	0	2.141	2.344	2.312	2.884	1.911	2.240	0.930	0.000	0.000	0.000	0.000	0.000	0.000	0.000	0.000	0.000	0.000	0.000	0.000	0.000	0.000	120	618	32962	28941	1.098	Error	Error	22468	10494	0	0	20286	8655	0	0	0	0
3	15	12	"CDC25"	"YLR310C"	13260	32250	100	1492	1412	508	78	84	29	100	98	0	1384	1336	470	138	140	27	98	98	0	0	0	0	0	0	0	0	0	0	0	0	0	0	0	0	0	0	0	1.135	1.114	1.101	1.096	1.356	1.098	0.906	0.000	0.000	0.000	0.000	0.000	0.000	0.000	0.000	0.000	0.000	0.000	0.000	0.000	0.000	80	505	2660	2532	0.182	Error	Error	1414	1246	0	0	1334	1198	0	0	0	0
3	16	12	"EST1"	"YLR233C"	13450	32250	110	1571	1746	594	81	117	297	100	100	0	1542	1660	604	141	165	183	100	97	0	0	0	0	0	0	0	0	0	0	0	0	0	0	0	0	0	0	0	1.064	1.096	1.046	1.136	1.481	1.063	0.901	0.000	0.000	0.000	0.000	0.000	0.000	0.000	0.000	0.000	0.000	0.000	0.000	0.000	0.000	80	575	2891	3184	0.089	Error	Error	1490	1401	0	0	1665	1519	0	0	0	0
3	17	12	"YEF3"	"YLR249W"	13670	32260	110	18064	17462	3674	91	136	395	100	100	0	33426	32095	8095	149	168	153	100	100	0	0	0	0	0	0	0	0	0	0	0	0	0	0	0	0	0	0	0	0.540	0.544	0.553	0.550	1.256	0.544	0.904	0.000	0.000	0.000	0.000	0.000	0.000	0.000	0.000	0.000	0.000	0.000	0.000	0.000	0.000	80	561	51250	49317	-0.889	Error	Error	17973	33277	0	0	17371	31946	0	0	0	0
3	18	12	""	"YLR265C"	13850	32250	110	4977	4951	1790	86	141	445	100	98	0	1039	990	350	142	159	119	100	93	0	0	0	0	0	0	0	0	0	0	0	0	0	0	0	0	0	0	0	5.453	5.737	5.675	5.949	1.455	6.270	0.869	0.000	0.000	0.000	0.000	0.000	0.000	0.000	0.000	0.000	0.000	0.000	0.000	0.000	0.000	80	546	5788	5713	2.447	Error	Error	4891	897	0	0	4865	848	0	0	0	0
3	19	12	""	"YLR281C"	14050	32250	110	708	630	258	108	164	433	65	5	0	1217	1052	448	162	180	123	93	86	0	0	0	0	0	0	0	0	0	0	0	0	0	0	0	0	0	0	0	0.569	0.587	0.570	0.579	1.715	0.572	0.882	0.000	0.000	0.000	0.000	0.000	0.000	0.000	0.000	0.000	0.000	0.000	0.000	0.000	0.000	80	568	1655	1412	-0.814	Error	Error	600	1055	0	0	522	890	0	0	0	0
3	20	12	""	"YLR296W"	14250	32250	110	629	601	194	104	112	51	97	95	0	697	640	279	157	169	78	86	82	0	0	0	0	0	0	0	0	0	0	0	0	0	0	0	0	0	0	0	0.972	1.029	1.050	1.146	1.965	0.930	0.818	0.000	0.000	0.000	0.000	0.000	0.000	0.000	0.000	0.000	0.000	0.000	0.000	0.000	0.000	80	576	1065	980	-0.041	Error	Error	525	540	0	0	497	483	0	0	0	0
3	21	12	""	"YLR312C"	14460	32250	110	1843	1895	460	69	77	41	100	100	0	938	923	168	128	136	59	100	100	0	0	0	0	0	0	0	0	0	0	0	0	0	0	0	0	0	0	0	2.190	2.297	2.133	2.288	1.324	2.346	0.877	0.000	0.000	0.000	0.000	0.000	0.000	0.000	0.000	0.000	0.000	0.000	0.000	0.000	0.000	80	598	2584	2621	1.131	Error	Error	1774	810	0	0	1826	795	0	0	0	0
3	1	13	""	"YLR235C"	10440	32440	110	2402	2250	991	65	89	181	96	90	0	3269	2885	1360	127	174	358	87	83	0	0	0	0	0	0	0	0	0	0	0	0	0	0	0	0	0	0	0	0.744	0.792	0.786	0.945	1.982	0.766	0.930	0.000	0.000	0.000	0.000	0.000	0.000	0.000	0.000	0.000	0.000	0.000	0.000	0.000	0.000	80	598	5479	4943	-0.427	Error	Error	2337	3142	0	0	2185	2758	0	0	0	0
3	2	13	""	"YLR251W"	10640	32440	110	2825	2866	848	73	138	354	100	98	0	1129	1113	375	131	196	385	92	76	0	0	0	0	0	0	0	0	0	0	0	0	0	0	0	0	0	0	0	2.758	2.844	2.801	3.068	1.520	2.814	0.929	0.000	0.000	0.000	0.000	0.000	0.000	0.000	0.000	0.000	0.000	0.000	0.000	0.000	0.000	80	577	3750	3775	1.463	Error	Error	2752	998	0	0	2793	982	0	0	0	0
3	3	13	"BOP2"	"YLR267W"	10840	32440	110	1135	1190	345	77	138	331	100	91	0	3301	3291	1293	135	231	594	98	95	0	0	0	0	0	0	0	0	0	0	0	0	0	0	0	0	0	0	0	0.334	0.353	0.355	0.374	1.358	0.321	0.909	0.000	0.000	0.000	0.000	0.000	0.000	0.000	0.000	0.000	0.000	0.000	0.000	0.000	0.000	80	576	4224	4269	-1.581	Error	Error	1058	3166	0	0	1113	3156	0	0	0	0
3	4	13	""	"YLR283W"	11050	32440	110	1903	1975	673	101	128	136	100	100	0	2187	2152	747	153	237	539	98	86	0	0	0	0	0	0	0	0	0	0	0	0	0	0	0	0	0	0	0	0.886	0.937	0.931	0.954	1.260	0.936	0.920	0.000	0.000	0.000	0.000	0.000	0.000	0.000	0.000	0.000	0.000	0.000	0.000	0.000	0.000	80	574	3836	3873	-0.175	Error	Error	1802	2034	0	0	1874	1999	0	0	0	0
3	5	13	"YHC1"	"YLR298C"	11240	32440	110	2014	2023	537	96	141	229	100	98	0	1705	1707	491	152	209	309	98	96	0	0	0	0	0	0	0	0	0	0	0	0	0	0	0	0	0	0	0	1.235	1.239	1.215	1.272	1.275	1.225	0.918	0.000	0.000	0.000	0.000	0.000	0.000	0.000	0.000	0.000	0.000	0.000	0.000	0.000	0.000	80	566	3471	3482	0.305	Error	Error	1918	1553	0	0	1927	1555	0	0	0	0
3	6	13	"CDC3"	"YLR314C"	11450	32440	110	5568	5538	1098	82	118	220	100	100	0	4906	4858	915	138	193	357	100	100	0	0	0	0	0	0	0	0	0	0	0	0	0	0	0	0	0	0	0	1.151	1.156	1.115	1.156	1.213	1.169	0.930	0.000	0.000	0.000	0.000	0.000	0.000	0.000	0.000	0.000	0.000	0.000	0.000	0.000	0.000	80	566	10254	10176	0.202	Error	Error	5486	4768	0	0	5456	4720	0	0	0	0
3	7	13	"THI7"	"YLR237W"	11640	32440	110	1579	1684	421	84	126	239	100	100	0	11192	11321	2908	145	403	1663	100	100	0	0	0	0	0	0	0	0	0	0	0	0	0	0	0	0	0	0	0	0.135	0.143	0.134	0.144	1.308	0.136	0.907	0.000	0.000	0.000	0.000	0.000	0.000	0.000	0.000	0.000	0.000	0.000	0.000	0.000	0.000	80	566	12542	12776	-2.885	Error	Error	1495	11047	0	0	1600	11176	0	0	0	0
3	8	13	""	"YLR253W"	11850	32440	110	3589	3648	706	80	125	199	100	100	0	3925	3996	691	143	357	1438	100	98	0	0	0	0	0	0	0	0	0	0	0	0	0	0	0	0	0	0	0	0.928	0.926	0.921	0.922	1.170	0.926	0.924	0.000	0.000	0.000	0.000	0.000	0.000	0.000	0.000	0.000	0.000	0.000	0.000	0.000	0.000	80	566	7291	7421	-0.108	Error	Error	3509	3782	0	0	3568	3853	0	0	0	0
3	9	13	""	"YLR269C"	12040	32440	110	7194	6609	2992	88	223	798	95	88	0	5392	4648	2266	153	305	856	86	81	0	0	0	0	0	0	0	0	0	0	0	0	0	0	0	0	0	0	0	1.356	1.451	1.441	1.690	1.852	1.401	0.927	0.000	0.000	0.000	0.000	0.000	0.000	0.000	0.000	0.000	0.000	0.000	0.000	0.000	0.000	80	576	12345	11016	0.440	Error	Error	7106	5239	0	0	6521	4495	0	0	0	0
3	10	13	""	"YLR285W"	12250	32440	110	3055	3136	839	106	204	684	100	97	0	5491	5942	1740	172	319	870	100	98	0	0	0	0	0	0	0	0	0	0	0	0	0	0	0	0	0	0	0	0.554	0.525	0.517	0.530	1.189	0.506	0.910	0.000	0.000	0.000	0.000	0.000	0.000	0.000	0.000	0.000	0.000	0.000	0.000	0.000	0.000	80	574	8268	8800	-0.851	Error	Error	2949	5319	0	0	3030	5770	0	0	0	0
3	11	13	"EXG1"	"YLR300W"	12450	32440	110	22314	22435	2744	146	388	1803	100	100	0	18647	17850	3770	199	549	2279	100	100	0	0	0	0	0	0	0	0	0	0	0	0	0	0	0	0	0	0	0	1.202	1.263	1.236	1.290	1.233	1.218	0.930	0.000	0.000	0.000	0.000	0.000	0.000	0.000	0.000	0.000	0.000	0.000	0.000	0.000	0.000	80	568	40616	39940	0.265	Error	Error	22168	18448	0	0	22289	17651	0	0	0	0
3	12	13	"TAD3"	"YLR316C"	12650	32440	110	1301	1274	211	145	342	1545	3	0	0	1349	1353	390	191	475	2039	1	0	0	0	0	0	0	0	0	0	0	0	0	0	0	0	0	0	0	0	0	0.998	0.972	0.938	1.007	1.401	0.958	0.854	0.000	0.000	0.000	0.000	0.000	0.000	0.000	0.000	0.000	0.000	0.000	0.000	0.000	0.000	80	577	2314	2291	-0.002	Error	Error	1156	1158	0	0	1129	1162	0	0	0	0
3	13	13	"MVP1"	"YMR004W"	12860	32450	100	2977	2765	885	108	117	68	100	100	0	2012	1824	724	148	164	105	100	98	0	0	0	0	0	0	0	0	0	0	0	0	0	0	0	0	0	0	0	1.539	1.585	1.557	1.655	1.447	1.542	0.907	0.000	0.000	0.000	0.000	0.000	0.000	0.000	0.000	0.000	0.000	0.000	0.000	0.000	0.000	80	495	4733	4333	0.622	Error	Error	2869	1864	0	0	2657	1676	0	0	0	0
3	14	13	"FMS1"	"YMR020W"	13050	32440	110	4731	4073	1473	103	111	63	100	100	0	2990	2700	1113	154	164	72	100	100	0	0	0	0	0	0	0	0	0	0	0	0	0	0	0	0	0	0	0	1.632	1.559	1.539	1.638	1.345	1.553	0.916	0.000	0.000	0.000	0.000	0.000	0.000	0.000	0.000	0.000	0.000	0.000	0.000	0.000	0.000	80	538	7464	6516	0.707	Error	Error	4628	2836	0	0	3970	2546	0	0	0	0
3	15	13	"IMP2"	"YMR035W"	13250	32450	100	2669	2632	865	84	91	50	100	100	0	2412	2316	842	143	152	67	98	97	0	0	0	0	0	0	0	0	0	0	0	0	0	0	0	0	0	0	0	1.139	1.173	1.163	1.206	1.316	1.102	0.912	0.000	0.000	0.000	0.000	0.000	0.000	0.000	0.000	0.000	0.000	0.000	0.000	0.000	0.000	80	506	4854	4721	0.188	Error	Error	2585	2269	0	0	2548	2173	0	0	0	0
3	16	13	""	"YMR051C"	13450	32450	100	44783	40971	18061	84	120	284	100	100	5	2740	2576	1048	142	151	61	98	98	0	0	0	0	0	0	0	0	0	0	0	0	0	0	0	0	0	0	0	17.205	16.798	17.049	15.969	1.488	17.112	0.928	0.000	0.000	0.000	0.000	0.000	0.000	0.000	0.000	0.000	0.000	0.000	0.000	0.000	0.000	80	505	47297	43321	4.105	Error	Error	44699	2598	0	0	40887	2434	0	0	0	0
3	17	13	"SOV1"	"YMR066W"	13650	32450	100	1706	1607	600	96	130	256	95	90	0	1267	1254	438	149	161	64	98	98	0	0	0	0	0	0	0	0	0	0	0	0	0	0	0	0	0	0	0	1.440	1.367	1.370	1.281	1.558	1.338	0.887	0.000	0.000	0.000	0.000	0.000	0.000	0.000	0.000	0.000	0.000	0.000	0.000	0.000	0.000	80	497	2728	2616	0.526	Error	Error	1610	1118	0	0	1511	1105	0	0	0	0
3	18	13	"ISF1"	"YMR081C"	13850	32450	100	4312	4153	1482	100	127	128	100	100	0	2980	2711	996	157	188	180	100	98	0	0	0	0	0	0	0	0	0	0	0	0	0	0	0	0	0	0	0	1.492	1.587	1.571	1.608	1.342	1.558	0.924	0.000	0.000	0.000	0.000	0.000	0.000	0.000	0.000	0.000	0.000	0.000	0.000	0.000	0.000	80	512	7035	6607	0.577	Error	Error	4212	2823	0	0	4053	2554	0	0	0	0
3	19	13	"PLB2"	"YMR006C"	14060	32450	100	2908	3004	1336	95	119	117	100	100	0	4646	5999	3467	157	181	164	100	98	0	0	0	0	0	0	0	0	0	0	0	0	0	0	0	0	0	0	0	0.627	0.498	0.522	0.531	1.488	0.440	0.900	0.000	0.000	0.000	0.000	0.000	0.000	0.000	0.000	0.000	0.000	0.000	0.000	0.000	0.000	80	506	7302	8751	-0.674	Error	Error	2813	4489	0	0	2909	5842	0	0	0	0
3	20	13	"QRI8"	"YMR022W"	14250	32450	100	6513	6451	2002	116	124	55	100	100	0	7833	6998	2325	167	178	69	100	100	0	0	0	0	0	0	0	0	0	0	0	0	0	0	0	0	0	0	0	0.834	0.927	0.916	0.948	1.296	0.916	0.913	0.000	0.000	0.000	0.000	0.000	0.000	0.000	0.000	0.000	0.000	0.000	0.000	0.000	0.000	80	496	14063	13166	-0.261	Error	Error	6397	7666	0	0	6335	6831	0	0	0	0
3	21	13	"MSN2"	"YMR037C"	14450	32450	110	1662	1611	658	73	84	40	100	100	0	2410	2330	1090	134	149	89	97	96	0	0	0	0	0	0	0	0	0	0	0	0	0	0	0	0	0	0	0	0.698	0.700	0.685	0.754	1.719	0.643	0.917	0.000	0.000	0.000	0.000	0.000	0.000	0.000	0.000	0.000	0.000	0.000	0.000	0.000	0.000	80	590	3865	3734	-0.518	Error	Error	1589	2276	0	0	1538	2196	0	0	0	0
3	1	14	"FAR3"	"YMR052W"	10440	32640	100	1737	1723	434	63	76	78	100	100	0	1113	1082	270	126	137	81	100	100	0	0	0	0	0	0	0	0	0	0	0	0	0	0	0	0	0	0	0	1.696	1.736	1.722	1.756	1.337	1.722	0.913	0.000	0.000	0.000	0.000	0.000	0.000	0.000	0.000	0.000	0.000	0.000	0.000	0.000	0.000	80	520	2661	2616	0.762	Error	Error	1674	987	0	0	1660	956	0	0	0	0
3	2	14	""	"YMR068W"	10650	32640	100	1435	1337	399	67	79	86	100	100	0	1406	1353	382	127	142	110	100	98	0	0	0	0	0	0	0	0	0	0	0	0	0	0	0	0	0	0	0	1.070	1.036	1.024	1.033	1.278	1.025	0.889	0.000	0.000	0.000	0.000	0.000	0.000	0.000	0.000	0.000	0.000	0.000	0.000	0.000	0.000	80	513	2647	2496	0.097	Error	Error	1368	1279	0	0	1270	1226	0	0	0	0
3	3	14	"ADH3"	"YMR083W"	10850	32640	110	14704	13725	3974	83	105	119	100	100	0	17990	16992	5802	144	190	340	100	100	0	0	0	0	0	0	0	0	0	0	0	0	0	0	0	0	0	0	0	0.819	0.810	0.807	0.850	1.426	0.785	0.930	0.000	0.000	0.000	0.000	0.000	0.000	0.000	0.000	0.000	0.000	0.000	0.000	0.000	0.000	80	558	32467	30490	-0.288	Error	Error	14621	17846	0	0	13642	16848	0	0	0	0
3	4	14	"PLB1"	"YMR008C"	11040	32640	110	16971	18291	5439	130	451	2211	100	100	0	10655	10017	2743	177	438	1400	98	95	0	0	0	0	0	0	0	0	0	0	0	0	0	0	0	0	0	0	0	1.607	1.846	1.707	1.888	1.583	1.959	0.892	0.000	0.000	0.000	0.000	0.000	0.000	0.000	0.000	0.000	0.000	0.000	0.000	0.000	0.000	80	558	27319	28001	0.685	Error	Error	16841	10478	0	0	18161	9840	0	0	0	0
3	5	14	"MRPL3"	"YMR024W"	11240	32640	110	6281	6487	1124	124	513	2274	100	100	0	7412	7622	1657	177	555	1744	100	100	0	0	0	0	0	0	0	0	0	0	0	0	0	0	0	0	0	0	0	0.851	0.855	0.834	0.863	1.220	0.826	0.922	0.000	0.000	0.000	0.000	0.000	0.000	0.000	0.000	0.000	0.000	0.000	0.000	0.000	0.000	80	568	13392	13808	-0.233	Error	Error	6157	7235	0	0	6363	7445	0	0	0	0
3	6	14	"SUB1"	"YMR039C"	11440	32640	110	7005	7118	1734	82	229	800	100	100	0	5095	5070	1250	141	356	1195	100	97	0	0	0	0	0	0	0	0	0	0	0	0	0	0	0	0	0	0	0	1.397	1.427	1.344	1.439	1.292	1.405	0.929	0.000	0.000	0.000	0.000	0.000	0.000	0.000	0.000	0.000	0.000	0.000	0.000	0.000	0.000	80	576	11877	11965	0.483	Error	Error	6923	4954	0	0	7036	4929	0	0	0	0
3	7	14	"STV1"	"YMR054W"	11650	32640	110	3589	3742	2105	78	128	396	100	100	0	3417	4965	3502	136	213	545	100	93	0	0	0	0	0	0	0	0	0	0	0	0	0	0	0	0	0	0	0	1.070	0.759	0.793	0.831	1.418	0.665	0.892	0.000	0.000	0.000	0.000	0.000	0.000	0.000	0.000	0.000	0.000	0.000	0.000	0.000	0.000	80	576	6792	8493	0.098	Error	Error	3511	3281	0	0	3664	4829	0	0	0	0
3	8	14	"MOT3"	"YMR070W"	11850	32640	110	4904	5079	2224	80	91	78	100	100	0	8892	8712	3859	145	172	222	100	100	0	0	0	0	0	0	0	0	0	0	0	0	0	0	0	0	0	0	0	0.552	0.584	0.555	0.601	1.429	0.565	0.892	0.000	0.000	0.000	0.000	0.000	0.000	0.000	0.000	0.000	0.000	0.000	0.000	0.000	0.000	80	577	13571	13566	-0.859	Error	Error	4824	8747	0	0	4999	8567	0	0	0	0
3	9	14	""	"YMR085W"	12060	32650	100	2695	2549	532	81	100	111	100	100	0	20450	20468	6118	146	169	159	100	100	0	0	0	0	0	0	0	0	0	0	0	0	0	0	0	0	0	0	0	0.129	0.121	0.122	0.125	1.268	0.113	0.899	0.000	0.000	0.000	0.000	0.000	0.000	0.000	0.000	0.000	0.000	0.000	0.000	0.000	0.000	80	504	22918	22790	-2.957	Error	Error	2614	20304	0	0	2468	20322	0	0	0	0
3	10	14	""	"YMR010W"	12260	32650	120	4131	4356	1729	90	111	120	100	99	0	4999	4984	2129	148	182	353	96	95	0	0	0	0	0	0	0	0	0	0	0	0	0	0	0	0	0	0	0	0.833	0.882	0.909	0.967	1.643	0.882	0.906	0.000	0.000	0.000	0.000	0.000	0.000	0.000	0.000	0.000	0.000	0.000	0.000	0.000	0.000	120	622	8892	9102	-0.264	Error	Error	4041	4851	0	0	4266	4836	0	0	0	0
3	11	14	"PEX12"	"YMR026C"	12450	32640	110	2350	2457	481	104	194	986	100	77	0	2332	2333	493	161	267	1087	97	48	0	0	0	0	0	0	0	0	0	0	0	0	0	0	0	0	0	0	0	1.035	1.083	1.074	1.094	1.248	1.064	0.916	0.000	0.000	0.000	0.000	0.000	0.000	0.000	0.000	0.000	0.000	0.000	0.000	0.000	0.000	80	541	4417	4525	0.049	Error	Error	2246	2171	0	0	2353	2172	0	0	0	0
3	12	14	""	"YMR041C"	12650	32640	110	3318	3385	504	126	188	388	100	100	0	3471	3528	868	174	267	529	98	97	0	0	0	0	0	0	0	0	0	0	0	0	0	0	0	0	0	0	0	0.968	0.972	0.951	1.007	1.362	0.937	0.927	0.000	0.000	0.000	0.000	0.000	0.000	0.000	0.000	0.000	0.000	0.000	0.000	0.000	0.000	80	562	6489	6613	-0.047	Error	Error	3192	3297	0	0	3259	3354	0	0	0	0
3	13	14	"AAC1"	"YMR056C"	12850	32650	120	3384	3371	1118	122	173	332	98	96	0	1128	1046	349	161	225	450	84	59	0	0	0	0	0	0	0	0	0	0	0	0	0	0	0	0	0	0	0	3.373	3.671	3.575	3.858	1.535	3.822	0.854	0.000	0.000	0.000	0.000	0.000	0.000	0.000	0.000	0.000	0.000	0.000	0.000	0.000	0.000	120	622	4229	4134	1.754	Error	Error	3262	967	0	0	3249	885	0	0	0	0
3	14	14	"ABF2"	"YMR072W"	13050	32650	110	6052	6195	1751	110	130	80	100	100	0	4487	4624	1343	160	176	89	100	100	0	0	0	0	0	0	0	0	0	0	0	0	0	0	0	0	0	0	0	1.373	1.363	1.363	1.374	1.263	1.371	0.919	0.000	0.000	0.000	0.000	0.000	0.000	0.000	0.000	0.000	0.000	0.000	0.000	0.000	0.000	80	562	10269	10549	0.458	Error	Error	5942	4327	0	0	6085	4464	0	0	0	0
3	15	14	""	"YMR086W"	13250	32650	100	3221	3185	910	96	106	54	100	100	0	3358	3293	1015	151	163	75	100	100	0	0	0	0	0	0	0	0	0	0	0	0	0	0	0	0	0	0	0	0.974	0.983	0.971	1.001	1.259	0.971	0.903	0.000	0.000	0.000	0.000	0.000	0.000	0.000	0.000	0.000	0.000	0.000	0.000	0.000	0.000	80	497	6332	6231	-0.037	Error	Error	3125	3207	0	0	3089	3142	0	0	0	0
3	16	14	""	"YNL046W"	13440	32650	110	1430	1400	420	93	121	149	100	98	0	1652	1534	599	150	185	199	96	92	0	0	0	0	0	0	0	0	0	0	0	0	0	0	0	0	0	0	0	0.890	0.944	0.878	1.015	1.492	0.895	0.892	0.000	0.000	0.000	0.000	0.000	0.000	0.000	0.000	0.000	0.000	0.000	0.000	0.000	0.000	80	566	2839	2691	-0.168	Error	Error	1337	1502	0	0	1307	1384	0	0	0	0
3	17	14	""	"YNL063W"	13650	32650	110	2338	2370	539	113	193	235	100	100	0	2629	2658	746	163	243	300	100	100	0	0	0	0	0	0	0	0	0	0	0	0	0	0	0	0	0	0	0	0.902	0.905	0.891	0.926	1.240	0.863	0.924	0.000	0.000	0.000	0.000	0.000	0.000	0.000	0.000	0.000	0.000	0.000	0.000	0.000	0.000	80	576	4691	4752	-0.148	Error	Error	2225	2466	0	0	2257	2495	0	0	0	0
3	18	14	"TPM1"	"YNL079C"	13850	32650	110	14750	15063	2856	147	222	287	100	100	0	11383	11412	1920	189	277	455	100	100	0	0	0	0	0	0	0	0	0	0	0	0	0	0	0	0	0	0	0	1.305	1.329	1.272	1.329	1.212	1.351	0.934	0.000	0.000	0.000	0.000	0.000	0.000	0.000	0.000	0.000	0.000	0.000	0.000	0.000	0.000	80	554	25797	26139	0.384	Error	Error	14603	11194	0	0	14916	11223	0	0	0	0
3	19	14	""	"YNL095C"	14050	32650	110	1140	1200	342	98	133	218	100	100	0	1305	1383	410	157	219	397	100	87	0	0	0	0	0	0	0	0	0	0	0	0	0	0	0	0	0	0	0	0.908	0.899	0.866	0.914	1.287	0.902	0.873	0.000	0.000	0.000	0.000	0.000	0.000	0.000	0.000	0.000	0.000	0.000	0.000	0.000	0.000	80	568	2190	2328	-0.140	Error	Error	1042	1148	0	0	1102	1226	0	0	0	0
3	20	14	"CYB5"	"YNL111C"	14250	32650	110	8869	7978	2983	112	158	301	100	97	0	21031	17750	8531	170	348	1361	95	90	0	0	0	0	0	0	0	0	0	0	0	0	0	0	0	0	0	0	0	0.420	0.447	0.447	0.509	1.632	0.405	0.932	0.000	0.000	0.000	0.000	0.000	0.000	0.000	0.000	0.000	0.000	0.000	0.000	0.000	0.000	80	568	29618	25446	-1.252	Error	Error	8757	20861	0	0	7866	17580	0	0	0	0
3	21	14	""	"YNL127W"	14450	32650	110	1626	1762	504	78	124	297	100	100	0	1789	1791	590	143	306	1334	68	3	0	0	0	0	0	0	0	0	0	0	0	0	0	0	0	0	0	0	0	0.940	1.022	0.993	1.062	1.432	0.996	0.904	0.000	0.000	0.000	0.000	0.000	0.000	0.000	0.000	0.000	0.000	0.000	0.000	0.000	0.000	80	590	3194	3332	-0.089	Error	Error	1548	1646	0	0	1684	1648	0	0	0	0
3	1	15	"ALG11"	"YNL048W"	10460	32840	110	3882	4305	1171	68	90	168	100	100	0	3669	3747	637	130	134	41	100	100	0	0	0	0	0	0	0	0	0	0	0	0	0	0	0	0	0	0	0	1.078	1.171	1.139	1.150	1.170	1.172	0.922	0.000	0.000	0.000	0.000	0.000	0.000	0.000	0.000	0.000	0.000	0.000	0.000	0.000	0.000	80	571	7353	7854	0.108	Error	Error	3814	3539	0	0	4237	3617	0	0	0	0
3	2	15	""	"YNL065W"	10650	32840	110	1039	1120	277	72	85	45	100	100	0	7867	8044	1621	134	156	150	100	100	0	0	0	0	0	0	0	0	0	0	0	0	0	0	0	0	0	0	0	0.125	0.132	0.131	0.131	1.165	0.135	0.908	0.000	0.000	0.000	0.000	0.000	0.000	0.000	0.000	0.000	0.000	0.000	0.000	0.000	0.000	80	548	8700	8958	-2.999	Error	Error	967	7733	0	0	1048	7910	0	0	0	0
3	3	15	""	"YNL081C"	10840	32840	100	9866	9561	2810	86	198	694	100	100	0	7470	6989	2241	152	292	872	97	93	0	0	0	0	0	0	0	0	0	0	0	0	0	0	0	0	0	0	0	1.336	1.386	1.357	1.438	1.315	1.363	0.940	0.000	0.000	0.000	0.000	0.000	0.000	0.000	0.000	0.000	0.000	0.000	0.000	0.000	0.000	80	498	17098	16312	0.418	Error	Error	9780	7318	0	0	9475	6837	0	0	0	0
3	4	15	"PHO23"	"YNL097C"	11040	32840	110	1394	1467	294	121	256	707	100	41	0	1478	1409	456	170	331	855	71	17	0	0	0	0	0	0	0	0	0	0	0	0	0	0	0	0	0	0	0	0.973	1.086	0.995	1.152	1.433	1.013	0.899	0.000	0.000	0.000	0.000	0.000	0.000	0.000	0.000	0.000	0.000	0.000	0.000	0.000	0.000	80	568	2581	2585	-0.039	Error	Error	1273	1308	0	0	1346	1239	0	0	0	0
3	5	15	"RPC19"	"YNL113W"	11240	32840	110	10058	9600	2641	138	341	1108	100	100	0	10429	9393	3379	186	459	1442	98	92	0	0	0	0	0	0	0	0	0	0	0	0	0	0	0	0	0	0	0	0.968	1.028	1.004	1.080	1.349	0.980	0.940	0.000	0.000	0.000	0.000	0.000	0.000	0.000	0.000	0.000	0.000	0.000	0.000	0.000	0.000	80	576	20163	18669	-0.046	Error	Error	9920	10243	0	0	9462	9207	0	0	0	0
3	6	15	""	"YNL129W"	11450	32840	110	2366	2372	391	98	246	961	100	76	0	2660	2817	586	157	361	1289	98	45	0	0	0	0	0	0	0	0	0	0	0	0	0	0	0	0	0	0	0	0.906	0.855	0.852	0.863	1.198	0.833	0.929	0.000	0.000	0.000	0.000	0.000	0.000	0.000	0.000	0.000	0.000	0.000	0.000	0.000	0.000	80	566	4771	4934	-0.142	Error	Error	2268	2503	0	0	2274	2660	0	0	0	0
3	7	15	""	"YNL050C"	11640	32840	110	3822	3937	647	91	154	342	100	100	0	3049	3067	538	151	237	426	100	100	0	0	0	0	0	0	0	0	0	0	0	0	0	0	0	0	0	0	0	1.287	1.319	1.288	1.323	1.149	1.307	0.926	0.000	0.000	0.000	0.000	0.000	0.000	0.000	0.000	0.000	0.000	0.000	0.000	0.000	0.000	80	566	6629	6762	0.365	Error	Error	3731	2898	0	0	3846	2916	0	0	0	0
3	8	15	"RPL9B"	"YNL067W"	11850	32840	110	38454	34696	11048	95	241	1276	100	100	0	49673	44571	13974	159	515	3215	100	100	0	0	0	0	0	0	0	0	0	0	0	0	0	0	0	0	0	0	0	0.775	0.779	0.797	0.786	1.275	0.807	0.924	0.000	0.000	0.000	0.000	0.000	0.000	0.000	0.000	0.000	0.000	0.000	0.000	0.000	0.000	80	574	87873	79013	-0.368	Error	Error	38359	49514	0	0	34601	44412	0	0	0	0
3	9	15	""	"YNL083W"	12040	32840	110	3122	3298	943	91	272	1337	100	65	0	2532	2553	805	158	545	3280	15	0	0	0	0	0	0	0	0	0	0	0	0	0	0	0	0	0	0	0	0	1.277	1.339	1.250	1.382	1.440	1.342	0.910	0.000	0.000	0.000	0.000	0.000	0.000	0.000	0.000	0.000	0.000	0.000	0.000	0.000	0.000	80	556	5405	5602	0.352	Error	Error	3031	2374	0	0	3207	2395	0	0	0	0
3	10	15	""	"YNL099C"	12250	32840	110	3582	3550	630	95	176	394	100	100	0	3552	3550	662	157	264	507	100	100	0	0	0	0	0	0	0	0	0	0	0	0	0	0	0	0	0	0	0	1.027	1.018	0.998	1.025	1.218	0.987	0.933	0.000	0.000	0.000	0.000	0.000	0.000	0.000	0.000	0.000	0.000	0.000	0.000	0.000	0.000	80	539	6882	6848	0.039	Error	Error	3487	3395	0	0	3455	3393	0	0	0	0
3	11	15	""	"YNL115C"	12440	32840	110	3719	3779	761	91	147	327	100	100	0	2775	2877	634	153	241	459	100	98	0	0	0	0	0	0	0	0	0	0	0	0	0	0	0	0	0	0	0	1.384	1.354	1.282	1.364	1.295	1.348	0.918	0.000	0.000	0.000	0.000	0.000	0.000	0.000	0.000	0.000	0.000	0.000	0.000	0.000	0.000	80	567	6250	6412	0.469	Error	Error	3628	2622	0	0	3688	2724	0	0	0	0
3	12	15	"TOM22"	"YNL131W"	12650	32850	100	4772	5061	2725	96	137	204	100	100	0	4806	4508	2568	152	195	280	95	92	0	0	0	0	0	0	0	0	0	0	0	0	0	0	0	0	0	0	0	1.005	1.140	1.118	1.293	1.801	1.058	0.864	0.000	0.000	0.000	0.000	0.000	0.000	0.000	0.000	0.000	0.000	0.000	0.000	0.000	0.000	80	521	9330	9321	0.007	Error	Error	4676	4654	0	0	4965	4356	0	0	0	0
3	13	15	"COX5A"	"YNL052W"	12850	32840	110	25613	24344	6864	121	206	714	100	100	0	11289	10189	3403	167	234	569	100	100	0	0	0	0	0	0	0	0	0	0	0	0	0	0	0	0	0	0	0	2.292	2.417	2.388	2.515	1.351	2.424	0.925	0.000	0.000	0.000	0.000	0.000	0.000	0.000	0.000	0.000	0.000	0.000	0.000	0.000	0.000	80	549	36614	34245	1.197	Error	Error	25492	11122	0	0	24223	10022	0	0	0	0
3	14	15	"RPL16B"	"YNL069C"	13060	32850	110	7040	6903	1356	105	189	709	100	100	0	18337	17575	3851	163	219	518	100	100	0	0	0	0	0	0	0	0	0	0	0	0	0	0	0	0	0	0	0	0.382	0.390	0.388	0.394	1.199	0.384	0.928	0.000	0.000	0.000	0.000	0.000	0.000	0.000	0.000	0.000	0.000	0.000	0.000	0.000	0.000	80	577	25109	24210	-1.390	Error	Error	6935	18174	0	0	6798	17412	0	0	0	0
3	15	15	"MKT1"	"YNL085W"	13260	32850	110	4488	4449	1586	92	128	278	100	100	0	9339	8748	2952	154	169	69	100	100	0	0	0	0	0	0	0	0	0	0	0	0	0	0	0	0	0	0	0	0.479	0.507	0.498	0.515	1.322	0.510	0.914	0.000	0.000	0.000	0.000	0.000	0.000	0.000	0.000	0.000	0.000	0.000	0.000	0.000	0.000	80	548	13581	12951	-1.063	Error	Error	4396	9185	0	0	4357	8594	0	0	0	0
3	16	15	""	"YNL101W"	13450	32850	100	3945	4038	1183	90	103	55	100	100	0	3630	3624	1293	154	169	83	100	100	0	0	0	0	0	0	0	0	0	0	0	0	0	0	0	0	0	0	0	1.109	1.138	1.166	1.178	1.291	1.085	0.906	0.000	0.000	0.000	0.000	0.000	0.000	0.000	0.000	0.000	0.000	0.000	0.000	0.000	0.000	80	498	7331	7418	0.149	Error	Error	3855	3476	0	0	3948	3470	0	0	0	0
3	17	15	"MLS1"	"YNL117W"	13650	32850	100	781	857	343	105	135	98	95	95	0	5449	5983	2520	160	222	400	98	95	0	0	0	0	0	0	0	0	0	0	0	0	0	0	0	0	0	0	0	0.128	0.129	0.125	0.134	1.648	0.117	0.850	0.000	0.000	0.000	0.000	0.000	0.000	0.000	0.000	0.000	0.000	0.000	0.000	0.000	0.000	80	504	5965	6575	-2.968	Error	Error	676	5289	0	0	752	5823	0	0	0	0
3	18	15	""	"YNL133C"	13860	32850	120	2913	2808	1085	127	169	213	98	95	0	1853	1638	670	173	240	491	84	76	0	0	0	0	0	0	0	0	0	0	0	0	0	0	0	0	0	0	0	1.658	1.830	1.780	2.013	1.713	1.838	0.914	0.000	0.000	0.000	0.000	0.000	0.000	0.000	0.000	0.000	0.000	0.000	0.000	0.000	0.000	120	635	4466	4146	0.730	Error	Error	2786	1680	0	0	2681	1465	0	0	0	0
3	19	15	""	"YOL015W"	14060	32850	100	514	470	163	86	89	26	95	92	0	560	505	211	142	147	30	87	87	0	0	0	0	0	0	0	0	0	0	0	0	0	0	0	0	0	0	0	1.024	1.058	1.020	1.129	1.644	0.967	0.839	0.000	0.000	0.000	0.000	0.000	0.000	0.000	0.000	0.000	0.000	0.000	0.000	0.000	0.000	80	488	846	747	0.034	Error	Error	428	418	0	0	384	363	0	0	0	0
3	20	15	""	"YOL031C"	14250	32850	100	3114	3266	803	84	93	67	100	100	0	4998	4969	1180	142	166	153	100	100	0	0	0	0	0	0	0	0	0	0	0	0	0	0	0	0	0	0	0	0.624	0.659	0.630	0.660	1.234	0.644	0.898	0.000	0.000	0.000	0.000	0.000	0.000	0.000	0.000	0.000	0.000	0.000	0.000	0.000	0.000	80	496	7886	8009	-0.680	Error	Error	3030	4856	0	0	3182	4827	0	0	0	0
3	21	15	""	"YOL047C"	14450	32850	100	473	482	109	74	84	59	100	100	0	496	467	121	141	160	133	91	76	0	0	0	0	0	0	0	0	0	0	0	0	0	0	0	0	0	0	0	1.124	1.252	1.277	1.399	1.985	1.254	0.797	0.000	0.000	0.000	0.000	0.000	0.000	0.000	0.000	0.000	0.000	0.000	0.000	0.000	0.000	80	518	754	734	0.169	Error	Error	399	355	0	0	408	326	0	0	0	0
3	1	16	"APM4"	"YOL062C"	10440	33030	110	7702	8145	2544	77	140	558	100	100	0	6786	7039	2521	142	222	754	100	98	0	0	0	0	0	0	0	0	0	0	0	0	0	0	0	0	0	0	0	1.148	1.170	1.139	1.211	1.348	1.191	0.915	0.000	0.000	0.000	0.000	0.000	0.000	0.000	0.000	0.000	0.000	0.000	0.000	0.000	0.000	80	580	14269	14965	0.199	Error	Error	7625	6644	0	0	8068	6897	0	0	0	0
3	2	16	""	"YOL079W"	10640	33040	100	1343	1160	505	89	142	509	78	67	0	1391	1200	533	147	224	720	76	21	0	0	0	0	0	0	0	0	0	0	0	0	0	0	0	0	0	0	0	1.008	1.017	1.034	1.084	1.863	0.957	0.902	0.000	0.000	0.000	0.000	0.000	0.000	0.000	0.000	0.000	0.000	0.000	0.000	0.000	0.000	80	506	2498	2124	0.012	Error	Error	1254	1244	0	0	1071	1053	0	0	0	0
3	3	16	"HMI1"	"YOL095C"	10850	33040	100	1199	1193	269	79	91	55	100	100	0	1476	1447	263	138	152	68	100	100	0	0	0	0	0	0	0	0	0	0	0	0	0	0	0	0	0	0	0	0.837	0.851	0.853	0.845	1.268	0.859	0.895	0.000	0.000	0.000	0.000	0.000	0.000	0.000	0.000	0.000	0.000	0.000	0.000	0.000	0.000	80	497	2458	2423	-0.257	Error	Error	1120	1338	0	0	1114	1309	0	0	0	0
3	4	16	""	"YOL017W"	11040	33040	110	1646	1615	373	102	126	143	100	100	0	1483	1522	339	157	189	203	100	100	0	0	0	0	0	0	0	0	0	0	0	0	0	0	0	0	0	0	0	1.164	1.108	1.101	1.106	1.260	1.103	0.917	0.000	0.000	0.000	0.000	0.000	0.000	0.000	0.000	0.000	0.000	0.000	0.000	0.000	0.000	80	548	2870	2878	0.220	Error	Error	1544	1326	0	0	1513	1365	0	0	0	0
3	5	16	"MSE1"	"YOL033W"	11240	33040	110	2610	2659	705	119	191	401	100	100	0	2944	2978	758	170	277	559	100	98	0	0	0	0	0	0	0	0	0	0	0	0	0	0	0	0	0	0	0	0.898	0.905	0.895	0.907	1.251	0.912	0.928	0.000	0.000	0.000	0.000	0.000	0.000	0.000	0.000	0.000	0.000	0.000	0.000	0.000	0.000	80	555	5265	5348	-0.155	Error	Error	2491	2774	0	0	2540	2808	0	0	0	0
3	6	16	"GSH2"	"YOL049W"	11440	33040	110	7884	7291	3461	91	154	320	100	100	0	5063	4899	2810	155	243	482	92	85	0	0	0	0	0	0	0	0	0	0	0	0	0	0	0	0	0	0	0	1.588	1.518	1.477	1.771	1.724	1.436	0.921	0.000	0.000	0.000	0.000	0.000	0.000	0.000	0.000	0.000	0.000	0.000	0.000	0.000	0.000	80	576	12701	11944	0.667	Error	Error	7793	4908	0	0	7200	4744	0	0	0	0
3	7	16	"MET22"	"YOL064C"	11650	33040	110	5448	5678	1398	101	143	236	100	100	0	6416	6670	1468	163	242	540	100	100	0	0	0	0	0	0	0	0	0	0	0	0	0	0	0	0	0	0	0	0.855	0.857	0.849	0.853	1.142	0.876	0.931	0.000	0.000	0.000	0.000	0.000	0.000	0.000	0.000	0.000	0.000	0.000	0.000	0.000	0.000	80	576	11600	12084	-0.226	Error	Error	5347	6253	0	0	5577	6507	0	0	0	0
3	8	16	"IRA2"	"YOL081W"	11850	33050	100	1213	1420	845	100	129	202	97	93	0	1212	1487	947	164	224	507	78	51	0	0	0	0	0	0	0	0	0	0	0	0	0	0	0	0	0	0	0	1.062	0.998	1.024	1.048	1.323	0.943	0.919	0.000	0.000	0.000	0.000	0.000	0.000	0.000	0.000	0.000	0.000	0.000	0.000	0.000	0.000	80	483	2161	2643	0.087	Error	Error	1113	1048	0	0	1320	1323	0	0	0	0
3	9	16	"WRS1"	"YOL097C"	12040	33040	110	5947	5836	1936	81	158	542	100	100	0	12686	12541	3941	154	358	1600	98	97	0	0	0	0	0	0	0	0	0	0	0	0	0	0	0	0	0	0	0	0.468	0.465	0.456	0.468	1.455	0.457	0.919	0.000	0.000	0.000	0.000	0.000	0.000	0.000	0.000	0.000	0.000	0.000	0.000	0.000	0.000	80	558	18398	18142	-1.095	Error	Error	5866	12532	0	0	5755	12387	0	0	0	0
3	10	16	""	"YOL019W"	12240	33040	110	3307	3515	1301	92	173	486	100	100	0	2976	2874	1052	160	351	1440	88	45	0	0	0	0	0	0	0	0	0	0	0	0	0	0	0	0	0	0	0	1.142	1.261	1.204	1.290	1.441	1.267	0.914	0.000	0.000	0.000	0.000	0.000	0.000	0.000	0.000	0.000	0.000	0.000	0.000	0.000	0.000	80	568	6031	6137	0.191	Error	Error	3215	2816	0	0	3423	2714	0	0	0	0
3	11	16	""	"YOL035C"	12440	33040	110	4548	4186	1252	93	161	411	100	97	0	3854	3455	1323	159	252	530	96	88	0	0	0	0	0	0	0	0	0	0	0	0	0	0	0	0	0	0	0	1.206	1.242	1.231	1.327	1.433	1.174	0.928	0.000	0.000	0.000	0.000	0.000	0.000	0.000	0.000	0.000	0.000	0.000	0.000	0.000	0.000	80	577	8150	7389	0.270	Error	Error	4455	3695	0	0	4093	3296	0	0	0	0
3	12	16	"GAL11"	"YOL051W"	12650	33050	100	4659	4374	1611	85	121	292	100	100	0	6511	6172	2865	151	208	447	98	97	0	0	0	0	0	0	0	0	0	0	0	0	0	0	0	0	0	0	0	0.719	0.712	0.760	0.765	1.396	0.672	0.916	0.000	0.000	0.000	0.000	0.000	0.000	0.000	0.000	0.000	0.000	0.000	0.000	0.000	0.000	80	504	10934	10310	-0.476	Error	Error	4574	6360	0	0	4289	6021	0	0	0	0
3	13	16	"RIB2"	"YOL066C"	12840	33040	110	2173	2238	672	90	118	250	100	100	0	2128	2006	569	153	178	242	98	97	0	0	0	0	0	0	0	0	0	0	0	0	0	0	0	0	0	0	0	1.055	1.159	1.157	1.180	1.383	1.162	0.929	0.000	0.000	0.000	0.000	0.000	0.000	0.000	0.000	0.000	0.000	0.000	0.000	0.000	0.000	80	574	4058	4001	0.077	Error	Error	2083	1975	0	0	2148	1853	0	0	0	0
3	14	16	""	"YOL083W"	13060	33050	110	5669	6006	2293	90	110	99	100	100	0	3435	3515	1285	157	169	93	100	100	0	0	0	0	0	0	0	0	0	0	0	0	0	0	0	0	0	0	0	1.702	1.762	1.717	1.820	1.404	1.772	0.914	0.000	0.000	0.000	0.000	0.000	0.000	0.000	0.000	0.000	0.000	0.000	0.000	0.000	0.000	80	552	8857	9274	0.767	Error	Error	5579	3278	0	0	5916	3358	0	0	0	0
3	15	16	""	"YOL099C"	13240	33040	110	4270	4315	1933	96	170	548	100	96	0	2266	2195	969	156	209	366	96	86	0	0	0	0	0	0	0	0	0	0	0	0	0	0	0	0	0	0	0	1.978	2.069	2.077	2.153	1.395	2.076	0.919	0.000	0.000	0.000	0.000	0.000	0.000	0.000	0.000	0.000	0.000	0.000	0.000	0.000	0.000	80	552	6284	6258	0.984	Error	Error	4174	2110	0	0	4219	2039	0	0	0	0
3	16	16	"DIS3"	"YOL021C"	13460	33050	100	2844	2917	619	95	126	242	100	100	0	5503	5656	1139	155	185	244	100	100	0	0	0	0	0	0	0	0	0	0	0	0	0	0	0	0	0	0	0	0.514	0.513	0.506	0.512	1.174	0.507	0.923	0.000	0.000	0.000	0.000	0.000	0.000	0.000	0.000	0.000	0.000	0.000	0.000	0.000	0.000	80	501	8097	8323	-0.960	Error	Error	2749	5348	0	0	2822	5501	0	0	0	0
3	17	16	""	"YOL037C"	13650	33050	100	1104	1022	359	96	125	82	97	95	0	1350	1247	467	153	169	67	92	92	0	0	0	0	0	0	0	0	0	0	0	0	0	0	0	0	0	0	0	0.842	0.846	0.842	0.932	1.821	0.803	0.879	0.000	0.000	0.000	0.000	0.000	0.000	0.000	0.000	0.000	0.000	0.000	0.000	0.000	0.000	80	498	2205	2020	-0.248	Error	Error	1008	1197	0	0	926	1094	0	0	0	0
3	18	16	""	"YOL053C-A"	13850	33040	110	24758	21633	10463	119	314	1577	97	93	0	1880	1709	892	161	196	174	90	83	0	0	0	0	0	0	0	0	0	0	0	0	0	0	0	0	0	0	0	14.333	13.898	14.232	14.820	1.534	13.973	0.914	0.000	0.000	0.000	0.000	0.000	0.000	0.000	0.000	0.000	0.000	0.000	0.000	0.000	0.000	80	539	26358	23062	3.841	Error	Error	24639	1719	0	0	21514	1548	0	0	0	0
3	19	16	"HST1"	"YOL068C"	14050	33050	100	4544	4487	1310	107	289	1537	95	85	0	6384	5903	1954	157	241	495	98	98	0	0	0	0	0	0	0	0	0	0	0	0	0	0	0	0	0	0	0	0.713	0.762	0.757	0.790	1.351	0.729	0.918	0.000	0.000	0.000	0.000	0.000	0.000	0.000	0.000	0.000	0.000	0.000	0.000	0.000	0.000	80	506	10664	10126	-0.489	Error	Error	4437	6227	0	0	4380	5746	0	0	0	0
3	20	16	""	"YOL085C"	14250	33050	100	615	585	206	104	138	156	90	77	0	644	594	253	159	224	462	51	1	0	0	0	0	0	0	0	0	0	0	0	0	0	0	0	0	0	0	0	1.054	1.106	1.147	1.249	1.712	0.973	0.801	0.000	0.000	0.000	0.000	0.000	0.000	0.000	0.000	0.000	0.000	0.000	0.000	0.000	0.000	80	494	996	916	0.075	Error	Error	511	485	0	0	481	435	0	0	0	0
3	21	16	""	"YOL101C"	14450	33050	110	993	908	406	83	92	36	98	93	0	757	732	371	144	152	41	91	88	0	0	0	0	0	0	0	0	0	0	0	0	0	0	0	0	0	0	0	1.485	1.403	1.432	1.439	1.867	1.280	0.893	0.000	0.000	0.000	0.000	0.000	0.000	0.000	0.000	0.000	0.000	0.000	0.000	0.000	0.000	80	590	1523	1413	0.570	Error	Error	910	613	0	0	825	588	0	0	0	0
3	1	17	"KIN4"	"YOR233W"	10440	33230	110	1620	1663	359	107	128	297	100	100	0	2007	2045	570	160	192	362	100	95	0	0	0	0	0	0	0	0	0	0	0	0	0	0	0	0	0	0	0	0.819	0.825	0.781	0.853	1.400	0.797	0.903	0.000	0.000	0.000	0.000	0.000	0.000	0.000	0.000	0.000	0.000	0.000	0.000	0.000	0.000	80	600	3360	3441	-0.288	Error	Error	1513	1847	0	0	1556	1885	0	0	0	0
3	2	17	"APC5"	"YOR249C"	10640	33230	110	2144	2218	399	139	182	249	100	100	0	2023	2017	447	184	242	313	98	97	0	0	0	0	0	0	0	0	0	0	0	0	0	0	0	0	0	0	0	1.090	1.134	1.097	1.163	1.380	1.084	0.916	0.000	0.000	0.000	0.000	0.000	0.000	0.000	0.000	0.000	0.000	0.000	0.000	0.000	0.000	80	574	3844	3912	0.125	Error	Error	2005	1839	0	0	2079	1833	0	0	0	0
3	3	17	"RBL2"	"YOR265W"	10850	33230	110	5600	5387	1739	124	178	231	100	100	0	4580	4025	1569	173	229	310	98	96	0	0	0	0	0	0	0	0	0	0	0	0	0	0	0	0	0	0	0	1.243	1.366	1.322	1.484	1.474	1.304	0.935	0.000	0.000	0.000	0.000	0.000	0.000	0.000	0.000	0.000	0.000	0.000	0.000	0.000	0.000	80	582	9883	9115	0.313	Error	Error	5476	4407	0	0	5263	3852	0	0	0	0
3	4	17	""	"YOR281C"	11050	33230	110	5305	5496	819	142	219	459	100	100	0	5188	5132	1159	185	284	614	98	98	0	0	0	0	0	0	0	0	0	0	0	0	0	0	0	0	0	0	0	1.032	1.082	1.041	1.118	1.365	1.052	0.932	0.000	0.000	0.000	0.000	0.000	0.000	0.000	0.000	0.000	0.000	0.000	0.000	0.000	0.000	80	564	10166	10301	0.045	Error	Error	5163	5003	0	0	5354	4947	0	0	0	0
3	5	17	"TIM18"	"YOR297C"	11260	33240	120	2337	2229	892	110	179	454	95	85	0	2047	1936	799	164	263	614	86	75	0	0	0	0	0	0	0	0	0	0	0	0	0	0	0	0	0	0	0	1.183	1.196	1.203	1.260	1.456	1.204	0.928	0.000	0.000	0.000	0.000	0.000	0.000	0.000	0.000	0.000	0.000	0.000	0.000	0.000	0.000	120	622	4110	3891	0.242	Error	Error	2227	1883	0	0	2119	1772	0	0	0	0
3	6	17	"RPL20B"	"YOR312C"	11440	33240	110	6270	6325	1784	78	108	177	100	100	0	13154	13132	4579	141	261	877	100	100	0	0	0	0	0	0	0	0	0	0	0	0	0	0	0	0	0	0	0	0.476	0.481	0.477	0.495	1.239	0.449	0.941	0.000	0.000	0.000	0.000	0.000	0.000	0.000	0.000	0.000	0.000	0.000	0.000	0.000	0.000	80	513	19205	19238	-1.071	Error	Error	6192	13013	0	0	6247	12991	0	0	0	0
3	7	17	"SNR17A"	"YOR235W"	11640	33240	100	544	506	164	95	137	172	88	78	0	1016	897	349	157	286	825	53	0	0	0	0	0	0	0	0	0	0	0	0	0	0	0	0	0	0	0	0	0.523	0.555	0.544	0.559	1.749	0.448	0.753	0.000	0.000	0.000	0.000	0.000	0.000	0.000	0.000	0.000	0.000	0.000	0.000	0.000	0.000	80	505	1308	1151	-0.936	Error	Error	449	859	0	0	411	740	0	0	0	0
3	8	17	""	"YOR251C"	11850	33240	120	4494	4526	1340	103	122	75	99	99	0	4297	4163	1400	159	190	161	96	95	0	0	0	0	0	0	0	0	0	0	0	0	0	0	0	0	0	0	0	1.061	1.105	1.083	1.184	1.533	1.062	0.922	0.000	0.000	0.000	0.000	0.000	0.000	0.000	0.000	0.000	0.000	0.000	0.000	0.000	0.000	120	620	8529	8427	0.086	Error	Error	4391	4138	0	0	4423	4004	0	0	0	0
3	9	17	""	"YOR267C"	12040	33240	110	2234	2095	808	89	128	285	100	97	0	5153	5044	1847	151	250	845	98	97	0	0	0	0	0	0	0	0	0	0	0	0	0	0	0	0	0	0	0	0.429	0.410	0.395	0.404	1.343	0.400	0.903	0.000	0.000	0.000	0.000	0.000	0.000	0.000	0.000	0.000	0.000	0.000	0.000	0.000	0.000	80	540	7147	6899	-1.222	Error	Error	2145	5002	0	0	2006	4893	0	0	0	0
3	10	17	""	"YOR283W"	12240	33240	110	4371	4180	1194	97	132	147	100	100	0	3327	3255	898	160	234	412	100	98	0	0	0	0	0	0	0	0	0	0	0	0	0	0	0	0	0	0	0	1.350	1.319	1.268	1.324	1.315	1.290	0.914	0.000	0.000	0.000	0.000	0.000	0.000	0.000	0.000	0.000	0.000	0.000	0.000	0.000	0.000	80	576	7441	7178	0.432	Error	Error	4274	3167	0	0	4083	3095	0	0	0	0
3	11	17	"BUD7"	"YOR299W"	12450	33240	110	1905	1886	476	98	120	141	100	100	0	3180	3242	824	162	202	221	100	100	0	0	0	0	0	0	0	0	0	0	0	0	0	0	0	0	0	0	0	0.599	0.581	0.576	0.582	1.248	0.565	0.907	0.000	0.000	0.000	0.000	0.000	0.000	0.000	0.000	0.000	0.000	0.000	0.000	0.000	0.000	80	576	4825	4868	-0.740	Error	Error	1807	3018	0	0	1788	3080	0	0	0	0
3	12	17	""	"YOR314W"	12650	33250	100	729	712	237	88	94	33	100	100	0	849	805	293	151	161	59	100	100	0	0	0	0	0	0	0	0	0	0	0	0	0	0	0	0	0	0	0	0.918	0.954	0.975	0.973	1.406	0.910	0.845	0.000	0.000	0.000	0.000	0.000	0.000	0.000	0.000	0.000	0.000	0.000	0.000	0.000	0.000	80	498	1339	1278	-0.123	Error	Error	641	698	0	0	624	654	0	0	0	0
[truncated: 1,851,604 more chars]
