# Supplementary material for: Genome-Wide Mapping of the Cohesin Complex in the Yeast Saccharomyces cerevisiae
Source: PLoS Biol. 2004 Jul 27;2(9):e259. doi: 10.1371/journal.pbio.0020259 (PMC490026; doi:10.1371/journal.pbio.0020259)
Supplement: Dataset S54 — Cy3 = polyA+ RNA nocodazole arrest glucose Mcd1-18Myc in W303; Cy5 = polyA+ reference RNA. (2.2 MB XLS). [file pbio.0020259.sd054.xls]

ATF	1.0
27	82    
"Type=GenePix Results 2"
"DateTime=2002/10/30 10:10:07"
"Settings=L:\cohesin followup\expression\ya1s4p2_0111.gps"
"GalFile=L:\arraying&printing\YA1S4P2.gal"
"PixelSize=10"
"Wavelengths=635	532"
"ImageFiles=L:\cohesin followup\expression\ya1s4p2_0111_635.tif 0	L:\cohesin followup\expression\ya1s4p2_0111_532.tif 0"
"NormalizationMethod=None"
"NormalizationFactors=1	1"
"JpegImage=L:\cohesin followup\expression\ya1s4p2_0111.jpg"
"RatioFormulations=W1/W2 (635/532)"
"Barcode="
"BackgroundSubtraction=LocalFeature"
"ImageOrigin=600, 29310"
"JpegOrigin=1030, 29770"
"Creator=GenePix Pro 4.0.1.9"
"Scanner=GenePix 4000B [87097]"
"FocusPosition=0"
"Temperature=28.92"
"LinesAveraged=1"
"Comment=Cy5refCy31827glu091702"
"PMTGain=500	500"
"ScanPower=100	100"
"LaserPower=3.35	3.7"
"LaserOnTime=16965	16977"
"ScanRegion=60,2931,2028,4853"
"Supplier="
"Block"	"Column"	"Row"	"Name"	"ID"	"X"	"Y"	"Dia."	"F635 Median"	"F635 Mean"	"F635 SD"	"B635 Median"	"B635 Mean"	"B635 SD"	"% > B635+1SD"	"% > B635+2SD"	"F635 % Sat."	"F532 Median"	"F532 Mean"	"F532 SD"	"B532 Median"	"B532 Mean"	"B532 SD"	"% > B532+1SD"	"% > B532+2SD"	"F532 % Sat."	"F3 Median"	"F3 Mean"	"F3 SD"	"B3 Median"	"B3 Mean"	"B3 SD"	"% > B3+1SD"	"% > B3+2SD"	"F3 % Sat."	"F4 Median"	"F4 Mean"	"F4 SD"	"B4 Median"	"B4 Mean"	"B4 SD"	"% > B4+1SD"	"% > B4+2SD"	"F4 % Sat."	"Ratio of Medians (635/532)"	"Ratio of Means (635/532)"	"Median of Ratios (635/532)"	"Mean of Ratios (635/532)"	"Ratios SD (635/532)"	"Rgn Ratio (635/532)"	"Rgn R� (635/532)"	"Ratio of Medians (Ratio/2)"	"Ratio of Means (Ratio/2)"	"Median of Ratios (Ratio/2)"	"Mean of Ratios (Ratio/2)"	"Ratios SD (Ratio/2)"	"Rgn Ratio (Ratio/2)"	"Rgn R� (Ratio/2)"	"Ratio of Medians (Ratio/3)"	"Ratio of Means (Ratio/3)"	"Median of Ratios (Ratio/3)"	"Mean of Ratios (Ratio/3)"	"Ratios SD (Ratio/3)"	"Rgn Ratio (Ratio/3)"	"Rgn R� (Ratio/3)"	"F Pixels"	"B Pixels"	"Sum of Medians"	"Sum of Means"	"Log Ratio (635/532)"	"Log Ratio (Ratio/2)"	"Log Ratio (Ratio/3)"	"F635 Median - B635"	"F532 Median - B532"	"F3 Median - B3"	"F4 Median - B4"	"F635 Mean - B635"	"F532 Mean - B532"	"F3 Mean - B3"	"F4 Mean - B4"	"Flags"	"Normalize"
1	1	1	""	"YBL081W"	1470	30080	90	2713	2746	866	48	49	12	100	100	0	1610	1618	606	108	110	17	100	100	0	0	0	0	0	0	0	0	0	0	0	0	0	0	0	0	0	0	0	1.774	1.787	1.819	1.905	1.449	1.749	0.918	0.000	0.000	0.000	0.000	0.000	0.000	0.000	0.000	0.000	0.000	0.000	0.000	0.000	0.000	52	412	4167	4208	0.827	Error	Error	2665	1502	0	0	2698	1510	0	0	0	0
1	2	1	"BRN1"	"YBL097W"	1670	30090	90	710	730	247	46	47	12	100	100	0	771	859	348	110	112	19	98	98	0	0	0	0	0	0	0	0	0	0	0	0	0	0	0	0	0	0	0	1.005	0.913	0.947	0.940	1.442	0.831	0.886	0.000	0.000	0.000	0.000	0.000	0.000	0.000	0.000	0.000	0.000	0.000	0.000	0.000	0.000	52	414	1325	1433	0.007	Error	Error	664	661	0	0	684	749	0	0	0	0
1	3	1	""	"YBL112C"	1850	30080	90	3406	3338	1037	46	47	11	100	100	0	5564	5222	1801	113	113	19	100	100	0	0	0	0	0	0	0	0	0	0	0	0	0	0	0	0	0	0	0	0.616	0.644	0.638	0.663	1.284	0.622	0.940	0.000	0.000	0.000	0.000	0.000	0.000	0.000	0.000	0.000	0.000	0.000	0.000	0.000	0.000	52	406	8811	8401	-0.698	Error	Error	3360	5451	0	0	3292	5109	0	0	0	0
1	4	1	""	"YBR013C"	2060	30090	90	682	624	185	47	49	18	100	100	0	391	360	119	114	115	23	94	90	0	0	0	0	0	0	0	0	0	0	0	0	0	0	0	0	0	0	0	2.292	2.346	2.349	2.560	1.727	2.377	0.819	0.000	0.000	0.000	0.000	0.000	0.000	0.000	0.000	0.000	0.000	0.000	0.000	0.000	0.000	52	420	912	823	1.197	Error	Error	635	277	0	0	577	246	0	0	0	0
1	5	1	"CDS1"	"YBR029C"	2270	30090	80	509	526	196	50	51	14	100	100	0	440	477	217	114	115	23	100	98	0	0	0	0	0	0	0	0	0	0	0	0	0	0	0	0	0	0	0	1.408	1.311	1.417	1.459	1.593	1.196	0.869	0.000	0.000	0.000	0.000	0.000	0.000	0.000	0.000	0.000	0.000	0.000	0.000	0.000	0.000	52	340	785	839	0.494	Error	Error	459	326	0	0	476	363	0	0	0	0
1	6	1	"GIP1"	"YBR045C"	2470	30090	80	310	303	88	62	64	16	98	96	0	470	471	186	124	129	28	94	92	0	0	0	0	0	0	0	0	0	0	0	0	0	0	0	0	0	0	0	0.717	0.695	0.683	0.734	1.627	0.597	0.773	0.000	0.000	0.000	0.000	0.000	0.000	0.000	0.000	0.000	0.000	0.000	0.000	0.000	0.000	52	340	594	588	-0.480	Error	Error	248	346	0	0	241	347	0	0	0	0
1	7	1	""	"YBL083C"	2670	30090	90	628	682	218	53	58	23	100	100	0	780	845	293	117	124	39	100	100	0	0	0	0	0	0	0	0	0	0	0	0	0	0	0	0	0	0	0	0.867	0.864	0.891	0.889	1.322	0.811	0.866	0.000	0.000	0.000	0.000	0.000	0.000	0.000	0.000	0.000	0.000	0.000	0.000	0.000	0.000	52	420	1238	1357	-0.205	Error	Error	575	663	0	0	629	728	0	0	0	0
1	8	1	"ATP1"	"YBL099W"	2870	30090	90	2974	2796	781	46	47	10	100	100	0	2488	2276	754	113	115	32	100	100	0	0	0	0	0	0	0	0	0	0	0	0	0	0	0	0	0	0	0	1.233	1.271	1.244	1.322	1.345	1.219	0.945	0.000	0.000	0.000	0.000	0.000	0.000	0.000	0.000	0.000	0.000	0.000	0.000	0.000	0.000	52	420	5303	4913	0.302	Error	Error	2928	2375	0	0	2750	2163	0	0	0	0
1	9	1	"NTH2"	"YBR001C"	3070	30090	90	313	312	93	47	48	11	100	98	0	1662	1650	648	115	116	32	98	98	0	0	0	0	0	0	0	0	0	0	0	0	0	0	0	0	0	0	0	0.172	0.173	0.173	0.188	2.150	0.143	0.781	0.000	0.000	0.000	0.000	0.000	0.000	0.000	0.000	0.000	0.000	0.000	0.000	0.000	0.000	52	420	1813	1800	-2.540	Error	Error	266	1547	0	0	265	1535	0	0	0	0
1	10	1	"MNN2"	"YBR015C"	3280	30090	100	4785	4280	1915	46	47	10	100	100	0	3916	3583	1578	116	118	22	98	98	0	0	0	0	0	0	0	0	0	0	0	0	0	0	0	0	0	0	0	1.247	1.221	1.281	1.364	1.871	1.224	0.924	0.000	0.000	0.000	0.000	0.000	0.000	0.000	0.000	0.000	0.000	0.000	0.000	0.000	0.000	80	540	8539	7701	0.319	Error	Error	4739	3800	0	0	4234	3467	0	0	0	0
1	11	1	"RPL4A"	"YBR031W"	3470	30090	90	34894	30974	10879	48	52	22	100	100	0	6374	5757	2184	118	120	23	100	100	0	0	0	0	0	0	0	0	0	0	0	0	0	0	0	0	0	0	0	5.570	5.484	5.412	5.643	1.447	5.358	0.938	0.000	0.000	0.000	0.000	0.000	0.000	0.000	0.000	0.000	0.000	0.000	0.000	0.000	0.000	52	400	41102	36565	2.478	Error	Error	34846	6256	0	0	30926	5639	0	0	0	0
1	12	1	""	"YBR047W"	3640	30090	90	1035	1029	292	48	51	21	100	100	0	2333	2276	900	117	119	21	100	100	0	0	0	0	0	0	0	0	0	0	0	0	0	0	0	0	0	0	0	0.445	0.454	0.474	0.476	1.293	0.402	0.909	0.000	0.000	0.000	0.000	0.000	0.000	0.000	0.000	0.000	0.000	0.000	0.000	0.000	0.000	52	406	3203	3140	-1.167	Error	Error	987	2216	0	0	981	2159	0	0	0	0
1	13	1	"BOI1"	"YBL085W"	3840	30090	90	238	305	201	48	49	10	100	100	0	384	416	161	117	119	20	100	100	0	0	0	0	0	0	0	0	0	0	0	0	0	0	0	0	0	0	0	0.712	0.860	0.849	0.819	1.567	0.949	0.777	0.000	0.000	0.000	0.000	0.000	0.000	0.000	0.000	0.000	0.000	0.000	0.000	0.000	0.000	52	420	457	556	-0.491	Error	Error	190	267	0	0	257	299	0	0	0	0
1	14	1	"ECM21"	"YBL101C"	4080	30090	90	782	755	262	48	48	10	100	100	0	1000	903	337	120	122	23	96	96	0	0	0	0	0	0	0	0	0	0	0	0	0	0	0	0	0	0	0	0.834	0.903	0.883	0.915	1.399	0.890	0.906	0.000	0.000	0.000	0.000	0.000	0.000	0.000	0.000	0.000	0.000	0.000	0.000	0.000	0.000	52	398	1614	1490	-0.262	Error	Error	734	880	0	0	707	783	0	0	0	0
1	15	1	"COQ1"	"YBR003W"	4240	30090	90	3839	3778	939	47	48	10	100	100	0	3761	3815	1263	117	118	19	100	100	0	0	0	0	0	0	0	0	0	0	0	0	0	0	0	0	0	0	0	1.041	1.009	1.014	1.048	1.282	0.951	0.936	0.000	0.000	0.000	0.000	0.000	0.000	0.000	0.000	0.000	0.000	0.000	0.000	0.000	0.000	52	398	7436	7429	0.057	Error	Error	3792	3644	0	0	3731	3698	0	0	0	0
1	16	1	"KAP104"	"YBR017C"	4450	30090	90	2165	2072	686	46	47	10	100	100	0	1440	1339	436	118	119	19	98	98	0	0	0	0	0	0	0	0	0	0	0	0	0	0	0	0	0	0	0	1.603	1.659	1.696	1.637	1.384	1.675	0.903	0.000	0.000	0.000	0.000	0.000	0.000	0.000	0.000	0.000	0.000	0.000	0.000	0.000	0.000	52	420	3441	3247	0.681	Error	Error	2119	1322	0	0	2026	1221	0	0	0	0
1	17	1	""	"YBR033W"	4650	30090	90	5276	5467	1365	47	48	12	100	100	0	5958	6100	1938	120	119	19	100	100	0	0	0	0	0	0	0	0	0	0	0	0	0	0	0	0	0	0	0	0.896	0.906	0.888	0.940	1.313	0.890	0.903	0.000	0.000	0.000	0.000	0.000	0.000	0.000	0.000	0.000	0.000	0.000	0.000	0.000	0.000	52	420	11067	11400	-0.159	Error	Error	5229	5838	0	0	5420	5980	0	0	0	0
1	18	1	"REB1"	"YBR049C"	4870	30100	80	947	896	302	49	54	36	94	94	0	1027	1012	413	121	122	27	96	94	0	0	0	0	0	0	0	0	0	0	0	0	0	0	0	0	0	0	0	0.991	0.951	0.946	0.874	2.070	0.873	0.870	0.000	0.000	0.000	0.000	0.000	0.000	0.000	0.000	0.000	0.000	0.000	0.000	0.000	0.000	52	340	1804	1738	-0.013	Error	Error	898	906	0	0	847	891	0	0	0	0
1	19	1	"RPL23A"	"YBL087C"	5070	30100	100	32268	26625	11512	49	53	30	100	100	0	3526	2994	1280	121	124	25	95	95	0	0	0	0	0	0	0	0	0	0	0	0	0	0	0	0	0	0	0	9.462	9.250	9.513	9.524	1.520	9.396	0.920	0.000	0.000	0.000	0.000	0.000	0.000	0.000	0.000	0.000	0.000	0.000	0.000	0.000	0.000	80	536	35624	29449	3.242	Error	Error	32219	3405	0	0	26576	2873	0	0	0	0
1	20	1	""	"YBL101W-B"	5270	30100	90	1427	1336	401	50	52	12	100	100	0	8905	8464	3136	127	127	22	100	100	0	0	0	0	0	0	0	0	0	0	0	0	0	0	0	0	0	0	0	0.157	0.154	0.155	0.171	1.669	0.137	0.901	0.000	0.000	0.000	0.000	0.000	0.000	0.000	0.000	0.000	0.000	0.000	0.000	0.000	0.000	52	420	10155	9623	-2.672	Error	Error	1377	8778	0	0	1286	8337	0	0	0	0
1	21	1	""	"YBR005W"	5470	30100	90	978	939	235	50	51	12	100	100	0	2349	2293	761	125	126	21	100	100	0	0	0	0	0	0	0	0	0	0	0	0	0	0	0	0	0	0	0	0.417	0.410	0.413	0.427	1.265	0.369	0.911	0.000	0.000	0.000	0.000	0.000	0.000	0.000	0.000	0.000	0.000	0.000	0.000	0.000	0.000	52	420	3152	3057	-1.261	Error	Error	928	2224	0	0	889	2168	0	0	0	0
1	1	2	"GAL10"	"YBR019C"	1480	30280	90	782	763	237	46	47	11	100	100	0	1138	1166	386	109	110	19	96	96	0	0	0	0	0	0	0	0	0	0	0	0	0	0	0	0	0	0	0	0.715	0.678	0.682	0.662	1.328	0.642	0.898	0.000	0.000	0.000	0.000	0.000	0.000	0.000	0.000	0.000	0.000	0.000	0.000	0.000	0.000	52	406	1765	1774	-0.483	Error	Error	736	1029	0	0	717	1057	0	0	0	0
1	2	2	"PDX3"	"YBR035C"	1650	30280	90	12328	11468	2882	48	49	13	100	100	0	18963	17731	4650	113	115	20	100	100	0	0	0	0	0	0	0	0	0	0	0	0	0	0	0	0	0	0	0	0.651	0.648	0.650	0.653	1.171	0.619	0.935	0.000	0.000	0.000	0.000	0.000	0.000	0.000	0.000	0.000	0.000	0.000	0.000	0.000	0.000	52	406	31130	29038	-0.618	Error	Error	12280	18850	0	0	11420	17618	0	0	0	0
1	3	2	""	"YBR051W"	1880	30290	90	916	848	228	47	49	12	100	100	0	1015	955	258	114	116	19	98	98	0	0	0	0	0	0	0	0	0	0	0	0	0	0	0	0	0	0	0	0.964	0.952	0.979	1.013	1.685	0.943	0.897	0.000	0.000	0.000	0.000	0.000	0.000	0.000	0.000	0.000	0.000	0.000	0.000	0.000	0.000	52	407	1770	1642	-0.052	Error	Error	869	901	0	0	801	841	0	0	0	0
1	4	2	""	"YCL045C"	2050	30280	80	164	239	211	46	48	12	100	100	0	259	323	169	113	114	19	100	100	0	0	0	0	0	0	0	0	0	0	0	0	0	0	0	0	0	0	0	0.808	0.919	0.746	0.795	1.715	1.087	0.698	0.000	0.000	0.000	0.000	0.000	0.000	0.000	0.000	0.000	0.000	0.000	0.000	0.000	0.000	52	334	264	403	-0.307	Error	Error	118	146	0	0	193	210	0	0	0	0
1	5	2	""	"YCL061C"	2280	30280	90	200	193	63	49	50	13	96	94	0	377	357	118	112	115	22	90	90	0	0	0	0	0	0	0	0	0	0	0	0	0	0	0	0	0	0	0	0.570	0.588	0.568	0.562	1.996	0.547	0.790	0.000	0.000	0.000	0.000	0.000	0.000	0.000	0.000	0.000	0.000	0.000	0.000	0.000	0.000	52	420	416	389	-0.811	Error	Error	151	265	0	0	144	245	0	0	0	0
1	6	2	""	"YCLX04W"	2480	30290	100	988	928	303	52	56	19	100	100	0	1464	1334	433	116	121	30	100	98	0	0	0	0	0	0	0	0	0	0	0	0	0	0	0	0	0	0	0	0.694	0.719	0.731	0.738	1.640	0.712	0.905	0.000	0.000	0.000	0.000	0.000	0.000	0.000	0.000	0.000	0.000	0.000	0.000	0.000	0.000	80	528	2284	2094	-0.526	Error	Error	936	1348	0	0	876	1218	0	0	0	0
1	7	2	"SAT4"	"YCR008W"	2670	30290	80	347	452	292	46	47	11	100	100	0	426	527	381	113	114	18	100	100	0	0	0	0	0	0	0	0	0	0	0	0	0	0	0	0	0	0	0	0.962	0.981	0.967	1.047	1.518	0.852	0.762	0.000	0.000	0.000	0.000	0.000	0.000	0.000	0.000	0.000	0.000	0.000	0.000	0.000	0.000	52	340	614	820	-0.056	Error	Error	301	313	0	0	406	414	0	0	0	0
1	8	2	""	"YCR023C"	2860	30290	90	2165	2175	534	46	52	55	100	100	0	2239	2143	494	114	115	20	100	100	0	0	0	0	0	0	0	0	0	0	0	0	0	0	0	0	0	0	0	0.997	1.049	1.042	1.049	1.286	1.054	0.921	0.000	0.000	0.000	0.000	0.000	0.000	0.000	0.000	0.000	0.000	0.000	0.000	0.000	0.000	52	420	4244	4158	-0.004	Error	Error	2119	2125	0	0	2129	2029	0	0	0	0
1	9	2	"PHO87"	"YCR037C"	3070	30290	90	2591	2518	900	47	48	10	100	100	0	2693	2596	922	115	115	19	98	98	0	0	0	0	0	0	0	0	0	0	0	0	0	0	0	0	0	0	0	0.987	0.996	0.962	1.060	1.872	0.954	0.908	0.000	0.000	0.000	0.000	0.000	0.000	0.000	0.000	0.000	0.000	0.000	0.000	0.000	0.000	52	420	5122	4952	-0.019	Error	Error	2544	2578	0	0	2471	2481	0	0	0	0
1	10	2	""	"YCL047C"	3270	30290	90	503	531	170	48	48	10	100	100	0	649	656	253	119	119	20	98	98	0	0	0	0	0	0	0	0	0	0	0	0	0	0	0	0	0	0	0	0.858	0.899	0.838	0.923	1.403	0.830	0.857	0.000	0.000	0.000	0.000	0.000	0.000	0.000	0.000	0.000	0.000	0.000	0.000	0.000	0.000	52	406	985	1020	-0.220	Error	Error	455	530	0	0	483	537	0	0	0	0
1	11	2	""	"YCL063W"	3440	30290	90	1303	1273	263	50	51	11	100	100	0	1060	1004	217	118	118	20	100	100	0	0	0	0	0	0	0	0	0	0	0	0	0	0	0	0	0	0	0	1.330	1.380	1.356	1.399	1.204	1.397	0.921	0.000	0.000	0.000	0.000	0.000	0.000	0.000	0.000	0.000	0.000	0.000	0.000	0.000	0.000	52	406	2195	2109	0.412	Error	Error	1253	942	0	0	1223	886	0	0	0	0
1	12	2	""	"YCLX06C"	3640	30290	90	3952	3804	1027	52	54	16	100	100	0	3343	3198	916	120	121	22	100	100	0	0	0	0	0	0	0	0	0	0	0	0	0	0	0	0	0	0	0	1.210	1.219	1.212	1.230	1.274	1.173	0.928	0.000	0.000	0.000	0.000	0.000	0.000	0.000	0.000	0.000	0.000	0.000	0.000	0.000	0.000	52	420	7123	6830	0.275	Error	Error	3900	3223	0	0	3752	3078	0	0	0	0
1	13	2	""	"YCR010C"	3870	30290	90	3953	3753	1092	53	55	15	100	100	0	826	825	246	121	124	22	98	96	0	0	0	0	0	0	0	0	0	0	0	0	0	0	0	0	0	0	0	5.532	5.256	5.567	5.410	1.593	5.317	0.873	0.000	0.000	0.000	0.000	0.000	0.000	0.000	0.000	0.000	0.000	0.000	0.000	0.000	0.000	52	420	4605	4404	2.468	Error	Error	3900	705	0	0	3700	704	0	0	0	0
1	14	2	"PMP1"	"YCR024C-A"	4060	30290	90	41543	36966	12442	56	76	146	100	100	0	29660	25161	9580	126	173	446	100	100	0	0	0	0	0	0	0	0	0	0	0	0	0	0	0	0	0	0	0	1.405	1.474	1.450	1.538	1.463	1.419	0.928	0.000	0.000	0.000	0.000	0.000	0.000	0.000	0.000	0.000	0.000	0.000	0.000	0.000	0.000	52	420	71021	61945	0.490	Error	Error	41487	29534	0	0	36910	25035	0	0	0	0
1	15	2	"MATALPHA2"	"YCR039C"	4250	30290	90	3504	3223	934	51	62	97	100	100	0	6557	5969	2017	123	152	345	100	98	0	0	0	0	0	0	0	0	0	0	0	0	0	0	0	0	0	0	0	0.537	0.543	0.526	0.567	1.339	0.519	0.923	0.000	0.000	0.000	0.000	0.000	0.000	0.000	0.000	0.000	0.000	0.000	0.000	0.000	0.000	52	420	9887	9018	-0.898	Error	Error	3453	6434	0	0	3172	5846	0	0	0	0
1	16	2	""	"YCL049C"	4460	30300	90	311	317	169	49	50	13	100	100	0	451	512	215	118	119	20	100	100	0	0	0	0	0	0	0	0	0	0	0	0	0	0	0	0	0	0	0	0.787	0.680	0.634	0.625	1.520	0.710	0.841	0.000	0.000	0.000	0.000	0.000	0.000	0.000	0.000	0.000	0.000	0.000	0.000	0.000	0.000	52	420	595	662	-0.346	Error	Error	262	333	0	0	268	394	0	0	0	0
1	17	2	""	"YCL065W"	4670	30300	100	2145	1962	611	49	49	10	100	100	0	1638	1510	486	119	120	20	98	98	0	0	0	0	0	0	0	0	0	0	0	0	0	0	0	0	0	0	0	1.380	1.375	1.362	1.399	1.505	1.375	0.917	0.000	0.000	0.000	0.000	0.000	0.000	0.000	0.000	0.000	0.000	0.000	0.000	0.000	0.000	80	534	3615	3304	0.465	Error	Error	2096	1519	0	0	1913	1391	0	0	0	0
1	18	2	""	"YCLX08C"	4860	30300	90	1490	1489	556	48	51	20	100	100	0	4150	4021	1643	121	148	237	98	98	0	0	0	0	0	0	0	0	0	0	0	0	0	0	0	0	0	0	0	0.358	0.369	0.368	0.370	1.386	0.340	0.890	0.000	0.000	0.000	0.000	0.000	0.000	0.000	0.000	0.000	0.000	0.000	0.000	0.000	0.000	52	408	5471	5341	-1.482	Error	Error	1442	4029	0	0	1441	3900	0	0	0	0
1	19	2	"PGK1"	"YCR012W"	5050	30300	100	21216	18314	7047	48	51	18	100	100	0	30065	26755	10170	122	143	211	100	100	0	0	0	0	0	0	0	0	0	0	0	0	0	0	0	0	0	0	0	0.707	0.686	0.690	0.699	1.573	0.683	0.922	0.000	0.000	0.000	0.000	0.000	0.000	0.000	0.000	0.000	0.000	0.000	0.000	0.000	0.000	80	516	51111	44899	-0.500	Error	Error	21168	29943	0	0	18266	26633	0	0	0	0
1	20	2	""	"YCR026C"	5250	30300	100	587	623	319	50	51	13	100	98	0	876	945	444	123	126	22	98	98	0	0	0	0	0	0	0	0	0	0	0	0	0	0	0	0	0	0	0	0.713	0.697	0.684	0.680	1.539	0.692	0.902	0.000	0.000	0.000	0.000	0.000	0.000	0.000	0.000	0.000	0.000	0.000	0.000	0.000	0.000	80	527	1290	1395	-0.488	Error	Error	537	753	0	0	573	822	0	0	0	0
1	21	2	""	"YCR041W"	5470	30300	90	2149	2083	606	52	55	20	100	100	0	2146	2080	682	129	135	32	100	100	0	0	0	0	0	0	0	0	0	0	0	0	0	0	0	0	0	0	0	1.040	1.041	1.049	1.076	1.344	0.990	0.895	0.000	0.000	0.000	0.000	0.000	0.000	0.000	0.000	0.000	0.000	0.000	0.000	0.000	0.000	52	420	4114	3982	0.056	Error	Error	2097	2017	0	0	2031	1951	0	0	0	0
1	1	3	"LRE1"	"YCL051W"	1470	30490	80	248	268	112	46	46	11	98	98	0	421	441	201	106	108	17	94	94	0	0	0	0	0	0	0	0	0	0	0	0	0	0	0	0	0	0	0	0.641	0.663	0.679	0.684	1.612	0.578	0.734	0.000	0.000	0.000	0.000	0.000	0.000	0.000	0.000	0.000	0.000	0.000	0.000	0.000	0.000	52	340	517	557	-0.641	Error	Error	202	315	0	0	222	335	0	0	0	0
1	2	3	"HMLALPHA2"	"YCL067C"	1680	30480	90	6852	6467	2414	47	68	258	100	100	0	16276	14664	5897	114	124	122	100	100	0	0	0	0	0	0	0	0	0	0	0	0	0	0	0	0	0	0	0	0.421	0.441	0.444	0.454	1.271	0.420	0.922	0.000	0.000	0.000	0.000	0.000	0.000	0.000	0.000	0.000	0.000	0.000	0.000	0.000	0.000	52	420	22967	20970	-1.248	Error	Error	6805	16162	0	0	6420	14550	0	0	0	0
1	3	3	""	"YCLX10C"	1880	30480	90	5667	5281	1632	50	58	100	100	100	0	2658	2516	789	116	117	20	100	100	0	0	0	0	0	0	0	0	0	0	0	0	0	0	0	0	0	0	0	2.210	2.180	2.188	2.239	1.341	2.193	0.931	0.000	0.000	0.000	0.000	0.000	0.000	0.000	0.000	0.000	0.000	0.000	0.000	0.000	0.000	52	420	8159	7631	1.144	Error	Error	5617	2542	0	0	5231	2400	0	0	0	0
1	4	3	"POL4"	"YCR014C"	2070	30490	90	1624	1585	427	49	50	12	100	100	0	2409	2306	663	115	117	27	100	100	0	0	0	0	0	0	0	0	0	0	0	0	0	0	0	0	0	0	0	0.687	0.701	0.707	0.716	1.260	0.674	0.920	0.000	0.000	0.000	0.000	0.000	0.000	0.000	0.000	0.000	0.000	0.000	0.000	0.000	0.000	52	420	3869	3727	-0.543	Error	Error	1575	2294	0	0	1536	2191	0	0	0	0
1	5	3	"FEN2"	"YCR028C"	2260	30490	90	2820	2754	731	48	51	25	100	100	0	1904	1947	629	116	125	84	100	100	0	0	0	0	0	0	0	0	0	0	0	0	0	0	0	0	0	0	0	1.550	1.478	1.481	1.513	1.292	1.425	0.909	0.000	0.000	0.000	0.000	0.000	0.000	0.000	0.000	0.000	0.000	0.000	0.000	0.000	0.000	52	420	4560	4537	0.633	Error	Error	2772	1788	0	0	2706	1831	0	0	0	0
1	6	3	""	"YCR043C"	2470	30490	90	3989	3693	1086	51	54	16	100	100	0	4445	4216	1465	120	124	37	100	100	0	0	0	0	0	0	0	0	0	0	0	0	0	0	0	0	0	0	0	0.911	0.889	0.895	0.930	1.270	0.836	0.905	0.000	0.000	0.000	0.000	0.000	0.000	0.000	0.000	0.000	0.000	0.000	0.000	0.000	0.000	52	420	8263	7738	-0.135	Error	Error	3938	4325	0	0	3642	4096	0	0	0	0
1	7	3	"SHR3"	"YDL212W"	2660	30490	90	8693	7988	2927	56	60	31	100	100	0	3884	3823	1534	122	131	63	100	98	0	0	0	0	0	0	0	0	0	0	0	0	0	0	0	0	0	0	0	2.296	2.143	2.114	2.241	1.562	2.039	0.922	0.000	0.000	0.000	0.000	0.000	0.000	0.000	0.000	0.000	0.000	0.000	0.000	0.000	0.000	52	420	12399	11633	1.199	Error	Error	8637	3762	0	0	7932	3701	0	0	0	0
1	8	3	""	"YDL228C"	2860	30490	90	17336	17461	8959	52	76	190	100	98	0	2588	2408	1255	120	130	88	98	98	0	0	0	0	0	0	0	0	0	0	0	0	0	0	0	0	0	0	0	7.003	7.609	7.389	7.998	1.612	7.297	0.934	0.000	0.000	0.000	0.000	0.000	0.000	0.000	0.000	0.000	0.000	0.000	0.000	0.000	0.000	52	420	19752	19697	2.808	Error	Error	17284	2468	0	0	17409	2288	0	0	0	0
1	9	3	"THI13"	"YDL244W"	3070	30490	90	564	514	175	50	51	12	98	98	0	732	713	264	120	121	21	96	96	0	0	0	0	0	0	0	0	0	0	0	0	0	0	0	0	0	0	0	0.840	0.782	0.791	0.818	1.545	0.724	0.846	0.000	0.000	0.000	0.000	0.000	0.000	0.000	0.000	0.000	0.000	0.000	0.000	0.000	0.000	52	420	1126	1057	-0.252	Error	Error	514	612	0	0	464	593	0	0	0	0
1	10	3	"RPL4B"	"YDR012W"	3270	30490	90	12413	12360	6327	48	52	19	100	100	0	2552	2431	1300	121	124	27	98	96	0	0	0	0	0	0	0	0	0	0	0	0	0	0	0	0	0	0	0	5.086	5.330	5.207	5.253	1.430	5.268	0.911	0.000	0.000	0.000	0.000	0.000	0.000	0.000	0.000	0.000	0.000	0.000	0.000	0.000	0.000	52	420	14796	14622	2.347	Error	Error	12365	2431	0	0	12312	2310	0	0	0	0
1	11	3	"REG1"	"YDR028C"	3460	30490	90	476	498	199	49	52	17	100	98	0	650	683	317	120	123	27	92	92	0	0	0	0	0	0	0	0	0	0	0	0	0	0	0	0	0	0	0	0.806	0.798	0.851	0.817	1.268	0.758	0.857	0.000	0.000	0.000	0.000	0.000	0.000	0.000	0.000	0.000	0.000	0.000	0.000	0.000	0.000	52	420	957	1012	-0.312	Error	Error	427	530	0	0	449	563	0	0	0	0
1	12	3	"HEM13"	"YDR044W"	3660	30490	90	2313	2339	1117	50	52	19	100	100	0	409	419	177	124	125	24	92	92	0	0	0	0	0	0	0	0	0	0	0	0	0	0	0	0	0	0	0	7.940	7.759	7.878	7.936	1.632	7.290	0.850	0.000	0.000	0.000	0.000	0.000	0.000	0.000	0.000	0.000	0.000	0.000	0.000	0.000	0.000	52	420	2548	2584	2.989	Error	Error	2263	285	0	0	2289	295	0	0	0	0
1	13	3	""	"YDL214C"	3870	30490	90	298	347	167	50	52	11	100	100	0	387	459	210	121	122	22	100	100	0	0	0	0	0	0	0	0	0	0	0	0	0	0	0	0	0	0	0	0.932	0.879	0.896	0.897	1.490	0.829	0.836	0.000	0.000	0.000	0.000	0.000	0.000	0.000	0.000	0.000	0.000	0.000	0.000	0.000	0.000	52	420	514	635	-0.101	Error	Error	248	266	0	0	297	338	0	0	0	0
1	14	3	"PTP1"	"YDL230W"	4070	30490	90	633	637	140	49	50	11	100	100	0	1324	1396	440	119	121	19	100	100	0	0	0	0	0	0	0	0	0	0	0	0	0	0	0	0	0	0	0	0.485	0.460	0.450	0.478	1.289	0.417	0.888	0.000	0.000	0.000	0.000	0.000	0.000	0.000	0.000	0.000	0.000	0.000	0.000	0.000	0.000	52	420	1789	1865	-1.045	Error	Error	584	1205	0	0	588	1277	0	0	0	0
1	15	3	""	"YDL246C"	4270	30490	90	123	157	114	48	48	10	100	96	0	203	270	199	117	118	19	92	84	0	0	0	0	0	0	0	0	0	0	0	0	0	0	0	0	0	0	0	0.872	0.712	0.825	0.817	1.912	0.549	0.607	0.000	0.000	0.000	0.000	0.000	0.000	0.000	0.000	0.000	0.000	0.000	0.000	0.000	0.000	52	420	161	262	-0.197	Error	Error	75	86	0	0	109	153	0	0	0	0
1	16	3	""	"YDR014W"	4470	30490	90	474	512	212	48	49	11	100	100	0	669	745	328	119	120	19	96	96	0	0	0	0	0	0	0	0	0	0	0	0	0	0	0	0	0	0	0	0.775	0.741	0.721	0.775	1.457	0.676	0.872	0.000	0.000	0.000	0.000	0.000	0.000	0.000	0.000	0.000	0.000	0.000	0.000	0.000	0.000	52	414	976	1090	-0.369	Error	Error	426	550	0	0	464	626	0	0	0	0
1	17	3	"RAD28"	"YDR030C"	4650	30490	90	165	177	55	50	50	10	100	98	0	371	392	153	120	122	19	94	94	0	0	0	0	0	0	0	0	0	0	0	0	0	0	0	0	0	0	0	0.458	0.467	0.448	0.463	1.613	0.401	0.762	0.000	0.000	0.000	0.000	0.000	0.000	0.000	0.000	0.000	0.000	0.000	0.000	0.000	0.000	52	409	366	399	-1.126	Error	Error	115	251	0	0	127	272	0	0	0	0
1	18	3	"BAP3"	"YDR046C"	4870	30500	100	1129	1139	508	48	49	11	100	100	0	1748	1810	899	121	122	21	98	97	0	0	0	0	0	0	0	0	0	0	0	0	0	0	0	0	0	0	0	0.664	0.646	0.674	0.682	1.578	0.604	0.906	0.000	0.000	0.000	0.000	0.000	0.000	0.000	0.000	0.000	0.000	0.000	0.000	0.000	0.000	80	540	2708	2780	-0.590	Error	Error	1081	1627	0	0	1091	1689	0	0	0	0
1	19	3	""	"YDL216C"	5080	30500	90	492	490	84	48	49	11	100	100	0	851	836	200	118	119	20	100	100	0	0	0	0	0	0	0	0	0	0	0	0	0	0	0	0	0	0	0	0.606	0.616	0.604	0.635	1.338	0.573	0.887	0.000	0.000	0.000	0.000	0.000	0.000	0.000	0.000	0.000	0.000	0.000	0.000	0.000	0.000	52	407	1177	1160	-0.723	Error	Error	444	733	0	0	442	718	0	0	0	0
1	20	3	"OST4"	"YDL232W"	5250	30490	90	3737	3406	1002	51	52	13	100	100	0	2656	2398	723	123	123	22	100	100	0	0	0	0	0	0	0	0	0	0	0	0	0	0	0	0	0	0	0	1.455	1.475	1.470	1.484	1.318	1.448	0.929	0.000	0.000	0.000	0.000	0.000	0.000	0.000	0.000	0.000	0.000	0.000	0.000	0.000	0.000	52	401	6219	5630	0.541	Error	Error	3686	2533	0	0	3355	2275	0	0	0	0
1	21	3	"COS7"	"YDL248W"	5470	30500	90	850	861	238	52	53	13	100	100	0	2657	2629	1040	125	127	22	100	100	0	0	0	0	0	0	0	0	0	0	0	0	0	0	0	0	0	0	0	0.315	0.323	0.318	0.341	1.403	0.282	0.887	0.000	0.000	0.000	0.000	0.000	0.000	0.000	0.000	0.000	0.000	0.000	0.000	0.000	0.000	52	420	3330	3313	-1.666	Error	Error	798	2532	0	0	809	2504	0	0	0	0
1	1	4	""	"YDR016C"	1450	30690	90	2443	2637	1838	46	70	160	98	94	0	2280	2481	1740	108	135	199	90	88	0	0	0	0	0	0	0	0	0	0	0	0	0	0	0	0	0	0	0	1.104	1.092	1.090	1.303	2.076	1.072	0.922	0.000	0.000	0.000	0.000	0.000	0.000	0.000	0.000	0.000	0.000	0.000	0.000	0.000	0.000	52	400	4569	4964	0.142	Error	Error	2397	2172	0	0	2591	2373	0	0	0	0
1	2	4	""	"YDR032C"	1680	30690	90	4314	4397	1704	47	50	33	100	100	0	20233	20392	9701	113	114	26	100	100	0	0	0	0	0	0	0	0	0	0	0	0	0	0	0	0	0	0	0	0.212	0.215	0.209	0.232	1.488	0.200	0.936	0.000	0.000	0.000	0.000	0.000	0.000	0.000	0.000	0.000	0.000	0.000	0.000	0.000	0.000	52	420	24387	24629	-2.237	Error	Error	4267	20120	0	0	4350	20279	0	0	0	0
1	3	4	""	"YDR048C"	1870	30690	80	857	876	186	48	49	11	100	100	0	1319	1294	332	112	114	19	100	98	0	0	0	0	0	0	0	0	0	0	0	0	0	0	0	0	0	0	0	0.670	0.701	0.682	0.752	1.700	0.656	0.884	0.000	0.000	0.000	0.000	0.000	0.000	0.000	0.000	0.000	0.000	0.000	0.000	0.000	0.000	52	340	2016	2010	-0.577	Error	Error	809	1207	0	0	828	1182	0	0	0	0
1	4	4	""	"YDL218W"	2080	30690	90	771	775	193	46	47	10	100	100	0	22614	21954	8206	115	115	19	100	100	0	0	0	0	0	0	0	0	0	0	0	0	0	0	0	0	0	0	0	0.032	0.033	0.031	0.036	1.693	0.029	0.786	0.000	0.000	0.000	0.000	0.000	0.000	0.000	0.000	0.000	0.000	0.000	0.000	0.000	0.000	52	420	23224	22568	-4.956	Error	Error	725	22499	0	0	729	21839	0	0	0	0
1	5	4	"GYP7"	"YDL234C"	2270	30690	80	1939	1924	487	47	48	11	100	100	0	4333	4285	1575	116	116	20	100	100	0	0	0	0	0	0	0	0	0	0	0	0	0	0	0	0	0	0	0	0.449	0.450	0.456	0.471	1.286	0.402	0.912	0.000	0.000	0.000	0.000	0.000	0.000	0.000	0.000	0.000	0.000	0.000	0.000	0.000	0.000	52	340	6109	6046	-1.156	Error	Error	1892	4217	0	0	1877	4169	0	0	0	0
1	6	4	"YRB1"	"YDR002W"	2470	30690	100	16970	15792	4634	49	54	32	100	100	0	16954	15603	5471	120	125	33	97	97	0	0	0	0	0	0	0	0	0	0	0	0	0	0	0	0	0	0	0	1.005	1.017	0.990	1.042	1.365	0.985	0.935	0.000	0.000	0.000	0.000	0.000	0.000	0.000	0.000	0.000	0.000	0.000	0.000	0.000	0.000	80	528	33755	31226	0.007	Error	Error	16921	16834	0	0	15743	15483	0	0	0	0
1	7	4	""	"YDR018C"	2660	30690	90	812	808	153	57	61	24	100	100	0	1661	1626	424	130	143	98	100	100	0	0	0	0	0	0	0	0	0	0	0	0	0	0	0	0	0	0	0	0.493	0.502	0.473	0.521	1.440	0.454	0.890	0.000	0.000	0.000	0.000	0.000	0.000	0.000	0.000	0.000	0.000	0.000	0.000	0.000	0.000	52	414	2286	2247	-1.020	Error	Error	755	1531	0	0	751	1496	0	0	0	0
1	8	4	"LYS14"	"YDR034C"	2870	30690	90	2919	2774	734	54	57	17	100	100	0	3406	3353	1009	126	131	33	100	100	0	0	0	0	0	0	0	0	0	0	0	0	0	0	0	0	0	0	0	0.873	0.843	0.846	0.860	1.270	0.805	0.935	0.000	0.000	0.000	0.000	0.000	0.000	0.000	0.000	0.000	0.000	0.000	0.000	0.000	0.000	52	420	6145	5947	-0.195	Error	Error	2865	3280	0	0	2720	3227	0	0	0	0
1	9	4	"TPI1"	"YDR050C"	3060	30690	90	38933	34599	13949	52	162	910	100	98	0	18949	15947	7809	123	279	1310	94	88	0	0	0	0	0	0	0	0	0	0	0	0	0	0	0	0	0	0	0	2.065	2.183	2.147	2.522	2.040	2.059	0.928	0.000	0.000	0.000	0.000	0.000	0.000	0.000	0.000	0.000	0.000	0.000	0.000	0.000	0.000	52	414	57707	50371	1.046	Error	Error	38881	18826	0	0	34547	15824	0	0	0	0
1	10	4	"MRP1"	"YDR347W"	3240	30690	90	7130	7403	1314	52	157	901	100	100	0	6369	6648	1596	120	277	1307	100	100	0	0	0	0	0	0	0	0	0	0	0	0	0	0	0	0	0	0	0	1.133	1.126	1.131	1.142	1.201	1.086	0.909	0.000	0.000	0.000	0.000	0.000	0.000	0.000	0.000	0.000	0.000	0.000	0.000	0.000	0.000	52	414	13327	13879	0.180	Error	Error	7078	6249	0	0	7351	6528	0	0	0	0
1	11	4	"ESC2"	"YDR363W"	3440	30690	90	1473	1458	281	53	57	20	100	100	0	1959	1936	436	124	132	61	100	100	0	0	0	0	0	0	0	0	0	0	0	0	0	0	0	0	0	0	0	0.774	0.775	0.746	0.781	1.240	0.718	0.923	0.000	0.000	0.000	0.000	0.000	0.000	0.000	0.000	0.000	0.000	0.000	0.000	0.000	0.000	52	420	3255	3217	-0.370	Error	Error	1420	1835	0	0	1405	1812	0	0	0	0
1	12	4	"RGA2"	"YDR379W"	3680	30690	90	2324	2131	580	53	58	39	100	100	0	3324	3197	918	122	128	32	100	100	0	0	0	0	0	0	0	0	0	0	0	0	0	0	0	0	0	0	0	0.709	0.676	0.678	0.684	1.361	0.642	0.909	0.000	0.000	0.000	0.000	0.000	0.000	0.000	0.000	0.000	0.000	0.000	0.000	0.000	0.000	52	420	5473	5153	-0.496	Error	Error	2271	3202	0	0	2078	3075	0	0	0	0
1	13	4	"SXM1"	"YDR395W"	3870	30690	90	9017	7803	2511	57	60	19	100	100	0	2900	2714	886	126	128	35	100	100	0	0	0	0	0	0	0	0	0	0	0	0	0	0	0	0	0	0	0	3.230	2.993	2.952	3.059	1.333	2.953	0.927	0.000	0.000	0.000	0.000	0.000	0.000	0.000	0.000	0.000	0.000	0.000	0.000	0.000	0.000	52	420	11734	10334	1.692	Error	Error	8960	2774	0	0	7746	2588	0	0	0	0
1	14	4	""	"YDR411C"	4070	30690	90	2378	2255	594	55	59	32	100	100	0	4297	4227	1327	123	126	33	100	100	0	0	0	0	0	0	0	0	0	0	0	0	0	0	0	0	0	0	0	0.557	0.536	0.543	0.549	1.269	0.501	0.902	0.000	0.000	0.000	0.000	0.000	0.000	0.000	0.000	0.000	0.000	0.000	0.000	0.000	0.000	52	420	6497	6304	-0.845	Error	Error	2323	4174	0	0	2200	4104	0	0	0	0
1	15	4	"RPN9"	"YDR427W"	4260	30700	90	1362	1396	477	50	50	12	100	100	0	2012	2086	744	121	124	29	100	100	0	0	0	0	0	0	0	0	0	0	0	0	0	0	0	0	0	0	0	0.694	0.685	0.698	0.706	1.428	0.676	0.927	0.000	0.000	0.000	0.000	0.000	0.000	0.000	0.000	0.000	0.000	0.000	0.000	0.000	0.000	52	420	3203	3311	-0.527	Error	Error	1312	1891	0	0	1346	1965	0	0	0	0
1	16	4	"YPS7"	"YDR349C"	4480	30700	100	555	517	121	48	49	10	100	100	0	595	586	139	121	121	20	98	98	0	0	0	0	0	0	0	0	0	0	0	0	0	0	0	0	0	0	0	1.070	1.009	1.025	1.043	1.383	0.996	0.897	0.000	0.000	0.000	0.000	0.000	0.000	0.000	0.000	0.000	0.000	0.000	0.000	0.000	0.000	80	537	981	934	0.097	Error	Error	507	474	0	0	469	465	0	0	0	0
1	17	4	""	"YDR365C"	4670	30690	90	3919	4149	1181	50	53	21	100	100	0	2009	1958	614	120	122	21	100	100	0	0	0	0	0	0	0	0	0	0	0	0	0	0	0	0	0	0	0	2.048	2.230	2.222	2.295	1.411	2.282	0.881	0.000	0.000	0.000	0.000	0.000	0.000	0.000	0.000	0.000	0.000	0.000	0.000	0.000	0.000	52	414	5758	5937	1.034	Error	Error	3869	1889	0	0	4099	1838	0	0	0	0
1	18	4	"YRA1"	"YDR381W"	4870	30700	100	7949	7417	2198	52	55	22	100	100	0	5399	4850	1745	123	125	26	100	100	0	0	0	0	0	0	0	0	0	0	0	0	0	0	0	0	0	0	0	1.497	1.558	1.577	1.658	1.491	1.528	0.933	0.000	0.000	0.000	0.000	0.000	0.000	0.000	0.000	0.000	0.000	0.000	0.000	0.000	0.000	80	520	13173	12092	0.582	Error	Error	7897	5276	0	0	7365	4727	0	0	0	0
1	19	4	"NCB2"	"YDR397C"	5080	30700	100	2981	2999	1014	53	65	53	100	100	0	3003	2988	1051	128	134	41	100	100	0	0	0	0	0	0	0	0	0	0	0	0	0	0	0	0	0	0	0	1.018	1.030	1.072	1.044	1.415	1.047	0.901	0.000	0.000	0.000	0.000	0.000	0.000	0.000	0.000	0.000	0.000	0.000	0.000	0.000	0.000	80	524	5803	5806	0.026	Error	Error	2928	2875	0	0	2946	2860	0	0	0	0
1	20	4	""	"YDR413C"	5280	30700	100	2700	2579	983	60	76	63	100	100	0	1937	1860	726	134	141	44	98	97	0	0	0	0	0	0	0	0	0	0	0	0	0	0	0	0	0	0	0	1.464	1.459	1.498	1.536	1.558	1.499	0.901	0.000	0.000	0.000	0.000	0.000	0.000	0.000	0.000	0.000	0.000	0.000	0.000	0.000	0.000	80	511	4443	4245	0.550	Error	Error	2640	1803	0	0	2519	1726	0	0	0	0
1	21	4	"TIF35"	"YDR429C"	5470	30700	100	7067	7157	2378	64	76	50	100	100	0	4017	3862	1796	135	144	41	97	97	0	0	0	0	0	0	0	0	0	0	0	0	0	0	0	0	0	0	0	1.804	1.903	1.830	2.352	2.066	1.757	0.910	0.000	0.000	0.000	0.000	0.000	0.000	0.000	0.000	0.000	0.000	0.000	0.000	0.000	0.000	80	519	10885	10820	0.851	Error	Error	7003	3882	0	0	7093	3727	0	0	0	0
1	1	5	"SBE2"	"YDR351W"	1480	30880	90	2829	2794	888	46	51	50	100	100	0	4062	3851	1287	113	115	31	100	100	0	0	0	0	0	0	0	0	0	0	0	0	0	0	0	0	0	0	0	0.705	0.735	0.743	0.747	1.332	0.719	0.919	0.000	0.000	0.000	0.000	0.000	0.000	0.000	0.000	0.000	0.000	0.000	0.000	0.000	0.000	52	414	6732	6486	-0.505	Error	Error	2783	3949	0	0	2748	3738	0	0	0	0
1	2	5	""	"YDR367W"	1670	30890	100	4942	4807	1643	48	49	13	100	100	0	4151	3837	1589	116	115	33	98	98	0	0	0	0	0	0	0	0	0	0	0	0	0	0	0	0	0	0	0	1.213	1.279	1.283	1.450	1.854	1.211	0.905	0.000	0.000	0.000	0.000	0.000	0.000	0.000	0.000	0.000	0.000	0.000	0.000	0.000	0.000	80	514	8929	8480	0.278	Error	Error	4894	4035	0	0	4759	3721	0	0	0	0
1	3	5	""	"YDR383C"	1870	30890	100	1977	1872	614	50	54	30	100	100	0	2251	2110	811	117	117	26	100	100	0	0	0	0	0	0	0	0	0	0	0	0	0	0	0	0	0	0	0	0.903	0.914	0.914	0.984	1.543	0.854	0.901	0.000	0.000	0.000	0.000	0.000	0.000	0.000	0.000	0.000	0.000	0.000	0.000	0.000	0.000	80	528	4061	3815	-0.147	Error	Error	1927	2134	0	0	1822	1993	0	0	0	0
1	4	5	"HPT1"	"YDR399W"	2080	30890	90	18026	16550	4568	50	57	52	100	100	0	7181	6522	2150	116	117	21	100	100	0	0	0	0	0	0	0	0	0	0	0	0	0	0	0	0	0	0	0	2.544	2.576	2.580	2.658	1.327	2.601	0.922	0.000	0.000	0.000	0.000	0.000	0.000	0.000	0.000	0.000	0.000	0.000	0.000	0.000	0.000	52	414	25041	22906	1.347	Error	Error	17976	7065	0	0	16500	6406	0	0	0	0
1	5	5	""	"YDR415C"	2260	30880	90	2295	2154	651	50	55	50	100	100	0	2920	2775	898	117	119	22	100	100	0	0	0	0	0	0	0	0	0	0	0	0	0	0	0	0	0	0	0	0.801	0.792	0.817	0.806	1.264	0.775	0.910	0.000	0.000	0.000	0.000	0.000	0.000	0.000	0.000	0.000	0.000	0.000	0.000	0.000	0.000	52	414	5048	4762	-0.320	Error	Error	2245	2803	0	0	2104	2658	0	0	0	0
1	6	5	""	"YDR431W"	2480	30890	90	833	783	224	51	51	11	100	100	0	943	870	277	117	118	19	96	96	0	0	0	0	0	0	0	0	0	0	0	0	0	0	0	0	0	0	0	0.947	0.972	0.976	0.998	1.308	0.913	0.894	0.000	0.000	0.000	0.000	0.000	0.000	0.000	0.000	0.000	0.000	0.000	0.000	0.000	0.000	52	414	1608	1485	-0.079	Error	Error	782	826	0	0	732	753	0	0	0	0
1	7	5	"TRR1"	"YDR353W"	2660	30890	90	11136	11069	3037	54	67	60	100	100	0	15555	14848	4145	125	160	278	100	100	0	0	0	0	0	0	0	0	0	0	0	0	0	0	0	0	0	0	0	0.718	0.748	0.741	0.752	1.226	0.711	0.913	0.000	0.000	0.000	0.000	0.000	0.000	0.000	0.000	0.000	0.000	0.000	0.000	0.000	0.000	52	414	26512	25738	-0.478	Error	Error	11082	15430	0	0	11015	14723	0	0	0	0
1	8	5	"XRS2"	"YDR369C"	2860	30890	90	628	882	609	56	63	28	100	100	0	940	1283	985	128	142	55	100	100	0	0	0	0	0	0	0	0	0	0	0	0	0	0	0	0	0	0	0	0.704	0.715	0.738	0.763	1.455	0.639	0.859	0.000	0.000	0.000	0.000	0.000	0.000	0.000	0.000	0.000	0.000	0.000	0.000	0.000	0.000	52	420	1384	1981	-0.505	Error	Error	572	812	0	0	826	1155	0	0	0	0
1	9	5	"EFT2"	"YDR385W"	3060	30890	90	34977	32977	7362	57	85	191	100	100	0	6311	5936	1612	130	150	174	100	100	0	0	0	0	0	0	0	0	0	0	0	0	0	0	0	0	0	0	0	5.650	5.670	5.690	5.787	1.239	5.452	0.931	0.000	0.000	0.000	0.000	0.000	0.000	0.000	0.000	0.000	0.000	0.000	0.000	0.000	0.000	52	420	41101	38726	2.498	Error	Error	34920	6181	0	0	32920	5806	0	0	0	0
1	10	5	""	"YDR401W"	3260	30890	90	687	642	165	59	67	31	100	100	0	716	686	204	127	138	53	100	100	0	0	0	0	0	0	0	0	0	0	0	0	0	0	0	0	0	0	0	1.066	1.043	1.057	1.063	1.373	0.942	0.857	0.000	0.000	0.000	0.000	0.000	0.000	0.000	0.000	0.000	0.000	0.000	0.000	0.000	0.000	52	420	1217	1142	0.092	Error	Error	628	589	0	0	583	559	0	0	0	0
1	11	5	""	"YDR417C"	3470	30890	100	32808	29939	9792	57	68	43	100	100	0	2783	2480	896	123	129	44	95	93	0	0	0	0	0	0	0	0	0	0	0	0	0	0	0	0	0	0	0	12.312	12.678	12.403	13.438	1.478	12.795	0.922	0.000	0.000	0.000	0.000	0.000	0.000	0.000	0.000	0.000	0.000	0.000	0.000	0.000	0.000	80	536	35411	32239	3.622	Error	Error	32751	2660	0	0	29882	2357	0	0	0	0
1	12	5	""	"YDR433W"	3660	30890	90	12553	11482	3839	62	82	79	100	100	0	2940	2475	977	125	137	84	100	100	0	0	0	0	0	0	0	0	0	0	0	0	0	0	0	0	0	0	0	4.437	4.860	4.668	5.040	1.368	4.640	0.924	0.000	0.000	0.000	0.000	0.000	0.000	0.000	0.000	0.000	0.000	0.000	0.000	0.000	0.000	52	414	15306	13770	2.150	Error	Error	12491	2815	0	0	11420	2350	0	0	0	0
1	13	5	""	"YER097W"	3860	30890	90	386	414	98	63	68	23	100	100	0	549	563	119	128	129	25	100	100	0	0	0	0	0	0	0	0	0	0	0	0	0	0	0	0	0	0	0	0.767	0.807	0.785	0.811	1.286	0.748	0.862	0.000	0.000	0.000	0.000	0.000	0.000	0.000	0.000	0.000	0.000	0.000	0.000	0.000	0.000	52	420	744	786	-0.382	Error	Error	323	421	0	0	351	435	0	0	0	0
1	14	5	""	"YER113C"	4070	30890	90	2318	2173	553	57	60	18	100	100	0	2087	2041	584	125	127	23	100	100	0	0	0	0	0	0	0	0	0	0	0	0	0	0	0	0	0	0	0	1.152	1.104	1.094	1.120	1.220	1.040	0.914	0.000	0.000	0.000	0.000	0.000	0.000	0.000	0.000	0.000	0.000	0.000	0.000	0.000	0.000	52	420	4223	4032	0.205	Error	Error	2261	1962	0	0	2116	1916	0	0	0	0
1	15	5	""	"YER128W"	4270	30890	90	1159	1131	396	51	53	13	100	100	0	1978	1983	782	123	125	22	100	100	0	0	0	0	0	0	0	0	0	0	0	0	0	0	0	0	0	0	0	0.597	0.581	0.591	0.595	1.233	0.548	0.879	0.000	0.000	0.000	0.000	0.000	0.000	0.000	0.000	0.000	0.000	0.000	0.000	0.000	0.000	52	406	2963	2940	-0.743	Error	Error	1108	1855	0	0	1080	1860	0	0	0	0
1	16	5	"UBP5"	"YER144C"	4440	30890	90	1443	1382	482	50	52	12	100	100	0	1488	1633	636	122	125	29	100	100	0	0	0	0	0	0	0	0	0	0	0	0	0	0	0	0	0	0	0	1.020	0.882	0.881	0.911	1.279	0.814	0.938	0.000	0.000	0.000	0.000	0.000	0.000	0.000	0.000	0.000	0.000	0.000	0.000	0.000	0.000	52	403	2759	2843	0.028	Error	Error	1393	1366	0	0	1332	1511	0	0	0	0
1	17	5	""	"YER160C"	4680	30890	90	1730	1613	594	49	51	13	100	100	0	23066	22163	9599	123	124	21	100	100	0	0	0	0	0	0	0	0	0	0	0	0	0	0	0	0	0	0	0	0.073	0.071	0.071	0.075	1.525	0.066	0.918	0.000	0.000	0.000	0.000	0.000	0.000	0.000	0.000	0.000	0.000	0.000	0.000	0.000	0.000	52	420	24624	23604	-3.771	Error	Error	1681	22943	0	0	1564	22040	0	0	0	0
1	18	5	"ECM32"	"YER176W"	4870	30890	90	1169	1230	501	50	51	13	100	100	0	1195	1187	447	121	123	21	100	100	0	0	0	0	0	0	0	0	0	0	0	0	0	0	0	0	0	0	0	1.042	1.107	1.080	1.118	1.292	1.094	0.925	0.000	0.000	0.000	0.000	0.000	0.000	0.000	0.000	0.000	0.000	0.000	0.000	0.000	0.000	52	400	2193	2246	0.059	Error	Error	1119	1074	0	0	1180	1066	0	0	0	0
1	19	5	"PRS2"	"YER099C"	5040	30890	90	3945	3798	1046	50	56	36	100	100	0	2836	2687	925	124	139	127	100	98	0	0	0	0	0	0	0	0	0	0	0	0	0	0	0	0	0	0	0	1.436	1.462	1.449	1.556	1.568	1.373	0.907	0.000	0.000	0.000	0.000	0.000	0.000	0.000	0.000	0.000	0.000	0.000	0.000	0.000	0.000	52	403	6607	6311	0.522	Error	Error	3895	2712	0	0	3748	2563	0	0	0	0
1	20	5	"SPR6"	"YER115C"	5270	30890	90	494	489	133	53	55	14	100	100	0	878	826	259	128	130	24	100	100	0	0	0	0	0	0	0	0	0	0	0	0	0	0	0	0	0	0	0	0.588	0.625	0.614	0.647	1.365	0.586	0.872	0.000	0.000	0.000	0.000	0.000	0.000	0.000	0.000	0.000	0.000	0.000	0.000	0.000	0.000	52	414	1191	1134	-0.766	Error	Error	441	750	0	0	436	698	0	0	0	0
1	21	5	""	"YER130C"	5460	30890	90	807	795	209	52	55	30	100	100	0	2098	2105	595	128	131	33	100	100	0	0	0	0	0	0	0	0	0	0	0	0	0	0	0	0	0	0	0	0.383	0.376	0.380	0.379	1.248	0.356	0.903	0.000	0.000	0.000	0.000	0.000	0.000	0.000	0.000	0.000	0.000	0.000	0.000	0.000	0.000	52	414	2725	2720	-1.384	Error	Error	755	1970	0	0	743	1977	0	0	0	0
1	1	6	"LSM5"	"YER146W"	1440	31080	90	7006	6228	1927	47	49	16	100	100	0	5256	4746	1587	111	113	24	100	100	0	0	0	0	0	0	0	0	0	0	0	0	0	0	0	0	0	0	0	1.353	1.334	1.355	1.365	1.294	1.289	0.931	0.000	0.000	0.000	0.000	0.000	0.000	0.000	0.000	0.000	0.000	0.000	0.000	0.000	0.000	52	384	12104	10816	0.436	Error	Error	6959	5145	0	0	6181	4635	0	0	0	0
1	2	6	"RAD4"	"YER162C"	1680	31080	90	1294	1256	266	48	49	18	100	100	0	2105	2033	450	114	115	20	100	100	0	0	0	0	0	0	0	0	0	0	0	0	0	0	0	0	0	0	0	0.626	0.629	0.656	0.633	1.249	0.622	0.922	0.000	0.000	0.000	0.000	0.000	0.000	0.000	0.000	0.000	0.000	0.000	0.000	0.000	0.000	52	400	3237	3127	-0.676	Error	Error	1246	1991	0	0	1208	1919	0	0	0	0
1	3	6	"PDA1"	"YER178W"	1850	31080	90	12220	11139	2966	48	53	34	100	100	0	9704	8963	2532	117	131	150	100	100	0	0	0	0	0	0	0	0	0	0	0	0	0	0	0	0	0	0	0	1.270	1.254	1.282	1.265	1.184	1.186	0.944	0.000	0.000	0.000	0.000	0.000	0.000	0.000	0.000	0.000	0.000	0.000	0.000	0.000	0.000	52	401	21759	19937	0.344	Error	Error	12172	9587	0	0	11091	8846	0	0	0	0
1	4	6	"AST2"	"YER101C"	2070	31090	100	1269	1199	342	50	52	13	100	100	0	2267	2196	703	119	122	24	100	100	0	0	0	0	0	0	0	0	0	0	0	0	0	0	0	0	0	0	0	0.568	0.553	0.546	0.569	1.346	0.528	0.924	0.000	0.000	0.000	0.000	0.000	0.000	0.000	0.000	0.000	0.000	0.000	0.000	0.000	0.000	80	527	3367	3226	-0.817	Error	Error	1219	2148	0	0	1149	2077	0	0	0	0
1	5	6	"RPL23B"	"YER117W"	2270	31090	100	30651	25978	8923	55	59	20	100	100	0	3181	2709	1051	125	129	27	100	100	0	0	0	0	0	0	0	0	0	0	0	0	0	0	0	0	0	0	0	10.012	10.032	10.131	10.900	1.576	10.060	0.921	0.000	0.000	0.000	0.000	0.000	0.000	0.000	0.000	0.000	0.000	0.000	0.000	0.000	0.000	80	518	33652	28507	3.324	Error	Error	30596	3056	0	0	25923	2584	0	0	0	0
1	6	6	"PMD1"	"YER132C"	2460	31090	90	3382	3081	1175	52	56	18	100	100	0	2652	2622	1142	120	122	21	100	100	0	0	0	0	0	0	0	0	0	0	0	0	0	0	0	0	0	0	0	1.315	1.211	1.252	1.259	1.323	1.228	0.912	0.000	0.000	0.000	0.000	0.000	0.000	0.000	0.000	0.000	0.000	0.000	0.000	0.000	0.000	52	414	5862	5531	0.395	Error	Error	3330	2532	0	0	3029	2502	0	0	0	0
1	7	6	"SPT15"	"YER148W"	2680	31090	100	7008	6717	2363	55	61	23	100	100	0	8969	8470	2833	124	131	35	100	100	0	0	0	0	0	0	0	0	0	0	0	0	0	0	0	0	0	0	0	0.786	0.798	0.821	0.807	1.459	0.804	0.922	0.000	0.000	0.000	0.000	0.000	0.000	0.000	0.000	0.000	0.000	0.000	0.000	0.000	0.000	80	522	15798	15008	-0.347	Error	Error	6953	8845	0	0	6662	8346	0	0	0	0
1	8	6	"CHD1"	"YER164W"	2870	31090	100	1722	1856	1142	58	63	23	100	100	0	1584	1678	972	124	132	37	98	97	0	0	0	0	0	0	0	0	0	0	0	0	0	0	0	0	0	0	0	1.140	1.157	1.156	1.174	1.578	1.174	0.910	0.000	0.000	0.000	0.000	0.000	0.000	0.000	0.000	0.000	0.000	0.000	0.000	0.000	0.000	80	505	3124	3352	0.189	Error	Error	1664	1460	0	0	1798	1554	0	0	0	0
1	9	6	"ISC10"	"YER180C"	3070	31090	100	2595	2481	836	57	63	22	100	100	0	3356	3216	1064	127	136	41	100	100	0	0	0	0	0	0	0	0	0	0	0	0	0	0	0	0	0	0	0	0.786	0.785	0.823	0.792	1.361	0.777	0.914	0.000	0.000	0.000	0.000	0.000	0.000	0.000	0.000	0.000	0.000	0.000	0.000	0.000	0.000	80	512	5767	5513	-0.347	Error	Error	2538	3229	0	0	2424	3089	0	0	0	0
1	10	6	"SSA4"	"YER103W"	3270	31090	100	14198	12191	4804	57	61	22	100	100	0	17540	15753	5487	128	139	45	100	100	0	0	0	0	0	0	0	0	0	0	0	0	0	0	0	0	0	0	0	0.812	0.777	0.779	0.783	1.566	0.779	0.917	0.000	0.000	0.000	0.000	0.000	0.000	0.000	0.000	0.000	0.000	0.000	0.000	0.000	0.000	80	513	31553	27759	-0.300	Error	Error	14141	17412	0	0	12134	15625	0	0	0	0
1	11	6	""	"YER119C"	3460	31090	90	1114	1047	273	54	57	19	100	100	0	1491	1399	435	125	137	67	100	100	0	0	0	0	0	0	0	0	0	0	0	0	0	0	0	0	0	0	0	0.776	0.779	0.775	0.813	1.415	0.722	0.912	0.000	0.000	0.000	0.000	0.000	0.000	0.000	0.000	0.000	0.000	0.000	0.000	0.000	0.000	52	414	2426	2267	-0.366	Error	Error	1060	1366	0	0	993	1274	0	0	0	0
1	12	6	""	"YER134C"	3680	31090	100	1544	1396	495	53	55	15	100	100	0	2201	2092	603	124	130	34	100	100	0	0	0	0	0	0	0	0	0	0	0	0	0	0	0	0	0	0	0	0.718	0.682	0.704	0.643	1.446	0.698	0.927	0.000	0.000	0.000	0.000	0.000	0.000	0.000	0.000	0.000	0.000	0.000	0.000	0.000	0.000	80	521	3568	3311	-0.478	Error	Error	1491	2077	0	0	1343	1968	0	0	0	0
1	13	6	"SPI1"	"YER150W"	3870	31090	100	1241	1117	324	56	58	16	100	100	0	5826	5597	2019	136	150	59	100	100	0	0	0	0	0	0	0	0	0	0	0	0	0	0	0	0	0	0	0	0.208	0.194	0.205	0.206	1.486	0.177	0.898	0.000	0.000	0.000	0.000	0.000	0.000	0.000	0.000	0.000	0.000	0.000	0.000	0.000	0.000	80	520	6875	6522	-2.264	Error	Error	1185	5690	0	0	1061	5461	0	0	0	0
1	14	6	""	"YER166W"	4070	31090	90	251	245	127	52	54	15	88	88	0	575	521	311	133	150	65	75	75	0	0	0	0	0	0	0	0	0	0	0	0	0	0	0	0	0	0	0	0.450	0.497	0.462	0.475	1.695	0.412	0.767	0.000	0.000	0.000	0.000	0.000	0.000	0.000	0.000	0.000	0.000	0.000	0.000	0.000	0.000	52	420	641	581	-1.151	Error	Error	199	442	0	0	193	388	0	0	0	0
1	15	6	""	"YER182W"	4260	31090	90	3035	2826	977	51	52	13	100	100	0	6748	6550	2489	131	141	86	100	100	0	0	0	0	0	0	0	0	0	0	0	0	0	0	0	0	0	0	0	0.451	0.432	0.426	0.442	1.323	0.389	0.912	0.000	0.000	0.000	0.000	0.000	0.000	0.000	0.000	0.000	0.000	0.000	0.000	0.000	0.000	52	420	9601	9194	-1.149	Error	Error	2984	6617	0	0	2775	6419	0	0	0	0
1	16	6	"AMS1"	"YGL156W"	4460	31090	90	920	949	325	49	51	11	100	100	0	4069	4174	2104	131	135	37	100	100	0	0	0	0	0	0	0	0	0	0	0	0	0	0	0	0	0	0	0	0.221	0.223	0.216	0.244	1.471	0.188	0.892	0.000	0.000	0.000	0.000	0.000	0.000	0.000	0.000	0.000	0.000	0.000	0.000	0.000	0.000	52	420	4809	4943	-2.177	Error	Error	871	3938	0	0	900	4043	0	0	0	0
1	17	6	"NUP49"	"YGL172W"	4660	31090	90	2254	2062	550	51	53	18	100	100	0	2773	2517	854	131	142	93	100	100	0	0	0	0	0	0	0	0	0	0	0	0	0	0	0	0	0	0	0	0.834	0.843	0.831	0.879	1.347	0.783	0.918	0.000	0.000	0.000	0.000	0.000	0.000	0.000	0.000	0.000	0.000	0.000	0.000	0.000	0.000	52	420	4845	4397	-0.262	Error	Error	2203	2642	0	0	2011	2386	0	0	0	0
1	18	6	""	"YGL188C"	4860	31090	90	7745	7087	2515	55	79	207	100	100	0	11585	9988	4342	131	230	840	98	96	0	0	0	0	0	0	0	0	0	0	0	0	0	0	0	0	0	0	0	0.671	0.713	0.669	0.757	1.582	0.655	0.920	0.000	0.000	0.000	0.000	0.000	0.000	0.000	0.000	0.000	0.000	0.000	0.000	0.000	0.000	52	414	19144	16889	-0.575	Error	Error	7690	11454	0	0	7032	9857	0	0	0	0
1	19	6	""	"YGL204C"	5050	31090	100	931	950	341	52	71	183	100	90	0	1161	1260	447	125	202	740	88	21	0	0	0	0	0	0	0	0	0	0	0	0	0	0	0	0	0	0	0	0.848	0.791	0.818	0.797	1.412	0.794	0.888	0.000	0.000	0.000	0.000	0.000	0.000	0.000	0.000	0.000	0.000	0.000	0.000	0.000	0.000	80	534	1915	2033	-0.237	Error	Error	879	1036	0	0	898	1135	0	0	0	0
1	20	6	""	"YGL220W"	5260	31090	90	5452	5187	1674	52	65	113	100	100	0	4284	4022	1611	126	160	276	100	98	0	0	0	0	0	0	0	0	0	0	0	0	0	0	0	0	0	0	0	1.299	1.318	1.271	1.392	1.493	1.265	0.925	0.000	0.000	0.000	0.000	0.000	0.000	0.000	0.000	0.000	0.000	0.000	0.000	0.000	0.000	52	420	9558	9031	0.377	Error	Error	5400	4158	0	0	5135	3896	0	0	0	0
1	21	6	"MTO1"	"YGL236C"	5470	31090	90	2259	2056	667	53	55	13	100	100	0	1569	1452	492	131	133	24	100	98	0	0	0	0	0	0	0	0	0	0	0	0	0	0	0	0	0	0	0	1.534	1.516	1.484	1.610	1.570	1.437	0.887	0.000	0.000	0.000	0.000	0.000	0.000	0.000	0.000	0.000	0.000	0.000	0.000	0.000	0.000	52	420	3644	3324	0.617	Error	Error	2206	1438	0	0	2003	1321	0	0	0	0
1	1	7	"RCK1"	"YGL158W"	1470	31280	90	1783	1781	346	45	46	10	100	100	0	395	397	120	111	112	19	96	96	0	0	0	0	0	0	0	0	0	0	0	0	0	0	0	0	0	0	0	6.120	6.070	6.214	6.175	1.336	6.590	0.800	0.000	0.000	0.000	0.000	0.000	0.000	0.000	0.000	0.000	0.000	0.000	0.000	0.000	0.000	52	420	2022	2022	2.613	Error	Error	1738	284	0	0	1736	286	0	0	0	0
1	2	7	""	"YGL174W"	1670	31280	90	1960	1944	459	47	48	11	100	100	0	2105	2084	530	113	115	22	100	100	0	0	0	0	0	0	0	0	0	0	0	0	0	0	0	0	0	0	0	0.960	0.962	0.947	0.979	1.238	0.945	0.913	0.000	0.000	0.000	0.000	0.000	0.000	0.000	0.000	0.000	0.000	0.000	0.000	0.000	0.000	52	420	3905	3868	-0.058	Error	Error	1913	1992	0	0	1897	1971	0	0	0	0
1	3	7	"CDC55"	"YGL190C"	1870	31280	90	3786	3681	1378	47	48	11	100	100	0	3534	3245	1316	114	115	20	100	100	0	0	0	0	0	0	0	0	0	0	0	0	0	0	0	0	0	0	0	1.093	1.161	1.167	1.188	1.377	1.131	0.941	0.000	0.000	0.000	0.000	0.000	0.000	0.000	0.000	0.000	0.000	0.000	0.000	0.000	0.000	52	420	7159	6765	0.129	Error	Error	3739	3420	0	0	3634	3131	0	0	0	0
1	4	7	"CHC1"	"YGL206C"	2080	31280	90	345	428	209	52	54	16	100	100	0	476	612	312	121	126	30	100	100	0	0	0	0	0	0	0	0	0	0	0	0	0	0	0	0	0	0	0	0.825	0.766	0.738	0.787	1.410	0.716	0.866	0.000	0.000	0.000	0.000	0.000	0.000	0.000	0.000	0.000	0.000	0.000	0.000	0.000	0.000	52	414	648	867	-0.277	Error	Error	293	355	0	0	376	491	0	0	0	0
1	5	7	""	"YGL222C"	2270	31280	90	1186	1074	346	56	60	20	100	100	0	1503	1377	476	130	137	34	100	100	0	0	0	0	0	0	0	0	0	0	0	0	0	0	0	0	0	0	0	0.823	0.816	0.811	0.843	1.364	0.758	0.921	0.000	0.000	0.000	0.000	0.000	0.000	0.000	0.000	0.000	0.000	0.000	0.000	0.000	0.000	52	414	2503	2265	-0.281	Error	Error	1130	1373	0	0	1018	1247	0	0	0	0
1	6	7	"CSE1"	"YGL238W"	2470	31280	90	7806	6729	2363	51	52	13	100	100	0	4609	4120	1558	120	121	19	100	100	0	0	0	0	0	0	0	0	0	0	0	0	0	0	0	0	0	0	0	1.728	1.669	1.665	1.776	1.691	1.632	0.923	0.000	0.000	0.000	0.000	0.000	0.000	0.000	0.000	0.000	0.000	0.000	0.000	0.000	0.000	52	414	12244	10678	0.789	Error	Error	7755	4489	0	0	6678	4000	0	0	0	0
1	7	7	""	"YGL160W"	2650	31280	90	4269	4102	926	53	59	33	100	100	0	3537	3513	891	123	132	53	100	100	0	0	0	0	0	0	0	0	0	0	0	0	0	0	0	0	0	0	0	1.235	1.194	1.152	1.206	1.236	1.142	0.913	0.000	0.000	0.000	0.000	0.000	0.000	0.000	0.000	0.000	0.000	0.000	0.000	0.000	0.000	52	410	7630	7439	0.304	Error	Error	4216	3414	0	0	4049	3390	0	0	0	0
1	8	7	""	"YGL176C"	2880	31290	100	1513	1445	463	55	57	16	100	100	0	1532	1528	490	122	125	25	98	98	0	0	0	0	0	0	0	0	0	0	0	0	0	0	0	0	0	0	0	1.034	0.989	1.019	1.034	1.821	1.010	0.897	0.000	0.000	0.000	0.000	0.000	0.000	0.000	0.000	0.000	0.000	0.000	0.000	0.000	0.000	80	504	2868	2796	0.048	Error	Error	1458	1410	0	0	1390	1406	0	0	0	0
1	9	7	"IME4"	"YGL192W"	3070	31290	100	712	685	227	53	55	14	100	100	0	2249	2192	701	121	124	26	100	100	0	0	0	0	0	0	0	0	0	0	0	0	0	0	0	0	0	0	0	0.310	0.305	0.323	0.300	1.482	0.297	0.884	0.000	0.000	0.000	0.000	0.000	0.000	0.000	0.000	0.000	0.000	0.000	0.000	0.000	0.000	80	488	2787	2703	-1.691	Error	Error	659	2128	0	0	632	2071	0	0	0	0
1	10	7	"SIP2"	"YGL208W"	3260	31290	100	1354	1318	374	55	58	17	100	100	0	1910	1887	583	128	136	41	100	100	0	0	0	0	0	0	0	0	0	0	0	0	0	0	0	0	0	0	0	0.729	0.718	0.734	0.724	1.274	0.697	0.902	0.000	0.000	0.000	0.000	0.000	0.000	0.000	0.000	0.000	0.000	0.000	0.000	0.000	0.000	80	505	3081	3022	-0.456	Error	Error	1299	1782	0	0	1263	1759	0	0	0	0
1	11	7	""	"YGL224C"	3470	31290	100	2916	2795	774	56	60	20	100	100	0	3892	3727	1377	130	142	51	100	98	0	0	0	0	0	0	0	0	0	0	0	0	0	0	0	0	0	0	0	0.760	0.761	0.740	0.852	1.727	0.686	0.911	0.000	0.000	0.000	0.000	0.000	0.000	0.000	0.000	0.000	0.000	0.000	0.000	0.000	0.000	80	513	6622	6336	-0.395	Error	Error	2860	3762	0	0	2739	3597	0	0	0	0
1	12	7	"DOC1"	"YGL240W"	3660	31290	100	950	889	293	55	59	20	100	100	0	1183	1132	398	128	138	42	100	98	0	0	0	0	0	0	0	0	0	0	0	0	0	0	0	0	0	0	0	0.848	0.831	0.858	0.874	1.453	0.817	0.900	0.000	0.000	0.000	0.000	0.000	0.000	0.000	0.000	0.000	0.000	0.000	0.000	0.000	0.000	80	513	1950	1838	-0.237	Error	Error	895	1055	0	0	834	1004	0	0	0	0
1	13	7	"SUT1"	"YGL162W"	3870	31290	90	630	601	117	56	60	19	100	100	0	480	477	109	130	139	49	100	100	0	0	0	0	0	0	0	0	0	0	0	0	0	0	0	0	0	0	0	1.640	1.571	1.581	1.618	1.349	1.530	0.798	0.000	0.000	0.000	0.000	0.000	0.000	0.000	0.000	0.000	0.000	0.000	0.000	0.000	0.000	52	408	924	892	0.714	Error	Error	574	350	0	0	545	347	0	0	0	0
1	14	7	"MPT5"	"YGL178W"	4050	31290	80	809	813	212	52	55	18	100	100	0	963	933	269	126	131	34	100	100	0	0	0	0	0	0	0	0	0	0	0	0	0	0	0	0	0	0	0	0.904	0.943	0.975	0.971	1.292	0.911	0.905	0.000	0.000	0.000	0.000	0.000	0.000	0.000	0.000	0.000	0.000	0.000	0.000	0.000	0.000	52	340	1594	1568	-0.145	Error	Error	757	837	0	0	761	807	0	0	0	0
1	15	7	"HOS2"	"YGL194C"	4260	31290	90	633	648	176	52	55	22	100	100	0	854	832	256	125	135	71	100	98	0	0	0	0	0	0	0	0	0	0	0	0	0	0	0	0	0	0	0	0.797	0.843	0.815	0.876	1.368	0.806	0.880	0.000	0.000	0.000	0.000	0.000	0.000	0.000	0.000	0.000	0.000	0.000	0.000	0.000	0.000	52	420	1310	1303	-0.327	Error	Error	581	729	0	0	596	707	0	0	0	0
1	16	7	"YPT32"	"YGL210W"	4460	31290	90	2464	2341	577	52	54	14	100	100	0	3825	3648	988	126	130	30	100	100	0	0	0	0	0	0	0	0	0	0	0	0	0	0	0	0	0	0	0	0.652	0.650	0.635	0.654	1.188	0.610	0.895	0.000	0.000	0.000	0.000	0.000	0.000	0.000	0.000	0.000	0.000	0.000	0.000	0.000	0.000	52	420	6111	5811	-0.617	Error	Error	2412	3699	0	0	2289	3522	0	0	0	0
1	17	7	""	"YGL226W"	4650	31290	90	946	879	290	53	54	13	100	100	0	2549	2343	899	127	132	32	100	100	0	0	0	0	0	0	0	0	0	0	0	0	0	0	0	0	0	0	0	0.369	0.373	0.375	0.391	1.459	0.350	0.903	0.000	0.000	0.000	0.000	0.000	0.000	0.000	0.000	0.000	0.000	0.000	0.000	0.000	0.000	52	420	3315	3042	-1.439	Error	Error	893	2422	0	0	826	2216	0	0	0	0
1	18	7	""	"YGL242C"	4870	31300	100	2654	2475	678	56	60	20	100	100	0	3998	3794	1079	133	141	39	100	100	0	0	0	0	0	0	0	0	0	0	0	0	0	0	0	0	0	0	0	0.672	0.661	0.660	0.663	1.241	0.639	0.926	0.000	0.000	0.000	0.000	0.000	0.000	0.000	0.000	0.000	0.000	0.000	0.000	0.000	0.000	80	524	6463	6080	-0.573	Error	Error	2598	3865	0	0	2419	3661	0	0	0	0
1	19	7	""	"YGR277C"	5060	31300	100	1271	1269	389	51	55	18	100	100	0	1560	1674	608	130	137	34	100	100	0	0	0	0	0	0	0	0	0	0	0	0	0	0	0	0	0	0	0	0.853	0.789	0.785	0.803	1.272	0.749	0.883	0.000	0.000	0.000	0.000	0.000	0.000	0.000	0.000	0.000	0.000	0.000	0.000	0.000	0.000	80	505	2650	2762	-0.229	Error	Error	1220	1430	0	0	1218	1544	0	0	0	0
1	20	7	""	"YGR293C"	5260	31300	100	932	913	312	50	53	16	100	100	0	962	928	330	126	130	30	100	98	0	0	0	0	0	0	0	0	0	0	0	0	0	0	0	0	0	0	0	1.055	1.076	1.087	1.146	1.482	1.052	0.921	0.000	0.000	0.000	0.000	0.000	0.000	0.000	0.000	0.000	0.000	0.000	0.000	0.000	0.000	80	533	1718	1665	0.077	Error	Error	882	836	0	0	863	802	0	0	0	0
1	21	7	""	"YHL013C"	5470	31290	90	921	923	204	59	68	29	100	100	0	918	909	245	141	153	47	100	100	0	0	0	0	0	0	0	0	0	0	0	0	0	0	0	0	0	0	0	1.109	1.125	1.101	1.168	1.306	1.110	0.881	0.000	0.000	0.000	0.000	0.000	0.000	0.000	0.000	0.000	0.000	0.000	0.000	0.000	0.000	52	420	1639	1632	0.150	Error	Error	862	777	0	0	864	768	0	0	0	0
1	1	8	""	"YHL029C"	1470	31480	100	2645	2499	651	45	46	11	100	100	0	2722	2623	726	112	112	19	100	100	0	0	0	0	0	0	0	0	0	0	0	0	0	0	0	0	0	0	0	0.996	0.977	0.986	0.986	1.265	0.961	0.945	0.000	0.000	0.000	0.000	0.000	0.000	0.000	0.000	0.000	0.000	0.000	0.000	0.000	0.000	80	534	5210	4965	-0.006	Error	Error	2600	2610	0	0	2454	2511	0	0	0	0
1	2	8	""	"YHL045W"	1670	31480	90	569	512	161	48	49	11	100	100	0	734	698	201	115	116	28	100	98	0	0	0	0	0	0	0	0	0	0	0	0	0	0	0	0	0	0	0	0.842	0.796	0.809	0.791	1.346	0.753	0.889	0.000	0.000	0.000	0.000	0.000	0.000	0.000	0.000	0.000	0.000	0.000	0.000	0.000	0.000	52	420	1140	1047	-0.249	Error	Error	521	619	0	0	464	583	0	0	0	0
1	3	8	"RPL27A"	"YHR010W"	1870	31480	90	32505	28838	8135	49	53	29	100	100	0	3598	3308	959	115	117	20	100	100	0	0	0	0	0	0	0	0	0	0	0	0	0	0	0	0	0	0	0	9.318	9.016	9.232	9.156	1.217	9.045	0.924	0.000	0.000	0.000	0.000	0.000	0.000	0.000	0.000	0.000	0.000	0.000	0.000	0.000	0.000	52	420	35939	31982	3.220	Error	Error	32456	3483	0	0	28789	3193	0	0	0	0
1	4	8	"SCW4"	"YGR279C"	2070	31480	90	15630	14937	4165	52	59	38	100	100	0	19699	18627	5577	122	140	188	100	100	0	0	0	0	0	0	0	0	0	0	0	0	0	0	0	0	0	0	0	0.796	0.804	0.806	0.815	1.191	0.781	0.927	0.000	0.000	0.000	0.000	0.000	0.000	0.000	0.000	0.000	0.000	0.000	0.000	0.000	0.000	52	420	35155	33390	-0.330	Error	Error	15578	19577	0	0	14885	18505	0	0	0	0
1	5	8	"COS6"	"YGR295C"	2270	31480	90	4258	3762	1107	55	58	17	100	100	0	20389	18653	6069	131	136	32	100	100	0	0	0	0	0	0	0	0	0	0	0	0	0	0	0	0	0	0	0	0.207	0.200	0.205	0.204	1.248	0.179	0.908	0.000	0.000	0.000	0.000	0.000	0.000	0.000	0.000	0.000	0.000	0.000	0.000	0.000	0.000	52	414	24461	22229	-2.269	Error	Error	4203	20258	0	0	3707	18522	0	0	0	0
1	6	8	"RPS20"	"YHL015W"	2450	31480	90	42564	39729	8281	58	89	126	100	100	0	2853	2673	640	127	131	35	100	100	0	0	0	0	0	0	0	0	0	0	0	0	0	0	0	0	0	0	0	15.593	15.582	15.769	15.802	1.204	15.270	0.939	0.000	0.000	0.000	0.000	0.000	0.000	0.000	0.000	0.000	0.000	0.000	0.000	0.000	0.000	52	414	45232	42217	3.963	Error	Error	42506	2726	0	0	39671	2546	0	0	0	0
1	7	8	"GOS1"	"YHL031C"	2670	31490	100	4113	4141	1605	61	80	49	100	100	0	3756	3751	1808	127	132	35	98	98	0	0	0	0	0	0	0	0	0	0	0	0	0	0	0	0	0	0	0	1.117	1.126	1.111	1.263	1.763	0.997	0.899	0.000	0.000	0.000	0.000	0.000	0.000	0.000	0.000	0.000	0.000	0.000	0.000	0.000	0.000	80	525	7681	7704	0.159	Error	Error	4052	3629	0	0	4080	3624	0	0	0	0
1	8	8	""	"YHL047C"	2860	31480	100	3836	3270	1366	56	64	31	100	100	0	1406	1272	482	124	131	37	98	96	0	0	0	0	0	0	0	0	0	0	0	0	0	0	0	0	0	0	0	2.949	2.800	2.781	2.814	1.410	2.875	0.944	0.000	0.000	0.000	0.000	0.000	0.000	0.000	0.000	0.000	0.000	0.000	0.000	0.000	0.000	80	511	5062	4362	1.560	Error	Error	3780	1282	0	0	3214	1148	0	0	0	0
1	9	8	"VPS29"	"YHR012W"	3070	31480	90	2792	2705	490	52	56	18	100	100	0	4027	3903	904	123	126	28	100	100	0	0	0	0	0	0	0	0	0	0	0	0	0	0	0	0	0	0	0	0.702	0.702	0.687	0.713	1.234	0.662	0.903	0.000	0.000	0.000	0.000	0.000	0.000	0.000	0.000	0.000	0.000	0.000	0.000	0.000	0.000	52	414	6644	6433	-0.511	Error	Error	2740	3904	0	0	2653	3780	0	0	0	0
1	10	8	"YOR1"	"YGR281W"	3260	31480	90	5366	4780	1583	55	59	19	100	100	0	6298	5689	2083	127	132	31	100	100	0	0	0	0	0	0	0	0	0	0	0	0	0	0	0	0	0	0	0	0.861	0.850	0.852	0.872	1.290	0.811	0.937	0.000	0.000	0.000	0.000	0.000	0.000	0.000	0.000	0.000	0.000	0.000	0.000	0.000	0.000	52	414	11482	10287	-0.217	Error	Error	5311	6171	0	0	4725	5562	0	0	0	0
1	11	8	"RPL14B"	"YHL001W"	3460	31490	100	35110	31734	9418	57	65	32	100	100	0	2871	2571	905	126	130	34	97	97	0	0	0	0	0	0	0	0	0	0	0	0	0	0	0	0	0	0	0	12.770	12.956	12.460	13.433	1.414	12.913	0.935	0.000	0.000	0.000	0.000	0.000	0.000	0.000	0.000	0.000	0.000	0.000	0.000	0.000	0.000	80	529	37798	34122	3.675	Error	Error	35053	2745	0	0	31677	2445	0	0	0	0
1	12	8	""	"YHL017W"	3670	31480	90	2822	3089	869	57	75	78	100	100	0	2124	2198	766	124	137	103	100	98	0	0	0	0	0	0	0	0	0	0	0	0	0	0	0	0	0	0	0	1.383	1.462	1.485	1.538	1.400	1.382	0.906	0.000	0.000	0.000	0.000	0.000	0.000	0.000	0.000	0.000	0.000	0.000	0.000	0.000	0.000	52	408	4765	5106	0.467	Error	Error	2765	2000	0	0	3032	2074	0	0	0	0
1	13	8	"RPL8A"	"YHL033C"	3860	31480	110	43241	38076	12889	58	86	84	100	100	0	1880	1669	553	125	136	89	92	92	0	0	0	0	0	0	0	0	0	0	0	0	0	0	0	0	0	0	0	24.606	24.623	24.921	24.656	1.363	25.369	0.938	0.000	0.000	0.000	0.000	0.000	0.000	0.000	0.000	0.000	0.000	0.000	0.000	0.000	0.000	80	578	44938	39562	4.621	Error	Error	43183	1755	0	0	38018	1544	0	0	0	0
1	14	8	""	"YHL049C"	4060	31490	100	1552	1540	328	65	86	60	100	100	0	2377	2264	701	131	140	45	100	98	0	0	0	0	0	0	0	0	0	0	0	0	0	0	0	0	0	0	0	0.662	0.692	0.683	0.754	1.544	0.638	0.925	0.000	0.000	0.000	0.000	0.000	0.000	0.000	0.000	0.000	0.000	0.000	0.000	0.000	0.000	80	535	3733	3608	-0.595	Error	Error	1487	2246	0	0	1475	2133	0	0	0	0
1	15	8	"SPO13"	"YHR014W"	4280	31490	100	475	459	98	58	67	30	100	100	0	667	630	162	129	139	41	98	97	0	0	0	0	0	0	0	0	0	0	0	0	0	0	0	0	0	0	0	0.775	0.800	0.811	0.858	1.558	0.767	0.878	0.000	0.000	0.000	0.000	0.000	0.000	0.000	0.000	0.000	0.000	0.000	0.000	0.000	0.000	80	535	955	902	-0.368	Error	Error	417	538	0	0	401	501	0	0	0	0
1	16	8	""	"YGR283C"	4480	31490	100	1528	1562	461	57	63	27	100	100	0	1809	1797	561	129	135	32	100	98	0	0	0	0	0	0	0	0	0	0	0	0	0	0	0	0	0	0	0	0.876	0.902	0.901	0.936	1.441	0.872	0.900	0.000	0.000	0.000	0.000	0.000	0.000	0.000	0.000	0.000	0.000	0.000	0.000	0.000	0.000	80	521	3151	3173	-0.192	Error	Error	1471	1680	0	0	1505	1668	0	0	0	0
1	17	8	"LAG1"	"YHL003C"	4680	31490	100	3850	3433	1199	62	66	23	100	100	0	3162	2881	991	135	140	34	100	100	0	0	0	0	0	0	0	0	0	0	0	0	0	0	0	0	0	0	0	1.251	1.228	1.257	1.253	1.490	1.251	0.919	0.000	0.000	0.000	0.000	0.000	0.000	0.000	0.000	0.000	0.000	0.000	0.000	0.000	0.000	80	524	6815	6117	0.324	Error	Error	3788	3027	0	0	3371	2746	0	0	0	0
1	18	8	"APM2"	"YHL019C"	4870	31490	90	1943	1808	541	62	64	20	100	100	0	1674	1613	474	136	145	57	100	100	0	0	0	0	0	0	0	0	0	0	0	0	0	0	0	0	0	0	0	1.223	1.182	1.172	1.186	1.252	1.239	0.890	0.000	0.000	0.000	0.000	0.000	0.000	0.000	0.000	0.000	0.000	0.000	0.000	0.000	0.000	52	408	3419	3223	0.290	Error	Error	1881	1538	0	0	1746	1477	0	0	0	0
1	19	8	""	"YHL035C"	5070	31490	90	3045	2829	747	52	54	13	100	100	0	2609	2615	740	128	131	26	100	100	0	0	0	0	0	0	0	0	0	0	0	0	0	0	0	0	0	0	0	1.206	1.117	1.092	1.129	1.247	1.063	0.928	0.000	0.000	0.000	0.000	0.000	0.000	0.000	0.000	0.000	0.000	0.000	0.000	0.000	0.000	52	408	5474	5264	0.271	Error	Error	2993	2481	0	0	2777	2487	0	0	0	0
1	20	8	""	"YHR001W"	5250	31490	90	1169	1153	192	56	58	16	100	100	0	1767	1722	353	131	139	50	100	100	0	0	0	0	0	0	0	0	0	0	0	0	0	0	0	0	0	0	0	0.680	0.690	0.685	0.697	1.189	0.648	0.909	0.000	0.000	0.000	0.000	0.000	0.000	0.000	0.000	0.000	0.000	0.000	0.000	0.000	0.000	52	408	2749	2688	-0.556	Error	Error	1113	1636	0	0	1097	1591	0	0	0	0
1	21	8	"YSC84"	"YHR016C"	5470	31490	80	1585	1513	455	62	63	15	100	100	0	1886	1869	524	146	146	29	100	100	0	0	0	0	0	0	0	0	0	0	0	0	0	0	0	0	0	0	0	0.875	0.842	0.860	0.843	1.270	0.799	0.924	0.000	0.000	0.000	0.000	0.000	0.000	0.000	0.000	0.000	0.000	0.000	0.000	0.000	0.000	52	340	3263	3174	-0.192	Error	Error	1523	1740	0	0	1451	1723	0	0	0	0
1	1	9	""	"YIL087C"	1470	31680	100	1501	1455	450	44	46	9	100	100	0	4519	4518	1438	113	113	18	100	100	0	0	0	0	0	0	0	0	0	0	0	0	0	0	0	0	0	0	0	0.331	0.320	0.329	0.320	1.442	0.302	0.894	0.000	0.000	0.000	0.000	0.000	0.000	0.000	0.000	0.000	0.000	0.000	0.000	0.000	0.000	80	527	5863	5816	-1.596	Error	Error	1457	4406	0	0	1411	4405	0	0	0	0
1	2	9	""	"YIL103W"	1680	31680	100	2351	2403	632	47	53	81	100	100	0	1942	2012	471	117	127	125	100	100	0	0	0	0	0	0	0	0	0	0	0	0	0	0	0	0	0	0	0	1.262	1.243	1.267	1.231	1.282	1.248	0.910	0.000	0.000	0.000	0.000	0.000	0.000	0.000	0.000	0.000	0.000	0.000	0.000	0.000	0.000	80	528	4129	4251	0.336	Error	Error	2304	1825	0	0	2356	1895	0	0	0	0
1	3	9	"RPI1"	"YIL119C"	1880	31680	100	2056	1971	671	48	54	82	100	100	0	2787	2613	918	116	127	127	97	97	0	0	0	0	0	0	0	0	0	0	0	0	0	0	0	0	0	0	0	0.752	0.770	0.775	0.830	1.740	0.753	0.913	0.000	0.000	0.000	0.000	0.000	0.000	0.000	0.000	0.000	0.000	0.000	0.000	0.000	0.000	80	512	4679	4420	-0.412	Error	Error	2008	2671	0	0	1923	2497	0	0	0	0
1	4	9	""	"YIL135C"	2060	31680	80	2042	1975	550	48	48	10	100	100	0	2592	2512	737	117	118	20	100	100	0	0	0	0	0	0	0	0	0	0	0	0	0	0	0	0	0	0	0	0.806	0.805	0.819	0.818	1.238	0.767	0.928	0.000	0.000	0.000	0.000	0.000	0.000	0.000	0.000	0.000	0.000	0.000	0.000	0.000	0.000	52	334	4469	4322	-0.312	Error	Error	1994	2475	0	0	1927	2395	0	0	0	0
1	5	9	""	"YIL151C"	2280	31680	90	849	930	384	47	48	10	100	100	0	902	943	353	116	116	20	100	100	0	0	0	0	0	0	0	0	0	0	0	0	0	0	0	0	0	0	0	1.020	1.068	1.040	1.078	1.314	1.041	0.922	0.000	0.000	0.000	0.000	0.000	0.000	0.000	0.000	0.000	0.000	0.000	0.000	0.000	0.000	52	420	1588	1710	0.029	Error	Error	802	786	0	0	883	827	0	0	0	0
1	6	9	""	"YIL167W"	2470	31680	90	792	741	197	48	50	12	100	100	0	9381	9200	2402	123	141	120	100	100	0	0	0	0	0	0	0	0	0	0	0	0	0	0	0	0	0	0	0	0.080	0.076	0.077	0.076	1.314	0.067	0.879	0.000	0.000	0.000	0.000	0.000	0.000	0.000	0.000	0.000	0.000	0.000	0.000	0.000	0.000	52	420	10002	9770	-3.637	Error	Error	744	9258	0	0	693	9077	0	0	0	0
1	7	9	""	"YIL089W"	2660	31680	90	1518	1474	259	52	53	14	100	100	0	1449	1473	365	134	154	121	100	100	0	0	0	0	0	0	0	0	0	0	0	0	0	0	0	0	0	0	0	1.115	1.062	1.082	1.086	1.289	0.961	0.845	0.000	0.000	0.000	0.000	0.000	0.000	0.000	0.000	0.000	0.000	0.000	0.000	0.000	0.000	52	414	2781	2761	0.157	Error	Error	1466	1315	0	0	1422	1339	0	0	0	0
1	8	9	""	"YIL105C"	2870	31680	90	5816	5583	1344	48	50	12	100	100	0	5574	5413	1515	123	128	31	100	100	0	0	0	0	0	0	0	0	0	0	0	0	0	0	0	0	0	0	0	1.058	1.046	1.035	1.061	1.214	1.023	0.921	0.000	0.000	0.000	0.000	0.000	0.000	0.000	0.000	0.000	0.000	0.000	0.000	0.000	0.000	52	420	11219	10825	0.082	Error	Error	5768	5451	0	0	5535	5290	0	0	0	0
1	9	9	""	"YIL121W"	3060	31680	90	904	906	188	47	48	10	100	100	0	815	817	192	119	120	21	100	100	0	0	0	0	0	0	0	0	0	0	0	0	0	0	0	0	0	0	0	1.231	1.231	1.212	1.257	1.258	1.206	0.909	0.000	0.000	0.000	0.000	0.000	0.000	0.000	0.000	0.000	0.000	0.000	0.000	0.000	0.000	52	420	1553	1557	0.300	Error	Error	857	696	0	0	859	698	0	0	0	0
1	10	9	""	"YIL137C"	3280	31680	90	2906	2794	929	49	50	11	100	100	0	2462	2359	864	120	124	27	100	100	0	0	0	0	0	0	0	0	0	0	0	0	0	0	0	0	0	0	0	1.220	1.226	1.222	1.267	1.340	1.198	0.913	0.000	0.000	0.000	0.000	0.000	0.000	0.000	0.000	0.000	0.000	0.000	0.000	0.000	0.000	52	420	5199	4984	0.287	Error	Error	2857	2342	0	0	2745	2239	0	0	0	0
1	11	9	"RRD1"	"YIL153W"	3480	31690	100	1124	1077	366	49	52	34	100	100	0	1403	1370	447	122	123	26	100	100	0	0	0	0	0	0	0	0	0	0	0	0	0	0	0	0	0	0	0	0.839	0.824	0.846	0.827	1.372	0.823	0.908	0.000	0.000	0.000	0.000	0.000	0.000	0.000	0.000	0.000	0.000	0.000	0.000	0.000	0.000	80	516	2356	2276	-0.253	Error	Error	1075	1281	0	0	1028	1248	0	0	0	0
1	12	9	""	"YIL169C"	3670	31690	90	3332	3392	1356	47	51	38	100	100	0	3828	4015	1567	119	120	20	100	100	0	0	0	0	0	0	0	0	0	0	0	0	0	0	0	0	0	0	0	0.886	0.859	0.863	0.859	1.341	0.868	0.923	0.000	0.000	0.000	0.000	0.000	0.000	0.000	0.000	0.000	0.000	0.000	0.000	0.000	0.000	52	414	6994	7241	-0.175	Error	Error	3285	3709	0	0	3345	3896	0	0	0	0
1	13	9	""	"YIL091C"	3880	31690	100	3971	3606	1239	51	54	18	100	100	0	2726	2620	911	123	125	23	100	100	0	0	0	0	0	0	0	0	0	0	0	0	0	0	0	0	0	0	0	1.506	1.424	1.482	1.479	1.589	1.436	0.905	0.000	0.000	0.000	0.000	0.000	0.000	0.000	0.000	0.000	0.000	0.000	0.000	0.000	0.000	80	527	6523	6052	0.591	Error	Error	3920	2603	0	0	3555	2497	0	0	0	0
1	14	9	"PFK26"	"YIL107C"	4070	31690	90	1526	1437	354	52	53	13	100	100	0	3465	3329	1042	127	131	30	100	100	0	0	0	0	0	0	0	0	0	0	0	0	0	0	0	0	0	0	0	0.442	0.433	0.416	0.447	1.364	0.400	0.909	0.000	0.000	0.000	0.000	0.000	0.000	0.000	0.000	0.000	0.000	0.000	0.000	0.000	0.000	52	414	4812	4587	-1.179	Error	Error	1474	3338	0	0	1385	3202	0	0	0	0
1	15	9	"SIM1"	"YIL123W"	4270	31690	90	3412	3276	911	53	57	21	100	100	0	3923	3937	1065	130	137	36	100	100	0	0	0	0	0	0	0	0	0	0	0	0	0	0	0	0	0	0	0	0.886	0.847	0.849	0.845	1.193	0.818	0.906	0.000	0.000	0.000	0.000	0.000	0.000	0.000	0.000	0.000	0.000	0.000	0.000	0.000	0.000	52	420	7152	7030	-0.175	Error	Error	3359	3793	0	0	3223	3807	0	0	0	0
1	16	9	"REV7"	"YIL139C"	4470	31690	90	1543	1504	479	56	59	19	100	100	0	1763	1635	500	132	140	42	100	100	0	0	0	0	0	0	0	0	0	0	0	0	0	0	0	0	0	0	0	0.912	0.963	0.942	0.980	1.317	0.908	0.903	0.000	0.000	0.000	0.000	0.000	0.000	0.000	0.000	0.000	0.000	0.000	0.000	0.000	0.000	52	414	3118	2951	-0.133	Error	Error	1487	1631	0	0	1448	1503	0	0	0	0
1	17	9	"GUT2"	"YIL155C"	4650	31690	90	1528	1495	310	56	60	23	100	100	0	4125	3763	1173	133	153	130	100	100	0	0	0	0	0	0	0	0	0	0	0	0	0	0	0	0	0	0	0	0.369	0.396	0.377	0.415	1.404	0.364	0.928	0.000	0.000	0.000	0.000	0.000	0.000	0.000	0.000	0.000	0.000	0.000	0.000	0.000	0.000	52	414	5464	5069	-1.439	Error	Error	1472	3992	0	0	1439	3630	0	0	0	0
1	18	9	"HXT12"	"YIL171W"	4870	31690	90	1012	953	320	54	57	16	100	100	0	968	876	320	130	138	50	100	98	0	0	0	0	0	0	0	0	0	0	0	0	0	0	0	0	0	0	0	1.143	1.205	1.173	1.274	1.600	1.107	0.874	0.000	0.000	0.000	0.000	0.000	0.000	0.000	0.000	0.000	0.000	0.000	0.000	0.000	0.000	52	420	1796	1645	0.193	Error	Error	958	838	0	0	899	746	0	0	0	0
1	19	9	""	"YIL093C"	5070	31690	90	3227	3016	887	52	53	16	100	100	0	2492	2461	837	127	130	25	100	100	0	0	0	0	0	0	0	0	0	0	0	0	0	0	0	0	0	0	0	1.342	1.270	1.225	1.326	1.490	1.198	0.908	0.000	0.000	0.000	0.000	0.000	0.000	0.000	0.000	0.000	0.000	0.000	0.000	0.000	0.000	52	420	5540	5298	0.425	Error	Error	3175	2365	0	0	2964	2334	0	0	0	0
1	20	9	"SEC24"	"YIL109C"	5270	31690	90	4185	3958	767	52	54	12	100	100	0	3832	3705	987	131	132	25	100	100	0	0	0	0	0	0	0	0	0	0	0	0	0	0	0	0	0	0	0	1.117	1.093	1.075	1.132	1.272	0.993	0.915	0.000	0.000	0.000	0.000	0.000	0.000	0.000	0.000	0.000	0.000	0.000	0.000	0.000	0.000	52	420	7834	7480	0.159	Error	Error	4133	3701	0	0	3906	3574	0	0	0	0
1	21	9	"KGD1"	"YIL125W"	5480	31690	90	4799	4419	1026	53	54	13	100	100	0	5253	4886	1411	136	137	25	100	100	0	0	0	0	0	0	0	0	0	0	0	0	0	0	0	0	0	0	0	0.927	0.919	0.945	0.940	1.243	0.882	0.923	0.000	0.000	0.000	0.000	0.000	0.000	0.000	0.000	0.000	0.000	0.000	0.000	0.000	0.000	52	420	9863	9116	-0.109	Error	Error	4746	5117	0	0	4366	4750	0	0	0	0
1	1	10	""	"YIL141W"	1480	31880	100	446	415	114	44	45	10	100	100	0	633	600	179	110	111	17	97	97	0	0	0	0	0	0	0	0	0	0	0	0	0	0	0	0	0	0	0	0.769	0.757	0.736	0.795	1.575	0.713	0.896	0.000	0.000	0.000	0.000	0.000	0.000	0.000	0.000	0.000	0.000	0.000	0.000	0.000	0.000	80	527	925	861	-0.380	Error	Error	402	523	0	0	371	490	0	0	0	0
1	2	10	""	"YIL157C"	1670	31880	90	7653	7300	1612	46	52	45	100	100	0	7623	6958	1966	116	138	220	100	100	0	0	0	0	0	0	0	0	0	0	0	0	0	0	0	0	0	0	0	1.013	1.060	1.035	1.092	1.267	1.001	0.939	0.000	0.000	0.000	0.000	0.000	0.000	0.000	0.000	0.000	0.000	0.000	0.000	0.000	0.000	52	414	15114	14096	0.019	Error	Error	7607	7507	0	0	7254	6842	0	0	0	0
1	3	10	"VTH1"	"YIL173W"	1880	31880	90	4260	4106	1338	46	47	10	100	100	0	3218	3031	1081	116	117	22	100	100	0	0	0	0	0	0	0	0	0	0	0	0	0	0	0	0	0	0	0	1.358	1.393	1.353	1.447	1.385	1.382	0.920	0.000	0.000	0.000	0.000	0.000	0.000	0.000	0.000	0.000	0.000	0.000	0.000	0.000	0.000	52	414	7316	6975	0.442	Error	Error	4214	3102	0	0	4060	2915	0	0	0	0
1	4	10	""	"YJR026W"	2060	31880	90	2637	2396	740	46	47	9	100	100	0	48025	40704	18929	116	117	22	100	100	0	0	0	0	0	0	0	0	0	0	0	0	0	0	0	0	0	0	0	0.054	0.058	0.057	0.069	1.892	0.050	0.900	0.000	0.000	0.000	0.000	0.000	0.000	0.000	0.000	0.000	0.000	0.000	0.000	0.000	0.000	52	414	50500	42938	-4.209	Error	Error	2591	47909	0	0	2350	40588	0	0	0	0
1	5	10	"NUP85"	"YJR042W"	2260	31880	90	442	522	344	46	46	10	100	100	0	496	618	332	113	114	18	100	100	0	0	0	0	0	0	0	0	0	0	0	0	0	0	0	0	0	0	0	1.034	0.943	0.928	0.951	1.606	0.967	0.845	0.000	0.000	0.000	0.000	0.000	0.000	0.000	0.000	0.000	0.000	0.000	0.000	0.000	0.000	52	420	779	981	0.048	Error	Error	396	383	0	0	476	505	0	0	0	0
1	6	10	"APS2"	"YJR058C"	2470	31880	90	2757	2664	845	47	48	11	100	100	0	2380	2382	771	114	115	22	100	100	0	0	0	0	0	0	0	0	0	0	0	0	0	0	0	0	0	0	0	1.196	1.154	1.131	1.184	1.417	1.112	0.942	0.000	0.000	0.000	0.000	0.000	0.000	0.000	0.000	0.000	0.000	0.000	0.000	0.000	0.000	52	420	4976	4885	0.258	Error	Error	2710	2266	0	0	2617	2268	0	0	0	0
1	7	10	"MOG1"	"YJR074W"	2680	31880	90	1572	1687	560	46	47	9	100	100	0	2239	2367	879	116	118	25	100	100	0	0	0	0	0	0	0	0	0	0	0	0	0	0	0	0	0	0	0	0.719	0.729	0.725	0.745	1.206	0.708	0.940	0.000	0.000	0.000	0.000	0.000	0.000	0.000	0.000	0.000	0.000	0.000	0.000	0.000	0.000	52	414	3649	3892	-0.476	Error	Error	1526	2123	0	0	1641	2251	0	0	0	0
1	8	10	"JSN1"	"YJR091C"	2860	31880	90	700	699	142	45	45	9	100	100	0	768	777	193	114	116	20	100	100	0	0	0	0	0	0	0	0	0	0	0	0	0	0	0	0	0	0	0	1.002	0.986	0.981	1.008	1.366	0.939	0.893	0.000	0.000	0.000	0.000	0.000	0.000	0.000	0.000	0.000	0.000	0.000	0.000	0.000	0.000	52	414	1309	1317	0.002	Error	Error	655	654	0	0	654	663	0	0	0	0
1	9	10	"ECM27"	"YJR106W"	3060	31880	90	4804	4446	1650	45	47	13	100	100	0	1628	1559	508	117	118	20	100	100	0	0	0	0	0	0	0	0	0	0	0	0	0	0	0	0	0	0	0	3.150	3.052	3.028	2.997	1.467	3.125	0.917	0.000	0.000	0.000	0.000	0.000	0.000	0.000	0.000	0.000	0.000	0.000	0.000	0.000	0.000	52	420	6270	5843	1.655	Error	Error	4759	1511	0	0	4401	1442	0	0	0	0
1	10	10	""	"YJR028W"	3280	31880	90	1633	1502	585	46	47	11	100	100	0	27948	25262	12181	119	123	32	100	100	0	0	0	0	0	0	0	0	0	0	0	0	0	0	0	0	0	0	0	0.057	0.058	0.056	0.068	1.883	0.052	0.912	0.000	0.000	0.000	0.000	0.000	0.000	0.000	0.000	0.000	0.000	0.000	0.000	0.000	0.000	52	414	29416	26599	-4.132	Error	Error	1587	27829	0	0	1456	25143	0	0	0	0
1	11	10	""	"YJR044C"	3460	31880	90	6226	5766	2085	46	47	11	100	100	0	10073	9118	3757	121	124	22	100	100	0	0	0	0	0	0	0	0	0	0	0	0	0	0	0	0	0	0	0	0.621	0.636	0.626	0.687	1.469	0.585	0.930	0.000	0.000	0.000	0.000	0.000	0.000	0.000	0.000	0.000	0.000	0.000	0.000	0.000	0.000	52	409	16132	14717	-0.687	Error	Error	6180	9952	0	0	5720	8997	0	0	0	0
1	12	10	"CBF1"	"YJR060W"	3670	31890	90	198	207	62	46	47	9	100	100	0	424	462	166	120	122	21	98	98	0	0	0	0	0	0	0	0	0	0	0	0	0	0	0	0	0	0	0	0.500	0.471	0.445	0.512	1.780	0.447	0.798	0.000	0.000	0.000	0.000	0.000	0.000	0.000	0.000	0.000	0.000	0.000	0.000	0.000	0.000	52	420	456	503	-1.000	Error	Error	152	304	0	0	161	342	0	0	0	0
1	13	10	"CDC11"	"YJR076C"	3880	31890	100	926	864	337	47	48	10	100	100	0	1122	1050	416	123	124	22	100	100	0	0	0	0	0	0	0	0	0	0	0	0	0	0	0	0	0	0	0	0.880	0.881	0.875	0.914	1.653	0.860	0.897	0.000	0.000	0.000	0.000	0.000	0.000	0.000	0.000	0.000	0.000	0.000	0.000	0.000	0.000	80	526	1878	1744	-0.185	Error	Error	879	999	0	0	817	927	0	0	0	0
1	14	10	"FIP1"	"YJR093C"	4070	31890	90	733	693	243	47	48	10	100	100	0	926	919	368	120	123	24	100	98	0	0	0	0	0	0	0	0	0	0	0	0	0	0	0	0	0	0	0	0.851	0.809	0.825	0.864	1.516	0.710	0.888	0.000	0.000	0.000	0.000	0.000	0.000	0.000	0.000	0.000	0.000	0.000	0.000	0.000	0.000	52	414	1492	1445	-0.233	Error	Error	686	806	0	0	646	799	0	0	0	0
1	15	10	"ABM1"	"YJR108W"	4280	31890	80	202	215	99	46	47	11	98	96	0	333	355	155	119	120	20	96	96	0	0	0	0	0	0	0	0	0	0	0	0	0	0	0	0	0	0	0	0.729	0.716	0.725	0.690	1.557	0.674	0.852	0.000	0.000	0.000	0.000	0.000	0.000	0.000	0.000	0.000	0.000	0.000	0.000	0.000	0.000	52	340	370	405	-0.456	Error	Error	156	214	0	0	169	236	0	0	0	0
1	16	10	""	"YJR030C"	4470	31890	90	1811	1680	636	46	47	12	100	100	0	2175	2242	1057	122	128	54	100	100	0	0	0	0	0	0	0	0	0	0	0	0	0	0	0	0	0	0	0	0.860	0.771	0.784	0.812	1.383	0.692	0.885	0.000	0.000	0.000	0.000	0.000	0.000	0.000	0.000	0.000	0.000	0.000	0.000	0.000	0.000	52	420	3818	3754	-0.218	Error	Error	1765	2053	0	0	1634	2120	0	0	0	0
1	17	10	"TAH11"	"YJR046W"	4660	31890	90	790	769	181	47	48	13	100	100	0	1009	970	274	123	129	54	98	98	0	0	0	0	0	0	0	0	0	0	0	0	0	0	0	0	0	0	0	0.839	0.852	0.873	0.919	1.599	0.801	0.894	0.000	0.000	0.000	0.000	0.000	0.000	0.000	0.000	0.000	0.000	0.000	0.000	0.000	0.000	52	420	1629	1569	-0.254	Error	Error	743	886	0	0	722	847	0	0	0	0
1	18	10	"NTA1"	"YJR062C"	4860	31890	90	735	725	214	47	48	11	100	100	0	806	816	235	121	123	21	98	98	0	0	0	0	0	0	0	0	0	0	0	0	0	0	0	0	0	0	0	1.004	0.976	0.997	1.059	1.823	0.952	0.897	0.000	0.000	0.000	0.000	0.000	0.000	0.000	0.000	0.000	0.000	0.000	0.000	0.000	0.000	52	420	1373	1373	0.006	Error	Error	688	685	0	0	678	695	0	0	0	0
1	19	10	""	"YJR078W"	5070	31890	80	383	373	79	47	48	10	100	100	0	441	462	129	122	126	23	100	100	0	0	0	0	0	0	0	0	0	0	0	0	0	0	0	0	0	0	0	1.053	0.959	0.897	1.006	1.433	0.878	0.834	0.000	0.000	0.000	0.000	0.000	0.000	0.000	0.000	0.000	0.000	0.000	0.000	0.000	0.000	52	340	655	666	0.075	Error	Error	336	319	0	0	326	340	0	0	0	0
1	20	10	"RPL43B"	"YJR094W-A"	5250	31890	90	1135	1034	313	48	50	14	100	100	0	569	547	186	126	130	28	100	98	0	0	0	0	0	0	0	0	0	0	0	0	0	0	0	0	0	0	0	2.454	2.342	2.253	2.538	1.828	2.259	0.856	0.000	0.000	0.000	0.000	0.000	0.000	0.000	0.000	0.000	0.000	0.000	0.000	0.000	0.000	52	414	1530	1407	1.295	Error	Error	1087	443	0	0	986	421	0	0	0	0
1	21	10	""	"YJR110W"	5480	31890	90	915	822	235	48	49	11	100	100	0	1315	1302	437	130	130	24	98	98	0	0	0	0	0	0	0	0	0	0	0	0	0	0	0	0	0	0	0	0.732	0.660	0.673	0.681	1.306	0.608	0.866	0.000	0.000	0.000	0.000	0.000	0.000	0.000	0.000	0.000	0.000	0.000	0.000	0.000	0.000	52	420	2052	1946	-0.451	Error	Error	867	1185	0	0	774	1172	0	0	0	0
1	1	11	"CPR7"	"YJR032W"	1470	32080	90	3797	3468	1172	45	45	9	100	100	0	2972	2811	932	110	111	17	100	100	0	0	0	0	0	0	0	0	0	0	0	0	0	0	0	0	0	0	0	1.311	1.267	1.286	1.281	1.408	1.235	0.916	0.000	0.000	0.000	0.000	0.000	0.000	0.000	0.000	0.000	0.000	0.000	0.000	0.000	0.000	52	420	6614	6124	0.391	Error	Error	3752	2862	0	0	3423	2701	0	0	0	0
1	2	11	"CYC1"	"YJR048W"	1680	32080	80	2961	3041	1380	45	46	10	100	100	0	2674	3032	1469	110	113	20	98	98	0	0	0	0	0	0	0	0	0	0	0	0	0	0	0	0	0	0	0	1.137	1.025	1.038	1.036	1.444	1.006	0.898	0.000	0.000	0.000	0.000	0.000	0.000	0.000	0.000	0.000	0.000	0.000	0.000	0.000	0.000	52	340	5480	5918	0.186	Error	Error	2916	2564	0	0	2996	2922	0	0	0	0
1	3	11	"CCT5"	"YJR064W"	1880	32090	90	10455	8927	3384	46	46	10	100	100	0	8764	7558	2763	111	111	21	100	100	0	0	0	0	0	0	0	0	0	0	0	0	0	0	0	0	0	0	0	1.203	1.193	1.175	1.181	1.273	1.170	0.908	0.000	0.000	0.000	0.000	0.000	0.000	0.000	0.000	0.000	0.000	0.000	0.000	0.000	0.000	52	420	19062	16328	0.267	Error	Error	10409	8653	0	0	8881	7447	0	0	0	0
1	4	11	""	"YJR080C"	2090	32090	90	2085	1951	1173	45	50	53	92	92	0	4118	3746	2537	113	111	24	90	90	0	0	0	0	0	0	0	0	0	0	0	0	0	0	0	0	0	0	0	0.509	0.525	0.537	0.544	1.760	0.464	0.839	0.000	0.000	0.000	0.000	0.000	0.000	0.000	0.000	0.000	0.000	0.000	0.000	0.000	0.000	52	414	6045	5539	-0.973	Error	Error	2040	4005	0	0	1906	3633	0	0	0	0
1	5	11	""	"YJR096W"	2280	32090	100	2839	2364	1116	46	47	11	100	100	0	16622	14832	6683	112	114	20	100	98	0	0	0	0	0	0	0	0	0	0	0	0	0	0	0	0	0	0	0	0.169	0.157	0.157	0.165	2.004	0.154	0.923	0.000	0.000	0.000	0.000	0.000	0.000	0.000	0.000	0.000	0.000	0.000	0.000	0.000	0.000	80	519	19303	17038	-2.563	Error	Error	2793	16510	0	0	2318	14720	0	0	0	0
1	6	11	"NNF1"	"YJR112W"	2480	32090	100	988	939	276	46	48	20	100	100	0	1464	1381	406	114	116	20	100	100	0	0	0	0	0	0	0	0	0	0	0	0	0	0	0	0	0	0	0	0.698	0.705	0.721	0.717	1.453	0.687	0.914	0.000	0.000	0.000	0.000	0.000	0.000	0.000	0.000	0.000	0.000	0.000	0.000	0.000	0.000	80	526	2292	2160	-0.519	Error	Error	942	1350	0	0	893	1267	0	0	0	0
1	7	11	""	"YKR021W"	2680	32080	90	1309	1310	335	46	48	27	100	100	0	1946	1926	495	114	113	25	100	100	0	0	0	0	0	0	0	0	0	0	0	0	0	0	0	0	0	0	0	0.689	0.698	0.707	0.703	1.315	0.691	0.916	0.000	0.000	0.000	0.000	0.000	0.000	0.000	0.000	0.000	0.000	0.000	0.000	0.000	0.000	52	420	3095	3076	-0.537	Error	Error	1263	1832	0	0	1264	1812	0	0	0	0
1	8	11	"SPC34"	"YKR037C"	2880	32090	100	1902	1716	656	46	47	10	100	100	0	1923	1733	696	118	122	40	97	97	0	0	0	0	0	0	0	0	0	0	0	0	0	0	0	0	0	0	0	1.028	1.034	1.000	1.077	1.599	1.012	0.938	0.000	0.000	0.000	0.000	0.000	0.000	0.000	0.000	0.000	0.000	0.000	0.000	0.000	0.000	80	526	3661	3285	0.040	Error	Error	1856	1805	0	0	1670	1615	0	0	0	0
1	9	11	"YSR3"	"YKR053C"	3070	32090	90	897	904	209	47	47	9	100	100	0	1774	1710	513	120	123	28	100	100	0	0	0	0	0	0	0	0	0	0	0	0	0	0	0	0	0	0	0	0.514	0.539	0.543	0.559	1.275	0.519	0.919	0.000	0.000	0.000	0.000	0.000	0.000	0.000	0.000	0.000	0.000	0.000	0.000	0.000	0.000	52	414	2504	2447	-0.960	Error	Error	850	1654	0	0	857	1590	0	0	0	0
1	10	11	"MET1"	"YKR069W"	3280	32090	100	393	363	108	46	47	10	100	98	0	1075	1010	399	119	123	31	98	98	0	0	0	0	0	0	0	0	0	0	0	0	0	0	0	0	0	0	0	0.363	0.356	0.365	0.392	1.696	0.319	0.853	0.000	0.000	0.000	0.000	0.000	0.000	0.000	0.000	0.000	0.000	0.000	0.000	0.000	0.000	80	526	1303	1208	-1.462	Error	Error	347	956	0	0	317	891	0	0	0	0
1	11	11	"MRPL20"	"YKR085C"	3470	32090	100	2062	2166	1282	46	47	11	100	100	0	1807	1844	978	118	119	23	100	100	0	0	0	0	0	0	0	0	0	0	0	0	0	0	0	0	0	0	0	1.194	1.228	1.173	1.144	1.580	1.266	0.925	0.000	0.000	0.000	0.000	0.000	0.000	0.000	0.000	0.000	0.000	0.000	0.000	0.000	0.000	80	516	3705	3846	0.255	Error	Error	2016	1689	0	0	2120	1726	0	0	0	0
1	12	11	"SIR1"	"YKR101W"	3650	32090	90	367	377	92	46	47	10	100	100	0	716	657	228	119	120	20	100	100	0	0	0	0	0	0	0	0	0	0	0	0	0	0	0	0	0	0	0	0.538	0.615	0.620	0.665	1.507	0.543	0.863	0.000	0.000	0.000	0.000	0.000	0.000	0.000	0.000	0.000	0.000	0.000	0.000	0.000	0.000	52	406	918	869	-0.895	Error	Error	321	597	0	0	331	538	0	0	0	0
1	13	11	""	"YKR023W"	3870	32090	90	1333	1285	360	47	50	21	100	100	0	2064	1937	637	122	135	107	100	100	0	0	0	0	0	0	0	0	0	0	0	0	0	0	0	0	0	0	0	0.662	0.682	0.677	0.701	1.328	0.629	0.915	0.000	0.000	0.000	0.000	0.000	0.000	0.000	0.000	0.000	0.000	0.000	0.000	0.000	0.000	52	420	3228	3053	-0.595	Error	Error	1286	1942	0	0	1238	1815	0	0	0	0
1	14	11	"GAP1"	"YKR039W"	4070	32090	90	3096	2718	964	48	50	16	100	100	0	6356	5920	2798	123	141	164	100	100	0	0	0	0	0	0	0	0	0	0	0	0	0	0	0	0	0	0	0	0.489	0.461	0.452	0.509	1.627	0.409	0.905	0.000	0.000	0.000	0.000	0.000	0.000	0.000	0.000	0.000	0.000	0.000	0.000	0.000	0.000	52	420	9281	8467	-1.032	Error	Error	3048	6233	0	0	2670	5797	0	0	0	0
1	15	11	"RHO4"	"YKR055W"	4280	32090	90	442	428	113	48	49	11	100	100	0	832	822	261	124	124	22	100	100	0	0	0	0	0	0	0	0	0	0	0	0	0	0	0	0	0	0	0	0.556	0.544	0.553	0.569	1.405	0.489	0.837	0.000	0.000	0.000	0.000	0.000	0.000	0.000	0.000	0.000	0.000	0.000	0.000	0.000	0.000	52	414	1102	1078	-0.846	Error	Error	394	708	0	0	380	698	0	0	0	0
1	16	11	""	"YKR071C"	4460	32090	90	6251	5601	1741	47	48	12	100	100	0	10329	9523	3374	124	129	29	100	100	0	0	0	0	0	0	0	0	0	0	0	0	0	0	0	0	0	0	0	0.608	0.591	0.589	0.614	1.320	0.547	0.916	0.000	0.000	0.000	0.000	0.000	0.000	0.000	0.000	0.000	0.000	0.000	0.000	0.000	0.000	52	414	16409	14953	-0.718	Error	Error	6204	10205	0	0	5554	9399	0	0	0	0
1	17	11	""	"YKR087C"	4660	32090	90	1555	1447	469	48	49	10	100	100	0	1475	1442	498	123	124	21	98	98	0	0	0	0	0	0	0	0	0	0	0	0	0	0	0	0	0	0	0	1.115	1.061	1.034	1.065	1.230	1.023	0.914	0.000	0.000	0.000	0.000	0.000	0.000	0.000	0.000	0.000	0.000	0.000	0.000	0.000	0.000	52	420	2859	2718	0.157	Error	Error	1507	1352	0	0	1399	1319	0	0	0	0
1	18	11	""	"YKR103W"	4860	32090	90	351	359	65	47	48	9	100	100	0	592	589	135	123	125	31	100	100	0	0	0	0	0	0	0	0	0	0	0	0	0	0	0	0	0	0	0	0.648	0.670	0.671	0.690	1.431	0.638	0.856	0.000	0.000	0.000	0.000	0.000	0.000	0.000	0.000	0.000	0.000	0.000	0.000	0.000	0.000	52	420	773	778	-0.626	Error	Error	304	469	0	0	312	466	0	0	0	0
1	19	11	"RPC37"	"YKR025W"	5050	32090	90	2161	1994	511	48	49	12	100	100	0	1576	1464	426	123	128	43	100	100	0	0	0	0	0	0	0	0	0	0	0	0	0	0	0	0	0	0	0	1.454	1.451	1.445	1.486	1.278	1.348	0.914	0.000	0.000	0.000	0.000	0.000	0.000	0.000	0.000	0.000	0.000	0.000	0.000	0.000	0.000	52	420	3566	3287	0.540	Error	Error	2113	1453	0	0	1946	1341	0	0	0	0
1	20	11	""	"YKR041W"	5280	32090	90	361	358	79	49	50	16	100	100	0	446	449	107	125	127	24	100	100	0	0	0	0	0	0	0	0	0	0	0	0	0	0	0	0	0	0	0	0.972	0.954	0.965	0.990	1.444	0.882	0.851	0.000	0.000	0.000	0.000	0.000	0.000	0.000	0.000	0.000	0.000	0.000	0.000	0.000	0.000	52	420	633	633	-0.041	Error	Error	312	321	0	0	309	324	0	0	0	0
1	21	11	"RPS21A"	"YKR057W"	5480	32100	100	17169	15792	6862	49	51	16	100	100	0	2414	2288	870	127	129	22	100	100	0	0	0	0	0	0	0	0	0	0	0	0	0	0	0	0	0	0	0	7.486	7.285	7.480	7.198	1.533	7.726	0.911	0.000	0.000	0.000	0.000	0.000	0.000	0.000	0.000	0.000	0.000	0.000	0.000	0.000	0.000	80	534	19407	17904	2.904	Error	Error	17120	2287	0	0	15743	2161	0	0	0	0
1	1	12	""	"YKR073C"	1490	32280	80	366	362	162	46	46	11	100	98	0	498	535	228	110	112	20	96	96	0	0	0	0	0	0	0	0	0	0	0	0	0	0	0	0	0	0	0	0.825	0.744	0.675	0.764	1.644	0.742	0.843	0.000	0.000	0.000	0.000	0.000	0.000	0.000	0.000	0.000	0.000	0.000	0.000	0.000	0.000	52	334	708	741	-0.278	Error	Error	320	388	0	0	316	425	0	0	0	0
1	2	12	""	"YKR089C"	1660	32280	90	1172	1197	273	46	46	11	100	100	0	1672	1682	477	109	111	18	100	100	0	0	0	0	0	0	0	0	0	0	0	0	0	0	0	0	0	0	0	0.720	0.732	0.709	0.749	1.240	0.699	0.946	0.000	0.000	0.000	0.000	0.000	0.000	0.000	0.000	0.000	0.000	0.000	0.000	0.000	0.000	52	406	2689	2724	-0.473	Error	Error	1126	1563	0	0	1151	1573	0	0	0	0
1	3	12	""	"YKR105C"	1880	32280	90	698	710	190	46	46	11	100	100	0	855	925	311	111	112	18	100	100	0	0	0	0	0	0	0	0	0	0	0	0	0	0	0	0	0	0	0	0.876	0.816	0.807	0.834	1.277	0.779	0.904	0.000	0.000	0.000	0.000	0.000	0.000	0.000	0.000	0.000	0.000	0.000	0.000	0.000	0.000	52	420	1396	1478	-0.190	Error	Error	652	744	0	0	664	814	0	0	0	0
1	4	12	""	"YKR027W"	2080	32280	90	2604	2487	828	47	48	12	100	100	0	2427	2331	773	114	116	23	100	100	0	0	0	0	0	0	0	0	0	0	0	0	0	0	0	0	0	0	0	1.105	1.101	1.094	1.114	1.305	1.075	0.934	0.000	0.000	0.000	0.000	0.000	0.000	0.000	0.000	0.000	0.000	0.000	0.000	0.000	0.000	52	420	4870	4657	0.145	Error	Error	2557	2313	0	0	2440	2217	0	0	0	0
1	5	12	""	"YKR043C"	2270	32280	90	6839	6406	2252	46	50	43	100	100	0	5281	4983	1767	113	114	24	100	100	0	0	0	0	0	0	0	0	0	0	0	0	0	0	0	0	0	0	0	1.314	1.306	1.299	1.317	1.255	1.299	0.941	0.000	0.000	0.000	0.000	0.000	0.000	0.000	0.000	0.000	0.000	0.000	0.000	0.000	0.000	52	414	11961	11230	0.394	Error	Error	6793	5168	0	0	6360	4870	0	0	0	0
1	6	12	"TIF1"	"YKR059W"	2480	32290	100	28533	25402	10291	45	46	11	100	100	0	7823	6620	2955	114	116	20	98	98	0	0	0	0	0	0	0	0	0	0	0	0	0	0	0	0	0	0	0	3.695	3.897	3.791	3.946	1.457	3.914	0.929	0.000	0.000	0.000	0.000	0.000	0.000	0.000	0.000	0.000	0.000	0.000	0.000	0.000	0.000	80	518	36197	31863	1.886	Error	Error	28488	7709	0	0	25357	6506	0	0	0	0
1	7	12	""	"YKR075C"	2680	32290	100	2906	2730	1163	45	45	10	100	100	0	2026	1973	842	115	117	37	100	98	0	0	0	0	0	0	0	0	0	0	0	0	0	0	0	0	0	0	0	1.497	1.445	1.448	1.500	1.644	1.444	0.940	0.000	0.000	0.000	0.000	0.000	0.000	0.000	0.000	0.000	0.000	0.000	0.000	0.000	0.000	80	518	4772	4543	0.582	Error	Error	2861	1911	0	0	2685	1858	0	0	0	0
1	8	12	"SRL3"	"YKR091W"	2880	32290	100	1305	1372	588	45	46	10	100	100	0	3493	3505	1884	119	123	52	100	98	0	0	0	0	0	0	0	0	0	0	0	0	0	0	0	0	0	0	0	0.373	0.392	0.390	0.445	1.719	0.359	0.929	0.000	0.000	0.000	0.000	0.000	0.000	0.000	0.000	0.000	0.000	0.000	0.000	0.000	0.000	80	505	4634	4713	-1.421	Error	Error	1260	3374	0	0	1327	3386	0	0	0	0
1	9	12	"DNM1"	"YLL001W"	3080	32290	100	1747	1637	561	46	47	10	100	100	0	2198	2160	1003	121	124	35	97	97	0	0	0	0	0	0	0	0	0	0	0	0	0	0	0	0	0	0	0	0.819	0.780	0.784	0.876	1.652	0.720	0.920	0.000	0.000	0.000	0.000	0.000	0.000	0.000	0.000	0.000	0.000	0.000	0.000	0.000	0.000	80	505	3778	3630	-0.288	Error	Error	1701	2077	0	0	1591	2039	0	0	0	0
1	10	12	""	"YLR232W"	3260	32280	90	847	795	160	48	49	11	100	100	0	1044	1013	287	122	125	23	100	100	0	0	0	0	0	0	0	0	0	0	0	0	0	0	0	0	0	0	0	0.867	0.838	0.839	0.885	1.371	0.789	0.912	0.000	0.000	0.000	0.000	0.000	0.000	0.000	0.000	0.000	0.000	0.000	0.000	0.000	0.000	52	402	1721	1638	-0.207	Error	Error	799	922	0	0	747	891	0	0	0	0
1	11	12	"RCK2"	"YLR248W"	3480	32300	90	4975	4631	1089	48	51	19	100	100	0	6199	5982	1700	121	125	54	100	100	0	0	0	0	0	0	0	0	0	0	0	0	0	0	0	0	0	0	0	0.811	0.782	0.800	0.798	1.220	0.766	0.924	0.000	0.000	0.000	0.000	0.000	0.000	0.000	0.000	0.000	0.000	0.000	0.000	0.000	0.000	52	402	11005	10444	-0.303	Error	Error	4927	6078	0	0	4583	5861	0	0	0	0
1	12	12	"RPS28B"	"YLR264W"	3660	32290	100	24675	22517	10788	51	53	18	100	100	0	4176	3864	2079	123	126	47	98	97	0	0	0	0	0	0	0	0	0	0	0	0	0	0	0	0	0	0	0	6.075	6.005	5.844	6.764	1.637	5.883	0.955	0.000	0.000	0.000	0.000	0.000	0.000	0.000	0.000	0.000	0.000	0.000	0.000	0.000	0.000	80	514	28677	26207	2.603	Error	Error	24624	4053	0	0	22466	3741	0	0	0	0
1	13	12	""	"YLR280C"	3860	32290	90	668	660	178	52	55	17	100	100	0	554	560	161	125	126	23	100	100	0	0	0	0	0	0	0	0	0	0	0	0	0	0	0	0	0	0	0	1.436	1.398	1.417	1.445	1.373	1.344	0.875	0.000	0.000	0.000	0.000	0.000	0.000	0.000	0.000	0.000	0.000	0.000	0.000	0.000	0.000	52	420	1045	1043	0.522	Error	Error	616	429	0	0	608	435	0	0	0	0
1	14	12	"ATP14"	"YLR295C"	4080	32290	90	8892	7653	3013	50	51	12	100	100	0	14167	12389	5330	122	125	24	100	100	0	0	0	0	0	0	0	0	0	0	0	0	0	0	0	0	0	0	0	0.630	0.620	0.624	0.652	1.406	0.583	0.934	0.000	0.000	0.000	0.000	0.000	0.000	0.000	0.000	0.000	0.000	0.000	0.000	0.000	0.000	52	420	22887	19870	-0.668	Error	Error	8842	14045	0	0	7603	12267	0	0	0	0
1	15	12	""	"YLR311C"	4280	32290	90	375	361	113	49	50	11	100	100	0	1291	1215	361	127	129	23	98	98	0	0	0	0	0	0	0	0	0	0	0	0	0	0	0	0	0	0	0	0.280	0.287	0.292	0.300	1.551	0.266	0.892	0.000	0.000	0.000	0.000	0.000	0.000	0.000	0.000	0.000	0.000	0.000	0.000	0.000	0.000	52	420	1490	1400	-1.836	Error	Error	326	1164	0	0	312	1088	0	0	0	0
1	16	12	"TOP3"	"YLR234W"	4480	32290	90	835	764	372	49	53	25	92	90	0	921	848	450	129	137	58	88	86	0	0	0	0	0	0	0	0	0	0	0	0	0	0	0	0	0	0	0	0.992	0.994	0.946	1.027	1.651	0.914	0.899	0.000	0.000	0.000	0.000	0.000	0.000	0.000	0.000	0.000	0.000	0.000	0.000	0.000	0.000	52	420	1578	1434	-0.011	Error	Error	786	792	0	0	715	719	0	0	0	0
1	17	12	"SSP120"	"YLR250W"	4680	32300	100	3003	2734	946	52	55	24	100	100	0	7396	6731	2722	131	143	62	98	95	0	0	0	0	0	0	0	0	0	0	0	0	0	0	0	0	0	0	0	0.406	0.406	0.407	0.479	1.916	0.386	0.938	0.000	0.000	0.000	0.000	0.000	0.000	0.000	0.000	0.000	0.000	0.000	0.000	0.000	0.000	80	526	10216	9282	-1.300	Error	Error	2951	7265	0	0	2682	6600	0	0	0	0
1	18	12	""	"YLR266C"	4880	32300	100	1004	932	355	53	54	16	100	100	0	1806	1678	750	135	143	49	98	97	0	0	0	0	0	0	0	0	0	0	0	0	0	0	0	0	0	0	0	0.569	0.570	0.564	0.638	1.715	0.541	0.940	0.000	0.000	0.000	0.000	0.000	0.000	0.000	0.000	0.000	0.000	0.000	0.000	0.000	0.000	80	518	2622	2422	-0.813	Error	Error	951	1671	0	0	879	1543	0	0	0	0
1	19	12	""	"YLR282C"	5080	32300	100	547	512	156	50	52	14	100	100	0	717	682	183	131	138	44	98	98	0	0	0	0	0	0	0	0	0	0	0	0	0	0	0	0	0	0	0	0.848	0.838	0.839	0.817	1.508	0.842	0.844	0.000	0.000	0.000	0.000	0.000	0.000	0.000	0.000	0.000	0.000	0.000	0.000	0.000	0.000	80	500	1083	1013	-0.238	Error	Error	497	586	0	0	462	551	0	0	0	0
1	20	12	""	"YLR297W"	5260	32300	100	1030	975	281	52	53	12	100	100	0	5626	5332	2003	133	138	31	98	98	0	0	0	0	0	0	0	0	0	0	0	0	0	0	0	0	0	0	0	0.178	0.178	0.175	0.201	1.932	0.164	0.932	0.000	0.000	0.000	0.000	0.000	0.000	0.000	0.000	0.000	0.000	0.000	0.000	0.000	0.000	80	501	6471	6122	-2.490	Error	Error	978	5493	0	0	923	5199	0	0	0	0
1	21	12	"SPH1"	"YLR313C"	5460	32300	100	712	689	159	50	51	11	100	100	0	828	764	237	133	137	27	97	97	0	0	0	0	0	0	0	0	0	0	0	0	0	0	0	0	0	0	0	0.953	1.013	0.979	1.063	1.439	0.940	0.887	0.000	0.000	0.000	0.000	0.000	0.000	0.000	0.000	0.000	0.000	0.000	0.000	0.000	0.000	80	520	1357	1270	-0.070	Error	Error	662	695	0	0	639	631	0	0	0	0
1	1	13	""	"YLR236C"	1480	32490	100	726	680	227	45	45	10	100	100	0	1041	975	336	111	111	19	100	100	0	0	0	0	0	0	0	0	0	0	0	0	0	0	0	0	0	0	0	0.732	0.735	0.746	0.761	1.363	0.720	0.929	0.000	0.000	0.000	0.000	0.000	0.000	0.000	0.000	0.000	0.000	0.000	0.000	0.000	0.000	80	541	1611	1499	-0.450	Error	Error	681	930	0	0	635	864	0	0	0	0
1	2	13	""	"YLR252W"	1680	32480	90	808	729	213	45	45	9	100	100	0	4076	3772	1188	114	115	20	100	100	0	0	0	0	0	0	0	0	0	0	0	0	0	0	0	0	0	0	0	0.193	0.187	0.193	0.192	1.235	0.179	0.933	0.000	0.000	0.000	0.000	0.000	0.000	0.000	0.000	0.000	0.000	0.000	0.000	0.000	0.000	52	414	4725	4342	-2.376	Error	Error	763	3962	0	0	684	3658	0	0	0	0
1	3	13	"SEC22"	"YLR268W"	1870	32490	100	5850	5372	1779	47	48	11	100	100	0	4953	4738	1575	115	118	21	100	100	0	0	0	0	0	0	0	0	0	0	0	0	0	0	0	0	0	0	0	1.199	1.152	1.171	1.171	1.352	1.164	0.933	0.000	0.000	0.000	0.000	0.000	0.000	0.000	0.000	0.000	0.000	0.000	0.000	0.000	0.000	80	528	10641	9948	0.262	Error	Error	5803	4838	0	0	5325	4623	0	0	0	0
1	4	13	"ECI1"	"YLR284C"	2080	32490	100	1553	1440	511	51	54	18	100	100	0	1960	1774	744	121	126	34	98	97	0	0	0	0	0	0	0	0	0	0	0	0	0	0	0	0	0	0	0	0.817	0.840	0.826	0.917	1.548	0.793	0.924	0.000	0.000	0.000	0.000	0.000	0.000	0.000	0.000	0.000	0.000	0.000	0.000	0.000	0.000	80	526	3341	3042	-0.292	Error	Error	1502	1839	0	0	1389	1653	0	0	0	0
1	5	13	"ECM38"	"YLR299W"	2280	32490	100	2319	2272	746	50	54	21	100	100	0	6819	6881	2485	124	133	42	100	100	0	0	0	0	0	0	0	0	0	0	0	0	0	0	0	0	0	0	0	0.339	0.329	0.336	0.339	1.496	0.311	0.908	0.000	0.000	0.000	0.000	0.000	0.000	0.000	0.000	0.000	0.000	0.000	0.000	0.000	0.000	80	518	8964	8979	-1.561	Error	Error	2269	6695	0	0	2222	6757	0	0	0	0
1	6	13	""	"YLR315W"	2480	32490	100	882	822	277	48	48	11	100	100	0	1353	1312	418	123	129	30	100	100	0	0	0	0	0	0	0	0	0	0	0	0	0	0	0	0	0	0	0	0.678	0.651	0.670	0.653	1.420	0.645	0.912	0.000	0.000	0.000	0.000	0.000	0.000	0.000	0.000	0.000	0.000	0.000	0.000	0.000	0.000	80	506	2064	1963	-0.561	Error	Error	834	1230	0	0	774	1189	0	0	0	0
1	7	13	""	"YLR238W"	2680	32490	100	1010	1014	258	46	47	11	100	100	0	1640	1663	535	120	124	27	100	98	0	0	0	0	0	0	0	0	0	0	0	0	0	0	0	0	0	0	0	0.634	0.627	0.603	0.674	1.521	0.577	0.896	0.000	0.000	0.000	0.000	0.000	0.000	0.000	0.000	0.000	0.000	0.000	0.000	0.000	0.000	80	498	2484	2511	-0.657	Error	Error	964	1520	0	0	968	1543	0	0	0	0
1	8	13	""	"YLR254C"	2870	32490	100	2351	2130	718	48	48	13	100	100	0	7103	6520	2258	123	129	45	100	100	0	0	0	0	0	0	0	0	0	0	0	0	0	0	0	0	0	0	0	0.330	0.325	0.332	0.326	1.473	0.317	0.930	0.000	0.000	0.000	0.000	0.000	0.000	0.000	0.000	0.000	0.000	0.000	0.000	0.000	0.000	80	505	9283	8479	-1.600	Error	Error	2303	6980	0	0	2082	6397	0	0	0	0
1	9	13	""	"YLR270W"	3070	32490	100	2015	1868	567	50	52	15	100	100	0	5452	4983	1426	129	134	33	100	100	0	0	0	0	0	0	0	0	0	0	0	0	0	0	0	0	0	0	0	0.369	0.375	0.381	0.370	1.314	0.370	0.934	0.000	0.000	0.000	0.000	0.000	0.000	0.000	0.000	0.000	0.000	0.000	0.000	0.000	0.000	80	513	7288	6672	-1.438	Error	Error	1965	5323	0	0	1818	4854	0	0	0	0
1	10	13	"CTS1"	"YLR286C"	3270	32490	100	14747	13920	4861	53	60	25	100	100	0	1778	1654	516	131	139	39	100	100	0	0	0	0	0	0	0	0	0	0	0	0	0	0	0	0	0	0	0	8.922	9.105	9.356	9.022	1.328	9.679	0.923	0.000	0.000	0.000	0.000	0.000	0.000	0.000	0.000	0.000	0.000	0.000	0.000	0.000	0.000	80	511	16341	15390	3.157	Error	Error	14694	1647	0	0	13867	1523	0	0	0	0
1	11	13	""	"YLR301W"	3460	32490	100	7327	7313	3623	54	59	21	100	100	0	4273	4352	2393	128	131	26	98	97	0	0	0	0	0	0	0	0	0	0	0	0	0	0	0	0	0	0	0	1.755	1.719	1.702	2.008	1.846	1.673	0.952	0.000	0.000	0.000	0.000	0.000	0.000	0.000	0.000	0.000	0.000	0.000	0.000	0.000	0.000	80	520	11418	11483	0.811	Error	Error	7273	4145	0	0	7259	4224	0	0	0	0
1	12	13	""	"YLR317W"	3680	32490	100	1319	1248	314	52	53	13	100	100	0	1858	1779	515	125	126	23	100	100	0	0	0	0	0	0	0	0	0	0	0	0	0	0	0	0	0	0	0	0.731	0.723	0.736	0.745	1.360	0.697	0.915	0.000	0.000	0.000	0.000	0.000	0.000	0.000	0.000	0.000	0.000	0.000	0.000	0.000	0.000	80	530	3000	2850	-0.452	Error	Error	1267	1733	0	0	1196	1654	0	0	0	0
1	13	13	"MPT1"	"YMR005W"	3870	32490	90	1885	2019	936	52	56	17	100	100	0	2048	2236	1171	127	133	38	100	100	0	0	0	0	0	0	0	0	0	0	0	0	0	0	0	0	0	0	0	0.954	0.933	0.924	0.977	1.353	0.865	0.931	0.000	0.000	0.000	0.000	0.000	0.000	0.000	0.000	0.000	0.000	0.000	0.000	0.000	0.000	52	414	3754	4076	-0.068	Error	Error	1833	1921	0	0	1967	2109	0	0	0	0
1	14	13	"MAC1"	"YMR021C"	4070	32490	90	1027	971	341	49	52	14	100	100	0	1115	1079	428	123	127	32	96	96	0	0	0	0	0	0	0	0	0	0	0	0	0	0	0	0	0	0	0	0.986	0.964	0.979	1.027	1.653	0.880	0.906	0.000	0.000	0.000	0.000	0.000	0.000	0.000	0.000	0.000	0.000	0.000	0.000	0.000	0.000	52	420	1970	1878	-0.021	Error	Error	978	992	0	0	922	956	0	0	0	0
1	15	13	"MIH1"	"YMR036C"	4280	32490	90	426	435	93	49	50	10	100	100	0	563	565	128	126	128	22	100	98	0	0	0	0	0	0	0	0	0	0	0	0	0	0	0	0	0	0	0	0.863	0.879	0.849	0.916	1.491	0.848	0.881	0.000	0.000	0.000	0.000	0.000	0.000	0.000	0.000	0.000	0.000	0.000	0.000	0.000	0.000	52	420	814	825	-0.213	Error	Error	377	437	0	0	386	439	0	0	0	0
1	16	13	""	"YMR052C-A"	4480	32490	90	591	580	131	49	50	11	100	100	0	1230	1150	328	126	128	21	100	100	0	0	0	0	0	0	0	0	0	0	0	0	0	0	0	0	0	0	0	0.491	0.519	0.516	0.544	1.356	0.476	0.910	0.000	0.000	0.000	0.000	0.000	0.000	0.000	0.000	0.000	0.000	0.000	0.000	0.000	0.000	52	420	1646	1555	-1.026	Error	Error	542	1104	0	0	531	1024	0	0	0	0
1	17	13	""	"YMR067C"	4680	32490	90	562	558	188	50	50	11	100	100	0	959	981	389	125	128	23	100	98	0	0	0	0	0	0	0	0	0	0	0	0	0	0	0	0	0	0	0	0.614	0.593	0.601	0.628	1.359	0.555	0.902	0.000	0.000	0.000	0.000	0.000	0.000	0.000	0.000	0.000	0.000	0.000	0.000	0.000	0.000	52	414	1346	1364	-0.704	Error	Error	512	834	0	0	508	856	0	0	0	0
1	18	13	""	"YMR082C"	4880	32500	100	181	179	46	50	52	20	100	100	0	318	327	90	130	134	36	92	90	0	0	0	0	0	0	0	0	0	0	0	0	0	0	0	0	0	0	0	0.697	0.655	0.640	0.734	2.133	0.594	0.733	0.000	0.000	0.000	0.000	0.000	0.000	0.000	0.000	0.000	0.000	0.000	0.000	0.000	0.000	80	513	319	326	-0.521	Error	Error	131	188	0	0	129	197	0	0	0	0
1	19	13	""	"YMR007W"	5080	32500	100	1360	1397	551	51	52	12	100	100	0	1782	1876	754	134	140	36	100	100	0	0	0	0	0	0	0	0	0	0	0	0	0	0	0	0	0	0	0	0.794	0.773	0.775	0.796	1.406	0.751	0.881	0.000	0.000	0.000	0.000	0.000	0.000	0.000	0.000	0.000	0.000	0.000	0.000	0.000	0.000	80	498	2957	3088	-0.332	Error	Error	1309	1648	0	0	1346	1742	0	0	0	0
1	20	13	"MSS1"	"YMR023C"	5270	32500	100	790	784	212	52	57	30	100	100	0	1007	980	335	136	144	57	97	95	0	0	0	0	0	0	0	0	0	0	0	0	0	0	0	0	0	0	0	0.847	0.867	0.862	0.985	1.833	0.783	0.889	0.000	0.000	0.000	0.000	0.000	0.000	0.000	0.000	0.000	0.000	0.000	0.000	0.000	0.000	80	490	1609	1576	-0.239	Error	Error	738	871	0	0	732	844	0	0	0	0
1	21	13	"LYS7"	"YMR038C"	5460	32500	100	3117	3007	771	56	64	34	100	100	0	5747	5692	1882	145	165	78	100	100	0	0	0	0	0	0	0	0	0	0	0	0	0	0	0	0	0	0	0	0.546	0.532	0.523	0.558	1.416	0.498	0.925	0.000	0.000	0.000	0.000	0.000	0.000	0.000	0.000	0.000	0.000	0.000	0.000	0.000	0.000	80	512	8663	8498	-0.872	Error	Error	3061	5602	0	0	2951	5547	0	0	0	0
1	1	14	"STB2"	"YMR053C"	1470	32680	90	1238	1270	338	45	46	10	100	100	0	2104	2053	590	112	113	18	100	100	0	0	0	0	0	0	0	0	0	0	0	0	0	0	0	0	0	0	0	0.599	0.631	0.638	0.641	1.268	0.592	0.928	0.000	0.000	0.000	0.000	0.000	0.000	0.000	0.000	0.000	0.000	0.000	0.000	0.000	0.000	52	414	3185	3166	-0.740	Error	Error	1193	1992	0	0	1225	1941	0	0	0	0
1	2	14	""	"YMR069W"	1680	32680	90	390	383	94	44	45	10	100	100	0	436	447	111	113	114	19	100	100	0	0	0	0	0	0	0	0	0	0	0	0	0	0	0	0	0	0	0	1.071	1.015	1.015	1.024	1.355	0.998	0.846	0.000	0.000	0.000	0.000	0.000	0.000	0.000	0.000	0.000	0.000	0.000	0.000	0.000	0.000	52	420	669	673	0.099	Error	Error	346	323	0	0	339	334	0	0	0	0
1	3	14	""	"YMR084W"	1880	32680	90	310	301	94	45	46	9	100	100	0	579	545	177	113	115	19	96	96	0	0	0	0	0	0	0	0	0	0	0	0	0	0	0	0	0	0	0	0.569	0.593	0.598	0.598	1.352	0.560	0.876	0.000	0.000	0.000	0.000	0.000	0.000	0.000	0.000	0.000	0.000	0.000	0.000	0.000	0.000	52	414	731	688	-0.814	Error	Error	265	466	0	0	256	432	0	0	0	0
1	4	14	""	"YMR009W"	2080	32680	90	4102	3855	1064	54	57	16	100	100	0	5459	5268	1719	125	128	26	100	100	0	0	0	0	0	0	0	0	0	0	0	0	0	0	0	0	0	0	0	0.759	0.739	0.732	0.765	1.282	0.697	0.931	0.000	0.000	0.000	0.000	0.000	0.000	0.000	0.000	0.000	0.000	0.000	0.000	0.000	0.000	52	414	9382	8944	-0.398	Error	Error	4048	5334	0	0	3801	5143	0	0	0	0
1	5	14	""	"YMR025W"	2280	32690	100	2229	2102	560	55	59	19	100	100	0	2614	2588	808	130	135	34	100	100	0	0	0	0	0	0	0	0	0	0	0	0	0	0	0	0	0	0	0	0.875	0.833	0.831	0.864	1.357	0.806	0.919	0.000	0.000	0.000	0.000	0.000	0.000	0.000	0.000	0.000	0.000	0.000	0.000	0.000	0.000	80	494	4658	4505	-0.192	Error	Error	2174	2484	0	0	2047	2458	0	0	0	0
1	6	14	""	"YMR040W"	2460	32690	100	785	751	281	49	50	13	100	100	0	2384	2225	998	122	126	26	98	98	0	0	0	0	0	0	0	0	0	0	0	0	0	0	0	0	0	0	0	0.325	0.334	0.331	0.362	1.612	0.306	0.908	0.000	0.000	0.000	0.000	0.000	0.000	0.000	0.000	0.000	0.000	0.000	0.000	0.000	0.000	80	488	2998	2805	-1.620	Error	Error	736	2262	0	0	702	2103	0	0	0	0
1	7	14	"BUB2"	"YMR055C"	2660	32690	100	987	998	296	50	50	12	100	100	0	2341	2237	912	122	126	24	98	97	0	0	0	0	0	0	0	0	0	0	0	0	0	0	0	0	0	0	0	0.422	0.448	0.439	0.517	1.932	0.406	0.899	0.000	0.000	0.000	0.000	0.000	0.000	0.000	0.000	0.000	0.000	0.000	0.000	0.000	0.000	80	522	3156	3063	-1.244	Error	Error	937	2219	0	0	948	2115	0	0	0	0
1	8	14	""	"YMR071C"	2870	32690	90	4902	4674	1577	50	54	29	100	100	0	5703	5206	2110	127	144	152	100	100	0	0	0	0	0	0	0	0	0	0	0	0	0	0	0	0	0	0	0	0.870	0.910	0.920	0.935	1.332	0.832	0.929	0.000	0.000	0.000	0.000	0.000	0.000	0.000	0.000	0.000	0.000	0.000	0.000	0.000	0.000	52	420	10428	9703	-0.201	Error	Error	4852	5576	0	0	4624	5079	0	0	0	0
1	9	14	""	"YMR086C-A"	3060	32690	90	1288	1188	317	53	56	27	100	100	0	1982	1848	532	129	145	144	100	98	0	0	0	0	0	0	0	0	0	0	0	0	0	0	0	0	0	0	0	0.666	0.660	0.653	0.670	1.299	0.635	0.923	0.000	0.000	0.000	0.000	0.000	0.000	0.000	0.000	0.000	0.000	0.000	0.000	0.000	0.000	52	420	3088	2854	-0.585	Error	Error	1235	1853	0	0	1135	1719	0	0	0	0
1	10	14	"HXT2"	"YMR011W"	3260	32690	100	23660	22388	7210	53	59	26	100	100	0	1901	1653	774	130	134	35	95	93	0	0	0	0	0	0	0	0	0	0	0	0	0	0	0	0	0	0	0	13.330	14.665	13.606	15.884	1.568	14.490	0.867	0.000	0.000	0.000	0.000	0.000	0.000	0.000	0.000	0.000	0.000	0.000	0.000	0.000	0.000	80	521	25378	23858	3.737	Error	Error	23607	1771	0	0	22335	1523	0	0	0	0
1	11	14	"HRT2"	"YMR027W"	3450	32690	90	3183	3227	545	62	74	51	100	100	0	3039	3082	797	129	149	147	100	100	0	0	0	0	0	0	0	0	0	0	0	0	0	0	0	0	0	0	0	1.073	1.072	1.060	1.104	1.267	1.019	0.927	0.000	0.000	0.000	0.000	0.000	0.000	0.000	0.000	0.000	0.000	0.000	0.000	0.000	0.000	52	414	6031	6118	0.101	Error	Error	3121	2910	0	0	3165	2953	0	0	0	0
1	12	14	"ARG80"	"YMR042W"	3650	32690	90	2305	2169	633	58	69	43	100	100	0	1908	1771	609	132	141	53	100	100	0	0	0	0	0	0	0	0	0	0	0	0	0	0	0	0	0	0	0	1.265	1.288	1.279	1.343	1.319	1.203	0.925	0.000	0.000	0.000	0.000	0.000	0.000	0.000	0.000	0.000	0.000	0.000	0.000	0.000	0.000	52	420	4023	3750	0.339	Error	Error	2247	1776	0	0	2111	1639	0	0	0	0
1	13	14	""	"YMR057C"	3870	32690	90	392	414	164	60	72	61	100	94	0	478	461	143	133	135	28	100	98	0	0	0	0	0	0	0	0	0	0	0	0	0	0	0	0	0	0	0	0.962	1.079	1.034	1.131	1.568	1.117	0.618	0.000	0.000	0.000	0.000	0.000	0.000	0.000	0.000	0.000	0.000	0.000	0.000	0.000	0.000	52	406	677	682	-0.055	Error	Error	332	345	0	0	354	328	0	0	0	0
1	14	14	""	"YMR073C"	4040	32690	90	1968	1911	643	58	91	160	100	100	0	2153	2001	970	135	190	348	90	82	0	0	0	0	0	0	0	0	0	0	0	0	0	0	0	0	0	0	0	0.946	0.993	0.962	1.200	1.929	0.848	0.859	0.000	0.000	0.000	0.000	0.000	0.000	0.000	0.000	0.000	0.000	0.000	0.000	0.000	0.000	52	406	3928	3719	-0.079	Error	Error	1910	2018	0	0	1853	1866	0	0	0	0
1	15	14	""	"YMR087W"	4280	32700	100	820	762	246	56	62	23	100	98	0	2169	2127	783	140	149	43	97	97	0	0	0	0	0	0	0	0	0	0	0	0	0	0	0	0	0	0	0	0.377	0.355	0.369	0.367	1.463	0.339	0.910	0.000	0.000	0.000	0.000	0.000	0.000	0.000	0.000	0.000	0.000	0.000	0.000	0.000	0.000	80	525	2793	2693	-1.409	Error	Error	764	2029	0	0	706	1987	0	0	0	0
1	16	14	""	"YNL047C"	4470	32700	110	1705	1632	477	55	61	28	100	100	0	2233	2158	780	142	150	52	100	98	0	0	0	0	0	0	0	0	0	0	0	0	0	0	0	0	0	0	0	0.789	0.782	0.752	0.840	1.572	0.745	0.921	0.000	0.000	0.000	0.000	0.000	0.000	0.000	0.000	0.000	0.000	0.000	0.000	0.000	0.000	80	564	3741	3593	-0.342	Error	Error	1650	2091	0	0	1577	2016	0	0	0	0
1	17	14	"YDJ1"	"YNL064C"	4660	32700	100	8355	7556	2356	57	62	25	100	100	0	8021	7653	2283	138	148	43	100	100	0	0	0	0	0	0	0	0	0	0	0	0	0	0	0	0	0	0	0	1.053	0.998	1.015	0.980	1.367	1.002	0.942	0.000	0.000	0.000	0.000	0.000	0.000	0.000	0.000	0.000	0.000	0.000	0.000	0.000	0.000	80	519	16181	15014	0.074	Error	Error	8298	7883	0	0	7499	7515	0	0	0	0
1	18	14	""	"YNL080C"	4870	32700	100	1322	1313	326	58	69	44	100	100	0	968	914	283	143	151	43	98	95	0	0	0	0	0	0	0	0	0	0	0	0	0	0	0	0	0	0	0	1.532	1.628	1.563	1.805	1.618	1.575	0.899	0.000	0.000	0.000	0.000	0.000	0.000	0.000	0.000	0.000	0.000	0.000	0.000	0.000	0.000	80	506	2089	2026	0.616	Error	Error	1264	825	0	0	1255	771	0	0	0	0
1	19	14	"RPS7B"	"YNL096C"	5060	32700	100	15317	14407	3607	62	73	43	100	100	0	1613	1499	372	142	148	42	100	100	0	0	0	0	0	0	0	0	0	0	0	0	0	0	0	0	0	0	0	10.370	10.571	10.664	10.792	1.391	10.870	0.934	0.000	0.000	0.000	0.000	0.000	0.000	0.000	0.000	0.000	0.000	0.000	0.000	0.000	0.000	80	513	16726	15702	3.374	Error	Error	15255	1471	0	0	14345	1357	0	0	0	0
1	20	14	"DBP2"	"YNL112W"	5280	32690	90	7466	7027	1976	60	68	42	100	100	0	2690	2633	841	138	141	31	100	100	0	0	0	0	0	0	0	0	0	0	0	0	0	0	0	0	0	0	0	2.902	2.792	2.785	2.842	1.249	2.798	0.943	0.000	0.000	0.000	0.000	0.000	0.000	0.000	0.000	0.000	0.000	0.000	0.000	0.000	0.000	52	414	9958	9462	1.537	Error	Error	7406	2552	0	0	6967	2495	0	0	0	0
1	21	14	"TEP1"	"YNL128W"	5480	32700	100	358	368	104	58	61	19	100	100	0	485	467	118	139	141	28	100	100	0	0	0	0	0	0	0	0	0	0	0	0	0	0	0	0	0	0	0	0.867	0.945	0.928	0.965	1.497	0.945	0.821	0.000	0.000	0.000	0.000	0.000	0.000	0.000	0.000	0.000	0.000	0.000	0.000	0.000	0.000	80	520	646	638	-0.206	Error	Error	300	346	0	0	310	328	0	0	0	0
1	1	15	"SFB2"	"YNL049C"	1480	32880	90	1662	1713	724	45	47	14	100	100	0	1226	1236	421	113	113	18	100	100	0	0	0	0	0	0	0	0	0	0	0	0	0	0	0	0	0	0	0	1.453	1.485	1.509	1.476	1.399	1.536	0.905	0.000	0.000	0.000	0.000	0.000	0.000	0.000	0.000	0.000	0.000	0.000	0.000	0.000	0.000	52	420	2730	2791	0.539	Error	Error	1617	1113	0	0	1668	1123	0	0	0	0
1	2	15	"SUN4"	"YNL066W"	1670	32880	90	8533	8084	2656	48	57	59	100	100	0	3071	2988	1097	115	121	53	100	100	0	0	0	0	0	0	0	0	0	0	0	0	0	0	0	0	0	0	0	2.870	2.797	2.759	2.910	1.460	2.815	0.921	0.000	0.000	0.000	0.000	0.000	0.000	0.000	0.000	0.000	0.000	0.000	0.000	0.000	0.000	52	420	11441	10909	1.521	Error	Error	8485	2956	0	0	8036	2873	0	0	0	0
1	3	15	"PMS1"	"YNL082W"	1880	32880	90	1688	1614	399	48	50	15	100	100	0	2177	2052	595	114	116	19	100	100	0	0	0	0	0	0	0	0	0	0	0	0	0	0	0	0	0	0	0	0.795	0.808	0.782	0.834	1.365	0.789	0.930	0.000	0.000	0.000	0.000	0.000	0.000	0.000	0.000	0.000	0.000	0.000	0.000	0.000	0.000	52	420	3703	3504	-0.331	Error	Error	1640	2063	0	0	1566	1938	0	0	0	0
1	4	15	"RAS2"	"YNL098C"	2070	32880	90	9265	8396	2096	49	58	97	100	100	0	9422	8985	2260	119	120	20	100	100	0	0	0	0	0	0	0	0	0	0	0	0	0	0	0	0	0	0	0	0.991	0.941	0.949	0.946	1.251	0.932	0.943	0.000	0.000	0.000	0.000	0.000	0.000	0.000	0.000	0.000	0.000	0.000	0.000	0.000	0.000	52	420	18519	17213	-0.014	Error	Error	9216	9303	0	0	8347	8866	0	0	0	0
1	5	15	""	"YNL114C"	2280	32890	100	5272	4870	2157	50	51	12	100	100	0	4015	3993	1613	122	122	22	100	100	0	0	0	0	0	0	0	0	0	0	0	0	0	0	0	0	0	0	0	1.341	1.245	1.257	1.238	1.416	1.268	0.950	0.000	0.000	0.000	0.000	0.000	0.000	0.000	0.000	0.000	0.000	0.000	0.000	0.000	0.000	80	500	9115	8691	0.424	Error	Error	5222	3893	0	0	4820	3871	0	0	0	0
1	6	15	"CPT1"	"YNL130C"	2460	32890	100	5707	5077	2024	51	52	13	100	100	0	3817	3364	1465	122	123	22	100	100	0	0	0	0	0	0	0	0	0	0	0	0	0	0	0	0	0	0	0	1.531	1.550	1.534	1.698	1.629	1.533	0.938	0.000	0.000	0.000	0.000	0.000	0.000	0.000	0.000	0.000	0.000	0.000	0.000	0.000	0.000	80	508	9351	8268	0.614	Error	Error	5656	3695	0	0	5026	3242	0	0	0	0
1	7	15	""	"YNL051W"	2680	32890	100	3003	3009	886	52	55	17	100	100	0	3831	3889	1218	126	131	29	100	100	0	0	0	0	0	0	0	0	0	0	0	0	0	0	0	0	0	0	0	0.796	0.786	0.791	0.799	1.398	0.778	0.911	0.000	0.000	0.000	0.000	0.000	0.000	0.000	0.000	0.000	0.000	0.000	0.000	0.000	0.000	80	521	6656	6720	-0.328	Error	Error	2951	3705	0	0	2957	3763	0	0	0	0
1	8	15	"FKH2"	"YNL068C"	2880	32890	100	1703	1571	622	50	53	16	100	100	0	2440	2304	944	126	130	29	97	97	0	0	0	0	0	0	0	0	0	0	0	0	0	0	0	0	0	0	0	0.714	0.698	0.689	0.757	1.882	0.683	0.946	0.000	0.000	0.000	0.000	0.000	0.000	0.000	0.000	0.000	0.000	0.000	0.000	0.000	0.000	80	520	3967	3699	-0.485	Error	Error	1653	2314	0	0	1521	2178	0	0	0	0
1	9	15	"END3"	"YNL084C"	3080	32890	100	3118	2991	856	52	55	19	100	100	0	5153	4863	1640	129	137	40	97	97	0	0	0	0	0	0	0	0	0	0	0	0	0	0	0	0	0	0	0	0.610	0.621	0.628	0.695	1.782	0.600	0.947	0.000	0.000	0.000	0.000	0.000	0.000	0.000	0.000	0.000	0.000	0.000	0.000	0.000	0.000	80	522	8090	7673	-0.712	Error	Error	3066	5024	0	0	2939	4734	0	0	0	0
1	10	15	""	"YNL100W"	3270	32890	90	3788	3418	1154	56	61	23	100	100	0	8109	7480	3000	136	155	104	100	100	0	0	0	0	0	0	0	0	0	0	0	0	0	0	0	0	0	0	0	0.468	0.458	0.461	0.475	1.290	0.410	0.936	0.000	0.000	0.000	0.000	0.000	0.000	0.000	0.000	0.000	0.000	0.000	0.000	0.000	0.000	52	408	11705	10706	-1.095	Error	Error	3732	7973	0	0	3362	7344	0	0	0	0
1	11	15	""	"YNL116W"	3460	32890	100	870	908	238	55	58	17	100	100	0	1189	1237	393	131	144	89	100	100	0	0	0	0	0	0	0	0	0	0	0	0	0	0	0	0	0	0	0	0.770	0.771	0.782	0.802	1.344	0.735	0.904	0.000	0.000	0.000	0.000	0.000	0.000	0.000	0.000	0.000	0.000	0.000	0.000	0.000	0.000	80	534	1873	1959	-0.376	Error	Error	815	1058	0	0	853	1106	0	0	0	0
1	12	15	""	"YNL132W"	3680	32890	90	3624	3550	557	53	56	16	100	100	0	1552	1531	355	131	136	31	100	100	0	0	0	0	0	0	0	0	0	0	0	0	0	0	0	0	0	0	0	2.513	2.498	2.514	2.556	1.251	2.449	0.910	0.000	0.000	0.000	0.000	0.000	0.000	0.000	0.000	0.000	0.000	0.000	0.000	0.000	0.000	52	406	4992	4897	1.329	Error	Error	3571	1421	0	0	3497	1400	0	0	0	0
1	13	15	"MSG5"	"YNL053W"	3850	32890	90	1344	1346	297	56	61	28	100	100	0	1387	1456	361	132	143	71	100	100	0	0	0	0	0	0	0	0	0	0	0	0	0	0	0	0	0	0	0	1.026	0.974	0.975	0.987	1.273	0.908	0.893	0.000	0.000	0.000	0.000	0.000	0.000	0.000	0.000	0.000	0.000	0.000	0.000	0.000	0.000	52	406	2543	2614	0.037	Error	Error	1288	1255	0	0	1290	1324	0	0	0	0
1	14	15	"TOM7"	"YNL070W"	4070	32890	90	10351	9289	3760	57	65	45	100	100	0	6806	6211	2728	136	145	80	100	100	0	0	0	0	0	0	0	0	0	0	0	0	0	0	0	0	0	0	0	1.543	1.520	1.517	1.608	1.342	1.475	0.907	0.000	0.000	0.000	0.000	0.000	0.000	0.000	0.000	0.000	0.000	0.000	0.000	0.000	0.000	52	420	16964	15307	0.626	Error	Error	10294	6670	0	0	9232	6075	0	0	0	0
1	15	15	""	"YNL086W"	4270	32890	90	1046	948	287	56	58	16	100	100	0	911	834	275	133	136	27	98	96	0	0	0	0	0	0	0	0	0	0	0	0	0	0	0	0	0	0	0	1.272	1.272	1.267	1.395	1.624	1.236	0.899	0.000	0.000	0.000	0.000	0.000	0.000	0.000	0.000	0.000	0.000	0.000	0.000	0.000	0.000	52	414	1768	1593	0.348	Error	Error	990	778	0	0	892	701	0	0	0	0
1	16	15	"POL1"	"YNL102W"	4460	32890	90	1337	1423	908	53	56	25	100	100	0	815	988	580	134	140	50	100	98	0	0	0	0	0	0	0	0	0	0	0	0	0	0	0	0	0	0	0	1.885	1.604	1.602	1.652	1.531	1.603	0.903	0.000	0.000	0.000	0.000	0.000	0.000	0.000	0.000	0.000	0.000	0.000	0.000	0.000	0.000	52	414	1965	2224	0.915	Error	Error	1284	681	0	0	1370	854	0	0	0	0
1	17	15	"DCP2"	"YNL118C"	4670	32890	90	2777	2631	804	54	56	17	100	100	0	2433	2250	878	133	153	113	100	100	0	0	0	0	0	0	0	0	0	0	0	0	0	0	0	0	0	0	0	1.184	1.217	1.179	1.305	1.377	1.136	0.932	0.000	0.000	0.000	0.000	0.000	0.000	0.000	0.000	0.000	0.000	0.000	0.000	0.000	0.000	52	414	5023	4694	0.244	Error	Error	2723	2300	0	0	2577	2117	0	0	0	0
1	18	15	""	"YNL134C"	4860	32890	90	1918	1854	409	57	62	30	100	100	0	37909	35981	8420	155	238	272	100	100	0	0	0	0	0	0	0	0	0	0	0	0	0	0	0	0	0	0	0	0.049	0.050	0.049	0.050	1.171	0.048	0.926	0.000	0.000	0.000	0.000	0.000	0.000	0.000	0.000	0.000	0.000	0.000	0.000	0.000	0.000	52	414	39615	37623	-4.342	Error	Error	1861	37754	0	0	1797	35826	0	0	0	0
1	19	15	"CMK2"	"YOL016C"	5070	32890	90	634	601	233	52	55	16	100	100	0	1314	1315	666	158	190	105	94	92	0	0	0	0	0	0	0	0	0	0	0	0	0	0	0	0	0	0	0	0.503	0.475	0.465	0.517	1.660	0.421	0.906	0.000	0.000	0.000	0.000	0.000	0.000	0.000	0.000	0.000	0.000	0.000	0.000	0.000	0.000	52	414	1738	1706	-0.990	Error	Error	582	1156	0	0	549	1157	0	0	0	0
1	20	15	""	"YOL032W"	5260	32890	90	817	799	184	54	55	14	100	100	0	1499	1526	470	155	168	57	100	100	0	0	0	0	0	0	0	0	0	0	0	0	0	0	0	0	0	0	0	0.568	0.543	0.555	0.563	1.309	0.503	0.900	0.000	0.000	0.000	0.000	0.000	0.000	0.000	0.000	0.000	0.000	0.000	0.000	0.000	0.000	52	420	2107	2116	-0.817	Error	Error	763	1344	0	0	745	1371	0	0	0	0
1	21	15	""	"YOL048C"	5480	32900	100	449	423	135	54	56	15	100	100	0	1141	1048	365	151	162	51	98	96	0	0	0	0	0	0	0	0	0	0	0	0	0	0	0	0	0	0	0	0.399	0.411	0.405	0.427	1.621	0.388	0.878	0.000	0.000	0.000	0.000	0.000	0.000	0.000	0.000	0.000	0.000	0.000	0.000	0.000	0.000	80	526	1385	1266	-1.326	Error	Error	395	990	0	0	369	897	0	0	0	0
1	1	16	""	"YOL063C"	1470	33080	90	498	542	271	43	44	9	100	100	0	747	805	474	110	111	17	100	100	0	0	0	0	0	0	0	0	0	0	0	0	0	0	0	0	0	0	0	0.714	0.718	0.733	0.788	1.606	0.648	0.869	0.000	0.000	0.000	0.000	0.000	0.000	0.000	0.000	0.000	0.000	0.000	0.000	0.000	0.000	52	420	1092	1194	-0.485	Error	Error	455	637	0	0	499	695	0	0	0	0
1	2	16	""	"YOL080C"	1680	33080	90	3246	2965	829	45	48	25	100	100	0	1973	1789	546	113	122	141	100	98	0	0	0	0	0	0	0	0	0	0	0	0	0	0	0	0	0	0	0	1.721	1.742	1.756	1.789	1.245	1.690	0.928	0.000	0.000	0.000	0.000	0.000	0.000	0.000	0.000	0.000	0.000	0.000	0.000	0.000	0.000	52	414	5061	4596	0.783	Error	Error	3201	1860	0	0	2920	1676	0	0	0	0
1	3	16	"COQ3"	"YOL096C"	1860	33080	90	1742	1548	550	45	46	11	100	100	0	3077	2691	1067	112	113	17	100	100	0	0	0	0	0	0	0	0	0	0	0	0	0	0	0	0	0	0	0	0.572	0.583	0.579	0.612	1.398	0.544	0.938	0.000	0.000	0.000	0.000	0.000	0.000	0.000	0.000	0.000	0.000	0.000	0.000	0.000	0.000	52	414	4662	4082	-0.805	Error	Error	1697	2965	0	0	1503	2579	0	0	0	0
1	4	16	"TLG2"	"YOL018C"	2070	33080	90	1624	1594	601	46	56	160	100	98	0	3341	3309	1141	113	123	154	100	100	0	0	0	0	0	0	0	0	0	0	0	0	0	0	0	0	0	0	0	0.489	0.484	0.469	0.474	1.339	0.493	0.922	0.000	0.000	0.000	0.000	0.000	0.000	0.000	0.000	0.000	0.000	0.000	0.000	0.000	0.000	52	420	4806	4744	-1.033	Error	Error	1578	3228	0	0	1548	3196	0	0	0	0
1	5	16	""	"YOL034W"	2280	33090	100	1156	1154	536	46	53	144	100	93	0	1109	1211	578	117	124	139	97	93	0	0	0	0	0	0	0	0	0	0	0	0	0	0	0	0	0	0	0	1.119	1.013	0.965	1.086	1.581	0.995	0.949	0.000	0.000	0.000	0.000	0.000	0.000	0.000	0.000	0.000	0.000	0.000	0.000	0.000	0.000	80	518	2102	2202	0.162	Error	Error	1110	992	0	0	1108	1094	0	0	0	0
1	6	16	""	"YOL050C"	2470	33090	90	1823	1643	510	49	53	19	100	100	0	2357	2124	688	122	130	59	96	96	0	0	0	0	0	0	0	0	0	0	0	0	0	0	0	0	0	0	0	0.794	0.796	0.782	0.848	1.479	0.753	0.927	0.000	0.000	0.000	0.000	0.000	0.000	0.000	0.000	0.000	0.000	0.000	0.000	0.000	0.000	52	414	4009	3596	-0.333	Error	Error	1774	2235	0	0	1594	2002	0	0	0	0
1	7	16	"INP54"	"YOL065C"	2670	33090	100	968	951	507	50	53	18	100	97	0	1508	1423	696	126	133	59	96	92	0	0	0	0	0	0	0	0	0	0	0	0	0	0	0	0	0	0	0	0.664	0.695	0.701	0.697	1.770	0.696	0.924	0.000	0.000	0.000	0.000	0.000	0.000	0.000	0.000	0.000	0.000	0.000	0.000	0.000	0.000	80	522	2300	2198	-0.590	Error	Error	918	1382	0	0	901	1297	0	0	0	0
1	8	16	""	"YOL082W"	2870	33090	90	1267	1227	310	49	50	11	100	100	0	5663	5363	1764	123	139	136	100	100	0	0	0	0	0	0	0	0	0	0	0	0	0	0	0	0	0	0	0	0.220	0.225	0.227	0.233	1.313	0.206	0.933	0.000	0.000	0.000	0.000	0.000	0.000	0.000	0.000	0.000	0.000	0.000	0.000	0.000	0.000	52	420	6758	6418	-2.185	Error	Error	1218	5540	0	0	1178	5240	0	0	0	0
1	9	16	""	"YOL098C"	3060	33090	90	10309	9891	1873	50	52	14	100	100	0	5513	5374	1208	127	143	135	100	100	0	0	0	0	0	0	0	0	0	0	0	0	0	0	0	0	0	0	0	1.905	1.876	1.905	1.893	1.252	1.822	0.929	0.000	0.000	0.000	0.000	0.000	0.000	0.000	0.000	0.000	0.000	0.000	0.000	0.000	0.000	52	420	15645	15088	0.930	Error	Error	10259	5386	0	0	9841	5247	0	0	0	0
1	10	16	"TAT2"	"YOL020W"	3250	33090	90	3698	3727	731	54	57	17	100	100	0	2515	2455	534	130	136	30	100	100	0	0	0	0	0	0	0	0	0	0	0	0	0	0	0	0	0	0	0	1.528	1.580	1.568	1.594	1.141	1.504	0.926	0.000	0.000	0.000	0.000	0.000	0.000	0.000	0.000	0.000	0.000	0.000	0.000	0.000	0.000	52	420	6029	5998	0.612	Error	Error	3644	2385	0	0	3673	2325	0	0	0	0
1	11	16	""	"YOL036W"	3470	33090	90	4414	4302	960	53	59	42	100	100	0	3111	2808	930	130	142	96	100	100	0	0	0	0	0	0	0	0	0	0	0	0	0	0	0	0	0	0	0	1.463	1.587	1.544	1.689	1.377	1.512	0.931	0.000	0.000	0.000	0.000	0.000	0.000	0.000	0.000	0.000	0.000	0.000	0.000	0.000	0.000	52	420	7342	6927	0.549	Error	Error	4361	2981	0	0	4249	2678	0	0	0	0
1	12	16	"SPE2"	"YOL052C"	3670	33090	90	2043	2099	393	52	57	23	100	100	0	1732	1735	416	131	136	33	100	100	0	0	0	0	0	0	0	0	0	0	0	0	0	0	0	0	0	0	0	1.244	1.276	1.272	1.300	1.191	1.199	0.926	0.000	0.000	0.000	0.000	0.000	0.000	0.000	0.000	0.000	0.000	0.000	0.000	0.000	0.000	52	420	3592	3651	0.315	Error	Error	1991	1601	0	0	2047	1604	0	0	0	0
1	13	16	"RTG1"	"YOL067C"	3880	33090	90	897	1085	508	53	57	18	100	100	0	911	1073	535	130	133	30	100	100	0	0	0	0	0	0	0	0	0	0	0	0	0	0	0	0	0	0	0	1.081	1.094	1.142	1.110	1.318	1.053	0.876	0.000	0.000	0.000	0.000	0.000	0.000	0.000	0.000	0.000	0.000	0.000	0.000	0.000	0.000	52	420	1625	1975	0.112	Error	Error	844	781	0	0	1032	943	0	0	0	0
1	14	16	""	"YOL084W"	4080	33090	90	571	536	124	50	51	12	100	100	0	1220	1175	273	128	128	22	100	100	0	0	0	0	0	0	0	0	0	0	0	0	0	0	0	0	0	0	0	0.477	0.464	0.451	0.462	1.291	0.445	0.905	0.000	0.000	0.000	0.000	0.000	0.000	0.000	0.000	0.000	0.000	0.000	0.000	0.000	0.000	52	420	1613	1533	-1.068	Error	Error	521	1092	0	0	486	1047	0	0	0	0
1	15	16	"PKH2"	"YOL100W"	4270	33090	90	5457	5144	1476	51	53	14	100	100	0	12849	12117	3787	132	134	26	100	100	0	0	0	0	0	0	0	0	0	0	0	0	0	0	0	0	0	0	0	0.425	0.425	0.414	0.434	1.261	0.416	0.916	0.000	0.000	0.000	0.000	0.000	0.000	0.000	0.000	0.000	0.000	0.000	0.000	0.000	0.000	52	420	18123	17078	-1.234	Error	Error	5406	12717	0	0	5093	11985	0	0	0	0
1	16	16	""	"YOL022C"	4470	33090	90	2577	2518	633	56	62	35	100	100	0	1803	1783	561	137	144	50	100	100	0	0	0	0	0	0	0	0	0	0	0	0	0	0	0	0	0	0	0	1.513	1.496	1.454	1.545	1.287	1.396	0.887	0.000	0.000	0.000	0.000	0.000	0.000	0.000	0.000	0.000	0.000	0.000	0.000	0.000	0.000	52	420	4187	4108	0.598	Error	Error	2521	1666	0	0	2462	1646	0	0	0	0
1	17	16	"PRE6"	"YOL038W"	4670	33090	90	3331	3231	939	60	67	28	100	100	0	7055	6675	2262	143	162	79	100	100	0	0	0	0	0	0	0	0	0	0	0	0	0	0	0	0	0	0	0	0.473	0.485	0.480	0.498	1.274	0.437	0.897	0.000	0.000	0.000	0.000	0.000	0.000	0.000	0.000	0.000	0.000	0.000	0.000	0.000	0.000	52	420	10183	9703	-1.079	Error	Error	3271	6912	0	0	3171	6532	0	0	0	0
1	18	16	""	"YOL053W"	4880	33100	100	814	762	274	56	62	29	100	98	0	2002	1980	763	142	159	64	100	98	0	0	0	0	0	0	0	0	0	0	0	0	0	0	0	0	0	0	0	0.408	0.384	0.392	0.392	1.325	0.370	0.899	0.000	0.000	0.000	0.000	0.000	0.000	0.000	0.000	0.000	0.000	0.000	0.000	0.000	0.000	80	535	2618	2544	-1.295	Error	Error	758	1860	0	0	706	1838	0	0	0	0
1	19	16	"NUF2"	"YOL069W"	5070	33090	90	1009	1083	354	50	55	23	100	100	0	1308	1364	539	137	148	82	100	98	0	0	0	0	0	0	0	0	0	0	0	0	0	0	0	0	0	0	0	0.819	0.842	0.826	0.900	1.495	0.776	0.882	0.000	0.000	0.000	0.000	0.000	0.000	0.000	0.000	0.000	0.000	0.000	0.000	0.000	0.000	52	414	2130	2260	-0.288	Error	Error	959	1171	0	0	1033	1227	0	0	0	0
1	20	16	"ADH1"	"YOL086C"	5280	33100	100	15442	13546	6222	56	62	29	100	100	0	17602	15968	6427	150	159	62	100	100	0	0	0	0	0	0	0	0	0	0	0	0	0	0	0	0	0	0	0	0.882	0.853	0.868	0.804	1.434	0.869	0.934	0.000	0.000	0.000	0.000	0.000	0.000	0.000	0.000	0.000	0.000	0.000	0.000	0.000	0.000	80	514	32838	29308	-0.182	Error	Error	15386	17452	0	0	13490	15818	0	0	0	0
1	21	16	"TPT1"	"YOL102C"	5460	33100	100	1162	1085	346	60	65	22	100	100	0	1180	1109	385	158	168	49	98	96	0	0	0	0	0	0	0	0	0	0	0	0	0	0	0	0	0	0	0	1.078	1.078	1.078	1.141	1.539	1.048	0.908	0.000	0.000	0.000	0.000	0.000	0.000	0.000	0.000	0.000	0.000	0.000	0.000	0.000	0.000	80	504	2124	1976	0.109	Error	Error	1102	1022	0	0	1025	951	0	0	0	0
1	1	17	"RPL33B"	"YOR234C"	1470	33280	90	8850	8247	2055	45	47	12	100	100	0	1852	1768	461	112	113	18	100	100	0	0	0	0	0	0	0	0	0	0	0	0	0	0	0	0	0	0	0	5.060	4.953	4.781	4.969	1.238	4.942	0.918	0.000	0.000	0.000	0.000	0.000	0.000	0.000	0.000	0.000	0.000	0.000	0.000	0.000	0.000	52	420	10545	9858	2.339	Error	Error	8805	1740	0	0	8202	1656	0	0	0	0
1	2	17	"CLP1"	"YOR250C"	1680	33280	90	2283	2040	562	47	49	24	100	100	0	1933	1874	508	115	122	140	100	100	0	0	0	0	0	0	0	0	0	0	0	0	0	0	0	0	0	0	0	1.230	1.133	1.157	1.133	1.268	1.102	0.918	0.000	0.000	0.000	0.000	0.000	0.000	0.000	0.000	0.000	0.000	0.000	0.000	0.000	0.000	52	420	4054	3752	0.299	Error	Error	2236	1818	0	0	1993	1759	0	0	0	0
1	3	17	"PNT1"	"YOR266W"	1880	33280	90	1455	1463	526	46	46	10	100	100	0	2725	2833	994	116	117	20	100	100	0	0	0	0	0	0	0	0	0	0	0	0	0	0	0	0	0	0	0	0.540	0.522	0.543	0.521	1.314	0.512	0.931	0.000	0.000	0.000	0.000	0.000	0.000	0.000	0.000	0.000	0.000	0.000	0.000	0.000	0.000	52	420	4018	4134	-0.889	Error	Error	1409	2609	0	0	1417	2717	0	0	0	0
1	4	17	""	"YOR282W"	2080	33280	90	842	810	186	46	47	10	100	100	0	1162	1074	288	115	117	20	100	100	0	0	0	0	0	0	0	0	0	0	0	0	0	0	0	0	0	0	0	0.760	0.797	0.798	0.818	1.242	0.763	0.925	0.000	0.000	0.000	0.000	0.000	0.000	0.000	0.000	0.000	0.000	0.000	0.000	0.000	0.000	52	420	1843	1723	-0.395	Error	Error	796	1047	0	0	764	959	0	0	0	0
1	5	17	""	"YOR298W"	2280	33280	90	2245	2138	696	48	49	12	100	100	0	2236	2155	755	118	120	22	100	100	0	0	0	0	0	0	0	0	0	0	0	0	0	0	0	0	0	0	0	1.037	1.026	1.068	1.056	1.227	1.005	0.925	0.000	0.000	0.000	0.000	0.000	0.000	0.000	0.000	0.000	0.000	0.000	0.000	0.000	0.000	52	408	4315	4127	0.053	Error	Error	2197	2118	0	0	2090	2037	0	0	0	0
1	6	17	"SPS4"	"YOR313C"	2460	33280	90	2995	3041	1156	48	48	12	100	100	0	4286	4324	1835	116	118	20	100	100	0	0	0	0	0	0	0	0	0	0	0	0	0	0	0	0	0	0	0	0.707	0.711	0.724	0.736	1.237	0.674	0.941	0.000	0.000	0.000	0.000	0.000	0.000	0.000	0.000	0.000	0.000	0.000	0.000	0.000	0.000	52	414	7117	7201	-0.501	Error	Error	2947	4170	0	0	2993	4208	0	0	0	0
1	7	17	"DFR1"	"YOR236W"	2680	33290	100	2878	2876	938	48	49	11	100	100	0	2261	2170	724	121	122	21	100	100	0	0	0	0	0	0	0	0	0	0	0	0	0	0	0	0	0	0	0	1.322	1.380	1.407	1.397	1.345	1.387	0.915	0.000	0.000	0.000	0.000	0.000	0.000	0.000	0.000	0.000	0.000	0.000	0.000	0.000	0.000	80	511	4970	4877	0.403	Error	Error	2830	2140	0	0	2828	2049	0	0	0	0
1	8	17	""	"YOR252W"	2860	33280	90	3967	3921	949	53	57	21	100	100	0	2893	2883	859	126	130	26	100	100	0	0	0	0	0	0	0	0	0	0	0	0	0	0	0	0	0	0	0	1.415	1.403	1.416	1.450	1.258	1.332	0.932	0.000	0.000	0.000	0.000	0.000	0.000	0.000	0.000	0.000	0.000	0.000	0.000	0.000	0.000	52	407	6681	6625	0.500	Error	Error	3914	2767	0	0	3868	2757	0	0	0	0
1	9	17	""	"YOR268C"	3070	33290	90	382	363	90	55	57	17	100	100	0	483	481	146	128	130	25	96	94	0	0	0	0	0	0	0	0	0	0	0	0	0	0	0	0	0	0	0	0.921	0.873	0.875	0.970	1.952	0.877	0.839	0.000	0.000	0.000	0.000	0.000	0.000	0.000	0.000	0.000	0.000	0.000	0.000	0.000	0.000	52	420	682	661	-0.119	Error	Error	327	355	0	0	308	353	0	0	0	0
1	10	17	""	"YOR284W"	3270	33290	100	490	504	149	52	54	15	100	100	0	1085	1155	367	130	133	27	100	98	0	0	0	0	0	0	0	0	0	0	0	0	0	0	0	0	0	0	0	0.459	0.441	0.448	0.446	1.345	0.424	0.900	0.000	0.000	0.000	0.000	0.000	0.000	0.000	0.000	0.000	0.000	0.000	0.000	0.000	0.000	80	514	1393	1477	-1.125	Error	Error	438	955	0	0	452	1025	0	0	0	0
1	11	17	""	"YOR300W"	3460	33290	100	1512	1398	420	52	53	13	100	100	0	1487	1406	494	128	132	26	98	97	0	0	0	0	0	0	0	0	0	0	0	0	0	0	0	0	0	0	0	1.074	1.053	1.031	1.113	1.402	1.017	0.936	0.000	0.000	0.000	0.000	0.000	0.000	0.000	0.000	0.000	0.000	0.000	0.000	0.000	0.000	80	514	2819	2624	0.103	Error	Error	1460	1359	0	0	1346	1278	0	0	0	0
1	12	17	""	"YOR315W"	3660	33290	90	4547	4521	1242	51	51	12	100	100	0	3856	3920	1262	127	129	24	100	100	0	0	0	0	0	0	0	0	0	0	0	0	0	0	0	0	0	0	0	1.206	1.178	1.156	1.206	1.306	1.133	0.926	0.000	0.000	0.000	0.000	0.000	0.000	0.000	0.000	0.000	0.000	0.000	0.000	0.000	0.000	52	420	8225	8263	0.270	Error	Error	4496	3729	0	0	4470	3793	0	0	0	0
1	13	17	""	"YOR238W"	3870	33290	90	1703	1744	443	53	68	106	100	100	0	2260	2278	644	134	166	235	100	100	0	0	0	0	0	0	0	0	0	0	0	0	0	0	0	0	0	0	0	0.776	0.789	0.817	0.804	1.260	0.745	0.923	0.000	0.000	0.000	0.000	0.000	0.000	0.000	0.000	0.000	0.000	0.000	0.000	0.000	0.000	52	420	3776	3835	-0.366	Error	Error	1650	2126	0	0	1691	2144	0	0	0	0
1	14	17	"SEC63"	"YOR254C"	4070	33290	90	12586	11501	3360	55	59	21	100	100	0	4914	4618	1494	134	141	35	100	100	0	0	0	0	0	0	0	0	0	0	0	0	0	0	0	0	0	0	0	2.622	2.553	2.590	2.610	1.377	2.452	0.925	0.000	0.000	0.000	0.000	0.000	0.000	0.000	0.000	0.000	0.000	0.000	0.000	0.000	0.000	52	420	17311	15930	1.390	Error	Error	12531	4780	0	0	11446	4484	0	0	0	0
1	15	17	"VPH1"	"YOR270C"	4280	33290	90	14711	13899	3162	54	58	24	100	100	0	7599	7036	2087	135	137	27	100	100	0	0	0	0	0	0	0	0	0	0	0	0	0	0	0	0	0	0	0	1.964	2.006	1.965	2.084	1.267	1.921	0.930	0.000	0.000	0.000	0.000	0.000	0.000	0.000	0.000	0.000	0.000	0.000	0.000	0.000	0.000	52	420	22121	20746	0.974	Error	Error	14657	7464	0	0	13845	6901	0	0	0	0
1	16	17	""	"YOR286W"	4470	33290	90	5683	5284	1211	59	72	45	100	100	0	3814	3601	961	137	149	54	100	100	0	0	0	0	0	0	0	0	0	0	0	0	0	0	0	0	0	0	0	1.530	1.508	1.498	1.553	1.269	1.445	0.927	0.000	0.000	0.000	0.000	0.000	0.000	0.000	0.000	0.000	0.000	0.000	0.000	0.000	0.000	52	420	9301	8689	0.613	Error	Error	5624	3677	0	0	5225	3464	0	0	0	0
1	17	17	""	"YOR302W"	4680	33300	100	830	894	426	60	68	33	100	98	0	1438	1474	580	141	149	45	100	100	0	0	0	0	0	0	0	0	0	0	0	0	0	0	0	0	0	0	0	0.594	0.626	0.614	0.591	1.519	0.632	0.907	0.000	0.000	0.000	0.000	0.000	0.000	0.000	0.000	0.000	0.000	0.000	0.000	0.000	0.000	80	524	2067	2167	-0.752	Error	Error	770	1297	0	0	834	1333	0	0	0	0
1	18	17	"FAA1"	"YOR317W"	4860	33290	90	3895	3810	695	59	63	22	100	100	0	4764	4482	956	139	145	34	100	100	0	0	0	0	0	0	0	0	0	0	0	0	0	0	0	0	0	0	0	0.829	0.864	0.880	0.873	1.191	0.854	0.932	0.000	0.000	0.000	0.000	0.000	0.000	0.000	0.000	0.000	0.000	0.000	0.000	0.000	0.000	52	402	8461	8094	-0.270	Error	Error	3836	4625	0	0	3751	4343	0	0	0	0
1	19	17	""	"YOR240W"	5080	33300	100	2872	2858	796	57	63	26	100	100	0	2185	2264	748	141	145	38	100	100	0	0	0	0	0	0	0	0	0	0	0	0	0	0	0	0	0	0	0	1.377	1.319	1.351	1.379	1.422	1.306	0.916	0.000	0.000	0.000	0.000	0.000	0.000	0.000	0.000	0.000	0.000	0.000	0.000	0.000	0.000	80	532	4859	4924	0.462	Error	Error	2815	2044	0	0	2801	2123	0	0	0	0
1	20	17	""	"YOR256C"	5280	33300	100	1276	1245	288	64	73	33	100	100	0	1614	1624	428	144	152	44	100	100	0	0	0	0	0	0	0	0	0	0	0	0	0	0	0	0	0	0	0	0.824	0.798	0.813	0.813	1.394	0.781	0.914	0.000	0.000	0.000	0.000	0.000	0.000	0.000	0.000	0.000	0.000	0.000	0.000	0.000	0.000	80	504	2682	2661	-0.278	Error	Error	1212	1470	0	0	1181	1480	0	0	0	0
1	21	17	"YTM1"	"YOR272W"	5480	33300	100	1856	1958	632	61	69	32	100	100	0	964	979	345	148	152	37	97	97	0	0	0	0	0	0	0	0	0	0	0	0	0	0	0	0	0	0	0	2.200	2.283	2.218	2.323	1.365	2.270	0.889	0.000	0.000	0.000	0.000	0.000	0.000	0.000	0.000	0.000	0.000	0.000	0.000	0.000	0.000	80	512	2611	2728	1.137	Error	Error	1795	816	0	0	1897	831	0	0	0	0
1	1	18	"MPD1"	"YOR288C"	1470	33480	90	3295	3357	851	46	48	18	100	100	0	2723	2675	848	116	118	23	100	100	0	0	0	0	0	0	0	0	0	0	0	0	0	0	0	0	0	0	0	1.246	1.294	1.295	1.324	1.239	1.222	0.904	0.000	0.000	0.000	0.000	0.000	0.000	0.000	0.000	0.000	0.000	0.000	0.000	0.000	0.000	52	420	5856	5870	0.318	Error	Error	3249	2607	0	0	3311	2559	0	0	0	0
1	2	18	""	"YOR304C-A"	1680	33480	90	2846	2501	858	48	49	20	100	100	0	2175	1970	664	117	118	19	100	100	0	0	0	0	0	0	0	0	0	0	0	0	0	0	0	0	0	0	0	1.360	1.324	1.332	1.403	1.481	1.289	0.924	0.000	0.000	0.000	0.000	0.000	0.000	0.000	0.000	0.000	0.000	0.000	0.000	0.000	0.000	52	414	4856	4306	0.443	Error	Error	2798	2058	0	0	2453	1853	0	0	0	0
1	3	18	"HSH49"	"YOR319W"	1870	33490	100	3775	3764	1325	49	50	13	100	100	0	3279	3143	1306	119	121	25	100	100	0	0	0	0	0	0	0	0	0	0	0	0	0	0	0	0	0	0	0	1.179	1.229	1.237	1.357	1.670	1.158	0.923	0.000	0.000	0.000	0.000	0.000	0.000	0.000	0.000	0.000	0.000	0.000	0.000	0.000	0.000	80	521	6886	6739	0.238	Error	Error	3726	3160	0	0	3715	3024	0	0	0	0
1	4	18	"GRE1"	"YPL223C"	2060	33480	90	394	374	90	56	60	20	100	100	0	4144	4068	991	128	133	34	100	100	0	0	0	0	0	0	0	0	0	0	0	0	0	0	0	0	0	0	0	0.084	0.081	0.082	0.080	1.319	0.076	0.878	0.000	0.000	0.000	0.000	0.000	0.000	0.000	0.000	0.000	0.000	0.000	0.000	0.000	0.000	52	414	4354	4258	-3.571	Error	Error	338	4016	0	0	318	3940	0	0	0	0
1	5	18	"YAR1"	"YPL239W"	2250	33480	90	7813	7000	2103	67	75	48	100	100	0	6454	5795	2099	140	162	177	100	100	0	0	0	0	0	0	0	0	0	0	0	0	0	0	0	0	0	0	0	1.227	1.226	1.226	1.288	1.347	1.150	0.930	0.000	0.000	0.000	0.000	0.000	0.000	0.000	0.000	0.000	0.000	0.000	0.000	0.000	0.000	52	420	14060	12588	0.295	Error	Error	7746	6314	0	0	6933	5655	0	0	0	0
1	6	18	"BBP1"	"YPL255W"	2460	33480	90	1887	1778	546	47	49	19	100	100	0	1633	1532	515	122	126	30	100	100	0	0	0	0	0	0	0	0	0	0	0	0	0	0	0	0	0	0	0	1.218	1.228	1.250	1.268	1.297	1.178	0.926	0.000	0.000	0.000	0.000	0.000	0.000	0.000	0.000	0.000	0.000	0.000	0.000	0.000	0.000	52	420	3351	3141	0.284	Error	Error	1840	1511	0	0	1731	1410	0	0	0	0
1	7	18	"ATP15"	"YPL271W"	2680	33490	100	4434	5049	2803	47	48	13	100	100	0	5766	6650	3922	119	120	20	100	100	0	0	0	0	0	0	0	0	0	0	0	0	0	0	0	0	0	0	0	0.777	0.766	0.760	0.805	1.414	0.742	0.943	0.000	0.000	0.000	0.000	0.000	0.000	0.000	0.000	0.000	0.000	0.000	0.000	0.000	0.000	80	528	10034	11533	-0.364	Error	Error	4387	5647	0	0	5002	6531	0	0	0	0
1	8	18	""	"YPR004C"	2880	33490	100	6885	6828	2492	50	52	15	100	100	0	4677	4454	1551	123	128	70	100	100	0	0	0	0	0	0	0	0	0	0	0	0	0	0	0	0	0	0	0	1.501	1.565	1.615	1.576	1.308	1.600	0.933	0.000	0.000	0.000	0.000	0.000	0.000	0.000	0.000	0.000	0.000	0.000	0.000	0.000	0.000	80	528	11389	11109	0.586	Error	Error	6835	4554	0	0	6778	4331	0	0	0	0
1	9	18	"ATP20"	"YPR020W"	3080	33490	100	13198	12368	5584	53	57	19	100	100	0	14091	13051	6377	129	133	32	100	100	0	0	0	0	0	0	0	0	0	0	0	0	0	0	0	0	0	0	0	0.941	0.953	0.965	1.037	1.645	0.927	0.945	0.000	0.000	0.000	0.000	0.000	0.000	0.000	0.000	0.000	0.000	0.000	0.000	0.000	0.000	80	526	27107	25237	-0.087	Error	Error	13145	13962	0	0	12315	12922	0	0	0	0
1	10	18	""	"YPL225W"	3280	33490	100	10724	10398	4815	56	61	22	100	100	0	23812	21591	11178	136	146	46	100	100	0	0	0	0	0	0	0	0	0	0	0	0	0	0	0	0	0	0	0	0.451	0.482	0.488	0.539	1.579	0.455	0.934	0.000	0.000	0.000	0.000	0.000	0.000	0.000	0.000	0.000	0.000	0.000	0.000	0.000	0.000	80	519	34344	31797	-1.150	Error	Error	10668	23676	0	0	10342	21455	0	0	0	0
1	11	18	"CIN2"	"YPL241C"	3480	33490	100	1304	1315	389	53	59	22	100	100	0	903	875	287	133	145	43	100	100	0	0	0	0	0	0	0	0	0	0	0	0	0	0	0	0	0	0	0	1.625	1.701	1.707	1.783	1.364	1.702	0.914	0.000	0.000	0.000	0.000	0.000	0.000	0.000	0.000	0.000	0.000	0.000	0.000	0.000	0.000	80	520	2021	2004	0.700	Error	Error	1251	770	0	0	1262	742	0	0	0	0
1	12	18	""	"YPL257W"	3680	33490	100	640	599	200	51	54	17	100	100	0	985	942	374	129	133	29	97	97	0	0	0	0	0	0	0	0	0	0	0	0	0	0	0	0	0	0	0	0.688	0.674	0.671	0.741	1.565	0.627	0.899	0.000	0.000	0.000	0.000	0.000	0.000	0.000	0.000	0.000	0.000	0.000	0.000	0.000	0.000	80	530	1445	1361	-0.539	Error	Error	589	856	0	0	548	813	0	0	0	0
1	13	18	""	"YPL273W"	3880	33490	90	724	702	213	50	52	14	100	100	0	556	545	196	128	128	26	96	96	0	0	0	0	0	0	0	0	0	0	0	0	0	0	0	0	0	0	0	1.575	1.564	1.631	1.612	1.516	1.542	0.799	0.000	0.000	0.000	0.000	0.000	0.000	0.000	0.000	0.000	0.000	0.000	0.000	0.000	0.000	52	420	1102	1069	0.655	Error	Error	674	428	0	0	652	417	0	0	0	0
1	14	18	"ICL2"	"YPR006C"	4070	33490	90	543	512	122	50	53	16	100	100	0	1425	1349	436	130	133	33	100	100	0	0	0	0	0	0	0	0	0	0	0	0	0	0	0	0	0	0	0	0.381	0.379	0.414	0.397	1.514	0.348	0.868	0.000	0.000	0.000	0.000	0.000	0.000	0.000	0.000	0.000	0.000	0.000	0.000	0.000	0.000	52	420	1788	1681	-1.393	Error	Error	493	1295	0	0	462	1219	0	0	0	0
1	15	18	""	"YPR022C"	4280	33490	90	1479	1680	898	50	53	15	100	100	0	1444	1552	843	128	130	26	100	100	0	0	0	0	0	0	0	0	0	0	0	0	0	0	0	0	0	0	0	1.086	1.145	1.171	1.185	1.372	1.126	0.893	0.000	0.000	0.000	0.000	0.000	0.000	0.000	0.000	0.000	0.000	0.000	0.000	0.000	0.000	52	420	2745	3054	0.119	Error	Error	1429	1316	0	0	1630	1424	0	0	0	0
1	16	18	"ALG5"	"YPL227C"	4470	33490	90	2183	2262	428	53	58	26	100	100	0	1939	1946	456	130	140	58	100	100	0	0	0	0	0	0	0	0	0	0	0	0	0	0	0	0	0	0	0	1.177	1.216	1.204	1.234	1.203	1.121	0.922	0.000	0.000	0.000	0.000	0.000	0.000	0.000	0.000	0.000	0.000	0.000	0.000	0.000	0.000	52	420	3939	4025	0.236	Error	Error	2130	1809	0	0	2209	1816	0	0	0	0
1	17	18	"SRP68"	"YPL243W"	4680	33490	90	3620	3647	727	59	62	21	100	100	0	2568	2636	637	139	144	36	100	100	0	0	0	0	0	0	0	0	0	0	0	0	0	0	0	0	0	0	0	1.466	1.437	1.401	1.461	1.224	1.375	0.923	0.000	0.000	0.000	0.000	0.000	0.000	0.000	0.000	0.000	0.000	0.000	0.000	0.000	0.000	52	408	5990	6085	0.552	Error	Error	3561	2429	0	0	3588	2497	0	0	0	0
1	18	18	"APM1"	"YPL259C"	4860	33490	90	934	956	183	57	62	21	100	100	0	939	930	219	139	144	37	100	100	0	0	0	0	0	0	0	0	0	0	0	0	0	0	0	0	0	0	0	1.096	1.137	1.097	1.161	1.287	1.078	0.850	0.000	0.000	0.000	0.000	0.000	0.000	0.000	0.000	0.000	0.000	0.000	0.000	0.000	0.000	52	414	1677	1690	0.133	Error	Error	877	800	0	0	899	791	0	0	0	0
1	19	18	""	"YPL275W"	5080	33490	90	424	415	98	55	59	20	100	100	0	476	471	138	136	140	31	96	94	0	0	0	0	0	0	0	0	0	0	0	0	0	0	0	0	0	0	0	1.085	1.075	1.063	1.112	1.403	0.953	0.844	0.000	0.000	0.000	0.000	0.000	0.000	0.000	0.000	0.000	0.000	0.000	0.000	0.000	0.000	52	414	709	695	0.118	Error	Error	369	340	0	0	360	335	0	0	0	0
1	20	18	""	"YPR008W"	5280	33500	100	1302	1303	578	57	63	26	100	100	0	1660	1745	761	138	144	35	100	100	0	0	0	0	0	0	0	0	0	0	0	0	0	0	0	0	0	0	0	0.818	0.775	0.798	0.773	1.443	0.763	0.924	0.000	0.000	0.000	0.000	0.000	0.000	0.000	0.000	0.000	0.000	0.000	0.000	0.000	0.000	80	534	2767	2853	-0.290	Error	Error	1245	1522	0	0	1246	1607	0	0	0	0
1	21	18	"YME1"	"YPR024W"	5480	33490	90	2949	2796	738	54	57	16	100	100	0	2623	2617	914	136	140	28	100	100	0	0	0	0	0	0	0	0	0	0	0	0	0	0	0	0	0	0	0	1.164	1.105	1.139	1.150	1.293	1.032	0.917	0.000	0.000	0.000	0.000	0.000	0.000	0.000	0.000	0.000	0.000	0.000	0.000	0.000	0.000	52	414	5382	5223	0.219	Error	Error	2895	2487	0	0	2742	2481	0	0	0	0
1	1	19	""	"YPL229W"	1460	33680	90	5595	5113	1772	46	47	11	100	100	0	4952	4510	1841	113	115	20	100	100	0	0	0	0	0	0	0	0	0	0	0	0	0	0	0	0	0	0	0	1.147	1.152	1.175	1.219	1.261	1.076	0.924	0.000	0.000	0.000	0.000	0.000	0.000	0.000	0.000	0.000	0.000	0.000	0.000	0.000	0.000	52	412	10388	9464	0.198	Error	Error	5549	4839	0	0	5067	4397	0	0	0	0
1	2	19	""	"YPL245W"	1680	33680	90	5391	5014	1390	47	48	11	100	100	0	2196	2098	636	117	118	24	100	100	0	0	0	0	0	0	0	0	0	0	0	0	0	0	0	0	0	0	0	2.570	2.507	2.573	2.576	1.273	2.502	0.926	0.000	0.000	0.000	0.000	0.000	0.000	0.000	0.000	0.000	0.000	0.000	0.000	0.000	0.000	52	420	7423	6948	1.362	Error	Error	5344	2079	0	0	4967	1981	0	0	0	0
1	3	19	""	"YPL261C"	1880	33680	90	547	491	167	47	48	11	100	100	0	899	822	323	118	120	27	92	92	0	0	0	0	0	0	0	0	0	0	0	0	0	0	0	0	0	0	0	0.640	0.631	0.621	0.680	1.890	0.561	0.884	0.000	0.000	0.000	0.000	0.000	0.000	0.000	0.000	0.000	0.000	0.000	0.000	0.000	0.000	52	394	1281	1148	-0.643	Error	Error	500	781	0	0	444	704	0	0	0	0
1	4	19	""	"YPL277C"	2060	33680	90	1153	1089	261	51	52	15	100	100	0	1429	1381	303	121	123	25	100	100	0	0	0	0	0	0	0	0	0	0	0	0	0	0	0	0	0	0	0	0.843	0.824	0.831	0.815	1.248	0.795	0.916	0.000	0.000	0.000	0.000	0.000	0.000	0.000	0.000	0.000	0.000	0.000	0.000	0.000	0.000	52	400	2410	2298	-0.247	Error	Error	1102	1308	0	0	1038	1260	0	0	0	0
1	5	19	"RPA135"	"YPR010C"	2260	33680	90	10219	9417	2140	62	67	24	100	100	0	17472	15772	5580	134	140	35	100	100	0	0	0	0	0	0	0	0	0	0	0	0	0	0	0	0	0	0	0	0.586	0.598	0.593	0.640	1.416	0.499	0.896	0.000	0.000	0.000	0.000	0.000	0.000	0.000	0.000	0.000	0.000	0.000	0.000	0.000	0.000	52	406	27495	24993	-0.771	Error	Error	10157	17338	0	0	9355	15638	0	0	0	0
1	6	19	"ATH1"	"YPR026W"	2480	33690	100	1382	1381	672	49	52	18	100	100	0	2188	2385	1171	121	126	27	100	100	0	0	0	0	0	0	0	0	0	0	0	0	0	0	0	0	0	0	0	0.645	0.588	0.614	0.598	1.502	0.571	0.913	0.000	0.000	0.000	0.000	0.000	0.000	0.000	0.000	0.000	0.000	0.000	0.000	0.000	0.000	80	500	3400	3596	-0.633	Error	Error	1333	2067	0	0	1332	2264	0	0	0	0
1	7	19	"SEC7"	"YDR170C"	2660	33680	70	117	139	85	47	48	16	93	71	0	200	236	112	116	118	20	87	78	0	0	0	0	0	0	0	0	0	0	0	0	0	0	0	0	0	0	0	0.833	0.767	0.574	0.707	2.738	0.647	0.439	0.000	0.000	0.000	0.000	0.000	0.000	0.000	0.000	0.000	0.000	0.000	0.000	0.000	0.000	32	236	154	212	-0.263	Error	Error	70	84	0	0	92	120	0	0	0	0
1	8	19	"CFT1"	"YDR301W"	2860	33680	70	99	176	159	45	46	13	87	75	0	221	328	269	116	118	23	84	65	0	0	0	0	0	0	0	0	0	0	0	0	0	0	0	0	0	0	0	0.514	0.618	0.600	0.531	2.762	0.609	0.743	0.000	0.000	0.000	0.000	0.000	0.000	0.000	0.000	0.000	0.000	0.000	0.000	0.000	0.000	32	236	159	343	-0.959	Error	Error	54	105	0	0	131	212	0	0	0	0
1	9	19	"YRF1-1"	"YDR545W"	3070	33690	60	150	183	130	44	47	12	93	87	0	236	318	217	123	126	36	71	53	0	0	0	0	0	0	0	0	0	0	0	0	0	0	0	0	0	0	0	0.938	0.713	0.755	0.851	2.789	0.548	0.584	0.000	0.000	0.000	0.000	0.000	0.000	0.000	0.000	0.000	0.000	0.000	0.000	0.000	0.000	32	176	219	334	-0.092	Error	Error	106	113	0	0	139	195	0	0	0	0
1	10	19	""	"YEL007W"	3270	33690	70	157	235	202	48	48	12	93	81	0	238	347	259	119	123	26	81	71	0	0	0	0	0	0	0	0	0	0	0	0	0	0	0	0	0	0	0	0.916	0.820	0.950	0.900	2.106	0.755	0.736	0.000	0.000	0.000	0.000	0.000	0.000	0.000	0.000	0.000	0.000	0.000	0.000	0.000	0.000	32	236	228	415	-0.127	Error	Error	109	119	0	0	187	228	0	0	0	0
1	11	19	"SWI4"	"YER111C"	3480	33690	60	94	160	131	46	46	11	84	68	0	211	297	219	120	121	21	84	78	0	0	0	0	0	0	0	0	0	0	0	0	0	0	0	0	0	0	0	0.527	0.644	0.651	0.542	3.641	0.578	0.706	0.000	0.000	0.000	0.000	0.000	0.000	0.000	0.000	0.000	0.000	0.000	0.000	0.000	0.000	32	176	139	291	-0.923	Error	Error	48	91	0	0	114	177	0	0	0	0
1	12	19	""	"YER160C"	3660	33690	80	95	156	136	45	46	10	90	80	0	183	276	202	120	121	22	86	69	0	0	0	0	0	0	0	0	0	0	0	0	0	0	0	0	0	0	0	0.794	0.712	0.682	0.628	2.542	0.641	0.788	0.000	0.000	0.000	0.000	0.000	0.000	0.000	0.000	0.000	0.000	0.000	0.000	0.000	0.000	52	326	113	267	-0.333	Error	Error	50	63	0	0	111	156	0	0	0	0
1	13	19	"ESP1"	"YGR098C"	3870	33690	70	148	203	248	47	46	10	96	93	0	206	349	466	120	119	20	84	84	0	0	0	0	0	0	0	0	0	0	0	0	0	0	0	0	0	0	0	1.174	0.681	0.753	0.785	2.445	0.550	0.936	0.000	0.000	0.000	0.000	0.000	0.000	0.000	0.000	0.000	0.000	0.000	0.000	0.000	0.000	32	236	187	385	0.232	Error	Error	101	86	0	0	156	229	0	0	0	0
1	14	19	"YOR1"	"YGR281W"	4080	33700	50	208	291	220	44	46	10	91	83	0	353	449	348	124	127	20	83	58	0	0	0	0	0	0	0	0	0	0	0	0	0	0	0	0	0	0	0	0.716	0.760	0.851	1.092	2.773	0.665	0.833	0.000	0.000	0.000	0.000	0.000	0.000	0.000	0.000	0.000	0.000	0.000	0.000	0.000	0.000	12	104	393	572	-0.482	Error	Error	164	229	0	0	247	325	0	0	0	0
1	15	19	"RIM101"	"YHL027W"	4260	33700	60	95	175	145	44	44	9	96	75	0	172	277	210	122	123	19	78	56	0	0	0	0	0	0	0	0	0	0	0	0	0	0	0	0	0	0	0	1.020	0.845	0.698	0.809	2.847	0.638	0.710	0.000	0.000	0.000	0.000	0.000	0.000	0.000	0.000	0.000	0.000	0.000	0.000	0.000	0.000	32	176	101	286	0.029	Error	Error	51	50	0	0	131	155	0	0	0	0
1	16	19	""	"YHL035C"	4460	33690	60	142	193	134	45	45	11	96	93	0	251	381	338	119	120	17	93	90	0	0	0	0	0	0	0	0	0	0	0	0	0	0	0	0	0	0	0	0.735	0.565	0.610	0.588	2.377	0.299	0.316	0.000	0.000	0.000	0.000	0.000	0.000	0.000	0.000	0.000	0.000	0.000	0.000	0.000	0.000	32	176	229	410	-0.444	Error	Error	97	132	0	0	148	262	0	0	0	0
1	17	19	"MIP6"	"YHR015W"	4660	33700	60	108	161	141	46	46	10	87	71	0	198	289	243	120	120	20	81	75	0	0	0	0	0	0	0	0	0	0	0	0	0	0	0	0	0	0	0	0.795	0.680	0.822	0.694	2.700	0.555	0.757	0.000	0.000	0.000	0.000	0.000	0.000	0.000	0.000	0.000	0.000	0.000	0.000	0.000	0.000	32	176	140	284	-0.331	Error	Error	62	78	0	0	115	169	0	0	0	0
1	18	19	"RPN1"	"YHR027C"	4850	33690	60	90	140	98	44	45	9	90	81	0	221	241	137	121	122	18	75	62	0	0	0	0	0	0	0	0	0	0	0	0	0	0	0	0	0	0	0	0.460	0.800	0.716	0.746	3.052	0.579	0.554	0.000	0.000	0.000	0.000	0.000	0.000	0.000	0.000	0.000	0.000	0.000	0.000	0.000	0.000	32	176	146	216	-1.120	Error	Error	46	100	0	0	96	120	0	0	0	0
1	19	19	"VTH1"	"YIL173W"	5060	33700	80	109	137	90	46	47	13	90	75	0	201	235	116	125	128	27	80	67	0	0	0	0	0	0	0	0	0	0	0	0	0	0	0	0	0	0	0	0.829	0.827	0.709	0.737	1.985	0.750	0.665	0.000	0.000	0.000	0.000	0.000	0.000	0.000	0.000	0.000	0.000	0.000	0.000	0.000	0.000	52	326	139	201	-0.271	Error	Error	63	76	0	0	91	110	0	0	0	0
1	20	19	"CIS3"	"YJL158C"	5260	33700	60	85	120	71	46	46	9	90	75	0	189	234	123	124	126	20	81	68	0	0	0	0	0	0	0	0	0	0	0	0	0	0	0	0	0	0	0	0.600	0.673	0.525	0.502	2.509	0.481	0.535	0.000	0.000	0.000	0.000	0.000	0.000	0.000	0.000	0.000	0.000	0.000	0.000	0.000	0.000	32	176	104	184	-0.737	Error	Error	39	65	0	0	74	110	0	0	0	0
1	21	19	""	"YJR029W"	5470	33700	70	92	120	69	45	46	9	93	81	0	190	234	149	128	128	21	81	59	0	0	0	0	0	0	0	0	0	0	0	0	0	0	0	0	0	0	0	0.758	0.708	0.962	0.677	2.564	0.409	0.415	0.000	0.000	0.000	0.000	0.000	0.000	0.000	0.000	0.000	0.000	0.000	0.000	0.000	0.000	32	236	109	181	-0.400	Error	Error	47	62	0	0	75	106	0	0	0	0
1	1	20	""	"YKL215C"	1470	33880	70	209	288	232	43	43	10	100	100	0	300	365	244	109	111	23	90	78	0	0	0	0	0	0	0	0	0	0	0	0	0	0	0	0	0	0	0	0.869	0.957	0.968	0.962	1.725	0.867	0.677	0.000	0.000	0.000	0.000	0.000	0.000	0.000	0.000	0.000	0.000	0.000	0.000	0.000	0.000	32	236	357	501	-0.202	Error	Error	166	191	0	0	245	256	0	0	0	0
1	2	20	""	"YLL034C"	1680	33880	70	225	298	240	43	44	10	100	93	0	317	471	408	114	115	18	87	81	0	0	0	0	0	0	0	0	0	0	0	0	0	0	0	0	0	0	0	0.897	0.714	0.804	0.881	2.584	0.608	0.756	0.000	0.000	0.000	0.000	0.000	0.000	0.000	0.000	0.000	0.000	0.000	0.000	0.000	0.000	32	236	385	612	-0.158	Error	Error	182	203	0	0	255	357	0	0	0	0
1	3	20	""	"YLR024C"	1870	33880	150	48	83	123	44	45	10	33	24	0	119	154	169	115	116	28	26	16	0	0	0	0	0	0	0	0	0	0	0	0	0	0	0	0	0	0	0	1.000	1.000	0.353	0.394	3.425	0.650	0.639	0.000	0.000	0.000	0.000	0.000	0.000	0.000	0.000	0.000	0.000	0.000	0.000	0.000	0.000	156	962	8	78	0.000	Error	Error	4	4	0	0	39	39	0	0	-50	0
1	4	20	"ESC1"	"YMR219W"	2070	33880	150	46	70	94	44	46	12	26	15	0	111	133	147	115	114	29	26	16	0	0	0	0	0	0	0	0	0	0	0	0	0	0	0	0	0	0	0	-0.500	1.444	0.257	0.285	4.510	0.520	0.578	0.000	0.000	0.000	0.000	0.000	0.000	0.000	0.000	0.000	0.000	0.000	0.000	0.000	0.000	156	876	-2	44	Error	Error	Error	2	-4	0	0	26	18	0	0	-50	0
1	5	20	""	"YMR247C"	2270	33880	150	41	62	95	45	48	16	12	9	0	52	99	144	115	117	31	11	4	0	0	0	0	0	0	0	0	0	0	0	0	0	0	0	0	0	0	0	0.063	-1.062	0.156	0.178	3.494	0.563	0.678	0.000	0.000	0.000	0.000	0.000	0.000	0.000	0.000	0.000	0.000	0.000	0.000	0.000	0.000	156	879	-67	1	-3.977	Error	Error	-4	-63	0	0	17	-16	0	0	-50	0
1	6	20	"YKU70"	"YMR284W"	2470	33880	150	46	58	47	45	46	10	23	17	0	112	114	97	116	118	28	20	12	0	0	0	0	0	0	0	0	0	0	0	0	0	0	0	0	0	0	0	-0.250	-6.500	0.217	0.262	3.877	0.300	0.367	0.000	0.000	0.000	0.000	0.000	0.000	0.000	0.000	0.000	0.000	0.000	0.000	0.000	0.000	156	848	-3	11	Error	Error	Error	1	-4	0	0	13	-2	0	0	-50	0
1	7	20	""	"YNL008C"	2670	33880	150	50	92	124	44	45	11	42	28	0	125	167	188	115	117	55	18	13	0	0	0	0	0	0	0	0	0	0	0	0	0	0	0	0	0	0	0	0.600	0.923	0.562	0.483	3.771	0.470	0.522	0.000	0.000	0.000	0.000	0.000	0.000	0.000	0.000	0.000	0.000	0.000	0.000	0.000	0.000	156	891	16	100	-0.737	Error	Error	6	10	0	0	48	52	0	0	-50	0
1	8	20	"POL1"	"YNL102W"	2870	33880	150	50	79	99	42	43	10	41	28	0	129	161	132	112	109	60	17	10	0	0	0	0	0	0	0	0	0	0	0	0	0	0	0	0	0	0	0	0.471	0.755	0.591	0.507	3.704	0.424	0.458	0.000	0.000	0.000	0.000	0.000	0.000	0.000	0.000	0.000	0.000	0.000	0.000	0.000	0.000	156	905	25	86	-1.087	Error	Error	8	17	0	0	37	49	0	0	-50	0
1	9	20	"SIN3"	"YOL004W"	3070	33880	150	50	78	93	42	43	9	48	26	0	135	177	141	110	103	42	35	20	0	0	0	0	0	0	0	0	0	0	0	0	0	0	0	0	0	0	0	0.320	0.537	0.391	0.408	3.545	0.473	0.549	0.000	0.000	0.000	0.000	0.000	0.000	0.000	0.000	0.000	0.000	0.000	0.000	0.000	0.000	156	896	33	103	-1.644	Error	Error	8	25	0	0	36	67	0	0	-50	0
1	10	20	"EMPTY"	"EMPTY"	3270	33880	150	45	46	9	42	43	10	22	4	0	122	130	43	113	105	44	9	5	0	0	0	0	0	0	0	0	0	0	0	0	0	0	0	0	0	0	0	0.333	0.235	0.273	0.308	3.823	0.077	0.128	0.000	0.000	0.000	0.000	0.000	0.000	0.000	0.000	0.000	0.000	0.000	0.000	0.000	0.000	156	896	12	21	-1.585	Error	Error	3	9	0	0	4	17	0	0	-75	0
1	11	20	"EMPTY"	"EMPTY"	3470	33880	150	43	44	9	43	43	10	16	1	0	118	119	18	113	107	47	0	0	0	0	0	0	0	0	0	0	0	0	0	0	0	0	0	0	0	0	0	0.000	0.167	0.565	0.558	3.407	0.084	0.096	0.000	0.000	0.000	0.000	0.000	0.000	0.000	0.000	0.000	0.000	0.000	0.000	0.000	0.000	156	889	5	7	Error	Error	Error	0	5	0	0	1	6	0	0	-75	0
1	12	20	"EMPTY"	"EMPTY"	3670	33880	150	47	47	11	42	43	10	27	8	0	119	121	20	112	104	44	6	0	0	0	0	0	0	0	0	0	0	0	0	0	0	0	0	0	0	0	0	0.714	0.556	0.703	0.714	3.657	0.086	0.068	0.000	0.000	0.000	0.000	0.000	0.000	0.000	0.000	0.000	0.000	0.000	0.000	0.000	0.000	156	869	12	14	-0.485	Error	Error	5	7	0	0	5	9	0	0	-75	0
1	13	20	"EMPTY"	"EMPTY"	3870	33890	150	45	45	8	43	44	10	11	1	0	120	124	26	116	113	58	3	0	0	0	0	0	0	0	0	0	0	0	0	0	0	0	0	0	0	0	0	0.500	0.250	0.389	0.390	3.166	0.077	0.042	0.000	0.000	0.000	0.000	0.000	0.000	0.000	0.000	0.000	0.000	0.000	0.000	0.000	0.000	156	904	6	10	-1.000	Error	Error	2	4	0	0	2	8	0	0	-75	0
1	14	20	"EMPTY"	"EMPTY"	4070	33890	150	43	44	9	43	44	9	17	5	0	118	120	20	120	121	46	1	0	0	0	0	0	0	0	0	0	0	0	0	0	0	0	0	0	0	0	0	0.000	100000.000	0.513	0.479	3.457	387.635	0.000	0.000	0.000	0.000	0.000	0.000	0.000	0.000	0.000	0.000	0.000	0.000	0.000	0.000	0.000	156	915	-2	1	Error	Error	Error	0	-2	0	0	1	0	0	0	-75	0
1	15	20	"EMPTY"	"EMPTY"	4270	33890	150	44	45	9	44	45	9	16	1	0	118	119	19	119	120	20	14	0	0	0	0	0	0	0	0	0	0	0	0	0	0	0	0	0	0	0	0	0.000	100000.000	0.455	0.516	3.692	0.019	0.001	0.000	0.000	0.000	0.000	0.000	0.000	0.000	0.000	0.000	0.000	0.000	0.000	0.000	0.000	156	896	-1	1	Error	Error	Error	0	-1	0	0	1	0	0	0	-75	0
1	16	20	"EMPTY"	"EMPTY"	4470	33890	150	44	45	9	44	45	9	15	4	0	117	119	20	121	121	19	12	4	0	0	0	0	0	0	0	0	0	0	0	0	0	0	0	0	0	0	0	0.000	-0.500	0.591	0.550	3.522	43.417	0.001	0.000	0.000	0.000	0.000	0.000	0.000	0.000	0.000	0.000	0.000	0.000	0.000	0.000	0.000	156	904	-4	-1	Error	Error	Error	0	-4	0	0	1	-2	0	0	-75	0
1	17	20	"EMPTY"	"EMPTY"	4670	33890	150	44	44	9	44	44	9	16	3	0	122	121	18	121	118	31	6	0	0	0	0	0	0	0	0	0	0	0	0	0	0	0	0	0	0	0	0	0.000	0.000	0.509	0.580	3.975	102.514	0.000	0.000	0.000	0.000	0.000	0.000	0.000	0.000	0.000	0.000	0.000	0.000	0.000	0.000	0.000	156	895	1	0	Error	Error	Error	0	1	0	0	0	0	0	0	-75	0
1	18	20	"EMPTY"	"EMPTY"	4870	33890	150	45	45	8	44	45	11	8	0	0	120	121	20	121	116	34	4	0	0	0	0	0	0	0	0	0	0	0	0	0	0	0	0	0	0	0	0	-1.000	100000.000	0.333	0.372	3.320	0.011	0.000	0.000	0.000	0.000	0.000	0.000	0.000	0.000	0.000	0.000	0.000	0.000	0.000	0.000	0.000	156	899	0	1	Error	Error	Error	1	-1	0	0	1	0	0	0	-75	0
1	19	20	"EMPTY"	"EMPTY"	5070	33890	150	45	46	10	45	46	11	14	3	0	123	124	19	124	124	27	6	0	0	0	0	0	0	0	0	0	0	0	0	0	0	0	0	0	0	0	0	0.000	100000.000	0.500	0.563	3.252	0.003	0.000	0.000	0.000	0.000	0.000	0.000	0.000	0.000	0.000	0.000	0.000	0.000	0.000	0.000	0.000	156	869	-1	1	Error	Error	Error	0	-1	0	0	1	0	0	0	-75	0
1	20	20	"EMPTY"	"EMPTY"	5270	33890	150	45	46	9	46	46	10	10	1	0	122	123	20	126	127	23	7	1	0	0	0	0	0	0	0	0	0	0	0	0	0	0	0	0	0	0	0	0.250	0.000	0.500	0.529	3.486	0.031	0.003	0.000	0.000	0.000	0.000	0.000	0.000	0.000	0.000	0.000	0.000	0.000	0.000	0.000	0.000	156	896	-5	-3	-2.000	Error	Error	-1	-4	0	0	0	-3	0	0	-75	0
1	21	20	"EMPTY"	"EMPTY"	5470	33890	150	44	44	9	45	45	10	8	1	0	123	123	18	124	126	24	8	0	0	0	0	0	0	0	0	0	0	0	0	0	0	0	0	0	0	0	0	1.000	1.000	0.667	0.636	3.260	1173.301	0.000	0.000	0.000	0.000	0.000	0.000	0.000	0.000	0.000	0.000	0.000	0.000	0.000	0.000	0.000	156	1050	-2	-2	0.000	Error	Error	-1	-1	0	0	-1	-1	0	0	-75	0
2	1	1	"VPS8"	"YAL002W"	5900	30080	100	2980	2947	633	49	50	21	100	100	0	2995	2988	749	127	127	21	100	100	0	0	0	0	0	0	0	0	0	0	0	0	0	0	0	0	0	0	0	1.022	1.013	1.034	1.032	1.277	0.984	0.921	0.000	0.000	0.000	0.000	0.000	0.000	0.000	0.000	0.000	0.000	0.000	0.000	0.000	0.000	80	503	5799	5759	0.031	Error	Error	2931	2868	0	0	2898	2861	0	0	0	0
2	2	1	"FUN30"	"YAL019W"	6100	30080	110	1537	1718	833	49	52	26	100	100	0	3788	3921	1559	127	139	242	100	100	0	0	0	0	0	0	0	0	0	0	0	0	0	0	0	0	0	0	0	0.406	0.440	0.416	0.418	1.351	0.444	0.919	0.000	0.000	0.000	0.000	0.000	0.000	0.000	0.000	0.000	0.000	0.000	0.000	0.000	0.000	80	570	5149	5463	-1.299	Error	Error	1488	3661	0	0	1669	3794	0	0	0	0
2	3	1	"MTW1"	"YAL034W-A"	6290	30080	100	297	296	60	52	56	19	100	100	0	488	507	99	130	133	27	100	100	0	0	0	0	0	0	0	0	0	0	0	0	0	0	0	0	0	0	0	0.684	0.647	0.667	0.648	1.312	0.636	0.851	0.000	0.000	0.000	0.000	0.000	0.000	0.000	0.000	0.000	0.000	0.000	0.000	0.000	0.000	80	519	603	621	-0.547	Error	Error	245	358	0	0	244	377	0	0	0	0
2	4	1	""	"YAL048C"	6500	30080	110	1074	1087	227	51	52	14	100	100	0	3999	4103	1331	126	130	24	100	100	0	0	0	0	0	0	0	0	0	0	0	0	0	0	0	0	0	0	0	0.264	0.260	0.260	0.271	1.264	0.244	0.925	0.000	0.000	0.000	0.000	0.000	0.000	0.000	0.000	0.000	0.000	0.000	0.000	0.000	0.000	80	606	4896	5013	-1.921	Error	Error	1023	3873	0	0	1036	3977	0	0	0	0
2	5	1	""	"YAL065C-A"	6710	30080	100	726	680	147	51	53	15	100	100	0	773	768	172	128	131	24	100	100	0	0	0	0	0	0	0	0	0	0	0	0	0	0	0	0	0	0	0	1.047	0.983	1.011	0.992	1.344	0.977	0.886	0.000	0.000	0.000	0.000	0.000	0.000	0.000	0.000	0.000	0.000	0.000	0.000	0.000	0.000	80	527	1320	1269	0.066	Error	Error	675	645	0	0	629	640	0	0	0	0
2	6	1	"PAU7"	"YAR020C"	6910	30080	100	786	767	100	50	53	42	100	100	0	1141	1126	218	127	129	23	100	100	0	0	0	0	0	0	0	0	0	0	0	0	0	0	0	0	0	0	0	0.726	0.718	0.728	0.730	1.242	0.686	0.918	0.000	0.000	0.000	0.000	0.000	0.000	0.000	0.000	0.000	0.000	0.000	0.000	0.000	0.000	80	527	1750	1716	-0.462	Error	Error	736	1014	0	0	717	999	0	0	0	0
2	7	1	""	"YAL004W"	7120	30080	110	16504	16155	3293	50	54	50	100	100	0	8153	7966	1863	125	128	23	100	100	0	0	0	0	0	0	0	0	0	0	0	0	0	0	0	0	0	0	0	2.050	2.054	2.088	2.067	1.171	2.018	0.939	0.000	0.000	0.000	0.000	0.000	0.000	0.000	0.000	0.000	0.000	0.000	0.000	0.000	0.000	80	598	24482	23946	1.035	Error	Error	16454	8028	0	0	16105	7841	0	0	0	0
2	8	1	"CCR4"	"YAL021C"	7320	30080	100	2931	2694	945	50	50	15	100	100	0	2936	2772	937	125	127	24	100	100	0	0	0	0	0	0	0	0	0	0	0	0	0	0	0	0	0	0	0	1.025	0.999	0.983	0.993	1.275	1.002	0.925	0.000	0.000	0.000	0.000	0.000	0.000	0.000	0.000	0.000	0.000	0.000	0.000	0.000	0.000	80	512	5692	5291	0.035	Error	Error	2881	2811	0	0	2644	2647	0	0	0	0
2	9	1	"FUN12"	"YAL035W"	7510	30090	110	5570	5208	1386	48	50	19	100	100	0	4192	3863	1015	125	126	37	100	100	0	0	0	0	0	0	0	0	0	0	0	0	0	0	0	0	0	0	0	1.358	1.380	1.369	1.380	1.307	1.358	0.940	0.000	0.000	0.000	0.000	0.000	0.000	0.000	0.000	0.000	0.000	0.000	0.000	0.000	0.000	80	579	9589	8898	0.441	Error	Error	5522	4067	0	0	5160	3738	0	0	0	0
2	10	1	"YAF1"	"YAL051W"	7720	30080	100	796	777	192	48	49	15	100	100	0	957	956	242	123	125	34	100	100	0	0	0	0	0	0	0	0	0	0	0	0	0	0	0	0	0	0	0	0.897	0.875	0.847	0.883	1.225	0.850	0.921	0.000	0.000	0.000	0.000	0.000	0.000	0.000	0.000	0.000	0.000	0.000	0.000	0.000	0.000	80	526	1582	1562	-0.157	Error	Error	748	834	0	0	729	833	0	0	0	0
2	11	1	"SEO1"	"YAL067C"	7920	30080	110	364	344	89	49	49	10	100	100	0	581	555	137	126	127	22	100	100	0	0	0	0	0	0	0	0	0	0	0	0	0	0	0	0	0	0	0	0.692	0.688	0.675	0.686	1.362	0.662	0.894	0.000	0.000	0.000	0.000	0.000	0.000	0.000	0.000	0.000	0.000	0.000	0.000	0.000	0.000	80	569	770	724	-0.531	Error	Error	315	455	0	0	295	429	0	0	0	0
2	12	1	""	"YAR027W"	8100	30090	110	566	545	188	52	63	53	100	95	0	1746	1742	697	134	141	46	100	100	0	0	0	0	0	0	0	0	0	0	0	0	0	0	0	0	0	0	0	0.319	0.307	0.303	0.310	1.374	0.279	0.884	0.000	0.000	0.000	0.000	0.000	0.000	0.000	0.000	0.000	0.000	0.000	0.000	0.000	0.000	80	558	2126	2101	-1.649	Error	Error	514	1612	0	0	493	1608	0	0	0	0
2	13	1	"ERP2"	"YAL007C"	8300	30080	110	2174	2301	617	53	63	51	100	100	0	1640	1721	518	134	140	44	100	100	0	0	0	0	0	0	0	0	0	0	0	0	0	0	0	0	0	0	0	1.408	1.417	1.391	1.453	1.339	1.333	0.882	0.000	0.000	0.000	0.000	0.000	0.000	0.000	0.000	0.000	0.000	0.000	0.000	0.000	0.000	80	600	3627	3835	0.494	Error	Error	2121	1506	0	0	2248	1587	0	0	0	0
2	14	1	"PMT2"	"YAL023C"	8510	30090	100	2703	2738	721	52	55	22	100	100	0	1075	1090	279	130	133	28	100	100	0	0	0	0	0	0	0	0	0	0	0	0	0	0	0	0	0	0	0	2.805	2.798	2.782	2.813	1.212	2.793	0.905	0.000	0.000	0.000	0.000	0.000	0.000	0.000	0.000	0.000	0.000	0.000	0.000	0.000	0.000	80	519	3596	3646	1.488	Error	Error	2651	945	0	0	2686	960	0	0	0	0
2	15	1	""	"YAL037W"	8700	30090	110	211	214	38	52	58	29	100	100	0	421	425	91	132	136	35	98	98	0	0	0	0	0	0	0	0	0	0	0	0	0	0	0	0	0	0	0	0.550	0.553	0.588	0.574	1.521	0.505	0.746	0.000	0.000	0.000	0.000	0.000	0.000	0.000	0.000	0.000	0.000	0.000	0.000	0.000	0.000	80	580	448	455	-0.862	Error	Error	159	289	0	0	162	293	0	0	0	0
2	16	1	"ACS1"	"YAL054C"	8900	30090	110	1145	1137	341	57	65	34	100	100	0	630	625	152	133	137	30	100	100	0	0	0	0	0	0	0	0	0	0	0	0	0	0	0	0	0	0	0	2.189	2.195	2.276	2.200	1.364	2.252	0.889	0.000	0.000	0.000	0.000	0.000	0.000	0.000	0.000	0.000	0.000	0.000	0.000	0.000	0.000	80	590	1585	1572	1.130	Error	Error	1088	497	0	0	1080	492	0	0	0	0
2	17	1	""	"YAL069W"	9100	30090	110	1023	1039	217	58	64	28	100	100	0	915	936	229	136	139	30	100	100	0	0	0	0	0	0	0	0	0	0	0	0	0	0	0	0	0	0	0	1.239	1.226	1.216	1.255	1.246	1.200	0.897	0.000	0.000	0.000	0.000	0.000	0.000	0.000	0.000	0.000	0.000	0.000	0.000	0.000	0.000	80	606	1744	1781	0.309	Error	Error	965	779	0	0	981	800	0	0	0	0
2	18	1	""	"YAR029W"	9320	30090	100	225	226	45	57	61	22	100	98	0	380	375	85	136	139	32	96	96	0	0	0	0	0	0	0	0	0	0	0	0	0	0	0	0	0	0	0	0.689	0.707	0.687	0.704	1.346	0.660	0.822	0.000	0.000	0.000	0.000	0.000	0.000	0.000	0.000	0.000	0.000	0.000	0.000	0.000	0.000	80	525	412	408	-0.538	Error	Error	168	244	0	0	169	239	0	0	0	0
2	19	1	"SPO7"	"YAL009W"	9510	30090	100	556	569	113	60	75	56	100	100	0	847	849	220	142	149	62	100	100	0	0	0	0	0	0	0	0	0	0	0	0	0	0	0	0	0	0	0	0.704	0.720	0.707	0.742	1.343	0.681	0.857	0.000	0.000	0.000	0.000	0.000	0.000	0.000	0.000	0.000	0.000	0.000	0.000	0.000	0.000	80	512	1201	1216	-0.507	Error	Error	496	705	0	0	509	707	0	0	0	0
2	20	1	"MAK16"	"YAL025C"	9710	30090	100	1183	1227	288	72	88	59	100	100	0	965	952	223	151	167	73	100	100	0	0	0	0	0	0	0	0	0	0	0	0	0	0	0	0	0	0	0	1.365	1.442	1.421	1.469	1.277	1.414	0.899	0.000	0.000	0.000	0.000	0.000	0.000	0.000	0.000	0.000	0.000	0.000	0.000	0.000	0.000	80	519	1925	1956	0.449	Error	Error	1111	814	0	0	1155	801	0	0	0	0
2	21	1	"CYC3"	"YAL039C"	9910	30090	100	1549	1570	275	72	80	35	100	100	0	1595	1609	344	152	166	63	100	100	0	0	0	0	0	0	0	0	0	0	0	0	0	0	0	0	0	0	0	1.024	1.028	1.029	1.041	1.179	0.992	0.911	0.000	0.000	0.000	0.000	0.000	0.000	0.000	0.000	0.000	0.000	0.000	0.000	0.000	0.000	80	533	2920	2955	0.034	Error	Error	1477	1443	0	0	1498	1457	0	0	0	0
2	1	2	""	"YAL056W"	5920	30270	100	783	763	300	52	61	52	100	100	0	1566	1472	566	127	133	34	98	98	0	0	0	0	0	0	0	0	0	0	0	0	0	0	0	0	0	0	0	0.508	0.529	0.531	0.530	1.358	0.519	0.925	0.000	0.000	0.000	0.000	0.000	0.000	0.000	0.000	0.000	0.000	0.000	0.000	0.000	0.000	80	511	2170	2056	-0.977	Error	Error	731	1439	0	0	711	1345	0	0	0	0
2	2	2	""	"YAR002W"	6110	30270	110	1173	1317	395	55	68	57	100	100	0	1129	1249	397	132	157	256	100	96	0	0	0	0	0	0	0	0	0	0	0	0	0	0	0	0	0	0	0	1.121	1.130	1.106	1.151	1.245	0.983	0.709	0.000	0.000	0.000	0.000	0.000	0.000	0.000	0.000	0.000	0.000	0.000	0.000	0.000	0.000	80	547	2115	2379	0.165	Error	Error	1118	997	0	0	1262	1117	0	0	0	0
2	3	2	""	"YAR031W"	6300	30280	100	1240	1211	251	58	73	94	100	100	0	2930	3028	806	136	205	421	98	97	0	0	0	0	0	0	0	0	0	0	0	0	0	0	0	0	0	0	0	0.423	0.399	0.402	0.409	1.262	0.368	0.918	0.000	0.000	0.000	0.000	0.000	0.000	0.000	0.000	0.000	0.000	0.000	0.000	0.000	0.000	80	499	3976	4045	-1.241	Error	Error	1182	2794	0	0	1153	2892	0	0	0	0
2	4	2	"CNS1"	"YBR155W"	6500	30280	110	904	890	213	53	64	85	100	100	0	889	884	204	133	183	387	96	46	0	0	0	0	0	0	0	0	0	0	0	0	0	0	0	0	0	0	0	1.126	1.115	1.127	1.119	1.240	1.115	0.913	0.000	0.000	0.000	0.000	0.000	0.000	0.000	0.000	0.000	0.000	0.000	0.000	0.000	0.000	80	584	1607	1588	0.171	Error	Error	851	756	0	0	837	751	0	0	0	0
2	5	2	"NPL4"	"YBR170C"	6720	30280	100	704	686	148	49	50	11	100	100	0	1216	1174	283	127	128	23	100	100	0	0	0	0	0	0	0	0	0	0	0	0	0	0	0	0	0	0	0	0.601	0.608	0.625	0.621	1.260	0.576	0.923	0.000	0.000	0.000	0.000	0.000	0.000	0.000	0.000	0.000	0.000	0.000	0.000	0.000	0.000	80	520	1744	1684	-0.733	Error	Error	655	1089	0	0	637	1047	0	0	0	0
2	6	2	"PCH2"	"YBR186W"	6920	30280	100	1554	1500	344	50	51	11	100	100	0	1028	991	226	128	131	25	100	98	0	0	0	0	0	0	0	0	0	0	0	0	0	0	0	0	0	0	0	1.671	1.680	1.672	1.716	1.384	1.679	0.904	0.000	0.000	0.000	0.000	0.000	0.000	0.000	0.000	0.000	0.000	0.000	0.000	0.000	0.000	80	497	2404	2313	0.741	Error	Error	1504	900	0	0	1450	863	0	0	0	0
2	7	2	"CDC47"	"YBR202W"	7110	30280	100	643	757	327	50	51	12	100	100	0	753	803	301	127	131	27	97	97	0	0	0	0	0	0	0	0	0	0	0	0	0	0	0	0	0	0	0	0.947	1.046	1.012	1.065	1.561	1.038	0.879	0.000	0.000	0.000	0.000	0.000	0.000	0.000	0.000	0.000	0.000	0.000	0.000	0.000	0.000	80	489	1219	1383	-0.078	Error	Error	593	626	0	0	707	676	0	0	0	0
2	8	2	"PYC2"	"YBR218C"	7300	30280	100	1526	1466	366	50	51	11	100	100	0	1149	1114	309	127	130	26	98	97	0	0	0	0	0	0	0	0	0	0	0	0	0	0	0	0	0	0	0	1.444	1.435	1.444	1.472	1.330	1.396	0.912	0.000	0.000	0.000	0.000	0.000	0.000	0.000	0.000	0.000	0.000	0.000	0.000	0.000	0.000	80	513	2498	2403	0.530	Error	Error	1476	1022	0	0	1416	987	0	0	0	0
2	9	2	"ARC40"	"YBR234C"	7520	30280	100	899	931	313	51	53	14	100	100	0	902	942	318	129	132	31	98	98	0	0	0	0	0	0	0	0	0	0	0	0	0	0	0	0	0	0	0	1.097	1.082	1.102	1.120	1.510	1.060	0.904	0.000	0.000	0.000	0.000	0.000	0.000	0.000	0.000	0.000	0.000	0.000	0.000	0.000	0.000	80	511	1621	1693	0.134	Error	Error	848	773	0	0	880	813	0	0	0	0
2	10	2	"ICS2"	"YBR157C"	7720	30280	110	338	327	69	51	53	14	100	100	0	534	527	130	131	133	35	100	100	0	0	0	0	0	0	0	0	0	0	0	0	0	0	0	0	0	0	0	0.712	0.697	0.690	0.718	1.394	0.629	0.840	0.000	0.000	0.000	0.000	0.000	0.000	0.000	0.000	0.000	0.000	0.000	0.000	0.000	0.000	80	546	690	672	-0.490	Error	Error	287	403	0	0	276	396	0	0	0	0
2	11	2	"SMY2"	"YBR172C"	7900	30280	100	1081	1039	205	51	52	12	100	100	0	982	951	209	131	134	25	100	100	0	0	0	0	0	0	0	0	0	0	0	0	0	0	0	0	0	0	0	1.210	1.205	1.232	1.238	1.362	1.178	0.912	0.000	0.000	0.000	0.000	0.000	0.000	0.000	0.000	0.000	0.000	0.000	0.000	0.000	0.000	80	489	1881	1808	0.275	Error	Error	1030	851	0	0	988	820	0	0	0	0
2	12	2	"NTC20"	"YBR188C"	8100	30280	110	507	457	146	52	53	13	100	100	0	660	642	187	133	136	27	100	100	0	0	0	0	0	0	0	0	0	0	0	0	0	0	0	0	0	0	0	0.863	0.796	0.794	0.801	1.349	0.749	0.887	0.000	0.000	0.000	0.000	0.000	0.000	0.000	0.000	0.000	0.000	0.000	0.000	0.000	0.000	80	574	982	914	-0.212	Error	Error	455	527	0	0	405	509	0	0	0	0
2	13	2	""	"YBR204C"	8320	30280	110	384	384	97	51	52	17	100	100	0	720	692	188	132	135	35	100	100	0	0	0	0	0	0	0	0	0	0	0	0	0	0	0	0	0	0	0	0.566	0.595	0.620	0.605	1.329	0.557	0.882	0.000	0.000	0.000	0.000	0.000	0.000	0.000	0.000	0.000	0.000	0.000	0.000	0.000	0.000	80	563	921	893	-0.820	Error	Error	333	588	0	0	333	560	0	0	0	0
2	14	2	""	"YBR220C"	8500	30290	100	807	803	208	50	53	25	100	100	0	657	656	166	130	137	49	98	98	0	0	0	0	0	0	0	0	0	0	0	0	0	0	0	0	0	0	0	1.436	1.432	1.431	1.477	1.407	1.393	0.885	0.000	0.000	0.000	0.000	0.000	0.000	0.000	0.000	0.000	0.000	0.000	0.000	0.000	0.000	80	488	1284	1279	0.522	Error	Error	757	527	0	0	753	526	0	0	0	0
2	15	2	"ABD1"	"YBR236C"	8700	30290	110	1511	1427	334	54	73	72	100	100	0	1357	1303	326	138	150	64	100	100	0	0	0	0	0	0	0	0	0	0	0	0	0	0	0	0	0	0	0	1.195	1.179	1.183	1.189	1.223	1.138	0.921	0.000	0.000	0.000	0.000	0.000	0.000	0.000	0.000	0.000	0.000	0.000	0.000	0.000	0.000	80	558	2676	2538	0.257	Error	Error	1457	1219	0	0	1373	1165	0	0	0	0
2	16	2	""	"YBR159W"	8900	30290	110	1449	1557	415	60	78	69	100	100	0	1101	1180	365	140	150	54	100	100	0	0	0	0	0	0	0	0	0	0	0	0	0	0	0	0	0	0	0	1.445	1.439	1.456	1.476	1.224	1.372	0.897	0.000	0.000	0.000	0.000	0.000	0.000	0.000	0.000	0.000	0.000	0.000	0.000	0.000	0.000	80	576	2350	2537	0.531	Error	Error	1389	961	0	0	1497	1040	0	0	0	0
2	17	2	""	"YBR174C"	9110	30290	100	263	265	63	59	62	19	100	100	0	410	405	110	138	141	29	97	96	0	0	0	0	0	0	0	0	0	0	0	0	0	0	0	0	0	0	0	0.750	0.772	0.742	0.802	1.469	0.729	0.803	0.000	0.000	0.000	0.000	0.000	0.000	0.000	0.000	0.000	0.000	0.000	0.000	0.000	0.000	80	514	476	473	-0.415	Error	Error	204	272	0	0	206	267	0	0	0	0
2	18	2	""	"YBR190W"	9310	30290	100	1428	1366	264	57	62	33	100	100	0	581	581	120	136	140	32	100	100	0	0	0	0	0	0	0	0	0	0	0	0	0	0	0	0	0	0	0	3.081	2.942	2.985	2.999	1.344	3.042	0.869	0.000	0.000	0.000	0.000	0.000	0.000	0.000	0.000	0.000	0.000	0.000	0.000	0.000	0.000	80	487	1816	1754	1.623	Error	Error	1371	445	0	0	1309	445	0	0	0	0
2	19	2	""	"YBR206W"	9490	30290	100	3121	2868	928	60	68	39	98	97	0	1147	1067	378	143	144	53	95	95	0	0	0	0	0	0	0	0	0	0	0	0	0	0	0	0	0	0	0	3.049	3.039	2.981	3.017	1.719	2.929	0.899	0.000	0.000	0.000	0.000	0.000	0.000	0.000	0.000	0.000	0.000	0.000	0.000	0.000	0.000	80	498	4065	3732	1.608	Error	Error	3061	1004	0	0	2808	924	0	0	0	0
2	20	2	"FAT2"	"YBR222C"	9700	30290	100	608	598	112	63	66	23	100	100	0	1023	988	219	146	150	40	100	100	0	0	0	0	0	0	0	0	0	0	0	0	0	0	0	0	0	0	0	0.621	0.635	0.638	0.651	1.362	0.596	0.884	0.000	0.000	0.000	0.000	0.000	0.000	0.000	0.000	0.000	0.000	0.000	0.000	0.000	0.000	80	527	1422	1377	-0.686	Error	Error	545	877	0	0	535	842	0	0	0	0
2	21	2	""	"YBR238C"	9920	30290	100	833	816	192	62	65	16	100	100	0	491	475	95	145	147	28	100	97	0	0	0	0	0	0	0	0	0	0	0	0	0	0	0	0	0	0	0	2.228	2.285	2.271	2.333	1.528	2.329	0.855	0.000	0.000	0.000	0.000	0.000	0.000	0.000	0.000	0.000	0.000	0.000	0.000	0.000	0.000	80	534	1117	1084	1.156	Error	Error	771	346	0	0	754	330	0	0	0	0
2	1	3	""	"YBR161W"	5920	30480	110	663	698	174	54	64	39	100	100	0	665	683	179	129	139	48	100	100	0	0	0	0	0	0	0	0	0	0	0	0	0	0	0	0	0	0	0	1.136	1.162	1.150	1.184	1.251	1.176	0.887	0.000	0.000	0.000	0.000	0.000	0.000	0.000	0.000	0.000	0.000	0.000	0.000	0.000	0.000	80	599	1145	1198	0.184	Error	Error	609	536	0	0	644	554	0	0	0	0
2	2	3	"ECM31"	"YBR176W"	6120	30480	110	570	581	131	57	73	55	100	100	0	870	892	210	133	146	52	100	100	0	0	0	0	0	0	0	0	0	0	0	0	0	0	0	0	0	0	0	0.696	0.690	0.711	0.698	1.323	0.664	0.883	0.000	0.000	0.000	0.000	0.000	0.000	0.000	0.000	0.000	0.000	0.000	0.000	0.000	0.000	80	577	1250	1283	-0.523	Error	Error	513	737	0	0	524	759	0	0	0	0
2	3	3	"RIM2"	"YBR192W"	6320	30480	110	986	1031	196	54	67	50	100	100	0	819	858	217	131	139	41	100	100	0	0	0	0	0	0	0	0	0	0	0	0	0	0	0	0	0	0	0	1.355	1.344	1.345	1.378	1.250	1.355	0.888	0.000	0.000	0.000	0.000	0.000	0.000	0.000	0.000	0.000	0.000	0.000	0.000	0.000	0.000	80	559	1620	1704	0.438	Error	Error	932	688	0	0	977	727	0	0	0	0
2	4	3	"DUR1,2"	"YBR208C"	6510	30480	100	298	314	83	51	54	16	100	100	0	378	369	100	128	131	27	96	96	0	0	0	0	0	0	0	0	0	0	0	0	0	0	0	0	0	0	0	0.988	1.091	1.029	1.223	1.985	0.996	0.825	0.000	0.000	0.000	0.000	0.000	0.000	0.000	0.000	0.000	0.000	0.000	0.000	0.000	0.000	80	498	497	504	-0.017	Error	Error	247	250	0	0	263	241	0	0	0	0
2	5	3	""	"YBR224W"	6710	30480	100	379	381	81	50	52	15	100	100	0	531	522	135	128	128	23	98	96	0	0	0	0	0	0	0	0	0	0	0	0	0	0	0	0	0	0	0	0.816	0.840	0.826	0.883	1.506	0.771	0.857	0.000	0.000	0.000	0.000	0.000	0.000	0.000	0.000	0.000	0.000	0.000	0.000	0.000	0.000	80	514	732	725	-0.293	Error	Error	329	403	0	0	331	394	0	0	0	0
2	6	3	"THI2"	"YBR240C"	6920	30480	100	1249	1311	314	54	55	15	100	100	0	1308	1351	303	132	134	24	100	100	0	0	0	0	0	0	0	0	0	0	0	0	0	0	0	0	0	0	0	1.016	1.031	1.043	1.035	1.210	1.037	0.900	0.000	0.000	0.000	0.000	0.000	0.000	0.000	0.000	0.000	0.000	0.000	0.000	0.000	0.000	80	505	2371	2476	0.023	Error	Error	1195	1176	0	0	1257	1219	0	0	0	0
2	7	3	"GPM2"	"YDL021W"	7110	30480	100	418	401	109	51	52	12	100	100	0	1169	1122	384	129	132	27	100	100	0	0	0	0	0	0	0	0	0	0	0	0	0	0	0	0	0	0	0	0.353	0.352	0.349	0.372	1.459	0.317	0.884	0.000	0.000	0.000	0.000	0.000	0.000	0.000	0.000	0.000	0.000	0.000	0.000	0.000	0.000	80	496	1407	1343	-1.503	Error	Error	367	1040	0	0	350	993	0	0	0	0
2	8	3	""	"YDL037C"	7310	30480	100	449	456	122	53	56	30	100	100	0	255	263	73	130	134	37	93	80	0	0	0	0	0	0	0	0	0	0	0	0	0	0	0	0	0	0	0	3.168	3.030	3.257	3.303	1.762	3.090	0.655	0.000	0.000	0.000	0.000	0.000	0.000	0.000	0.000	0.000	0.000	0.000	0.000	0.000	0.000	80	505	521	536	1.664	Error	Error	396	125	0	0	403	133	0	0	0	0
2	9	3	""	"YDL053C"	7510	30480	100	2524	2396	651	58	65	35	100	100	0	2287	2157	688	137	148	83	100	100	0	0	0	0	0	0	0	0	0	0	0	0	0	0	0	0	0	0	0	1.147	1.157	1.134	1.195	1.278	1.107	0.905	0.000	0.000	0.000	0.000	0.000	0.000	0.000	0.000	0.000	0.000	0.000	0.000	0.000	0.000	80	514	4616	4358	0.198	Error	Error	2466	2150	0	0	2338	2020	0	0	0	0
2	10	3	"CBS1"	"YDL069C"	7720	30480	110	384	394	102	57	59	21	100	100	0	646	652	169	138	146	78	100	98	0	0	0	0	0	0	0	0	0	0	0	0	0	0	0	0	0	0	0	0.644	0.656	0.670	0.662	1.307	0.621	0.885	0.000	0.000	0.000	0.000	0.000	0.000	0.000	0.000	0.000	0.000	0.000	0.000	0.000	0.000	80	567	835	851	-0.636	Error	Error	327	508	0	0	337	514	0	0	0	0
2	11	3	""	"YDL085W"	7910	30480	100	1920	1845	473	54	54	13	100	100	0	2092	1944	592	136	140	30	100	100	0	0	0	0	0	0	0	0	0	0	0	0	0	0	0	0	0	0	0	0.954	0.991	0.995	1.029	1.340	0.963	0.906	0.000	0.000	0.000	0.000	0.000	0.000	0.000	0.000	0.000	0.000	0.000	0.000	0.000	0.000	80	497	3822	3599	-0.068	Error	Error	1866	1956	0	0	1791	1808	0	0	0	0
2	12	3	"DUN1"	"YDL101C"	8110	30480	100	1323	1300	412	53	55	14	100	100	0	1090	1046	386	134	137	26	98	97	0	0	0	0	0	0	0	0	0	0	0	0	0	0	0	0	0	0	0	1.328	1.367	1.418	1.541	1.843	1.304	0.879	0.000	0.000	0.000	0.000	0.000	0.000	0.000	0.000	0.000	0.000	0.000	0.000	0.000	0.000	80	521	2226	2159	0.410	Error	Error	1270	956	0	0	1247	912	0	0	0	0
2	13	3	""	"YDL023C"	8320	30480	110	500	496	143	55	57	19	100	100	0	675	704	225	135	139	33	100	100	0	0	0	0	0	0	0	0	0	0	0	0	0	0	0	0	0	0	0	0.824	0.775	0.794	0.798	1.341	0.705	0.860	0.000	0.000	0.000	0.000	0.000	0.000	0.000	0.000	0.000	0.000	0.000	0.000	0.000	0.000	80	575	985	1010	-0.279	Error	Error	445	540	0	0	441	569	0	0	0	0
2	14	3	""	"YDL039C"	8510	30490	110	1320	1319	348	58	61	24	100	100	0	790	808	234	138	143	40	100	100	0	0	0	0	0	0	0	0	0	0	0	0	0	0	0	0	0	0	0	1.936	1.882	1.886	1.941	1.310	1.870	0.868	0.000	0.000	0.000	0.000	0.000	0.000	0.000	0.000	0.000	0.000	0.000	0.000	0.000	0.000	80	558	1914	1931	0.953	Error	Error	1262	652	0	0	1261	670	0	0	0	0
2	15	3	"PSA1"	"YDL055C"	8710	30480	110	6118	5964	2340	57	61	23	100	100	0	1332	1338	482	140	143	30	100	100	0	0	0	0	0	0	0	0	0	0	0	0	0	0	0	0	0	0	0	5.085	4.931	4.712	5.069	1.499	4.870	0.888	0.000	0.000	0.000	0.000	0.000	0.000	0.000	0.000	0.000	0.000	0.000	0.000	0.000	0.000	80	567	7253	7105	2.346	Error	Error	6061	1192	0	0	5907	1198	0	0	0	0
2	16	3	""	"YDL071C"	8910	30490	110	354	346	65	57	59	17	100	100	0	499	522	146	140	143	24	100	98	0	0	0	0	0	0	0	0	0	0	0	0	0	0	0	0	0	0	0	0.827	0.757	0.760	0.794	1.468	0.683	0.808	0.000	0.000	0.000	0.000	0.000	0.000	0.000	0.000	0.000	0.000	0.000	0.000	0.000	0.000	80	558	656	671	-0.274	Error	Error	297	359	0	0	289	382	0	0	0	0
2	17	3	"LUC7"	"YDL087C"	9100	30490	100	887	880	203	55	56	13	100	100	0	1460	1391	361	138	140	26	100	100	0	0	0	0	0	0	0	0	0	0	0	0	0	0	0	0	0	0	0	0.629	0.658	0.664	0.673	1.291	0.617	0.869	0.000	0.000	0.000	0.000	0.000	0.000	0.000	0.000	0.000	0.000	0.000	0.000	0.000	0.000	80	506	2154	2078	-0.668	Error	Error	832	1322	0	0	825	1253	0	0	0	0
2	18	3	"QRI1"	"YDL103C"	9310	30490	100	388	396	108	56	57	13	100	100	0	504	510	145	137	139	24	100	100	0	0	0	0	0	0	0	0	0	0	0	0	0	0	0	0	0	0	0	0.905	0.912	0.901	0.952	1.441	0.817	0.819	0.000	0.000	0.000	0.000	0.000	0.000	0.000	0.000	0.000	0.000	0.000	0.000	0.000	0.000	80	512	699	713	-0.145	Error	Error	332	367	0	0	340	373	0	0	0	0
2	19	3	""	"YDL025C"	9510	30490	100	1831	1774	491	59	61	17	100	100	0	1978	2007	662	144	149	61	100	100	0	0	0	0	0	0	0	0	0	0	0	0	0	0	0	0	0	0	0	0.966	0.921	0.901	0.959	1.293	0.868	0.913	0.000	0.000	0.000	0.000	0.000	0.000	0.000	0.000	0.000	0.000	0.000	0.000	0.000	0.000	80	499	3606	3578	-0.050	Error	Error	1772	1834	0	0	1715	1863	0	0	0	0
2	20	3	""	"YDL041W"	9700	30490	100	254	258	45	64	66	20	100	100	0	409	405	80	148	155	62	100	92	0	0	0	0	0	0	0	0	0	0	0	0	0	0	0	0	0	0	0	0.728	0.755	0.772	0.776	1.412	0.687	0.775	0.000	0.000	0.000	0.000	0.000	0.000	0.000	0.000	0.000	0.000	0.000	0.000	0.000	0.000	80	506	451	451	-0.458	Error	Error	190	261	0	0	194	257	0	0	0	0
2	21	3	""	"YDL057W"	9910	30490	100	292	286	58	66	70	23	100	100	0	590	584	169	152	154	35	98	98	0	0	0	0	0	0	0	0	0	0	0	0	0	0	0	0	0	0	0	0.516	0.509	0.511	0.531	1.415	0.445	0.819	0.000	0.000	0.000	0.000	0.000	0.000	0.000	0.000	0.000	0.000	0.000	0.000	0.000	0.000	80	528	664	652	-0.955	Error	Error	226	438	0	0	220	432	0	0	0	0
2	1	4	""	"YDL073W"	5900	30680	100	473	481	133	57	62	23	100	100	0	438	446	111	131	135	34	100	98	0	0	0	0	0	0	0	0	0	0	0	0	0	0	0	0	0	0	0	1.355	1.346	1.385	1.375	1.426	1.257	0.822	0.000	0.000	0.000	0.000	0.000	0.000	0.000	0.000	0.000	0.000	0.000	0.000	0.000	0.000	80	508	723	739	0.438	Error	Error	416	307	0	0	424	315	0	0	0	0
2	2	4	""	"YDL089W"	6110	30680	100	274	293	103	51	53	14	100	100	0	504	557	235	124	129	30	100	98	0	0	0	0	0	0	0	0	0	0	0	0	0	0	0	0	0	0	0	0.587	0.559	0.572	0.595	1.490	0.504	0.868	0.000	0.000	0.000	0.000	0.000	0.000	0.000	0.000	0.000	0.000	0.000	0.000	0.000	0.000	80	521	603	675	-0.769	Error	Error	223	380	0	0	242	433	0	0	0	0
2	3	4	"QRI2"	"YDL105W"	6320	30680	100	339	338	91	48	50	14	100	100	0	503	499	152	122	126	35	97	96	0	0	0	0	0	0	0	0	0	0	0	0	0	0	0	0	0	0	0	0.764	0.769	0.772	0.812	1.484	0.716	0.858	0.000	0.000	0.000	0.000	0.000	0.000	0.000	0.000	0.000	0.000	0.000	0.000	0.000	0.000	80	494	672	667	-0.389	Error	Error	291	381	0	0	290	377	0	0	0	0
2	4	4	""	"YDL027C"	6500	30680	100	515	577	197	50	66	89	100	100	0	1225	1375	540	128	180	313	98	93	0	0	0	0	0	0	0	0	0	0	0	0	0	0	0	0	0	0	0	0.424	0.423	0.413	0.436	1.400	0.373	0.854	0.000	0.000	0.000	0.000	0.000	0.000	0.000	0.000	0.000	0.000	0.000	0.000	0.000	0.000	80	503	1562	1774	-1.238	Error	Error	465	1097	0	0	527	1247	0	0	0	0
2	5	4	"PRP11"	"YDL043C"	6720	30680	110	1004	1051	286	52	65	78	100	100	0	1229	1269	382	133	178	265	100	97	0	0	0	0	0	0	0	0	0	0	0	0	0	0	0	0	0	0	0	0.869	0.879	0.906	0.893	1.206	0.845	0.885	0.000	0.000	0.000	0.000	0.000	0.000	0.000	0.000	0.000	0.000	0.000	0.000	0.000	0.000	80	575	2048	2135	-0.203	Error	Error	952	1096	0	0	999	1136	0	0	0	0
2	6	4	"RAD59"	"YDL059C"	6910	30680	100	400	408	74	55	59	23	100	100	0	1066	1049	213	138	153	77	100	100	0	0	0	0	0	0	0	0	0	0	0	0	0	0	0	0	0	0	0	0.372	0.387	0.384	0.391	1.241	0.354	0.881	0.000	0.000	0.000	0.000	0.000	0.000	0.000	0.000	0.000	0.000	0.000	0.000	0.000	0.000	80	497	1273	1264	-1.428	Error	Error	345	928	0	0	353	911	0	0	0	0
2	7	4	"RPL31A"	"YDL075W"	7110	30680	100	12965	12280	3312	54	64	75	100	100	0	1520	1412	472	134	144	64	100	100	0	0	0	0	0	0	0	0	0	0	0	0	0	0	0	0	0	0	0	9.315	9.567	9.397	10.199	1.410	9.207	0.918	0.000	0.000	0.000	0.000	0.000	0.000	0.000	0.000	0.000	0.000	0.000	0.000	0.000	0.000	80	504	14297	13504	3.220	Error	Error	12911	1386	0	0	12226	1278	0	0	0	0
2	8	4	""	"YDL091C"	7310	30680	100	499	515	116	54	62	72	100	100	0	866	850	234	137	147	60	100	98	0	0	0	0	0	0	0	0	0	0	0	0	0	0	0	0	0	0	0	0.610	0.647	0.636	0.669	1.344	0.601	0.883	0.000	0.000	0.000	0.000	0.000	0.000	0.000	0.000	0.000	0.000	0.000	0.000	0.000	0.000	80	512	1174	1174	-0.712	Error	Error	445	729	0	0	461	713	0	0	0	0
2	9	4	"MSS2"	"YDL107W"	7520	30680	100	393	391	99	56	57	14	100	100	0	789	788	211	144	150	49	100	100	0	0	0	0	0	0	0	0	0	0	0	0	0	0	0	0	0	0	0	0.522	0.520	0.518	0.530	1.304	0.474	0.877	0.000	0.000	0.000	0.000	0.000	0.000	0.000	0.000	0.000	0.000	0.000	0.000	0.000	0.000	80	495	982	979	-0.937	Error	Error	337	645	0	0	335	644	0	0	0	0
2	10	4	"RPA14"	"YDR156W"	7700	30680	100	410	452	220	55	56	13	100	100	0	443	519	239	140	148	115	92	63	0	0	0	0	0	0	0	0	0	0	0	0	0	0	0	0	0	0	0	1.172	1.047	1.092	1.158	1.933	1.000	0.839	0.000	0.000	0.000	0.000	0.000	0.000	0.000	0.000	0.000	0.000	0.000	0.000	0.000	0.000	80	498	658	776	0.229	Error	Error	355	303	0	0	397	379	0	0	0	0
2	11	4	"SUP35"	"YDR172W"	7910	30680	100	332	317	77	55	56	14	100	100	0	432	426	104	136	144	113	96	72	0	0	0	0	0	0	0	0	0	0	0	0	0	0	0	0	0	0	0	0.936	0.903	0.934	0.937	1.491	0.509	0.417	0.000	0.000	0.000	0.000	0.000	0.000	0.000	0.000	0.000	0.000	0.000	0.000	0.000	0.000	80	513	573	552	-0.096	Error	Error	277	296	0	0	262	290	0	0	0	0
2	12	4	""	"YDR187C"	8100	30680	90	424	432	114	57	67	62	100	100	0	462	478	145	139	153	74	98	90	0	0	0	0	0	0	0	0	0	0	0	0	0	0	0	0	0	0	0	1.136	1.106	1.118	1.162	1.495	0.980	0.844	0.000	0.000	0.000	0.000	0.000	0.000	0.000	0.000	0.000	0.000	0.000	0.000	0.000	0.000	52	414	690	714	0.184	Error	Error	367	323	0	0	375	339	0	0	0	0
2	13	4	""	"YDR203W"	8310	30690	100	194	194	40	58	66	52	97	77	0	384	381	83	142	153	64	97	87	0	0	0	0	0	0	0	0	0	0	0	0	0	0	0	0	0	0	0	0.562	0.569	0.574	0.593	1.626	0.492	0.748	0.000	0.000	0.000	0.000	0.000	0.000	0.000	0.000	0.000	0.000	0.000	0.000	0.000	0.000	80	519	378	375	-0.831	Error	Error	136	242	0	0	136	239	0	0	0	0
2	14	4	""	"YDR219C"	8500	30680	90	465	464	116	57	63	30	100	100	0	575	565	136	140	152	56	100	98	0	0	0	0	0	0	0	0	0	0	0	0	0	0	0	0	0	0	0	0.938	0.958	0.944	0.973	1.411	0.905	0.881	0.000	0.000	0.000	0.000	0.000	0.000	0.000	0.000	0.000	0.000	0.000	0.000	0.000	0.000	52	408	843	832	-0.092	Error	Error	408	435	0	0	407	425	0	0	0	0
2	15	4	"PRP42"	"YDR235W"	8700	30690	100	322	320	84	56	59	25	100	98	0	476	483	131	139	147	47	100	98	0	0	0	0	0	0	0	0	0	0	0	0	0	0	0	0	0	0	0	0.789	0.767	0.763	0.777	1.464	0.712	0.818	0.000	0.000	0.000	0.000	0.000	0.000	0.000	0.000	0.000	0.000	0.000	0.000	0.000	0.000	80	521	603	608	-0.341	Error	Error	266	337	0	0	264	344	0	0	0	0
2	16	4	"HOM2"	"YDR158W"	8910	30690	100	5756	5522	1545	58	65	59	100	100	0	18647	20304	8886	144	182	386	100	100	0	0	0	0	0	0	0	0	0	0	0	0	0	0	0	0	0	0	0	0.308	0.271	0.277	0.290	1.419	0.245	0.884	0.000	0.000	0.000	0.000	0.000	0.000	0.000	0.000	0.000	0.000	0.000	0.000	0.000	0.000	80	504	24201	25624	-1.699	Error	Error	5698	18503	0	0	5464	20160	0	0	0	0
2	17	4	"HMO1"	"YDR174W"	9110	30690	100	1280	1321	317	59	65	46	100	100	0	1023	996	273	142	175	363	96	66	0	0	0	0	0	0	0	0	0	0	0	0	0	0	0	0	0	0	0	1.386	1.478	1.483	1.520	1.284	1.428	0.891	0.000	0.000	0.000	0.000	0.000	0.000	0.000	0.000	0.000	0.000	0.000	0.000	0.000	0.000	80	497	2102	2116	0.471	Error	Error	1221	881	0	0	1262	854	0	0	0	0
2	18	4	"SLY1"	"YDR189W"	9310	30690	100	1887	1915	518	58	59	14	100	100	0	1361	1399	406	141	143	25	100	100	0	0	0	0	0	0	0	0	0	0	0	0	0	0	0	0	0	0	0	1.499	1.476	1.487	1.513	1.356	1.500	0.872	0.000	0.000	0.000	0.000	0.000	0.000	0.000	0.000	0.000	0.000	0.000	0.000	0.000	0.000	80	512	3049	3115	0.584	Error	Error	1829	1220	0	0	1857	1258	0	0	0	0
2	19	4	""	"YDR205W"	9520	30690	100	2180	2050	612	59	61	15	100	100	0	1525	1501	447	143	144	26	100	100	0	0	0	0	0	0	0	0	0	0	0	0	0	0	0	0	0	0	0	1.535	1.466	1.493	1.471	1.283	1.464	0.906	0.000	0.000	0.000	0.000	0.000	0.000	0.000	0.000	0.000	0.000	0.000	0.000	0.000	0.000	80	515	3503	3349	0.618	Error	Error	2121	1382	0	0	1991	1358	0	0	0	0
2	20	4	""	"YDR221W"	9720	30690	100	463	496	169	66	68	19	100	100	0	522	548	184	147	152	33	98	97	0	0	0	0	0	0	0	0	0	0	0	0	0	0	0	0	0	0	0	1.059	1.072	1.087	1.078	1.388	1.024	0.843	0.000	0.000	0.000	0.000	0.000	0.000	0.000	0.000	0.000	0.000	0.000	0.000	0.000	0.000	80	507	772	831	0.082	Error	Error	397	375	0	0	430	401	0	0	0	0
2	21	4	"MRPL7"	"YDR237W"	9920	30690	100	915	897	299	69	72	24	100	100	0	722	718	224	153	157	34	98	97	0	0	0	0	0	0	0	0	0	0	0	0	0	0	0	0	0	0	0	1.487	1.465	1.506	1.534	1.675	1.479	0.862	0.000	0.000	0.000	0.000	0.000	0.000	0.000	0.000	0.000	0.000	0.000	0.000	0.000	0.000	80	521	1415	1393	0.572	Error	Error	846	569	0	0	828	565	0	0	0	0
2	1	5	"SSY1"	"YDR160W"	5920	30880	110	1126	1156	276	54	55	13	100	100	0	1149	1171	208	128	130	25	100	100	0	0	0	0	0	0	0	0	0	0	0	0	0	0	0	0	0	0	0	1.050	1.057	1.066	1.044	1.241	1.089	0.907	0.000	0.000	0.000	0.000	0.000	0.000	0.000	0.000	0.000	0.000	0.000	0.000	0.000	0.000	80	571	2093	2145	0.070	Error	Error	1072	1021	0	0	1102	1043	0	0	0	0
2	2	5	"NGG1"	"YDR176W"	6110	30880	100	1447	1400	438	50	52	16	100	100	0	1451	1408	470	127	131	44	100	100	0	0	0	0	0	0	0	0	0	0	0	0	0	0	0	0	0	0	0	1.055	1.054	1.069	1.072	1.245	1.009	0.926	0.000	0.000	0.000	0.000	0.000	0.000	0.000	0.000	0.000	0.000	0.000	0.000	0.000	0.000	80	496	2721	2631	0.077	Error	Error	1397	1324	0	0	1350	1281	0	0	0	0
2	3	5	"HST4"	"YDR191W"	6320	30880	110	487	466	134	48	50	15	100	100	0	726	717	182	123	127	41	100	100	0	0	0	0	0	0	0	0	0	0	0	0	0	0	0	0	0	0	0	0.728	0.704	0.693	0.694	1.357	0.682	0.904	0.000	0.000	0.000	0.000	0.000	0.000	0.000	0.000	0.000	0.000	0.000	0.000	0.000	0.000	80	566	1042	1012	-0.458	Error	Error	439	603	0	0	418	594	0	0	0	0
2	4	5	"UME6"	"YDR207C"	6520	30880	100	1973	1985	527	48	49	12	100	100	0	1592	1622	433	123	125	22	100	100	0	0	0	0	0	0	0	0	0	0	0	0	0	0	0	0	0	0	0	1.310	1.292	1.299	1.292	1.299	1.299	0.912	0.000	0.000	0.000	0.000	0.000	0.000	0.000	0.000	0.000	0.000	0.000	0.000	0.000	0.000	80	499	3394	3436	0.390	Error	Error	1925	1469	0	0	1937	1499	0	0	0	0
2	5	5	""	"YDR223W"	6700	30870	90	430	444	109	51	53	17	100	100	0	598	595	130	126	132	39	100	100	0	0	0	0	0	0	0	0	0	0	0	0	0	0	0	0	0	0	0	0.803	0.838	0.845	0.840	1.252	0.773	0.886	0.000	0.000	0.000	0.000	0.000	0.000	0.000	0.000	0.000	0.000	0.000	0.000	0.000	0.000	52	402	851	862	-0.317	Error	Error	379	472	0	0	393	469	0	0	0	0
2	6	5	""	"YDR239C"	6910	30870	90	372	381	106	52	55	18	100	100	0	449	480	127	131	137	37	100	100	0	0	0	0	0	0	0	0	0	0	0	0	0	0	0	0	0	0	0	1.006	0.943	0.929	0.938	1.245	0.912	0.879	0.000	0.000	0.000	0.000	0.000	0.000	0.000	0.000	0.000	0.000	0.000	0.000	0.000	0.000	52	414	638	678	0.009	Error	Error	320	318	0	0	329	349	0	0	0	0
2	7	5	"NBP2"	"YDR162C"	7110	30880	100	549	552	229	53	57	24	100	100	0	800	831	356	129	143	69	100	97	0	0	0	0	0	0	0	0	0	0	0	0	0	0	0	0	0	0	0	0.739	0.711	0.703	0.745	1.470	0.678	0.900	0.000	0.000	0.000	0.000	0.000	0.000	0.000	0.000	0.000	0.000	0.000	0.000	0.000	0.000	80	512	1167	1201	-0.436	Error	Error	496	671	0	0	499	702	0	0	0	0
2	8	5	"SDH4"	"YDR178W"	7310	30880	100	993	984	91	53	58	23	100	100	0	2375	2411	516	137	156	97	100	100	0	0	0	0	0	0	0	0	0	0	0	0	0	0	0	0	0	0	0	0.420	0.409	0.411	0.418	1.235	0.387	0.906	0.000	0.000	0.000	0.000	0.000	0.000	0.000	0.000	0.000	0.000	0.000	0.000	0.000	0.000	80	512	3178	3205	-1.251	Error	Error	940	2238	0	0	931	2274	0	0	0	0
2	9	5	""	"YDR193W"	7520	30880	100	1274	1244	312	55	57	16	100	100	0	1759	1655	419	144	152	74	100	100	0	0	0	0	0	0	0	0	0	0	0	0	0	0	0	0	0	0	0	0.755	0.787	0.782	0.791	1.252	0.772	0.926	0.000	0.000	0.000	0.000	0.000	0.000	0.000	0.000	0.000	0.000	0.000	0.000	0.000	0.000	80	513	2834	2700	-0.406	Error	Error	1219	1615	0	0	1189	1511	0	0	0	0
2	10	5	""	"YDR209C"	7720	30880	100	213	219	73	56	74	88	85	32	0	345	362	103	141	152	64	96	83	0	0	0	0	0	0	0	0	0	0	0	0	0	0	0	0	0	0	0	0.770	0.738	0.723	0.740	1.737	0.758	0.674	0.000	0.000	0.000	0.000	0.000	0.000	0.000	0.000	0.000	0.000	0.000	0.000	0.000	0.000	80	507	361	384	-0.378	Error	Error	157	204	0	0	163	221	0	0	0	0
2	11	5	"HTA1"	"YDR225W"	7920	30880	100	10795	10405	1862	62	84	90	100	100	0	6808	6527	1436	143	157	70	100	100	0	0	0	0	0	0	0	0	0	0	0	0	0	0	0	0	0	0	0	1.610	1.620	1.611	1.642	1.197	1.607	0.939	0.000	0.000	0.000	0.000	0.000	0.000	0.000	0.000	0.000	0.000	0.000	0.000	0.000	0.000	80	506	17398	16727	0.687	Error	Error	10733	6665	0	0	10343	6384	0	0	0	0
2	12	5	""	"YDR241W"	8120	30880	100	260	271	75	59	63	23	100	100	0	500	510	147	142	144	33	98	98	0	0	0	0	0	0	0	0	0	0	0	0	0	0	0	0	0	0	0	0.561	0.576	0.554	0.574	1.506	0.525	0.793	0.000	0.000	0.000	0.000	0.000	0.000	0.000	0.000	0.000	0.000	0.000	0.000	0.000	0.000	80	506	559	580	-0.833	Error	Error	201	358	0	0	212	368	0	0	0	0
2	13	5	""	"YDR539W"	8310	30880	100	694	688	187	57	59	14	100	100	0	907	872	263	140	143	28	98	98	0	0	0	0	0	0	0	0	0	0	0	0	0	0	0	0	0	0	0	0.831	0.862	0.841	0.871	1.379	0.803	0.878	0.000	0.000	0.000	0.000	0.000	0.000	0.000	0.000	0.000	0.000	0.000	0.000	0.000	0.000	80	496	1404	1363	-0.268	Error	Error	637	767	0	0	631	732	0	0	0	0
2	14	5	""	"YEL010W"	8520	30880	100	162	159	32	56	58	17	98	97	0	339	330	65	139	143	30	98	97	0	0	0	0	0	0	0	0	0	0	0	0	0	0	0	0	0	0	0	0.530	0.539	0.502	0.541	1.505	0.482	0.725	0.000	0.000	0.000	0.000	0.000	0.000	0.000	0.000	0.000	0.000	0.000	0.000	0.000	0.000	80	522	306	294	-0.916	Error	Error	106	200	0	0	103	191	0	0	0	0
2	15	5	""	"YEL025C"	8720	30880	100	1669	1679	601	56	57	17	100	100	0	1631	1598	582	141	142	25	100	98	0	0	0	0	0	0	0	0	0	0	0	0	0	0	0	0	0	0	0	1.083	1.114	1.104	1.161	1.444	1.090	0.904	0.000	0.000	0.000	0.000	0.000	0.000	0.000	0.000	0.000	0.000	0.000	0.000	0.000	0.000	80	480	3103	3080	0.114	Error	Error	1613	1490	0	0	1623	1457	0	0	0	0
2	16	5	""	"YEL041W"	8900	30880	100	351	350	90	58	58	13	100	100	0	657	650	179	144	146	27	100	98	0	0	0	0	0	0	0	0	0	0	0	0	0	0	0	0	0	0	0	0.571	0.577	0.579	0.595	1.444	0.522	0.862	0.000	0.000	0.000	0.000	0.000	0.000	0.000	0.000	0.000	0.000	0.000	0.000	0.000	0.000	80	493	806	798	-0.808	Error	Error	293	513	0	0	292	506	0	0	0	0
2	17	5	""	"YEL057C"	9120	30880	110	275	277	77	57	58	14	100	100	0	515	505	143	144	146	27	100	98	0	0	0	0	0	0	0	0	0	0	0	0	0	0	0	0	0	0	0	0.588	0.609	0.602	0.620	1.478	0.560	0.808	0.000	0.000	0.000	0.000	0.000	0.000	0.000	0.000	0.000	0.000	0.000	0.000	0.000	0.000	80	564	589	581	-0.767	Error	Error	218	371	0	0	220	361	0	0	0	0
2	18	5	""	"YEL072W"	9310	30890	110	155	154	40	58	59	14	100	93	0	511	565	206	143	146	29	100	98	0	0	0	0	0	0	0	0	0	0	0	0	0	0	0	0	0	0	0	0.264	0.227	0.232	0.230	1.759	0.173	0.697	0.000	0.000	0.000	0.000	0.000	0.000	0.000	0.000	0.000	0.000	0.000	0.000	0.000	0.000	80	538	465	518	-1.924	Error	Error	97	368	0	0	96	422	0	0	0	0
2	19	5	""	"YDR541C"	9500	30890	100	521	531	158	60	61	15	100	100	0	715	714	207	148	152	36	100	100	0	0	0	0	0	0	0	0	0	0	0	0	0	0	0	0	0	0	0	0.813	0.832	0.856	0.833	1.381	0.801	0.841	0.000	0.000	0.000	0.000	0.000	0.000	0.000	0.000	0.000	0.000	0.000	0.000	0.000	0.000	80	498	1028	1037	-0.299	Error	Error	461	567	0	0	471	566	0	0	0	0
2	20	5	"UBC8"	"YEL012W"	9710	30890	100	322	325	65	67	72	30	100	100	0	1017	988	241	152	161	45	100	100	0	0	0	0	0	0	0	0	0	0	0	0	0	0	0	0	0	0	0	0.295	0.309	0.311	0.312	1.381	0.279	0.844	0.000	0.000	0.000	0.000	0.000	0.000	0.000	0.000	0.000	0.000	0.000	0.000	0.000	0.000	80	497	1120	1094	-1.762	Error	Error	255	865	0	0	258	836	0	0	0	0
2	21	5	"CUP5"	"YEL027W"	9900	30890	100	7490	7346	1555	71	77	32	100	100	0	6411	6071	1659	156	165	50	100	100	0	0	0	0	0	0	0	0	0	0	0	0	0	0	0	0	0	0	0	1.186	1.230	1.226	1.267	1.331	1.175	0.912	0.000	0.000	0.000	0.000	0.000	0.000	0.000	0.000	0.000	0.000	0.000	0.000	0.000	0.000	80	505	13674	13190	0.246	Error	Error	7419	6255	0	0	7275	5915	0	0	0	0
2	1	6	""	"YEL043W"	5900	31070	110	475	488	103	56	57	18	100	100	0	601	608	163	134	136	26	100	100	0	0	0	0	0	0	0	0	0	0	0	0	0	0	0	0	0	0	0	0.897	0.911	0.908	0.955	1.410	0.865	0.862	0.000	0.000	0.000	0.000	0.000	0.000	0.000	0.000	0.000	0.000	0.000	0.000	0.000	0.000	80	589	886	906	-0.156	Error	Error	419	467	0	0	432	474	0	0	0	0
2	2	6	"SOM1"	"YEL059C-A"	6120	31070	110	1384	1321	319	52	54	23	100	100	0	2323	2200	559	131	132	29	100	100	0	0	0	0	0	0	0	0	0	0	0	0	0	0	0	0	0	0	0	0.608	0.613	0.619	0.618	1.178	0.596	0.938	0.000	0.000	0.000	0.000	0.000	0.000	0.000	0.000	0.000	0.000	0.000	0.000	0.000	0.000	80	564	3524	3338	-0.719	Error	Error	1332	2192	0	0	1269	2069	0	0	0	0
2	3	6	""	"YEL074W"	6310	31070	110	815	868	358	50	52	13	100	100	0	1005	1101	533	128	130	29	93	93	0	0	0	0	0	0	0	0	0	0	0	0	0	0	0	0	0	0	0	0.872	0.841	0.850	0.897	1.684	0.742	0.867	0.000	0.000	0.000	0.000	0.000	0.000	0.000	0.000	0.000	0.000	0.000	0.000	0.000	0.000	80	548	1642	1791	-0.197	Error	Error	765	877	0	0	818	973	0	0	0	0
2	4	6	""	"YDR543C"	6510	31080	100	273	275	73	50	51	12	100	100	0	399	407	110	128	130	25	98	98	0	0	0	0	0	0	0	0	0	0	0	0	0	0	0	0	0	0	0	0.823	0.806	0.851	0.836	1.470	0.740	0.846	0.000	0.000	0.000	0.000	0.000	0.000	0.000	0.000	0.000	0.000	0.000	0.000	0.000	0.000	80	498	494	504	-0.281	Error	Error	223	271	0	0	225	279	0	0	0	0
2	5	6	""	"YEL014C"	6710	31080	100	428	407	77	55	55	15	100	100	0	548	553	128	133	135	26	100	100	0	0	0	0	0	0	0	0	0	0	0	0	0	0	0	0	0	0	0	0.899	0.838	0.833	0.867	1.347	0.789	0.882	0.000	0.000	0.000	0.000	0.000	0.000	0.000	0.000	0.000	0.000	0.000	0.000	0.000	0.000	80	502	788	772	-0.154	Error	Error	373	415	0	0	352	420	0	0	0	0
2	6	6	""	"YEL029C"	6900	31080	100	881	909	277	56	58	15	100	100	0	872	883	278	134	138	38	100	100	0	0	0	0	0	0	0	0	0	0	0	0	0	0	0	0	0	0	0	1.118	1.139	1.151	1.168	1.330	1.129	0.886	0.000	0.000	0.000	0.000	0.000	0.000	0.000	0.000	0.000	0.000	0.000	0.000	0.000	0.000	80	518	1563	1602	0.161	Error	Error	825	738	0	0	853	749	0	0	0	0
2	7	6	""	"YEL045C"	7110	31080	100	557	537	132	54	54	14	100	100	0	756	726	209	130	135	41	100	100	0	0	0	0	0	0	0	0	0	0	0	0	0	0	0	0	0	0	0	0.804	0.810	0.824	0.836	1.322	0.765	0.891	0.000	0.000	0.000	0.000	0.000	0.000	0.000	0.000	0.000	0.000	0.000	0.000	0.000	0.000	80	504	1129	1079	-0.316	Error	Error	503	626	0	0	483	596	0	0	0	0
2	8	6	"PRB1"	"YEL060C"	7310	31080	100	350	349	106	53	54	17	100	100	0	672	703	216	133	136	33	100	100	0	0	0	0	0	0	0	0	0	0	0	0	0	0	0	0	0	0	0	0.551	0.519	0.525	0.520	1.354	0.491	0.883	0.000	0.000	0.000	0.000	0.000	0.000	0.000	0.000	0.000	0.000	0.000	0.000	0.000	0.000	80	496	836	866	-0.860	Error	Error	297	539	0	0	296	570	0	0	0	0
2	9	6	""	"YEL076C"	7510	31080	100	392	375	100	52	53	16	100	100	0	611	606	162	132	135	25	100	100	0	0	0	0	0	0	0	0	0	0	0	0	0	0	0	0	0	0	0	0.710	0.681	0.682	0.698	1.271	0.650	0.882	0.000	0.000	0.000	0.000	0.000	0.000	0.000	0.000	0.000	0.000	0.000	0.000	0.000	0.000	80	505	819	797	-0.494	Error	Error	340	479	0	0	323	474	0	0	0	0
2	10	6	"YRF1-1"	"YDR545W"	7710	31080	100	1078	1113	390	50	51	14	100	100	0	1868	1912	715	131	133	23	100	100	0	0	0	0	0	0	0	0	0	0	0	0	0	0	0	0	0	0	0	0.592	0.597	0.591	0.613	1.387	0.560	0.901	0.000	0.000	0.000	0.000	0.000	0.000	0.000	0.000	0.000	0.000	0.000	0.000	0.000	0.000	80	506	2765	2844	-0.757	Error	Error	1028	1737	0	0	1063	1781	0	0	0	0
2	11	6	""	"YEL016C"	7910	31080	100	348	369	89	52	54	15	100	100	0	656	674	173	135	139	39	100	98	0	0	0	0	0	0	0	0	0	0	0	0	0	0	0	0	0	0	0	0.568	0.588	0.574	0.604	1.364	0.568	0.845	0.000	0.000	0.000	0.000	0.000	0.000	0.000	0.000	0.000	0.000	0.000	0.000	0.000	0.000	80	505	817	856	-0.816	Error	Error	296	521	0	0	317	539	0	0	0	0
2	12	6	"SPF1"	"YEL031W"	8110	31080	100	293	288	66	54	55	15	100	100	0	392	378	105	134	138	27	96	95	0	0	0	0	0	0	0	0	0	0	0	0	0	0	0	0	0	0	0	0.926	0.959	0.942	1.011	1.546	0.882	0.827	0.000	0.000	0.000	0.000	0.000	0.000	0.000	0.000	0.000	0.000	0.000	0.000	0.000	0.000	80	506	497	478	-0.110	Error	Error	239	258	0	0	234	244	0	0	0	0
2	13	6	""	"YEL047C"	8310	31080	100	704	711	154	53	56	14	100	100	0	821	813	205	136	138	25	100	100	0	0	0	0	0	0	0	0	0	0	0	0	0	0	0	0	0	0	0	0.950	0.972	0.972	0.992	1.254	0.930	0.878	0.000	0.000	0.000	0.000	0.000	0.000	0.000	0.000	0.000	0.000	0.000	0.000	0.000	0.000	80	504	1336	1335	-0.073	Error	Error	651	685	0	0	658	677	0	0	0	0
2	14	6	"NPR2"	"YEL062W"	8510	31080	100	379	378	81	54	55	13	100	100	0	554	544	135	135	138	27	100	98	0	0	0	0	0	0	0	0	0	0	0	0	0	0	0	0	0	0	0	0.776	0.792	0.787	0.829	1.491	0.714	0.851	0.000	0.000	0.000	0.000	0.000	0.000	0.000	0.000	0.000	0.000	0.000	0.000	0.000	0.000	80	506	744	733	-0.367	Error	Error	325	419	0	0	324	409	0	0	0	0
2	15	6	""	"YEL076W-C"	8710	31080	100	275	280	68	53	54	13	100	100	0	542	537	135	136	139	27	100	100	0	0	0	0	0	0	0	0	0	0	0	0	0	0	0	0	0	0	0	0.547	0.566	0.581	0.573	1.358	0.548	0.839	0.000	0.000	0.000	0.000	0.000	0.000	0.000	0.000	0.000	0.000	0.000	0.000	0.000	0.000	80	505	628	628	-0.871	Error	Error	222	406	0	0	227	401	0	0	0	0
2	16	6	"PES4"	"YFR023W"	8910	31080	100	196	197	40	55	57	15	100	100	0	354	357	75	138	142	28	100	100	0	0	0	0	0	0	0	0	0	0	0	0	0	0	0	0	0	0	0	0.653	0.648	0.669	0.660	1.396	0.598	0.758	0.000	0.000	0.000	0.000	0.000	0.000	0.000	0.000	0.000	0.000	0.000	0.000	0.000	0.000	80	505	357	361	-0.615	Error	Error	141	216	0	0	142	219	0	0	0	0
2	17	6	"RSC8"	"YFR037C"	9110	31080	100	965	987	176	58	62	21	100	100	0	1443	1501	382	142	145	33	100	100	0	0	0	0	0	0	0	0	0	0	0	0	0	0	0	0	0	0	0	0.697	0.684	0.696	0.698	1.239	0.619	0.890	0.000	0.000	0.000	0.000	0.000	0.000	0.000	0.000	0.000	0.000	0.000	0.000	0.000	0.000	80	514	2208	2288	-0.520	Error	Error	907	1301	0	0	929	1359	0	0	0	0
2	18	6	"HXK1"	"YFR053C"	9310	31080	100	6575	6295	1417	64	77	59	100	100	0	2362	2377	613	144	155	60	100	100	0	0	0	0	0	0	0	0	0	0	0	0	0	0	0	0	0	0	0	2.936	2.790	2.882	2.885	1.312	2.742	0.931	0.000	0.000	0.000	0.000	0.000	0.000	0.000	0.000	0.000	0.000	0.000	0.000	0.000	0.000	80	489	8729	8464	1.554	Error	Error	6511	2218	0	0	6231	2233	0	0	0	0
2	19	6	"ERG4"	"YGL012W"	9500	31080	100	3422	3466	810	65	77	57	100	100	0	2129	2191	568	151	158	57	100	100	0	0	0	0	0	0	0	0	0	0	0	0	0	0	0	0	0	0	0	1.697	1.667	1.710	1.684	1.155	1.584	0.900	0.000	0.000	0.000	0.000	0.000	0.000	0.000	0.000	0.000	0.000	0.000	0.000	0.000	0.000	80	503	5335	5441	0.763	Error	Error	3357	1978	0	0	3401	2040	0	0	0	0
2	20	6	"SCW11"	"YGL028C"	9720	31080	100	1399	1457	339	68	71	22	100	100	0	436	428	84	150	154	32	100	97	0	0	0	0	0	0	0	0	0	0	0	0	0	0	0	0	0	0	0	4.654	4.996	4.891	5.152	1.446	5.314	0.819	0.000	0.000	0.000	0.000	0.000	0.000	0.000	0.000	0.000	0.000	0.000	0.000	0.000	0.000	80	519	1617	1667	2.218	Error	Error	1331	286	0	0	1389	278	0	0	0	0
2	21	6	"RNA15"	"YGL044C"	9920	31080	110	463	468	78	67	69	20	100	100	0	681	675	126	151	155	33	100	100	0	0	0	0	0	0	0	0	0	0	0	0	0	0	0	0	0	0	0	0.747	0.765	0.778	0.776	1.229	0.733	0.882	0.000	0.000	0.000	0.000	0.000	0.000	0.000	0.000	0.000	0.000	0.000	0.000	0.000	0.000	80	589	926	925	-0.420	Error	Error	396	530	0	0	401	524	0	0	0	0
2	1	7	""	"YFR024C-A"	5920	31270	100	576	606	217	58	63	24	100	100	0	771	822	290	139	146	45	100	100	0	0	0	0	0	0	0	0	0	0	0	0	0	0	0	0	0	0	0	0.820	0.802	0.805	0.812	1.290	0.761	0.905	0.000	0.000	0.000	0.000	0.000	0.000	0.000	0.000	0.000	0.000	0.000	0.000	0.000	0.000	80	513	1150	1231	-0.287	Error	Error	518	632	0	0	548	683	0	0	0	0
2	2	7	""	"YFR039C"	6110	31270	100	910	904	188	53	65	56	100	100	0	1574	1543	405	132	146	69	100	100	0	0	0	0	0	0	0	0	0	0	0	0	0	0	0	0	0	0	0	0.594	0.603	0.591	0.615	1.296	0.566	0.901	0.000	0.000	0.000	0.000	0.000	0.000	0.000	0.000	0.000	0.000	0.000	0.000	0.000	0.000	80	498	2299	2262	-0.751	Error	Error	857	1442	0	0	851	1411	0	0	0	0
2	3	7	""	"YFR055W"	6310	31270	100	2226	2247	582	55	69	60	100	100	0	1348	1370	388	137	150	80	100	100	0	0	0	0	0	0	0	0	0	0	0	0	0	0	0	0	0	0	0	1.793	1.778	1.776	1.813	1.247	1.722	0.910	0.000	0.000	0.000	0.000	0.000	0.000	0.000	0.000	0.000	0.000	0.000	0.000	0.000	0.000	80	513	3382	3425	0.842	Error	Error	2171	1211	0	0	2192	1233	0	0	0	0
2	4	7	""	"YGL014W"	6520	31270	100	1787	1794	488	58	82	100	100	100	0	1102	1089	314	136	144	62	100	100	0	0	0	0	0	0	0	0	0	0	0	0	0	0	0	0	0	0	0	1.790	1.822	1.838	1.876	1.323	1.795	0.921	0.000	0.000	0.000	0.000	0.000	0.000	0.000	0.000	0.000	0.000	0.000	0.000	0.000	0.000	80	504	2695	2689	0.840	Error	Error	1729	966	0	0	1736	953	0	0	0	0
2	5	7	"RPL30"	"YGL030W"	6720	31270	100	14998	14216	2899	61	89	103	100	100	0	1628	1585	390	136	140	31	100	100	0	0	0	0	0	0	0	0	0	0	0	0	0	0	0	0	0	0	0	10.011	9.769	10.000	9.971	1.230	9.738	0.907	0.000	0.000	0.000	0.000	0.000	0.000	0.000	0.000	0.000	0.000	0.000	0.000	0.000	0.000	80	488	16429	15604	3.324	Error	Error	14937	1492	0	0	14155	1449	0	0	0	0
2	6	7	""	"YGL046W"	6900	31270	90	586	664	238	63	81	71	100	100	0	754	816	360	138	156	110	98	94	0	0	0	0	0	0	0	0	0	0	0	0	0	0	0	0	0	0	0	0.849	0.886	0.917	0.957	1.487	0.795	0.853	0.000	0.000	0.000	0.000	0.000	0.000	0.000	0.000	0.000	0.000	0.000	0.000	0.000	0.000	52	400	1139	1279	-0.236	Error	Error	523	616	0	0	601	678	0	0	0	0
2	7	7	""	"YFR026C"	7120	31270	110	322	317	81	57	64	51	100	100	0	476	480	120	135	147	85	97	91	0	0	0	0	0	0	0	0	0	0	0	0	0	0	0	0	0	0	0	0.777	0.754	0.779	0.780	1.415	0.745	0.843	0.000	0.000	0.000	0.000	0.000	0.000	0.000	0.000	0.000	0.000	0.000	0.000	0.000	0.000	80	580	606	605	-0.364	Error	Error	265	341	0	0	260	345	0	0	0	0
2	8	7	""	"YFR041C"	7320	31270	110	730	804	230	55	57	21	100	100	0	1049	1068	341	133	137	28	100	100	0	0	0	0	0	0	0	0	0	0	0	0	0	0	0	0	0	0	0	0.737	0.801	0.787	0.832	1.384	0.751	0.887	0.000	0.000	0.000	0.000	0.000	0.000	0.000	0.000	0.000	0.000	0.000	0.000	0.000	0.000	80	559	1591	1684	-0.440	Error	Error	675	916	0	0	749	935	0	0	0	0
2	9	7	""	"YFR057W"	7510	31270	90	280	292	103	54	55	14	100	100	0	596	733	373	131	135	26	100	100	0	0	0	0	0	0	0	0	0	0	0	0	0	0	0	0	0	0	0	0.486	0.395	0.404	0.426	1.584	0.324	0.761	0.000	0.000	0.000	0.000	0.000	0.000	0.000	0.000	0.000	0.000	0.000	0.000	0.000	0.000	52	402	691	840	-1.041	Error	Error	226	465	0	0	238	602	0	0	0	0
2	10	7	"KAP122"	"YGL016W"	7700	31280	100	1575	1564	323	53	58	42	100	100	0	1178	1155	310	132	143	81	100	100	0	0	0	0	0	0	0	0	0	0	0	0	0	0	0	0	0	0	0	1.455	1.477	1.450	1.523	1.275	1.396	0.901	0.000	0.000	0.000	0.000	0.000	0.000	0.000	0.000	0.000	0.000	0.000	0.000	0.000	0.000	80	515	2568	2534	0.541	Error	Error	1522	1046	0	0	1511	1023	0	0	0	0
2	11	7	"AGA2"	"YGL032C"	7910	31280	100	273	274	61	55	59	40	100	97	0	899	876	258	138	158	109	100	98	0	0	0	0	0	0	0	0	0	0	0	0	0	0	0	0	0	0	0	0.286	0.297	0.295	0.304	1.323	0.251	0.835	0.000	0.000	0.000	0.000	0.000	0.000	0.000	0.000	0.000	0.000	0.000	0.000	0.000	0.000	80	504	979	957	-1.804	Error	Error	218	761	0	0	219	738	0	0	0	0
2	12	7	"RPT6"	"YGL048C"	8100	31280	100	1721	1767	339	57	62	37	100	100	0	2255	2357	577	139	164	139	100	100	0	0	0	0	0	0	0	0	0	0	0	0	0	0	0	0	0	0	0	0.786	0.771	0.770	0.784	1.201	0.712	0.896	0.000	0.000	0.000	0.000	0.000	0.000	0.000	0.000	0.000	0.000	0.000	0.000	0.000	0.000	80	507	3780	3928	-0.347	Error	Error	1664	2116	0	0	1710	2218	0	0	0	0
2	13	7	"CDC14"	"YFR028C"	8310	31280	100	495	508	83	57	64	36	100	100	0	566	582	120	145	162	118	100	96	0	0	0	0	0	0	0	0	0	0	0	0	0	0	0	0	0	0	0	1.040	1.032	1.014	1.055	1.294	0.968	0.846	0.000	0.000	0.000	0.000	0.000	0.000	0.000	0.000	0.000	0.000	0.000	0.000	0.000	0.000	80	505	859	888	0.057	Error	Error	438	421	0	0	451	437	0	0	0	0
2	14	7	""	"YFR043C"	8500	31280	100	466	489	111	58	62	24	100	100	0	746	736	182	143	154	49	100	100	0	0	0	0	0	0	0	0	0	0	0	0	0	0	0	0	0	0	0	0.677	0.727	0.732	0.743	1.338	0.664	0.867	0.000	0.000	0.000	0.000	0.000	0.000	0.000	0.000	0.000	0.000	0.000	0.000	0.000	0.000	80	506	1011	1024	-0.564	Error	Error	408	603	0	0	431	593	0	0	0	0
2	15	7	"ERP6"	"YGL002W"	8710	31280	100	400	419	98	57	62	23	100	100	0	486	492	118	141	148	44	100	100	0	0	0	0	0	0	0	0	0	0	0	0	0	0	0	0	0	0	0	0.994	1.031	0.993	1.058	1.394	1.038	0.826	0.000	0.000	0.000	0.000	0.000	0.000	0.000	0.000	0.000	0.000	0.000	0.000	0.000	0.000	80	512	688	713	-0.008	Error	Error	343	345	0	0	362	351	0	0	0	0
2	16	7	"JAC1"	"YGL018C"	8910	31280	110	255	271	64	58	61	17	100	100	0	429	427	93	140	145	32	98	98	0	0	0	0	0	0	0	0	0	0	0	0	0	0	0	0	0	0	0	0.682	0.742	0.735	0.760	1.486	0.680	0.781	0.000	0.000	0.000	0.000	0.000	0.000	0.000	0.000	0.000	0.000	0.000	0.000	0.000	0.000	80	558	486	500	-0.553	Error	Error	197	289	0	0	213	287	0	0	0	0
2	17	7	""	"YGL034C"	9090	31280	90	269	270	47	62	69	36	100	100	0	374	365	78	146	154	51	98	94	0	0	0	0	0	0	0	0	0	0	0	0	0	0	0	0	0	0	0	0.908	0.950	0.945	1.026	1.602	0.856	0.784	0.000	0.000	0.000	0.000	0.000	0.000	0.000	0.000	0.000	0.000	0.000	0.000	0.000	0.000	52	406	435	427	-0.139	Error	Error	207	228	0	0	208	219	0	0	0	0
2	18	7	""	"YGL050W"	9320	31280	110	379	395	79	68	194	461	11	0	0	480	481	105	152	172	73	100	96	0	0	0	0	0	0	0	0	0	0	0	0	0	0	0	0	0	0	0	0.948	0.994	1.010	1.024	1.359	5.452	0.200	0.000	0.000	0.000	0.000	0.000	0.000	0.000	0.000	0.000	0.000	0.000	0.000	0.000	0.000	80	580	639	656	-0.077	Error	Error	311	328	0	0	327	329	0	0	0	0
2	19	7	"RPL11B"	"YGR085C"	9510	31280	110	9798	9698	2861	76	209	472	100	100	0	1583	1566	486	157	172	69	97	96	0	0	0	0	0	0	0	0	0	0	0	0	0	0	0	0	0	0	0	6.818	6.829	6.756	7.206	1.487	6.980	0.903	0.000	0.000	0.000	0.000	0.000	0.000	0.000	0.000	0.000	0.000	0.000	0.000	0.000	0.000	80	548	11148	11031	2.769	Error	Error	9722	1426	0	0	9622	1409	0	0	0	0
2	20	7	""	"YGR101W"	9700	31290	100	625	623	128	84	95	47	100	100	0	1190	1166	346	156	172	91	100	100	0	0	0	0	0	0	0	0	0	0	0	0	0	0	0	0	0	0	0	0.523	0.534	0.550	0.556	1.353	0.471	0.873	0.000	0.000	0.000	0.000	0.000	0.000	0.000	0.000	0.000	0.000	0.000	0.000	0.000	0.000	80	505	1575	1549	-0.935	Error	Error	541	1034	0	0	539	1010	0	0	0	0
2	21	7	""	"YGR117C"	9910	31290	100	349	353	63	78	84	33	100	100	0	532	528	131	156	169	86	98	96	0	0	0	0	0	0	0	0	0	0	0	0	0	0	0	0	0	0	0	0.721	0.739	0.755	0.780	1.518	0.647	0.788	0.000	0.000	0.000	0.000	0.000	0.000	0.000	0.000	0.000	0.000	0.000	0.000	0.000	0.000	80	526	647	647	-0.472	Error	Error	271	376	0	0	275	372	0	0	0	0
2	1	8	"PEX4"	"YGR133W"	5910	31470	100	397	411	77	58	60	16	100	100	0	623	623	125	140	144	32	100	100	0	0	0	0	0	0	0	0	0	0	0	0	0	0	0	0	0	0	0	0.702	0.731	0.726	0.740	1.301	0.703	0.862	0.000	0.000	0.000	0.000	0.000	0.000	0.000	0.000	0.000	0.000	0.000	0.000	0.000	0.000	80	519	822	836	-0.511	Error	Error	339	483	0	0	353	483	0	0	0	0
2	2	8	""	"YGR149W"	6120	31470	110	630	654	121	52	56	20	100	100	0	1182	1220	273	135	139	30	100	100	0	0	0	0	0	0	0	0	0	0	0	0	0	0	0	0	0	0	0	0.552	0.555	0.553	0.563	1.234	0.529	0.914	0.000	0.000	0.000	0.000	0.000	0.000	0.000	0.000	0.000	0.000	0.000	0.000	0.000	0.000	80	576	1625	1687	-0.857	Error	Error	578	1047	0	0	602	1085	0	0	0	0
2	3	8	""	"YGR165W"	6320	31470	100	2945	2813	762	55	59	26	100	100	0	2342	2228	631	137	140	29	100	100	0	0	0	0	0	0	0	0	0	0	0	0	0	0	0	0	0	0	0	1.311	1.319	1.305	1.339	1.344	1.298	0.924	0.000	0.000	0.000	0.000	0.000	0.000	0.000	0.000	0.000	0.000	0.000	0.000	0.000	0.000	80	505	5095	4849	0.390	Error	Error	2890	2205	0	0	2758	2091	0	0	0	0
2	4	8	"PDC6"	"YGR087C"	6520	31470	100	6850	6628	1281	58	67	57	100	100	0	2986	2927	573	137	139	28	100	100	0	0	0	0	0	0	0	0	0	0	0	0	0	0	0	0	0	0	0	2.384	2.355	2.413	2.361	1.163	2.382	0.947	0.000	0.000	0.000	0.000	0.000	0.000	0.000	0.000	0.000	0.000	0.000	0.000	0.000	0.000	80	505	9641	9360	1.253	Error	Error	6792	2849	0	0	6570	2790	0	0	0	0
2	5	8	""	"YGR103W"	6720	31470	110	3575	3548	628	59	72	68	100	100	0	1706	1666	327	139	142	32	100	100	0	0	0	0	0	0	0	0	0	0	0	0	0	0	0	0	0	0	0	2.244	2.285	2.337	2.295	1.205	2.282	0.929	0.000	0.000	0.000	0.000	0.000	0.000	0.000	0.000	0.000	0.000	0.000	0.000	0.000	0.000	80	558	5083	5016	1.166	Error	Error	3516	1567	0	0	3489	1527	0	0	0	0
2	6	8	"NUP57"	"YGR119C"	6910	31470	110	1375	1417	249	63	71	47	100	100	0	1314	1339	258	140	144	40	100	100	0	0	0	0	0	0	0	0	0	0	0	0	0	0	0	0	0	0	0	1.118	1.129	1.153	1.144	1.216	1.129	0.924	0.000	0.000	0.000	0.000	0.000	0.000	0.000	0.000	0.000	0.000	0.000	0.000	0.000	0.000	80	575	2486	2553	0.160	Error	Error	1312	1174	0	0	1354	1199	0	0	0	0
2	7	8	"PRE9"	"YGR135W"	7120	31470	100	3037	2940	897	58	64	40	100	100	0	4865	5053	1770	135	139	29	100	100	0	0	0	0	0	0	0	0	0	0	0	0	0	0	0	0	0	0	0	0.630	0.586	0.582	0.596	1.225	0.546	0.916	0.000	0.000	0.000	0.000	0.000	0.000	0.000	0.000	0.000	0.000	0.000	0.000	0.000	0.000	80	495	7709	7800	-0.667	Error	Error	2979	4730	0	0	2882	4918	0	0	0	0
2	8	8	""	"YGR151C"	7300	31470	110	662	645	138	57	63	34	100	100	0	730	714	163	136	140	31	98	98	0	0	0	0	0	0	0	0	0	0	0	0	0	0	0	0	0	0	0	1.019	1.017	1.043	1.058	1.455	0.976	0.885	0.000	0.000	0.000	0.000	0.000	0.000	0.000	0.000	0.000	0.000	0.000	0.000	0.000	0.000	80	572	1199	1166	0.026	Error	Error	605	594	0	0	588	578	0	0	0	0
2	9	8	"CLC1"	"YGR167W"	7520	31470	110	1667	1740	445	57	63	37	100	100	0	1566	1594	447	139	143	30	100	100	0	0	0	0	0	0	0	0	0	0	0	0	0	0	0	0	0	0	0	1.128	1.157	1.171	1.178	1.223	1.121	0.918	0.000	0.000	0.000	0.000	0.000	0.000	0.000	0.000	0.000	0.000	0.000	0.000	0.000	0.000	80	592	3037	3138	0.174	Error	Error	1610	1427	0	0	1683	1455	0	0	0	0
2	10	8	""	"YGR089W"	7710	31480	100	1256	1187	639	54	56	14	100	100	0	1009	965	495	134	136	25	100	100	0	0	0	0	0	0	0	0	0	0	0	0	0	0	0	0	0	0	0	1.374	1.363	1.370	1.379	1.402	1.356	0.916	0.000	0.000	0.000	0.000	0.000	0.000	0.000	0.000	0.000	0.000	0.000	0.000	0.000	0.000	80	498	2077	1964	0.458	Error	Error	1202	875	0	0	1133	831	0	0	0	0
2	11	8	"VMA21"	"YGR105W"	7910	31480	100	518	503	136	54	56	18	100	100	0	551	520	146	135	137	26	100	100	0	0	0	0	0	0	0	0	0	0	0	0	0	0	0	0	0	0	0	1.115	1.166	1.163	1.211	1.413	1.129	0.860	0.000	0.000	0.000	0.000	0.000	0.000	0.000	0.000	0.000	0.000	0.000	0.000	0.000	0.000	80	513	880	834	0.158	Error	Error	464	416	0	0	449	385	0	0	0	0
2	12	8	"MEP1"	"YGR121C"	8120	31480	100	791	798	171	56	57	14	100	100	0	951	940	227	139	141	27	100	100	0	0	0	0	0	0	0	0	0	0	0	0	0	0	0	0	0	0	0	0.905	0.926	0.950	0.945	1.294	0.871	0.876	0.000	0.000	0.000	0.000	0.000	0.000	0.000	0.000	0.000	0.000	0.000	0.000	0.000	0.000	80	497	1547	1543	-0.144	Error	Error	735	812	0	0	742	801	0	0	0	0
2	13	8	""	"YGR137W"	8300	31480	100	696	694	144	57	58	14	100	100	0	1203	1226	299	144	150	38	100	100	0	0	0	0	0	0	0	0	0	0	0	0	0	0	0	0	0	0	0	0.603	0.589	0.600	0.599	1.250	0.543	0.906	0.000	0.000	0.000	0.000	0.000	0.000	0.000	0.000	0.000	0.000	0.000	0.000	0.000	0.000	80	497	1698	1719	-0.729	Error	Error	639	1059	0	0	637	1082	0	0	0	0
2	14	8	""	"YGR153W"	8510	31480	100	233	232	43	56	57	14	100	100	0	675	718	212	141	146	35	100	100	0	0	0	0	0	0	0	0	0	0	0	0	0	0	0	0	0	0	0	0.331	0.305	0.316	0.318	1.351	0.266	0.836	0.000	0.000	0.000	0.000	0.000	0.000	0.000	0.000	0.000	0.000	0.000	0.000	0.000	0.000	80	513	711	753	-1.593	Error	Error	177	534	0	0	176	577	0	0	0	0
2	15	8	""	"YGR169C"	8710	31480	100	332	330	71	55	56	14	100	100	0	447	440	97	139	141	29	100	100	0	0	0	0	0	0	0	0	0	0	0	0	0	0	0	0	0	0	0	0.899	0.914	0.916	0.939	1.377	0.881	0.818	0.000	0.000	0.000	0.000	0.000	0.000	0.000	0.000	0.000	0.000	0.000	0.000	0.000	0.000	80	505	585	576	-0.153	Error	Error	277	308	0	0	275	301	0	0	0	0
2	16	8	"PRP31"	"YGR091W"	8910	31480	100	233	234	50	55	57	15	100	100	0	531	533	139	141	146	41	100	100	0	0	0	0	0	0	0	0	0	0	0	0	0	0	0	0	0	0	0	0.456	0.457	0.470	0.467	1.408	0.404	0.778	0.000	0.000	0.000	0.000	0.000	0.000	0.000	0.000	0.000	0.000	0.000	0.000	0.000	0.000	80	513	568	571	-1.132	Error	Error	178	390	0	0	179	392	0	0	0	0
2	17	8	""	"YGR107W"	9120	31480	100	196	196	37	58	62	23	100	100	0	359	350	83	143	148	38	96	95	0	0	0	0	0	0	0	0	0	0	0	0	0	0	0	0	0	0	0	0.639	0.667	0.682	0.684	1.497	0.586	0.779	0.000	0.000	0.000	0.000	0.000	0.000	0.000	0.000	0.000	0.000	0.000	0.000	0.000	0.000	80	523	354	345	-0.646	Error	Error	138	216	0	0	138	207	0	0	0	0
2	18	8	"PPT1"	"YGR123C"	9310	31480	100	1607	1633	288	62	66	23	100	100	0	1306	1323	313	150	154	32	100	100	0	0	0	0	0	0	0	0	0	0	0	0	0	0	0	0	0	0	0	1.337	1.339	1.336	1.365	1.213	1.316	0.906	0.000	0.000	0.000	0.000	0.000	0.000	0.000	0.000	0.000	0.000	0.000	0.000	0.000	0.000	80	506	2701	2744	0.418	Error	Error	1545	1156	0	0	1571	1173	0	0	0	0
2	19	8	""	"YGR139W"	9520	31480	100	361	354	73	66	97	135	98	62	0	643	638	132	152	199	226	95	66	0	0	0	0	0	0	0	0	0	0	0	0	0	0	0	0	0	0	0	0.601	0.593	0.609	0.597	1.329	0.630	0.811	0.000	0.000	0.000	0.000	0.000	0.000	0.000	0.000	0.000	0.000	0.000	0.000	0.000	0.000	80	495	786	774	-0.735	Error	Error	295	491	0	0	288	486	0	0	0	0
2	20	8	"CYS4"	"YGR155W"	9700	31480	110	2300	2403	456	84	116	130	100	100	0	3004	3070	747	165	225	235	98	98	0	0	0	0	0	0	0	0	0	0	0	0	0	0	0	0	0	0	0	0.781	0.798	0.775	0.823	1.385	0.739	0.896	0.000	0.000	0.000	0.000	0.000	0.000	0.000	0.000	0.000	0.000	0.000	0.000	0.000	0.000	80	545	5055	5224	-0.357	Error	Error	2216	2839	0	0	2319	2905	0	0	0	0
2	21	8	"MSM1"	"YGR171C"	9910	31480	100	370	372	63	96	102	43	100	100	0	543	540	112	179	204	112	96	90	0	0	0	0	0	0	0	0	0	0	0	0	0	0	0	0	0	0	0	0.753	0.765	0.761	0.781	1.402	0.742	0.780	0.000	0.000	0.000	0.000	0.000	0.000	0.000	0.000	0.000	0.000	0.000	0.000	0.000	0.000	80	526	638	637	-0.410	Error	Error	274	364	0	0	276	361	0	0	0	0
2	1	9	"SET1"	"YHR119W"	5910	31670	100	2869	3203	1251	51	53	13	100	100	0	2427	2595	978	132	135	28	100	100	0	0	0	0	0	0	0	0	0	0	0	0	0	0	0	0	0	0	0	1.228	1.280	1.262	1.288	1.290	1.261	0.927	0.000	0.000	0.000	0.000	0.000	0.000	0.000	0.000	0.000	0.000	0.000	0.000	0.000	0.000	80	519	5113	5615	0.296	Error	Error	2818	2295	0	0	3152	2463	0	0	0	0
2	2	9	"YCK1"	"YHR135C"	6120	31670	100	785	826	268	50	51	11	100	100	0	1388	1556	624	130	131	22	100	100	0	0	0	0	0	0	0	0	0	0	0	0	0	0	0	0	0	0	0	0.584	0.544	0.570	0.562	1.355	0.503	0.888	0.000	0.000	0.000	0.000	0.000	0.000	0.000	0.000	0.000	0.000	0.000	0.000	0.000	0.000	80	513	1993	2202	-0.775	Error	Error	735	1258	0	0	776	1426	0	0	0	0
2	3	9	""	"YHR149C"	6320	31670	100	1235	1222	320	52	52	11	100	100	0	2378	2383	772	131	133	22	100	100	0	0	0	0	0	0	0	0	0	0	0	0	0	0	0	0	0	0	0	0.526	0.520	0.518	0.529	1.308	0.483	0.890	0.000	0.000	0.000	0.000	0.000	0.000	0.000	0.000	0.000	0.000	0.000	0.000	0.000	0.000	80	496	3430	3422	-0.926	Error	Error	1183	2247	0	0	1170	2252	0	0	0	0
2	4	9	"PRP8"	"YHR165C"	6510	31670	100	759	769	280	52	53	12	100	100	0	671	685	204	131	133	22	98	98	0	0	0	0	0	0	0	0	0	0	0	0	0	0	0	0	0	0	0	1.309	1.294	1.318	1.272	1.408	1.339	0.836	0.000	0.000	0.000	0.000	0.000	0.000	0.000	0.000	0.000	0.000	0.000	0.000	0.000	0.000	80	505	1247	1271	0.389	Error	Error	707	540	0	0	717	554	0	0	0	0
2	5	9	""	"YHR181W"	6720	31670	110	476	478	144	53	54	12	100	100	0	1179	1211	385	132	134	24	100	100	0	0	0	0	0	0	0	0	0	0	0	0	0	0	0	0	0	0	0	0.404	0.394	0.395	0.405	1.445	0.358	0.890	0.000	0.000	0.000	0.000	0.000	0.000	0.000	0.000	0.000	0.000	0.000	0.000	0.000	0.000	80	576	1470	1504	-1.308	Error	Error	423	1047	0	0	425	1079	0	0	0	0
2	6	9	""	"YHR197W"	6920	31670	100	643	615	176	55	56	13	100	100	0	779	772	235	132	135	24	100	98	0	0	0	0	0	0	0	0	0	0	0	0	0	0	0	0	0	0	0	0.909	0.875	0.895	0.906	1.429	0.846	0.879	0.000	0.000	0.000	0.000	0.000	0.000	0.000	0.000	0.000	0.000	0.000	0.000	0.000	0.000	80	497	1235	1200	-0.138	Error	Error	588	647	0	0	560	640	0	0	0	0
2	7	9	""	"YHR121W"	7110	31670	110	1391	1336	400	54	54	12	100	100	0	1536	1539	552	130	132	22	100	100	0	0	0	0	0	0	0	0	0	0	0	0	0	0	0	0	0	0	0	0.951	0.910	0.912	0.940	1.292	0.849	0.913	0.000	0.000	0.000	0.000	0.000	0.000	0.000	0.000	0.000	0.000	0.000	0.000	0.000	0.000	80	558	2743	2691	-0.073	Error	Error	1337	1406	0	0	1282	1409	0	0	0	0
2	8	9	"ARO9"	"YHR137W"	7310	31680	100	558	572	188	53	54	14	100	100	0	931	916	339	131	135	29	100	98	0	0	0	0	0	0	0	0	0	0	0	0	0	0	0	0	0	0	0	0.631	0.661	0.647	0.707	1.560	0.586	0.854	0.000	0.000	0.000	0.000	0.000	0.000	0.000	0.000	0.000	0.000	0.000	0.000	0.000	0.000	80	513	1305	1304	-0.664	Error	Error	505	800	0	0	519	785	0	0	0	0
2	9	9	""	"YHR151C"	7510	31680	100	295	289	90	54	55	14	100	100	0	449	452	136	137	140	31	100	96	0	0	0	0	0	0	0	0	0	0	0	0	0	0	0	0	0	0	0	0.772	0.746	0.749	0.767	1.456	0.698	0.808	0.000	0.000	0.000	0.000	0.000	0.000	0.000	0.000	0.000	0.000	0.000	0.000	0.000	0.000	80	512	553	550	-0.373	Error	Error	241	312	0	0	235	315	0	0	0	0
2	10	9	""	"YHR167W"	7720	31680	100	526	609	300	53	55	13	100	100	0	642	741	410	136	138	27	98	97	0	0	0	0	0	0	0	0	0	0	0	0	0	0	0	0	0	0	0	0.935	0.919	0.968	0.985	1.662	0.830	0.818	0.000	0.000	0.000	0.000	0.000	0.000	0.000	0.000	0.000	0.000	0.000	0.000	0.000	0.000	80	513	979	1161	-0.097	Error	Error	473	506	0	0	556	605	0	0	0	0
2	11	9	"GND1"	"YHR183W"	7920	31680	100	993	1178	624	53	55	18	100	100	0	475	530	266	136	137	25	98	96	0	0	0	0	0	0	0	0	0	0	0	0	0	0	0	0	0	0	0	2.773	2.855	3.054	3.145	1.739	2.822	0.854	0.000	0.000	0.000	0.000	0.000	0.000	0.000	0.000	0.000	0.000	0.000	0.000	0.000	0.000	80	489	1279	1519	1.471	Error	Error	940	339	0	0	1125	394	0	0	0	0
2	12	9	""	"YHR199C"	8110	31680	100	185	190	57	53	54	13	100	100	0	363	385	154	133	135	24	97	97	0	0	0	0	0	0	0	0	0	0	0	0	0	0	0	0	0	0	0	0.574	0.544	0.581	0.594	1.627	0.456	0.743	0.000	0.000	0.000	0.000	0.000	0.000	0.000	0.000	0.000	0.000	0.000	0.000	0.000	0.000	80	505	362	389	-0.801	Error	Error	132	230	0	0	137	252	0	0	0	0
2	13	9	"EPT1"	"YHR123W"	8320	31680	100	1169	1203	550	52	54	12	100	100	0	1288	1393	558	133	136	26	100	100	0	0	0	0	0	0	0	0	0	0	0	0	0	0	0	0	0	0	0	0.967	0.913	0.909	0.913	1.433	0.913	0.866	0.000	0.000	0.000	0.000	0.000	0.000	0.000	0.000	0.000	0.000	0.000	0.000	0.000	0.000	80	506	2272	2411	-0.048	Error	Error	1117	1155	0	0	1151	1260	0	0	0	0
2	14	9	"SPS100"	"YHR139C"	8510	31680	100	595	597	166	53	54	12	100	100	0	554	566	167	134	137	27	98	98	0	0	0	0	0	0	0	0	0	0	0	0	0	0	0	0	0	0	0	1.290	1.259	1.257	1.333	1.524	1.203	0.844	0.000	0.000	0.000	0.000	0.000	0.000	0.000	0.000	0.000	0.000	0.000	0.000	0.000	0.000	80	504	962	976	0.368	Error	Error	542	420	0	0	544	432	0	0	0	0
2	15	9	"SPO16"	"YHR153C"	8720	31680	100	743	720	182	53	53	12	100	100	0	901	915	258	135	138	28	100	100	0	0	0	0	0	0	0	0	0	0	0	0	0	0	0	0	0	0	0	0.901	0.855	0.912	0.869	1.344	0.816	0.856	0.000	0.000	0.000	0.000	0.000	0.000	0.000	0.000	0.000	0.000	0.000	0.000	0.000	0.000	80	514	1456	1447	-0.151	Error	Error	690	766	0	0	667	780	0	0	0	0
2	16	9	"DBP8"	"YHR169W"	8920	31680	100	844	835	199	53	54	14	100	100	0	1113	1124	350	133	137	30	100	100	0	0	0	0	0	0	0	0	0	0	0	0	0	0	0	0	0	0	0	0.807	0.789	0.797	0.814	1.346	0.752	0.884	0.000	0.000	0.000	0.000	0.000	0.000	0.000	0.000	0.000	0.000	0.000	0.000	0.000	0.000	80	497	1771	1773	-0.309	Error	Error	791	980	0	0	782	991	0	0	0	0
2	17	9	"ADY1"	"YHR185C"	9100	31680	90	262	266	59	56	59	26	100	100	0	346	369	112	141	146	42	100	92	0	0	0	0	0	0	0	0	0	0	0	0	0	0	0	0	0	0	0	1.005	0.921	0.949	0.997	1.525	0.739	0.713	0.000	0.000	0.000	0.000	0.000	0.000	0.000	0.000	0.000	0.000	0.000	0.000	0.000	0.000	52	406	411	438	0.007	Error	Error	206	205	0	0	210	228	0	0	0	0
2	18	9	"PPX1"	"YHR201C"	9320	31680	100	569	576	170	56	59	18	100	100	0	690	708	215	145	149	36	98	98	0	0	0	0	0	0	0	0	0	0	0	0	0	0	0	0	0	0	0	0.941	0.924	0.948	0.939	1.369	0.880	0.865	0.000	0.000	0.000	0.000	0.000	0.000	0.000	0.000	0.000	0.000	0.000	0.000	0.000	0.000	80	520	1058	1083	-0.087	Error	Error	513	545	0	0	520	563	0	0	0	0
2	19	9	""	"YHR125W"	9520	31680	100	622	620	146	59	63	19	100	100	0	544	542	149	144	149	32	98	97	0	0	0	0	0	0	0	0	0	0	0	0	0	0	0	0	0	0	0	1.408	1.410	1.388	1.515	1.551	1.310	0.823	0.000	0.000	0.000	0.000	0.000	0.000	0.000	0.000	0.000	0.000	0.000	0.000	0.000	0.000	80	504	963	959	0.493	Error	Error	563	400	0	0	561	398	0	0	0	0
2	20	9	""	"YHR140W"	9720	31680	100	2177	2117	443	63	67	20	100	100	0	1451	1430	378	147	153	36	100	100	0	0	0	0	0	0	0	0	0	0	0	0	0	0	0	0	0	0	0	1.621	1.601	1.661	1.637	1.222	1.543	0.899	0.000	0.000	0.000	0.000	0.000	0.000	0.000	0.000	0.000	0.000	0.000	0.000	0.000	0.000	80	507	3418	3337	0.697	Error	Error	2114	1304	0	0	2054	1283	0	0	0	0
2	21	9	""	"YHR155W"	9910	31680	90	502	495	100	68	80	63	100	100	0	477	483	100	156	171	69	98	96	0	0	0	0	0	0	0	0	0	0	0	0	0	0	0	0	0	0	0	1.352	1.306	1.288	1.341	1.398	1.310	0.825	0.000	0.000	0.000	0.000	0.000	0.000	0.000	0.000	0.000	0.000	0.000	0.000	0.000	0.000	52	414	755	754	0.435	Error	Error	434	321	0	0	427	327	0	0	0	0
2	1	10	"APG7"	"YHR171W"	5920	31870	100	1161	1172	348	48	50	12	100	100	0	1029	1015	277	131	133	26	100	100	0	0	0	0	0	0	0	0	0	0	0	0	0	0	0	0	0	0	0	1.239	1.271	1.260	1.287	1.284	1.239	0.913	0.000	0.000	0.000	0.000	0.000	0.000	0.000	0.000	0.000	0.000	0.000	0.000	0.000	0.000	80	527	2011	2008	0.310	Error	Error	1113	898	0	0	1124	884	0	0	0	0
2	2	10	"IKI1"	"YHR187W"	6130	31870	100	211	209	48	47	48	10	100	100	0	366	358	82	129	130	20	98	98	0	0	0	0	0	0	0	0	0	0	0	0	0	0	0	0	0	0	0	0.692	0.707	0.721	0.732	1.565	0.661	0.809	0.000	0.000	0.000	0.000	0.000	0.000	0.000	0.000	0.000	0.000	0.000	0.000	0.000	0.000	80	506	401	391	-0.531	Error	Error	164	237	0	0	162	229	0	0	0	0
2	3	10	"RPS4B"	"YHR203C"	6320	31870	100	697	688	182	49	50	11	100	100	0	647	647	174	130	132	22	100	100	0	0	0	0	0	0	0	0	0	0	0	0	0	0	0	0	0	0	0	1.253	1.236	1.251	1.263	1.303	1.172	0.900	0.000	0.000	0.000	0.000	0.000	0.000	0.000	0.000	0.000	0.000	0.000	0.000	0.000	0.000	80	488	1165	1156	0.326	Error	Error	648	517	0	0	639	517	0	0	0	0
2	4	10	"YHC3"	"YJL059W"	6510	31870	110	939	907	232	50	57	30	100	100	0	1330	1286	376	132	136	29	100	100	0	0	0	0	0	0	0	0	0	0	0	0	0	0	0	0	0	0	0	0.742	0.743	0.731	0.766	1.369	0.688	0.899	0.000	0.000	0.000	0.000	0.000	0.000	0.000	0.000	0.000	0.000	0.000	0.000	0.000	0.000	80	559	2087	2011	-0.430	Error	Error	889	1198	0	0	857	1154	0	0	0	0
2	5	10	""	"YJL075C"	6710	31870	110	664	656	127	54	60	30	100	100	0	633	643	129	134	138	30	100	100	0	0	0	0	0	0	0	0	0	0	0	0	0	0	0	0	0	0	0	1.222	1.183	1.163	1.193	1.274	1.192	0.896	0.000	0.000	0.000	0.000	0.000	0.000	0.000	0.000	0.000	0.000	0.000	0.000	0.000	0.000	80	585	1109	1111	0.290	Error	Error	610	499	0	0	602	509	0	0	0	0
2	6	10	""	"YJL091C"	6920	31870	100	720	702	202	59	61	17	100	100	0	994	967	293	139	139	25	98	98	0	0	0	0	0	0	0	0	0	0	0	0	0	0	0	0	0	0	0	0.773	0.777	0.800	0.820	1.668	0.747	0.887	0.000	0.000	0.000	0.000	0.000	0.000	0.000	0.000	0.000	0.000	0.000	0.000	0.000	0.000	80	520	1516	1471	-0.371	Error	Error	661	855	0	0	643	828	0	0	0	0
2	7	10	""	"YJL107C"	7120	31870	110	216	223	60	55	59	22	100	100	0	371	368	93	135	140	34	96	96	0	0	0	0	0	0	0	0	0	0	0	0	0	0	0	0	0	0	0	0.682	0.721	0.727	0.768	1.983	0.662	0.797	0.000	0.000	0.000	0.000	0.000	0.000	0.000	0.000	0.000	0.000	0.000	0.000	0.000	0.000	80	558	397	401	-0.552	Error	Error	161	236	0	0	168	233	0	0	0	0
2	8	10	""	"YJL123C"	7310	31880	110	1382	1332	259	57	67	38	100	100	0	1630	1577	345	140	153	56	100	100	0	0	0	0	0	0	0	0	0	0	0	0	0	0	0	0	0	0	0	0.889	0.887	0.898	0.894	1.221	0.861	0.932	0.000	0.000	0.000	0.000	0.000	0.000	0.000	0.000	0.000	0.000	0.000	0.000	0.000	0.000	80	567	2815	2712	-0.169	Error	Error	1325	1490	0	0	1275	1437	0	0	0	0
2	9	10	"YUR1"	"YJL139C"	7520	31870	110	421	427	76	61	70	33	100	100	0	618	610	126	152	162	54	100	100	0	0	0	0	0	0	0	0	0	0	0	0	0	0	0	0	0	0	0	0.773	0.799	0.786	0.819	1.359	0.741	0.863	0.000	0.000	0.000	0.000	0.000	0.000	0.000	0.000	0.000	0.000	0.000	0.000	0.000	0.000	80	576	826	824	-0.372	Error	Error	360	466	0	0	366	458	0	0	0	0
2	10	10	"NUP82"	"YJL061W"	7720	31880	100	1030	1009	273	59	63	20	100	100	0	824	801	246	147	156	43	100	100	0	0	0	0	0	0	0	0	0	0	0	0	0	0	0	0	0	0	0	1.434	1.453	1.464	1.516	1.380	1.413	0.886	0.000	0.000	0.000	0.000	0.000	0.000	0.000	0.000	0.000	0.000	0.000	0.000	0.000	0.000	80	497	1648	1604	0.520	Error	Error	971	677	0	0	950	654	0	0	0	0
2	11	10	"ICS3"	"YJL077C"	7910	31870	110	278	276	50	58	61	17	100	100	0	460	460	92	142	148	35	100	100	0	0	0	0	0	0	0	0	0	0	0	0	0	0	0	0	0	0	0	0.692	0.686	0.677	0.706	1.349	0.652	0.835	0.000	0.000	0.000	0.000	0.000	0.000	0.000	0.000	0.000	0.000	0.000	0.000	0.000	0.000	80	556	538	536	-0.532	Error	Error	220	318	0	0	218	318	0	0	0	0
2	12	10	"TOK1"	"YJL093C"	8110	31880	100	812	854	182	57	58	15	100	100	0	1070	1115	236	139	143	29	100	100	0	0	0	0	0	0	0	0	0	0	0	0	0	0	0	0	0	0	0	0.811	0.817	0.837	0.818	1.197	0.814	0.893	0.000	0.000	0.000	0.000	0.000	0.000	0.000	0.000	0.000	0.000	0.000	0.000	0.000	0.000	80	513	1686	1773	-0.302	Error	Error	755	931	0	0	797	976	0	0	0	0
2	13	10	""	"YJL109C"	8320	31880	100	1868	1925	606	56	60	22	100	100	0	1020	976	269	137	143	31	100	100	0	0	0	0	0	0	0	0	0	0	0	0	0	0	0	0	0	0	0	2.052	2.228	2.277	2.238	1.371	2.271	0.878	0.000	0.000	0.000	0.000	0.000	0.000	0.000	0.000	0.000	0.000	0.000	0.000	0.000	0.000	80	504	2695	2708	1.037	Error	Error	1812	883	0	0	1869	839	0	0	0	0
2	14	10	"GCD14"	"YJL125C"	8510	31880	100	367	377	65	59	66	30	100	100	0	489	481	87	145	151	46	100	100	0	0	0	0	0	0	0	0	0	0	0	0	0	0	0	0	0	0	0	0.895	0.946	0.937	0.961	1.339	0.904	0.834	0.000	0.000	0.000	0.000	0.000	0.000	0.000	0.000	0.000	0.000	0.000	0.000	0.000	0.000	80	497	652	654	-0.159	Error	Error	308	344	0	0	318	336	0	0	0	0
2	15	10	"YAK1"	"YJL141C"	8710	31880	100	1616	1699	428	61	69	35	100	100	0	1713	1717	467	145	157	84	100	100	0	0	0	0	0	0	0	0	0	0	0	0	0	0	0	0	0	0	0	0.992	1.042	1.041	1.060	1.282	0.999	0.898	0.000	0.000	0.000	0.000	0.000	0.000	0.000	0.000	0.000	0.000	0.000	0.000	0.000	0.000	80	514	3123	3210	-0.012	Error	Error	1555	1568	0	0	1638	1572	0	0	0	0
2	16	10	"MRPL8"	"YJL063C"	8920	31880	100	679	728	230	63	71	32	100	100	0	701	732	222	146	166	97	100	98	0	0	0	0	0	0	0	0	0	0	0	0	0	0	0	0	0	0	0	1.110	1.135	1.086	1.155	1.321	1.156	0.853	0.000	0.000	0.000	0.000	0.000	0.000	0.000	0.000	0.000	0.000	0.000	0.000	0.000	0.000	80	505	1171	1251	0.150	Error	Error	616	555	0	0	665	586	0	0	0	0
2	17	10	"PRY1"	"YJL079C"	9110	31880	100	561	566	68	62	66	20	100	100	0	917	918	135	152	167	65	100	100	0	0	0	0	0	0	0	0	0	0	0	0	0	0	0	0	0	0	0	0.652	0.658	0.660	0.663	1.208	0.613	0.878	0.000	0.000	0.000	0.000	0.000	0.000	0.000	0.000	0.000	0.000	0.000	0.000	0.000	0.000	80	504	1264	1270	-0.616	Error	Error	499	765	0	0	504	766	0	0	0	0
2	18	10	"BCK1"	"YJL095W"	9310	31880	100	666	650	123	60	71	50	100	100	0	836	794	152	153	162	51	100	100	0	0	0	0	0	0	0	0	0	0	0	0	0	0	0	0	0	0	0	0.887	0.920	0.950	0.927	1.259	0.887	0.900	0.000	0.000	0.000	0.000	0.000	0.000	0.000	0.000	0.000	0.000	0.000	0.000	0.000	0.000	80	514	1289	1231	-0.173	Error	Error	606	683	0	0	590	641	0	0	0	0
2	19	10	"CCT7"	"YJL111W"	9520	31880	110	1726	1699	347	63	72	48	100	100	0	1135	1143	256	149	157	48	100	100	0	0	0	0	0	0	0	0	0	0	0	0	0	0	0	0	0	0	0	1.687	1.646	1.644	1.663	1.256	1.633	0.898	0.000	0.000	0.000	0.000	0.000	0.000	0.000	0.000	0.000	0.000	0.000	0.000	0.000	0.000	80	566	2649	2630	0.754	Error	Error	1663	986	0	0	1636	994	0	0	0	0
2	20	10	"SPT10"	"YJL127C"	9710	31880	100	399	392	69	66	84	71	100	100	0	487	484	121	153	169	76	97	90	0	0	0	0	0	0	0	0	0	0	0	0	0	0	0	0	0	0	0	0.997	0.985	0.970	1.051	1.478	0.907	0.823	0.000	0.000	0.000	0.000	0.000	0.000	0.000	0.000	0.000	0.000	0.000	0.000	0.000	0.000	80	498	667	657	-0.004	Error	Error	333	334	0	0	326	331	0	0	0	0
2	21	10	"TIM17"	"YJL143W"	9910	31880	110	1652	1745	415	74	97	89	100	100	0	1498	1506	434	162	188	141	98	97	0	0	0	0	0	0	0	0	0	0	0	0	0	0	0	0	0	0	0	1.181	1.243	1.245	1.268	1.334	1.184	0.887	0.000	0.000	0.000	0.000	0.000	0.000	0.000	0.000	0.000	0.000	0.000	0.000	0.000	0.000	80	607	2914	3015	0.240	Error	Error	1578	1336	0	0	1671	1344	0	0	0	0
2	1	11	""	"YJL065C"	5920	32070	100	1307	1277	249	51	53	15	100	100	0	1137	1108	214	128	131	25	100	100	0	0	0	0	0	0	0	0	0	0	0	0	0	0	0	0	0	0	0	1.245	1.251	1.255	1.253	1.176	1.226	0.922	0.000	0.000	0.000	0.000	0.000	0.000	0.000	0.000	0.000	0.000	0.000	0.000	0.000	0.000	80	518	2265	2206	0.316	Error	Error	1256	1009	0	0	1226	980	0	0	0	0
2	2	11	"ARP4"	"YJL081C"	6120	32070	100	1129	1150	216	52	58	33	100	100	0	1290	1273	280	133	140	43	100	100	0	0	0	0	0	0	0	0	0	0	0	0	0	0	0	0	0	0	0	0.931	0.963	0.990	0.975	1.207	0.935	0.922	0.000	0.000	0.000	0.000	0.000	0.000	0.000	0.000	0.000	0.000	0.000	0.000	0.000	0.000	80	506	2234	2238	-0.103	Error	Error	1077	1157	0	0	1098	1140	0	0	0	0
2	3	11	""	"YJL097W"	6320	32070	110	2380	2544	727	54	61	39	100	100	0	2554	2600	857	137	143	41	100	100	0	0	0	0	0	0	0	0	0	0	0	0	0	0	0	0	0	0	0	0.962	1.011	1.003	1.033	1.245	0.963	0.908	0.000	0.000	0.000	0.000	0.000	0.000	0.000	0.000	0.000	0.000	0.000	0.000	0.000	0.000	80	576	4743	4953	-0.055	Error	Error	2326	2417	0	0	2490	2463	0	0	0	0
2	4	11	""	"YJL113W"	6530	32070	100	1849	1809	591	53	59	33	100	100	0	1988	1874	594	136	139	30	100	100	0	0	0	0	0	0	0	0	0	0	0	0	0	0	0	0	0	0	0	0.970	1.010	1.045	1.005	1.404	1.019	0.906	0.000	0.000	0.000	0.000	0.000	0.000	0.000	0.000	0.000	0.000	0.000	0.000	0.000	0.000	80	507	3648	3494	-0.044	Error	Error	1796	1852	0	0	1756	1738	0	0	0	0
2	5	11	"TRK1"	"YJL129C"	6720	32080	110	1776	1706	467	57	79	89	100	100	0	2101	1935	571	139	150	59	100	100	0	0	0	0	0	0	0	0	0	0	0	0	0	0	0	0	0	0	0	0.876	0.918	0.907	0.929	1.355	0.894	0.916	0.000	0.000	0.000	0.000	0.000	0.000	0.000	0.000	0.000	0.000	0.000	0.000	0.000	0.000	80	557	3681	3445	-0.191	Error	Error	1719	1962	0	0	1649	1796	0	0	0	0
2	6	11	""	"YJL145W"	6920	32080	110	1004	1024	176	65	89	88	100	100	0	837	839	182	147	158	59	100	100	0	0	0	0	0	0	0	0	0	0	0	0	0	0	0	0	0	0	0	1.361	1.386	1.397	1.414	1.249	1.374	0.895	0.000	0.000	0.000	0.000	0.000	0.000	0.000	0.000	0.000	0.000	0.000	0.000	0.000	0.000	80	566	1629	1651	0.445	Error	Error	939	690	0	0	959	692	0	0	0	0
2	7	11	"OAR1"	"YKL055C"	7120	32070	110	235	244	63	58	63	24	100	100	0	370	351	93	137	143	38	97	93	0	0	0	0	0	0	0	0	0	0	0	0	0	0	0	0	0	0	0	0.760	0.869	0.869	0.888	1.497	0.784	0.753	0.000	0.000	0.000	0.000	0.000	0.000	0.000	0.000	0.000	0.000	0.000	0.000	0.000	0.000	80	577	410	400	-0.397	Error	Error	177	233	0	0	186	214	0	0	0	0
2	8	11	""	"YKL071W"	7320	32080	100	703	701	145	54	56	20	100	100	0	10225	10261	3068	140	152	70	100	100	0	0	0	0	0	0	0	0	0	0	0	0	0	0	0	0	0	0	0	0.064	0.064	0.064	0.066	1.335	0.055	0.878	0.000	0.000	0.000	0.000	0.000	0.000	0.000	0.000	0.000	0.000	0.000	0.000	0.000	0.000	80	499	10734	10768	-3.958	Error	Error	649	10085	0	0	647	10121	0	0	0	0
2	9	11	"CYT2"	"YKL087C"	7510	32080	100	1555	1591	370	59	63	22	100	100	0	2399	2423	721	152	168	88	100	100	0	0	0	0	0	0	0	0	0	0	0	0	0	0	0	0	0	0	0	0.666	0.675	0.696	0.691	1.254	0.627	0.906	0.000	0.000	0.000	0.000	0.000	0.000	0.000	0.000	0.000	0.000	0.000	0.000	0.000	0.000	80	512	3743	3803	-0.587	Error	Error	1496	2247	0	0	1532	2271	0	0	0	0
2	10	11	""	"YKL102C"	7720	32080	100	171	173	31	59	61	19	100	98	0	367	363	77	147	162	97	92	67	0	0	0	0	0	0	0	0	0	0	0	0	0	0	0	0	0	0	0	0.509	0.528	0.506	0.539	1.542	0.451	0.693	0.000	0.000	0.000	0.000	0.000	0.000	0.000	0.000	0.000	0.000	0.000	0.000	0.000	0.000	80	505	332	330	-0.974	Error	Error	112	220	0	0	114	216	0	0	0	0
2	11	11	""	"YKL118W"	7910	32080	100	198	200	32	60	63	17	100	100	0	415	422	78	147	154	63	100	97	0	0	0	0	0	0	0	0	0	0	0	0	0	0	0	0	0	0	0	0.515	0.509	0.530	0.516	1.433	0.383	0.580	0.000	0.000	0.000	0.000	0.000	0.000	0.000	0.000	0.000	0.000	0.000	0.000	0.000	0.000	80	505	406	415	-0.958	Error	Error	138	268	0	0	140	275	0	0	0	0
2	12	11	"1-Oct"	"YKL134C"	8110	32080	100	322	332	85	59	61	17	100	100	0	511	518	135	143	147	33	100	100	0	0	0	0	0	0	0	0	0	0	0	0	0	0	0	0	0	0	0	0.715	0.728	0.741	0.744	1.403	0.666	0.829	0.000	0.000	0.000	0.000	0.000	0.000	0.000	0.000	0.000	0.000	0.000	0.000	0.000	0.000	80	512	631	648	-0.485	Error	Error	263	368	0	0	273	375	0	0	0	0
2	13	11	"NUP120"	"YKL057C"	8320	32080	100	713	740	263	58	60	17	100	100	0	699	713	259	141	148	54	100	100	0	0	0	0	0	0	0	0	0	0	0	0	0	0	0	0	0	0	0	1.174	1.192	1.201	1.226	1.395	1.142	0.859	0.000	0.000	0.000	0.000	0.000	0.000	0.000	0.000	0.000	0.000	0.000	0.000	0.000	0.000	80	513	1213	1254	0.231	Error	Error	655	558	0	0	682	572	0	0	0	0
2	14	11	"LHS1"	"YKL073W"	8520	32080	100	662	684	241	58	61	17	100	100	0	580	602	247	145	148	34	100	98	0	0	0	0	0	0	0	0	0	0	0	0	0	0	0	0	0	0	0	1.389	1.370	1.434	1.463	1.497	1.273	0.795	0.000	0.000	0.000	0.000	0.000	0.000	0.000	0.000	0.000	0.000	0.000	0.000	0.000	0.000	80	505	1039	1083	0.474	Error	Error	604	435	0	0	626	457	0	0	0	0
2	15	11	"MIF2"	"YKL089W"	8720	32080	100	398	403	82	60	62	18	100	100	0	746	733	178	144	149	33	100	100	0	0	0	0	0	0	0	0	0	0	0	0	0	0	0	0	0	0	0	0.561	0.582	0.598	0.594	1.283	0.546	0.858	0.000	0.000	0.000	0.000	0.000	0.000	0.000	0.000	0.000	0.000	0.000	0.000	0.000	0.000	80	505	940	932	-0.833	Error	Error	338	602	0	0	343	589	0	0	0	0
2	16	11	"GFA1"	"YKL104C"	8910	32080	100	1099	1217	431	60	61	15	100	100	0	1535	1702	663	145	149	34	100	100	0	0	0	0	0	0	0	0	0	0	0	0	0	0	0	0	0	0	0	0.747	0.743	0.750	0.762	1.328	0.702	0.894	0.000	0.000	0.000	0.000	0.000	0.000	0.000	0.000	0.000	0.000	0.000	0.000	0.000	0.000	80	498	2429	2714	-0.420	Error	Error	1039	1390	0	0	1157	1557	0	0	0	0
2	17	11	"OAC1"	"YKL120W"	9110	32080	100	1110	1193	552	60	62	19	100	100	0	499	517	152	143	147	33	100	100	0	0	0	0	0	0	0	0	0	0	0	0	0	0	0	0	0	0	0	2.949	3.029	2.763	2.966	1.343	3.260	0.839	0.000	0.000	0.000	0.000	0.000	0.000	0.000	0.000	0.000	0.000	0.000	0.000	0.000	0.000	80	513	1406	1507	1.560	Error	Error	1050	356	0	0	1133	374	0	0	0	0
2	18	11	""	"YKL136W"	9320	32080	100	744	746	205	59	62	23	100	100	0	1004	1018	275	145	153	155	100	100	0	0	0	0	0	0	0	0	0	0	0	0	0	0	0	0	0	0	0	0.797	0.787	0.781	0.784	1.338	0.778	0.881	0.000	0.000	0.000	0.000	0.000	0.000	0.000	0.000	0.000	0.000	0.000	0.000	0.000	0.000	80	513	1544	1560	-0.327	Error	Error	685	859	0	0	687	873	0	0	0	0
2	19	11	""	"YKL059C"	9510	32080	100	579	569	130	60	61	15	100	100	0	578	588	158	147	150	31	100	100	0	0	0	0	0	0	0	0	0	0	0	0	0	0	0	0	0	0	0	1.204	1.154	1.194	1.198	1.371	1.116	0.861	0.000	0.000	0.000	0.000	0.000	0.000	0.000	0.000	0.000	0.000	0.000	0.000	0.000	0.000	80	513	950	950	0.268	Error	Error	519	431	0	0	509	441	0	0	0	0
2	20	11	""	"YKL075C"	9720	32080	110	690	689	186	61	64	16	100	100	0	807	767	253	148	151	34	100	100	0	0	0	0	0	0	0	0	0	0	0	0	0	0	0	0	0	0	0	0.954	1.015	1.058	1.078	1.404	0.945	0.870	0.000	0.000	0.000	0.000	0.000	0.000	0.000	0.000	0.000	0.000	0.000	0.000	0.000	0.000	80	585	1288	1247	-0.067	Error	Error	629	659	0	0	628	619	0	0	0	0
2	21	11	""	"YKL091C"	9920	32090	100	274	275	63	69	71	20	100	100	0	847	848	228	158	160	34	100	100	0	0	0	0	0	0	0	0	0	0	0	0	0	0	0	0	0	0	0	0.298	0.299	0.309	0.304	1.476	0.266	0.802	0.000	0.000	0.000	0.000	0.000	0.000	0.000	0.000	0.000	0.000	0.000	0.000	0.000	0.000	80	528	894	896	-1.749	Error	Error	205	689	0	0	206	690	0	0	0	0
2	1	12	"AAT1"	"YKL106W"	5920	32270	100	1333	1329	298	50	51	12	100	100	0	871	858	230	132	133	25	100	100	0	0	0	0	0	0	0	0	0	0	0	0	0	0	0	0	0	0	0	1.736	1.762	1.747	1.810	1.277	1.778	0.888	0.000	0.000	0.000	0.000	0.000	0.000	0.000	0.000	0.000	0.000	0.000	0.000	0.000	0.000	80	518	2022	2005	0.796	Error	Error	1283	739	0	0	1279	726	0	0	0	0
2	2	12	"SRP21"	"YKL122C"	6110	32270	100	2183	2188	727	53	55	17	100	100	0	2522	2662	1027	136	138	30	100	100	0	0	0	0	0	0	0	0	0	0	0	0	0	0	0	0	0	0	0	0.893	0.845	0.850	0.870	1.346	0.803	0.916	0.000	0.000	0.000	0.000	0.000	0.000	0.000	0.000	0.000	0.000	0.000	0.000	0.000	0.000	80	513	4516	4661	-0.164	Error	Error	2130	2386	0	0	2135	2526	0	0	0	0
2	3	12	"MRPL31"	"YKL138C"	6320	32270	110	2006	2108	678	59	63	26	100	100	0	1930	1972	605	141	145	34	100	100	0	0	0	0	0	0	0	0	0	0	0	0	0	0	0	0	0	0	0	1.088	1.119	1.090	1.124	1.291	1.099	0.920	0.000	0.000	0.000	0.000	0.000	0.000	0.000	0.000	0.000	0.000	0.000	0.000	0.000	0.000	80	576	3736	3880	0.122	Error	Error	1947	1789	0	0	2049	1831	0	0	0	0
2	4	12	""	"YKL061W"	6520	32270	110	474	464	76	56	75	85	100	100	0	685	677	142	141	149	56	100	98	0	0	0	0	0	0	0	0	0	0	0	0	0	0	0	0	0	0	0	0.768	0.761	0.763	0.785	1.320	0.746	0.858	0.000	0.000	0.000	0.000	0.000	0.000	0.000	0.000	0.000	0.000	0.000	0.000	0.000	0.000	80	566	962	944	-0.380	Error	Error	418	544	0	0	408	536	0	0	0	0
2	5	12	""	"YKL077W"	6710	32270	110	2235	2358	498	67	89	87	100	100	0	1376	1383	388	148	163	62	100	98	0	0	0	0	0	0	0	0	0	0	0	0	0	0	0	0	0	0	0	1.765	1.855	1.859	1.950	1.456	1.837	0.882	0.000	0.000	0.000	0.000	0.000	0.000	0.000	0.000	0.000	0.000	0.000	0.000	0.000	0.000	80	565	3396	3526	0.820	Error	Error	2168	1228	0	0	2291	1235	0	0	0	0
2	6	12	"MBR1"	"YKL093W"	6920	32270	110	794	810	185	72	81	35	100	100	0	800	823	240	151	161	47	100	98	0	0	0	0	0	0	0	0	0	0	0	0	0	0	0	0	0	0	0	1.112	1.098	1.094	1.156	1.460	1.022	0.881	0.000	0.000	0.000	0.000	0.000	0.000	0.000	0.000	0.000	0.000	0.000	0.000	0.000	0.000	80	564	1371	1410	0.154	Error	Error	722	649	0	0	738	672	0	0	0	0
2	7	12	"SLD2"	"YKL108W"	7110	32280	100	314	326	77	64	68	25	100	100	0	502	502	105	148	155	53	100	100	0	0	0	0	0	0	0	0	0	0	0	0	0	0	0	0	0	0	0	0.706	0.740	0.762	0.747	1.323	0.710	0.838	0.000	0.000	0.000	0.000	0.000	0.000	0.000	0.000	0.000	0.000	0.000	0.000	0.000	0.000	80	505	604	616	-0.502	Error	Error	250	354	0	0	262	354	0	0	0	0
2	8	12	"SSH4"	"YKL124W"	7310	32280	100	367	369	77	60	68	39	100	100	0	574	593	122	147	161	78	100	98	0	0	0	0	0	0	0	0	0	0	0	0	0	0	0	0	0	0	0	0.719	0.693	0.702	0.700	1.379	0.653	0.851	0.000	0.000	0.000	0.000	0.000	0.000	0.000	0.000	0.000	0.000	0.000	0.000	0.000	0.000	80	505	734	755	-0.476	Error	Error	307	427	0	0	309	446	0	0	0	0
2	9	12	"TGL1"	"YKL140W"	7510	32280	100	952	983	191	60	74	68	100	100	0	1058	1059	270	149	173	138	100	97	0	0	0	0	0	0	0	0	0	0	0	0	0	0	0	0	0	0	0	0.981	1.014	1.013	1.049	1.365	0.930	0.885	0.000	0.000	0.000	0.000	0.000	0.000	0.000	0.000	0.000	0.000	0.000	0.000	0.000	0.000	80	504	1801	1833	-0.027	Error	Error	892	909	0	0	923	910	0	0	0	0
2	10	12	""	"YLR040C"	7710	32280	100	261	257	53	62	70	60	98	91	0	517	509	110	148	166	130	97	80	0	0	0	0	0	0	0	0	0	0	0	0	0	0	0	0	0	0	0	0.539	0.540	0.529	0.547	1.339	0.510	0.831	0.000	0.000	0.000	0.000	0.000	0.000	0.000	0.000	0.000	0.000	0.000	0.000	0.000	0.000	80	513	568	556	-0.891	Error	Error	199	369	0	0	195	361	0	0	0	0
2	11	12	"ERG3"	"YLR056W"	7920	32280	100	4666	4413	1261	61	65	23	100	100	0	2659	2447	809	146	151	35	98	98	0	0	0	0	0	0	0	0	0	0	0	0	0	0	0	0	0	0	0	1.832	1.891	1.891	2.018	1.489	1.870	0.898	0.000	0.000	0.000	0.000	0.000	0.000	0.000	0.000	0.000	0.000	0.000	0.000	0.000	0.000	80	506	7118	6653	0.874	Error	Error	4605	2513	0	0	4352	2301	0	0	0	0
2	12	12	""	"YLR072W"	8110	32280	100	369	389	96	61	65	22	100	100	0	408	417	125	145	150	35	97	95	0	0	0	0	0	0	0	0	0	0	0	0	0	0	0	0	0	0	0	1.171	1.206	1.186	1.333	1.783	1.067	0.783	0.000	0.000	0.000	0.000	0.000	0.000	0.000	0.000	0.000	0.000	0.000	0.000	0.000	0.000	80	497	571	600	0.228	Error	Error	308	263	0	0	328	272	0	0	0	0
2	13	12	"GAA1"	"YLR088W"	8310	32280	100	523	549	163	61	63	17	100	100	0	562	563	157	147	151	58	98	97	0	0	0	0	0	0	0	0	0	0	0	0	0	0	0	0	0	0	0	1.113	1.173	1.146	1.190	1.413	1.128	0.860	0.000	0.000	0.000	0.000	0.000	0.000	0.000	0.000	0.000	0.000	0.000	0.000	0.000	0.000	80	515	877	904	0.155	Error	Error	462	415	0	0	488	416	0	0	0	0
2	14	12	""	"YLR104W"	8520	32280	100	1509	1488	428	62	63	18	100	100	0	1498	1456	443	146	152	44	100	100	0	0	0	0	0	0	0	0	0	0	0	0	0	0	0	0	0	0	0	1.070	1.089	1.082	1.115	1.308	1.040	0.915	0.000	0.000	0.000	0.000	0.000	0.000	0.000	0.000	0.000	0.000	0.000	0.000	0.000	0.000	80	513	2799	2736	0.098	Error	Error	1447	1352	0	0	1426	1310	0	0	0	0
2	15	12	"YPS1"	"YLR120C"	8720	32290	110	1591	1558	433	61	64	19	100	100	0	3900	3747	1207	147	153	37	100	100	0	0	0	0	0	0	0	0	0	0	0	0	0	0	0	0	0	0	0	0.408	0.416	0.421	0.430	1.358	0.390	0.881	0.000	0.000	0.000	0.000	0.000	0.000	0.000	0.000	0.000	0.000	0.000	0.000	0.000	0.000	80	566	5283	5097	-1.295	Error	Error	1530	3753	0	0	1497	3600	0	0	0	0
2	16	12	""	"YLR042C"	8920	32280	100	188	192	53	60	62	22	100	100	0	375	371	80	147	151	37	98	95	0	0	0	0	0	0	0	0	0	0	0	0	0	0	0	0	0	0	0	0.561	0.589	0.613	0.612	1.668	0.524	0.680	0.000	0.000	0.000	0.000	0.000	0.000	0.000	0.000	0.000	0.000	0.000	0.000	0.000	0.000	80	506	356	356	-0.833	Error	Error	128	228	0	0	132	224	0	0	0	0
2	17	12	"SHM2"	"YLR058C"	9120	32280	110	5885	6059	2416	60	64	32	100	100	0	674	665	256	142	147	34	95	92	0	0	0	0	0	0	0	0	0	0	0	0	0	0	0	0	0	0	0	10.949	11.470	11.179	11.386	1.426	11.425	0.873	0.000	0.000	0.000	0.000	0.000	0.000	0.000	0.000	0.000	0.000	0.000	0.000	0.000	0.000	80	584	6357	6522	3.453	Error	Error	5825	532	0	0	5999	523	0	0	0	0
2	18	12	""	"YLR074C"	9320	32290	100	1110	1096	334	60	63	23	100	100	0	1086	1053	365	141	152	157	98	95	0	0	0	0	0	0	0	0	0	0	0	0	0	0	0	0	0	0	0	1.111	1.136	1.107	1.179	1.392	0.991	0.766	0.000	0.000	0.000	0.000	0.000	0.000	0.000	0.000	0.000	0.000	0.000	0.000	0.000	0.000	80	505	1995	1948	0.152	Error	Error	1050	945	0	0	1036	912	0	0	0	0
2	19	12	"XDJ1"	"YLR090W"	9510	32290	100	583	598	168	60	62	17	100	100	0	768	759	249	144	150	34	98	98	0	0	0	0	0	0	0	0	0	0	0	0	0	0	0	0	0	0	0	0.838	0.875	0.891	0.930	1.491	0.834	0.877	0.000	0.000	0.000	0.000	0.000	0.000	0.000	0.000	0.000	0.000	0.000	0.000	0.000	0.000	80	504	1147	1153	-0.255	Error	Error	523	624	0	0	538	615	0	0	0	0
2	20	12	""	"YLR106C"	9710	32290	100	1407	1351	396	60	62	16	100	100	0	1931	1837	575	145	149	35	100	100	0	0	0	0	0	0	0	0	0	0	0	0	0	0	0	0	0	0	0	0.754	0.763	0.757	0.770	1.282	0.730	0.919	0.000	0.000	0.000	0.000	0.000	0.000	0.000	0.000	0.000	0.000	0.000	0.000	0.000	0.000	80	512	3133	2983	-0.407	Error	Error	1347	1786	0	0	1291	1692	0	0	0	0
2	21	12	""	"YLR122C"	9910	32290	100	214	226	47	66	67	17	100	100	0	376	381	87	152	155	32	97	97	0	0	0	0	0	0	0	0	0	0	0	0	0	0	0	0	0	0	0	0.661	0.699	0.709	0.740	1.678	0.632	0.735	0.000	0.000	0.000	0.000	0.000	0.000	0.000	0.000	0.000	0.000	0.000	0.000	0.000	0.000	80	519	372	389	-0.598	Error	Error	148	224	0	0	160	229	0	0	0	0
2	1	13	"PDC1"	"YLR044C"	5910	32480	100	10367	9841	2834	55	79	239	100	100	0	4144	3843	1449	139	169	265	100	98	0	0	0	0	0	0	0	0	0	0	0	0	0	0	0	0	0	0	0	2.575	2.642	2.619	2.817	1.386	2.536	0.915	0.000	0.000	0.000	0.000	0.000	0.000	0.000	0.000	0.000	0.000	0.000	0.000	0.000	0.000	80	518	14317	13490	1.364	Error	Error	10312	4005	0	0	9786	3704	0	0	0	0
2	2	13	"FRS1"	"YLR060W"	6120	32480	110	6614	6581	1834	54	98	254	100	100	0	2860	2818	892	138	171	261	100	100	0	0	0	0	0	0	0	0	0	0	0	0	0	0	0	0	0	0	0	2.410	2.435	2.387	2.489	1.277	2.396	0.921	0.000	0.000	0.000	0.000	0.000	0.000	0.000	0.000	0.000	0.000	0.000	0.000	0.000	0.000	80	565	9282	9207	1.269	Error	Error	6560	2722	0	0	6527	2680	0	0	0	0
2	3	13	""	"YLR076C"	6310	32470	110	28283	25311	8351	64	98	130	100	100	0	11891	10548	3733	146	163	81	98	97	0	0	0	0	0	0	0	0	0	0	0	0	0	0	0	0	0	0	0	2.403	2.427	2.418	2.537	1.422	2.400	0.947	0.000	0.000	0.000	0.000	0.000	0.000	0.000	0.000	0.000	0.000	0.000	0.000	0.000	0.000	80	576	39964	35649	1.265	Error	Error	28219	11745	0	0	25247	10402	0	0	0	0
2	4	13	"SUL2"	"YLR092W"	6520	32480	100	882	892	309	61	72	49	100	100	0	1453	1497	543	139	146	40	100	100	0	0	0	0	0	0	0	0	0	0	0	0	0	0	0	0	0	0	0	0.625	0.612	0.603	0.629	1.389	0.576	0.900	0.000	0.000	0.000	0.000	0.000	0.000	0.000	0.000	0.000	0.000	0.000	0.000	0.000	0.000	80	520	2135	2189	-0.679	Error	Error	821	1314	0	0	831	1358	0	0	0	0
2	5	13	""	"YLR108C"	6720	32480	100	358	355	104	56	59	18	100	100	0	1946	1929	772	137	141	29	100	100	0	0	0	0	0	0	0	0	0	0	0	0	0	0	0	0	0	0	0	0.167	0.167	0.174	0.177	1.477	0.150	0.883	0.000	0.000	0.000	0.000	0.000	0.000	0.000	0.000	0.000	0.000	0.000	0.000	0.000	0.000	80	513	2111	2091	-2.583	Error	Error	302	1809	0	0	299	1792	0	0	0	0
2	6	13	""	"YLR124W"	6920	32480	100	233	232	46	56	58	17	100	100	0	385	396	89	136	138	25	98	98	0	0	0	0	0	0	0	0	0	0	0	0	0	0	0	0	0	0	0	0.711	0.677	0.670	0.712	1.723	0.639	0.829	0.000	0.000	0.000	0.000	0.000	0.000	0.000	0.000	0.000	0.000	0.000	0.000	0.000	0.000	80	513	426	436	-0.492	Error	Error	177	249	0	0	176	260	0	0	0	0
2	7	13	""	"YLR046C"	7120	32480	100	2257	2200	636	55	57	16	100	100	0	828	812	257	134	138	25	100	98	0	0	0	0	0	0	0	0	0	0	0	0	0	0	0	0	0	0	0	3.173	3.164	3.227	3.314	1.389	3.184	0.904	0.000	0.000	0.000	0.000	0.000	0.000	0.000	0.000	0.000	0.000	0.000	0.000	0.000	0.000	80	498	2896	2823	1.666	Error	Error	2202	694	0	0	2145	678	0	0	0	0
2	8	13	""	"YLR062C"	7310	32480	100	7718	7241	1919	56	59	22	100	100	0	2024	2030	758	137	141	37	100	100	0	0	0	0	0	0	0	0	0	0	0	0	0	0	0	0	0	0	0	4.060	3.796	3.981	3.975	1.362	3.784	0.893	0.000	0.000	0.000	0.000	0.000	0.000	0.000	0.000	0.000	0.000	0.000	0.000	0.000	0.000	80	497	9549	9078	2.022	Error	Error	7662	1887	0	0	7185	1893	0	0	0	0
2	9	13	"BOS1"	"YLR078C"	7510	32480	100	514	523	97	57	61	22	100	100	0	807	828	178	141	146	37	100	100	0	0	0	0	0	0	0	0	0	0	0	0	0	0	0	0	0	0	0	0.686	0.678	0.671	0.686	1.209	0.637	0.892	0.000	0.000	0.000	0.000	0.000	0.000	0.000	0.000	0.000	0.000	0.000	0.000	0.000	0.000	80	504	1123	1153	-0.543	Error	Error	457	666	0	0	466	687	0	0	0	0
2	10	13	"GIS3"	"YLR094C"	7710	32480	100	3314	3225	891	57	59	15	100	100	0	1274	1227	304	143	144	28	100	100	0	0	0	0	0	0	0	0	0	0	0	0	0	0	0	0	0	0	0	2.880	2.923	2.865	2.937	1.243	2.939	0.914	0.000	0.000	0.000	0.000	0.000	0.000	0.000	0.000	0.000	0.000	0.000	0.000	0.000	0.000	80	504	4388	4252	1.526	Error	Error	3257	1131	0	0	3168	1084	0	0	0	0
2	11	13	""	"YLR110C"	7910	32480	100	10028	10482	3991	59	62	21	100	100	0	7911	8564	3264	142	147	35	100	100	0	0	0	0	0	0	0	0	0	0	0	0	0	0	0	0	0	0	0	1.283	1.238	1.237	1.243	1.259	1.209	0.932	0.000	0.000	0.000	0.000	0.000	0.000	0.000	0.000	0.000	0.000	0.000	0.000	0.000	0.000	80	513	17738	18845	0.360	Error	Error	9969	7769	0	0	10423	8422	0	0	0	0
2	12	13	""	"YLR126C"	8120	32480	100	650	635	132	61	64	20	100	100	0	798	794	162	146	150	31	100	100	0	0	0	0	0	0	0	0	0	0	0	0	0	0	0	0	0	0	0	0.903	0.886	0.894	0.891	1.236	0.885	0.901	0.000	0.000	0.000	0.000	0.000	0.000	0.000	0.000	0.000	0.000	0.000	0.000	0.000	0.000	80	522	1241	1222	-0.147	Error	Error	589	652	0	0	574	648	0	0	0	0
2	13	13	""	"YLR423C"	8330	32480	100	241	240	51	58	60	18	100	100	0	493	495	130	149	148	49	100	98	0	0	0	0	0	0	0	0	0	0	0	0	0	0	0	0	0	0	0	0.532	0.526	0.544	0.543	1.407	0.465	0.800	0.000	0.000	0.000	0.000	0.000	0.000	0.000	0.000	0.000	0.000	0.000	0.000	0.000	0.000	80	515	527	528	-0.911	Error	Error	183	344	0	0	182	346	0	0	0	0
2	14	13	"MRPL4"	"YLR439W"	8520	32480	100	542	542	153	60	62	19	100	100	0	567	573	154	147	152	49	100	100	0	0	0	0	0	0	0	0	0	0	0	0	0	0	0	0	0	0	0	1.148	1.131	1.141	1.157	1.339	1.130	0.851	0.000	0.000	0.000	0.000	0.000	0.000	0.000	0.000	0.000	0.000	0.000	0.000	0.000	0.000	80	497	902	908	0.199	Error	Error	482	420	0	0	482	426	0	0	0	0
2	15	13	""	"YLR455W"	8720	32480	100	917	933	257	61	65	21	100	100	0	868	902	249	149	155	35	100	100	0	0	0	0	0	0	0	0	0	0	0	0	0	0	0	0	0	0	0	1.191	1.158	1.155	1.177	1.289	1.126	0.881	0.000	0.000	0.000	0.000	0.000	0.000	0.000	0.000	0.000	0.000	0.000	0.000	0.000	0.000	80	504	1575	1625	0.252	Error	Error	856	719	0	0	872	753	0	0	0	0
2	16	13	"GLO1"	"YML004C"	8920	32480	110	1472	1481	484	62	65	19	100	100	0	1794	1832	640	150	155	34	100	98	0	0	0	0	0	0	0	0	0	0	0	0	0	0	0	0	0	0	0	0.858	0.844	0.847	0.882	1.525	0.781	0.894	0.000	0.000	0.000	0.000	0.000	0.000	0.000	0.000	0.000	0.000	0.000	0.000	0.000	0.000	80	586	3054	3101	-0.222	Error	Error	1410	1644	0	0	1419	1682	0	0	0	0
2	17	13	"PSP2"	"YML017W"	9120	32490	90	200	212	71	63	64	17	100	100	0	283	308	99	147	153	36	94	78	0	0	0	0	0	0	0	0	0	0	0	0	0	0	0	0	0	0	0	1.007	0.925	1.013	1.028	1.659	0.794	0.659	0.000	0.000	0.000	0.000	0.000	0.000	0.000	0.000	0.000	0.000	0.000	0.000	0.000	0.000	52	420	273	310	0.011	Error	Error	137	136	0	0	149	161	0	0	0	0
2	18	13	""	"YML032C-A"	9320	32490	100	275	272	64	60	62	17	100	100	0	413	407	94	145	149	35	100	100	0	0	0	0	0	0	0	0	0	0	0	0	0	0	0	0	0	0	0	0.802	0.809	0.828	0.825	1.419	0.718	0.801	0.000	0.000	0.000	0.000	0.000	0.000	0.000	0.000	0.000	0.000	0.000	0.000	0.000	0.000	80	505	483	474	-0.318	Error	Error	215	268	0	0	212	262	0	0	0	0
2	19	13	"TUS1"	"YLR425W"	9510	32490	100	2250	2104	584	62	79	101	100	100	0	1934	1809	579	147	164	134	100	100	0	0	0	0	0	0	0	0	0	0	0	0	0	0	0	0	0	0	0	1.224	1.229	1.168	1.265	1.347	1.182	0.885	0.000	0.000	0.000	0.000	0.000	0.000	0.000	0.000	0.000	0.000	0.000	0.000	0.000	0.000	80	497	3975	3704	0.292	Error	Error	2188	1787	0	0	2042	1662	0	0	0	0
2	20	13	"RPS1A"	"YLR441C"	9710	32490	100	19430	19205	7473	66	92	120	100	100	0	1856	1898	634	149	166	135	100	100	0	0	0	0	0	0	0	0	0	0	0	0	0	0	0	0	0	0	0	11.344	10.943	10.506	10.914	1.278	11.052	0.909	0.000	0.000	0.000	0.000	0.000	0.000	0.000	0.000	0.000	0.000	0.000	0.000	0.000	0.000	80	504	21071	20888	3.504	Error	Error	19364	1707	0	0	19139	1749	0	0	0	0
2	21	13	"NBP1"	"YLR457C"	9910	32490	100	403	398	84	72	81	68	100	95	0	510	506	98	155	159	42	100	100	0	0	0	0	0	0	0	0	0	0	0	0	0	0	0	0	0	0	0	0.932	0.929	0.947	0.928	1.325	0.908	0.858	0.000	0.000	0.000	0.000	0.000	0.000	0.000	0.000	0.000	0.000	0.000	0.000	0.000	0.000	80	518	686	677	-0.101	Error	Error	331	355	0	0	326	351	0	0	0	0
2	1	14	"GIS4"	"YML006C"	5920	32670	110	1557	1546	559	52	57	29	100	100	0	1553	1543	601	136	141	34	100	100	0	0	0	0	0	0	0	0	0	0	0	0	0	0	0	0	0	0	0	1.062	1.062	1.071	1.111	1.396	1.016	0.906	0.000	0.000	0.000	0.000	0.000	0.000	0.000	0.000	0.000	0.000	0.000	0.000	0.000	0.000	80	580	2922	2901	0.087	Error	Error	1505	1417	0	0	1494	1407	0	0	0	0
2	2	14	"OST6"	"YML019W"	6120	32670	110	1273	1330	371	53	58	29	100	100	0	968	1008	311	136	140	32	100	100	0	0	0	0	0	0	0	0	0	0	0	0	0	0	0	0	0	0	0	1.466	1.464	1.442	1.499	1.243	1.453	0.899	0.000	0.000	0.000	0.000	0.000	0.000	0.000	0.000	0.000	0.000	0.000	0.000	0.000	0.000	80	567	2052	2149	0.552	Error	Error	1220	832	0	0	1277	872	0	0	0	0
2	3	14	"SRC1"	"YML034W"	6320	32680	100	679	682	223	56	59	19	100	100	0	990	1041	352	139	141	31	100	100	0	0	0	0	0	0	0	0	0	0	0	0	0	0	0	0	0	0	0	0.732	0.694	0.685	0.703	1.338	0.665	0.886	0.000	0.000	0.000	0.000	0.000	0.000	0.000	0.000	0.000	0.000	0.000	0.000	0.000	0.000	80	513	1474	1528	-0.450	Error	Error	623	851	0	0	626	902	0	0	0	0
2	4	14	""	"YLR427W"	6520	32680	100	927	941	209	57	61	20	100	100	0	905	932	227	141	144	31	100	100	0	0	0	0	0	0	0	0	0	0	0	0	0	0	0	0	0	0	0	1.139	1.118	1.079	1.139	1.306	1.068	0.918	0.000	0.000	0.000	0.000	0.000	0.000	0.000	0.000	0.000	0.000	0.000	0.000	0.000	0.000	80	497	1634	1675	0.187	Error	Error	870	764	0	0	884	791	0	0	0	0
2	5	14	"ECM7"	"YLR443W"	6710	32680	100	842	871	184	59	68	41	100	100	0	1122	1106	250	145	157	88	100	100	0	0	0	0	0	0	0	0	0	0	0	0	0	0	0	0	0	0	0	0.801	0.845	0.833	0.858	1.243	0.799	0.906	0.000	0.000	0.000	0.000	0.000	0.000	0.000	0.000	0.000	0.000	0.000	0.000	0.000	0.000	80	498	1760	1773	-0.319	Error	Error	783	977	0	0	812	961	0	0	0	0
2	6	14	"CDC91"	"YLR459W"	6910	32680	100	1038	1079	247	58	74	75	100	100	0	1070	1084	230	142	158	95	100	100	0	0	0	0	0	0	0	0	0	0	0	0	0	0	0	0	0	0	0	1.056	1.084	1.072	1.085	1.184	1.079	0.910	0.000	0.000	0.000	0.000	0.000	0.000	0.000	0.000	0.000	0.000	0.000	0.000	0.000	0.000	80	505	1908	1963	0.079	Error	Error	980	928	0	0	1021	942	0	0	0	0
2	7	14	"ERG6"	"YML008C"	7110	32680	100	3148	3189	610	59	69	66	100	100	0	1828	1806	369	141	149	48	100	100	0	0	0	0	0	0	0	0	0	0	0	0	0	0	0	0	0	0	0	1.831	1.880	1.886	1.893	1.234	1.866	0.921	0.000	0.000	0.000	0.000	0.000	0.000	0.000	0.000	0.000	0.000	0.000	0.000	0.000	0.000	80	514	4776	4795	0.873	Error	Error	3089	1687	0	0	3130	1665	0	0	0	0
2	8	14	"UNG1"	"YML021C"	7320	32680	100	784	812	234	58	60	18	100	100	0	851	886	261	140	143	32	100	100	0	0	0	0	0	0	0	0	0	0	0	0	0	0	0	0	0	0	0	1.021	1.011	1.021	1.028	1.235	1.012	0.896	0.000	0.000	0.000	0.000	0.000	0.000	0.000	0.000	0.000	0.000	0.000	0.000	0.000	0.000	80	505	1437	1500	0.030	Error	Error	726	711	0	0	754	746	0	0	0	0
2	9	14	""	"YML035C-A"	7510	32680	100	278	281	43	61	63	26	100	100	0	437	433	73	142	147	32	100	100	0	0	0	0	0	0	0	0	0	0	0	0	0	0	0	0	0	0	0	0.736	0.756	0.766	0.766	1.327	0.718	0.846	0.000	0.000	0.000	0.000	0.000	0.000	0.000	0.000	0.000	0.000	0.000	0.000	0.000	0.000	80	497	512	511	-0.443	Error	Error	217	295	0	0	220	291	0	0	0	0
2	10	14	"CRN1"	"YLR429W"	7710	32680	100	1916	1943	432	60	63	27	100	100	0	1369	1411	360	141	162	345	100	98	0	0	0	0	0	0	0	0	0	0	0	0	0	0	0	0	0	0	0	1.511	1.483	1.491	1.502	1.227	1.447	0.908	0.000	0.000	0.000	0.000	0.000	0.000	0.000	0.000	0.000	0.000	0.000	0.000	0.000	0.000	80	505	3084	3153	0.596	Error	Error	1856	1228	0	0	1883	1270	0	0	0	0
2	11	14	""	"YLR445W"	7910	32680	100	315	312	65	66	74	39	100	98	0	497	498	129	151	178	347	50	1	0	0	0	0	0	0	0	0	0	0	0	0	0	0	0	0	0	0	0	0.720	0.709	0.738	0.735	1.429	0.649	0.807	0.000	0.000	0.000	0.000	0.000	0.000	0.000	0.000	0.000	0.000	0.000	0.000	0.000	0.000	80	504	595	593	-0.475	Error	Error	249	346	0	0	246	347	0	0	0	0
2	12	14	"PAU4"	"YLR461W"	8110	32680	110	569	562	71	63	73	43	100	100	0	741	737	104	153	163	54	100	100	0	0	0	0	0	0	0	0	0	0	0	0	0	0	0	0	0	0	0	0.861	0.854	0.843	0.861	1.232	0.811	0.903	0.000	0.000	0.000	0.000	0.000	0.000	0.000	0.000	0.000	0.000	0.000	0.000	0.000	0.000	80	568	1094	1083	-0.217	Error	Error	506	588	0	0	499	584	0	0	0	0
2	13	14	"SPT5"	"YML010W"	8310	32690	100	1497	1567	539	58	66	60	100	100	0	1554	1564	515	142	144	102	100	100	0	0	0	0	0	0	0	0	0	0	0	0	0	0	0	0	0	0	0	1.019	1.061	1.054	1.064	1.364	1.013	0.888	0.000	0.000	0.000	0.000	0.000	0.000	0.000	0.000	0.000	0.000	0.000	0.000	0.000	0.000	80	507	2851	2931	0.027	Error	Error	1439	1412	0	0	1509	1422	0	0	0	0
2	14	14	""	"YML023C"	8510	32680	110	407	438	112	61	74	88	100	100	0	435	442	98	148	164	120	97	65	0	0	0	0	0	0	0	0	0	0	0	0	0	0	0	0	0	0	0	1.206	1.282	1.300	1.302	1.307	1.109	0.702	0.000	0.000	0.000	0.000	0.000	0.000	0.000	0.000	0.000	0.000	0.000	0.000	0.000	0.000	80	577	633	671	0.270	Error	Error	346	287	0	0	377	294	0	0	0	0
2	15	14	""	"YML037C"	8720	32690	100	248	252	47	63	65	18	100	100	0	359	365	71	148	154	33	100	97	0	0	0	0	0	0	0	0	0	0	0	0	0	0	0	0	0	0	0	0.877	0.871	0.828	0.893	1.443	0.790	0.774	0.000	0.000	0.000	0.000	0.000	0.000	0.000	0.000	0.000	0.000	0.000	0.000	0.000	0.000	80	513	396	406	-0.190	Error	Error	185	211	0	0	189	217	0	0	0	0
2	16	14	""	"YMR187C"	8910	32690	100	245	253	75	61	63	18	100	98	0	421	419	117	145	150	30	98	97	0	0	0	0	0	0	0	0	0	0	0	0	0	0	0	0	0	0	0	0.667	0.701	0.714	0.716	1.591	0.671	0.709	0.000	0.000	0.000	0.000	0.000	0.000	0.000	0.000	0.000	0.000	0.000	0.000	0.000	0.000	80	497	460	466	-0.585	Error	Error	184	276	0	0	192	274	0	0	0	0
2	17	14	"ERG2"	"YMR202W"	9100	32690	100	6496	6156	1431	58	63	43	100	100	0	2391	2389	680	142	150	53	100	100	0	0	0	0	0	0	0	0	0	0	0	0	0	0	0	0	0	0	0	2.863	2.714	2.684	2.757	1.294	2.612	0.894	0.000	0.000	0.000	0.000	0.000	0.000	0.000	0.000	0.000	0.000	0.000	0.000	0.000	0.000	80	506	8687	8345	1.517	Error	Error	6438	2249	0	0	6098	2247	0	0	0	0
2	18	14	"TRS130"	"YMR218C"	9310	32690	100	309	294	77	58	62	35	100	97	0	489	481	148	145	152	53	98	92	0	0	0	0	0	0	0	0	0	0	0	0	0	0	0	0	0	0	0	0.730	0.702	0.699	0.732	1.533	0.631	0.779	0.000	0.000	0.000	0.000	0.000	0.000	0.000	0.000	0.000	0.000	0.000	0.000	0.000	0.000	80	506	595	572	-0.455	Error	Error	251	344	0	0	236	336	0	0	0	0
2	19	14	"RNH1"	"YMR234W"	9500	32690	100	420	424	104	60	62	15	100	100	0	523	529	168	149	152	31	100	98	0	0	0	0	0	0	0	0	0	0	0	0	0	0	0	0	0	0	0	0.963	0.958	0.980	1.029	1.517	0.886	0.807	0.000	0.000	0.000	0.000	0.000	0.000	0.000	0.000	0.000	0.000	0.000	0.000	0.000	0.000	80	513	734	744	-0.055	Error	Error	360	374	0	0	364	380	0	0	0	0
2	20	14	""	"YMR251W"	9710	32680	90	172	166	41	60	61	15	100	100	0	330	325	104	148	152	33	94	84	0	0	0	0	0	0	0	0	0	0	0	0	0	0	0	0	0	0	0	0.615	0.599	0.650	0.688	1.935	0.502	0.630	0.000	0.000	0.000	0.000	0.000	0.000	0.000	0.000	0.000	0.000	0.000	0.000	0.000	0.000	52	414	294	283	-0.700	Error	Error	112	182	0	0	106	177	0	0	0	0
2	21	14	""	"YMR266W"	9910	32690	100	261	270	96	65	67	20	100	97	0	296	322	109	156	160	36	96	78	0	0	0	0	0	0	0	0	0	0	0	0	0	0	0	0	0	0	0	1.400	1.235	1.338	1.413	1.723	1.095	0.733	0.000	0.000	0.000	0.000	0.000	0.000	0.000	0.000	0.000	0.000	0.000	0.000	0.000	0.000	80	527	336	371	0.485	Error	Error	196	140	0	0	205	166	0	0	0	0
2	1	15	"GCV2"	"YMR189W"	5920	32870	110	1870	1753	620	48	50	12	100	100	0	645	611	201	130	132	25	98	97	0	0	0	0	0	0	0	0	0	0	0	0	0	0	0	0	0	0	0	3.538	3.545	3.570	3.744	1.470	3.602	0.900	0.000	0.000	0.000	0.000	0.000	0.000	0.000	0.000	0.000	0.000	0.000	0.000	0.000	0.000	80	590	2337	2186	1.823	Error	Error	1822	515	0	0	1705	481	0	0	0	0
2	2	15	""	"YMR204C"	6110	32870	90	321	328	89	52	53	15	100	100	0	412	405	102	133	137	31	100	96	0	0	0	0	0	0	0	0	0	0	0	0	0	0	0	0	0	0	0	0.964	1.015	1.090	1.050	1.485	0.960	0.854	0.000	0.000	0.000	0.000	0.000	0.000	0.000	0.000	0.000	0.000	0.000	0.000	0.000	0.000	52	414	548	548	-0.053	Error	Error	269	279	0	0	276	272	0	0	0	0
2	3	15	"ERG8"	"YMR220W"	6320	32880	110	1552	1581	589	54	55	15	100	100	0	1170	1206	450	139	144	32	100	100	0	0	0	0	0	0	0	0	0	0	0	0	0	0	0	0	0	0	0	1.453	1.431	1.421	1.458	1.385	1.407	0.911	0.000	0.000	0.000	0.000	0.000	0.000	0.000	0.000	0.000	0.000	0.000	0.000	0.000	0.000	80	574	2529	2594	0.539	Error	Error	1498	1031	0	0	1527	1067	0	0	0	0
2	4	15	"TAF17"	"YMR236W"	6510	32880	100	1547	1524	407	51	52	12	100	100	0	1717	1684	452	137	141	29	100	100	0	0	0	0	0	0	0	0	0	0	0	0	0	0	0	0	0	0	0	0.947	0.952	0.943	0.958	1.242	0.927	0.934	0.000	0.000	0.000	0.000	0.000	0.000	0.000	0.000	0.000	0.000	0.000	0.000	0.000	0.000	80	505	3076	3020	-0.079	Error	Error	1496	1580	0	0	1473	1547	0	0	0	0
2	5	15	""	"YMR252C"	6720	32880	100	277	275	56	53	54	19	100	100	0	639	617	150	140	142	27	100	100	0	0	0	0	0	0	0	0	0	0	0	0	0	0	0	0	0	0	0	0.449	0.465	0.471	0.479	1.413	0.435	0.862	0.000	0.000	0.000	0.000	0.000	0.000	0.000	0.000	0.000	0.000	0.000	0.000	0.000	0.000	80	506	723	699	-1.156	Error	Error	224	499	0	0	222	477	0	0	0	0
2	6	15	"PRP24"	"YMR268C"	6910	32880	100	286	288	92	54	56	19	100	100	0	414	429	144	145	147	28	100	98	0	0	0	0	0	0	0	0	0	0	0	0	0	0	0	0	0	0	0	0.862	0.824	0.825	0.862	1.525	0.731	0.780	0.000	0.000	0.000	0.000	0.000	0.000	0.000	0.000	0.000	0.000	0.000	0.000	0.000	0.000	80	505	501	518	-0.213	Error	Error	232	269	0	0	234	284	0	0	0	0
2	7	15	""	"YMR191W"	7120	32880	100	709	751	270	52	53	12	100	100	0	1324	1392	526	142	145	27	100	100	0	0	0	0	0	0	0	0	0	0	0	0	0	0	0	0	0	0	0	0.556	0.559	0.552	0.567	1.391	0.532	0.905	0.000	0.000	0.000	0.000	0.000	0.000	0.000	0.000	0.000	0.000	0.000	0.000	0.000	0.000	80	515	1839	1949	-0.847	Error	Error	657	1182	0	0	699	1250	0	0	0	0
2	8	15	""	"YMR206W"	7320	32880	100	337	335	66	55	56	13	100	100	0	453	441	102	142	145	30	98	97	0	0	0	0	0	0	0	0	0	0	0	0	0	0	0	0	0	0	0	0.907	0.936	0.948	0.954	1.374	0.875	0.840	0.000	0.000	0.000	0.000	0.000	0.000	0.000	0.000	0.000	0.000	0.000	0.000	0.000	0.000	80	505	593	579	-0.141	Error	Error	282	311	0	0	280	299	0	0	0	0
2	9	15	""	"YMR222C"	7520	32880	100	464	466	139	61	61	14	100	100	0	579	581	188	147	151	32	98	98	0	0	0	0	0	0	0	0	0	0	0	0	0	0	0	0	0	0	0	0.933	0.933	0.942	0.998	1.485	0.883	0.889	0.000	0.000	0.000	0.000	0.000	0.000	0.000	0.000	0.000	0.000	0.000	0.000	0.000	0.000	80	507	835	839	-0.100	Error	Error	403	432	0	0	405	434	0	0	0	0
2	10	15	"DFG5"	"YMR238W"	7720	32880	100	2136	2057	576	61	63	17	100	100	0	2205	2108	646	150	168	346	98	93	0	0	0	0	0	0	0	0	0	0	0	0	0	0	0	0	0	0	0	1.010	1.019	1.028	1.050	1.303	0.975	0.921	0.000	0.000	0.000	0.000	0.000	0.000	0.000	0.000	0.000	0.000	0.000	0.000	0.000	0.000	80	499	4130	3954	0.014	Error	Error	2075	2055	0	0	1996	1958	0	0	0	0
2	11	15	""	"YMR254C"	7910	32880	100	187	174	48	63	70	60	80	55	0	334	344	82	153	171	345	2	0	0	0	0	0	0	0	0	0	0	0	0	0	0	0	0	0	0	0	0	0.685	0.581	0.556	0.553	1.818	0.543	0.723	0.000	0.000	0.000	0.000	0.000	0.000	0.000	0.000	0.000	0.000	0.000	0.000	0.000	0.000	80	505	305	302	-0.546	Error	Error	124	181	0	0	111	191	0	0	0	0
2	12	15	"RRN9"	"YMR270C"	8120	32880	100	661	641	179	62	68	32	100	100	0	747	719	216	148	156	43	100	100	0	0	0	0	0	0	0	0	0	0	0	0	0	0	0	0	0	0	0	1.000	1.014	1.031	1.045	1.346	0.957	0.874	0.000	0.000	0.000	0.000	0.000	0.000	0.000	0.000	0.000	0.000	0.000	0.000	0.000	0.000	80	505	1198	1150	0.000	Error	Error	599	599	0	0	579	571	0	0	0	0
2	13	15	""	"YMR193C-A"	8310	32880	100	1464	1459	475	58	59	16	100	100	0	636	626	146	146	145	50	100	100	0	0	0	0	0	0	0	0	0	0	0	0	0	0	0	0	0	0	0	2.869	2.919	3.030	2.885	1.311	2.987	0.885	0.000	0.000	0.000	0.000	0.000	0.000	0.000	0.000	0.000	0.000	0.000	0.000	0.000	0.000	80	497	1896	1881	1.521	Error	Error	1406	490	0	0	1401	480	0	0	0	0
2	14	15	"ERG12"	"YMR208W"	8520	32880	100	981	927	337	60	68	73	96	95	0	934	851	360	147	165	88	90	88	0	0	0	0	0	0	0	0	0	0	0	0	0	0	0	0	0	0	0	1.170	1.232	1.215	1.226	1.484	1.152	0.854	0.000	0.000	0.000	0.000	0.000	0.000	0.000	0.000	0.000	0.000	0.000	0.000	0.000	0.000	80	521	1708	1571	0.227	Error	Error	921	787	0	0	867	704	0	0	0	0
2	15	15	"MRE11"	"YMR224C"	8710	32880	90	335	323	80	62	65	25	100	100	0	406	405	99	145	153	40	98	98	0	0	0	0	0	0	0	0	0	0	0	0	0	0	0	0	0	0	0	1.046	1.004	0.954	1.007	1.328	0.930	0.846	0.000	0.000	0.000	0.000	0.000	0.000	0.000	0.000	0.000	0.000	0.000	0.000	0.000	0.000	52	408	534	521	0.065	Error	Error	273	261	0	0	261	260	0	0	0	0
2	16	15	"CUS1"	"YMR240C"	8900	32880	90	305	301	60	61	64	26	100	100	0	473	464	115	146	157	45	100	98	0	0	0	0	0	0	0	0	0	0	0	0	0	0	0	0	0	0	0	0.746	0.755	0.788	0.788	1.419	0.685	0.838	0.000	0.000	0.000	0.000	0.000	0.000	0.000	0.000	0.000	0.000	0.000	0.000	0.000	0.000	52	414	571	558	-0.422	Error	Error	244	327	0	0	240	318	0	0	0	0
2	17	15	"COX7"	"YMR256C"	9120	32880	110	1568	1607	471	58	62	20	100	100	0	2774	2739	884	146	154	43	100	100	0	0	0	0	0	0	0	0	0	0	0	0	0	0	0	0	0	0	0	0.575	0.597	0.604	0.610	1.290	0.571	0.925	0.000	0.000	0.000	0.000	0.000	0.000	0.000	0.000	0.000	0.000	0.000	0.000	0.000	0.000	80	579	4138	4142	-0.799	Error	Error	1510	2628	0	0	1549	2593	0	0	0	0
2	18	15	"SCS7"	"YMR272C"	9300	32880	90	1521	1561	419	62	72	53	100	100	0	984	940	275	156	169	69	100	100	0	0	0	0	0	0	0	0	0	0	0	0	0	0	0	0	0	0	0	1.762	1.912	1.968	1.990	1.380	1.847	0.905	0.000	0.000	0.000	0.000	0.000	0.000	0.000	0.000	0.000	0.000	0.000	0.000	0.000	0.000	52	400	2287	2283	0.817	Error	Error	1459	828	0	0	1499	784	0	0	0	0
2	19	15	"NAR1"	"YNL240C"	9520	32890	110	314	325	83	64	70	43	100	97	0	691	707	181	156	166	55	100	100	0	0	0	0	0	0	0	0	0	0	0	0	0	0	0	0	0	0	0	0.467	0.474	0.474	0.472	1.382	0.444	0.840	0.000	0.000	0.000	0.000	0.000	0.000	0.000	0.000	0.000	0.000	0.000	0.000	0.000	0.000	80	571	785	812	-1.098	Error	Error	250	535	0	0	261	551	0	0	0	0
2	20	15	"FOL1"	"YNL256W"	9710	32880	110	1640	1779	483	61	65	20	100	100	0	986	967	247	154	159	34	98	98	0	0	0	0	0	0	0	0	0	0	0	0	0	0	0	0	0	0	0	1.898	2.113	2.092	2.221	1.565	2.189	0.900	0.000	0.000	0.000	0.000	0.000	0.000	0.000	0.000	0.000	0.000	0.000	0.000	0.000	0.000	80	583	2411	2531	0.924	Error	Error	1579	832	0	0	1718	813	0	0	0	0
2	21	15	"SEC2"	"YNL272C"	9920	32890	100	678	691	157	61	64	18	100	100	0	761	768	172	151	155	33	100	100	0	0	0	0	0	0	0	0	0	0	0	0	0	0	0	0	0	0	0	1.011	1.021	1.058	1.034	1.473	0.992	0.860	0.000	0.000	0.000	0.000	0.000	0.000	0.000	0.000	0.000	0.000	0.000	0.000	0.000	0.000	80	528	1227	1247	0.016	Error	Error	617	610	0	0	630	617	0	0	0	0
2	1	16	""	"YNL288W"	5910	33070	110	1527	1586	330	59	76	63	100	100	0	1265	1292	328	148	159	56	98	98	0	0	0	0	0	0	0	0	0	0	0	0	0	0	0	0	0	0	0	1.314	1.335	1.293	1.415	1.576	1.327	0.916	0.000	0.000	0.000	0.000	0.000	0.000	0.000	0.000	0.000	0.000	0.000	0.000	0.000	0.000	80	598	2585	2671	0.394	Error	Error	1468	1117	0	0	1527	1144	0	0	0	0
2	2	16	"YPT11"	"YNL304W"	6120	33070	100	478	487	98	63	70	31	100	100	0	533	529	114	148	155	39	100	98	0	0	0	0	0	0	0	0	0	0	0	0	0	0	0	0	0	0	0	1.078	1.113	1.082	1.146	1.319	1.089	0.876	0.000	0.000	0.000	0.000	0.000	0.000	0.000	0.000	0.000	0.000	0.000	0.000	0.000	0.000	80	520	800	805	0.108	Error	Error	415	385	0	0	424	381	0	0	0	0
2	3	16	""	"YNL320W"	6310	33070	90	663	693	181	59	62	20	100	100	0	1051	1006	275	143	148	33	100	100	0	0	0	0	0	0	0	0	0	0	0	0	0	0	0	0	0	0	0	0.665	0.735	0.717	0.752	1.363	0.672	0.895	0.000	0.000	0.000	0.000	0.000	0.000	0.000	0.000	0.000	0.000	0.000	0.000	0.000	0.000	52	408	1512	1497	-0.588	Error	Error	604	908	0	0	634	863	0	0	0	0
2	4	16	""	"YNL242W"	6510	33070	90	517	505	89	53	55	15	100	100	0	781	757	191	138	141	30	100	100	0	0	0	0	0	0	0	0	0	0	0	0	0	0	0	0	0	0	0	0.722	0.730	0.729	0.759	1.357	0.696	0.881	0.000	0.000	0.000	0.000	0.000	0.000	0.000	0.000	0.000	0.000	0.000	0.000	0.000	0.000	52	414	1107	1071	-0.471	Error	Error	464	643	0	0	452	619	0	0	0	0
2	5	16	""	"YNL258C"	6730	33080	100	918	855	405	55	59	22	98	96	0	894	844	450	143	156	79	86	83	0	0	0	0	0	0	0	0	0	0	0	0	0	0	0	0	0	0	0	1.149	1.141	1.145	1.198	1.422	1.042	0.871	0.000	0.000	0.000	0.000	0.000	0.000	0.000	0.000	0.000	0.000	0.000	0.000	0.000	0.000	80	481	1614	1501	0.201	Error	Error	863	751	0	0	800	701	0	0	0	0
2	6	16	""	"YNL274C"	6900	33080	100	399	397	79	63	75	53	100	97	0	1997	2017	569	166	247	371	100	95	0	0	0	0	0	0	0	0	0	0	0	0	0	0	0	0	0	0	0	0.184	0.180	0.173	0.185	1.302	0.165	0.913	0.000	0.000	0.000	0.000	0.000	0.000	0.000	0.000	0.000	0.000	0.000	0.000	0.000	0.000	80	467	2167	2185	-2.446	Error	Error	336	1831	0	0	334	1851	0	0	0	0
2	7	16	"RFC3"	"YNL290W"	7100	33080	100	580	639	164	64	84	70	100	100	0	706	731	184	176	243	333	90	25	0	0	0	0	0	0	0	0	0	0	0	0	0	0	0	0	0	0	0	0.974	1.036	1.036	1.057	1.323	0.998	0.873	0.000	0.000	0.000	0.000	0.000	0.000	0.000	0.000	0.000	0.000	0.000	0.000	0.000	0.000	80	515	1046	1130	-0.039	Error	Error	516	530	0	0	575	555	0	0	0	0
2	8	16	""	"YNL306W"	7310	33080	100	1693	1746	438	67	94	127	100	100	0	2121	2090	626	161	205	249	100	97	0	0	0	0	0	0	0	0	0	0	0	0	0	0	0	0	0	0	0	0.830	0.870	0.879	0.896	1.320	0.834	0.911	0.000	0.000	0.000	0.000	0.000	0.000	0.000	0.000	0.000	0.000	0.000	0.000	0.000	0.000	80	506	3586	3608	-0.270	Error	Error	1626	1960	0	0	1679	1929	0	0	0	0
2	9	16	"KRE1"	"YNL322C"	7500	33080	100	717	732	172	65	95	130	100	100	0	809	820	187	153	198	249	97	86	0	0	0	0	0	0	0	0	0	0	0	0	0	0	0	0	0	0	0	0.994	1.000	0.976	1.013	1.286	0.604	0.538	0.000	0.000	0.000	0.000	0.000	0.000	0.000	0.000	0.000	0.000	0.000	0.000	0.000	0.000	80	499	1308	1334	-0.009	Error	Error	652	656	0	0	667	667	0	0	0	0
2	10	16	"SUI1"	"YNL244C"	7700	33080	100	5551	5453	1210	67	85	67	100	100	0	3565	3474	851	155	173	75	100	100	0	0	0	0	0	0	0	0	0	0	0	0	0	0	0	0	0	0	0	1.608	1.623	1.594	1.641	1.219	1.580	0.929	0.000	0.000	0.000	0.000	0.000	0.000	0.000	0.000	0.000	0.000	0.000	0.000	0.000	0.000	80	521	8894	8705	0.685	Error	Error	5484	3410	0	0	5386	3319	0	0	0	0
2	11	16	""	"YNL260C"	7920	33080	100	359	331	91	74	81	59	97	88	0	730	726	175	169	181	60	100	100	0	0	0	0	0	0	0	0	0	0	0	0	0	0	0	0	0	0	0	0.508	0.461	0.450	0.451	1.431	0.412	0.791	0.000	0.000	0.000	0.000	0.000	0.000	0.000	0.000	0.000	0.000	0.000	0.000	0.000	0.000	80	520	846	814	-0.977	Error	Error	285	561	0	0	257	557	0	0	0	0
2	12	16	""	"YNL276C"	8120	33080	110	477	477	110	71	79	41	100	100	0	1108	1118	370	167	176	47	100	100	0	0	0	0	0	0	0	0	0	0	0	0	0	0	0	0	0	0	0	0.431	0.427	0.436	0.444	1.326	0.364	0.841	0.000	0.000	0.000	0.000	0.000	0.000	0.000	0.000	0.000	0.000	0.000	0.000	0.000	0.000	80	568	1347	1357	-1.213	Error	Error	406	941	0	0	406	951	0	0	0	0
2	13	16	"PUS4"	"YNL292W"	8320	33080	100	577	572	106	68	79	44	100	100	0	434	441	81	162	168	43	100	98	0	0	0	0	0	0	0	0	0	0	0	0	0	0	0	0	0	0	0	1.871	1.806	1.795	1.851	1.394	1.776	0.792	0.000	0.000	0.000	0.000	0.000	0.000	0.000	0.000	0.000	0.000	0.000	0.000	0.000	0.000	80	506	781	783	0.904	Error	Error	509	272	0	0	504	279	0	0	0	0
2	14	16	"KRI1"	"YNL308C"	8510	33080	90	1902	1843	402	70	89	151	100	100	0	1463	1411	374	158	181	170	100	98	0	0	0	0	0	0	0	0	0	0	0	0	0	0	0	0	0	0	0	1.404	1.415	1.435	1.462	1.340	1.302	0.905	0.000	0.000	0.000	0.000	0.000	0.000	0.000	0.000	0.000	0.000	0.000	0.000	0.000	0.000	52	414	3137	3026	0.489	Error	Error	1832	1305	0	0	1773	1253	0	0	0	0
2	15	16	""	"YNL324W"	8710	33080	110	311	308	74	67	85	129	91	45	0	471	475	132	154	173	145	91	61	0	0	0	0	0	0	0	0	0	0	0	0	0	0	0	0	0	0	0	0.770	0.751	0.750	0.806	1.642	0.681	0.797	0.000	0.000	0.000	0.000	0.000	0.000	0.000	0.000	0.000	0.000	0.000	0.000	0.000	0.000	80	593	561	562	-0.378	Error	Error	244	317	0	0	241	321	0	0	0	0
2	16	16	""	"YNL246W"	8920	33080	110	655	667	85	65	74	36	100	100	0	696	691	108	154	160	40	100	100	0	0	0	0	0	0	0	0	0	0	0	0	0	0	0	0	0	0	0	1.089	1.121	1.130	1.136	1.255	1.073	0.884	0.000	0.000	0.000	0.000	0.000	0.000	0.000	0.000	0.000	0.000	0.000	0.000	0.000	0.000	80	596	1132	1139	0.122	Error	Error	590	542	0	0	602	537	0	0	0	0
2	17	16	"POL2"	"YNL262W"	9110	33080	90	595	682	380	66	69	22	100	100	0	659	809	388	155	158	37	100	100	0	0	0	0	0	0	0	0	0	0	0	0	0	0	0	0	0	0	0	1.050	0.942	0.902	0.933	1.414	0.855	0.860	0.000	0.000	0.000	0.000	0.000	0.000	0.000	0.000	0.000	0.000	0.000	0.000	0.000	0.000	52	414	1033	1270	0.070	Error	Error	529	504	0	0	616	654	0	0	0	0
2	18	16	""	"YNL278W"	9310	33090	110	3385	3662	1316	65	71	34	100	100	0	2875	3058	1219	156	169	94	100	100	0	0	0	0	0	0	0	0	0	0	0	0	0	0	0	0	0	0	0	1.221	1.239	1.249	1.277	1.279	1.201	0.910	0.000	0.000	0.000	0.000	0.000	0.000	0.000	0.000	0.000	0.000	0.000	0.000	0.000	0.000	80	602	6039	6499	0.288	Error	Error	3320	2719	0	0	3597	2902	0	0	0	0
2	19	16	""	"YNL294C"	9520	33080	110	659	674	130	67	75	37	100	100	0	1043	1035	246	161	178	97	100	100	0	0	0	0	0	0	0	0	0	0	0	0	0	0	0	0	0	0	0	0.671	0.695	0.685	0.708	1.235	0.653	0.897	0.000	0.000	0.000	0.000	0.000	0.000	0.000	0.000	0.000	0.000	0.000	0.000	0.000	0.000	80	565	1474	1481	-0.575	Error	Error	592	882	0	0	607	874	0	0	0	0
2	20	16	""	"YNL310C"	9710	33090	110	588	639	166	72	78	32	100	100	0	736	768	194	166	175	51	100	100	0	0	0	0	0	0	0	0	0	0	0	0	0	0	0	0	0	0	0	0.905	0.942	0.939	0.953	1.280	0.954	0.851	0.000	0.000	0.000	0.000	0.000	0.000	0.000	0.000	0.000	0.000	0.000	0.000	0.000	0.000	80	566	1086	1169	-0.144	Error	Error	516	570	0	0	567	602	0	0	0	0
2	21	16	""	"YNL326C"	9910	33090	110	334	340	54	69	74	29	100	100	0	456	460	86	157	165	46	100	100	0	0	0	0	0	0	0	0	0	0	0	0	0	0	0	0	0	0	0	0.886	0.894	0.897	0.914	1.333	0.848	0.815	0.000	0.000	0.000	0.000	0.000	0.000	0.000	0.000	0.000	0.000	0.000	0.000	0.000	0.000	80	590	564	574	-0.174	Error	Error	265	299	0	0	271	303	0	0	0	0
2	1	17	""	"YOR042W"	5910	33270	100	1176	1187	262	61	64	21	100	100	0	2503	2573	682	149	158	55	100	100	0	0	0	0	0	0	0	0	0	0	0	0	0	0	0	0	0	0	0	0.474	0.465	0.459	0.472	1.225	0.436	0.925	0.000	0.000	0.000	0.000	0.000	0.000	0.000	0.000	0.000	0.000	0.000	0.000	0.000	0.000	80	518	3469	3550	-1.078	Error	Error	1115	2354	0	0	1126	2424	0	0	0	0
2	2	17	"ASE1"	"YOR058C"	6120	33270	100	2039	1969	485	62	64	18	100	100	0	2312	2284	774	150	158	52	100	100	0	0	0	0	0	0	0	0	0	0	0	0	0	0	0	0	0	0	0	0.914	0.894	0.887	0.936	1.336	0.838	0.906	0.000	0.000	0.000	0.000	0.000	0.000	0.000	0.000	0.000	0.000	0.000	0.000	0.000	0.000	80	520	4139	4041	-0.129	Error	Error	1977	2162	0	0	1907	2134	0	0	0	0
2	3	17	"CDC21"	"YOR074C"	6320	33270	110	515	509	68	58	66	35	100	100	0	597	592	100	141	152	56	100	100	0	0	0	0	0	0	0	0	0	0	0	0	0	0	0	0	0	0	0	1.002	1.000	0.997	1.018	1.263	0.974	0.895	0.000	0.000	0.000	0.000	0.000	0.000	0.000	0.000	0.000	0.000	0.000	0.000	0.000	0.000	80	587	913	902	0.003	Error	Error	457	456	0	0	451	451	0	0	0	0
2	4	17	"PTC5"	"YOR090C"	6520	33270	110	984	1046	241	57	71	49	100	100	0	1315	1310	305	142	159	70	100	100	0	0	0	0	0	0	0	0	0	0	0	0	0	0	0	0	0	0	0	0.790	0.847	0.832	0.851	1.256	0.824	0.907	0.000	0.000	0.000	0.000	0.000	0.000	0.000	0.000	0.000	0.000	0.000	0.000	0.000	0.000	80	585	2100	2157	-0.340	Error	Error	927	1173	0	0	989	1168	0	0	0	0
2	5	17	"VAM3"	"YOR106W"	6730	33270	110	401	418	106	62	114	183	96	35	0	541	583	148	155	208	216	98	37	0	0	0	0	0	0	0	0	0	0	0	0	0	0	0	0	0	0	0	0.878	0.832	0.857	0.841	1.334	0.765	0.852	0.000	0.000	0.000	0.000	0.000	0.000	0.000	0.000	0.000	0.000	0.000	0.000	0.000	0.000	80	545	725	784	-0.187	Error	Error	339	386	0	0	356	428	0	0	0	0
2	6	17	"PFY1"	"YOR122C"	6910	33270	110	5778	6138	1780	83	131	180	100	100	0	6161	6258	1991	186	239	212	100	100	0	0	0	0	0	0	0	0	0	0	0	0	0	0	0	0	0	0	0	0.953	0.997	0.998	1.010	1.228	0.962	0.926	0.000	0.000	0.000	0.000	0.000	0.000	0.000	0.000	0.000	0.000	0.000	0.000	0.000	0.000	80	536	11670	12127	-0.069	Error	Error	5695	5975	0	0	6055	6072	0	0	0	0
2	7	17	""	"YOR044W"	7110	33280	100	295	335	135	86	94	39	98	95	0	533	562	229	188	201	65	96	85	0	0	0	0	0	0	0	0	0	0	0	0	0	0	0	0	0	0	0	0.606	0.666	0.660	0.725	1.864	0.617	0.810	0.000	0.000	0.000	0.000	0.000	0.000	0.000	0.000	0.000	0.000	0.000	0.000	0.000	0.000	80	499	554	623	-0.723	Error	Error	209	345	0	0	249	374	0	0	0	0
2	8	17	""	"YOR060C"	7300	33280	100	183	199	60	69	75	27	98	95	0	358	359	81	164	171	54	95	82	0	0	0	0	0	0	0	0	0	0	0	0	0	0	0	0	0	0	0	0.588	0.667	0.636	0.680	1.842	0.646	0.635	0.000	0.000	0.000	0.000	0.000	0.000	0.000	0.000	0.000	0.000	0.000	0.000	0.000	0.000	80	507	308	325	-0.767	Error	Error	114	194	0	0	130	195	0	0	0	0
2	9	17	""	"YOR076C"	7510	33280	100	287	310	109	57	63	31	100	100	0	528	550	124	145	154	48	100	100	0	0	0	0	0	0	0	0	0	0	0	0	0	0	0	0	0	0	0	0.601	0.625	0.611	0.610	1.428	0.602	0.749	0.000	0.000	0.000	0.000	0.000	0.000	0.000	0.000	0.000	0.000	0.000	0.000	0.000	0.000	80	514	613	658	-0.736	Error	Error	230	383	0	0	253	405	0	0	0	0
2	10	17	"ECM3"	"YOR092W"	7710	33280	100	994	1042	293	66	70	34	100	100	0	707	783	289	154	160	40	100	100	0	0	0	0	0	0	0	0	0	0	0	0	0	0	0	0	0	0	0	1.678	1.552	1.604	1.611	1.349	1.451	0.864	0.000	0.000	0.000	0.000	0.000	0.000	0.000	0.000	0.000	0.000	0.000	0.000	0.000	0.000	80	506	1481	1605	0.747	Error	Error	928	553	0	0	976	629	0	0	0	0
2	11	17	""	"YOR108W"	7910	33280	100	4488	4397	1140	76	78	24	100	100	0	2170	2156	575	167	173	45	100	100	0	0	0	0	0	0	0	0	0	0	0	0	0	0	0	0	0	0	0	2.203	2.172	2.207	2.189	1.232	2.150	0.927	0.000	0.000	0.000	0.000	0.000	0.000	0.000	0.000	0.000	0.000	0.000	0.000	0.000	0.000	80	506	6415	6310	1.139	Error	Error	4412	2003	0	0	4321	1989	0	0	0	0
2	12	17	"UBP2"	"YOR124C"	8110	33280	100	1482	1457	263	79	86	43	100	100	0	1820	1773	407	169	177	45	100	100	0	0	0	0	0	0	0	0	0	0	0	0	0	0	0	0	0	0	0	0.850	0.859	0.836	0.877	1.245	0.823	0.930	0.000	0.000	0.000	0.000	0.000	0.000	0.000	0.000	0.000	0.000	0.000	0.000	0.000	0.000	80	505	3054	2982	-0.235	Error	Error	1403	1651	0	0	1378	1604	0	0	0	0
2	13	17	"DBP5"	"YOR046C"	8310	33280	100	907	947	187	84	97	50	100	100	0	704	744	170	173	187	61	100	100	0	0	0	0	0	0	0	0	0	0	0	0	0	0	0	0	0	0	0	1.550	1.511	1.485	1.543	1.267	1.443	0.871	0.000	0.000	0.000	0.000	0.000	0.000	0.000	0.000	0.000	0.000	0.000	0.000	0.000	0.000	80	505	1354	1434	0.632	Error	Error	823	531	0	0	863	571	0	0	0	0
2	14	17	""	"YOR062C"	8510	33280	100	1348	1412	386	89	100	45	100	100	0	1603	1698	522	180	194	70	100	100	0	0	0	0	0	0	0	0	0	0	0	0	0	0	0	0	0	0	0	0.885	0.872	0.871	0.886	1.236	0.832	0.902	0.000	0.000	0.000	0.000	0.000	0.000	0.000	0.000	0.000	0.000	0.000	0.000	0.000	0.000	80	527	2682	2841	-0.177	Error	Error	1259	1423	0	0	1323	1518	0	0	0	0
2	15	17	""	"YOR078W"	8730	33280	100	549	567	149	80	90	44	100	100	0	668	683	164	170	180	61	100	100	0	0	0	0	0	0	0	0	0	0	0	0	0	0	0	0	0	0	0	0.942	0.949	0.966	0.957	1.324	0.930	0.862	0.000	0.000	0.000	0.000	0.000	0.000	0.000	0.000	0.000	0.000	0.000	0.000	0.000	0.000	80	503	967	1000	-0.087	Error	Error	469	498	0	0	487	513	0	0	0	0
2	16	17	"ARF3"	"YOR094W"	8900	33280	90	606	602	104	70	85	88	100	100	0	625	618	154	161	181	107	100	94	0	0	0	0	0	0	0	0	0	0	0	0	0	0	0	0	0	0	0	1.155	1.164	1.201	1.219	1.376	1.119	0.839	0.000	0.000	0.000	0.000	0.000	0.000	0.000	0.000	0.000	0.000	0.000	0.000	0.000	0.000	52	398	1000	989	0.208	Error	Error	536	464	0	0	532	457	0	0	0	0
2	17	17	""	"YOR110W"	9130	33280	90	348	344	103	61	64	18	100	100	0	512	520	125	153	153	28	100	100	0	0	0	0	0	0	0	0	0	0	0	0	0	0	0	0	0	0	0	0.799	0.771	0.799	0.761	1.386	0.783	0.833	0.000	0.000	0.000	0.000	0.000	0.000	0.000	0.000	0.000	0.000	0.000	0.000	0.000	0.000	52	398	646	650	-0.323	Error	Error	287	359	0	0	283	367	0	0	0	0
2	18	17	"IAH1"	"YOR126C"	9300	33290	100	296	298	58	63	66	18	100	100	0	488	493	103	156	160	33	100	100	0	0	0	0	0	0	0	0	0	0	0	0	0	0	0	0	0	0	0	0.702	0.697	0.699	0.708	1.387	0.647	0.812	0.000	0.000	0.000	0.000	0.000	0.000	0.000	0.000	0.000	0.000	0.000	0.000	0.000	0.000	80	493	565	572	-0.511	Error	Error	233	332	0	0	235	337	0	0	0	0
2	19	17	"RAT1"	"YOR048C"	9520	33290	100	459	438	186	64	68	21	98	98	0	542	598	253	160	165	37	100	100	0	0	0	0	0	0	0	0	0	0	0	0	0	0	0	0	0	0	0	1.034	0.854	0.852	0.871	1.592	0.795	0.866	0.000	0.000	0.000	0.000	0.000	0.000	0.000	0.000	0.000	0.000	0.000	0.000	0.000	0.000	80	510	777	812	0.048	Error	Error	395	382	0	0	374	438	0	0	0	0
2	20	17	""	"YOR064C"	9710	33290	100	854	893	276	67	71	22	100	100	0	1015	1069	318	165	173	53	100	100	0	0	0	0	0	0	0	0	0	0	0	0	0	0	0	0	0	0	0	0.926	0.914	0.888	0.917	1.222	0.878	0.882	0.000	0.000	0.000	0.000	0.000	0.000	0.000	0.000	0.000	0.000	0.000	0.000	0.000	0.000	80	505	1637	1730	-0.111	Error	Error	787	850	0	0	826	904	0	0	0	0
2	21	17	""	"YOR080W"	9920	33290	100	372	391	101	73	74	21	100	100	0	578	599	142	168	175	52	100	100	0	0	0	0	0	0	0	0	0	0	0	0	0	0	0	0	0	0	0	0.729	0.738	0.731	0.742	1.342	0.729	0.827	0.000	0.000	0.000	0.000	0.000	0.000	0.000	0.000	0.000	0.000	0.000	0.000	0.000	0.000	80	527	709	749	-0.455	Error	Error	299	410	0	0	318	431	0	0	0	0
2	1	18	"RPS7A"	"YOR096W"	5910	33470	110	20433	20214	4876	66	135	280	100	100	0	1879	1797	498	142	148	40	98	98	0	0	0	0	0	0	0	0	0	0	0	0	0	0	0	0	0	0	0	11.725	12.174	11.915	12.804	1.350	12.227	0.944	0.000	0.000	0.000	0.000	0.000	0.000	0.000	0.000	0.000	0.000	0.000	0.000	0.000	0.000	80	599	22104	21803	3.552	Error	Error	20367	1737	0	0	20148	1655	0	0	0	0
2	2	18	""	"YOR112W"	6120	33480	110	689	687	145	83	120	121	100	98	0	659	661	141	148	152	36	100	100	0	0	0	0	0	0	0	0	0	0	0	0	0	0	0	0	0	0	0	1.186	1.177	1.179	1.184	1.254	1.189	0.769	0.000	0.000	0.000	0.000	0.000	0.000	0.000	0.000	0.000	0.000	0.000	0.000	0.000	0.000	80	553	1117	1117	0.246	Error	Error	606	511	0	0	604	513	0	0	0	0
2	3	18	"ADE2"	"YOR128C"	6300	33480	100	4603	4880	1132	78	155	417	100	100	0	560	551	133	145	161	84	98	93	0	0	0	0	0	0	0	0	0	0	0	0	0	0	0	0	0	0	0	10.904	11.828	11.391	12.364	1.385	11.881	0.867	0.000	0.000	0.000	0.000	0.000	0.000	0.000	0.000	0.000	0.000	0.000	0.000	0.000	0.000	80	505	4940	5208	3.447	Error	Error	4525	415	0	0	4802	406	0	0	0	0
2	4	18	"PHO85"	"YPL031C"	6510	33470	100	871	891	124	65	125	387	100	67	0	1060	1074	169	141	156	82	100	100	0	0	0	0	0	0	0	0	0	0	0	0	0	0	0	0	0	0	0	0.877	0.885	0.898	0.890	1.209	0.860	0.913	0.000	0.000	0.000	0.000	0.000	0.000	0.000	0.000	0.000	0.000	0.000	0.000	0.000	0.000	80	527	1725	1759	-0.189	Error	Error	806	919	0	0	826	933	0	0	0	0
2	5	18	""	"YPL047W"	6710	33470	100	461	468	84	65	80	68	100	100	0	553	552	98	149	157	48	100	100	0	0	0	0	0	0	0	0	0	0	0	0	0	0	0	0	0	0	0	0.980	1.000	0.992	1.007	1.259	0.966	0.879	0.000	0.000	0.000	0.000	0.000	0.000	0.000	0.000	0.000	0.000	0.000	0.000	0.000	0.000	80	514	800	806	-0.029	Error	Error	396	404	0	0	403	403	0	0	0	0
2	6	18	""	"YPL063W"	6910	33470	100	1502	1497	357	93	115	95	100	100	0	970	958	205	169	179	57	100	100	0	0	0	0	0	0	0	0	0	0	0	0	0	0	0	0	0	0	0	1.759	1.779	1.746	1.788	1.248	1.774	0.893	0.000	0.000	0.000	0.000	0.000	0.000	0.000	0.000	0.000	0.000	0.000	0.000	0.000	0.000	80	520	2210	2193	0.815	Error	Error	1409	801	0	0	1404	789	0	0	0	0
2	7	18	"RPL21B"	"YPL079W"	7120	33480	100	11069	10781	3340	89	112	171	100	100	0	1466	1390	360	164	175	88	100	100	0	0	0	0	0	0	0	0	0	0	0	0	0	0	0	0	0	0	0	8.433	8.721	8.680	8.614	1.357	8.986	0.919	0.000	0.000	0.000	0.000	0.000	0.000	0.000	0.000	0.000	0.000	0.000	0.000	0.000	0.000	80	505	12282	11918	3.076	Error	Error	10980	1302	0	0	10692	1226	0	0	0	0
2	8	18	""	"YPL095C"	7320	33480	100	1101	1082	290	73	75	23	100	100	0	1458	1415	349	152	158	35	100	100	0	0	0	0	0	0	0	0	0	0	0	0	0	0	0	0	0	0	0	0.787	0.799	0.798	0.796	1.348	0.788	0.894	0.000	0.000	0.000	0.000	0.000	0.000	0.000	0.000	0.000	0.000	0.000	0.000	0.000	0.000	80	508	2334	2272	-0.345	Error	Error	1028	1306	0	0	1009	1263	0	0	0	0
2	9	18	"CAR1"	"YPL111W"	7520	33480	100	725	720	192	64	68	30	100	100	0	674	685	176	151	155	35	100	100	0	0	0	0	0	0	0	0	0	0	0	0	0	0	0	0	0	0	0	1.264	1.228	1.197	1.246	1.343	1.222	0.878	0.000	0.000	0.000	0.000	0.000	0.000	0.000	0.000	0.000	0.000	0.000	0.000	0.000	0.000	80	513	1184	1190	0.338	Error	Error	661	523	0	0	656	534	0	0	0	0
2	10	18	""	"YPL033C"	7720	33480	100	284	288	76	62	65	19	100	100	0	462	468	112	150	155	35	100	100	0	0	0	0	0	0	0	0	0	0	0	0	0	0	0	0	0	0	0	0.712	0.711	0.708	0.720	1.340	0.682	0.828	0.000	0.000	0.000	0.000	0.000	0.000	0.000	0.000	0.000	0.000	0.000	0.000	0.000	0.000	80	505	534	544	-0.491	Error	Error	222	312	0	0	226	318	0	0	0	0
2	11	18	"DIG1"	"YPL049C"	7920	33480	100	389	408	95	60	63	20	100	100	0	585	601	142	150	155	37	100	100	0	0	0	0	0	0	0	0	0	0	0	0	0	0	0	0	0	0	0	0.756	0.772	0.787	0.780	1.299	0.750	0.868	0.000	0.000	0.000	0.000	0.000	0.000	0.000	0.000	0.000	0.000	0.000	0.000	0.000	0.000	80	497	764	799	-0.403	Error	Error	329	435	0	0	348	451	0	0	0	0
2	12	18	"VPS28"	"YPL065W"	8110	33480	100	273	290	80	68	92	106	98	47	0	481	496	123	158	167	56	100	97	0	0	0	0	0	0	0	0	0	0	0	0	0	0	0	0	0	0	0	0.635	0.657	0.639	0.666	1.408	0.642	0.833	0.000	0.000	0.000	0.000	0.000	0.000	0.000	0.000	0.000	0.000	0.000	0.000	0.000	0.000	80	460	528	560	-0.656	Error	Error	205	323	0	0	222	338	0	0	0	0
2	13	18	"RPS9A"	"YPL081W"	8310	33480	100	5419	5517	824	89	126	138	100	100	0	1279	1322	307	165	183	85	100	100	0	0	0	0	0	0	0	0	0	0	0	0	0	0	0	0	0	0	0	4.785	4.691	4.901	4.811	1.321	4.583	0.834	0.000	0.000	0.000	0.000	0.000	0.000	0.000	0.000	0.000	0.000	0.000	0.000	0.000	0.000	80	513	6444	6585	2.258	Error	Error	5330	1114	0	0	5428	1157	0	0	0	0
2	14	18	"MSY1"	"YPL097W"	8520	33480	100	500	520	127	93	117	124	100	96	0	574	581	140	172	206	418	41	0	0	0	0	0	0	0	0	0	0	0	0	0	0	0	0	0	0	0	0	1.012	1.044	1.059	1.068	1.349	1.020	0.840	0.000	0.000	0.000	0.000	0.000	0.000	0.000	0.000	0.000	0.000	0.000	0.000	0.000	0.000	80	521	809	836	0.018	Error	Error	407	402	0	0	427	409	0	0	0	0
2	15	18	""	"YPL113C"	8720	33480	110	348	337	64	84	95	88	100	91	0	425	424	82	172	207	428	2	0	0	0	0	0	0	0	0	0	0	0	0	0	0	0	0	0	0	0	0	1.043	1.004	0.967	1.058	1.635	0.205	0.476	0.000	0.000	0.000	0.000	0.000	0.000	0.000	0.000	0.000	0.000	0.000	0.000	0.000	0.000	80	568	517	505	0.061	Error	Error	264	253	0	0	253	252	0	0	0	0
2	16	18	""	"YPL035C"	8910	33480	90	358	350	62	72	77	31	100	100	0	591	601	123	164	176	78	100	100	0	0	0	0	0	0	0	0	0	0	0	0	0	0	0	0	0	0	0	0.670	0.636	0.620	0.647	1.339	0.572	0.807	0.000	0.000	0.000	0.000	0.000	0.000	0.000	0.000	0.000	0.000	0.000	0.000	0.000	0.000	52	414	713	715	-0.578	Error	Error	286	427	0	0	278	437	0	0	0	0
2	17	18	"ARL3"	"YPL051W"	9120	33480	100	525	513	135	62	66	26	100	100	0	734	717	207	152	162	68	100	97	0	0	0	0	0	0	0	0	0	0	0	0	0	0	0	0	0	0	0	0.796	0.798	0.792	0.821	1.340	0.721	0.879	0.000	0.000	0.000	0.000	0.000	0.000	0.000	0.000	0.000	0.000	0.000	0.000	0.000	0.000	80	526	1045	1016	-0.330	Error	Error	463	582	0	0	451	565	0	0	0	0
2	18	18	""	"YPL067C"	9310	33480	100	280	284	56	70	73	20	100	100	0	458	478	104	166	169	35	98	98	0	0	0	0	0	0	0	0	0	0	0	0	0	0	0	0	0	0	0	0.719	0.686	0.676	0.690	1.368	0.627	0.806	0.000	0.000	0.000	0.000	0.000	0.000	0.000	0.000	0.000	0.000	0.000	0.000	0.000	0.000	80	474	502	526	-0.476	Error	Error	210	292	0	0	214	312	0	0	0	0
2	19	18	"SEN54"	"YPL083C"	9520	33480	110	630	691	207	71	75	23	100	100	0	679	701	212	165	171	42	100	100	0	0	0	0	0	0	0	0	0	0	0	0	0	0	0	0	0	0	0	1.088	1.157	1.089	1.201	1.397	1.117	0.866	0.000	0.000	0.000	0.000	0.000	0.000	0.000	0.000	0.000	0.000	0.000	0.000	0.000	0.000	80	582	1073	1156	0.121	Error	Error	559	514	0	0	620	536	0	0	0	0
2	20	18	""	"YPL099C"	9720	33490	100	303	300	57	72	75	23	100	100	0	503	515	91	169	176	46	100	100	0	0	0	0	0	0	0	0	0	0	0	0	0	0	0	0	0	0	0	0.692	0.659	0.694	0.658	1.336	0.629	0.826	0.000	0.000	0.000	0.000	0.000	0.000	0.000	0.000	0.000	0.000	0.000	0.000	0.000	0.000	80	507	565	574	-0.532	Error	Error	231	334	0	0	228	346	0	0	0	0
2	21	18	"BEM3"	"YPL115C"	9920	33490	100	506	506	129	73	75	21	100	98	0	489	493	123	173	176	42	100	100	0	0	0	0	0	0	0	0	0	0	0	0	0	0	0	0	0	0	0	1.370	1.353	1.342	1.365	1.442	1.301	0.831	0.000	0.000	0.000	0.000	0.000	0.000	0.000	0.000	0.000	0.000	0.000	0.000	0.000	0.000	80	526	749	753	0.454	Error	Error	433	316	0	0	433	320	0	0	0	0
2	1	19	"EGD1"	"YPL037C"	5910	33670	100	15114	14775	3033	56	87	88	100	100	0	5290	5076	1150	136	150	78	100	100	0	0	0	0	0	0	0	0	0	0	0	0	0	0	0	0	0	0	0	2.922	2.980	2.942	3.003	1.163	2.960	0.945	0.000	0.000	0.000	0.000	0.000	0.000	0.000	0.000	0.000	0.000	0.000	0.000	0.000	0.000	80	526	20212	19659	1.547	Error	Error	15058	5154	0	0	14719	4940	0	0	0	0
2	2	19	"KTR6"	"YPL053C"	6120	33670	100	1589	1612	373	88	108	76	100	100	0	1713	1754	472	152	168	82	100	100	0	0	0	0	0	0	0	0	0	0	0	0	0	0	0	0	0	0	0	0.962	0.951	0.940	0.964	1.176	0.896	0.923	0.000	0.000	0.000	0.000	0.000	0.000	0.000	0.000	0.000	0.000	0.000	0.000	0.000	0.000	80	506	3062	3126	-0.057	Error	Error	1501	1561	0	0	1524	1602	0	0	0	0
2	3	19	"BTS1"	"YPL069C"	6320	33680	110	662	722	182	72	82	38	100	100	0	968	1005	249	149	156	42	100	100	0	0	0	0	0	0	0	0	0	0	0	0	0	0	0	0	0	0	0	0.720	0.759	0.755	0.763	1.237	0.733	0.884	0.000	0.000	0.000	0.000	0.000	0.000	0.000	0.000	0.000	0.000	0.000	0.000	0.000	0.000	80	527	1409	1506	-0.473	Error	Error	590	819	0	0	650	856	0	0	0	0
2	4	19	"SEC16"	"YPL085W"	6510	33680	80	305	294	110	61	64	20	100	98	0	417	399	108	144	147	30	96	96	0	0	0	0	0	0	0	0	0	0	0	0	0	0	0	0	0	0	0	0.894	0.914	0.905	0.947	1.930	0.926	0.815	0.000	0.000	0.000	0.000	0.000	0.000	0.000	0.000	0.000	0.000	0.000	0.000	0.000	0.000	52	340	517	488	-0.162	Error	Error	244	273	0	0	233	255	0	0	0	0
2	5	19	""	"YPL101W"	6710	33680	100	475	508	96	67	77	65	100	100	0	622	638	144	149	157	62	100	100	0	0	0	0	0	0	0	0	0	0	0	0	0	0	0	0	0	0	0	0.863	0.902	0.919	0.919	1.319	0.885	0.882	0.000	0.000	0.000	0.000	0.000	0.000	0.000	0.000	0.000	0.000	0.000	0.000	0.000	0.000	80	520	881	930	-0.213	Error	Error	408	473	0	0	441	489	0	0	0	0
2	6	19	"IDI1"	"YPL117C"	6910	33680	100	2945	2997	552	85	167	324	100	100	0	2279	2284	510	161	190	162	100	100	0	0	0	0	0	0	0	0	0	0	0	0	0	0	0	0	0	0	0	1.350	1.372	1.397	1.390	1.201	1.323	0.924	0.000	0.000	0.000	0.000	0.000	0.000	0.000	0.000	0.000	0.000	0.000	0.000	0.000	0.000	80	514	4978	5035	0.433	Error	Error	2860	2118	0	0	2912	2123	0	0	0	0
2	7	19	"RPS23B"	"YPR132W"	7110	33670	110	28368	26943	6473	100	185	343	100	100	0	3630	3452	942	164	195	171	100	98	0	0	0	0	0	0	0	0	0	0	0	0	0	0	0	0	0	0	0	8.156	8.164	8.210	8.358	1.201	8.158	0.946	0.000	0.000	0.000	0.000	0.000	0.000	0.000	0.000	0.000	0.000	0.000	0.000	0.000	0.000	80	556	31734	30131	3.028	Error	Error	28268	3466	0	0	26843	3288	0	0	0	0
2	8	19	""	"YPR148C"	7300	33680	100	1327	1279	258	80	101	111	100	100	0	1711	1679	399	152	164	73	100	100	0	0	0	0	0	0	0	0	0	0	0	0	0	0	0	0	0	0	0	0.800	0.785	0.767	0.795	1.270	0.724	0.905	0.000	0.000	0.000	0.000	0.000	0.000	0.000	0.000	0.000	0.000	0.000	0.000	0.000	0.000	80	513	2806	2726	-0.322	Error	Error	1247	1559	0	0	1199	1527	0	0	0	0
2	9	19	"KIM3"	"YPR164W"	7510	33680	90	293	321	100	74	81	28	100	100	0	449	468	162	158	162	39	100	96	0	0	0	0	0	0	0	0	0	0	0	0	0	0	0	0	0	0	0	0.753	0.797	0.854	0.856	1.519	0.664	0.785	0.000	0.000	0.000	0.000	0.000	0.000	0.000	0.000	0.000	0.000	0.000	0.000	0.000	0.000	52	396	510	557	-0.410	Error	Error	219	291	0	0	247	310	0	0	0	0
2	10	19	"AOS1"	"YPR180W"	7720	33680	100	498	495	102	62	67	24	100	100	0	744	759	167	149	153	38	100	100	0	0	0	0	0	0	0	0	0	0	0	0	0	0	0	0	0	0	0	0.733	0.710	0.698	0.717	1.244	0.671	0.908	0.000	0.000	0.000	0.000	0.000	0.000	0.000	0.000	0.000	0.000	0.000	0.000	0.000	0.000	80	483	1031	1043	-0.449	Error	Error	436	595	0	0	433	610	0	0	0	0
2	11	19	""	"YPR196W"	7920	33680	100	608	596	123	60	64	21	100	100	0	574	590	132	144	150	30	100	100	0	0	0	0	0	0	0	0	0	0	0	0	0	0	0	0	0	0	0	1.274	1.202	1.174	1.227	1.350	1.201	0.862	0.000	0.000	0.000	0.000	0.000	0.000	0.000	0.000	0.000	0.000	0.000	0.000	0.000	0.000	80	434	978	982	0.350	Error	Error	548	430	0	0	536	446	0	0	0	0
2	12	19	""	"EMPTY"	8110	33670	150	91	152	115	64	76	76	39	26	0	192	224	102	150	159	64	41	26	0	0	0	0	0	0	0	0	0	0	0	0	0	0	0	0	0	0	0	0.643	1.189	1.000	0.858	3.066	0.837	0.524	0.000	0.000	0.000	0.000	0.000	0.000	0.000	0.000	0.000	0.000	0.000	0.000	0.000	0.000	156	740	69	162	-0.637	Error	Error	27	42	0	0	88	74	0	0	-75	0
2	13	19	"MSS18"	"YPR134W"	8320	33680	100	298	302	66	69	75	28	100	100	0	529	556	133	153	159	41	100	98	0	0	0	0	0	0	0	0	0	0	0	0	0	0	0	0	0	0	0	0.609	0.578	0.595	0.591	1.302	0.537	0.851	0.000	0.000	0.000	0.000	0.000	0.000	0.000	0.000	0.000	0.000	0.000	0.000	0.000	0.000	80	473	605	636	-0.715	Error	Error	229	376	0	0	233	403	0	0	0	0
2	14	19	""	"YPR150W"	8510	33680	90	414	426	101	67	72	29	100	100	0	1257	1228	313	153	171	134	100	100	0	0	0	0	0	0	0	0	0	0	0	0	0	0	0	0	0	0	0	0.314	0.334	0.348	0.333	1.320	0.296	0.871	0.000	0.000	0.000	0.000	0.000	0.000	0.000	0.000	0.000	0.000	0.000	0.000	0.000	0.000	52	400	1451	1434	-1.670	Error	Error	347	1104	0	0	359	1075	0	0	0	0
2	15	19	"MRP2"	"YPR166C"	8710	33680	100	1843	1883	614	68	73	30	100	100	0	1869	1916	695	156	169	121	98	98	0	0	0	0	0	0	0	0	0	0	0	0	0	0	0	0	0	0	0	1.036	1.031	1.054	1.066	1.311	0.980	0.920	0.000	0.000	0.000	0.000	0.000	0.000	0.000	0.000	0.000	0.000	0.000	0.000	0.000	0.000	80	499	3488	3575	0.051	Error	Error	1775	1713	0	0	1815	1760	0	0	0	0
2	16	19	"SMX3"	"YPR182W"	8910	33680	90	584	613	181	63	67	24	100	100	0	566	565	154	150	156	40	100	98	0	0	0	0	0	0	0	0	0	0	0	0	0	0	0	0	0	0	0	1.252	1.325	1.337	1.352	1.330	1.231	0.861	0.000	0.000	0.000	0.000	0.000	0.000	0.000	0.000	0.000	0.000	0.000	0.000	0.000	0.000	52	406	937	965	0.325	Error	Error	521	416	0	0	550	415	0	0	0	0
2	17	19	"SGE1"	"YPR198W"	9110	33690	100	180	179	40	63	64	22	98	95	0	741	727	177	151	156	39	100	100	0	0	0	0	0	0	0	0	0	0	0	0	0	0	0	0	0	0	0	0.198	0.201	0.194	0.196	1.577	0.178	0.691	0.000	0.000	0.000	0.000	0.000	0.000	0.000	0.000	0.000	0.000	0.000	0.000	0.000	0.000	80	462	707	692	-2.334	Error	Error	117	590	0	0	116	576	0	0	0	0
2	18	19	""	"EMPTY"	9310	33680	150	73	80	34	66	68	20	29	14	0	168	188	67	157	160	33	35	18	0	0	0	0	0	0	0	0	0	0	0	0	0	0	0	0	0	0	0	0.636	0.452	0.529	0.467	3.097	0.360	0.247	0.000	0.000	0.000	0.000	0.000	0.000	0.000	0.000	0.000	0.000	0.000	0.000	0.000	0.000	156	780	18	45	-0.652	Error	Error	7	11	0	0	14	31	0	0	-75	0
2	19	19	""	"YPR136C"	9510	33690	90	349	351	89	63	65	18	100	100	0	381	400	102	153	157	32	100	98	0	0	0	0	0	0	0	0	0	0	0	0	0	0	0	0	0	0	0	1.254	1.166	1.179	1.216	1.577	1.100	0.735	0.000	0.000	0.000	0.000	0.000	0.000	0.000	0.000	0.000	0.000	0.000	0.000	0.000	0.000	52	382	514	535	0.327	Error	Error	286	228	0	0	288	247	0	0	0	0
2	20	19	""	"YPR152C"	9710	33690	100	367	369	77	64	66	17	100	100	0	438	434	96	155	158	32	100	100	0	0	0	0	0	0	0	0	0	0	0	0	0	0	0	0	0	0	0	1.071	1.093	1.051	1.133	1.493	1.045	0.813	0.000	0.000	0.000	0.000	0.000	0.000	0.000	0.000	0.000	0.000	0.000	0.000	0.000	0.000	80	491	586	584	0.099	Error	Error	303	283	0	0	305	279	0	0	0	0
2	21	19	"NUT2"	"YPR168W"	9920	33690	80	190	196	50	61	63	16	100	100	0	338	338	89	152	155	32	100	96	0	0	0	0	0	0	0	0	0	0	0	0	0	0	0	0	0	0	0	0.694	0.726	0.734	0.756	1.688	0.610	0.650	0.000	0.000	0.000	0.000	0.000	0.000	0.000	0.000	0.000	0.000	0.000	0.000	0.000	0.000	52	326	315	321	-0.528	Error	Error	129	186	0	0	135	186	0	0	0	0
2	1	20	""	"YPR184W"	5910	33870	90	430	447	150	47	49	16	100	100	0	1152	1266	513	128	134	43	100	100	0	0	0	0	0	0	0	0	0	0	0	0	0	0	0	0	0	0	0	0.374	0.351	0.376	0.361	1.368	0.280	0.846	0.000	0.000	0.000	0.000	0.000	0.000	0.000	0.000	0.000	0.000	0.000	0.000	0.000	0.000	52	420	1407	1538	-1.419	Error	Error	383	1024	0	0	400	1138	0	0	0	0
2	2	20	"ARR2"	"YPR200C"	6130	33870	100	123	125	31	50	53	17	96	92	0	1010	1000	303	132	135	27	100	100	0	0	0	0	0	0	0	0	0	0	0	0	0	0	0	0	0	0	0	0.083	0.086	0.086	0.084	1.604	0.081	0.754	0.000	0.000	0.000	0.000	0.000	0.000	0.000	0.000	0.000	0.000	0.000	0.000	0.000	0.000	80	483	951	943	-3.588	Error	Error	73	878	0	0	75	868	0	0	0	0
2	3	20	""	"EMPTY"	6310	33870	150	52	59	26	51	59	70	3	0	0	146	167	115	134	144	61	16	5	0	0	0	0	0	0	0	0	0	0	0	0	0	0	0	0	0	0	0	0.083	0.242	0.424	0.434	3.150	0.188	0.385	0.000	0.000	0.000	0.000	0.000	0.000	0.000	0.000	0.000	0.000	0.000	0.000	0.000	0.000	156	921	13	41	-3.585	Error	Error	1	12	0	0	8	33	0	0	-75	0
2	4	20	"MEP3"	"YPR138C"	6500	33870	90	2635	2606	445	52	97	289	100	100	0	2881	2811	695	139	221	471	100	100	0	0	0	0	0	0	0	0	0	0	0	0	0	0	0	0	0	0	0	0.942	0.956	0.921	0.977	1.213	0.904	0.927	0.000	0.000	0.000	0.000	0.000	0.000	0.000	0.000	0.000	0.000	0.000	0.000	0.000	0.000	52	396	5325	5226	-0.086	Error	Error	2583	2742	0	0	2554	2672	0	0	0	0
2	5	20	""	"YPR154W"	6710	33880	100	948	890	236	57	84	229	97	93	0	815	797	196	145	190	355	91	42	0	0	0	0	0	0	0	0	0	0	0	0	0	0	0	0	0	0	0	1.330	1.278	1.280	1.296	1.240	1.238	0.925	0.000	0.000	0.000	0.000	0.000	0.000	0.000	0.000	0.000	0.000	0.000	0.000	0.000	0.000	80	540	1561	1485	0.411	Error	Error	891	670	0	0	833	652	0	0	0	0
2	6	20	""	"YPR170C"	6920	33880	100	2370	2305	925	61	64	18	100	100	0	1724	1689	700	147	149	28	100	100	0	0	0	0	0	0	0	0	0	0	0	0	0	0	0	0	0	0	0	1.464	1.455	1.433	1.489	1.273	1.417	0.933	0.000	0.000	0.000	0.000	0.000	0.000	0.000	0.000	0.000	0.000	0.000	0.000	0.000	0.000	80	519	3886	3786	0.550	Error	Error	2309	1577	0	0	2244	1542	0	0	0	0
2	7	20	"PZF1"	"YPR186C"	7110	33880	100	468	471	104	63	72	32	100	100	0	567	564	153	147	152	39	100	100	0	0	0	0	0	0	0	0	0	0	0	0	0	0	0	0	0	0	0	0.964	0.978	0.955	1.023	1.413	0.918	0.845	0.000	0.000	0.000	0.000	0.000	0.000	0.000	0.000	0.000	0.000	0.000	0.000	0.000	0.000	80	518	825	825	-0.052	Error	Error	405	420	0	0	408	417	0	0	0	0
2	8	20	""	"YPR202W"	7310	33880	100	558	565	109	58	62	22	100	100	0	988	980	208	141	143	29	100	100	0	0	0	0	0	0	0	0	0	0	0	0	0	0	0	0	0	0	0	0.590	0.604	0.619	0.610	1.277	0.571	0.897	0.000	0.000	0.000	0.000	0.000	0.000	0.000	0.000	0.000	0.000	0.000	0.000	0.000	0.000	80	497	1347	1346	-0.760	Error	Error	500	847	0	0	507	839	0	0	0	0
2	9	20	""	"EMPTY"	7510	33870	150	63	72	33	58	63	24	21	11	0	160	172	73	142	146	31	30	16	0	0	0	0	0	0	0	0	0	0	0	0	0	0	0	0	0	0	0	0.278	0.467	0.594	0.584	2.925	0.384	0.315	0.000	0.000	0.000	0.000	0.000	0.000	0.000	0.000	0.000	0.000	0.000	0.000	0.000	0.000	156	916	23	44	-1.848	Error	Error	5	18	0	0	14	30	0	0	-75	0
2	10	20	"EMPTY"	"EMPTY"	7710	33870	150	51	51	12	56	61	22	2	0	0	133	136	24	143	147	35	3	1	0	0	0	0	0	0	0	0	0	0	0	0	0	0	0	0	0	0	0	0.500	0.714	0.507	0.495	3.397	0.187	0.064	0.000	0.000	0.000	0.000	0.000	0.000	0.000	0.000	0.000	0.000	0.000	0.000	0.000	0.000	156	842	-15	-12	-1.000	Error	Error	-5	-10	0	0	-5	-7	0	0	-75	0
2	11	20	"EMPTY"	"EMPTY"	7910	33870	150	58	58	14	55	58	19	14	1	0	137	139	26	139	144	30	11	0	0	0	0	0	0	0	0	0	0	0	0	0	0	0	0	0	0	0	0	-1.500	100000.000	0.641	0.619	3.159	0.341	0.152	0.000	0.000	0.000	0.000	0.000	0.000	0.000	0.000	0.000	0.000	0.000	0.000	0.000	0.000	156	812	1	3	Error	Error	Error	3	-2	0	0	3	0	0	0	-75	0
2	12	20	"EMPTY"	"EMPTY"	8110	33870	150	55	54	11	53	56	18	7	0	0	136	137	20	137	142	50	0	0	0	0	0	0	0	0	0	0	0	0	0	0	0	0	0	0	0	0	0	-2.000	100000.000	0.577	0.572	3.828	0.159	0.222	0.000	0.000	0.000	0.000	0.000	0.000	0.000	0.000	0.000	0.000	0.000	0.000	0.000	0.000	156	793	1	1	Error	Error	Error	2	-1	0	0	1	0	0	0	-75	0
2	13	20	"EMPTY"	"EMPTY"	8310	33880	150	56	57	15	55	58	18	12	3	0	138	138	23	138	145	52	1	0	0	0	0	0	0	0	0	0	0	0	0	0	0	0	0	0	0	0	0	100000.000	100000.000	0.627	0.611	3.554	0.220	0.092	0.000	0.000	0.000	0.000	0.000	0.000	0.000	0.000	0.000	0.000	0.000	0.000	0.000	0.000	156	848	1	2	16.610	Error	Error	1	0	0	0	2	0	0	0	-75	0
2	14	20	"EMPTY"	"EMPTY"	8510	33880	150	58	60	16	56	58	20	18	1	0	143	145	24	140	148	82	0	0	0	0	0	0	0	0	0	0	0	0	0	0	0	0	0	0	0	0	0	0.667	0.800	0.678	0.689	3.391	0.189	0.056	0.000	0.000	0.000	0.000	0.000	0.000	0.000	0.000	0.000	0.000	0.000	0.000	0.000	0.000	156	871	5	9	-0.585	Error	Error	2	3	0	0	4	5	0	0	-75	0
2	15	20	"EMPTY"	"EMPTY"	8710	33880	150	59	59	15	55	57	16	17	2	0	141	145	30	139	142	30	13	3	0	0	0	0	0	0	0	0	0	0	0	0	0	0	0	0	0	0	0	2.000	0.667	0.600	0.633	3.625	0.130	0.030	0.000	0.000	0.000	0.000	0.000	0.000	0.000	0.000	0.000	0.000	0.000	0.000	0.000	0.000	156	862	6	10	1.000	Error	Error	4	2	0	0	4	6	0	0	-75	0
2	16	20	"EMPTY"	"EMPTY"	8910	33880	150	59	60	15	55	57	17	20	1	0	144	145	27	139	142	27	17	6	0	0	0	0	0	0	0	0	0	0	0	0	0	0	0	0	0	0	0	0.800	0.833	0.545	0.541	3.638	0.141	0.016	0.000	0.000	0.000	0.000	0.000	0.000	0.000	0.000	0.000	0.000	0.000	0.000	0.000	0.000	156	871	9	11	-0.322	Error	Error	4	5	0	0	5	6	0	0	-75	0
2	17	20	"EMPTY"	"EMPTY"	9110	33880	150	60	62	16	57	58	17	18	3	0	148	147	28	142	145	31	14	3	0	0	0	0	0	0	0	0	0	0	0	0	0	0	0	0	0	0	0	0.500	1.000	0.522	0.537	3.740	0.096	0.014	0.000	0.000	0.000	0.000	0.000	0.000	0.000	0.000	0.000	0.000	0.000	0.000	0.000	0.000	156	826	9	10	-1.000	Error	Error	3	6	0	0	5	5	0	0	-75	0
2	18	20	"EMPTY"	"EMPTY"	9310	33880	150	58	59	14	59	60	15	14	2	0	144	144	25	146	148	29	9	1	0	0	0	0	0	0	0	0	0	0	0	0	0	0	0	0	0	0	0	0.500	0.000	0.613	0.621	4.001	0.141	0.038	0.000	0.000	0.000	0.000	0.000	0.000	0.000	0.000	0.000	0.000	0.000	0.000	0.000	0.000	156	799	-3	-2	-1.000	Error	Error	-1	-2	0	0	0	-2	0	0	-75	0
2	19	20	"EMPTY"	"EMPTY"	9510	33880	150	59	60	14	59	60	14	18	1	0	146	147	24	146	148	28	10	3	0	0	0	0	0	0	0	0	0	0	0	0	0	0	0	0	0	0	0	0.000	1.000	0.625	0.620	3.680	0.156	0.040	0.000	0.000	0.000	0.000	0.000	0.000	0.000	0.000	0.000	0.000	0.000	0.000	0.000	0.000	156	840	0	2	Error	Error	Error	0	0	0	0	1	1	0	0	-75	0
2	20	20	"EMPTY"	"EMPTY"	9710	33880	150	57	59	14	58	60	15	17	1	0	144	150	31	145	147	27	18	3	0	0	0	0	0	0	0	0	0	0	0	0	0	0	0	0	0	0	0	1.000	0.200	0.618	0.573	3.828	0.159	0.058	0.000	0.000	0.000	0.000	0.000	0.000	0.000	0.000	0.000	0.000	0.000	0.000	0.000	0.000	156	845	-2	6	0.000	Error	Error	-1	-1	0	0	1	5	0	0	-75	0
2	21	20	"EMPTY"	"EMPTY"	9910	33880	150	57	59	13	58	60	15	12	0	0	139	139	26	146	148	28	8	1	0	0	0	0	0	0	0	0	0	0	0	0	0	0	0	0	0	0	0	0.143	-0.143	0.449	0.473	4.183	0.154	0.044	0.000	0.000	0.000	0.000	0.000	0.000	0.000	0.000	0.000	0.000	0.000	0.000	0.000	0.000	156	1016	-8	-6	-2.807	Error	Error	-1	-7	0	0	1	-7	0	0	-75	0
3	1	1	"PET112"	"YBL080C"	10460	30120	100	450	418	214	61	64	18	93	90	0	569	533	313	142	145	29	81	77	0	0	0	0	0	0	0	0	0	0	0	0	0	0	0	0	0	0	0	0.911	0.913	0.891	1.011	2.223	0.767	0.802	0.000	0.000	0.000	0.000	0.000	0.000	0.000	0.000	0.000	0.000	0.000	0.000	0.000	0.000	80	516	816	748	-0.134	Error	Error	389	427	0	0	357	391	0	0	0	0
3	2	1	""	"YBL096C"	10660	30120	100	1306	1214	404	65	68	20	100	100	0	1519	1459	579	150	154	35	97	97	0	0	0	0	0	0	0	0	0	0	0	0	0	0	0	0	0	0	0	0.907	0.878	0.870	0.952	1.611	0.815	0.869	0.000	0.000	0.000	0.000	0.000	0.000	0.000	0.000	0.000	0.000	0.000	0.000	0.000	0.000	80	504	2610	2458	-0.142	Error	Error	1241	1369	0	0	1149	1309	0	0	0	0
3	3	1	""	"YBL111C"	10850	30120	100	521	493	204	71	72	18	100	100	0	880	821	382	155	159	32	95	93	0	0	0	0	0	0	0	0	0	0	0	0	0	0	0	0	0	0	0	0.621	0.634	0.643	0.720	1.838	0.545	0.794	0.000	0.000	0.000	0.000	0.000	0.000	0.000	0.000	0.000	0.000	0.000	0.000	0.000	0.000	80	510	1175	1088	-0.688	Error	Error	450	725	0	0	422	666	0	0	0	0
3	4	1	""	"YBR012W-B"	11050	30120	90	231	230	103	69	73	28	88	78	0	1714	1664	1024	153	196	260	78	78	0	0	0	0	0	0	0	0	0	0	0	0	0	0	0	0	0	0	0	0.104	0.107	0.109	0.117	1.862	0.096	0.783	0.000	0.000	0.000	0.000	0.000	0.000	0.000	0.000	0.000	0.000	0.000	0.000	0.000	0.000	52	420	1723	1672	-3.268	Error	Error	162	1561	0	0	161	1511	0	0	0	0
3	5	1	""	"YBR028C"	11270	30130	100	473	452	186	71	74	22	100	100	0	560	577	258	162	168	41	90	87	0	0	0	0	0	0	0	0	0	0	0	0	0	0	0	0	0	0	0	1.010	0.918	0.927	0.978	1.490	0.856	0.855	0.000	0.000	0.000	0.000	0.000	0.000	0.000	0.000	0.000	0.000	0.000	0.000	0.000	0.000	80	517	800	796	0.014	Error	Error	402	398	0	0	381	415	0	0	0	0
3	6	1	"TCM62"	"YBR044C"	11460	30130	100	888	882	439	74	77	26	97	96	0	1355	1317	738	160	168	49	92	87	0	0	0	0	0	0	0	0	0	0	0	0	0	0	0	0	0	0	0	0.681	0.698	0.706	0.846	2.066	0.652	0.893	0.000	0.000	0.000	0.000	0.000	0.000	0.000	0.000	0.000	0.000	0.000	0.000	0.000	0.000	80	494	2009	1965	-0.554	Error	Error	814	1195	0	0	808	1157	0	0	0	0
3	7	1	"RHK1"	"YBL082C"	11650	30120	110	883	835	268	73	77	24	97	97	0	1019	974	345	160	169	64	93	92	0	0	0	0	0	0	0	0	0	0	0	0	0	0	0	0	0	0	0	0.943	0.936	0.911	0.987	1.752	0.926	0.889	0.000	0.000	0.000	0.000	0.000	0.000	0.000	0.000	0.000	0.000	0.000	0.000	0.000	0.000	80	580	1669	1576	-0.085	Error	Error	810	859	0	0	762	814	0	0	0	0
3	8	1	""	"YBL098W"	11850	30120	110	980	950	309	73	84	84	98	97	0	922	891	317	163	180	109	93	92	0	0	0	0	0	0	0	0	0	0	0	0	0	0	0	0	0	0	0	1.195	1.205	1.172	1.271	1.728	1.274	0.829	0.000	0.000	0.000	0.000	0.000	0.000	0.000	0.000	0.000	0.000	0.000	0.000	0.000	0.000	80	590	1666	1605	0.257	Error	Error	907	759	0	0	877	728	0	0	0	0
3	9	1	""	"YBL113C"	12050	30120	110	1220	1184	412	74	87	93	98	93	0	1776	1762	750	165	190	191	93	91	0	0	0	0	0	0	0	0	0	0	0	0	0	0	0	0	0	0	0	0.711	0.695	0.687	0.712	2.048	0.658	0.877	0.000	0.000	0.000	0.000	0.000	0.000	0.000	0.000	0.000	0.000	0.000	0.000	0.000	0.000	80	590	2757	2707	-0.491	Error	Error	1146	1611	0	0	1110	1597	0	0	0	0
3	10	1	""	"YBR014C"	12250	30120	110	732	683	243	74	83	68	100	97	0	1241	1177	382	163	190	179	95	92	0	0	0	0	0	0	0	0	0	0	0	0	0	0	0	0	0	0	0	0.610	0.601	0.619	0.625	1.705	0.588	0.889	0.000	0.000	0.000	0.000	0.000	0.000	0.000	0.000	0.000	0.000	0.000	0.000	0.000	0.000	80	598	1736	1623	-0.712	Error	Error	658	1078	0	0	609	1014	0	0	0	0
3	11	1	""	"YBR030W"	12460	30120	110	480	511	229	75	84	42	95	93	0	517	655	377	163	183	97	91	82	0	0	0	0	0	0	0	0	0	0	0	0	0	0	0	0	0	0	0	1.144	0.886	1.012	0.941	1.735	0.803	0.805	0.000	0.000	0.000	0.000	0.000	0.000	0.000	0.000	0.000	0.000	0.000	0.000	0.000	0.000	80	563	759	928	0.194	Error	Error	405	354	0	0	436	492	0	0	0	0
3	12	1	"ZTA1"	"YBR046C"	12640	30130	100	164	171	48	74	83	34	92	70	0	340	427	226	162	168	49	92	82	0	0	0	0	0	0	0	0	0	0	0	0	0	0	0	0	0	0	0	0.506	0.366	0.429	0.414	1.907	0.261	0.554	0.000	0.000	0.000	0.000	0.000	0.000	0.000	0.000	0.000	0.000	0.000	0.000	0.000	0.000	80	492	268	362	-0.984	Error	Error	90	178	0	0	97	265	0	0	0	0
3	13	1	"CDC27"	"YBL084C"	12840	30130	100	1764	1703	377	78	84	28	100	98	0	2132	2043	523	161	172	54	97	97	0	0	0	0	0	0	0	0	0	0	0	0	0	0	0	0	0	0	0	0.855	0.863	0.859	0.873	1.228	0.842	0.904	0.000	0.000	0.000	0.000	0.000	0.000	0.000	0.000	0.000	0.000	0.000	0.000	0.000	0.000	80	518	3657	3507	-0.225	Error	Error	1686	1971	0	0	1625	1882	0	0	0	0
3	14	1	""	"YBL100C"	13050	30130	100	3178	3062	851	86	123	206	100	100	0	2377	2281	705	178	224	261	98	96	0	0	0	0	0	0	0	0	0	0	0	0	0	0	0	0	0	0	0	1.406	1.415	1.408	1.507	1.698	1.397	0.882	0.000	0.000	0.000	0.000	0.000	0.000	0.000	0.000	0.000	0.000	0.000	0.000	0.000	0.000	80	526	5291	5079	0.492	Error	Error	3092	2199	0	0	2976	2103	0	0	0	0
3	15	1	"RER2"	"YBR002C"	13250	30130	110	1553	1529	326	88	120	196	100	98	0	1177	1164	214	175	216	249	98	97	0	0	0	0	0	0	0	0	0	0	0	0	0	0	0	0	0	0	0	1.462	1.457	1.433	1.455	1.193	1.457	0.872	0.000	0.000	0.000	0.000	0.000	0.000	0.000	0.000	0.000	0.000	0.000	0.000	0.000	0.000	80	580	2467	2430	0.548	Error	Error	1465	1002	0	0	1441	989	0	0	0	0
3	16	1	""	"YBR016W"	13440	30130	100	2241	2183	426	91	101	38	100	100	0	1532	1502	326	177	186	50	97	97	0	0	0	0	0	0	0	0	0	0	0	0	0	0	0	0	0	0	0	1.587	1.579	1.581	1.699	1.609	1.561	0.898	0.000	0.000	0.000	0.000	0.000	0.000	0.000	0.000	0.000	0.000	0.000	0.000	0.000	0.000	80	518	3505	3417	0.666	Error	Error	2150	1355	0	0	2092	1325	0	0	0	0
3	17	1	""	"YBR032W"	13640	30130	100	1927	1845	461	90	100	36	100	100	0	796	755	206	178	189	55	96	92	0	0	0	0	0	0	0	0	0	0	0	0	0	0	0	0	0	0	0	2.972	3.042	2.942	3.230	1.548	3.011	0.859	0.000	0.000	0.000	0.000	0.000	0.000	0.000	0.000	0.000	0.000	0.000	0.000	0.000	0.000	80	526	2455	2332	1.572	Error	Error	1837	618	0	0	1755	577	0	0	0	0
3	18	1	"RPS11B"	"YBR048W"	13850	30130	110	3441	3403	1405	76	99	176	100	95	0	848	809	310	166	180	85	91	90	0	0	0	0	0	0	0	0	0	0	0	0	0	0	0	0	0	0	0	4.934	5.174	4.904	5.052	1.563	5.333	0.865	0.000	0.000	0.000	0.000	0.000	0.000	0.000	0.000	0.000	0.000	0.000	0.000	0.000	0.000	80	598	4047	3970	2.303	Error	Error	3365	682	0	0	3327	643	0	0	0	0
3	19	1	""	"YBL086C"	14050	30130	110	463	469	151	74	96	177	92	63	0	709	750	270	167	180	83	95	95	0	0	0	0	0	0	0	0	0	0	0	0	0	0	0	0	0	0	0	0.718	0.678	0.671	0.672	1.426	0.613	0.828	0.000	0.000	0.000	0.000	0.000	0.000	0.000	0.000	0.000	0.000	0.000	0.000	0.000	0.000	80	590	931	978	-0.479	Error	Error	389	542	0	0	395	583	0	0	0	0
3	20	1	""	"YBL101W-A"	14250	30130	110	9609	8788	2081	77	125	432	100	100	0	65535	57916	16308	182	879	5674	97	95	60	0	0	0	0	0	0	0	0	0	0	0	0	0	0	0	0	0	0	0.146	0.151	0.150	0.160	1.460	0.141	0.935	0.000	0.000	0.000	0.000	0.000	0.000	0.000	0.000	0.000	0.000	0.000	0.000	0.000	0.000	80	599	74885	66445	-2.777	Error	Error	9532	65353	0	0	8711	57734	0	0	0	0
3	21	1	""	"YBR004C"	14460	30130	110	1646	1637	674	74	117	322	92	86	0	1717	1679	712	168	678	4552	0	0	0	0	0	0	0	0	0	0	0	0	0	0	0	0	0	0	0	0	0	1.015	1.034	1.029	1.078	1.572	1.028	0.885	0.000	0.000	0.000	0.000	0.000	0.000	0.000	0.000	0.000	0.000	0.000	0.000	0.000	0.000	80	620	3121	3074	0.021	Error	Error	1572	1549	0	0	1563	1511	0	0	0	0
3	1	2	"GAL7"	"YBR018C"	10450	30310	110	194	184	50	65	71	26	92	87	0	565	536	153	148	161	76	92	90	0	0	0	0	0	0	0	0	0	0	0	0	0	0	0	0	0	0	0	0.309	0.307	0.321	0.302	1.439	0.287	0.789	0.000	0.000	0.000	0.000	0.000	0.000	0.000	0.000	0.000	0.000	0.000	0.000	0.000	0.000	80	578	546	507	-1.693	Error	Error	129	417	0	0	119	388	0	0	-100	0
3	2	2	"HMT1"	"YBR034C"	10640	30320	110	2362	2244	499	68	88	151	100	100	0	1369	1361	339	152	183	172	98	97	0	0	0	0	0	0	0	0	0	0	0	0	0	0	0	0	0	0	0	1.885	1.800	1.841	1.847	1.304	1.749	0.904	0.000	0.000	0.000	0.000	0.000	0.000	0.000	0.000	0.000	0.000	0.000	0.000	0.000	0.000	80	567	3511	3385	0.915	Error	Error	2294	1217	0	0	2176	1209	0	0	0	0
3	3	2	"REG2"	"YBR050C"	10850	30320	110	689	622	201	75	92	128	92	87	0	849	769	278	162	185	142	88	85	0	0	0	0	0	0	0	0	0	0	0	0	0	0	0	0	0	0	0	0.894	0.901	0.866	0.941	1.523	0.827	0.890	0.000	0.000	0.000	0.000	0.000	0.000	0.000	0.000	0.000	0.000	0.000	0.000	0.000	0.000	80	578	1301	1154	-0.162	Error	Error	614	687	0	0	547	607	0	0	0	0
3	4	2	""	"YCL044C"	11040	30320	100	209	203	42	73	77	29	96	95	0	338	347	111	159	171	71	91	61	0	0	0	0	0	0	0	0	0	0	0	0	0	0	0	0	0	0	0	0.760	0.691	0.660	0.765	1.791	0.566	0.635	0.000	0.000	0.000	0.000	0.000	0.000	0.000	0.000	0.000	0.000	0.000	0.000	0.000	0.000	80	512	315	318	-0.396	Error	Error	136	179	0	0	130	188	0	0	0	0
3	5	2	""	"YCL060C"	11250	30320	110	648	567	214	79	89	63	90	87	0	1079	944	427	172	192	133	86	82	0	0	0	0	0	0	0	0	0	0	0	0	0	0	0	0	0	0	0	0.627	0.632	0.606	0.572	1.927	0.570	0.900	0.000	0.000	0.000	0.000	0.000	0.000	0.000	0.000	0.000	0.000	0.000	0.000	0.000	0.000	80	582	1476	1260	-0.673	Error	Error	569	907	0	0	488	772	0	0	0	0
3	6	2	""	"YCLX03C"	11450	30320	100	428	409	113	84	95	66	93	93	0	680	638	201	175	207	149	88	83	0	0	0	0	0	0	0	0	0	0	0	0	0	0	0	0	0	0	0	0.681	0.702	0.684	0.717	1.539	0.597	0.812	0.000	0.000	0.000	0.000	0.000	0.000	0.000	0.000	0.000	0.000	0.000	0.000	0.000	0.000	80	504	849	788	-0.554	Error	Error	344	505	0	0	325	463	0	0	0	0
3	7	2	""	"YCR007C"	11650	30320	110	687	650	184	83	88	36	100	100	0	1821	1733	583	176	204	136	97	93	0	0	0	0	0	0	0	0	0	0	0	0	0	0	0	0	0	0	0	0.367	0.364	0.361	0.390	1.494	0.342	0.899	0.000	0.000	0.000	0.000	0.000	0.000	0.000	0.000	0.000	0.000	0.000	0.000	0.000	0.000	80	558	2249	2124	-1.445	Error	Error	604	1645	0	0	567	1557	0	0	0	0
3	8	2	""	"YCR022C"	11840	30320	110	2093	2125	286	85	98	60	100	100	0	2354	2353	337	182	209	136	100	100	0	0	0	0	0	0	0	0	0	0	0	0	0	0	0	0	0	0	0	0.924	0.940	0.942	0.942	1.147	0.913	0.896	0.000	0.000	0.000	0.000	0.000	0.000	0.000	0.000	0.000	0.000	0.000	0.000	0.000	0.000	80	566	4180	4211	-0.113	Error	Error	2008	2172	0	0	2040	2171	0	0	0	0
3	9	2	"RBK1"	"YCR036W"	12050	30320	110	1137	1122	286	84	96	49	100	100	0	1578	1560	402	182	200	119	97	97	0	0	0	0	0	0	0	0	0	0	0	0	0	0	0	0	0	0	0	0.754	0.753	0.761	0.786	1.706	0.721	0.881	0.000	0.000	0.000	0.000	0.000	0.000	0.000	0.000	0.000	0.000	0.000	0.000	0.000	0.000	80	557	2449	2416	-0.407	Error	Error	1053	1396	0	0	1038	1378	0	0	0	0
3	10	2	""	"YCL046W"	12260	30320	100	139	160	71	76	79	23	85	65	0	271	294	108	171	180	72	66	26	0	0	0	0	0	0	0	0	0	0	0	0	0	0	0	0	0	0	0	0.630	0.683	0.542	0.640	2.255	0.570	0.575	0.000	0.000	0.000	0.000	0.000	0.000	0.000	0.000	0.000	0.000	0.000	0.000	0.000	0.000	80	478	163	207	-0.667	Error	Error	63	100	0	0	84	123	0	0	0	0
3	11	2	""	"YCL062W"	12440	30320	120	568	547	125	77	90	46	99	98	0	590	570	137	171	180	51	96	94	0	0	0	0	0	0	0	0	0	0	0	0	0	0	0	0	0	0	0	1.172	1.178	1.162	1.237	1.510	1.135	0.851	0.000	0.000	0.000	0.000	0.000	0.000	0.000	0.000	0.000	0.000	0.000	0.000	0.000	0.000	120	595	910	869	0.229	Error	Error	491	419	0	0	470	399	0	0	0	0
3	12	2	""	"YCLX05C"	12630	30320	110	2186	2155	344	96	108	50	100	100	0	2135	2058	502	184	194	57	97	97	0	0	0	0	0	0	0	0	0	0	0	0	0	0	0	0	0	0	0	1.071	1.099	1.058	1.186	1.718	1.033	0.904	0.000	0.000	0.000	0.000	0.000	0.000	0.000	0.000	0.000	0.000	0.000	0.000	0.000	0.000	80	547	4041	3933	0.099	Error	Error	2090	1951	0	0	2059	1874	0	0	0	0
3	13	2	"RVS161"	"YCR009C"	12850	30320	110	1959	2009	685	86	101	69	98	96	0	3050	3145	1145	182	217	219	96	96	0	0	0	0	0	0	0	0	0	0	0	0	0	0	0	0	0	0	0	0.653	0.649	0.660	0.679	1.400	0.601	0.900	0.000	0.000	0.000	0.000	0.000	0.000	0.000	0.000	0.000	0.000	0.000	0.000	0.000	0.000	80	596	4741	4886	-0.615	Error	Error	1873	2868	0	0	1923	2963	0	0	0	0
3	14	2	""	"YCR024C"	13050	30330	110	887	836	204	85	100	70	98	97	0	1069	1021	288	187	218	208	93	91	0	0	0	0	0	0	0	0	0	0	0	0	0	0	0	0	0	0	0	0.909	0.900	0.902	0.944	1.554	0.841	0.850	0.000	0.000	0.000	0.000	0.000	0.000	0.000	0.000	0.000	0.000	0.000	0.000	0.000	0.000	80	558	1684	1585	-0.137	Error	Error	802	882	0	0	751	834	0	0	0	0
3	15	2	"BUD5"	"YCR038C"	13240	30330	100	773	743	139	83	88	29	100	100	0	1055	1052	198	177	182	39	100	100	0	0	0	0	0	0	0	0	0	0	0	0	0	0	0	0	0	0	0	0.786	0.754	0.755	0.757	1.199	0.720	0.894	0.000	0.000	0.000	0.000	0.000	0.000	0.000	0.000	0.000	0.000	0.000	0.000	0.000	0.000	80	506	1568	1535	-0.348	Error	Error	690	878	0	0	660	875	0	0	0	0
3	16	2	""	"YCL048W"	13440	30330	90	190	219	95	81	83	23	100	98	0	327	380	157	178	184	53	92	71	0	0	0	0	0	0	0	0	0	0	0	0	0	0	0	0	0	0	0	0.732	0.683	0.736	0.752	1.872	0.555	0.669	0.000	0.000	0.000	0.000	0.000	0.000	0.000	0.000	0.000	0.000	0.000	0.000	0.000	0.000	52	420	258	340	-0.451	Error	Error	109	149	0	0	138	202	0	0	0	0
3	17	2	"CHA1"	"YCL064C"	13640	30330	110	413	397	115	84	89	30	97	96	0	489	470	145	182	195	65	90	86	0	0	0	0	0	0	0	0	0	0	0	0	0	0	0	0	0	0	0	1.072	1.087	1.065	1.058	1.423	0.984	0.774	0.000	0.000	0.000	0.000	0.000	0.000	0.000	0.000	0.000	0.000	0.000	0.000	0.000	0.000	80	602	636	601	0.100	Error	Error	329	307	0	0	313	288	0	0	0	0
3	18	2	""	"YCLX07W"	13850	30330	110	290	286	78	87	92	34	96	91	0	563	546	135	187	198	65	95	92	0	0	0	0	0	0	0	0	0	0	0	0	0	0	0	0	0	0	0	0.540	0.554	0.560	0.549	1.558	0.517	0.773	0.000	0.000	0.000	0.000	0.000	0.000	0.000	0.000	0.000	0.000	0.000	0.000	0.000	0.000	80	524	579	558	-0.889	Error	Error	203	376	0	0	199	359	0	0	0	0
3	19	2	"ADP1"	"YCR011C"	14040	30330	110	2762	2769	453	85	90	32	100	100	0	2851	2870	578	179	189	56	100	100	0	0	0	0	0	0	0	0	0	0	0	0	0	0	0	0	0	0	0	1.002	0.997	0.973	1.007	1.208	0.968	0.904	0.000	0.000	0.000	0.000	0.000	0.000	0.000	0.000	0.000	0.000	0.000	0.000	0.000	0.000	80	548	5349	5375	0.003	Error	Error	2677	2672	0	0	2684	2691	0	0	0	0
3	20	2	""	"YCR025C"	14230	30330	110	492	491	62	86	93	115	100	98	0	656	653	118	181	271	2054	0	0	0	0	0	0	0	0	0	0	0	0	0	0	0	0	0	0	0	0	0	0.855	0.858	0.877	0.882	1.304	0.792	0.841	0.000	0.000	0.000	0.000	0.000	0.000	0.000	0.000	0.000	0.000	0.000	0.000	0.000	0.000	80	576	881	877	-0.226	Error	Error	406	475	0	0	405	472	0	0	0	0
3	21	2	"MATALPHA1"	"YCR040W"	14450	30330	110	502	468	121	81	84	24	100	98	0	641	603	182	174	178	49	93	91	0	0	0	0	0	0	0	0	0	0	0	0	0	0	0	0	0	0	0	0.901	0.902	0.862	0.904	1.431	0.790	0.826	0.000	0.000	0.000	0.000	0.000	0.000	0.000	0.000	0.000	0.000	0.000	0.000	0.000	0.000	80	606	888	816	-0.150	Error	Error	421	467	0	0	387	429	0	0	0	0
3	1	3	"APA1"	"YCL050C"	10450	30520	100	444	423	107	67	69	20	97	97	0	411	416	116	151	156	35	96	93	0	0	0	0	0	0	0	0	0	0	0	0	0	0	0	0	0	0	0	1.450	1.343	1.337	1.316	1.640	1.237	0.781	0.000	0.000	0.000	0.000	0.000	0.000	0.000	0.000	0.000	0.000	0.000	0.000	0.000	0.000	80	526	637	621	0.536	Error	Error	377	260	0	0	356	265	0	0	0	0
3	2	3	"HMLALPHA1"	"YCL066W"	10640	30520	100	543	514	128	66	69	19	100	100	0	698	660	189	152	158	36	97	93	0	0	0	0	0	0	0	0	0	0	0	0	0	0	0	0	0	0	0	0.874	0.882	0.885	0.917	1.403	0.815	0.860	0.000	0.000	0.000	0.000	0.000	0.000	0.000	0.000	0.000	0.000	0.000	0.000	0.000	0.000	80	511	1023	956	-0.195	Error	Error	477	546	0	0	448	508	0	0	0	0
3	3	3	""	"YCLX09W"	10860	30500	50	197	213	99	77	95	61	83	50	0	400	379	132	167	198	133	75	33	0	0	0	0	0	0	0	0	0	0	0	0	0	0	0	0	0	0	0	0.515	0.642	0.589	0.597	2.699	0.383	0.491	0.000	0.000	0.000	0.000	0.000	0.000	0.000	0.000	0.000	0.000	0.000	0.000	0.000	0.000	12	104	353	348	-0.957	Error	Error	120	233	0	0	136	212	0	0	0	0
3	4	3	""	"YCR013C"	11040	30520	110	15202	13869	4064	79	94	59	100	100	0	20840	18780	6908	171	211	307	100	98	0	0	0	0	0	0	0	0	0	0	0	0	0	0	0	0	0	0	0	0.732	0.741	0.741	0.804	1.687	0.699	0.927	0.000	0.000	0.000	0.000	0.000	0.000	0.000	0.000	0.000	0.000	0.000	0.000	0.000	0.000	80	597	35792	32399	-0.451	Error	Error	15123	20669	0	0	13790	18609	0	0	0	0
3	5	3	"RSG1"	"YCR027C"	11250	30530	90	574	585	156	82	90	36	100	100	0	621	605	162	174	192	70	98	96	0	0	0	0	0	0	0	0	0	0	0	0	0	0	0	0	0	0	0	1.101	1.167	1.134	1.222	1.478	1.138	0.806	0.000	0.000	0.000	0.000	0.000	0.000	0.000	0.000	0.000	0.000	0.000	0.000	0.000	0.000	52	414	939	934	0.138	Error	Error	492	447	0	0	503	431	0	0	0	0
3	6	3	"TSM1"	"YCR042C"	11460	30530	110	2640	2733	878	75	81	49	100	100	0	2917	2781	937	165	168	34	100	100	0	0	0	0	0	0	0	0	0	0	0	0	0	0	0	0	0	0	0	0.932	1.016	1.046	1.045	1.399	1.029	0.908	0.000	0.000	0.000	0.000	0.000	0.000	0.000	0.000	0.000	0.000	0.000	0.000	0.000	0.000	80	561	5317	5274	-0.102	Error	Error	2565	2752	0	0	2658	2616	0	0	0	0
3	7	3	""	"YDL211C"	11640	30520	100	308	309	64	74	75	17	100	100	0	368	386	126	167	169	33	96	91	0	0	0	0	0	0	0	0	0	0	0	0	0	0	0	0	0	0	0	1.164	1.073	1.117	1.198	1.875	0.901	0.641	0.000	0.000	0.000	0.000	0.000	0.000	0.000	0.000	0.000	0.000	0.000	0.000	0.000	0.000	80	496	435	454	0.219	Error	Error	234	201	0	0	235	219	0	0	0	0
3	8	3	"HO"	"YDL227C"	11850	30520	110	130	129	32	80	82	20	81	62	0	252	283	138	173	176	37	71	52	0	0	0	0	0	0	0	0	0	0	0	0	0	0	0	0	0	0	0	0.633	0.445	0.541	0.596	3.180	0.226	0.288	0.000	0.000	0.000	0.000	0.000	0.000	0.000	0.000	0.000	0.000	0.000	0.000	0.000	0.000	80	534	129	159	-0.660	Error	Error	50	79	0	0	49	110	0	0	0	0
3	9	3	"AAD4"	"YDL243C"	12040	30520	150	86	153	196	81	86	30	26	14	0	186	281	289	175	184	60	25	13	0	0	0	0	0	0	0	0	0	0	0	0	0	0	0	0	0	0	0	0.455	0.679	0.581	0.628	2.585	0.644	0.807	0.000	0.000	0.000	0.000	0.000	0.000	0.000	0.000	0.000	0.000	0.000	0.000	0.000	0.000	156	867	16	178	-1.138	Error	Error	5	11	0	0	72	106	0	0	-50	0
3	10	3	"SNQ2"	"YDR011W"	12250	30520	110	511	615	458	74	76	22	100	100	0	502	666	498	167	174	44	91	91	0	0	0	0	0	0	0	0	0	0	0	0	0	0	0	0	0	0	0	1.304	1.084	1.107	1.099	1.498	1.002	0.897	0.000	0.000	0.000	0.000	0.000	0.000	0.000	0.000	0.000	0.000	0.000	0.000	0.000	0.000	80	553	772	1040	0.383	Error	Error	437	335	0	0	541	499	0	0	0	0
3	11	3	"LUV1"	"YDR027C"	12440	30520	110	1951	1870	622	76	97	160	100	100	0	2055	1911	709	169	203	216	100	92	0	0	0	0	0	0	0	0	0	0	0	0	0	0	0	0	0	0	0	0.994	1.030	0.992	1.076	1.407	0.973	0.926	0.000	0.000	0.000	0.000	0.000	0.000	0.000	0.000	0.000	0.000	0.000	0.000	0.000	0.000	80	552	3761	3536	-0.008	Error	Error	1875	1886	0	0	1794	1742	0	0	0	0
3	12	3	"NRG1"	"YDR043C"	12650	30520	110	229	254	128	81	100	137	53	16	0	467	580	363	174	205	198	80	31	0	0	0	0	0	0	0	0	0	0	0	0	0	0	0	0	0	0	0	0.505	0.426	0.433	0.393	1.909	0.394	0.859	0.000	0.000	0.000	0.000	0.000	0.000	0.000	0.000	0.000	0.000	0.000	0.000	0.000	0.000	80	599	441	579	-0.985	Error	Error	148	293	0	0	173	406	0	0	0	0
3	13	3	""	"YDL213C"	12860	30530	70	363	403	297	89	94	31	71	65	0	307	451	316	184	189	50	56	50	0	0	0	0	0	0	0	0	0	0	0	0	0	0	0	0	0	0	0	2.228	1.176	1.036	1.023	2.502	0.842	0.719	0.000	0.000	0.000	0.000	0.000	0.000	0.000	0.000	0.000	0.000	0.000	0.000	0.000	0.000	32	236	397	581	1.156	Error	Error	274	123	0	0	314	267	0	0	0	0
3	14	3	"SSB1"	"YDL229W"	13050	30530	110	4653	4124	1527	93	103	45	100	100	0	1703	1658	557	198	216	93	97	96	0	0	0	0	0	0	0	0	0	0	0	0	0	0	0	0	0	0	0	3.030	2.761	2.878	2.708	1.396	3.059	0.857	0.000	0.000	0.000	0.000	0.000	0.000	0.000	0.000	0.000	0.000	0.000	0.000	0.000	0.000	80	568	6065	5491	1.599	Error	Error	4560	1505	0	0	4031	1460	0	0	0	0
3	15	3	"HXT15"	"YDL245C"	13250	30530	100	718	676	221	96	102	39	98	95	0	1114	1031	369	201	224	86	90	88	0	0	0	0	0	0	0	0	0	0	0	0	0	0	0	0	0	0	0	0.681	0.699	0.711	0.805	2.461	0.647	0.851	0.000	0.000	0.000	0.000	0.000	0.000	0.000	0.000	0.000	0.000	0.000	0.000	0.000	0.000	80	505	1535	1410	-0.554	Error	Error	622	913	0	0	580	830	0	0	0	0
3	16	3	""	"YDR013W"	13450	30530	100	421	395	140	93	97	36	91	91	0	803	745	259	202	214	64	91	90	0	0	0	0	0	0	0	0	0	0	0	0	0	0	0	0	0	0	0	0.546	0.556	0.487	0.487	1.729	0.519	0.797	0.000	0.000	0.000	0.000	0.000	0.000	0.000	0.000	0.000	0.000	0.000	0.000	0.000	0.000	80	540	929	845	-0.874	Error	Error	328	601	0	0	302	543	0	0	0	0
3	17	3	""	"YDR029W"	13660	30520	50	648	623	93	69	100	60	100	100	0	1157	1127	159	184	208	82	100	100	0	0	0	0	0	0	0	0	0	0	0	0	0	0	0	0	0	0	0	0.595	0.587	0.558	0.587	1.194	0.564	0.868	0.000	0.000	0.000	0.000	0.000	0.000	0.000	0.000	0.000	0.000	0.000	0.000	0.000	0.000	12	104	1552	1497	-0.749	Error	Error	579	973	0	0	554	943	0	0	0	0
3	18	3	"RPC11"	"YDR045C"	13840	30520	150	235	373	509	98	105	49	59	55	0	246	402	466	199	212	77	44	26	0	0	0	0	0	0	0	0	0	0	0	0	0	0	0	0	0	0	0	2.915	1.355	1.034	1.066	2.423	1.112	0.852	0.000	0.000	0.000	0.000	0.000	0.000	0.000	0.000	0.000	0.000	0.000	0.000	0.000	0.000	156	909	184	478	1.543	Error	Error	137	47	0	0	275	203	0	0	-50	0
3	19	3	"GDH2"	"YDL215C"	14050	30530	100	1864	1791	571	97	103	41	100	100	0	2224	2233	805	189	199	70	97	97	0	0	0	0	0	0	0	0	0	0	0	0	0	0	0	0	0	0	0	0.868	0.829	0.845	0.869	1.540	0.797	0.902	0.000	0.000	0.000	0.000	0.000	0.000	0.000	0.000	0.000	0.000	0.000	0.000	0.000	0.000	80	495	3802	3738	-0.204	Error	Error	1767	2035	0	0	1694	2044	0	0	0	0
3	20	3	""	"YDL231C"	14250	30530	100	2630	2679	714	90	97	35	100	100	0	8616	8580	2942	182	189	48	100	100	0	0	0	0	0	0	0	0	0	0	0	0	0	0	0	0	0	0	0	0.301	0.308	0.309	0.318	1.306	0.283	0.891	0.000	0.000	0.000	0.000	0.000	0.000	0.000	0.000	0.000	0.000	0.000	0.000	0.000	0.000	80	506	10974	10987	-1.731	Error	Error	2540	8434	0	0	2589	8398	0	0	0	0
3	21	3	""	"YDL247W"	14450	30530	100	474	469	112	85	88	24	98	98	0	802	776	214	176	181	43	98	98	0	0	0	0	0	0	0	0	0	0	0	0	0	0	0	0	0	0	0	0.621	0.640	0.629	0.680	1.504	0.595	0.823	0.000	0.000	0.000	0.000	0.000	0.000	0.000	0.000	0.000	0.000	0.000	0.000	0.000	0.000	80	518	1015	984	-0.686	Error	Error	389	626	0	0	384	600	0	0	0	0
3	1	4	""	"YDR015C"	10440	30730	110	139	139	27	75	78	26	91	68	0	341	344	83	165	171	41	96	87	0	0	0	0	0	0	0	0	0	0	0	0	0	0	0	0	0	0	0	0.364	0.358	0.359	0.366	1.942	0.303	0.531	0.000	0.000	0.000	0.000	0.000	0.000	0.000	0.000	0.000	0.000	0.000	0.000	0.000	0.000	80	592	240	243	-1.459	Error	Error	64	176	0	0	64	179	0	0	0	0
3	2	4	""	"YDR031W"	10650	30720	100	306	316	81	75	79	23	100	100	0	923	906	221	170	175	40	100	100	0	0	0	0	0	0	0	0	0	0	0	0	0	0	0	0	0	0	0	0.307	0.327	0.317	0.331	1.446	0.302	0.799	0.000	0.000	0.000	0.000	0.000	0.000	0.000	0.000	0.000	0.000	0.000	0.000	0.000	0.000	80	503	984	977	-1.705	Error	Error	231	753	0	0	241	736	0	0	0	0
3	3	4	"HEM12"	"YDR047W"	10850	30720	100	1480	1409	529	75	80	26	100	100	0	1014	984	346	170	175	37	98	98	0	0	0	0	0	0	0	0	0	0	0	0	0	0	0	0	0	0	0	1.665	1.639	1.685	1.712	1.360	1.611	0.868	0.000	0.000	0.000	0.000	0.000	0.000	0.000	0.000	0.000	0.000	0.000	0.000	0.000	0.000	80	508	2249	2148	0.735	Error	Error	1405	844	0	0	1334	814	0	0	0	0
3	4	4	"TIM22"	"YDL217C"	11050	30720	100	514	530	131	82	88	34	100	100	0	699	698	181	166	171	38	100	98	0	0	0	0	0	0	0	0	0	0	0	0	0	0	0	0	0	0	0	0.811	0.842	0.844	0.861	1.372	0.785	0.842	0.000	0.000	0.000	0.000	0.000	0.000	0.000	0.000	0.000	0.000	0.000	0.000	0.000	0.000	80	506	965	980	-0.303	Error	Error	432	533	0	0	448	532	0	0	0	0
3	5	4	""	"YDL233W"	11250	30720	100	2155	2059	652	76	80	25	100	100	0	2265	2140	687	160	164	33	98	98	0	0	0	0	0	0	0	0	0	0	0	0	0	0	0	0	0	0	0	0.988	1.002	1.009	1.022	1.318	0.996	0.906	0.000	0.000	0.000	0.000	0.000	0.000	0.000	0.000	0.000	0.000	0.000	0.000	0.000	0.000	80	504	4184	3963	-0.018	Error	Error	2079	2105	0	0	1983	1980	0	0	0	0
3	6	4	"NTH1"	"YDR001C"	11450	30720	100	614	638	233	72	77	25	100	100	0	1203	1394	716	161	165	34	100	100	0	0	0	0	0	0	0	0	0	0	0	0	0	0	0	0	0	0	0	0.520	0.459	0.497	0.504	1.566	0.386	0.818	0.000	0.000	0.000	0.000	0.000	0.000	0.000	0.000	0.000	0.000	0.000	0.000	0.000	0.000	80	496	1584	1799	-0.943	Error	Error	542	1042	0	0	566	1233	0	0	0	0
3	7	4	"KCS1"	"YDR017C"	11650	30720	110	731	720	235	77	80	23	100	100	0	742	746	249	167	169	34	98	97	0	0	0	0	0	0	0	0	0	0	0	0	0	0	0	0	0	0	0	1.137	1.111	1.081	1.141	1.456	1.092	0.837	0.000	0.000	0.000	0.000	0.000	0.000	0.000	0.000	0.000	0.000	0.000	0.000	0.000	0.000	80	568	1229	1222	0.186	Error	Error	654	575	0	0	643	579	0	0	0	0
3	8	4	"MRH1"	"YDR033W"	11850	30720	110	7824	7281	2730	78	80	20	100	100	0	25159	22384	9411	163	168	35	100	100	0	0	0	0	0	0	0	0	0	0	0	0	0	0	0	0	0	0	0	0.310	0.324	0.324	0.368	1.646	0.297	0.911	0.000	0.000	0.000	0.000	0.000	0.000	0.000	0.000	0.000	0.000	0.000	0.000	0.000	0.000	80	568	32742	29424	-1.690	Error	Error	7746	24996	0	0	7203	22221	0	0	0	0
3	9	4	""	"YDR049W"	12050	30730	110	716	751	244	78	82	26	100	100	0	1098	1109	414	169	175	40	97	97	0	0	0	0	0	0	0	0	0	0	0	0	0	0	0	0	0	0	0	0.687	0.716	0.743	0.741	1.491	0.659	0.832	0.000	0.000	0.000	0.000	0.000	0.000	0.000	0.000	0.000	0.000	0.000	0.000	0.000	0.000	80	534	1567	1613	-0.542	Error	Error	638	929	0	0	673	940	0	0	0	0
3	10	4	""	"YDR346C"	12240	30730	100	2388	2969	1748	80	85	29	100	100	0	2697	3264	1826	172	178	42	100	100	0	0	0	0	0	0	0	0	0	0	0	0	0	0	0	0	0	0	0	0.914	0.934	0.928	0.934	1.409	0.936	0.862	0.000	0.000	0.000	0.000	0.000	0.000	0.000	0.000	0.000	0.000	0.000	0.000	0.000	0.000	80	497	4833	5981	-0.130	Error	Error	2308	2525	0	0	2889	3092	0	0	0	0
3	11	4	"TFC6"	"YDR362C"	12440	30720	110	540	606	186	95	103	42	100	100	0	741	807	228	187	195	60	100	100	0	0	0	0	0	0	0	0	0	0	0	0	0	0	0	0	0	0	0	0.803	0.824	0.797	0.826	1.362	0.788	0.833	0.000	0.000	0.000	0.000	0.000	0.000	0.000	0.000	0.000	0.000	0.000	0.000	0.000	0.000	80	576	999	1131	-0.316	Error	Error	445	554	0	0	511	620	0	0	0	0
3	12	4	"LSM6"	"YDR378C"	12650	30720	110	2652	2773	1207	115	138	73	100	100	0	2325	2450	1144	210	232	89	98	97	0	0	0	0	0	0	0	0	0	0	0	0	0	0	0	0	0	0	0	1.200	1.187	1.150	1.276	1.551	1.146	0.872	0.000	0.000	0.000	0.000	0.000	0.000	0.000	0.000	0.000	0.000	0.000	0.000	0.000	0.000	80	576	4652	4898	0.262	Error	Error	2537	2115	0	0	2658	2240	0	0	0	0
3	13	4	"RPT3"	"YDR394W"	12850	30720	110	1706	1921	555	144	177	101	100	100	0	2529	2763	1045	233	295	180	98	97	0	0	0	0	0	0	0	0	0	0	0	0	0	0	0	0	0	0	0	0.680	0.702	0.686	0.758	1.578	0.641	0.853	0.000	0.000	0.000	0.000	0.000	0.000	0.000	0.000	0.000	0.000	0.000	0.000	0.000	0.000	80	557	3858	4307	-0.556	Error	Error	1562	2296	0	0	1777	2530	0	0	0	0
3	14	4	"STE14"	"YDR410C"	13030	30720	110	1177	1196	458	131	178	136	100	97	0	2205	2242	1136	260	372	340	92	83	0	0	0	0	0	0	0	0	0	0	0	0	0	0	0	0	0	0	0	0.538	0.537	0.535	0.624	1.708	0.473	0.891	0.000	0.000	0.000	0.000	0.000	0.000	0.000	0.000	0.000	0.000	0.000	0.000	0.000	0.000	80	562	2991	3047	-0.895	Error	Error	1046	1945	0	0	1065	1982	0	0	0	0
3	15	4	""	"YDR426C"	13250	30730	110	926	902	200	123	146	92	100	97	0	1166	1152	298	260	328	264	96	88	0	0	0	0	0	0	0	0	0	0	0	0	0	0	0	0	0	0	0	0.886	0.873	0.885	0.908	1.403	0.821	0.853	0.000	0.000	0.000	0.000	0.000	0.000	0.000	0.000	0.000	0.000	0.000	0.000	0.000	0.000	80	595	1709	1671	-0.174	Error	Error	803	906	0	0	779	892	0	0	0	0
3	16	4	""	"YDR348C"	13440	30740	80	366	339	101	105	111	43	90	88	0	592	538	181	227	247	102	86	84	0	0	0	0	0	0	0	0	0	0	0	0	0	0	0	0	0	0	0	0.715	0.752	0.697	0.691	1.750	0.595	0.716	0.000	0.000	0.000	0.000	0.000	0.000	0.000	0.000	0.000	0.000	0.000	0.000	0.000	0.000	52	340	626	545	-0.484	Error	Error	261	365	0	0	234	311	0	0	0	0
3	17	4	"CDC40"	"YDR364C"	13650	30730	100	977	910	319	95	118	310	90	81	0	998	928	345	205	259	1009	20	0	0	0	0	0	0	0	0	0	0	0	0	0	0	0	0	0	0	0	0	1.112	1.127	1.102	1.069	1.597	1.075	0.870	0.000	0.000	0.000	0.000	0.000	0.000	0.000	0.000	0.000	0.000	0.000	0.000	0.000	0.000	80	516	1675	1538	0.153	Error	Error	882	793	0	0	815	723	0	0	0	0
3	18	4	""	"YDR380W"	13840	30730	100	2899	2833	967	102	117	60	100	100	0	1782	1769	702	204	219	73	98	96	0	0	0	0	0	0	0	0	0	0	0	0	0	0	0	0	0	0	0	1.772	1.745	1.755	1.890	1.476	1.651	0.885	0.000	0.000	0.000	0.000	0.000	0.000	0.000	0.000	0.000	0.000	0.000	0.000	0.000	0.000	80	495	4375	4296	0.826	Error	Error	2797	1578	0	0	2731	1565	0	0	0	0
3	19	4	""	"YDR396W"	14050	30730	100	3580	3383	912	110	127	56	100	100	0	3339	3165	1025	213	227	69	97	97	0	0	0	0	0	0	0	0	0	0	0	0	0	0	0	0	0	0	0	1.110	1.109	1.109	1.225	1.711	1.065	0.905	0.000	0.000	0.000	0.000	0.000	0.000	0.000	0.000	0.000	0.000	0.000	0.000	0.000	0.000	80	513	6596	6225	0.151	Error	Error	3470	3126	0	0	3273	2952	0	0	0	0
3	20	4	""	"YDR412W"	14250	30730	110	2869	2685	761	103	109	40	100	100	0	1845	1697	579	196	205	55	100	100	0	0	0	0	0	0	0	0	0	0	0	0	0	0	0	0	0	0	0	1.677	1.720	1.711	1.863	1.509	1.690	0.884	0.000	0.000	0.000	0.000	0.000	0.000	0.000	0.000	0.000	0.000	0.000	0.000	0.000	0.000	80	568	4415	4083	0.746	Error	Error	2766	1649	0	0	2582	1501	0	0	0	0
3	21	4	""	"YDR428C"	14450	30730	110	1819	1892	754	93	101	38	100	100	0	1785	1713	791	187	195	53	92	92	0	0	0	0	0	0	0	0	0	0	0	0	0	0	0	0	0	0	0	1.080	1.179	1.119	1.338	1.847	1.109	0.880	0.000	0.000	0.000	0.000	0.000	0.000	0.000	0.000	0.000	0.000	0.000	0.000	0.000	0.000	80	590	3324	3325	0.111	Error	Error	1726	1598	0	0	1799	1526	0	0	0	0
3	1	5	"TCM10"	"YDR350C"	10470	30920	110	833	815	329	78	86	45	98	96	0	1029	992	398	168	191	112	92	91	0	0	0	0	0	0	0	0	0	0	0	0	0	0	0	0	0	0	0	0.877	0.894	0.883	0.902	1.411	0.882	0.844	0.000	0.000	0.000	0.000	0.000	0.000	0.000	0.000	0.000	0.000	0.000	0.000	0.000	0.000	80	532	1616	1561	-0.190	Error	Error	755	861	0	0	737	824	0	0	0	0
3	2	5	""	"YDR366C"	10650	30920	120	1986	1627	724	87	123	145	92	87	0	17490	14018	7738	184	213	117	97	95	0	0	0	0	0	0	0	0	0	0	0	0	0	0	0	0	0	0	0	0.110	0.111	0.113	0.151	2.333	0.100	0.897	0.000	0.000	0.000	0.000	0.000	0.000	0.000	0.000	0.000	0.000	0.000	0.000	0.000	0.000	120	588	19205	15374	-3.188	Error	Error	1899	17306	0	0	1540	13834	0	0	0	0
3	3	5	"RPP2B"	"YDR382W"	10850	30920	120	28008	24358	10696	106	169	192	100	100	0	3174	2591	1272	204	219	77	92	87	0	0	0	0	0	0	0	0	0	0	0	0	0	0	0	0	0	0	0	9.395	10.160	9.852	11.228	1.558	9.791	0.933	0.000	0.000	0.000	0.000	0.000	0.000	0.000	0.000	0.000	0.000	0.000	0.000	0.000	0.000	120	628	30872	26639	3.232	Error	Error	27902	2970	0	0	24252	2387	0	0	0	0
3	4	5	""	"YDR398W"	11060	30920	110	1021	1044	313	115	145	88	100	100	0	639	644	187	185	196	54	95	95	0	0	0	0	0	0	0	0	0	0	0	0	0	0	0	0	0	0	0	1.996	2.024	2.028	2.086	1.511	2.058	0.843	0.000	0.000	0.000	0.000	0.000	0.000	0.000	0.000	0.000	0.000	0.000	0.000	0.000	0.000	80	556	1360	1388	0.997	Error	Error	906	454	0	0	929	459	0	0	0	0
3	5	5	"ERD1"	"YDR414C"	11250	30920	110	330	350	96	95	101	33	100	100	0	486	481	103	177	183	44	100	98	0	0	0	0	0	0	0	0	0	0	0	0	0	0	0	0	0	0	0	0.761	0.839	0.813	0.834	1.402	0.843	0.752	0.000	0.000	0.000	0.000	0.000	0.000	0.000	0.000	0.000	0.000	0.000	0.000	0.000	0.000	80	558	544	559	-0.395	Error	Error	235	309	0	0	255	304	0	0	0	0
3	6	5	""	"YDR430C"	11450	30920	100	1636	1533	428	90	94	32	100	100	0	1489	1485	437	174	179	39	100	100	0	0	0	0	0	0	0	0	0	0	0	0	0	0	0	0	0	0	0	1.176	1.101	1.078	1.125	1.298	1.048	0.886	0.000	0.000	0.000	0.000	0.000	0.000	0.000	0.000	0.000	0.000	0.000	0.000	0.000	0.000	80	505	2861	2754	0.233	Error	Error	1546	1315	0	0	1443	1311	0	0	0	0
3	7	5	""	"YDR352W"	11650	30920	100	5739	5209	1635	93	103	44	100	100	0	5931	5504	1905	180	183	37	98	97	0	0	0	0	0	0	0	0	0	0	0	0	0	0	0	0	0	0	0	0.982	0.961	0.975	1.037	1.467	0.907	0.903	0.000	0.000	0.000	0.000	0.000	0.000	0.000	0.000	0.000	0.000	0.000	0.000	0.000	0.000	80	504	11397	10440	-0.027	Error	Error	5646	5751	0	0	5116	5324	0	0	0	0
3	8	5	"YPR1"	"YDR368W"	11850	30920	110	252	258	91	86	105	62	90	63	0	437	440	180	178	186	53	90	82	0	0	0	0	0	0	0	0	0	0	0	0	0	0	0	0	0	0	0	0.641	0.656	0.615	0.681	1.944	0.532	0.660	0.000	0.000	0.000	0.000	0.000	0.000	0.000	0.000	0.000	0.000	0.000	0.000	0.000	0.000	80	558	425	434	-0.642	Error	Error	166	259	0	0	172	262	0	0	0	0
3	9	5	""	"YDR384C"	12040	30920	110	1064	1017	340	87	96	38	100	100	0	638	584	209	179	185	48	91	90	0	0	0	0	0	0	0	0	0	0	0	0	0	0	0	0	0	0	0	2.129	2.296	2.102	2.308	1.433	2.182	0.845	0.000	0.000	0.000	0.000	0.000	0.000	0.000	0.000	0.000	0.000	0.000	0.000	0.000	0.000	80	557	1436	1335	1.090	Error	Error	977	459	0	0	930	405	0	0	0	0
3	10	5	""	"YDR400W"	12250	30920	110	1005	990	324	112	182	232	97	88	0	675	661	228	184	192	53	93	91	0	0	0	0	0	0	0	0	0	0	0	0	0	0	0	0	0	0	0	1.819	1.841	1.839	1.981	1.724	1.779	0.805	0.000	0.000	0.000	0.000	0.000	0.000	0.000	0.000	0.000	0.000	0.000	0.000	0.000	0.000	80	524	1384	1355	0.863	Error	Error	893	491	0	0	878	477	0	0	0	0
3	11	5	"SYF1"	"YDR416W"	12450	30920	110	834	780	236	134	189	163	100	86	0	812	783	248	194	200	53	100	93	0	0	0	0	0	0	0	0	0	0	0	0	0	0	0	0	0	0	0	1.133	1.097	1.055	1.166	1.453	1.029	0.829	0.000	0.000	0.000	0.000	0.000	0.000	0.000	0.000	0.000	0.000	0.000	0.000	0.000	0.000	80	541	1318	1235	0.180	Error	Error	700	618	0	0	646	589	0	0	0	0
3	12	5	"NPL3"	"YDR432W"	12650	30920	110	3024	2923	754	123	154	97	100	100	0	1034	991	294	200	209	56	97	96	0	0	0	0	0	0	0	0	0	0	0	0	0	0	0	0	0	0	0	3.478	3.540	3.553	3.865	1.603	3.416	0.859	0.000	0.000	0.000	0.000	0.000	0.000	0.000	0.000	0.000	0.000	0.000	0.000	0.000	0.000	80	568	3735	3591	1.798	Error	Error	2901	834	0	0	2800	791	0	0	0	0
3	13	5	"SHC1"	"YER096W"	12850	30920	110	1151	1147	299	127	159	95	100	100	0	1152	1120	292	218	226	60	98	98	0	0	0	0	0	0	0	0	0	0	0	0	0	0	0	0	0	0	0	1.096	1.131	1.143	1.185	1.498	1.055	0.832	0.000	0.000	0.000	0.000	0.000	0.000	0.000	0.000	0.000	0.000	0.000	0.000	0.000	0.000	80	568	1958	1922	0.133	Error	Error	1024	934	0	0	1020	902	0	0	0	0
3	14	5	"LSM4"	"YER112W"	13050	30930	110	1406	1449	562	127	140	57	100	98	0	1512	1510	612	227	247	139	90	88	0	0	0	0	0	0	0	0	0	0	0	0	0	0	0	0	0	0	0	0.995	1.030	1.021	1.063	1.527	0.976	0.882	0.000	0.000	0.000	0.000	0.000	0.000	0.000	0.000	0.000	0.000	0.000	0.000	0.000	0.000	80	590	2564	2605	-0.007	Error	Error	1279	1285	0	0	1322	1283	0	0	0	0
3	15	5	"LCP5"	"YER127W"	13260	30920	70	388	540	512	121	132	86	59	59	0	554	778	657	228	247	121	59	53	0	0	0	0	0	0	0	0	0	0	0	0	0	0	0	0	0	0	0	0.819	0.762	0.745	0.760	2.257	0.904	0.790	0.000	0.000	0.000	0.000	0.000	0.000	0.000	0.000	0.000	0.000	0.000	0.000	0.000	0.000	32	236	593	969	-0.288	Error	Error	267	326	0	0	419	550	0	0	0	0
3	16	5	"DDI1"	"YER143W"	13450	30930	110	1241	1336	312	107	112	34	100	100	0	2791	3032	880	218	232	84	100	100	0	0	0	0	0	0	0	0	0	0	0	0	0	0	0	0	0	0	0	0.441	0.437	0.458	0.443	1.226	0.412	0.884	0.000	0.000	0.000	0.000	0.000	0.000	0.000	0.000	0.000	0.000	0.000	0.000	0.000	0.000	80	569	3707	4043	-1.182	Error	Error	1134	2573	0	0	1229	2814	0	0	0	0
3	17	5	"BUR6"	"YER159C"	13650	30920	110	1326	1398	602	105	120	181	96	88	0	2462	2518	1199	220	277	971	83	68	0	0	0	0	0	0	0	0	0	0	0	0	0	0	0	0	0	0	0	0.545	0.563	0.547	0.578	1.434	0.530	0.898	0.000	0.000	0.000	0.000	0.000	0.000	0.000	0.000	0.000	0.000	0.000	0.000	0.000	0.000	80	558	3463	3591	-0.877	Error	Error	1221	2242	0	0	1293	2298	0	0	0	0
3	18	5	""	"YER175C"	13850	30930	100	452	458	110	105	109	30	100	100	0	986	994	281	213	226	77	96	96	0	0	0	0	0	0	0	0	0	0	0	0	0	0	0	0	0	0	0	0.449	0.452	0.444	0.477	1.445	0.408	0.843	0.000	0.000	0.000	0.000	0.000	0.000	0.000	0.000	0.000	0.000	0.000	0.000	0.000	0.000	80	490	1120	1134	-1.156	Error	Error	347	773	0	0	353	781	0	0	0	0
3	19	5	"UBP9"	"YER098W"	14040	30930	100	907	911	181	103	106	30	100	100	0	1037	1061	213	209	216	58	100	100	0	0	0	0	0	0	0	0	0	0	0	0	0	0	0	0	0	0	0	0.971	0.948	0.954	0.955	1.185	0.917	0.892	0.000	0.000	0.000	0.000	0.000	0.000	0.000	0.000	0.000	0.000	0.000	0.000	0.000	0.000	80	497	1632	1660	-0.042	Error	Error	804	828	0	0	808	852	0	0	0	0
3	20	5	"BOI2"	"YER114C"	14250	30930	100	1241	1243	425	99	100	27	100	100	0	1106	1063	387	200	207	54	93	92	0	0	0	0	0	0	0	0	0	0	0	0	0	0	0	0	0	0	0	1.260	1.326	1.320	1.396	1.557	1.276	0.859	0.000	0.000	0.000	0.000	0.000	0.000	0.000	0.000	0.000	0.000	0.000	0.000	0.000	0.000	80	496	2048	2007	0.334	Error	Error	1142	906	0	0	1144	863	0	0	0	0
3	21	5	"PAK1"	"YER129W"	14440	30930	100	1804	1787	453	91	93	23	100	100	0	1530	1503	408	190	196	44	100	100	0	0	0	0	0	0	0	0	0	0	0	0	0	0	0	0	0	0	0	1.278	1.292	1.303	1.308	1.243	1.248	0.907	0.000	0.000	0.000	0.000	0.000	0.000	0.000	0.000	0.000	0.000	0.000	0.000	0.000	0.000	80	503	3053	3009	0.354	Error	Error	1713	1340	0	0	1696	1313	0	0	0	0
3	1	6	"FTR1"	"YER145C"	10440	31110	110	984	1026	205	75	90	52	100	100	0	597	612	107	162	167	49	100	98	0	0	0	0	0	0	0	0	0	0	0	0	0	0	0	0	0	0	0	2.090	2.113	2.100	2.135	1.314	2.110	0.875	0.000	0.000	0.000	0.000	0.000	0.000	0.000	0.000	0.000	0.000	0.000	0.000	0.000	0.000	80	590	1344	1401	1.063	Error	Error	909	435	0	0	951	450	0	0	0	0
3	2	6	"SPT2"	"YER161C"	10660	31120	110	644	601	203	95	183	326	77	22	0	551	542	159	181	247	278	72	11	0	0	0	0	0	0	0	0	0	0	0	0	0	0	0	0	0	0	0	1.484	1.402	1.356	1.421	1.775	1.302	0.811	0.000	0.000	0.000	0.000	0.000	0.000	0.000	0.000	0.000	0.000	0.000	0.000	0.000	0.000	80	560	919	867	0.569	Error	Error	549	370	0	0	506	361	0	0	0	0
3	3	6	"BMH1"	"YER177W"	10860	31120	110	7351	8023	2143	123	224	328	100	100	0	7195	7684	1867	208	294	287	100	100	0	0	0	0	0	0	0	0	0	0	0	0	0	0	0	0	0	0	0	1.034	1.057	1.084	1.052	1.283	1.091	0.901	0.000	0.000	0.000	0.000	0.000	0.000	0.000	0.000	0.000	0.000	0.000	0.000	0.000	0.000	80	544	14215	15376	0.049	Error	Error	7228	6987	0	0	7900	7476	0	0	0	0
3	4	6	"UBC6"	"YER100W"	11060	31120	110	753	760	229	125	147	72	100	98	0	1063	1100	351	217	244	105	97	97	0	0	0	0	0	0	0	0	0	0	0	0	0	0	0	0	0	0	0	0.742	0.719	0.716	0.743	1.447	0.691	0.865	0.000	0.000	0.000	0.000	0.000	0.000	0.000	0.000	0.000	0.000	0.000	0.000	0.000	0.000	80	562	1474	1518	-0.430	Error	Error	628	846	0	0	635	883	0	0	0	0
3	5	6	""	"YER116C"	11250	31120	100	303	293	93	107	113	42	88	82	0	568	539	172	199	205	56	92	92	0	0	0	0	0	0	0	0	0	0	0	0	0	0	0	0	0	0	0	0.531	0.547	0.530	0.513	1.571	0.518	0.775	0.000	0.000	0.000	0.000	0.000	0.000	0.000	0.000	0.000	0.000	0.000	0.000	0.000	0.000	80	480	565	526	-0.913	Error	Error	196	369	0	0	186	340	0	0	0	0
3	6	6	"RPS26B"	"YER131W"	11440	31120	110	29435	31328	14033	106	131	91	100	100	0	3587	3462	1039	183	189	48	100	100	0	0	0	0	0	0	0	0	0	0	0	0	0	0	0	0	0	0	0	8.616	9.522	8.742	8.995	1.420	11.201	0.861	0.000	0.000	0.000	0.000	0.000	0.000	0.000	0.000	0.000	0.000	0.000	0.000	0.000	0.000	80	556	32733	34501	3.107	Error	Error	29329	3404	0	0	31222	3279	0	0	0	0
3	7	6	""	"YER147C"	11650	31120	110	481	469	161	121	149	95	95	82	0	643	634	194	193	200	52	97	96	0	0	0	0	0	0	0	0	0	0	0	0	0	0	0	0	0	0	0	0.800	0.789	0.786	0.729	1.652	0.793	0.684	0.000	0.000	0.000	0.000	0.000	0.000	0.000	0.000	0.000	0.000	0.000	0.000	0.000	0.000	80	566	810	789	-0.322	Error	Error	360	450	0	0	348	441	0	0	0	0
3	8	6	""	"YER163C"	11850	31120	110	595	574	204	117	137	69	97	91	0	1020	991	332	212	223	64	98	97	0	0	0	0	0	0	0	0	0	0	0	0	0	0	0	0	0	0	0	0.592	0.587	0.565	0.562	1.369	0.547	0.809	0.000	0.000	0.000	0.000	0.000	0.000	0.000	0.000	0.000	0.000	0.000	0.000	0.000	0.000	80	563	1286	1236	-0.757	Error	Error	478	808	0	0	457	779	0	0	0	0
3	9	6	"DMC1"	"YER179W"	12060	31120	100	256	253	50	116	144	104	80	7	0	492	474	105	216	231	69	93	92	0	0	0	0	0	0	0	0	0	0	0	0	0	0	0	0	0	0	0	0.507	0.531	0.524	0.499	1.648	0.578	0.238	0.000	0.000	0.000	0.000	0.000	0.000	0.000	0.000	0.000	0.000	0.000	0.000	0.000	0.000	80	485	416	395	-0.979	Error	Error	140	276	0	0	137	258	0	0	0	0
3	10	6	"RPS8B"	"YER102W"	12260	31110	140	36546	31970	23527	134	229	272	99	98	0	2448	2088	1372	204	218	68	95	92	0	0	0	0	0	0	0	0	0	0	0	0	0	0	0	0	0	0	0	16.226	16.898	15.900	16.070	1.601	17.869	0.912	0.000	0.000	0.000	0.000	0.000	0.000	0.000	0.000	0.000	0.000	0.000	0.000	0.000	0.000	156	699	38656	33720	4.020	Error	Error	36412	2244	0	0	31836	1884	0	0	0	0
3	11	6	"SSU81"	"YER118C"	12440	31120	150	886	892	366	148	230	254	87	74	0	674	673	373	205	220	68	78	69	0	0	0	0	0	0	0	0	0	0	0	0	0	0	0	0	0	0	0	1.574	1.590	1.443	2.258	2.950	1.972	0.399	0.000	0.000	0.000	0.000	0.000	0.000	0.000	0.000	0.000	0.000	0.000	0.000	0.000	0.000	156	752	1207	1212	0.654	Error	Error	738	469	0	0	744	468	0	0	-50	0
3	12	6	"GLC7"	"YER133W"	12650	31120	110	3868	3692	992	130	147	66	100	100	0	4880	4717	1504	217	236	85	98	98	0	0	0	0	0	0	0	0	0	0	0	0	0	0	0	0	0	0	0	0.802	0.792	0.813	0.846	1.577	0.751	0.910	0.000	0.000	0.000	0.000	0.000	0.000	0.000	0.000	0.000	0.000	0.000	0.000	0.000	0.000	80	534	8401	8062	-0.319	Error	Error	3738	4663	0	0	3562	4500	0	0	0	0
3	13	6	"PEA2"	"YER149C"	12840	31120	110	557	579	177	119	140	67	100	97	0	770	773	266	228	254	103	96	90	0	0	0	0	0	0	0	0	0	0	0	0	0	0	0	0	0	0	0	0.808	0.844	0.815	0.864	1.390	0.748	0.832	0.000	0.000	0.000	0.000	0.000	0.000	0.000	0.000	0.000	0.000	0.000	0.000	0.000	0.000	80	540	980	1005	-0.307	Error	Error	438	542	0	0	460	545	0	0	0	0
3	14	6	"PAB1"	"YER165W"	13050	31120	110	6881	7364	1700	136	165	89	100	100	0	2192	2339	702	251	287	124	100	100	0	0	0	0	0	0	0	0	0	0	0	0	0	0	0	0	0	0	0	3.475	3.462	3.420	3.579	1.241	3.464	0.882	0.000	0.000	0.000	0.000	0.000	0.000	0.000	0.000	0.000	0.000	0.000	0.000	0.000	0.000	80	515	8686	9316	1.797	Error	Error	6745	1941	0	0	7228	2088	0	0	0	0
3	15	6	""	"YER181C"	13240	31120	110	3466	3099	999	120	141	79	100	100	0	45126	40164	15548	228	265	117	100	100	0	0	0	0	0	0	0	0	0	0	0	0	0	0	0	0	0	0	0	0.075	0.075	0.075	0.079	1.392	0.068	0.918	0.000	0.000	0.000	0.000	0.000	0.000	0.000	0.000	0.000	0.000	0.000	0.000	0.000	0.000	80	576	48244	42915	-3.746	Error	Error	3346	44898	0	0	2979	39936	0	0	0	0
3	16	6	"CDC43"	"YGL155W"	13440	31120	110	1407	1536	399	106	112	35	100	100	0	892	917	246	211	229	83	100	98	0	0	0	0	0	0	0	0	0	0	0	0	0	0	0	0	0	0	0	1.910	2.025	1.991	2.110	1.383	2.018	0.853	0.000	0.000	0.000	0.000	0.000	0.000	0.000	0.000	0.000	0.000	0.000	0.000	0.000	0.000	80	558	1982	2136	0.934	Error	Error	1301	681	0	0	1430	706	0	0	0	0
3	17	6	"ROK1"	"YGL171W"	13640	31120	110	1839	1844	384	112	126	50	100	100	0	1142	1174	315	215	231	77	100	98	0	0	0	0	0	0	0	0	0	0	0	0	0	0	0	0	0	0	0	1.863	1.806	1.753	1.874	1.344	1.741	0.862	0.000	0.000	0.000	0.000	0.000	0.000	0.000	0.000	0.000	0.000	0.000	0.000	0.000	0.000	80	576	2654	2691	0.898	Error	Error	1727	927	0	0	1732	959	0	0	0	0
3	18	6	"COX4"	"YGL187C"	13850	31120	110	10859	9918	3736	113	128	53	100	100	0	11135	10085	4380	223	236	79	98	98	0	0	0	0	0	0	0	0	0	0	0	0	0	0	0	0	0	0	0	0.985	0.994	0.995	1.167	1.961	0.936	0.909	0.000	0.000	0.000	0.000	0.000	0.000	0.000	0.000	0.000	0.000	0.000	0.000	0.000	0.000	80	564	21658	19667	-0.022	Error	Error	10746	10912	0	0	9805	9862	0	0	0	0
3	19	6	"KEX1"	"YGL203C"	14040	31120	110	2136	2080	321	108	116	40	100	100	0	2634	2529	526	214	224	66	100	100	0	0	0	0	0	0	0	0	0	0	0	0	0	0	0	0	0	0	0	0.838	0.852	0.836	0.865	1.225	0.810	0.917	0.000	0.000	0.000	0.000	0.000	0.000	0.000	0.000	0.000	0.000	0.000	0.000	0.000	0.000	80	556	4448	4287	-0.255	Error	Error	2028	2420	0	0	1972	2315	0	0	0	0
3	20	6	""	"YGL219C"	14250	31120	110	1900	1902	443	103	107	31	100	100	0	2627	2580	691	203	214	61	100	100	0	0	0	0	0	0	0	0	0	0	0	0	0	0	0	0	0	0	0	0.741	0.757	0.747	0.775	1.276	0.715	0.891	0.000	0.000	0.000	0.000	0.000	0.000	0.000	0.000	0.000	0.000	0.000	0.000	0.000	0.000	80	574	4221	4176	-0.432	Error	Error	1797	2424	0	0	1799	2377	0	0	0	0
3	21	6	""	"YGL235W"	14450	31120	110	1049	948	306	98	100	25	100	100	0	1492	1342	542	198	203	48	93	91	0	0	0	0	0	0	0	0	0	0	0	0	0	0	0	0	0	0	0	0.735	0.743	0.729	0.790	1.629	0.680	0.886	0.000	0.000	0.000	0.000	0.000	0.000	0.000	0.000	0.000	0.000	0.000	0.000	0.000	0.000	80	580	2245	1994	-0.444	Error	Error	951	1294	0	0	850	1144	0	0	0	0
3	1	7	""	"YGL157W"	10440	31310	110	795	853	260	76	88	53	100	100	0	2373	2630	1329	163	209	243	100	100	0	0	0	0	0	0	0	0	0	0	0	0	0	0	0	0	0	0	0	0.325	0.315	0.329	0.345	1.464	0.268	0.838	0.000	0.000	0.000	0.000	0.000	0.000	0.000	0.000	0.000	0.000	0.000	0.000	0.000	0.000	80	590	2929	3244	-1.620	Error	Error	719	2210	0	0	777	2467	0	0	0	0
3	2	7	"KEM1"	"YGL173C"	10650	31310	100	2104	2055	427	93	142	204	100	100	0	1930	1909	488	180	220	245	100	98	0	0	0	0	0	0	0	0	0	0	0	0	0	0	0	0	0	0	0	1.149	1.135	1.154	1.162	1.322	1.070	0.871	0.000	0.000	0.000	0.000	0.000	0.000	0.000	0.000	0.000	0.000	0.000	0.000	0.000	0.000	80	496	3761	3691	0.201	Error	Error	2011	1750	0	0	1962	1729	0	0	0	0
3	3	7	"RPS26A"	"YGL189C"	10840	31310	110	15778	14097	5275	117	209	329	100	100	0	2551	2203	988	181	221	230	90	85	0	0	0	0	0	0	0	0	0	0	0	0	0	0	0	0	0	0	0	6.608	6.914	6.656	8.094	1.795	6.709	0.913	0.000	0.000	0.000	0.000	0.000	0.000	0.000	0.000	0.000	0.000	0.000	0.000	0.000	0.000	80	571	18031	16002	2.724	Error	Error	15661	2370	0	0	13980	2022	0	0	0	0
3	4	7	"POX1"	"YGL205W"	11100	31320	100	217	229	93	126	145	66	61	33	0	316	295	114	191	208	71	63	41	0	0	0	0	0	0	0	0	0	0	0	0	0	0	0	0	0	0	0	0.728	0.990	0.794	0.752	2.941	0.816	0.537	0.000	0.000	0.000	0.000	0.000	0.000	0.000	0.000	0.000	0.000	0.000	0.000	0.000	0.000	80	477	216	207	-0.458	Error	Error	91	125	0	0	103	104	0	0	0	0
3	5	7	"NIF3"	"YGL221C"	11260	31310	110	833	778	336	114	138	82	92	91	0	826	788	321	196	220	103	91	87	0	0	0	0	0	0	0	0	0	0	0	0	0	0	0	0	0	0	0	1.141	1.122	1.113	1.073	1.412	1.076	0.857	0.000	0.000	0.000	0.000	0.000	0.000	0.000	0.000	0.000	0.000	0.000	0.000	0.000	0.000	80	499	1349	1256	0.191	Error	Error	719	630	0	0	664	592	0	0	0	0
3	6	7	"HAP2"	"YGL237C"	11450	31310	110	1923	1692	613	114	139	83	100	100	0	2149	1932	741	199	225	102	98	98	0	0	0	0	0	0	0	0	0	0	0	0	0	0	0	0	0	0	0	0.928	0.911	0.884	0.960	1.531	0.851	0.885	0.000	0.000	0.000	0.000	0.000	0.000	0.000	0.000	0.000	0.000	0.000	0.000	0.000	0.000	80	549	3759	3311	-0.108	Error	Error	1809	1950	0	0	1578	1733	0	0	0	0
3	7	7	""	"YGL159W"	11650	31310	110	363	361	80	110	119	46	98	96	0	522	513	115	204	215	65	100	98	0	0	0	0	0	0	0	0	0	0	0	0	0	0	0	0	0	0	0	0.796	0.812	0.830	0.812	1.487	0.743	0.746	0.000	0.000	0.000	0.000	0.000	0.000	0.000	0.000	0.000	0.000	0.000	0.000	0.000	0.000	80	580	571	560	-0.330	Error	Error	253	318	0	0	251	309	0	0	0	0
3	8	7	"SAE2"	"YGL175C"	11880	31280	70	195	195	65	132	142	60	50	21	0	361	345	140	263	263	86	56	21	0	0	0	0	0	0	0	0	0	0	0	0	0	0	0	0	0	0	0	0.643	0.768	0.494	0.544	2.153	0.410	0.399	0.000	0.000	0.000	0.000	0.000	0.000	0.000	0.000	0.000	0.000	0.000	0.000	0.000	0.000	32	230	161	145	-0.637	Error	Error	63	98	0	0	63	82	0	0	0	0
3	9	7	"COX13"	"YGL191W"	12040	31310	110	3692	3260	1070	108	142	156	100	97	0	5315	4818	1799	226	308	428	92	91	0	0	0	0	0	0	0	0	0	0	0	0	0	0	0	0	0	0	0	0.704	0.686	0.703	0.799	1.922	0.644	0.924	0.000	0.000	0.000	0.000	0.000	0.000	0.000	0.000	0.000	0.000	0.000	0.000	0.000	0.000	80	554	8673	7744	-0.506	Error	Error	3584	5089	0	0	3152	4592	0	0	0	0
3	10	7	"SPT16"	"YGL207W"	12250	31320	100	2628	2613	718	122	142	105	100	100	0	2224	2313	742	223	289	328	100	98	0	0	0	0	0	0	0	0	0	0	0	0	0	0	0	0	0	0	0	1.252	1.192	1.209	1.220	1.294	1.164	0.895	0.000	0.000	0.000	0.000	0.000	0.000	0.000	0.000	0.000	0.000	0.000	0.000	0.000	0.000	80	504	4507	4581	0.325	Error	Error	2506	2001	0	0	2491	2090	0	0	0	0
3	11	7	""	"YGL223C"	12450	31310	110	493	517	136	106	115	43	100	100	0	673	678	172	202	219	72	100	98	0	0	0	0	0	0	0	0	0	0	0	0	0	0	0	0	0	0	0	0.822	0.863	0.843	0.882	1.368	0.809	0.806	0.000	0.000	0.000	0.000	0.000	0.000	0.000	0.000	0.000	0.000	0.000	0.000	0.000	0.000	80	532	858	887	-0.283	Error	Error	387	471	0	0	411	476	0	0	0	0
3	12	7	""	"YGL239C"	12640	31310	110	362	355	57	103	113	46	100	100	0	482	482	92	207	222	75	100	90	0	0	0	0	0	0	0	0	0	0	0	0	0	0	0	0	0	0	0	0.942	0.916	0.892	0.960	1.438	0.799	0.734	0.000	0.000	0.000	0.000	0.000	0.000	0.000	0.000	0.000	0.000	0.000	0.000	0.000	0.000	80	554	534	527	-0.086	Error	Error	259	275	0	0	252	275	0	0	0	0
3	13	7	""	"YGL161C"	12860	31310	130	1266	1317	488	106	122	81	98	96	0	1747	1811	723	212	240	124	95	95	0	0	0	0	0	0	0	0	0	0	0	0	0	0	0	0	0	0	0	0.756	0.757	0.775	0.835	1.712	0.741	0.886	0.000	0.000	0.000	0.000	0.000	0.000	0.000	0.000	0.000	0.000	0.000	0.000	0.000	0.000	120	633	2695	2810	-0.404	Error	Error	1160	1535	0	0	1211	1599	0	0	0	0
3	14	7	""	"YGL177W"	13030	31310	140	553	527	167	121	139	81	96	89	0	700	717	229	242	284	163	91	75	0	0	0	0	0	0	0	0	0	0	0	0	0	0	0	0	0	0	0	0.943	0.855	0.880	0.862	1.540	0.751	0.802	0.000	0.000	0.000	0.000	0.000	0.000	0.000	0.000	0.000	0.000	0.000	0.000	0.000	0.000	156	739	890	881	-0.084	Error	Error	432	458	0	0	406	475	0	0	0	0
3	15	7	""	"YGL193C"	13250	31320	100	380	360	103	109	116	41	92	92	0	696	651	207	223	240	77	90	87	0	0	0	0	0	0	0	0	0	0	0	0	0	0	0	0	0	0	0	0.573	0.586	0.587	0.603	1.614	0.523	0.781	0.000	0.000	0.000	0.000	0.000	0.000	0.000	0.000	0.000	0.000	0.000	0.000	0.000	0.000	80	489	744	679	-0.804	Error	Error	271	473	0	0	251	428	0	0	0	0
3	16	7	"MIG2"	"YGL209W"	13440	31320	110	2383	2281	608	105	115	61	100	100	0	2500	2306	757	211	235	171	97	97	0	0	0	0	0	0	0	0	0	0	0	0	0	0	0	0	0	0	0	0.995	1.039	1.049	1.098	1.361	0.992	0.915	0.000	0.000	0.000	0.000	0.000	0.000	0.000	0.000	0.000	0.000	0.000	0.000	0.000	0.000	80	558	4567	4271	-0.007	Error	Error	2278	2289	0	0	2176	2095	0	0	0	0
3	17	7	"GOG5"	"YGL225W"	13640	31320	110	4081	4265	994	103	113	59	100	100	0	2192	2375	619	204	225	165	100	100	0	0	0	0	0	0	0	0	0	0	0	0	0	0	0	0	0	0	0	2.001	1.917	1.927	1.943	1.209	1.893	0.899	0.000	0.000	0.000	0.000	0.000	0.000	0.000	0.000	0.000	0.000	0.000	0.000	0.000	0.000	80	577	5966	6333	1.001	Error	Error	3978	1988	0	0	4162	2171	0	0	0	0
3	18	7	"KAP114"	"YGL241W"	13850	31330	100	545	588	237	105	106	32	100	100	0	596	635	244	201	208	49	100	98	0	0	0	0	0	0	0	0	0	0	0	0	0	0	0	0	0	0	0	1.114	1.113	1.275	1.139	1.610	1.095	0.750	0.000	0.000	0.000	0.000	0.000	0.000	0.000	0.000	0.000	0.000	0.000	0.000	0.000	0.000	80	504	835	917	0.156	Error	Error	440	395	0	0	483	434	0	0	0	0
3	19	7	"RNH70"	"YGR276C"	14040	31320	110	2405	2612	599	102	105	27	100	100	0	2832	2984	912	202	208	47	100	100	0	0	0	0	0	0	0	0	0	0	0	0	0	0	0	0	0	0	0	0.876	0.902	0.871	0.944	1.422	0.837	0.885	0.000	0.000	0.000	0.000	0.000	0.000	0.000	0.000	0.000	0.000	0.000	0.000	0.000	0.000	80	567	4933	5292	-0.192	Error	Error	2303	2630	0	0	2510	2782	0	0	0	0
3	20	7	"MAL12"	"YGR292W"	14250	31330	110	626	613	140	98	102	25	100	100	0	775	759	212	196	202	44	97	97	0	0	0	0	0	0	0	0	0	0	0	0	0	0	0	0	0	0	0	0.912	0.915	0.907	0.932	1.317	0.837	0.831	0.000	0.000	0.000	0.000	0.000	0.000	0.000	0.000	0.000	0.000	0.000	0.000	0.000	0.000	80	585	1107	1078	-0.133	Error	Error	528	579	0	0	515	563	0	0	0	0
3	21	7	""	"YHL012W"	14450	31320	110	306	315	97	98	100	27	100	95	0	481	467	134	195	206	65	90	86	0	0	0	0	0	0	0	0	0	0	0	0	0	0	0	0	0	0	0	0.727	0.798	0.772	0.812	1.686	0.779	0.739	0.000	0.000	0.000	0.000	0.000	0.000	0.000	0.000	0.000	0.000	0.000	0.000	0.000	0.000	80	590	494	489	-0.459	Error	Error	208	286	0	0	217	272	0	0	0	0
3	1	8	"WSC4"	"YHL028W"	10440	31510	110	1170	1345	633	72	89	147	100	97	0	963	987	405	159	182	154	97	88	0	0	0	0	0	0	0	0	0	0	0	0	0	0	0	0	0	0	0	1.366	1.537	1.505	1.537	1.405	1.587	0.863	0.000	0.000	0.000	0.000	0.000	0.000	0.000	0.000	0.000	0.000	0.000	0.000	0.000	0.000	80	598	1902	2101	0.450	Error	Error	1098	804	0	0	1273	828	0	0	0	0
3	2	8	""	"YHL044W"	10650	31510	110	135	136	29	74	98	137	0	0	0	352	353	63	166	189	143	75	7	0	0	0	0	0	0	0	0	0	0	0	0	0	0	0	0	0	0	0	0.328	0.332	0.326	0.311	1.825	0.402	0.425	0.000	0.000	0.000	0.000	0.000	0.000	0.000	0.000	0.000	0.000	0.000	0.000	0.000	0.000	80	584	247	249	-1.608	Error	Error	61	186	0	0	62	187	0	0	0	0
3	3	8	""	"YHR009C"	10860	31510	110	1421	1449	303	83	105	144	100	100	0	1038	1091	253	165	178	93	100	100	0	0	0	0	0	0	0	0	0	0	0	0	0	0	0	0	0	0	0	1.533	1.475	1.517	1.492	1.236	1.490	0.896	0.000	0.000	0.000	0.000	0.000	0.000	0.000	0.000	0.000	0.000	0.000	0.000	0.000	0.000	80	575	2211	2292	0.616	Error	Error	1338	873	0	0	1366	926	0	0	0	0
3	4	8	""	"YGR278W"	11050	31510	110	361	372	101	95	103	40	98	98	0	542	525	149	172	181	53	95	92	0	0	0	0	0	0	0	0	0	0	0	0	0	0	0	0	0	0	0	0.719	0.785	0.808	0.826	1.506	0.759	0.792	0.000	0.000	0.000	0.000	0.000	0.000	0.000	0.000	0.000	0.000	0.000	0.000	0.000	0.000	80	563	636	630	-0.476	Error	Error	266	370	0	0	277	353	0	0	0	0
3	5	8	""	"YGR294W"	11250	31510	110	499	469	115	101	108	42	98	97	0	649	614	147	176	191	64	96	95	0	0	0	0	0	0	0	0	0	0	0	0	0	0	0	0	0	0	0	0.841	0.840	0.831	0.858	1.662	0.787	0.823	0.000	0.000	0.000	0.000	0.000	0.000	0.000	0.000	0.000	0.000	0.000	0.000	0.000	0.000	80	554	871	806	-0.249	Error	Error	398	473	0	0	368	438	0	0	0	0
3	6	8	"YLF2"	"YHL014C"	11430	31510	110	824	905	306	101	108	54	100	100	0	633	628	174	183	196	73	100	98	0	0	0	0	0	0	0	0	0	0	0	0	0	0	0	0	0	0	0	1.607	1.807	1.786	1.828	1.347	1.792	0.826	0.000	0.000	0.000	0.000	0.000	0.000	0.000	0.000	0.000	0.000	0.000	0.000	0.000	0.000	80	573	1173	1249	0.684	Error	Error	723	450	0	0	804	445	0	0	0	0
3	7	8	"ECM29"	"YHL030W"	11650	31510	110	1842	1781	316	93	97	29	100	100	0	2579	2586	590	186	193	49	100	100	0	0	0	0	0	0	0	0	0	0	0	0	0	0	0	0	0	0	0	0.731	0.703	0.717	0.714	1.225	0.690	0.905	0.000	0.000	0.000	0.000	0.000	0.000	0.000	0.000	0.000	0.000	0.000	0.000	0.000	0.000	80	584	4142	4088	-0.452	Error	Error	1749	2393	0	0	1688	2400	0	0	0	0
3	8	8	""	"YHL046C"	11840	31510	110	1014	1014	161	93	104	46	100	100	0	1083	1078	211	192	212	77	100	100	0	0	0	0	0	0	0	0	0	0	0	0	0	0	0	0	0	0	0	1.034	1.040	1.040	1.056	1.239	0.993	0.884	0.000	0.000	0.000	0.000	0.000	0.000	0.000	0.000	0.000	0.000	0.000	0.000	0.000	0.000	80	597	1812	1807	0.048	Error	Error	921	891	0	0	921	886	0	0	0	0
3	9	8	""	"YHR011W"	12050	31510	110	597	595	147	95	118	71	100	100	0	755	754	156	204	239	213	98	83	0	0	0	0	0	0	0	0	0	0	0	0	0	0	0	0	0	0	0	0.911	0.909	0.916	0.906	1.272	0.898	0.853	0.000	0.000	0.000	0.000	0.000	0.000	0.000	0.000	0.000	0.000	0.000	0.000	0.000	0.000	80	583	1053	1050	-0.134	Error	Error	502	551	0	0	500	550	0	0	0	0
3	10	8	""	"YGR280C"	12260	31520	110	1061	1096	157	118	130	53	100	100	0	782	791	143	247	293	151	100	95	0	0	0	0	0	0	0	0	0	0	0	0	0	0	0	0	0	0	0	1.763	1.798	1.786	1.839	1.360	1.936	0.619	0.000	0.000	0.000	0.000	0.000	0.000	0.000	0.000	0.000	0.000	0.000	0.000	0.000	0.000	80	550	1478	1522	0.818	Error	Error	943	535	0	0	978	544	0	0	0	0
3	11	8	"YRF1-3"	"YGR296W"	12450	31520	90	488	512	136	95	107	38	100	100	0	720	762	228	216	236	87	100	100	0	0	0	0	0	0	0	0	0	0	0	0	0	0	0	0	0	0	0	0.780	0.764	0.777	0.790	1.436	0.678	0.799	0.000	0.000	0.000	0.000	0.000	0.000	0.000	0.000	0.000	0.000	0.000	0.000	0.000	0.000	52	414	897	963	-0.359	Error	Error	393	504	0	0	417	546	0	0	0	0
3	12	8	"DUR3"	"YHL016C"	12660	31520	120	416	426	139	84	88	25	100	98	0	526	531	174	204	214	62	92	85	0	0	0	0	0	0	0	0	0	0	0	0	0	0	0	0	0	0	0	1.031	1.046	1.015	1.133	1.630	0.917	0.774	0.000	0.000	0.000	0.000	0.000	0.000	0.000	0.000	0.000	0.000	0.000	0.000	0.000	0.000	120	643	654	669	0.044	Error	Error	332	322	0	0	342	327	0	0	0	0
3	13	8	"GUT1"	"YHL032C"	12840	31520	110	517	563	154	91	100	43	100	100	0	551	563	124	211	231	87	98	95	0	0	0	0	0	0	0	0	0	0	0	0	0	0	0	0	0	0	0	1.253	1.341	1.273	1.373	1.464	1.310	0.788	0.000	0.000	0.000	0.000	0.000	0.000	0.000	0.000	0.000	0.000	0.000	0.000	0.000	0.000	80	518	766	824	0.325	Error	Error	426	340	0	0	472	352	0	0	0	0
3	14	8	"COS8"	"YHL048W"	13050	31520	100	1637	1700	293	107	128	71	100	100	0	5504	5848	1321	242	325	251	100	100	0	0	0	0	0	0	0	0	0	0	0	0	0	0	0	0	0	0	0	0.291	0.284	0.287	0.287	1.155	0.264	0.901	0.000	0.000	0.000	0.000	0.000	0.000	0.000	0.000	0.000	0.000	0.000	0.000	0.000	0.000	80	495	6792	7199	-1.782	Error	Error	1530	5262	0	0	1593	5606	0	0	0	0
3	15	8	"ARD1"	"YHR013C"	13240	31510	110	1183	1121	311	118	164	152	100	96	0	1149	1129	282	254	377	294	96	86	0	0	0	0	0	0	0	0	0	0	0	0	0	0	0	0	0	0	0	1.190	1.146	1.158	1.139	1.560	1.114	0.699	0.000	0.000	0.000	0.000	0.000	0.000	0.000	0.000	0.000	0.000	0.000	0.000	0.000	0.000	80	555	1960	1878	0.251	Error	Error	1065	895	0	0	1003	875	0	0	0	0
3	16	8	"BGL2"	"YGR282C"	13450	31520	110	12356	11877	4247	117	222	671	100	100	0	23465	21659	8303	250	588	2438	97	90	0	0	0	0	0	0	0	0	0	0	0	0	0	0	0	0	0	0	0	0.527	0.549	0.540	0.577	1.362	0.531	0.913	0.000	0.000	0.000	0.000	0.000	0.000	0.000	0.000	0.000	0.000	0.000	0.000	0.000	0.000	80	577	35454	33169	-0.924	Error	Error	12239	23215	0	0	11760	21409	0	0	0	0
3	17	8	""	"YHL002W"	13650	31520	100	1279	1336	324	104	171	540	97	73	0	1610	1731	507	227	492	2204	12	0	0	0	0	0	0	0	0	0	0	0	0	0	0	0	0	0	0	0	0	0.850	0.819	0.838	0.840	1.252	0.781	0.875	0.000	0.000	0.000	0.000	0.000	0.000	0.000	0.000	0.000	0.000	0.000	0.000	0.000	0.000	80	505	2558	2736	-0.235	Error	Error	1175	1383	0	0	1232	1504	0	0	0	0
3	18	8	""	"YHL018W"	13850	31520	110	356	339	119	103	117	63	85	82	0	534	491	213	209	227	75	80	78	0	0	0	0	0	0	0	0	0	0	0	0	0	0	0	0	0	0	0	0.778	0.837	0.746	0.777	1.566	0.738	0.727	0.000	0.000	0.000	0.000	0.000	0.000	0.000	0.000	0.000	0.000	0.000	0.000	0.000	0.000	80	558	578	518	-0.361	Error	Error	253	325	0	0	236	282	0	0	0	0
3	19	8	"SBP1"	"YHL034C"	14050	31520	110	5452	5382	863	100	117	74	100	100	0	3761	3855	805	200	222	109	100	100	0	0	0	0	0	0	0	0	0	0	0	0	0	0	0	0	0	0	0	1.503	1.445	1.449	1.462	1.213	1.426	0.917	0.000	0.000	0.000	0.000	0.000	0.000	0.000	0.000	0.000	0.000	0.000	0.000	0.000	0.000	80	568	8913	8937	0.588	Error	Error	5352	3561	0	0	5282	3655	0	0	0	0
3	20	8	""	"YHL050C"	14250	31530	100	5186	5104	601	96	102	51	100	100	0	7569	7495	1126	194	210	99	100	100	0	0	0	0	0	0	0	0	0	0	0	0	0	0	0	0	0	0	0	0.690	0.686	0.690	0.689	1.148	0.673	0.932	0.000	0.000	0.000	0.000	0.000	0.000	0.000	0.000	0.000	0.000	0.000	0.000	0.000	0.000	80	498	12465	12309	-0.535	Error	Error	5090	7375	0	0	5008	7301	0	0	0	0
3	21	8	"MIP6"	"YHR015W"	14450	31520	110	310	314	65	103	107	30	100	100	0	534	539	143	216	226	70	97	90	0	0	0	0	0	0	0	0	0	0	0	0	0	0	0	0	0	0	0	0.651	0.653	0.655	0.689	1.531	0.553	0.708	0.000	0.000	0.000	0.000	0.000	0.000	0.000	0.000	0.000	0.000	0.000	0.000	0.000	0.000	80	590	525	534	-0.619	Error	Error	207	318	0	0	211	323	0	0	0	0
3	1	9	""	"YIL086C"	10440	31720	100	208	223	68	70	73	23	98	97	0	321	340	126	157	163	42	91	83	0	0	0	0	0	0	0	0	0	0	0	0	0	0	0	0	0	0	0	0.841	0.836	0.897	0.908	1.892	0.651	0.579	0.000	0.000	0.000	0.000	0.000	0.000	0.000	0.000	0.000	0.000	0.000	0.000	0.000	0.000	80	518	302	336	-0.249	Error	Error	138	164	0	0	153	183	0	0	0	0
3	2	9	""	"YIL102C"	10650	31710	110	313	297	100	69	74	29	91	90	0	390	375	141	160	166	41	86	82	0	0	0	0	0	0	0	0	0	0	0	0	0	0	0	0	0	0	0	1.061	1.060	1.008	0.987	1.951	0.931	0.779	0.000	0.000	0.000	0.000	0.000	0.000	0.000	0.000	0.000	0.000	0.000	0.000	0.000	0.000	80	586	474	443	0.085	Error	Error	244	230	0	0	228	215	0	0	0	0
3	3	9	"RHO3"	"YIL118W"	10860	31720	110	873	923	404	72	81	36	98	98	0	1048	1077	452	163	172	47	92	91	0	0	0	0	0	0	0	0	0	0	0	0	0	0	0	0	0	0	0	0.905	0.931	0.897	0.933	1.969	0.893	0.864	0.000	0.000	0.000	0.000	0.000	0.000	0.000	0.000	0.000	0.000	0.000	0.000	0.000	0.000	80	553	1686	1765	-0.144	Error	Error	801	885	0	0	851	914	0	0	0	0
3	4	9	"FLX1"	"YIL134W"	11040	31720	110	404	420	90	78	87	36	100	100	0	526	522	119	170	180	58	100	98	0	0	0	0	0	0	0	0	0	0	0	0	0	0	0	0	0	0	0	0.916	0.972	0.973	1.001	1.350	0.966	0.830	0.000	0.000	0.000	0.000	0.000	0.000	0.000	0.000	0.000	0.000	0.000	0.000	0.000	0.000	80	553	682	694	-0.127	Error	Error	326	356	0	0	342	352	0	0	0	0
3	5	9	"DNA43"	"YIL150C"	11250	31720	110	273	287	105	84	89	34	96	91	0	419	415	152	167	181	73	81	77	0	0	0	0	0	0	0	0	0	0	0	0	0	0	0	0	0	0	0	0.750	0.819	0.743	0.913	2.272	0.776	0.724	0.000	0.000	0.000	0.000	0.000	0.000	0.000	0.000	0.000	0.000	0.000	0.000	0.000	0.000	80	584	441	451	-0.415	Error	Error	189	252	0	0	203	248	0	0	0	0
3	6	9	""	"YIL166C"	11450	31720	110	580	553	143	84	102	78	98	93	0	545	503	141	169	195	96	88	86	0	0	0	0	0	0	0	0	0	0	0	0	0	0	0	0	0	0	0	1.319	1.404	1.354	1.428	1.460	1.340	0.805	0.000	0.000	0.000	0.000	0.000	0.000	0.000	0.000	0.000	0.000	0.000	0.000	0.000	0.000	80	546	872	803	0.400	Error	Error	496	376	0	0	469	334	0	0	0	0
3	7	9	""	"YIL088C"	11630	31720	110	1398	1475	417	91	185	324	100	97	0	1300	1337	479	188	271	327	93	90	0	0	0	0	0	0	0	0	0	0	0	0	0	0	0	0	0	0	0	1.175	1.205	1.209	1.286	1.415	1.090	0.869	0.000	0.000	0.000	0.000	0.000	0.000	0.000	0.000	0.000	0.000	0.000	0.000	0.000	0.000	80	546	2419	2533	0.233	Error	Error	1307	1112	0	0	1384	1149	0	0	0	0
3	8	9	""	"YIL104C"	11830	31720	110	8540	8285	3091	110	512	1779	92	91	0	4486	4213	2085	209	476	1114	85	76	0	0	0	0	0	0	0	0	0	0	0	0	0	0	0	0	0	0	0	1.971	2.042	1.944	2.359	1.695	1.899	0.919	0.000	0.000	0.000	0.000	0.000	0.000	0.000	0.000	0.000	0.000	0.000	0.000	0.000	0.000	80	595	12707	12179	0.979	Error	Error	8430	4277	0	0	8175	4004	0	0	0	0
3	9	9	""	"YIL120W"	12060	31720	130	377	385	80	93	358	1530	0	0	0	484	488	104	196	368	942	0	0	0	0	0	0	0	0	0	0	0	0	0	0	0	0	0	0	0	0	0	0.986	1.000	0.985	1.034	1.426	0.919	0.666	0.000	0.000	0.000	0.000	0.000	0.000	0.000	0.000	0.000	0.000	0.000	0.000	0.000	0.000	120	744	572	584	-0.020	Error	Error	284	288	0	0	292	292	0	0	0	0
3	10	9	"OM45"	"YIL136W"	12270	31710	120	746	744	249	92	107	47	100	99	0	5031	5009	1728	237	310	206	100	100	0	0	0	0	0	0	0	0	0	0	0	0	0	0	0	0	0	0	0	0.136	0.137	0.140	0.135	1.384	0.129	0.852	0.000	0.000	0.000	0.000	0.000	0.000	0.000	0.000	0.000	0.000	0.000	0.000	0.000	0.000	120	603	5448	5424	-2.874	Error	Error	654	4794	0	0	652	4772	0	0	0	0
3	11	9	""	"YIL152W"	12450	31720	110	1652	1475	462	92	102	43	98	98	0	1347	1234	361	238	296	192	93	91	0	0	0	0	0	0	0	0	0	0	0	0	0	0	0	0	0	0	0	1.407	1.389	1.412	1.394	1.423	1.406	0.782	0.000	0.000	0.000	0.000	0.000	0.000	0.000	0.000	0.000	0.000	0.000	0.000	0.000	0.000	80	535	2669	2379	0.492	Error	Error	1560	1109	0	0	1383	996	0	0	0	0
3	12	9	"SDL1"	"YIL168W"	12650	31720	110	287	292	51	80	86	35	100	100	0	1594	1564	278	209	232	96	100	100	0	0	0	0	0	0	0	0	0	0	0	0	0	0	0	0	0	0	0	0.149	0.156	0.156	0.155	1.297	0.150	0.835	0.000	0.000	0.000	0.000	0.000	0.000	0.000	0.000	0.000	0.000	0.000	0.000	0.000	0.000	80	540	1592	1567	-2.742	Error	Error	207	1385	0	0	212	1355	0	0	0	0
3	13	9	""	"YIL090W"	12850	31720	120	1483	1351	390	77	81	33	99	99	0	1019	969	326	193	213	80	95	94	0	0	0	0	0	0	0	0	0	0	0	0	0	0	0	0	0	0	0	1.702	1.642	1.623	1.803	1.630	1.615	0.874	0.000	0.000	0.000	0.000	0.000	0.000	0.000	0.000	0.000	0.000	0.000	0.000	0.000	0.000	120	622	2232	2050	0.767	Error	Error	1406	826	0	0	1274	776	0	0	0	0
3	14	9	"MOB1"	"YIL106W"	13040	31720	110	635	633	179	84	116	101	100	95	0	924	942	282	199	257	189	93	91	0	0	0	0	0	0	0	0	0	0	0	0	0	0	0	0	0	0	0	0.760	0.739	0.754	0.755	1.333	0.677	0.877	0.000	0.000	0.000	0.000	0.000	0.000	0.000	0.000	0.000	0.000	0.000	0.000	0.000	0.000	80	548	1276	1292	-0.396	Error	Error	551	725	0	0	549	743	0	0	0	0
3	15	9	""	"YIL122W"	13260	31720	120	518	489	162	90	131	131	90	79	0	734	683	239	216	275	193	85	67	0	0	0	0	0	0	0	0	0	0	0	0	0	0	0	0	0	0	0	0.826	0.854	0.815	0.839	1.628	0.766	0.810	0.000	0.000	0.000	0.000	0.000	0.000	0.000	0.000	0.000	0.000	0.000	0.000	0.000	0.000	120	657	946	866	-0.275	Error	Error	428	518	0	0	399	467	0	0	0	0
3	16	9	"TPM2"	"YIL138C"	13450	31720	110	1985	1959	583	95	125	130	100	97	0	2578	2540	937	215	277	318	98	93	0	0	0	0	0	0	0	0	0	0	0	0	0	0	0	0	0	0	0	0.800	0.802	0.802	0.834	1.449	0.740	0.898	0.000	0.000	0.000	0.000	0.000	0.000	0.000	0.000	0.000	0.000	0.000	0.000	0.000	0.000	80	540	4253	4189	-0.322	Error	Error	1890	2363	0	0	1864	2325	0	0	0	0
3	17	9	"IMP2'"	"YIL154C"	13650	31720	110	895	930	175	96	114	112	100	100	0	889	921	216	209	253	280	95	81	0	0	0	0	0	0	0	0	0	0	0	0	0	0	0	0	0	0	0	1.175	1.171	1.155	1.231	1.493	1.151	0.864	0.000	0.000	0.000	0.000	0.000	0.000	0.000	0.000	0.000	0.000	0.000	0.000	0.000	0.000	80	568	1479	1546	0.233	Error	Error	799	680	0	0	834	712	0	0	0	0
3	18	9	"HXT12"	"YIL170W"	13850	31720	110	1977	1956	513	87	103	120	100	100	0	1852	1792	698	195	223	201	98	96	0	0	0	0	0	0	0	0	0	0	0	0	0	0	0	0	0	0	0	1.141	1.170	1.184	1.266	1.503	1.044	0.866	0.000	0.000	0.000	0.000	0.000	0.000	0.000	0.000	0.000	0.000	0.000	0.000	0.000	0.000	80	576	3547	3466	0.190	Error	Error	1890	1657	0	0	1869	1597	0	0	0	0
3	19	9	""	"YIL092W"	14050	31720	110	678	704	162	80	92	111	100	100	0	679	680	181	180	204	171	93	81	0	0	0	0	0	0	0	0	0	0	0	0	0	0	0	0	0	0	0	1.198	1.248	1.247	1.341	1.632	1.184	0.848	0.000	0.000	0.000	0.000	0.000	0.000	0.000	0.000	0.000	0.000	0.000	0.000	0.000	0.000	80	577	1097	1124	0.261	Error	Error	598	499	0	0	624	500	0	0	0	0
3	20	9	""	"YIL108W"	14250	31720	110	942	943	160	76	86	48	100	100	0	1526	1489	361	180	206	142	100	98	0	0	0	0	0	0	0	0	0	0	0	0	0	0	0	0	0	0	0	0.643	0.662	0.654	0.685	1.326	0.624	0.889	0.000	0.000	0.000	0.000	0.000	0.000	0.000	0.000	0.000	0.000	0.000	0.000	0.000	0.000	80	566	2212	2176	-0.636	Error	Error	866	1346	0	0	867	1309	0	0	0	0
3	21	9	"AYR1"	"YIL124W"	14450	31720	110	2290	2295	387	93	121	181	100	100	0	5485	5355	1332	215	328	674	100	100	0	0	0	0	0	0	0	0	0	0	0	0	0	0	0	0	0	0	0	0.417	0.428	0.417	0.439	1.286	0.394	0.906	0.000	0.000	0.000	0.000	0.000	0.000	0.000	0.000	0.000	0.000	0.000	0.000	0.000	0.000	80	598	7467	7342	-1.262	Error	Error	2197	5270	0	0	2202	5140	0	0	0	0
3	1	10	"SRO4"	"YIL140W"	10450	31910	110	501	520	148	71	77	39	100	98	0	767	768	289	156	174	121	92	90	0	0	0	0	0	0	0	0	0	0	0	0	0	0	0	0	0	0	0	0.704	0.734	0.717	0.814	1.802	0.618	0.812	0.000	0.000	0.000	0.000	0.000	0.000	0.000	0.000	0.000	0.000	0.000	0.000	0.000	0.000	80	580	1041	1061	-0.507	Error	Error	430	611	0	0	449	612	0	0	0	0
3	2	10	"UBP7"	"YIL156W"	10650	31910	110	3664	3661	1307	74	103	229	100	100	0	3166	3142	1354	160	227	428	98	92	0	0	0	0	0	0	0	0	0	0	0	0	0	0	0	0	0	0	0	1.194	1.203	1.170	1.280	1.442	1.119	0.899	0.000	0.000	0.000	0.000	0.000	0.000	0.000	0.000	0.000	0.000	0.000	0.000	0.000	0.000	80	577	6596	6569	0.256	Error	Error	3590	3006	0	0	3587	2982	0	0	0	0
3	3	10	""	"YIL172C"	10850	31910	110	971	950	282	75	106	233	100	92	0	808	788	264	168	236	421	77	17	0	0	0	0	0	0	0	0	0	0	0	0	0	0	0	0	0	0	0	1.400	1.411	1.390	1.494	1.393	1.322	0.863	0.000	0.000	0.000	0.000	0.000	0.000	0.000	0.000	0.000	0.000	0.000	0.000	0.000	0.000	80	566	1536	1495	0.485	Error	Error	896	640	0	0	875	620	0	0	0	0
3	4	10	"BNA1"	"YJR025C"	11050	31910	110	581	593	164	75	84	62	100	100	0	2346	2405	801	175	197	107	100	100	0	0	0	0	0	0	0	0	0	0	0	0	0	0	0	0	0	0	0	0.233	0.232	0.236	0.237	1.241	0.208	0.880	0.000	0.000	0.000	0.000	0.000	0.000	0.000	0.000	0.000	0.000	0.000	0.000	0.000	0.000	80	576	2677	2748	-2.101	Error	Error	506	2171	0	0	518	2230	0	0	0	0
3	5	10	""	"YJR041C"	11260	31920	110	1270	1334	483	77	83	34	100	100	0	1579	1683	697	171	178	44	100	100	0	0	0	0	0	0	0	0	0	0	0	0	0	0	0	0	0	0	0	0.847	0.831	0.851	0.852	1.344	0.797	0.891	0.000	0.000	0.000	0.000	0.000	0.000	0.000	0.000	0.000	0.000	0.000	0.000	0.000	0.000	80	567	2601	2769	-0.239	Error	Error	1193	1408	0	0	1257	1512	0	0	0	0
3	6	10	"CDC8"	"YJR057W"	11450	31910	110	745	750	226	83	92	56	100	100	0	646	637	177	175	185	71	97	95	0	0	0	0	0	0	0	0	0	0	0	0	0	0	0	0	0	0	0	1.406	1.444	1.371	1.493	1.459	1.474	0.872	0.000	0.000	0.000	0.000	0.000	0.000	0.000	0.000	0.000	0.000	0.000	0.000	0.000	0.000	80	556	1133	1129	0.491	Error	Error	662	471	0	0	667	462	0	0	0	0
3	7	10	"OPI3"	"YJR073C"	11650	31910	110	947	883	253	86	102	137	100	93	0	3231	3054	1213	181	212	218	97	96	0	0	0	0	0	0	0	0	0	0	0	0	0	0	0	0	0	0	0	0.282	0.277	0.276	0.301	1.623	0.243	0.884	0.000	0.000	0.000	0.000	0.000	0.000	0.000	0.000	0.000	0.000	0.000	0.000	0.000	0.000	80	567	3911	3670	-1.825	Error	Error	861	3050	0	0	797	2873	0	0	0	0
3	8	10	"GRR1"	"YJR090C"	11860	31920	110	1939	1863	417	87	170	935	93	48	0	1813	1810	414	181	244	603	97	87	0	0	0	0	0	0	0	0	0	0	0	0	0	0	0	0	0	0	0	1.135	1.090	1.115	1.101	1.240	1.104	0.899	0.000	0.000	0.000	0.000	0.000	0.000	0.000	0.000	0.000	0.000	0.000	0.000	0.000	0.000	80	569	3484	3405	0.182	Error	Error	1852	1632	0	0	1776	1629	0	0	0	0
3	9	10	""	"YJR105W"	12050	31920	100	4671	4483	1147	80	83	20	100	100	0	2855	2850	801	176	178	35	100	100	0	0	0	0	0	0	0	0	0	0	0	0	0	0	0	0	0	0	0	1.714	1.647	1.632	1.666	1.263	1.612	0.892	0.000	0.000	0.000	0.000	0.000	0.000	0.000	0.000	0.000	0.000	0.000	0.000	0.000	0.000	80	495	7270	7077	0.777	Error	Error	4591	2679	0	0	4403	2674	0	0	0	0
3	10	10	""	"YJR027W"	12260	31920	100	1880	1806	746	76	78	21	100	100	0	20591	19219	9808	189	199	69	100	100	0	0	0	0	0	0	0	0	0	0	0	0	0	0	0	0	0	0	0	0.088	0.091	0.090	0.103	1.544	0.080	0.901	0.000	0.000	0.000	0.000	0.000	0.000	0.000	0.000	0.000	0.000	0.000	0.000	0.000	0.000	80	505	22206	20760	-3.499	Error	Error	1804	20402	0	0	1730	19030	0	0	0	0
3	11	10	"POL32"	"YJR043C"	12450	31920	110	838	814	180	72	75	22	100	100	0	945	938	189	183	198	73	100	100	0	0	0	0	0	0	0	0	0	0	0	0	0	0	0	0	0	0	0	1.005	0.983	0.975	0.986	1.260	0.973	0.887	0.000	0.000	0.000	0.000	0.000	0.000	0.000	0.000	0.000	0.000	0.000	0.000	0.000	0.000	80	558	1528	1497	0.008	Error	Error	766	762	0	0	742	755	0	0	0	0
3	12	10	"PTK2"	"YJR059W"	12650	31920	110	3569	3552	915	68	71	19	100	100	0	3430	3525	940	168	174	50	100	100	0	0	0	0	0	0	0	0	0	0	0	0	0	0	0	0	0	0	0	1.073	1.038	1.049	1.042	1.228	0.999	0.912	0.000	0.000	0.000	0.000	0.000	0.000	0.000	0.000	0.000	0.000	0.000	0.000	0.000	0.000	80	568	6763	6841	0.102	Error	Error	3501	3262	0	0	3484	3357	0	0	0	0
3	13	10	"HOC1"	"YJR075W"	12850	31920	100	3631	3346	1302	66	69	20	100	100	0	2502	2292	878	167	172	49	97	96	0	0	0	0	0	0	0	0	0	0	0	0	0	0	0	0	0	0	0	1.527	1.544	1.524	1.546	1.389	1.519	0.888	0.000	0.000	0.000	0.000	0.000	0.000	0.000	0.000	0.000	0.000	0.000	0.000	0.000	0.000	80	494	5900	5405	0.610	Error	Error	3565	2335	0	0	3280	2125	0	0	0	0
3	14	10	"BUD4"	"YJR092W"	13050	31920	100	411	415	120	69	72	30	100	98	0	676	657	224	168	178	72	96	95	0	0	0	0	0	0	0	0	0	0	0	0	0	0	0	0	0	0	0	0.673	0.708	0.705	0.741	1.602	0.642	0.838	0.000	0.000	0.000	0.000	0.000	0.000	0.000	0.000	0.000	0.000	0.000	0.000	0.000	0.000	80	505	850	835	-0.571	Error	Error	342	508	0	0	346	489	0	0	0	0
3	15	10	""	"YJR107W"	13250	31920	110	809	761	193	71	72	18	100	100	0	1121	1078	342	174	181	42	97	97	0	0	0	0	0	0	0	0	0	0	0	0	0	0	0	0	0	0	0	0.779	0.763	0.756	0.780	1.353	0.719	0.890	0.000	0.000	0.000	0.000	0.000	0.000	0.000	0.000	0.000	0.000	0.000	0.000	0.000	0.000	80	554	1685	1594	-0.360	Error	Error	738	947	0	0	690	904	0	0	0	0
3	16	10	""	"YJR029W"	13450	31920	110	2838	2754	942	74	78	41	100	100	0	24155	22176	10023	178	221	370	100	98	0	0	0	0	0	0	0	0	0	0	0	0	0	0	0	0	0	0	0	0.115	0.122	0.120	0.136	1.537	0.105	0.893	0.000	0.000	0.000	0.000	0.000	0.000	0.000	0.000	0.000	0.000	0.000	0.000	0.000	0.000	80	577	26741	24678	-3.117	Error	Error	2764	23977	0	0	2680	21998	0	0	0	0
3	17	10	"SSC1"	"YJR045C"	13650	31920	110	3780	3636	1224	77	80	22	100	100	0	3385	3248	1192	181	217	354	100	96	0	0	0	0	0	0	0	0	0	0	0	0	0	0	0	0	0	0	0	1.156	1.160	1.181	1.202	1.445	1.139	0.856	0.000	0.000	0.000	0.000	0.000	0.000	0.000	0.000	0.000	0.000	0.000	0.000	0.000	0.000	80	576	6907	6626	0.209	Error	Error	3703	3204	0	0	3559	3067	0	0	0	0
3	18	10	""	"YJR061W"	13850	31930	110	559	561	160	78	81	22	98	97	0	871	878	322	176	181	45	97	95	0	0	0	0	0	0	0	0	0	0	0	0	0	0	0	0	0	0	0	0.692	0.688	0.683	0.703	1.518	0.612	0.819	0.000	0.000	0.000	0.000	0.000	0.000	0.000	0.000	0.000	0.000	0.000	0.000	0.000	0.000	80	584	1176	1185	-0.531	Error	Error	481	695	0	0	483	702	0	0	0	0
3	19	10	"MIR1"	"YJR077C"	14060	31930	110	3067	2843	1337	76	79	21	100	100	0	4235	3859	1807	174	181	43	100	100	0	0	0	0	0	0	0	0	0	0	0	0	0	0	0	0	0	0	0	0.737	0.751	0.740	0.774	1.462	0.752	0.901	0.000	0.000	0.000	0.000	0.000	0.000	0.000	0.000	0.000	0.000	0.000	0.000	0.000	0.000	80	575	7052	6452	-0.441	Error	Error	2991	4061	0	0	2767	3685	0	0	0	0
3	20	10	"IME1"	"YJR094C"	14250	31930	100	901	913	206	76	78	19	100	100	0	618	609	117	179	183	45	100	100	0	0	0	0	0	0	0	0	0	0	0	0	0	0	0	0	0	0	0	1.879	1.947	2.030	1.973	1.400	2.066	0.789	0.000	0.000	0.000	0.000	0.000	0.000	0.000	0.000	0.000	0.000	0.000	0.000	0.000	0.000	80	496	1264	1267	0.910	Error	Error	825	439	0	0	837	430	0	0	0	0
3	21	10	"CPA2"	"YJR109C"	14450	31930	100	1757	1716	590	78	80	19	100	100	0	1439	1411	434	178	184	38	98	98	0	0	0	0	0	0	0	0	0	0	0	0	0	0	0	0	0	0	0	1.331	1.328	1.302	1.299	1.410	1.331	0.866	0.000	0.000	0.000	0.000	0.000	0.000	0.000	0.000	0.000	0.000	0.000	0.000	0.000	0.000	80	526	2940	2871	0.413	Error	Error	1679	1261	0	0	1638	1233	0	0	0	0
3	1	11	"GEA1"	"YJR031C"	10450	32110	110	1096	984	380	70	74	25	100	100	0	1224	1152	484	158	164	45	96	92	0	0	0	0	0	0	0	0	0	0	0	0	0	0	0	0	0	0	0	0.962	0.920	0.929	1.008	1.512	0.866	0.896	0.000	0.000	0.000	0.000	0.000	0.000	0.000	0.000	0.000	0.000	0.000	0.000	0.000	0.000	80	599	2092	1908	-0.055	Error	Error	1026	1066	0	0	914	994	0	0	0	0
3	2	11	"ANB1"	"YJR047C"	10660	32120	110	5007	5570	3147	73	78	42	100	100	0	1768	1855	970	158	168	89	100	97	0	0	0	0	0	0	0	0	0	0	0	0	0	0	0	0	0	0	0	3.065	3.239	3.232	3.305	1.569	3.403	0.897	0.000	0.000	0.000	0.000	0.000	0.000	0.000	0.000	0.000	0.000	0.000	0.000	0.000	0.000	80	576	6544	7194	1.616	Error	Error	4934	1610	0	0	5497	1697	0	0	0	0
3	3	11	"RPA12"	"YJR063W"	10850	32120	110	1274	1431	710	73	74	21	100	100	0	705	742	318	160	162	39	97	95	0	0	0	0	0	0	0	0	0	0	0	0	0	0	0	0	0	0	0	2.204	2.333	2.266	2.444	1.670	2.393	0.867	0.000	0.000	0.000	0.000	0.000	0.000	0.000	0.000	0.000	0.000	0.000	0.000	0.000	0.000	80	574	1746	1940	1.140	Error	Error	1201	545	0	0	1358	582	0	0	0	0
3	4	11	""	"YJR079W"	11060	32120	100	908	872	370	71	72	17	100	100	0	1336	1302	577	160	163	32	98	98	0	0	0	0	0	0	0	0	0	0	0	0	0	0	0	0	0	0	0	0.712	0.701	0.675	0.750	1.474	0.658	0.858	0.000	0.000	0.000	0.000	0.000	0.000	0.000	0.000	0.000	0.000	0.000	0.000	0.000	0.000	80	504	2013	1943	-0.491	Error	Error	837	1176	0	0	801	1142	0	0	0	0
3	5	11	"SFC1"	"YJR095W"	11250	32120	100	1788	1732	714	72	73	18	100	98	0	1312	1209	455	162	167	36	93	93	0	0	0	0	0	0	0	0	0	0	0	0	0	0	0	0	0	0	0	1.492	1.585	1.524	1.626	1.505	1.603	0.868	0.000	0.000	0.000	0.000	0.000	0.000	0.000	0.000	0.000	0.000	0.000	0.000	0.000	0.000	80	498	2866	2707	0.577	Error	Error	1716	1150	0	0	1660	1047	0	0	0	0
3	6	11	""	"YJR111C"	11450	32120	110	543	547	147	75	78	20	100	100	0	717	716	242	167	172	40	96	96	0	0	0	0	0	0	0	0	0	0	0	0	0	0	0	0	0	0	0	0.851	0.860	0.841	0.879	1.425	0.760	0.853	0.000	0.000	0.000	0.000	0.000	0.000	0.000	0.000	0.000	0.000	0.000	0.000	0.000	0.000	80	576	1018	1021	-0.233	Error	Error	468	550	0	0	472	549	0	0	0	0
3	7	11	""	"YKR020W"	11650	32110	110	322	320	74	80	83	23	100	100	0	507	494	133	172	180	67	97	90	0	0	0	0	0	0	0	0	0	0	0	0	0	0	0	0	0	0	0	0.722	0.745	0.770	0.790	1.606	0.676	0.774	0.000	0.000	0.000	0.000	0.000	0.000	0.000	0.000	0.000	0.000	0.000	0.000	0.000	0.000	80	576	577	562	-0.469	Error	Error	242	335	0	0	240	322	0	0	0	0
3	8	11	"CAF4"	"YKR036C"	11850	32120	100	382	393	137	79	82	22	97	97	0	509	496	168	170	176	43	95	93	0	0	0	0	0	0	0	0	0	0	0	0	0	0	0	0	0	0	0	0.894	0.963	0.980	0.946	1.600	0.761	0.723	0.000	0.000	0.000	0.000	0.000	0.000	0.000	0.000	0.000	0.000	0.000	0.000	0.000	0.000	80	514	642	640	-0.162	Error	Error	303	339	0	0	314	326	0	0	0	0
3	9	11	"MRS4"	"YKR052C"	12060	32120	110	434	441	109	76	79	24	100	100	0	788	819	242	169	173	38	100	98	0	0	0	0	0	0	0	0	0	0	0	0	0	0	0	0	0	0	0	0.578	0.562	0.556	0.584	1.426	0.519	0.829	0.000	0.000	0.000	0.000	0.000	0.000	0.000	0.000	0.000	0.000	0.000	0.000	0.000	0.000	80	552	977	1015	-0.790	Error	Error	358	619	0	0	365	650	0	0	0	0
3	10	11	"BET3"	"YKR068C"	12250	32120	110	1445	1247	535	71	75	28	96	96	0	1765	1621	782	174	183	64	91	88	0	0	0	0	0	0	0	0	0	0	0	0	0	0	0	0	0	0	0	0.864	0.813	0.799	0.823	1.505	0.750	0.897	0.000	0.000	0.000	0.000	0.000	0.000	0.000	0.000	0.000	0.000	0.000	0.000	0.000	0.000	80	567	2965	2623	-0.212	Error	Error	1374	1591	0	0	1176	1447	0	0	0	0
3	11	11	"HBS1"	"YKR084C"	12450	32120	110	668	681	246	68	75	32	100	100	0	815	802	342	171	182	65	91	91	0	0	0	0	0	0	0	0	0	0	0	0	0	0	0	0	0	0	0	0.932	0.971	0.908	0.997	1.520	0.873	0.858	0.000	0.000	0.000	0.000	0.000	0.000	0.000	0.000	0.000	0.000	0.000	0.000	0.000	0.000	80	568	1244	1244	-0.102	Error	Error	600	644	0	0	613	631	0	0	0	0
3	12	11	""	"YKR100C"	12650	32120	100	732	696	238	66	72	26	100	100	0	1187	1169	459	166	172	42	98	98	0	0	0	0	0	0	0	0	0	0	0	0	0	0	0	0	0	0	0	0.652	0.628	0.620	0.655	1.472	0.577	0.879	0.000	0.000	0.000	0.000	0.000	0.000	0.000	0.000	0.000	0.000	0.000	0.000	0.000	0.000	80	504	1687	1633	-0.616	Error	Error	666	1021	0	0	630	1003	0	0	0	0
3	13	11	""	"YKR022C"	12850	32120	110	551	564	125	70	75	25	100	100	0	1043	989	283	169	181	75	98	97	0	0	0	0	0	0	0	0	0	0	0	0	0	0	0	0	0	0	0	0.550	0.602	0.597	0.623	1.446	0.549	0.861	0.000	0.000	0.000	0.000	0.000	0.000	0.000	0.000	0.000	0.000	0.000	0.000	0.000	0.000	80	577	1355	1314	-0.862	Error	Error	481	874	0	0	494	820	0	0	0	0
3	14	11	""	"YKR038C"	13050	32120	110	1298	1263	283	78	87	40	100	100	0	1113	1124	288	182	203	96	100	98	0	0	0	0	0	0	0	0	0	0	0	0	0	0	0	0	0	0	0	1.310	1.258	1.292	1.294	1.280	1.188	0.877	0.000	0.000	0.000	0.000	0.000	0.000	0.000	0.000	0.000	0.000	0.000	0.000	0.000	0.000	80	584	2151	2127	0.390	Error	Error	1220	931	0	0	1185	942	0	0	0	0
3	15	11	"DYN1"	"YKR054C"	13260	32120	100	336	331	83	73	78	27	98	98	0	507	508	148	173	182	54	93	91	0	0	0	0	0	0	0	0	0	0	0	0	0	0	0	0	0	0	0	0.787	0.770	0.762	0.815	1.780	0.696	0.793	0.000	0.000	0.000	0.000	0.000	0.000	0.000	0.000	0.000	0.000	0.000	0.000	0.000	0.000	80	522	597	593	-0.345	Error	Error	263	334	0	0	258	335	0	0	0	0
3	16	11	""	"YKR070W"	13460	32130	110	1793	1760	402	71	73	19	100	100	0	1721	1719	425	172	177	53	100	100	0	0	0	0	0	0	0	0	0	0	0	0	0	0	0	0	0	0	0	1.112	1.092	1.099	1.106	1.281	1.075	0.891	0.000	0.000	0.000	0.000	0.000	0.000	0.000	0.000	0.000	0.000	0.000	0.000	0.000	0.000	80	567	3271	3236	0.153	Error	Error	1722	1549	0	0	1689	1547	0	0	0	0
3	17	11	"PRP16"	"YKR086W"	13650	32130	100	1078	1052	274	81	88	32	100	100	0	1806	1762	522	174	178	37	100	100	0	0	0	0	0	0	0	0	0	0	0	0	0	0	0	0	0	0	0	0.611	0.611	0.630	0.624	1.330	0.549	0.860	0.000	0.000	0.000	0.000	0.000	0.000	0.000	0.000	0.000	0.000	0.000	0.000	0.000	0.000	80	504	2629	2559	-0.711	Error	Error	997	1632	0	0	971	1588	0	0	0	0
3	18	11	"FLO10"	"YKR102W"	13850	32130	100	968	964	350	88	93	30	100	100	0	482	493	132	175	178	37	100	97	0	0	0	0	0	0	0	0	0	0	0	0	0	0	0	0	0	0	0	2.866	2.755	2.746	2.805	1.517	2.903	0.783	0.000	0.000	0.000	0.000	0.000	0.000	0.000	0.000	0.000	0.000	0.000	0.000	0.000	0.000	80	504	1187	1194	1.519	Error	Error	880	307	0	0	876	318	0	0	0	0
3	19	11	"DBP7"	"YKR024C"	14050	32130	100	954	962	220	76	78	18	100	100	0	930	944	213	174	178	37	98	98	0	0	0	0	0	0	0	0	0	0	0	0	0	0	0	0	0	0	0	1.161	1.151	1.160	1.205	1.619	1.137	0.855	0.000	0.000	0.000	0.000	0.000	0.000	0.000	0.000	0.000	0.000	0.000	0.000	0.000	0.000	80	506	1634	1656	0.216	Error	Error	878	756	0	0	886	770	0	0	0	0
3	20	11	""	"YKR040C"	14250	32120	110	1756	1738	493	77	81	36	100	100	0	1841	1794	587	180	192	102	98	98	0	0	0	0	0	0	0	0	0	0	0	0	0	0	0	0	0	0	0	1.011	1.029	1.063	1.086	1.446	1.002	0.876	0.000	0.000	0.000	0.000	0.000	0.000	0.000	0.000	0.000	0.000	0.000	0.000	0.000	0.000	80	574	3340	3275	0.016	Error	Error	1679	1661	0	0	1661	1614	0	0	0	0
3	21	11	"RNC1"	"YKR056W"	14450	32130	100	1611	1595	458	78	82	36	100	100	0	1111	1089	302	180	193	94	97	97	0	0	0	0	0	0	0	0	0	0	0	0	0	0	0	0	0	0	0	1.647	1.669	1.700	1.650	1.415	1.702	0.859	0.000	0.000	0.000	0.000	0.000	0.000	0.000	0.000	0.000	0.000	0.000	0.000	0.000	0.000	80	520	2464	2426	0.720	Error	Error	1533	931	0	0	1517	909	0	0	0	0
3	1	12	"SIS2"	"YKR072C"	10460	32310	110	1238	1205	494	69	71	17	100	100	0	1524	1420	568	158	163	38	98	97	0	0	0	0	0	0	0	0	0	0	0	0	0	0	0	0	0	0	0	0.856	0.900	0.913	0.929	1.386	0.850	0.897	0.000	0.000	0.000	0.000	0.000	0.000	0.000	0.000	0.000	0.000	0.000	0.000	0.000	0.000	80	589	2535	2398	-0.225	Error	Error	1169	1366	0	0	1136	1262	0	0	0	0
3	2	12	""	"YKR088C"	10650	32320	100	922	935	226	73	74	18	100	100	0	1180	1166	294	163	167	35	100	100	0	0	0	0	0	0	0	0	0	0	0	0	0	0	0	0	0	0	0	0.835	0.859	0.832	0.867	1.261	0.836	0.881	0.000	0.000	0.000	0.000	0.000	0.000	0.000	0.000	0.000	0.000	0.000	0.000	0.000	0.000	80	506	1866	1865	-0.260	Error	Error	849	1017	0	0	862	1003	0	0	0	0
3	3	12	""	"YKR104W"	10860	32320	100	205	210	45	76	100	92	88	18	0	353	351	89	164	175	55	91	83	0	0	0	0	0	0	0	0	0	0	0	0	0	0	0	0	0	0	0	0.683	0.717	0.659	0.740	1.667	0.822	0.565	0.000	0.000	0.000	0.000	0.000	0.000	0.000	0.000	0.000	0.000	0.000	0.000	0.000	0.000	80	507	318	321	-0.551	Error	Error	129	189	0	0	134	187	0	0	0	0
3	4	12	"GCN3"	"YKR026C"	11050	32310	110	598	611	129	85	130	131	100	100	0	515	501	136	173	204	119	92	75	0	0	0	0	0	0	0	0	0	0	0	0	0	0	0	0	0	0	0	1.500	1.604	1.533	1.763	1.665	1.533	0.800	0.000	0.000	0.000	0.000	0.000	0.000	0.000	0.000	0.000	0.000	0.000	0.000	0.000	0.000	80	547	855	854	0.585	Error	Error	513	342	0	0	526	328	0	0	0	0
3	5	12	"UTH1"	"YKR042W"	11240	32320	110	1751	1848	468	101	135	134	100	100	0	2024	2078	553	186	240	258	98	97	0	0	0	0	0	0	0	0	0	0	0	0	0	0	0	0	0	0	0	0.898	0.923	0.918	0.948	1.346	0.901	0.897	0.000	0.000	0.000	0.000	0.000	0.000	0.000	0.000	0.000	0.000	0.000	0.000	0.000	0.000	80	585	3488	3639	-0.156	Error	Error	1650	1838	0	0	1747	1892	0	0	0	0
3	6	12	"GLG1"	"YKR058W"	11460	32320	100	508	483	126	96	114	79	97	93	0	666	651	190	192	224	182	93	76	0	0	0	0	0	0	0	0	0	0	0	0	0	0	0	0	0	0	0	0.869	0.843	0.811	0.838	1.381	0.794	0.820	0.000	0.000	0.000	0.000	0.000	0.000	0.000	0.000	0.000	0.000	0.000	0.000	0.000	0.000	80	513	886	846	-0.202	Error	Error	412	474	0	0	387	459	0	0	0	0
3	7	12	""	"YKR074W"	11650	32320	110	1550	1519	435	92	103	53	100	100	0	1853	1825	575	184	202	87	98	98	0	0	0	0	0	0	0	0	0	0	0	0	0	0	0	0	0	0	0	0.874	0.870	0.845	0.880	1.268	0.815	0.902	0.000	0.000	0.000	0.000	0.000	0.000	0.000	0.000	0.000	0.000	0.000	0.000	0.000	0.000	80	552	3127	3068	-0.195	Error	Error	1458	1669	0	0	1427	1641	0	0	0	0
3	8	12	""	"YKR090W"	11850	32320	100	981	898	298	90	94	31	100	100	0	1066	1001	325	185	192	57	97	96	0	0	0	0	0	0	0	0	0	0	0	0	0	0	0	0	0	0	0	1.011	0.990	1.024	0.999	1.297	0.973	0.885	0.000	0.000	0.000	0.000	0.000	0.000	0.000	0.000	0.000	0.000	0.000	0.000	0.000	0.000	80	504	1772	1624	0.016	Error	Error	891	881	0	0	808	816	0	0	0	0
3	9	12	""	"YKR106W"	12060	32320	120	5182	4644	2007	85	91	28	100	100	0	3562	3167	1409	178	184	43	97	95	0	0	0	0	0	0	0	0	0	0	0	0	0	0	0	0	0	0	0	1.506	1.525	1.535	1.679	1.713	1.532	0.917	0.000	0.000	0.000	0.000	0.000	0.000	0.000	0.000	0.000	0.000	0.000	0.000	0.000	0.000	120	648	8481	7548	0.591	Error	Error	5097	3384	0	0	4559	2989	0	0	0	0
3	10	12	""	"YLR231C"	12260	32330	110	956	931	171	86	90	28	100	100	0	907	919	209	181	187	44	100	100	0	0	0	0	0	0	0	0	0	0	0	0	0	0	0	0	0	0	0	1.198	1.145	1.174	1.169	1.276	1.123	0.888	0.000	0.000	0.000	0.000	0.000	0.000	0.000	0.000	0.000	0.000	0.000	0.000	0.000	0.000	80	543	1596	1583	0.261	Error	Error	870	726	0	0	845	738	0	0	0	0
3	11	12	""	"YLR247C"	12450	32320	110	4446	4330	1408	90	123	209	100	100	0	3949	3791	1027	189	235	352	100	97	0	0	0	0	0	0	0	0	0	0	0	0	0	0	0	0	0	0	0	1.159	1.177	1.152	1.161	1.359	1.208	0.904	0.000	0.000	0.000	0.000	0.000	0.000	0.000	0.000	0.000	0.000	0.000	0.000	0.000	0.000	80	558	8116	7842	0.212	Error	Error	4356	3760	0	0	4240	3602	0	0	0	0
3	12	12	"RED1"	"YLR263W"	12650	32320	110	385	381	49	89	122	207	93	0	0	514	519	84	186	234	346	35	0	0	0	0	0	0	0	0	0	0	0	0	0	0	0	0	0	0	0	0	0.902	0.877	0.901	0.893	1.365	0.858	0.737	0.000	0.000	0.000	0.000	0.000	0.000	0.000	0.000	0.000	0.000	0.000	0.000	0.000	0.000	80	577	624	625	-0.148	Error	Error	296	328	0	0	292	333	0	0	0	0
3	13	12	""	"YLR279W"	12860	32330	110	517	503	88	95	109	50	100	100	0	699	695	129	198	217	86	100	98	0	0	0	0	0	0	0	0	0	0	0	0	0	0	0	0	0	0	0	0.842	0.821	0.839	0.831	1.392	0.747	0.811	0.000	0.000	0.000	0.000	0.000	0.000	0.000	0.000	0.000	0.000	0.000	0.000	0.000	0.000	80	576	923	905	-0.248	Error	Error	422	501	0	0	408	497	0	0	0	0
3	14	12	""	"YLR294C"	13050	32330	110	5482	5250	2007	147	211	179	100	97	0	9021	8846	3654	275	405	642	96	93	0	0	0	0	0	0	0	0	0	0	0	0	0	0	0	0	0	0	0	0.610	0.595	0.583	0.617	1.477	0.564	0.919	0.000	0.000	0.000	0.000	0.000	0.000	0.000	0.000	0.000	0.000	0.000	0.000	0.000	0.000	80	556	14081	13674	-0.713	Error	Error	5335	8746	0	0	5103	8571	0	0	0	0
3	15	12	"CDC25"	"YLR310C"	13250	32330	100	830	853	300	129	190	168	96	91	0	946	931	323	259	379	603	65	3	0	0	0	0	0	0	0	0	0	0	0	0	0	0	0	0	0	0	0	1.020	1.077	1.051	1.238	2.088	1.020	0.811	0.000	0.000	0.000	0.000	0.000	0.000	0.000	0.000	0.000	0.000	0.000	0.000	0.000	0.000	80	513	1388	1396	0.029	Error	Error	701	687	0	0	724	672	0	0	0	0
3	16	12	"EST1"	"YLR233C"	13450	32330	110	564	632	255	91	104	55	100	100	0	846	901	383	202	219	114	95	86	0	0	0	0	0	0	0	0	0	0	0	0	0	0	0	0	0	0	0	0.734	0.774	0.767	0.856	1.664	0.736	0.862	0.000	0.000	0.000	0.000	0.000	0.000	0.000	0.000	0.000	0.000	0.000	0.000	0.000	0.000	80	569	1117	1240	-0.445	Error	Error	473	644	0	0	541	699	0	0	0	0
3	17	12	"YEF3"	"YLR249W"	13650	32330	110	26054	23625	6093	107	214	824	100	100	0	6063	5810	1665	198	263	468	100	98	0	0	0	0	0	0	0	0	0	0	0	0	0	0	0	0	0	0	0	4.424	4.191	4.171	4.301	1.321	4.112	0.909	0.000	0.000	0.000	0.000	0.000	0.000	0.000	0.000	0.000	0.000	0.000	0.000	0.000	0.000	80	568	31812	29130	2.145	Error	Error	25947	5865	0	0	23518	5612	0	0	0	0
3	18	12	""	"YLR265C"	13850	32330	100	640	604	203	119	197	621	25	0	0	1725	1802	766	205	263	378	91	86	0	0	0	0	0	0	0	0	0	0	0	0	0	0	0	0	0	0	0	0.343	0.304	0.310	0.312	1.415	0.252	0.808	0.000	0.000	0.000	0.000	0.000	0.000	0.000	0.000	0.000	0.000	0.000	0.000	0.000	0.000	80	504	2041	2082	-1.545	Error	Error	521	1520	0	0	485	1597	0	0	0	0
3	19	12	""	"YLR281C"	14050	32330	110	698	643	214	96	106	39	97	96	0	667	628	231	206	227	136	85	80	0	0	0	0	0	0	0	0	0	0	0	0	0	0	0	0	0	0	0	1.306	1.296	1.291	1.313	1.545	1.193	0.830	0.000	0.000	0.000	0.000	0.000	0.000	0.000	0.000	0.000	0.000	0.000	0.000	0.000	0.000	80	568	1063	969	0.385	Error	Error	602	461	0	0	547	422	0	0	0	0
3	20	12	""	"YLR296W"	14250	32340	110	434	432	81	87	89	23	100	100	0	607	612	132	193	198	45	100	100	0	0	0	0	0	0	0	0	0	0	0	0	0	0	0	0	0	0	0	0.838	0.823	0.856	0.844	1.345	0.771	0.809	0.000	0.000	0.000	0.000	0.000	0.000	0.000	0.000	0.000	0.000	0.000	0.000	0.000	0.000	80	564	761	764	-0.255	Error	Error	347	414	0	0	345	419	0	0	0	0
3	21	12	""	"YLR312C"	14440	32330	110	303	317	167	84	86	25	93	91	0	987	1018	605	188	204	107	93	90	0	0	0	0	0	0	0	0	0	0	0	0	0	0	0	0	0	0	0	0.274	0.281	0.280	0.293	2.183	0.261	0.768	0.000	0.000	0.000	0.000	0.000	0.000	0.000	0.000	0.000	0.000	0.000	0.000	0.000	0.000	80	580	1018	1063	-1.867	Error	Error	219	799	0	0	233	830	0	0	0	0
3	1	13	""	"YLR235C"	10450	32520	110	1330	1210	545	70	74	29	97	95	0	1600	1469	749	160	176	99	83	83	0	0	0	0	0	0	0	0	0	0	0	0	0	0	0	0	0	0	0	0.875	0.871	0.851	0.954	2.531	0.818	0.891	0.000	0.000	0.000	0.000	0.000	0.000	0.000	0.000	0.000	0.000	0.000	0.000	0.000	0.000	80	607	2700	2449	-0.193	Error	Error	1260	1440	0	0	1140	1309	0	0	0	0
3	2	13	""	"YLR251W"	10660	32520	110	340	327	112	77	81	29	91	90	0	774	727	264	177	191	88	88	88	0	0	0	0	0	0	0	0	0	0	0	0	0	0	0	0	0	0	0	0.441	0.455	0.430	0.423	1.553	0.429	0.861	0.000	0.000	0.000	0.000	0.000	0.000	0.000	0.000	0.000	0.000	0.000	0.000	0.000	0.000	80	554	860	800	-1.183	Error	Error	263	597	0	0	250	550	0	0	0	0
3	3	13	"BOP2"	"YLR267W"	10840	32520	110	1443	1455	573	81	95	90	100	100	0	977	1006	384	178	196	124	100	96	0	0	0	0	0	0	0	0	0	0	0	0	0	0	0	0	0	0	0	1.705	1.659	1.529	1.711	1.412	1.674	0.862	0.000	0.000	0.000	0.000	0.000	0.000	0.000	0.000	0.000	0.000	0.000	0.000	0.000	0.000	80	534	2161	2202	0.769	Error	Error	1362	799	0	0	1374	828	0	0	0	0
3	4	13	""	"YLR283W"	11040	32520	110	307	324	104	92	116	102	90	53	0	466	431	150	185	219	147	76	43	0	0	0	0	0	0	0	0	0	0	0	0	0	0	0	0	0	0	0	0.765	0.943	0.874	0.907	1.442	0.802	0.777	0.000	0.000	0.000	0.000	0.000	0.000	0.000	0.000	0.000	0.000	0.000	0.000	0.000	0.000	80	586	496	478	-0.386	Error	Error	215	281	0	0	232	246	0	0	0	0
3	5	13	"YHC1"	"YLR298C"	11270	32530	110	277	272	82	108	124	68	87	63	0	500	501	178	195	227	107	85	78	0	0	0	0	0	0	0	0	0	0	0	0	0	0	0	0	0	0	0	0.554	0.536	0.554	0.574	1.923	0.488	0.761	0.000	0.000	0.000	0.000	0.000	0.000	0.000	0.000	0.000	0.000	0.000	0.000	0.000	0.000	80	539	474	470	-0.852	Error	Error	169	305	0	0	164	306	0	0	0	0
3	6	13	"CDC3"	"YLR314C"	11440	32520	110	883	913	186	114	184	234	100	93	0	954	947	268	201	241	182	97	92	0	0	0	0	0	0	0	0	0	0	0	0	0	0	0	0	0	0	0	1.021	1.071	1.092	1.134	1.395	1.011	0.796	0.000	0.000	0.000	0.000	0.000	0.000	0.000	0.000	0.000	0.000	0.000	0.000	0.000	0.000	80	543	1522	1545	0.030	Error	Error	769	753	0	0	799	746	0	0	0	0
3	7	13	"THI7"	"YLR237W"	11660	32520	120	2291	2426	839	123	193	218	99	96	0	796	832	352	209	242	167	88	81	0	0	0	0	0	0	0	0	0	0	0	0	0	0	0	0	0	0	0	3.693	3.697	3.672	4.155	1.644	3.498	0.813	0.000	0.000	0.000	0.000	0.000	0.000	0.000	0.000	0.000	0.000	0.000	0.000	0.000	0.000	120	644	2755	2926	1.885	Error	Error	2168	587	0	0	2303	623	0	0	0	0
3	8	13	""	"YLR253W"	11850	32520	110	782	818	154	128	150	79	100	100	0	692	737	155	206	221	74	100	100	0	0	0	0	0	0	0	0	0	0	0	0	0	0	0	0	0	0	0	1.346	1.299	1.313	1.320	1.220	1.270	0.847	0.000	0.000	0.000	0.000	0.000	0.000	0.000	0.000	0.000	0.000	0.000	0.000	0.000	0.000	80	540	1140	1221	0.428	Error	Error	654	486	0	0	690	531	0	0	0	0
3	9	13	""	"YLR269C"	12050	32520	110	941	949	234	111	123	52	100	100	0	1326	1327	380	194	210	68	100	98	0	0	0	0	0	0	0	0	0	0	0	0	0	0	0	0	0	0	0	0.733	0.740	0.738	0.763	1.288	0.709	0.908	0.000	0.000	0.000	0.000	0.000	0.000	0.000	0.000	0.000	0.000	0.000	0.000	0.000	0.000	80	563	1962	1971	-0.448	Error	Error	830	1132	0	0	838	1133	0	0	0	0
3	10	13	""	"YLR285W"	12250	32520	110	946	969	233	101	113	47	100	100	0	717	727	196	194	206	66	100	98	0	0	0	0	0	0	0	0	0	0	0	0	0	0	0	0	0	0	0	1.616	1.629	1.596	1.693	1.352	1.587	0.842	0.000	0.000	0.000	0.000	0.000	0.000	0.000	0.000	0.000	0.000	0.000	0.000	0.000	0.000	80	567	1368	1401	0.692	Error	Error	845	523	0	0	868	533	0	0	0	0
3	11	13	"EXG1"	"YLR300W"	12450	32520	110	5573	5544	791	108	145	114	100	100	0	3680	3780	627	201	232	122	100	100	0	0	0	0	0	0	0	0	0	0	0	0	0	0	0	0	0	0	0	1.571	1.519	1.519	1.524	1.131	1.518	0.922	0.000	0.000	0.000	0.000	0.000	0.000	0.000	0.000	0.000	0.000	0.000	0.000	0.000	0.000	80	558	8944	9015	0.652	Error	Error	5465	3479	0	0	5436	3579	0	0	0	0
3	12	13	"TAD3"	"YLR316C"	12640	32520	110	569	534	152	113	165	135	93	81	0	701	664	233	207	255	154	88	75	0	0	0	0	0	0	0	0	0	0	0	0	0	0	0	0	0	0	0	0.923	0.921	0.912	0.952	1.395	0.798	0.819	0.000	0.000	0.000	0.000	0.000	0.000	0.000	0.000	0.000	0.000	0.000	0.000	0.000	0.000	80	584	950	878	-0.115	Error	Error	456	494	0	0	421	457	0	0	0	0
3	13	13	"MVP1"	"YMR004W"	12860	32530	110	854	842	271	129	164	103	100	96	0	1327	1299	470	224	255	117	96	95	0	0	0	0	0	0	0	0	0	0	0	0	0	0	0	0	0	0	0	0.657	0.663	0.649	0.716	1.673	0.614	0.882	0.000	0.000	0.000	0.000	0.000	0.000	0.000	0.000	0.000	0.000	0.000	0.000	0.000	0.000	80	560	1828	1788	-0.605	Error	Error	725	1103	0	0	713	1075	0	0	0	0
3	14	13	"FMS1"	"YMR020W"	13050	32520	110	1513	1360	495	174	210	130	96	91	0	2874	2554	1156	269	309	300	93	83	0	0	0	0	0	0	0	0	0	0	0	0	0	0	0	0	0	0	0	0.514	0.519	0.519	0.555	1.492	0.456	0.873	0.000	0.000	0.000	0.000	0.000	0.000	0.000	0.000	0.000	0.000	0.000	0.000	0.000	0.000	80	566	3944	3471	-0.960	Error	Error	1339	2605	0	0	1186	2285	0	0	0	0
3	15	13	"IMP2"	"YMR035W"	13260	32530	110	924	870	267	139	180	138	95	92	0	1098	1036	351	245	281	188	91	86	0	0	0	0	0	0	0	0	0	0	0	0	0	0	0	0	0	0	0	0.920	0.924	0.904	0.954	1.363	0.866	0.875	0.000	0.000	0.000	0.000	0.000	0.000	0.000	0.000	0.000	0.000	0.000	0.000	0.000	0.000	80	585	1638	1522	-0.120	Error	Error	785	853	0	0	731	791	0	0	0	0
3	16	13	""	"YMR051C"	13470	32530	110	3502	3176	1459	103	121	115	100	100	0	43292	39273	19169	212	237	194	100	100	1	0	0	0	0	0	0	0	0	0	0	0	0	0	0	0	0	0	0	0.079	0.079	0.081	0.092	1.924	0.077	0.921	0.000	0.000	0.000	0.000	0.000	0.000	0.000	0.000	0.000	0.000	0.000	0.000	0.000	0.000	80	557	46479	42134	-3.664	Error	Error	3399	43080	0	0	3073	39061	0	0	0	0
3	17	13	"SOV1"	"YMR066W"	13650	32530	100	584	598	177	96	100	31	100	98	0	1004	985	272	208	211	52	98	98	0	0	0	0	0	0	0	0	0	0	0	0	0	0	0	0	0	0	0	0.613	0.646	0.618	0.644	1.400	0.604	0.822	0.000	0.000	0.000	0.000	0.000	0.000	0.000	0.000	0.000	0.000	0.000	0.000	0.000	0.000	80	487	1284	1279	-0.706	Error	Error	488	796	0	0	502	777	0	0	0	0
3	18	13	"ISF1"	"YMR081C"	13850	32530	100	1002	951	249	121	143	66	98	98	0	891	846	224	228	258	100	93	92	0	0	0	0	0	0	0	0	0	0	0	0	0	0	0	0	0	0	0	1.329	1.343	1.326	1.424	1.805	1.301	0.835	0.000	0.000	0.000	0.000	0.000	0.000	0.000	0.000	0.000	0.000	0.000	0.000	0.000	0.000	80	505	1544	1448	0.410	Error	Error	881	663	0	0	830	618	0	0	0	0
3	19	13	"PLB2"	"YMR006C"	14050	32530	100	3530	3825	1895	155	165	59	100	100	0	1234	1307	480	275	287	84	98	98	0	0	0	0	0	0	0	0	0	0	0	0	0	0	0	0	0	0	0	3.519	3.556	3.497	3.532	1.537	3.749	0.828	0.000	0.000	0.000	0.000	0.000	0.000	0.000	0.000	0.000	0.000	0.000	0.000	0.000	0.000	80	507	4334	4702	1.815	Error	Error	3375	959	0	0	3670	1032	0	0	0	0
3	20	13	"QRI8"	"YMR022W"	14250	32530	100	3047	2977	987	110	117	45	100	100	0	2645	2619	922	212	220	62	98	98	0	0	0	0	0	0	0	0	0	0	0	0	0	0	0	0	0	0	0	1.207	1.191	1.193	1.291	1.744	1.150	0.904	0.000	0.000	0.000	0.000	0.000	0.000	0.000	0.000	0.000	0.000	0.000	0.000	0.000	0.000	80	496	5370	5274	0.272	Error	Error	2937	2433	0	0	2867	2407	0	0	0	0
3	21	13	"MSN2"	"YMR037C"	14450	32530	110	1125	1173	369	93	97	28	100	100	0	928	975	300	188	193	46	100	100	0	0	0	0	0	0	0	0	0	0	0	0	0	0	0	0	0	0	0	1.395	1.372	1.446	1.404	1.402	1.381	0.837	0.000	0.000	0.000	0.000	0.000	0.000	0.000	0.000	0.000	0.000	0.000	0.000	0.000	0.000	80	590	1772	1867	0.480	Error	Error	1032	740	0	0	1080	787	0	0	0	0
3	1	14	"FAR3"	"YMR052W"	10460	32720	110	215	222	61	68	71	17	97	95	0	410	398	131	159	162	35	91	88	0	0	0	0	0	0	0	0	0	0	0	0	0	0	0	0	0	0	0	0.586	0.644	0.590	0.638	1.527	0.537	0.753	0.000	0.000	0.000	0.000	0.000	0.000	0.000	0.000	0.000	0.000	0.000	0.000	0.000	0.000	80	580	398	393	-0.772	Error	Error	147	251	0	0	154	239	0	0	0	0
3	2	14	""	"YMR068W"	10660	32720	110	571	525	162	76	91	84	98	88	0	709	668	216	170	181	73	92	88	0	0	0	0	0	0	0	0	0	0	0	0	0	0	0	0	0	0	0	0.918	0.902	0.897	0.920	1.385	0.840	0.825	0.000	0.000	0.000	0.000	0.000	0.000	0.000	0.000	0.000	0.000	0.000	0.000	0.000	0.000	80	540	1034	947	-0.123	Error	Error	495	539	0	0	449	498	0	0	0	0
3	3	14	"ADH3"	"YMR083W"	10860	32720	120	6817	6216	2513	86	127	156	99	99	0	6429	5755	2603	178	221	191	96	96	0	0	0	0	0	0	0	0	0	0	0	0	0	0	0	0	0	0	0	1.077	1.099	1.091	1.196	1.596	1.074	0.924	0.000	0.000	0.000	0.000	0.000	0.000	0.000	0.000	0.000	0.000	0.000	0.000	0.000	0.000	120	604	12982	11707	0.107	Error	Error	6731	6251	0	0	6130	5577	0	0	0	0
3	4	14	"PLB1"	"YMR008C"	11060	32720	120	4259	3983	1321	98	152	173	99	98	0	13311	12974	6213	190	245	192	97	97	0	0	0	0	0	0	0	0	0	0	0	0	0	0	0	0	0	0	0	0.317	0.304	0.307	0.365	1.963	0.264	0.883	0.000	0.000	0.000	0.000	0.000	0.000	0.000	0.000	0.000	0.000	0.000	0.000	0.000	0.000	120	597	17282	16669	-1.657	Error	Error	4161	13121	0	0	3885	12784	0	0	0	0
3	5	14	"MRPL3"	"YMR024W"	11260	32720	120	1027	1059	306	113	153	141	99	98	0	914	915	294	208	241	131	96	90	0	0	0	0	0	0	0	0	0	0	0	0	0	0	0	0	0	0	0	1.295	1.338	1.355	1.407	1.470	1.268	0.824	0.000	0.000	0.000	0.000	0.000	0.000	0.000	0.000	0.000	0.000	0.000	0.000	0.000	0.000	120	528	1620	1653	0.373	Error	Error	914	706	0	0	946	707	0	0	0	0
3	6	14	"SUB1"	"YMR039C"	11420	32720	110	626	624	153	125	161	147	97	92	0	875	904	247	218	282	236	97	82	0	0	0	0	0	0	0	0	0	0	0	0	0	0	0	0	0	0	0	0.763	0.727	0.738	0.731	1.350	0.670	0.865	0.000	0.000	0.000	0.000	0.000	0.000	0.000	0.000	0.000	0.000	0.000	0.000	0.000	0.000	80	521	1158	1185	-0.391	Error	Error	501	657	0	0	499	686	0	0	0	0
3	7	14	"STV1"	"YMR054W"	11650	32720	110	2242	2171	831	137	174	141	100	100	0	1410	1413	523	227	279	208	98	93	0	0	0	0	0	0	0	0	0	0	0	0	0	0	0	0	0	0	0	1.779	1.715	1.671	1.750	1.344	1.667	0.883	0.000	0.000	0.000	0.000	0.000	0.000	0.000	0.000	0.000	0.000	0.000	0.000	0.000	0.000	80	562	3288	3220	0.831	Error	Error	2105	1183	0	0	2034	1186	0	0	0	0
3	8	14	"MOT3"	"YMR070W"	11850	32720	110	2990	3324	1689	143	210	259	100	100	0	2919	3133	1603	221	277	283	98	93	0	0	0	0	0	0	0	0	0	0	0	0	0	0	0	0	0	0	0	1.055	1.092	1.080	1.140	1.400	1.024	0.894	0.000	0.000	0.000	0.000	0.000	0.000	0.000	0.000	0.000	0.000	0.000	0.000	0.000	0.000	80	563	5545	6093	0.078	Error	Error	2847	2698	0	0	3181	2912	0	0	0	0
3	9	14	""	"YMR085W"	12060	32730	110	15047	14879	2480	134	188	250	100	100	0	5029	5241	904	212	251	260	100	100	0	0	0	0	0	0	0	0	0	0	0	0	0	0	0	0	0	0	0	3.096	2.932	3.046	2.930	1.221	3.082	0.922	0.000	0.000	0.000	0.000	0.000	0.000	0.000	0.000	0.000	0.000	0.000	0.000	0.000	0.000	80	564	19730	19774	1.630	Error	Error	14913	4817	0	0	14745	5029	0	0	0	0
3	10	14	""	"YMR010W"	12240	32730	100	1039	1086	262	110	126	62	100	100	0	966	997	235	199	211	61	100	100	0	0	0	0	0	0	0	0	0	0	0	0	0	0	0	0	0	0	0	1.211	1.223	1.217	1.233	1.271	1.199	0.856	0.000	0.000	0.000	0.000	0.000	0.000	0.000	0.000	0.000	0.000	0.000	0.000	0.000	0.000	80	487	1696	1774	0.276	Error	Error	929	767	0	0	976	798	0	0	0	0
3	11	14	"PEX12"	"YMR026C"	12440	32720	110	430	443	90	107	131	78	100	100	0	610	626	125	205	226	86	100	98	0	0	0	0	0	0	0	0	0	0	0	0	0	0	0	0	0	0	0	0.798	0.798	0.807	0.806	1.336	0.765	0.807	0.000	0.000	0.000	0.000	0.000	0.000	0.000	0.000	0.000	0.000	0.000	0.000	0.000	0.000	80	584	728	757	-0.326	Error	Error	323	405	0	0	336	421	0	0	0	0
3	12	14	""	"YMR041C"	12660	32730	110	734	743	103	111	143	85	100	100	0	1130	1152	165	216	256	123	100	100	0	0	0	0	0	0	0	0	0	0	0	0	0	0	0	0	0	0	0	0.682	0.675	0.676	0.678	1.178	0.638	0.876	0.000	0.000	0.000	0.000	0.000	0.000	0.000	0.000	0.000	0.000	0.000	0.000	0.000	0.000	80	582	1537	1568	-0.553	Error	Error	623	914	0	0	632	936	0	0	0	0
3	13	14	"AAC1"	"YMR056C"	12870	32730	120	498	491	108	122	158	89	99	93	0	1051	1079	273	250	303	166	98	97	0	0	0	0	0	0	0	0	0	0	0	0	0	0	0	0	0	0	0	0.469	0.445	0.464	0.452	1.470	0.408	0.831	0.000	0.000	0.000	0.000	0.000	0.000	0.000	0.000	0.000	0.000	0.000	0.000	0.000	0.000	120	594	1177	1198	-1.091	Error	Error	376	801	0	0	369	829	0	0	0	0
3	14	14	"ABF2"	"YMR072W"	13040	32730	100	2003	1939	537	155	195	113	100	100	0	2188	2112	605	296	353	186	100	100	0	0	0	0	0	0	0	0	0	0	0	0	0	0	0	0	0	0	0	0.977	0.982	0.989	0.993	1.274	0.964	0.885	0.000	0.000	0.000	0.000	0.000	0.000	0.000	0.000	0.000	0.000	0.000	0.000	0.000	0.000	80	462	3740	3600	-0.034	Error	Error	1848	1892	0	0	1784	1816	0	0	0	0
3	15	14	""	"YMR086W"	13250	32730	100	1375	1394	447	135	165	98	100	98	0	1574	1582	539	258	301	139	97	97	0	0	0	0	0	0	0	0	0	0	0	0	0	0	0	0	0	0	0	0.942	0.951	0.951	0.963	1.303	0.906	0.880	0.000	0.000	0.000	0.000	0.000	0.000	0.000	0.000	0.000	0.000	0.000	0.000	0.000	0.000	80	497	2556	2583	-0.086	Error	Error	1240	1316	0	0	1259	1324	0	0	0	0
3	16	14	""	"YNL046W"	13440	32730	110	949	894	277	116	128	65	97	96	0	1096	1010	324	233	257	114	93	88	0	0	0	0	0	0	0	0	0	0	0	0	0	0	0	0	0	0	0	0.965	1.001	0.985	1.046	1.440	0.956	0.889	0.000	0.000	0.000	0.000	0.000	0.000	0.000	0.000	0.000	0.000	0.000	0.000	0.000	0.000	80	560	1696	1555	-0.051	Error	Error	833	863	0	0	778	777	0	0	0	0
3	17	14	""	"YNL063W"	13640	32730	110	625	676	145	117	139	82	100	100	0	905	920	181	240	277	136	100	100	0	0	0	0	0	0	0	0	0	0	0	0	0	0	0	0	0	0	0	0.764	0.822	0.832	0.825	1.223	0.796	0.882	0.000	0.000	0.000	0.000	0.000	0.000	0.000	0.000	0.000	0.000	0.000	0.000	0.000	0.000	80	558	1173	1239	-0.389	Error	Error	508	665	0	0	559	680	0	0	0	0
3	18	14	"TPM1"	"YNL079C"	13840	32730	110	4634	4494	1100	161	278	499	100	98	0	5045	4897	1565	287	474	795	97	93	0	0	0	0	0	0	0	0	0	0	0	0	0	0	0	0	0	0	0	0.940	0.940	0.922	0.980	1.350	0.897	0.914	0.000	0.000	0.000	0.000	0.000	0.000	0.000	0.000	0.000	0.000	0.000	0.000	0.000	0.000	80	546	9231	8943	-0.089	Error	Error	4473	4758	0	0	4333	4610	0	0	0	0
3	19	14	""	"YNL095C"	14020	32730	110	547	608	175	189	307	492	27	0	0	717	751	196	310	493	778	6	0	0	0	0	0	0	0	0	0	0	0	0	0	0	0	0	0	0	0	0	0.880	0.950	0.895	0.982	1.511	0.612	0.893	0.000	0.000	0.000	0.000	0.000	0.000	0.000	0.000	0.000	0.000	0.000	0.000	0.000	0.000	80	574	765	860	-0.185	Error	Error	358	407	0	0	419	441	0	0	0	0
3	20	14	"CYB5"	"YNL111C"	14250	32730	110	13884	12286	4596	122	166	160	100	100	0	3128	2813	1124	221	262	168	93	93	0	0	0	0	0	0	0	0	0	0	0	0	0	0	0	0	0	0	0	4.734	4.693	4.609	4.891	1.551	4.764	0.912	0.000	0.000	0.000	0.000	0.000	0.000	0.000	0.000	0.000	0.000	0.000	0.000	0.000	0.000	80	580	16669	14756	2.243	Error	Error	13762	2907	0	0	12164	2592	0	0	0	0
3	21	14	""	"YNL127W"	14440	32730	110	960	926	224	101	125	127	100	100	0	1045	1080	329	195	221	150	100	98	0	0	0	0	0	0	0	0	0	0	0	0	0	0	0	0	0	0	0	1.011	0.932	0.910	0.966	1.313	0.820	0.883	0.000	0.000	0.000	0.000	0.000	0.000	0.000	0.000	0.000	0.000	0.000	0.000	0.000	0.000	80	591	1709	1710	0.015	Error	Error	859	850	0	0	825	885	0	0	0	0
3	1	15	"ALG11"	"YNL048W"	10460	32910	110	521	556	128	77	103	84	100	100	0	597	611	180	172	187	65	97	97	0	0	0	0	0	0	0	0	0	0	0	0	0	0	0	0	0	0	0	1.045	1.091	1.128	1.145	1.424	1.014	0.838	0.000	0.000	0.000	0.000	0.000	0.000	0.000	0.000	0.000	0.000	0.000	0.000	0.000	0.000	80	567	869	918	0.063	Error	Error	444	425	0	0	479	439	0	0	0	0
3	2	15	""	"YNL065W"	10660	32920	120	1050	1075	348	87	119	95	98	96	0	773	775	292	182	204	91	92	89	0	0	0	0	0	0	0	0	0	0	0	0	0	0	0	0	0	0	0	1.629	1.666	1.700	1.844	1.670	1.597	0.833	0.000	0.000	0.000	0.000	0.000	0.000	0.000	0.000	0.000	0.000	0.000	0.000	0.000	0.000	120	623	1554	1581	0.704	Error	Error	963	591	0	0	988	593	0	0	0	0
3	3	15	""	"YNL081C"	10850	32910	110	845	852	273	103	130	105	98	95	0	979	947	334	196	232	154	90	88	0	0	0	0	0	0	0	0	0	0	0	0	0	0	0	0	0	0	0	0.948	0.997	1.008	1.086	1.541	0.938	0.910	0.000	0.000	0.000	0.000	0.000	0.000	0.000	0.000	0.000	0.000	0.000	0.000	0.000	0.000	80	522	1525	1500	-0.078	Error	Error	742	783	0	0	749	751	0	0	0	0
3	4	15	"PHO23"	"YNL097C"	11050	32920	110	503	498	99	108	130	98	100	97	0	634	627	126	207	230	129	100	88	0	0	0	0	0	0	0	0	0	0	0	0	0	0	0	0	0	0	0	0.925	0.929	0.939	0.941	1.313	0.921	0.837	0.000	0.000	0.000	0.000	0.000	0.000	0.000	0.000	0.000	0.000	0.000	0.000	0.000	0.000	80	540	822	810	-0.112	Error	Error	395	427	0	0	390	420	0	0	0	0
3	5	15	"RPC19"	"YNL113W"	11250	32920	120	1222	1197	507	121	137	75	96	95	0	961	933	410	213	223	71	92	85	0	0	0	0	0	0	0	0	0	0	0	0	0	0	0	0	0	0	0	1.472	1.494	1.448	1.610	1.624	1.388	0.898	0.000	0.000	0.000	0.000	0.000	0.000	0.000	0.000	0.000	0.000	0.000	0.000	0.000	0.000	120	617	1849	1796	0.558	Error	Error	1101	748	0	0	1076	720	0	0	0	0
3	6	15	""	"YNL129W"	11450	32920	110	383	385	62	131	140	66	100	100	0	458	460	84	217	231	107	96	65	0	0	0	0	0	0	0	0	0	0	0	0	0	0	0	0	0	0	0	1.046	1.045	1.033	1.081	1.453	0.951	0.715	0.000	0.000	0.000	0.000	0.000	0.000	0.000	0.000	0.000	0.000	0.000	0.000	0.000	0.000	80	554	493	497	0.064	Error	Error	252	241	0	0	254	243	0	0	0	0
3	7	15	""	"YNL050C"	11660	32920	120	445	466	181	146	279	649	5	0	0	591	576	182	228	238	73	91	85	0	0	0	0	0	0	0	0	0	0	0	0	0	0	0	0	0	0	0	0.824	0.920	0.812	0.882	1.881	14.839	0.088	0.000	0.000	0.000	0.000	0.000	0.000	0.000	0.000	0.000	0.000	0.000	0.000	0.000	0.000	120	628	662	668	-0.280	Error	Error	299	363	0	0	320	348	0	0	0	0
3	8	15	"RPL9B"	"YNL067W"	11860	32920	120	32619	29888	12455	193	363	656	99	99	0	1681	1548	590	224	252	242	90	87	0	0	0	0	0	0	0	0	0	0	0	0	0	0	0	0	0	0	0	22.255	22.428	22.113	22.998	1.383	23.145	0.915	0.000	0.000	0.000	0.000	0.000	0.000	0.000	0.000	0.000	0.000	0.000	0.000	0.000	0.000	120	628	33883	31019	4.476	Error	Error	32426	1457	0	0	29695	1324	0	0	0	0
3	9	15	""	"YNL083W"	12060	32930	110	541	575	204	185	245	165	87	56	0	554	567	198	210	226	76	90	88	0	0	0	0	0	0	0	0	0	0	0	0	0	0	0	0	0	0	0	1.035	1.092	1.037	1.021	1.497	1.167	0.649	0.000	0.000	0.000	0.000	0.000	0.000	0.000	0.000	0.000	0.000	0.000	0.000	0.000	0.000	80	532	700	747	0.049	Error	Error	356	344	0	0	390	357	0	0	0	0
3	10	15	""	"YNL099C"	12240	32920	110	798	808	227	137	178	138	98	92	0	816	785	257	207	245	150	92	85	0	0	0	0	0	0	0	0	0	0	0	0	0	0	0	0	0	0	0	1.085	1.161	1.170	1.294	1.730	1.062	0.869	0.000	0.000	0.000	0.000	0.000	0.000	0.000	0.000	0.000	0.000	0.000	0.000	0.000	0.000	80	545	1270	1249	0.118	Error	Error	661	609	0	0	671	578	0	0	0	0
3	11	15	""	"YNL115C"	12440	32920	110	947	1021	275	114	149	126	100	100	0	1700	1813	476	208	258	175	100	100	0	0	0	0	0	0	0	0	0	0	0	0	0	0	0	0	0	0	0	0.558	0.565	0.550	0.564	1.301	0.523	0.864	0.000	0.000	0.000	0.000	0.000	0.000	0.000	0.000	0.000	0.000	0.000	0.000	0.000	0.000	80	576	2325	2512	-0.841	Error	Error	833	1492	0	0	907	1605	0	0	0	0
3	12	15	"TOM22"	"YNL131W"	12650	32920	110	3975	3722	1893	105	127	66	100	98	0	3804	3638	2032	207	247	127	93	90	0	0	0	0	0	0	0	0	0	0	0	0	0	0	0	0	0	0	0	1.076	1.054	1.037	1.269	1.976	0.986	0.896	0.000	0.000	0.000	0.000	0.000	0.000	0.000	0.000	0.000	0.000	0.000	0.000	0.000	0.000	80	575	7467	7048	0.106	Error	Error	3870	3597	0	0	3617	3431	0	0	0	0
3	13	15	"COX5A"	"YNL052W"	12850	32920	110	5013	4896	1604	122	169	131	100	100	0	6211	6202	1996	238	308	231	100	100	0	0	0	0	0	0	0	0	0	0	0	0	0	0	0	0	0	0	0	0.819	0.800	0.798	0.797	1.222	0.780	0.909	0.000	0.000	0.000	0.000	0.000	0.000	0.000	0.000	0.000	0.000	0.000	0.000	0.000	0.000	80	532	10864	10738	-0.288	Error	Error	4891	5973	0	0	4774	5964	0	0	0	0
3	14	15	"RPL16B"	"YNL069C"	13040	32920	110	12177	11085	3580	144	395	1143	100	97	0	1287	1180	445	261	354	298	87	81	0	0	0	0	0	0	0	0	0	0	0	0	0	0	0	0	0	0	0	11.728	11.905	11.590	11.697	1.362	11.708	0.774	0.000	0.000	0.000	0.000	0.000	0.000	0.000	0.000	0.000	0.000	0.000	0.000	0.000	0.000	80	548	13059	11860	3.552	Error	Error	12033	1026	0	0	10941	919	0	0	0	0
3	15	15	"MKT1"	"YNL085W"	13240	32920	110	3115	3179	774	142	369	1094	100	85	0	1530	1577	467	236	301	255	98	96	0	0	0	0	0	0	0	0	0	0	0	0	0	0	0	0	0	0	0	2.298	2.265	2.227	2.365	1.320	2.171	0.923	0.000	0.000	0.000	0.000	0.000	0.000	0.000	0.000	0.000	0.000	0.000	0.000	0.000	0.000	80	567	4267	4378	1.200	Error	Error	2973	1294	0	0	3037	1341	0	0	0	0
3	16	15	""	"YNL101W"	13450	32930	100	1757	1769	357	112	144	127	100	100	0	2006	1996	426	211	233	125	100	100	0	0	0	0	0	0	0	0	0	0	0	0	0	0	0	0	0	0	0	0.916	0.928	0.916	0.934	1.182	0.887	0.914	0.000	0.000	0.000	0.000	0.000	0.000	0.000	0.000	0.000	0.000	0.000	0.000	0.000	0.000	80	506	3440	3442	-0.126	Error	Error	1645	1795	0	0	1657	1785	0	0	0	0
3	17	15	"MLS1"	"YNL117W"	13650	32920	110	1640	1813	526	105	123	102	100	100	0	809	816	247	208	217	77	95	93	0	0	0	0	0	0	0	0	0	0	0	0	0	0	0	0	0	0	0	2.554	2.809	2.653	3.027	1.642	2.942	0.870	0.000	0.000	0.000	0.000	0.000	0.000	0.000	0.000	0.000	0.000	0.000	0.000	0.000	0.000	80	567	2136	2316	1.353	Error	Error	1535	601	0	0	1708	608	0	0	0	0
3	18	15	""	"YNL133C"	13850	32930	100	677	685	128	106	129	110	100	100	0	917	930	183	221	243	163	100	100	0	0	0	0	0	0	0	0	0	0	0	0	0	0	0	0	0	0	0	0.820	0.817	0.838	0.822	1.268	0.766	0.845	0.000	0.000	0.000	0.000	0.000	0.000	0.000	0.000	0.000	0.000	0.000	0.000	0.000	0.000	80	515	1267	1288	-0.286	Error	Error	571	696	0	0	579	709	0	0	0	0
3	19	15	""	"YOL015W"	14060	32930	100	299	274	98	102	111	44	85	80	0	473	442	180	237	246	83	81	71	0	0	0	0	0	0	0	0	0	0	0	0	0	0	0	0	0	0	0	0.835	0.839	0.719	0.709	1.754	0.635	0.705	0.000	0.000	0.000	0.000	0.000	0.000	0.000	0.000	0.000	0.000	0.000	0.000	0.000	0.000	80	498	433	377	-0.261	Error	Error	197	236	0	0	172	205	0	0	0	0
3	20	15	""	"YOL031C"	14240	32930	100	1783	1798	442	97	100	27	100	100	0	1265	1299	386	210	217	53	100	100	0	0	0	0	0	0	0	0	0	0	0	0	0	0	0	0	0	0	0	1.598	1.562	1.573	1.599	1.283	1.528	0.878	0.000	0.000	0.000	0.000	0.000	0.000	0.000	0.000	0.000	0.000	0.000	0.000	0.000	0.000	80	502	2741	2790	0.676	Error	Error	1686	1055	0	0	1701	1089	0	0	0	0
3	21	15	""	"YOL047C"	14470	32940	110	210	206	64	89	93	28	90	83	0	433	411	127	194	201	52	88	83	0	0	0	0	0	0	0	0	0	0	0	0	0	0	0	0	0	0	0	0.506	0.539	0.528	0.506	1.725	0.462	0.713	0.000	0.000	0.000	0.000	0.000	0.000	0.000	0.000	0.000	0.000	0.000	0.000	0.000	0.000	80	616	360	334	-0.982	Error	Error	121	239	0	0	117	217	0	0	0	0
3	1	16	"APM4"	"YOL062C"	10440	33110	110	776	842	281	72	82	83	100	100	0	982	1018	343	169	192	144	98	96	0	0	0	0	0	0	0	0	0	0	0	0	0	0	0	0	0	0	0	0.866	0.907	0.913	0.940	1.472	0.868	0.878	0.000	0.000	0.000	0.000	0.000	0.000	0.000	0.000	0.000	0.000	0.000	0.000	0.000	0.000	80	592	1517	1619	-0.208	Error	Error	704	813	0	0	770	849	0	0	0	0
3	2	16	""	"YOL079W"	10650	33120	100	794	746	312	80	88	60	96	91	0	935	851	373	177	193	120	87	85	0	0	0	0	0	0	0	0	0	0	0	0	0	0	0	0	0	0	0	0.942	0.988	0.934	1.023	1.970	0.906	0.896	0.000	0.000	0.000	0.000	0.000	0.000	0.000	0.000	0.000	0.000	0.000	0.000	0.000	0.000	80	494	1472	1340	-0.086	Error	Error	714	758	0	0	666	674	0	0	0	0
3	3	16	"HMI1"	"YOL095C"	10850	33120	110	341	343	70	85	92	30	100	100	0	457	456	85	183	187	45	100	100	0	0	0	0	0	0	0	0	0	0	0	0	0	0	0	0	0	0	0	0.934	0.945	0.935	0.961	1.323	0.851	0.809	0.000	0.000	0.000	0.000	0.000	0.000	0.000	0.000	0.000	0.000	0.000	0.000	0.000	0.000	80	566	530	531	-0.098	Error	Error	256	274	0	0	258	273	0	0	0	0
3	4	16	""	"YOL017W"	11050	33120	110	363	381	101	94	98	30	100	100	0	539	574	157	188	195	48	100	100	0	0	0	0	0	0	0	0	0	0	0	0	0	0	0	0	0	0	0	0.766	0.744	0.749	0.756	1.352	0.825	0.722	0.000	0.000	0.000	0.000	0.000	0.000	0.000	0.000	0.000	0.000	0.000	0.000	0.000	0.000	80	558	620	673	-0.384	Error	Error	269	351	0	0	287	386	0	0	0	0
3	5	16	"MSE1"	"YOL033W"	11250	33120	110	654	693	236	99	103	33	100	100	0	724	769	261	191	199	66	100	98	0	0	0	0	0	0	0	0	0	0	0	0	0	0	0	0	0	0	0	1.041	1.028	1.028	1.066	1.343	0.965	0.856	0.000	0.000	0.000	0.000	0.000	0.000	0.000	0.000	0.000	0.000	0.000	0.000	0.000	0.000	80	544	1088	1172	0.058	Error	Error	555	533	0	0	594	578	0	0	0	0
3	6	16	"GSH2"	"YOL049W"	11450	33120	110	2889	2634	1151	110	128	76	100	97	0	3412	3043	1461	197	228	134	93	91	0	0	0	0	0	0	0	0	0	0	0	0	0	0	0	0	0	0	0	0.864	0.887	0.893	1.032	1.875	0.843	0.907	0.000	0.000	0.000	0.000	0.000	0.000	0.000	0.000	0.000	0.000	0.000	0.000	0.000	0.000	80	568	5994	5370	-0.210	Error	Error	2779	3215	0	0	2524	2846	0	0	0	0
3	7	16	"MET22"	"YOL064C"	11650	33120	110	889	907	209	129	148	75	100	100	0	1206	1218	264	219	248	131	100	100	0	0	0	0	0	0	0	0	0	0	0	0	0	0	0	0	0	0	0	0.770	0.779	0.792	0.780	1.223	0.768	0.907	0.000	0.000	0.000	0.000	0.000	0.000	0.000	0.000	0.000	0.000	0.000	0.000	0.000	0.000	80	563	1747	1777	-0.377	Error	Error	760	987	0	0	778	999	0	0	0	0
3	8	16	"IRA2"	"YOL081W"	11860	33130	100	786	859	373	142	174	108	100	96	0	945	982	429	210	221	63	98	97	0	0	0	0	0	0	0	0	0	0	0	0	0	0	0	0	0	0	0	0.876	0.929	0.958	0.951	1.572	0.909	0.862	0.000	0.000	0.000	0.000	0.000	0.000	0.000	0.000	0.000	0.000	0.000	0.000	0.000	0.000	80	497	1379	1489	-0.191	Error	Error	644	735	0	0	717	772	0	0	0	0
3	9	16	"WRS1"	"YOL097C"	12050	33130	110	2871	2938	588	153	183	104	100	100	0	1033	1075	211	199	211	61	100	100	0	0	0	0	0	0	0	0	0	0	0	0	0	0	0	0	0	0	0	3.259	3.179	3.197	3.201	1.166	3.143	0.900	0.000	0.000	0.000	0.000	0.000	0.000	0.000	0.000	0.000	0.000	0.000	0.000	0.000	0.000	80	548	3552	3661	1.704	Error	Error	2718	834	0	0	2785	876	0	0	0	0
3	10	16	""	"YOL019W"	12250	33130	110	699	707	218	124	141	73	100	98	0	629	646	188	190	201	69	100	97	0	0	0	0	0	0	0	0	0	0	0	0	0	0	0	0	0	0	0	1.310	1.279	1.260	1.298	1.368	1.297	0.828	0.000	0.000	0.000	0.000	0.000	0.000	0.000	0.000	0.000	0.000	0.000	0.000	0.000	0.000	80	567	1014	1039	0.389	Error	Error	575	439	0	0	583	456	0	0	0	0
3	11	16	""	"YOL035C"	12450	33120	110	669	628	220	102	114	68	96	92	0	943	853	322	192	208	95	90	88	0	0	0	0	0	0	0	0	0	0	0	0	0	0	0	0	0	0	0	0.755	0.796	0.776	0.830	1.491	0.737	0.877	0.000	0.000	0.000	0.000	0.000	0.000	0.000	0.000	0.000	0.000	0.000	0.000	0.000	0.000	80	577	1318	1187	-0.405	Error	Error	567	751	0	0	526	661	0	0	0	0
3	12	16	"GAL11"	"YOL051W"	12660	33130	100	2932	2780	925	94	111	69	100	100	0	2343	2303	790	194	208	74	100	100	0	0	0	0	0	0	0	0	0	0	0	0	0	0	0	0	0	0	0	1.321	1.274	1.252	1.285	1.269	1.305	0.912	0.000	0.000	0.000	0.000	0.000	0.000	0.000	0.000	0.000	0.000	0.000	0.000	0.000	0.000	80	513	4987	4795	0.401	Error	Error	2838	2149	0	0	2686	2109	0	0	-100	0
3	13	16	"RIB2"	"YOL066C"	12850	33120	110	698	687	229	107	119	59	100	100	0	921	1033	427	206	230	118	98	93	0	0	0	0	0	0	0	0	0	0	0	0	0	0	0	0	0	0	0	0.827	0.701	0.707	0.756	1.446	0.630	0.857	0.000	0.000	0.000	0.000	0.000	0.000	0.000	0.000	0.000	0.000	0.000	0.000	0.000	0.000	80	558	1306	1407	-0.275	Error	Error	591	715	0	0	580	827	0	0	0	0
3	14	16	""	"YOL083W"	13050	33120	110	1004	1093	387	114	146	349	98	68	0	1847	1930	706	220	260	170	100	98	0	0	0	0	0	0	0	0	0	0	0	0	0	0	0	0	0	0	0	0.547	0.573	0.581	0.582	1.290	0.561	0.889	0.000	0.000	0.000	0.000	0.000	0.000	0.000	0.000	0.000	0.000	0.000	0.000	0.000	0.000	80	544	2517	2689	-0.870	Error	Error	890	1627	0	0	979	1710	0	0	0	0
3	15	16	""	"YOL099C"	13240	33120	110	683	688	239	124	139	100	98	91	0	1489	1591	736	239	294	245	93	86	0	0	0	0	0	0	0	0	0	0	0	0	0	0	0	0	0	0	0	0.447	0.417	0.416	0.487	1.921	0.360	0.875	0.000	0.000	0.000	0.000	0.000	0.000	0.000	0.000	0.000	0.000	0.000	0.000	0.000	0.000	80	553	1809	1916	-1.161	Error	Error	559	1250	0	0	564	1352	0	0	0	0
3	16	16	"DIS3"	"YOL021C"	13450	33120	110	1745	1804	323	120	130	60	100	100	0	994	1049	254	235	271	182	100	98	0	0	0	0	0	0	0	0	0	0	0	0	0	0	0	0	0	0	0	2.141	2.069	2.122	2.134	1.297	2.038	0.857	0.000	0.000	0.000	0.000	0.000	0.000	0.000	0.000	0.000	0.000	0.000	0.000	0.000	0.000	80	573	2384	2498	1.098	Error	Error	1625	759	0	0	1684	814	0	0	0	0
3	17	16	""	"YOL037C"	13660	33130	110	649	590	208	108	123	77	92	86	0	842	762	312	231	247	97	83	83	0	0	0	0	0	0	0	0	0	0	0	0	0	0	0	0	0	0	0	0.885	0.908	0.863	0.867	1.541	0.827	0.843	0.000	0.000	0.000	0.000	0.000	0.000	0.000	0.000	0.000	0.000	0.000	0.000	0.000	0.000	80	576	1152	1013	-0.176	Error	Error	541	611	0	0	482	531	0	0	0	0
3	18	16	""	"YOL053C-A"	13860	33130	110	1903	1633	707	96	105	45	97	93	0	20705	17294	8145	245	280	122	95	95	0	0	0	0	0	0	0	0	0	0	0	0	0	0	0	0	0	0	0	0.088	0.090	0.093	0.107	2.027	0.087	0.895	0.000	0.000	0.000	0.000	0.000	0.000	0.000	0.000	0.000	0.000	0.000	0.000	0.000	0.000	80	569	22267	18586	-3.501	Error	Error	1807	20460	0	0	1537	17049	0	0	0	0
3	19	16	"HST1"	"YOL068C"	14060	33130	110	2394	2279	693	102	119	61	100	100	0	2052	1933	660	258	302	130	96	95	0	0	0	0	0	0	0	0	0	0	0	0	0	0	0	0	0	0	0	1.278	1.300	1.259	1.402	1.575	1.254	0.908	0.000	0.000	0.000	0.000	0.000	0.000	0.000	0.000	0.000	0.000	0.000	0.000	0.000	0.000	80	544	4086	3852	0.353	Error	Error	2292	1794	0	0	2177	1675	0	0	0	0
3	20	16	""	"YOL085C"	14250	33130	100	409	365	139	101	118	57	83	81	0	634	565	243	226	247	90	80	78	0	0	0	0	0	0	0	0	0	0	0	0	0	0	0	0	0	0	0	0.755	0.779	0.711	0.660	1.931	0.653	0.805	0.000	0.000	0.000	0.000	0.000	0.000	0.000	0.000	0.000	0.000	0.000	0.000	0.000	0.000	80	488	716	603	-0.406	Error	Error	308	408	0	0	264	339	0	0	0	0
3	21	16	""	"YOL101C"	14450	33140	100	645	631	166	92	96	28	100	100	0	831	816	235	202	208	47	97	96	0	0	0	0	0	0	0	0	0	0	0	0	0	0	0	0	0	0	0	0.879	0.878	0.917	0.937	1.675	0.829	0.825	0.000	0.000	0.000	0.000	0.000	0.000	0.000	0.000	0.000	0.000	0.000	0.000	0.000	0.000	80	513	1182	1153	-0.186	Error	Error	553	629	0	0	539	614	0	0	0	0
3	1	17	"KIN4"	"YOR233W"	10440	33310	110	353	354	65	69	76	46	100	100	0	470	475	110	164	178	89	97	90	0	0	0	0	0	0	0	0	0	0	0	0	0	0	0	0	0	0	0	0.928	0.916	0.866	0.941	1.448	0.849	0.819	0.000	0.000	0.000	0.000	0.000	0.000	0.000	0.000	0.000	0.000	0.000	0.000	0.000	0.000	80	590	590	596	-0.108	Error	Error	284	306	0	0	285	311	0	0	0	0
3	2	17	"APC5"	"YOR249C"	10650	33310	110	334	341	82	77	86	38	100	100	0	482	467	119	183	193	66	91	88	0	0	0	0	0	0	0	0	0	0	0	0	0	0	0	0	0	0	0	0.860	0.930	0.881	1.014	1.792	0.859	0.774	0.000	0.000	0.000	0.000	0.000	0.000	0.000	0.000	0.000	0.000	0.000	0.000	0.000	0.000	80	572	556	548	-0.218	Error	Error	257	299	0	0	264	284	0	0	0	0
3	3	17	"RBL2"	"YOR265W"	10860	33310	110	522	494	178	85	104	67	95	87	0	784	731	287	191	213	94	86	86	0	0	0	0	0	0	0	0	0	0	0	0	0	0	0	0	0	0	0	0.737	0.757	0.700	0.796	1.731	0.680	0.858	0.000	0.000	0.000	0.000	0.000	0.000	0.000	0.000	0.000	0.000	0.000	0.000	0.000	0.000	80	565	1030	949	-0.440	Error	Error	437	593	0	0	409	540	0	0	0	0
3	4	17	""	"YOR281C"	11050	33310	110	826	857	225	104	124	89	100	100	0	978	969	317	204	238	139	96	90	0	0	0	0	0	0	0	0	0	0	0	0	0	0	0	0	0	0	0	0.933	0.984	0.990	1.062	1.520	0.937	0.891	0.000	0.000	0.000	0.000	0.000	0.000	0.000	0.000	0.000	0.000	0.000	0.000	0.000	0.000	80	572	1496	1518	-0.100	Error	Error	722	774	0	0	753	765	0	0	0	0
3	5	17	"TIM18"	"YOR297C"	11270	33310	110	240	244	113	108	182	334	7	0	0	408	374	153	201	222	109	76	42	0	0	0	0	0	0	0	0	0	0	0	0	0	0	0	0	0	0	0	0.638	0.786	0.654	0.569	2.067	5.448	0.183	0.000	0.000	0.000	0.000	0.000	0.000	0.000	0.000	0.000	0.000	0.000	0.000	0.000	0.000	80	550	339	309	-0.649	Error	Error	132	207	0	0	136	173	0	0	0	0
3	6	17	"RPL20B"	"YOR312C"	11440	33320	100	9633	9814	1985	135	227	354	100	100	0	1419	1422	266	194	208	75	100	100	0	0	0	0	0	0	0	0	0	0	0	0	0	0	0	0	0	0	0	7.753	7.882	7.667	7.896	1.240	8.010	0.888	0.000	0.000	0.000	0.000	0.000	0.000	0.000	0.000	0.000	0.000	0.000	0.000	0.000	0.000	80	489	10723	10907	2.955	Error	Error	9498	1225	0	0	9679	1228	0	0	0	0
3	7	17	"SNR17A"	"YOR235W"	11660	33320	110	516	473	157	135	156	86	88	85	0	507	474	170	204	221	86	87	83	0	0	0	0	0	0	0	0	0	0	0	0	0	0	0	0	0	0	0	1.257	1.252	1.171	1.090	1.674	1.085	0.743	0.000	0.000	0.000	0.000	0.000	0.000	0.000	0.000	0.000	0.000	0.000	0.000	0.000	0.000	80	562	684	608	0.330	Error	Error	381	303	0	0	338	270	0	0	0	0
3	8	17	""	"YOR251C"	11840	33320	110	873	908	196	116	138	81	100	100	0	1218	1283	298	213	238	108	100	100	0	0	0	0	0	0	0	0	0	0	0	0	0	0	0	0	0	0	0	0.753	0.740	0.736	0.746	1.168	0.713	0.895	0.000	0.000	0.000	0.000	0.000	0.000	0.000	0.000	0.000	0.000	0.000	0.000	0.000	0.000	80	536	1762	1862	-0.409	Error	Error	757	1005	0	0	792	1070	0	0	0	0
3	9	17	""	"YOR267C"	12040	33320	110	1276	1303	273	120	153	100	100	100	0	1123	1113	323	216	255	137	97	96	0	0	0	0	0	0	0	0	0	0	0	0	0	0	0	0	0	0	0	1.275	1.319	1.327	1.409	1.540	1.207	0.881	0.000	0.000	0.000	0.000	0.000	0.000	0.000	0.000	0.000	0.000	0.000	0.000	0.000	0.000	80	558	2063	2080	0.350	Error	Error	1156	907	0	0	1183	897	0	0	0	0
3	10	17	""	"YOR283W"	12240	33320	110	496	506	125	121	151	91	100	95	0	754	759	185	219	259	136	100	96	0	0	0	0	0	0	0	0	0	0	0	0	0	0	0	0	0	0	0	0.701	0.713	0.703	0.712	1.340	0.657	0.842	0.000	0.000	0.000	0.000	0.000	0.000	0.000	0.000	0.000	0.000	0.000	0.000	0.000	0.000	80	545	910	925	-0.513	Error	Error	375	535	0	0	385	540	0	0	0	0
3	11	17	"BUD7"	"YOR299W"	12440	33320	110	723	714	194	107	139	140	100	93	0	574	637	369	211	252	147	95	72	0	0	0	0	0	0	0	0	0	0	0	0	0	0	0	0	0	0	0	1.697	1.425	1.506	1.569	1.502	1.235	0.475	0.000	0.000	0.000	0.000	0.000	0.000	0.000	0.000	0.000	0.000	0.000	0.000	0.000	0.000	80	563	979	1033	0.763	Error	Error	616	363	0	0	607	426	0	0	0	0
3	12	17	""	"YOR314W"	12650	33330	100	468	482	151	95	114	59	100	98	0	550	567	165	194	218	83	98	93	0	0	0	0	0	0	0	0	0	0	0	0	0	0	0	0	0	0	0	1.048	1.038	1.017	1.083	1.473	0.976	0.761	0.000	0.000	0.000	0.000	0.000	0.000	0.000	0.000	0.000	0.000	0.000	0.000	0.000	0.000	80	497	729	760	0.067	Error	Error	373	356	0	0	387	373	0	0	0	0
3	13	17	"HES1"	"YOR237W"	12840	33320	110	1562	1622	507	100	163	185	100	100	0	1195	1276	464	199	247	208	100	92	0	0	0	0	0	0	0	0	0	0	0	0	0	0	0	0	0	0	0	1.468	1.413	1.412	1.483	1.380	1.336	0.866	0.000	0.000	0.000	0.000	0.000	0.000	0.000	0.000	0.000	0.000	0.000	0.000	0.000	0.000	80	575	2458	2599	0.554	Error	Error	1462	996	0	0	1522	1077	0	0	0	0
3	14	17	""	"YOR253W"	13060	33320	120	2250	2263	864	112	188	192	100	98	0	1348	1348	502	215	267	214	95	89	0	0	0	0	0	0	0	0	0	0	0	0	0	0	0	0	0	0	0	1.887	1.898	1.908	1.987	1.382	1.963	0.900	0.000	0.000	0.000	0.000	0.000	0.000	0.000	0.000	0.000	0.000	0.000	0.000	0.000	0.000	120	639	3271	3284	0.916	Error	Error	2138	1133	0	0	2151	1133	0	0	0	0
3	15	17	"PAC1"	"YOR269W"	13260	33320	120	926	1002	367	113	159	124	100	99	0	864	881	345	215	254	189	90	77	0	0	0	0	0	0	0	0	0	0	0	0	0	0	0	0	0	0	0	1.253	1.335	1.301	1.520	1.749	1.298	0.842	0.000	0.000	0.000	0.000	0.000	0.000	0.000	0.000	0.000	0.000	0.000	0.000	0.000	0.000	120	583	1462	1555	0.325	Error	Error	813	649	0	0	889	666	0	0	0	0
3	16	17	""	"YOR285W"	13450	33330	120	10431	9486	4102	120	172	132	99	98	0	8581	7617	3714	226	276	154	97	95	0	0	0	0	0	0	0	0	0	0	0	0	0	0	0	0	0	0	0	1.234	1.267	1.258	1.435	1.621	1.196	0.925	0.000	0.000	0.000	0.000	0.000	0.000	0.000	0.000	0.000	0.000	0.000	0.000	0.000	0.000	120	587	18666	16757	0.303	Error	Error	10311	8355	0	0	9366	7391	0	0	0	0
3	17	17	"RAX1"	"YOR301W"	13640	33320	110	865	921	281	137	197	163	100	97	0	1120	1088	399	251	317	221	92	80	0	0	0	0	0	0	0	0	0	0	0	0	0	0	0	0	0	0	0	0.838	0.937	0.922	1.035	1.574	0.839	0.866	0.000	0.000	0.000	0.000	0.000	0.000	0.000	0.000	0.000	0.000	0.000	0.000	0.000	0.000	80	541	1597	1621	-0.255	Error	Error	728	869	0	0	784	837	0	0	0	0
3	18	17	"COT1"	"YOR316C"	13840	33330	110	677	706	207	122	168	130	100	100	0	906	954	242	247	299	192	100	96	0	0	0	0	0	0	0	0	0	0	0	0	0	0	0	0	0	0	0	0.842	0.826	0.830	0.825	1.295	0.796	0.853	0.000	0.000	0.000	0.000	0.000	0.000	0.000	0.000	0.000	0.000	0.000	0.000	0.000	0.000	80	577	1214	1291	-0.248	Error	Error	555	659	0	0	584	707	0	0	0	0
3	19	17	""	"YOR239W"	14060	33330	120	1274	1242	355	119	155	96	100	97	0	1006	986	285	245	279	122	95	95	0	0	0	0	0	0	0	0	0	0	0	0	0	0	0	0	0	0	0	1.518	1.516	1.528	1.572	1.362	1.511	0.873	0.000	0.000	0.000	0.000	0.000	0.000	0.000	0.000	0.000	0.000	0.000	0.000	0.000	0.000	120	605	1916	1864	0.602	Error	Error	1155	761	0	0	1123	741	0	0	0	0
3	20	17	""	"YOR255W"	14250	33330	120	1114	1124	435	113	134	70	100	99	0	1268	1260	548	224	236	72	95	90	0	0	0	0	0	0	0	0	0	0	0	0	0	0	0	0	0	0	0	0.959	0.976	0.949	1.086	1.685	0.892	0.877	0.000	0.000	0.000	0.000	0.000	0.000	0.000	0.000	0.000	0.000	0.000	0.000	0.000	0.000	120	589	2045	2047	-0.061	Error	Error	1001	1044	0	0	1011	1036	0	0	0	0
3	21	17	""	"YOR271C"	14440	33330	110	1384	1435	387	122	181	223	100	96	0	790	796	248	227	255	143	96	88	0	0	0	0	0	0	0	0	0	0	0	0	0	0	0	0	0	0	0	2.242	2.308	2.300	2.433	1.494	2.197	0.855	0.000	0.000	0.000	0.000	0.000	0.000	0.000	0.000	0.000	0.000	0.000	0.000	0.000	0.000	80	553	1825	1882	1.165	Error	Error	1262	563	0	0	1313	569	0	0	0	0
3	1	18	""	"YOR287C"	10450	33510	110	320	325	67	78	99	78	98	92	0	456	447	121	179	233	229	70	6	0	0	0	0	0	0	0	0	0	0	0	0	0	0	0	0	0	0	0	0.874	0.922	0.891	0.949	1.555	0.517	0.632	0.000	0.000	0.000	0.000	0.000	0.000	0.000	0.000	0.000	0.000	0.000	0.000	0.000	0.000	80	596	519	515	-0.195	Error	Error	242	277	0	0	247	268	0	0	0	0
3	2	18	"CPA1"	"YOR303W"	10660	33520	120	863	901	325	89	108	78	98	97	0	2079	2144	758	198	268	236	97	95	0	0	0	0	0	0	0	0	0	0	0	0	0	0	0	0	0	0	0	0.411	0.417	0.413	0.417	1.305	0.408	0.896	0.000	0.000	0.000	0.000	0.000	0.000	0.000	0.000	0.000	0.000	0.000	0.000	0.000	0.000	120	597	2655	2758	-1.281	Error	Error	774	1881	0	0	812	1946	0	0	0	0
3	3	18	""	"YOR318C"	10840	33530	120	198	275	183	87	92	29	86	74	0	414	538	332	201	227	91	80	60	0	0	0	0	0	0	0	0	0	0	0	0	0	0	0	0	0	0	0	0.521	0.558	0.524	0.530	1.951	0.503	0.748	0.000	0.000	0.000	0.000	0.000	0.000	0.000	0.000	0.000	0.000	0.000	0.000	0.000	0.000	120	589	324	525	-0.940	Error	Error	111	213	0	0	188	337	0	0	0	0
3	4	18	""	"YPL222W"	11050	33520	100	368	373	53	83	87	25	100	100	0	692	696	118	195	200	51	100	100	0	0	0	0	0	0	0	0	0	0	0	0	0	0	0	0	0	0	0	0.573	0.579	0.580	0.587	1.281	0.535	0.838	0.000	0.000	0.000	0.000	0.000	0.000	0.000	0.000	0.000	0.000	0.000	0.000	0.000	0.000	80	504	782	791	-0.802	Error	Error	285	497	0	0	290	501	0	0	0	0
3	5	18	""	"YPL238C"	11240	33520	100	5107	5199	1443	92	96	32	100	100	0	2268	2247	748	190	196	46	100	100	0	0	0	0	0	0	0	0	0	0	0	0	0	0	0	0	0	0	0	2.413	2.483	2.474	2.576	1.357	2.378	0.884	0.000	0.000	0.000	0.000	0.000	0.000	0.000	0.000	0.000	0.000	0.000	0.000	0.000	0.000	80	506	7093	7164	1.271	Error	Error	5015	2078	0	0	5107	2057	0	0	0	0
3	6	18	"HFI1"	"YPL254W"	11440	33520	100	375	389	89	117	135	63	100	97	0	470	476	101	196	210	72	100	91	0	0	0	0	0	0	0	0	0	0	0	0	0	0	0	0	0	0	0	0.942	0.971	0.969	0.990	1.438	0.968	0.736	0.000	0.000	0.000	0.000	0.000	0.000	0.000	0.000	0.000	0.000	0.000	0.000	0.000	0.000	80	502	532	552	-0.087	Error	Error	258	274	0	0	272	280	0	0	0	0
3	7	18	"MDL2"	"YPL270W"	11650	33520	110	2876	2765	922	130	143	59	100	100	0	4606	4470	1661	208	230	111	100	100	0	0	0	0	0	0	0	0	0	0	0	0	0	0	0	0	0	0	0	0.624	0.618	0.605	0.644	1.348	0.596	0.910	0.000	0.000	0.000	0.000	0.000	0.000	0.000	0.000	0.000	0.000	0.000	0.000	0.000	0.000	80	534	7144	6897	-0.680	Error	Error	2746	4398	0	0	2635	4262	0	0	0	0
3	8	18	""	"YPR003C"	11850	33520	110	343	362	116	103	112	46	100	96	0	718	722	207	208	226	101	98	96	0	0	0	0	0	0	0	0	0	0	0	0	0	0	0	0	0	0	0	0.471	0.504	0.494	0.490	1.355	0.482	0.803	0.000	0.000	0.000	0.000	0.000	0.000	0.000	0.000	0.000	0.000	0.000	0.000	0.000	0.000	80	586	750	773	-1.087	Error	Error	240	510	0	0	259	514	0	0	0	0
[truncated: 1,827,661 more chars]
