# Supplementary material for: Genome-Wide Mapping of the Cohesin Complex in the Yeast Saccharomyces cerevisiae
Source: PLoS Biol. 2004 Jul 27;2(9):e259. doi: 10.1371/journal.pbio.0020259 (PMC490026; doi:10.1371/journal.pbio.0020259)
Supplement: Dataset S55 — Cy3 = polyA+ reference RNA; Cy5 = polyA+ RNA nocodazole arrest glucose Mcd1-18Myc in W303. (2.2 MB XLS). [file pbio.0020259.sd055.xls]

ATF	1.0
27	82    
"Type=GenePix Results 2"
"DateTime=2002/10/30 09:52:54"
"Settings=L:\cohesin followup\expression\ya1s4p2_0112.gps"
"GalFile=L:\arraying&printing\YA1S4P2.gal"
"PixelSize=10"
"Wavelengths=635	532"
"ImageFiles=L:\cohesin followup\expression\ya1s4p2_0112_635.tif 0	L:\cohesin followup\expression\ya1s4p2_0112_532.tif 0"
"NormalizationMethod=None"
"NormalizationFactors=1	1"
"JpegImage=L:\cohesin followup\expression\ya1s4p2_0112.jpg"
"RatioFormulations=W1/W2 (635/532)"
"Barcode="
"BackgroundSubtraction=LocalFeature"
"ImageOrigin=600, 29310"
"JpegOrigin=1000, 30020"
"Creator=GenePix Pro 4.0.1.9"
"Scanner=GenePix 4000B [87097]"
"FocusPosition=0"
"Temperature=28.77"
"LinesAveraged=1"
"Comment=Cy3refCy51827glu091702"
"PMTGain=530	470"
"ScanPower=100	100"
"LaserPower=3.35	3.71"
"LaserOnTime=16948	16961"
"ScanRegion=60,2931,2028,4789"
"Supplier="
"Block"	"Column"	"Row"	"Name"	"ID"	"X"	"Y"	"Dia."	"F635 Median"	"F635 Mean"	"F635 SD"	"B635 Median"	"B635 Mean"	"B635 SD"	"% > B635+1SD"	"% > B635+2SD"	"F635 % Sat."	"F532 Median"	"F532 Mean"	"F532 SD"	"B532 Median"	"B532 Mean"	"B532 SD"	"% > B532+1SD"	"% > B532+2SD"	"F532 % Sat."	"F3 Median"	"F3 Mean"	"F3 SD"	"B3 Median"	"B3 Mean"	"B3 SD"	"% > B3+1SD"	"% > B3+2SD"	"F3 % Sat."	"F4 Median"	"F4 Mean"	"F4 SD"	"B4 Median"	"B4 Mean"	"B4 SD"	"% > B4+1SD"	"% > B4+2SD"	"F4 % Sat."	"Ratio of Medians (635/532)"	"Ratio of Means (635/532)"	"Median of Ratios (635/532)"	"Mean of Ratios (635/532)"	"Ratios SD (635/532)"	"Rgn Ratio (635/532)"	"Rgn R� (635/532)"	"Ratio of Medians (Ratio/2)"	"Ratio of Means (Ratio/2)"	"Median of Ratios (Ratio/2)"	"Mean of Ratios (Ratio/2)"	"Ratios SD (Ratio/2)"	"Rgn Ratio (Ratio/2)"	"Rgn R� (Ratio/2)"	"Ratio of Medians (Ratio/3)"	"Ratio of Means (Ratio/3)"	"Median of Ratios (Ratio/3)"	"Mean of Ratios (Ratio/3)"	"Ratios SD (Ratio/3)"	"Rgn Ratio (Ratio/3)"	"Rgn R� (Ratio/3)"	"F Pixels"	"B Pixels"	"Sum of Medians"	"Sum of Means"	"Log Ratio (635/532)"	"Log Ratio (Ratio/2)"	"Log Ratio (Ratio/3)"	"F635 Median - B635"	"F532 Median - B532"	"F3 Median - B3"	"F4 Median - B4"	"F635 Mean - B635"	"F532 Mean - B532"	"F3 Mean - B3"	"F4 Mean - B4"	"Flags"	"Normalize"
1	1	1	""	"YBL081W"	1450	30330	80	1525	1623	409	54	55	14	100	100	0	2647	2989	1155	89	91	14	100	100	0	0	0	0	0	0	0	0	0	0	0	0	0	0	0	0	0	0	0	0.575	0.541	0.564	0.578	1.426	0.474	0.883	0.000	0.000	0.000	0.000	0.000	0.000	0.000	0.000	0.000	0.000	0.000	0.000	0.000	0.000	52	324	4029	4469	-0.798	Error	Error	1471	2558	0	0	1569	2900	0	0	0	0
1	2	1	"BRN1"	"YBL097W"	1630	30330	80	756	854	333	55	57	13	100	100	0	837	1004	467	88	89	13	100	100	0	0	0	0	0	0	0	0	0	0	0	0	0	0	0	0	0	0	0	0.936	0.872	0.908	0.933	1.503	0.829	0.884	0.000	0.000	0.000	0.000	0.000	0.000	0.000	0.000	0.000	0.000	0.000	0.000	0.000	0.000	52	332	1450	1715	-0.096	Error	Error	701	749	0	0	799	916	0	0	0	0
1	3	1	""	"YBL112C"	1860	30330	80	4800	4758	1384	54	55	13	100	100	0	3354	3299	1153	90	90	13	100	100	0	0	0	0	0	0	0	0	0	0	0	0	0	0	0	0	0	0	0	1.454	1.466	1.499	1.516	1.339	1.445	0.922	0.000	0.000	0.000	0.000	0.000	0.000	0.000	0.000	0.000	0.000	0.000	0.000	0.000	0.000	52	332	8010	7913	0.540	Error	Error	4746	3264	0	0	4704	3209	0	0	0	0
1	4	1	""	"YBR013C"	2060	30330	80	163	164	36	57	58	13	100	98	0	872	847	209	88	89	15	100	100	0	0	0	0	0	0	0	0	0	0	0	0	0	0	0	0	0	0	0	0.135	0.141	0.153	0.141	1.561	0.128	0.733	0.000	0.000	0.000	0.000	0.000	0.000	0.000	0.000	0.000	0.000	0.000	0.000	0.000	0.000	52	326	890	866	-2.887	Error	Error	106	784	0	0	107	759	0	0	0	0
1	5	1	"CDS1"	"YBR029C"	2230	30330	80	341	402	184	55	57	13	100	100	0	617	724	377	86	87	13	100	100	0	0	0	0	0	0	0	0	0	0	0	0	0	0	0	0	0	0	0	0.539	0.544	0.571	0.556	1.404	0.498	0.828	0.000	0.000	0.000	0.000	0.000	0.000	0.000	0.000	0.000	0.000	0.000	0.000	0.000	0.000	52	326	817	985	-0.893	Error	Error	286	531	0	0	347	638	0	0	0	0
1	6	1	"GIP1"	"YBR045C"	2430	30330	80	356	375	123	55	57	13	100	100	0	450	516	447	88	88	14	100	100	0	0	0	0	0	0	0	0	0	0	0	0	0	0	0	0	0	0	0	0.831	0.748	0.893	0.935	1.798	0.435	0.563	0.000	0.000	0.000	0.000	0.000	0.000	0.000	0.000	0.000	0.000	0.000	0.000	0.000	0.000	52	332	663	748	-0.266	Error	Error	301	362	0	0	320	428	0	0	0	0
1	7	1	""	"YBL083C"	2630	30330	80	604	622	232	56	57	13	100	100	0	637	830	701	86	87	13	100	100	0	0	0	0	0	0	0	0	0	0	0	0	0	0	0	0	0	0	0	0.995	0.761	1.008	0.953	1.831	0.495	0.608	0.000	0.000	0.000	0.000	0.000	0.000	0.000	0.000	0.000	0.000	0.000	0.000	0.000	0.000	52	332	1099	1310	-0.008	Error	Error	548	551	0	0	566	744	0	0	0	0
1	8	1	"ATP1"	"YBL099W"	2850	30330	70	2505	2277	895	57	70	76	100	100	0	3405	3195	1272	87	123	199	96	93	0	0	0	0	0	0	0	0	0	0	0	0	0	0	0	0	0	0	0	0.738	0.714	0.753	0.772	1.794	0.703	0.879	0.000	0.000	0.000	0.000	0.000	0.000	0.000	0.000	0.000	0.000	0.000	0.000	0.000	0.000	32	236	5766	5328	-0.439	Error	Error	2448	3318	0	0	2220	3108	0	0	0	0
1	9	1	"NTH2"	"YBR001C"	3030	30330	80	1336	1386	395	56	58	14	100	100	0	373	374	112	88	89	14	100	98	0	0	0	0	0	0	0	0	0	0	0	0	0	0	0	0	0	0	0	4.491	4.650	5.129	4.914	1.574	4.884	0.793	0.000	0.000	0.000	0.000	0.000	0.000	0.000	0.000	0.000	0.000	0.000	0.000	0.000	0.000	52	332	1565	1616	2.167	Error	Error	1280	285	0	0	1330	286	0	0	0	0
1	10	1	"MNN2"	"YBR015C"	3240	30330	80	4513	4368	1049	56	57	16	100	100	0	6951	6702	1911	89	90	16	100	100	0	0	0	0	0	0	0	0	0	0	0	0	0	0	0	0	0	0	0	0.650	0.652	0.671	0.673	1.252	0.633	0.910	0.000	0.000	0.000	0.000	0.000	0.000	0.000	0.000	0.000	0.000	0.000	0.000	0.000	0.000	52	332	11319	10925	-0.623	Error	Error	4457	6862	0	0	4312	6613	0	0	0	0
1	11	1	"RPL4A"	"YBR031W"	3440	30330	80	8335	7824	2433	57	58	14	100	100	0	37665	33761	11321	90	91	15	100	100	0	0	0	0	0	0	0	0	0	0	0	0	0	0	0	0	0	0	0	0.220	0.231	0.229	0.236	1.373	0.224	0.935	0.000	0.000	0.000	0.000	0.000	0.000	0.000	0.000	0.000	0.000	0.000	0.000	0.000	0.000	52	332	45853	41438	-2.182	Error	Error	8278	37575	0	0	7767	33671	0	0	0	0
1	12	1	""	"YBR047W"	3660	30340	80	2388	2239	858	58	60	18	100	100	0	1342	1302	603	91	94	22	98	92	0	0	0	0	0	0	0	0	0	0	0	0	0	0	0	0	0	0	0	1.863	1.801	1.919	1.899	1.684	1.793	0.843	0.000	0.000	0.000	0.000	0.000	0.000	0.000	0.000	0.000	0.000	0.000	0.000	0.000	0.000	52	340	3581	3392	0.897	Error	Error	2330	1251	0	0	2181	1211	0	0	0	0
1	13	1	"BOI1"	"YBL085W"	3860	30340	80	312	441	340	58	59	14	100	100	0	332	1155	1935	91	93	16	100	96	0	0	0	0	0	0	0	0	0	0	0	0	0	0	0	0	0	0	0	1.054	0.360	0.837	0.754	2.109	0.200	0.814	0.000	0.000	0.000	0.000	0.000	0.000	0.000	0.000	0.000	0.000	0.000	0.000	0.000	0.000	52	340	495	1447	0.076	Error	Error	254	241	0	0	383	1064	0	0	0	0
1	14	1	"ECM21"	"YBL101C"	4050	30340	80	741	722	262	57	60	15	100	100	0	879	826	386	92	93	16	98	98	0	0	0	0	0	0	0	0	0	0	0	0	0	0	0	0	0	0	0	0.869	0.906	0.903	1.057	1.767	0.834	0.876	0.000	0.000	0.000	0.000	0.000	0.000	0.000	0.000	0.000	0.000	0.000	0.000	0.000	0.000	52	340	1471	1399	-0.202	Error	Error	684	787	0	0	665	734	0	0	0	0
1	15	1	"COQ1"	"YBR003W"	4270	30340	80	3525	3106	1202	59	64	44	100	100	0	4009	3877	1386	92	93	16	100	100	0	0	0	0	0	0	0	0	0	0	0	0	0	0	0	0	0	0	0	0.885	0.805	0.847	0.794	1.345	0.848	0.880	0.000	0.000	0.000	0.000	0.000	0.000	0.000	0.000	0.000	0.000	0.000	0.000	0.000	0.000	52	340	7383	6832	-0.176	Error	Error	3466	3917	0	0	3047	3785	0	0	0	0
1	16	1	"KAP104"	"YBR017C"	4470	30340	90	1211	1170	480	62	65	19	100	100	0	2484	2487	1316	98	100	17	100	100	0	0	0	0	0	0	0	0	0	0	0	0	0	0	0	0	0	0	0	0.482	0.464	0.490	0.491	1.361	0.429	0.898	0.000	0.000	0.000	0.000	0.000	0.000	0.000	0.000	0.000	0.000	0.000	0.000	0.000	0.000	52	420	3535	3497	-1.054	Error	Error	1149	2386	0	0	1108	2389	0	0	0	0
1	17	1	""	"YBR033W"	4660	30340	90	5283	5402	2126	60	62	17	100	100	0	5600	5586	2426	95	96	15	100	100	0	0	0	0	0	0	0	0	0	0	0	0	0	0	0	0	0	0	0	0.949	0.973	0.978	1.057	1.587	0.974	0.911	0.000	0.000	0.000	0.000	0.000	0.000	0.000	0.000	0.000	0.000	0.000	0.000	0.000	0.000	52	420	10728	10833	-0.076	Error	Error	5223	5505	0	0	5342	5491	0	0	0	0
1	18	1	"REB1"	"YBR049C"	4860	30340	80	1360	1263	402	61	62	16	100	100	0	1558	1441	618	93	94	17	100	98	0	0	0	0	0	0	0	0	0	0	0	0	0	0	0	0	0	0	0	0.887	0.892	0.890	1.046	1.916	0.804	0.866	0.000	0.000	0.000	0.000	0.000	0.000	0.000	0.000	0.000	0.000	0.000	0.000	0.000	0.000	52	340	2764	2550	-0.173	Error	Error	1299	1465	0	0	1202	1348	0	0	0	0
1	19	1	"RPL23A"	"YBL087C"	5050	30340	90	5564	4834	1699	60	62	16	100	100	0	42442	37452	14136	98	99	16	100	100	0	0	0	0	0	0	0	0	0	0	0	0	0	0	0	0	0	0	0	0.130	0.128	0.126	0.140	1.747	0.120	0.934	0.000	0.000	0.000	0.000	0.000	0.000	0.000	0.000	0.000	0.000	0.000	0.000	0.000	0.000	52	420	47848	42128	-2.944	Error	Error	5504	42344	0	0	4774	37354	0	0	0	0
1	20	1	""	"YBL101W-B"	5260	30350	90	7996	7389	2444	60	62	16	100	100	0	1342	1492	820	98	100	17	100	100	0	0	0	0	0	0	0	0	0	0	0	0	0	0	0	0	0	0	0	6.379	5.258	6.267	5.468	2.159	6.489	0.551	0.000	0.000	0.000	0.000	0.000	0.000	0.000	0.000	0.000	0.000	0.000	0.000	0.000	0.000	52	407	9180	8723	2.673	Error	Error	7936	1244	0	0	7329	1394	0	0	0	0
1	21	1	""	"YBR005W"	5430	30340	90	4774	4576	1009	60	62	17	100	100	0	1995	1927	488	96	97	16	100	100	0	0	0	0	0	0	0	0	0	0	0	0	0	0	0	0	0	0	0	2.482	2.466	2.459	2.527	1.300	2.440	0.935	0.000	0.000	0.000	0.000	0.000	0.000	0.000	0.000	0.000	0.000	0.000	0.000	0.000	0.000	52	407	6613	6347	1.312	Error	Error	4714	1899	0	0	4516	1831	0	0	0	0
1	1	2	"GAL10"	"YBR019C"	1420	30530	80	962	942	230	54	55	13	100	100	0	816	863	413	91	92	14	100	100	0	0	0	0	0	0	0	0	0	0	0	0	0	0	0	0	0	0	0	1.252	1.150	1.321	1.265	1.505	1.016	0.795	0.000	0.000	0.000	0.000	0.000	0.000	0.000	0.000	0.000	0.000	0.000	0.000	0.000	0.000	52	288	1633	1660	0.325	Error	Error	908	725	0	0	888	772	0	0	0	0
1	2	2	"PDX3"	"YBR035C"	1610	30530	80	18616	17406	4655	56	58	15	100	100	0	10778	9202	3642	91	91	14	100	100	0	0	0	0	0	0	0	0	0	0	0	0	0	0	0	0	0	0	0	1.737	1.904	1.841	2.208	1.870	1.766	0.930	0.000	0.000	0.000	0.000	0.000	0.000	0.000	0.000	0.000	0.000	0.000	0.000	0.000	0.000	52	340	29247	26461	0.796	Error	Error	18560	10687	0	0	17350	9111	0	0	0	0
1	3	2	""	"YBR051W"	1860	30530	80	739	718	174	54	55	13	100	100	0	1023	1007	276	90	91	14	100	100	0	0	0	0	0	0	0	0	0	0	0	0	0	0	0	0	0	0	0	0.734	0.724	0.719	0.730	1.233	0.687	0.895	0.000	0.000	0.000	0.000	0.000	0.000	0.000	0.000	0.000	0.000	0.000	0.000	0.000	0.000	52	340	1618	1581	-0.446	Error	Error	685	933	0	0	664	917	0	0	0	0
1	4	2	""	"YCL045C"	2060	30530	80	159	264	263	56	57	15	98	92	0	203	709	1171	87	88	15	96	96	0	0	0	0	0	0	0	0	0	0	0	0	0	0	0	0	0	0	0	0.888	0.334	0.673	0.615	2.453	0.221	0.779	0.000	0.000	0.000	0.000	0.000	0.000	0.000	0.000	0.000	0.000	0.000	0.000	0.000	0.000	52	334	219	830	-0.171	Error	Error	103	116	0	0	208	622	0	0	0	0
1	5	2	""	"YCL061C"	2230	30530	80	275	262	62	54	56	13	100	98	0	312	308	89	88	89	14	94	94	0	0	0	0	0	0	0	0	0	0	0	0	0	0	0	0	0	0	0	0.987	0.945	0.961	0.980	1.444	0.843	0.841	0.000	0.000	0.000	0.000	0.000	0.000	0.000	0.000	0.000	0.000	0.000	0.000	0.000	0.000	52	334	445	428	-0.019	Error	Error	221	224	0	0	208	220	0	0	0	0
1	6	2	""	"YCLX04W"	2460	30530	80	1338	1308	344	56	58	13	100	100	0	1252	1185	335	87	88	13	100	100	0	0	0	0	0	0	0	0	0	0	0	0	0	0	0	0	0	0	0	1.100	1.140	1.134	1.157	1.200	1.098	0.927	0.000	0.000	0.000	0.000	0.000	0.000	0.000	0.000	0.000	0.000	0.000	0.000	0.000	0.000	52	334	2447	2350	0.138	Error	Error	1282	1165	0	0	1252	1098	0	0	0	0
1	7	2	"SAT4"	"YCR008W"	2630	30530	80	280	385	292	55	56	13	100	100	0	384	997	1742	86	87	14	100	100	0	0	0	0	0	0	0	0	0	0	0	0	0	0	0	0	0	0	0	0.755	0.362	0.802	0.674	1.920	0.184	0.722	0.000	0.000	0.000	0.000	0.000	0.000	0.000	0.000	0.000	0.000	0.000	0.000	0.000	0.000	52	334	523	1241	-0.405	Error	Error	225	298	0	0	330	911	0	0	-100	0
1	8	2	""	"YCR023C"	2860	30540	90	2329	2246	764	55	56	13	100	100	0	2626	2845	1484	87	89	15	98	98	0	0	0	0	0	0	0	0	0	0	0	0	0	0	0	0	0	0	0	0.896	0.794	0.952	0.828	1.650	0.713	0.702	0.000	0.000	0.000	0.000	0.000	0.000	0.000	0.000	0.000	0.000	0.000	0.000	0.000	0.000	52	420	4813	4949	-0.159	Error	Error	2274	2539	0	0	2191	2758	0	0	-100	0
1	9	2	"PHO87"	"YCR037C"	3050	30540	80	2649	2559	854	56	58	14	100	100	0	3010	2939	1077	91	92	14	100	100	0	0	0	0	0	0	0	0	0	0	0	0	0	0	0	0	0	0	0	0.888	0.879	0.874	0.889	1.475	0.834	0.906	0.000	0.000	0.000	0.000	0.000	0.000	0.000	0.000	0.000	0.000	0.000	0.000	0.000	0.000	52	340	5512	5351	-0.171	Error	Error	2593	2919	0	0	2503	2848	0	0	0	0
1	10	2	""	"YCL047C"	3230	30540	90	524	521	188	55	56	13	100	100	0	588	787	736	89	89	14	98	98	0	0	0	0	0	0	0	0	0	0	0	0	0	0	0	0	0	0	0	0.940	0.668	0.889	0.777	1.705	0.405	0.613	0.000	0.000	0.000	0.000	0.000	0.000	0.000	0.000	0.000	0.000	0.000	0.000	0.000	0.000	52	414	968	1164	-0.089	Error	Error	469	499	0	0	466	698	0	0	-100	0
1	11	2	""	"YCL063W"	3460	30540	80	788	741	208	59	61	19	100	100	0	1422	1339	398	90	95	38	100	100	0	0	0	0	0	0	0	0	0	0	0	0	0	0	0	0	0	0	0	0.547	0.546	0.533	0.559	1.287	0.508	0.898	0.000	0.000	0.000	0.000	0.000	0.000	0.000	0.000	0.000	0.000	0.000	0.000	0.000	0.000	52	340	2061	1931	-0.870	Error	Error	729	1332	0	0	682	1249	0	0	0	0
1	12	2	""	"YCLX06C"	3650	30540	80	3613	3335	1094	60	74	100	100	100	0	4332	3870	1383	95	125	219	100	100	0	0	0	0	0	0	0	0	0	0	0	0	0	0	0	0	0	0	0	0.839	0.868	0.875	0.889	1.363	0.821	0.948	0.000	0.000	0.000	0.000	0.000	0.000	0.000	0.000	0.000	0.000	0.000	0.000	0.000	0.000	52	340	7790	7050	-0.254	Error	Error	3553	4237	0	0	3275	3775	0	0	0	0
1	13	2	""	"YCR010C"	3860	30540	80	778	764	156	60	62	15	100	100	0	4951	5122	1776	94	96	15	100	100	0	0	0	0	0	0	0	0	0	0	0	0	0	0	0	0	0	0	0	0.148	0.140	0.146	0.147	1.323	0.127	0.909	0.000	0.000	0.000	0.000	0.000	0.000	0.000	0.000	0.000	0.000	0.000	0.000	0.000	0.000	52	334	5575	5732	-2.758	Error	Error	718	4857	0	0	704	5028	0	0	0	0
1	14	2	"PMP1"	"YCR024C-A"	4030	30540	80	42802	40461	12804	60	63	20	100	100	0	34215	31737	10369	94	95	18	100	100	0	0	0	0	0	0	0	0	0	0	0	0	0	0	0	0	0	0	0	1.253	1.277	1.256	1.300	1.293	1.243	0.930	0.000	0.000	0.000	0.000	0.000	0.000	0.000	0.000	0.000	0.000	0.000	0.000	0.000	0.000	52	334	76863	72044	0.325	Error	Error	42742	34121	0	0	40401	31643	0	0	0	0
1	15	2	"MATALPHA2"	"YCR039C"	4270	30540	90	8368	7590	2355	62	66	62	100	100	0	4843	4275	1386	95	96	16	100	100	0	0	0	0	0	0	0	0	0	0	0	0	0	0	0	0	0	0	0	1.749	1.801	1.815	1.849	1.305	1.791	0.928	0.000	0.000	0.000	0.000	0.000	0.000	0.000	0.000	0.000	0.000	0.000	0.000	0.000	0.000	52	420	13054	11708	0.807	Error	Error	8306	4748	0	0	7528	4180	0	0	0	0
1	16	2	""	"YCL049C"	4460	30550	90	505	577	387	63	65	16	100	100	0	450	1310	2050	101	102	16	100	100	0	0	0	0	0	0	0	0	0	0	0	0	0	0	0	0	0	0	0	1.266	0.425	1.075	0.814	2.114	0.210	0.638	0.000	0.000	0.000	0.000	0.000	0.000	0.000	0.000	0.000	0.000	0.000	0.000	0.000	0.000	52	420	791	1723	0.341	Error	Error	442	349	0	0	514	1209	0	0	0	0
1	17	2	""	"YCL065W"	4660	30540	90	1729	1652	317	62	65	18	100	100	0	2712	2539	699	97	98	15	100	100	0	0	0	0	0	0	0	0	0	0	0	0	0	0	0	0	0	0	0	0.637	0.651	0.649	0.673	1.221	0.623	0.924	0.000	0.000	0.000	0.000	0.000	0.000	0.000	0.000	0.000	0.000	0.000	0.000	0.000	0.000	52	406	4282	4032	-0.650	Error	Error	1667	2615	0	0	1590	2442	0	0	0	0
1	18	2	""	"YCLX08C"	4830	30540	90	7720	7776	2468	64	66	18	100	100	0	3059	3028	915	99	100	16	100	100	0	0	0	0	0	0	0	0	0	0	0	0	0	0	0	0	0	0	0	2.586	2.633	2.625	2.667	1.294	2.709	0.909	0.000	0.000	0.000	0.000	0.000	0.000	0.000	0.000	0.000	0.000	0.000	0.000	0.000	0.000	52	406	10616	10641	1.371	Error	Error	7656	2960	0	0	7712	2929	0	0	0	0
1	19	2	"PGK1"	"YCR012W"	5070	30550	90	38267	32645	11161	67	129	602	100	100	0	19182	16366	5793	101	102	17	100	100	0	0	0	0	0	0	0	0	0	0	0	0	0	0	0	0	0	0	0	2.002	2.003	1.975	2.031	1.304	2.052	0.945	0.000	0.000	0.000	0.000	0.000	0.000	0.000	0.000	0.000	0.000	0.000	0.000	0.000	0.000	52	414	57281	48843	1.001	Error	Error	38200	19081	0	0	32578	16265	0	0	0	0
1	20	2	""	"YCR026C"	5250	30550	80	989	1076	343	64	65	27	100	100	0	1086	1381	953	101	106	58	100	100	0	0	0	0	0	0	0	0	0	0	0	0	0	0	0	0	0	0	0	0.939	0.791	1.088	0.925	1.669	0.583	0.622	0.000	0.000	0.000	0.000	0.000	0.000	0.000	0.000	0.000	0.000	0.000	0.000	0.000	0.000	52	340	1910	2292	-0.091	Error	Error	925	985	0	0	1012	1280	0	0	0	0
1	21	2	""	"YCR041W"	5460	30540	90	3004	2905	1055	63	66	21	100	100	0	3400	3037	1213	101	103	20	100	100	0	0	0	0	0	0	0	0	0	0	0	0	0	0	0	0	0	0	0	0.891	0.968	0.963	1.037	1.483	0.940	0.922	0.000	0.000	0.000	0.000	0.000	0.000	0.000	0.000	0.000	0.000	0.000	0.000	0.000	0.000	52	420	6240	5778	-0.166	Error	Error	2941	3299	0	0	2842	2936	0	0	0	0
1	1	3	"LRE1"	"YCL051W"	1460	30730	80	308	325	135	55	58	35	100	96	0	331	413	402	90	96	69	94	82	0	0	0	0	0	0	0	0	0	0	0	0	0	0	0	0	0	0	0	1.050	0.836	0.964	1.016	1.762	0.477	0.601	0.000	0.000	0.000	0.000	0.000	0.000	0.000	0.000	0.000	0.000	0.000	0.000	0.000	0.000	52	334	494	593	0.070	Error	Error	253	241	0	0	270	323	0	0	0	0
1	2	3	"HMLALPHA2"	"YCL067C"	1630	30730	80	16932	16417	4568	55	58	16	100	100	0	6802	6413	2116	91	94	46	100	100	0	0	0	0	0	0	0	0	0	0	0	0	0	0	0	0	0	0	0	2.515	2.588	2.572	2.661	1.203	2.486	0.947	0.000	0.000	0.000	0.000	0.000	0.000	0.000	0.000	0.000	0.000	0.000	0.000	0.000	0.000	52	334	23588	22684	1.330	Error	Error	16877	6711	0	0	16362	6322	0	0	0	0
1	3	3	""	"YCLX10C"	1830	30730	80	2978	2885	519	56	58	14	100	100	0	6904	6639	1396	90	91	14	100	100	0	0	0	0	0	0	0	0	0	0	0	0	0	0	0	0	0	0	0	0.429	0.432	0.428	0.439	1.199	0.399	0.933	0.000	0.000	0.000	0.000	0.000	0.000	0.000	0.000	0.000	0.000	0.000	0.000	0.000	0.000	52	340	9736	9378	-1.222	Error	Error	2922	6814	0	0	2829	6549	0	0	0	0
1	4	3	"POL4"	"YCR014C"	2030	30730	80	2211	2199	504	56	58	14	100	100	0	1761	1798	464	90	92	17	100	100	0	0	0	0	0	0	0	0	0	0	0	0	0	0	0	0	0	0	0	1.290	1.255	1.244	1.275	1.251	1.171	0.924	0.000	0.000	0.000	0.000	0.000	0.000	0.000	0.000	0.000	0.000	0.000	0.000	0.000	0.000	52	340	3826	3851	0.367	Error	Error	2155	1671	0	0	2143	1708	0	0	0	0
1	5	3	"FEN2"	"YCR028C"	2270	30730	90	1712	1775	557	57	60	19	100	100	0	3295	3249	871	90	91	14	100	100	0	0	0	0	0	0	0	0	0	0	0	0	0	0	0	0	0	0	0	0.516	0.544	0.563	0.533	1.264	0.549	0.923	0.000	0.000	0.000	0.000	0.000	0.000	0.000	0.000	0.000	0.000	0.000	0.000	0.000	0.000	52	420	4860	4877	-0.953	Error	Error	1655	3205	0	0	1718	3159	0	0	0	0
1	6	3	""	"YCR043C"	2470	30730	90	4743	4408	1580	60	64	46	100	100	0	4931	4484	1426	91	92	15	100	100	0	0	0	0	0	0	0	0	0	0	0	0	0	0	0	0	0	0	0	0.968	0.990	1.040	0.969	1.241	1.009	0.932	0.000	0.000	0.000	0.000	0.000	0.000	0.000	0.000	0.000	0.000	0.000	0.000	0.000	0.000	52	406	9523	8741	-0.048	Error	Error	4683	4840	0	0	4348	4393	0	0	0	0
1	7	3	"SHR3"	"YDL212W"	2640	30730	90	3297	3506	1648	58	60	22	100	100	0	7546	7177	3157	90	94	29	100	100	0	0	0	0	0	0	0	0	0	0	0	0	0	0	0	0	0	0	0	0.434	0.487	0.516	0.500	1.532	0.494	0.936	0.000	0.000	0.000	0.000	0.000	0.000	0.000	0.000	0.000	0.000	0.000	0.000	0.000	0.000	52	406	10695	10535	-1.203	Error	Error	3239	7456	0	0	3448	7087	0	0	0	0
1	8	3	""	"YDL228C"	2830	30730	90	3834	3619	1674	60	65	27	100	100	0	20469	20087	11171	92	97	32	100	100	0	0	0	0	0	0	0	0	0	0	0	0	0	0	0	0	0	0	0	0.185	0.178	0.180	0.197	1.636	0.163	0.926	0.000	0.000	0.000	0.000	0.000	0.000	0.000	0.000	0.000	0.000	0.000	0.000	0.000	0.000	52	420	24151	23554	-2.433	Error	Error	3774	20377	0	0	3559	19995	0	0	0	0
1	9	3	"THI13"	"YDL244W"	3060	30730	90	729	675	259	60	61	17	100	100	0	632	613	219	92	94	18	98	96	0	0	0	0	0	0	0	0	0	0	0	0	0	0	0	0	0	0	0	1.239	1.180	1.226	1.157	1.315	1.168	0.902	0.000	0.000	0.000	0.000	0.000	0.000	0.000	0.000	0.000	0.000	0.000	0.000	0.000	0.000	52	414	1209	1136	0.309	Error	Error	669	540	0	0	615	521	0	0	0	0
1	10	3	"RPL4B"	"YDR012W"	3240	30740	90	2859	2970	1492	57	58	14	100	100	0	13853	13397	7104	90	91	14	100	100	0	0	0	0	0	0	0	0	0	0	0	0	0	0	0	0	0	0	0	0.204	0.219	0.219	0.224	1.429	0.213	0.934	0.000	0.000	0.000	0.000	0.000	0.000	0.000	0.000	0.000	0.000	0.000	0.000	0.000	0.000	52	414	16565	16220	-2.296	Error	Error	2802	13763	0	0	2913	13307	0	0	0	0
1	11	3	"REG1"	"YDR028C"	3450	30740	80	483	473	165	60	60	15	98	98	0	598	570	226	92	93	14	96	96	0	0	0	0	0	0	0	0	0	0	0	0	0	0	0	0	0	0	0	0.836	0.864	0.795	0.927	1.721	0.821	0.868	0.000	0.000	0.000	0.000	0.000	0.000	0.000	0.000	0.000	0.000	0.000	0.000	0.000	0.000	52	340	929	891	-0.258	Error	Error	423	506	0	0	413	478	0	0	0	0
1	12	3	"HEM13"	"YDR044W"	3660	30740	80	413	426	175	60	61	14	98	96	0	2509	2679	1331	92	93	14	100	100	0	0	0	0	0	0	0	0	0	0	0	0	0	0	0	0	0	0	0	0.146	0.141	0.140	0.145	1.390	0.130	0.869	0.000	0.000	0.000	0.000	0.000	0.000	0.000	0.000	0.000	0.000	0.000	0.000	0.000	0.000	52	340	2770	2953	-2.775	Error	Error	353	2417	0	0	366	2587	0	0	0	0
1	13	3	""	"YDL214C"	3840	30740	80	302	370	269	58	59	15	98	98	0	350	966	1907	90	91	16	96	96	0	0	0	0	0	0	0	0	0	0	0	0	0	0	0	0	0	0	0	0.938	0.356	0.822	0.708	2.502	0.149	0.630	0.000	0.000	0.000	0.000	0.000	0.000	0.000	0.000	0.000	0.000	0.000	0.000	0.000	0.000	52	340	504	1188	-0.092	Error	Error	244	260	0	0	312	876	0	0	0	0
1	14	3	"PTP1"	"YDL230W"	4060	30740	80	2409	2255	688	58	59	14	100	100	0	1367	1575	761	90	91	14	100	98	0	0	0	0	0	0	0	0	0	0	0	0	0	0	0	0	0	0	0	1.841	1.479	1.936	1.577	2.364	1.541	0.516	0.000	0.000	0.000	0.000	0.000	0.000	0.000	0.000	0.000	0.000	0.000	0.000	0.000	0.000	52	340	3628	3682	0.881	Error	Error	2351	1277	0	0	2197	1485	0	0	0	0
1	15	3	""	"YDL246C"	4250	30740	70	218	270	167	56	57	13	100	96	0	274	816	1168	91	91	14	96	96	0	0	0	0	0	0	0	0	0	0	0	0	0	0	0	0	0	0	0	0.885	0.295	0.624	0.554	2.893	0.153	0.640	0.000	0.000	0.000	0.000	0.000	0.000	0.000	0.000	0.000	0.000	0.000	0.000	0.000	0.000	32	236	345	939	-0.176	Error	Error	162	183	0	0	214	725	0	0	0	0
1	16	3	""	"YDR014W"	4460	30740	80	708	751	212	59	60	15	100	100	0	706	800	317	96	97	15	100	100	0	0	0	0	0	0	0	0	0	0	0	0	0	0	0	0	0	0	0	1.064	0.983	1.067	1.023	1.327	0.929	0.880	0.000	0.000	0.000	0.000	0.000	0.000	0.000	0.000	0.000	0.000	0.000	0.000	0.000	0.000	52	340	1259	1396	0.089	Error	Error	649	610	0	0	692	704	0	0	0	0
1	17	3	"RAD28"	"YDR030C"	4660	30740	80	298	310	120	60	62	21	100	100	0	272	287	126	96	97	15	96	96	0	0	0	0	0	0	0	0	0	0	0	0	0	0	0	0	0	0	0	1.352	1.309	1.239	1.337	1.711	1.224	0.707	0.000	0.000	0.000	0.000	0.000	0.000	0.000	0.000	0.000	0.000	0.000	0.000	0.000	0.000	52	334	414	441	0.435	Error	Error	238	176	0	0	250	191	0	0	0	0
1	18	3	"BAP3"	"YDR046C"	4830	30740	80	2277	2166	747	60	61	14	100	100	0	1597	1629	663	98	98	15	100	100	0	0	0	0	0	0	0	0	0	0	0	0	0	0	0	0	0	0	0	1.479	1.376	1.422	1.433	1.581	1.325	0.838	0.000	0.000	0.000	0.000	0.000	0.000	0.000	0.000	0.000	0.000	0.000	0.000	0.000	0.000	52	334	3716	3637	0.565	Error	Error	2217	1499	0	0	2106	1531	0	0	0	0
1	19	3	""	"YDL216C"	5040	30740	80	1022	1025	264	59	60	14	100	100	0	839	1378	1217	97	98	16	100	100	0	0	0	0	0	0	0	0	0	0	0	0	0	0	0	0	0	0	0	1.298	0.754	1.126	0.961	1.763	0.444	0.531	0.000	0.000	0.000	0.000	0.000	0.000	0.000	0.000	0.000	0.000	0.000	0.000	0.000	0.000	52	340	1705	2247	0.376	Error	Error	963	742	0	0	966	1281	0	0	0	0
1	20	3	"OST4"	"YDL232W"	5270	30740	90	3737	3504	1014	64	70	47	100	100	0	6213	5982	1387	103	107	30	100	100	0	0	0	0	0	0	0	0	0	0	0	0	0	0	0	0	0	0	0	0.601	0.585	0.605	0.576	1.358	0.591	0.901	0.000	0.000	0.000	0.000	0.000	0.000	0.000	0.000	0.000	0.000	0.000	0.000	0.000	0.000	52	414	9783	9319	-0.734	Error	Error	3673	6110	0	0	3440	5879	0	0	0	0
1	21	3	"COS7"	"YDL248W"	5450	30750	90	2431	2808	1574	61	63	17	100	100	0	1143	1645	1358	100	102	20	100	100	0	0	0	0	0	0	0	0	0	0	0	0	0	0	0	0	0	0	0	2.272	1.778	2.793	2.203	2.058	1.784	0.487	0.000	0.000	0.000	0.000	0.000	0.000	0.000	0.000	0.000	0.000	0.000	0.000	0.000	0.000	52	414	3413	4292	1.184	Error	Error	2370	1043	0	0	2747	1545	0	0	0	0
1	1	4	""	"YDR016C"	1420	30930	80	4225	3973	1387	54	55	13	100	100	0	4563	4369	1769	91	93	28	100	100	0	0	0	0	0	0	0	0	0	0	0	0	0	0	0	0	0	0	0	0.933	0.916	0.931	0.950	1.422	0.857	0.914	0.000	0.000	0.000	0.000	0.000	0.000	0.000	0.000	0.000	0.000	0.000	0.000	0.000	0.000	52	288	8643	8197	-0.101	Error	Error	4171	4472	0	0	3919	4278	0	0	0	0
1	2	4	""	"YDR032C"	1630	30930	80	19266	19415	7398	55	55	13	100	100	0	3784	3867	1488	90	90	15	100	100	0	0	0	0	0	0	0	0	0	0	0	0	0	0	0	0	0	0	0	5.201	5.126	5.546	5.204	1.488	5.370	0.877	0.000	0.000	0.000	0.000	0.000	0.000	0.000	0.000	0.000	0.000	0.000	0.000	0.000	0.000	52	340	22905	23137	2.379	Error	Error	19211	3694	0	0	19360	3777	0	0	0	0
1	3	4	""	"YDR048C"	1860	30930	80	1100	1073	261	55	57	14	100	100	0	1037	1030	207	89	90	14	100	100	0	0	0	0	0	0	0	0	0	0	0	0	0	0	0	0	0	0	0	1.102	1.082	1.130	1.062	1.342	1.134	0.872	0.000	0.000	0.000	0.000	0.000	0.000	0.000	0.000	0.000	0.000	0.000	0.000	0.000	0.000	52	340	1993	1959	0.141	Error	Error	1045	948	0	0	1018	941	0	0	0	0
1	4	4	""	"YDL218W"	2060	30930	90	21444	20107	5369	56	58	14	100	100	0	612	692	388	87	88	15	100	100	0	0	0	0	0	0	0	0	0	0	0	0	0	0	0	0	0	0	0	40.739	33.142	41.004	35.077	1.657	36.641	0.610	0.000	0.000	0.000	0.000	0.000	0.000	0.000	0.000	0.000	0.000	0.000	0.000	0.000	0.000	52	406	21913	20656	5.348	Error	Error	21388	525	0	0	20051	605	0	0	0	0
1	5	4	"GYP7"	"YDL234C"	2230	30930	90	3896	3878	1396	58	60	15	100	100	0	2111	2115	1172	90	91	16	98	98	0	0	0	0	0	0	0	0	0	0	0	0	0	0	0	0	0	0	0	1.899	1.886	2.204	2.075	1.563	1.824	0.779	0.000	0.000	0.000	0.000	0.000	0.000	0.000	0.000	0.000	0.000	0.000	0.000	0.000	0.000	52	406	5859	5845	0.925	Error	Error	3838	2021	0	0	3820	2025	0	0	0	0
1	6	4	"YRB1"	"YDR002W"	2460	30930	90	19730	18800	3965	64	72	41	100	100	0	18203	17032	3967	97	104	40	100	100	0	0	0	0	0	0	0	0	0	0	0	0	0	0	0	0	0	0	0	1.086	1.106	1.108	1.120	1.176	1.107	0.931	0.000	0.000	0.000	0.000	0.000	0.000	0.000	0.000	0.000	0.000	0.000	0.000	0.000	0.000	52	420	37772	35671	0.119	Error	Error	19666	18106	0	0	18736	16935	0	0	0	0
1	7	4	""	"YDR018C"	2650	30930	90	1426	1366	365	63	71	37	98	98	0	989	1059	605	97	104	40	98	94	0	0	0	0	0	0	0	0	0	0	0	0	0	0	0	0	0	0	0	1.528	1.354	1.594	1.608	1.864	1.337	0.661	0.000	0.000	0.000	0.000	0.000	0.000	0.000	0.000	0.000	0.000	0.000	0.000	0.000	0.000	52	420	2255	2265	0.612	Error	Error	1363	892	0	0	1303	962	0	0	0	0
1	8	4	"LYS14"	"YDR034C"	2850	30940	80	3379	3454	817	63	70	39	100	100	0	3557	3627	1546	93	101	38	100	100	0	0	0	0	0	0	0	0	0	0	0	0	0	0	0	0	0	0	0	0.957	0.960	1.129	1.021	1.462	0.874	0.799	0.000	0.000	0.000	0.000	0.000	0.000	0.000	0.000	0.000	0.000	0.000	0.000	0.000	0.000	52	340	6780	6925	-0.063	Error	Error	3316	3464	0	0	3391	3534	0	0	0	0
1	9	4	"TPI1"	"YDR050C"	3040	30930	90	34929	30185	12886	61	72	60	100	100	0	38686	32810	13599	94	100	35	100	100	0	0	0	0	0	0	0	0	0	0	0	0	0	0	0	0	0	0	0	0.904	0.921	0.932	0.965	1.522	0.933	0.951	0.000	0.000	0.000	0.000	0.000	0.000	0.000	0.000	0.000	0.000	0.000	0.000	0.000	0.000	52	420	73460	62840	-0.146	Error	Error	34868	38592	0	0	30124	32716	0	0	0	0
1	10	4	"MRP1"	"YDR347W"	3250	30940	90	6968	7181	1545	62	90	237	100	100	0	8064	7835	2585	95	163	564	98	96	0	0	0	0	0	0	0	0	0	0	0	0	0	0	0	0	0	0	0	0.867	0.920	0.875	1.012	1.720	0.874	0.929	0.000	0.000	0.000	0.000	0.000	0.000	0.000	0.000	0.000	0.000	0.000	0.000	0.000	0.000	52	398	14875	14859	-0.207	Error	Error	6906	7969	0	0	7119	7740	0	0	0	0
1	11	4	"ESC2"	"YDR363W"	3410	30940	80	2183	2079	456	64	101	261	100	100	0	1967	1815	614	97	182	622	92	78	0	0	0	0	0	0	0	0	0	0	0	0	0	0	0	0	0	0	0	1.133	1.173	1.116	1.232	1.411	1.073	0.911	0.000	0.000	0.000	0.000	0.000	0.000	0.000	0.000	0.000	0.000	0.000	0.000	0.000	0.000	52	326	3989	3733	0.180	Error	Error	2119	1870	0	0	2015	1718	0	0	0	0
1	12	4	"RGA2"	"YDR379W"	3660	30940	80	3400	3405	636	59	61	17	100	100	0	2670	2569	741	90	94	26	100	100	0	0	0	0	0	0	0	0	0	0	0	0	0	0	0	0	0	0	0	1.295	1.350	1.281	1.392	1.329	1.332	0.900	0.000	0.000	0.000	0.000	0.000	0.000	0.000	0.000	0.000	0.000	0.000	0.000	0.000	0.000	52	334	5921	5825	0.373	Error	Error	3341	2580	0	0	3346	2479	0	0	0	0
1	13	4	"SXM1"	"YDR395W"	3830	30940	80	3266	3053	733	57	60	16	100	100	0	8544	8664	3234	90	91	14	100	100	0	0	0	0	0	0	0	0	0	0	0	0	0	0	0	0	0	0	0	0.380	0.349	0.348	0.369	1.339	0.318	0.927	0.000	0.000	0.000	0.000	0.000	0.000	0.000	0.000	0.000	0.000	0.000	0.000	0.000	0.000	52	334	11663	11570	-1.398	Error	Error	3209	8454	0	0	2996	8574	0	0	0	0
1	14	4	""	"YDR411C"	4050	30940	90	5641	5274	1326	60	62	16	100	100	0	3116	2853	892	90	93	15	100	100	0	0	0	0	0	0	0	0	0	0	0	0	0	0	0	0	0	0	0	1.844	1.887	1.808	1.949	1.359	1.875	0.929	0.000	0.000	0.000	0.000	0.000	0.000	0.000	0.000	0.000	0.000	0.000	0.000	0.000	0.000	52	420	8607	7977	0.883	Error	Error	5581	3026	0	0	5214	2763	0	0	0	0
1	15	4	"RPN9"	"YDR427W"	4270	30940	90	2043	1865	723	58	60	17	100	100	0	1687	1717	610	93	93	14	100	100	0	0	0	0	0	0	0	0	0	0	0	0	0	0	0	0	0	0	0	1.245	1.113	1.213	1.079	1.474	1.142	0.853	0.000	0.000	0.000	0.000	0.000	0.000	0.000	0.000	0.000	0.000	0.000	0.000	0.000	0.000	52	420	3579	3431	0.316	Error	Error	1985	1594	0	0	1807	1624	0	0	0	0
1	16	4	"YPS7"	"YDR349C"	4460	30940	90	626	719	703	61	64	19	100	100	0	849	953	757	97	101	34	100	100	0	0	0	0	0	0	0	0	0	0	0	0	0	0	0	0	0	0	0	0.751	0.769	0.774	0.771	1.345	0.809	0.693	0.000	0.000	0.000	0.000	0.000	0.000	0.000	0.000	0.000	0.000	0.000	0.000	0.000	0.000	52	414	1317	1514	-0.412	Error	Error	565	752	0	0	658	856	0	0	0	0
1	17	4	""	"YDR365C"	4640	30940	80	2502	2568	730	62	65	16	100	100	0	5957	6163	2116	101	118	314	100	100	0	0	0	0	0	0	0	0	0	0	0	0	0	0	0	0	0	0	0	0.417	0.413	0.415	0.422	1.266	0.386	0.889	0.000	0.000	0.000	0.000	0.000	0.000	0.000	0.000	0.000	0.000	0.000	0.000	0.000	0.000	52	340	8296	8568	-1.263	Error	Error	2440	5856	0	0	2506	6062	0	0	0	0
1	18	4	"YRA1"	"YDR381W"	4860	30940	90	6719	6261	1658	65	71	34	100	100	0	10966	10149	3157	104	113	47	100	100	0	0	0	0	0	0	0	0	0	0	0	0	0	0	0	0	0	0	0	0.613	0.617	0.620	0.649	1.451	0.584	0.916	0.000	0.000	0.000	0.000	0.000	0.000	0.000	0.000	0.000	0.000	0.000	0.000	0.000	0.000	52	414	17516	16241	-0.707	Error	Error	6654	10862	0	0	6196	10045	0	0	0	0
1	19	4	"NCB2"	"YDR397C"	5050	30940	110	4506	3721	2418	64	76	40	98	87	0	5439	4365	2852	106	117	47	92	88	0	0	0	0	0	0	0	0	0	0	0	0	0	0	0	0	0	0	0	0.833	0.859	0.865	0.894	1.732	0.866	0.938	0.000	0.000	0.000	0.000	0.000	0.000	0.000	0.000	0.000	0.000	0.000	0.000	0.000	0.000	80	595	9775	7916	-0.264	Error	Error	4442	5333	0	0	3657	4259	0	0	0	0
1	20	4	""	"YDR413C"	5260	30950	100	4071	3818	1489	67	76	38	100	100	0	7118	6330	3054	105	114	40	100	97	0	0	0	0	0	0	0	0	0	0	0	0	0	0	0	0	0	0	0	0.571	0.603	0.601	0.737	1.987	0.564	0.929	0.000	0.000	0.000	0.000	0.000	0.000	0.000	0.000	0.000	0.000	0.000	0.000	0.000	0.000	80	521	11017	9976	-0.809	Error	Error	4004	7013	0	0	3751	6225	0	0	0	0
1	21	4	"TIF35"	"YDR429C"	5440	30940	90	9460	9210	2285	65	69	23	100	100	0	16093	15443	4528	105	111	34	100	100	0	0	0	0	0	0	0	0	0	0	0	0	0	0	0	0	0	0	0	0.588	0.596	0.575	0.624	1.434	0.582	0.921	0.000	0.000	0.000	0.000	0.000	0.000	0.000	0.000	0.000	0.000	0.000	0.000	0.000	0.000	52	407	25383	24483	-0.767	Error	Error	9395	15988	0	0	9145	15338	0	0	0	0
1	1	5	"SBE2"	"YDR351W"	1450	31130	80	3669	3705	906	54	56	14	100	100	0	3429	3327	824	94	95	26	100	100	0	0	0	0	0	0	0	0	0	0	0	0	0	0	0	0	0	0	0	1.084	1.129	1.137	1.131	1.155	1.100	0.920	0.000	0.000	0.000	0.000	0.000	0.000	0.000	0.000	0.000	0.000	0.000	0.000	0.000	0.000	52	332	6950	6884	0.116	Error	Error	3615	3335	0	0	3651	3233	0	0	0	0
1	2	5	""	"YDR367W"	1650	31130	90	3657	3753	1254	57	58	15	100	100	0	5168	5136	1635	91	93	15	100	100	0	0	0	0	0	0	0	0	0	0	0	0	0	0	0	0	0	0	0	0.709	0.733	0.715	0.733	1.162	0.713	0.913	0.000	0.000	0.000	0.000	0.000	0.000	0.000	0.000	0.000	0.000	0.000	0.000	0.000	0.000	52	420	8677	8741	-0.496	Error	Error	3600	5077	0	0	3696	5045	0	0	0	0
1	3	5	""	"YDR383C"	1850	31130	80	2180	2099	547	59	59	14	100	100	0	2104	1947	692	94	94	15	100	100	0	0	0	0	0	0	0	0	0	0	0	0	0	0	0	0	0	0	0	1.055	1.101	1.039	1.197	1.560	1.051	0.906	0.000	0.000	0.000	0.000	0.000	0.000	0.000	0.000	0.000	0.000	0.000	0.000	0.000	0.000	52	340	4131	3893	0.078	Error	Error	2121	2010	0	0	2040	1853	0	0	0	0
1	4	5	"HPT1"	"YDR399W"	2040	31130	80	7632	7388	1542	58	59	14	100	100	0	20141	19343	4496	92	93	15	100	100	0	0	0	0	0	0	0	0	0	0	0	0	0	0	0	0	0	0	0	0.378	0.381	0.382	0.384	1.165	0.369	0.935	0.000	0.000	0.000	0.000	0.000	0.000	0.000	0.000	0.000	0.000	0.000	0.000	0.000	0.000	52	340	27623	26581	-1.404	Error	Error	7574	20049	0	0	7330	19251	0	0	0	0
1	5	5	""	"YDR415C"	2270	31130	90	2602	2536	594	58	59	15	100	100	0	2713	2595	687	91	92	14	100	100	0	0	0	0	0	0	0	0	0	0	0	0	0	0	0	0	0	0	0	0.970	0.990	0.967	1.011	1.248	0.994	0.926	0.000	0.000	0.000	0.000	0.000	0.000	0.000	0.000	0.000	0.000	0.000	0.000	0.000	0.000	52	420	5166	4982	-0.044	Error	Error	2544	2622	0	0	2478	2504	0	0	0	0
1	6	5	""	"YDR431W"	2460	31130	90	753	700	201	59	60	15	100	100	0	1014	938	294	92	94	16	100	98	0	0	0	0	0	0	0	0	0	0	0	0	0	0	0	0	0	0	0	0.753	0.758	0.778	0.789	1.419	0.713	0.915	0.000	0.000	0.000	0.000	0.000	0.000	0.000	0.000	0.000	0.000	0.000	0.000	0.000	0.000	52	420	1616	1487	-0.410	Error	Error	694	922	0	0	641	846	0	0	0	0
1	7	5	"TRR1"	"YDR353W"	2660	31130	90	16368	16440	4277	58	62	43	100	100	0	12192	11610	2972	92	93	16	100	100	0	0	0	0	0	0	0	0	0	0	0	0	0	0	0	0	0	0	0	1.348	1.422	1.400	1.428	1.190	1.412	0.917	0.000	0.000	0.000	0.000	0.000	0.000	0.000	0.000	0.000	0.000	0.000	0.000	0.000	0.000	52	414	28410	27900	0.431	Error	Error	16310	12100	0	0	16382	11518	0	0	0	0
1	8	5	"XRS2"	"YDR369C"	2840	31140	80	769	1244	1150	60	68	45	100	98	0	667	1488	1993	92	98	40	98	96	0	0	0	0	0	0	0	0	0	0	0	0	0	0	0	0	0	0	0	1.233	0.848	1.222	1.131	1.762	0.561	0.491	0.000	0.000	0.000	0.000	0.000	0.000	0.000	0.000	0.000	0.000	0.000	0.000	0.000	0.000	52	340	1284	2580	0.302	Error	Error	709	575	0	0	1184	1396	0	0	0	0
1	9	5	"EFT2"	"YDR385W"	3060	31140	90	9169	8840	2309	71	84	60	100	100	0	40401	37128	9081	107	122	85	100	100	0	0	0	0	0	0	0	0	0	0	0	0	0	0	0	0	0	0	0	0.226	0.237	0.239	0.236	1.237	0.239	0.920	0.000	0.000	0.000	0.000	0.000	0.000	0.000	0.000	0.000	0.000	0.000	0.000	0.000	0.000	52	420	49392	45790	-2.147	Error	Error	9098	40294	0	0	8769	37021	0	0	0	0
1	10	5	""	"YDR401W"	3270	31140	90	612	614	168	60	63	20	100	100	0	733	723	194	95	100	38	100	100	0	0	0	0	0	0	0	0	0	0	0	0	0	0	0	0	0	0	0	0.865	0.882	0.904	0.886	1.343	0.909	0.876	0.000	0.000	0.000	0.000	0.000	0.000	0.000	0.000	0.000	0.000	0.000	0.000	0.000	0.000	52	420	1190	1182	-0.209	Error	Error	552	638	0	0	554	628	0	0	0	0
1	11	5	""	"YDR417C"	3460	31130	90	3648	3224	992	61	63	18	100	100	0	37007	32863	11714	94	126	93	100	100	0	0	0	0	0	0	0	0	0	0	0	0	0	0	0	0	0	0	0	0.097	0.097	0.096	0.102	1.367	0.093	0.935	0.000	0.000	0.000	0.000	0.000	0.000	0.000	0.000	0.000	0.000	0.000	0.000	0.000	0.000	52	420	40500	35932	-3.363	Error	Error	3587	36913	0	0	3163	32769	0	0	0	0
1	12	5	""	"YDR433W"	3660	31130	90	3696	3146	1266	61	63	17	100	100	0	16487	13628	6266	99	124	78	100	100	0	0	0	0	0	0	0	0	0	0	0	0	0	0	0	0	0	0	0	0.222	0.228	0.234	0.256	1.568	0.218	0.929	0.000	0.000	0.000	0.000	0.000	0.000	0.000	0.000	0.000	0.000	0.000	0.000	0.000	0.000	52	420	20023	16614	-2.173	Error	Error	3635	16388	0	0	3085	13529	0	0	0	0
1	13	5	""	"YER097W"	3850	31140	80	502	506	128	60	61	14	100	100	0	542	785	609	94	97	18	100	100	0	0	0	0	0	0	0	0	0	0	0	0	0	0	0	0	0	0	0	0.987	0.645	0.923	0.774	1.852	0.400	0.549	0.000	0.000	0.000	0.000	0.000	0.000	0.000	0.000	0.000	0.000	0.000	0.000	0.000	0.000	52	340	890	1137	-0.019	Error	Error	442	448	0	0	446	691	0	0	0	0
1	14	5	""	"YER113C"	4050	31140	80	2467	2368	467	59	61	16	100	100	0	2973	2799	722	91	93	14	100	100	0	0	0	0	0	0	0	0	0	0	0	0	0	0	0	0	0	0	0	0.836	0.853	0.838	0.874	1.247	0.811	0.943	0.000	0.000	0.000	0.000	0.000	0.000	0.000	0.000	0.000	0.000	0.000	0.000	0.000	0.000	52	340	5290	5017	-0.259	Error	Error	2408	2882	0	0	2309	2708	0	0	0	0
1	15	5	""	"YER128W"	4250	31140	80	3008	2934	895	60	62	19	100	100	0	1993	1894	674	96	95	15	100	100	0	0	0	0	0	0	0	0	0	0	0	0	0	0	0	0	0	0	0	1.554	1.598	1.569	1.659	1.319	1.549	0.912	0.000	0.000	0.000	0.000	0.000	0.000	0.000	0.000	0.000	0.000	0.000	0.000	0.000	0.000	52	340	4845	4672	0.636	Error	Error	2948	1897	0	0	2874	1798	0	0	0	0
1	16	5	"UBP5"	"YER144C"	4460	31140	80	1890	1756	515	68	72	25	100	100	0	1514	1574	534	104	108	26	100	100	0	0	0	0	0	0	0	0	0	0	0	0	0	0	0	0	0	0	0	1.292	1.148	1.094	1.175	1.279	1.130	0.932	0.000	0.000	0.000	0.000	0.000	0.000	0.000	0.000	0.000	0.000	0.000	0.000	0.000	0.000	52	334	3232	3158	0.370	Error	Error	1822	1410	0	0	1688	1470	0	0	0	0
1	17	5	""	"YER160C"	4630	31140	80	19758	19006	5340	66	70	28	100	100	0	1266	1539	1224	103	107	26	100	100	0	0	0	0	0	0	0	0	0	0	0	0	0	0	0	0	0	0	0	16.932	13.189	18.791	15.153	2.207	17.415	0.348	0.000	0.000	0.000	0.000	0.000	0.000	0.000	0.000	0.000	0.000	0.000	0.000	0.000	0.000	52	334	20855	20376	4.082	Error	Error	19692	1163	0	0	18940	1436	0	0	0	0
1	18	5	"ECM32"	"YER176W"	4840	31140	80	1348	1324	427	62	64	21	100	100	0	1798	1920	901	97	99	17	100	100	0	0	0	0	0	0	0	0	0	0	0	0	0	0	0	0	0	0	0	0.756	0.692	0.770	0.730	1.413	0.619	0.809	0.000	0.000	0.000	0.000	0.000	0.000	0.000	0.000	0.000	0.000	0.000	0.000	0.000	0.000	52	340	2987	3085	-0.403	Error	Error	1286	1701	0	0	1262	1823	0	0	0	0
1	19	5	"PRS2"	"YER099C"	5060	31140	90	4721	4705	1506	62	64	20	100	100	0	7255	6694	2050	100	102	21	100	100	0	0	0	0	0	0	0	0	0	0	0	0	0	0	0	0	0	0	0	0.651	0.704	0.690	0.714	1.348	0.701	0.930	0.000	0.000	0.000	0.000	0.000	0.000	0.000	0.000	0.000	0.000	0.000	0.000	0.000	0.000	52	406	11814	11237	-0.619	Error	Error	4659	7155	0	0	4643	6594	0	0	0	0
1	20	5	"SPR6"	"YER115C"	5230	31140	90	1305	1320	279	62	63	19	100	100	0	999	981	248	99	101	24	100	100	0	0	0	0	0	0	0	0	0	0	0	0	0	0	0	0	0	0	0	1.381	1.426	1.405	1.468	1.381	1.418	0.900	0.000	0.000	0.000	0.000	0.000	0.000	0.000	0.000	0.000	0.000	0.000	0.000	0.000	0.000	52	402	2143	2140	0.466	Error	Error	1243	900	0	0	1258	882	0	0	0	0
1	21	5	""	"YER130C"	5460	31150	90	3557	3447	637	59	60	14	100	100	0	1555	1484	333	95	96	15	100	100	0	0	0	0	0	0	0	0	0	0	0	0	0	0	0	0	0	0	0	2.396	2.439	2.473	2.475	1.191	2.511	0.931	0.000	0.000	0.000	0.000	0.000	0.000	0.000	0.000	0.000	0.000	0.000	0.000	0.000	0.000	52	420	4958	4777	1.261	Error	Error	3498	1460	0	0	3388	1389	0	0	0	0
1	1	6	"LSM5"	"YER146W"	1450	31330	80	5164	4674	1322	57	61	21	100	100	0	6901	6163	1946	96	99	22	100	100	0	0	0	0	0	0	0	0	0	0	0	0	0	0	0	0	0	0	0	0.750	0.761	0.744	0.772	1.230	0.723	0.934	0.000	0.000	0.000	0.000	0.000	0.000	0.000	0.000	0.000	0.000	0.000	0.000	0.000	0.000	52	332	11912	10684	-0.414	Error	Error	5107	6805	0	0	4617	6067	0	0	0	0
1	2	6	"RAD4"	"YER162C"	1650	31330	80	1767	1729	275	58	62	20	100	100	0	1422	1466	343	91	95	18	100	100	0	0	0	0	0	0	0	0	0	0	0	0	0	0	0	0	0	0	0	1.284	1.215	1.272	1.233	1.241	1.188	0.895	0.000	0.000	0.000	0.000	0.000	0.000	0.000	0.000	0.000	0.000	0.000	0.000	0.000	0.000	52	340	3040	3046	0.361	Error	Error	1709	1331	0	0	1671	1375	0	0	0	0
1	3	6	"PDA1"	"YER178W"	1860	31330	80	10210	9890	2435	58	59	16	100	100	0	11951	11137	2928	92	92	14	100	100	0	0	0	0	0	0	0	0	0	0	0	0	0	0	0	0	0	0	0	0.856	0.890	0.879	0.905	1.198	0.880	0.946	0.000	0.000	0.000	0.000	0.000	0.000	0.000	0.000	0.000	0.000	0.000	0.000	0.000	0.000	52	340	22011	20877	-0.224	Error	Error	10152	11859	0	0	9832	11045	0	0	0	0
1	4	6	"AST2"	"YER101C"	2050	31330	90	1992	2029	324	58	59	15	100	100	0	1405	1368	250	91	91	14	100	100	0	0	0	0	0	0	0	0	0	0	0	0	0	0	0	0	0	0	0	1.472	1.543	1.518	1.555	1.163	1.518	0.942	0.000	0.000	0.000	0.000	0.000	0.000	0.000	0.000	0.000	0.000	0.000	0.000	0.000	0.000	52	420	3248	3248	0.558	Error	Error	1934	1314	0	0	1971	1277	0	0	0	0
1	5	6	"RPL23B"	"YER117W"	2260	31330	90	3574	3296	803	55	57	14	100	100	0	35371	32179	8475	90	91	15	100	100	0	0	0	0	0	0	0	0	0	0	0	0	0	0	0	0	0	0	0	0.100	0.101	0.102	0.102	1.219	0.099	0.931	0.000	0.000	0.000	0.000	0.000	0.000	0.000	0.000	0.000	0.000	0.000	0.000	0.000	0.000	52	420	38800	35330	-3.326	Error	Error	3519	35281	0	0	3241	32089	0	0	0	0
1	6	6	"PMD1"	"YER132C"	2460	31340	90	2268	2212	1023	56	57	14	100	100	0	3190	3203	1446	91	92	14	100	100	0	0	0	0	0	0	0	0	0	0	0	0	0	0	0	0	0	0	0	0.714	0.693	0.697	0.696	1.377	0.677	0.922	0.000	0.000	0.000	0.000	0.000	0.000	0.000	0.000	0.000	0.000	0.000	0.000	0.000	0.000	52	420	5311	5268	-0.486	Error	Error	2212	3099	0	0	2156	3112	0	0	0	0
1	7	6	"SPT15"	"YER148W"	2660	31330	90	10409	10174	2403	59	61	18	100	100	0	9801	9077	2240	93	94	20	100	100	0	0	0	0	0	0	0	0	0	0	0	0	0	0	0	0	0	0	0	1.066	1.126	1.119	1.135	1.186	1.122	0.938	0.000	0.000	0.000	0.000	0.000	0.000	0.000	0.000	0.000	0.000	0.000	0.000	0.000	0.000	52	420	20058	19099	0.092	Error	Error	10350	9708	0	0	10115	8984	0	0	0	0
1	8	6	"CHD1"	"YER164W"	2850	31330	90	2012	1920	878	62	70	31	100	100	0	2451	2659	1450	95	101	32	100	100	0	0	0	0	0	0	0	0	0	0	0	0	0	0	0	0	0	0	0	0.828	0.725	0.739	0.783	1.365	0.684	0.943	0.000	0.000	0.000	0.000	0.000	0.000	0.000	0.000	0.000	0.000	0.000	0.000	0.000	0.000	52	414	4306	4422	-0.273	Error	Error	1950	2356	0	0	1858	2564	0	0	0	0
1	9	6	"ISC10"	"YER180C"	3030	31330	90	3737	3625	914	82	86	29	100	100	0	3497	3347	969	116	123	30	100	100	0	0	0	0	0	0	0	0	0	0	0	0	0	0	0	0	0	0	0	1.081	1.097	1.092	1.111	1.227	1.023	0.917	0.000	0.000	0.000	0.000	0.000	0.000	0.000	0.000	0.000	0.000	0.000	0.000	0.000	0.000	52	414	7036	6774	0.112	Error	Error	3655	3381	0	0	3543	3231	0	0	0	0
1	10	6	"SSA4"	"YER103W"	3260	31330	90	18833	17955	4257	64	75	75	100	100	0	14558	13049	3736	95	105	73	100	100	0	0	0	0	0	0	0	0	0	0	0	0	0	0	0	0	0	0	0	1.298	1.381	1.368	1.402	1.242	1.408	0.930	0.000	0.000	0.000	0.000	0.000	0.000	0.000	0.000	0.000	0.000	0.000	0.000	0.000	0.000	52	414	33232	30845	0.376	Error	Error	18769	14463	0	0	17891	12954	0	0	0	0
1	11	6	""	"YER119C"	3440	31340	90	1540	1496	278	63	65	19	100	100	0	1345	1249	255	93	95	18	100	100	0	0	0	0	0	0	0	0	0	0	0	0	0	0	0	0	0	0	0	1.180	1.240	1.224	1.250	1.186	1.234	0.927	0.000	0.000	0.000	0.000	0.000	0.000	0.000	0.000	0.000	0.000	0.000	0.000	0.000	0.000	52	414	2729	2589	0.238	Error	Error	1477	1252	0	0	1433	1156	0	0	0	0
1	12	6	""	"YER134C"	3630	31330	90	2355	2341	479	64	72	30	100	100	0	2072	2022	612	95	102	28	100	100	0	0	0	0	0	0	0	0	0	0	0	0	0	0	0	0	0	0	0	1.159	1.182	1.160	1.259	1.394	1.126	0.941	0.000	0.000	0.000	0.000	0.000	0.000	0.000	0.000	0.000	0.000	0.000	0.000	0.000	0.000	52	420	4268	4204	0.213	Error	Error	2291	1977	0	0	2277	1927	0	0	0	0
1	13	6	"SPI1"	"YER150W"	3850	31340	100	6388	6196	2364	67	90	72	100	100	0	1390	1171	503	96	102	24	98	96	0	0	0	0	0	0	0	0	0	0	0	0	0	0	0	0	0	0	0	4.885	5.701	5.480	6.583	1.897	5.775	0.896	0.000	0.000	0.000	0.000	0.000	0.000	0.000	0.000	0.000	0.000	0.000	0.000	0.000	0.000	80	549	7615	7204	2.288	Error	Error	6321	1294	0	0	6129	1075	0	0	0	0
1	14	6	""	"YER166W"	4060	31340	90	722	788	316	66	89	79	100	100	0	494	776	789	95	97	18	100	100	0	0	0	0	0	0	0	0	0	0	0	0	0	0	0	0	0	0	0	1.644	1.060	1.609	1.307	1.839	0.628	0.398	0.000	0.000	0.000	0.000	0.000	0.000	0.000	0.000	0.000	0.000	0.000	0.000	0.000	0.000	52	420	1055	1403	0.717	Error	Error	656	399	0	0	722	681	0	0	-100	0
1	15	6	""	"YER182W"	4250	31340	80	12964	11930	3562	59	62	19	100	100	0	4809	4372	1322	94	95	14	100	100	0	0	0	0	0	0	0	0	0	0	0	0	0	0	0	0	0	0	0	2.737	2.775	2.712	2.789	1.227	2.747	0.939	0.000	0.000	0.000	0.000	0.000	0.000	0.000	0.000	0.000	0.000	0.000	0.000	0.000	0.000	52	340	17620	16149	1.453	Error	Error	12905	4715	0	0	11871	4278	0	0	0	0
1	16	6	"AMS1"	"YGL156W"	4430	31340	80	4316	4414	1943	64	68	18	100	100	0	1138	1504	1422	97	98	16	100	100	0	0	0	0	0	0	0	0	0	0	0	0	0	0	0	0	0	0	0	4.085	3.092	4.246	3.810	1.702	2.929	0.489	0.000	0.000	0.000	0.000	0.000	0.000	0.000	0.000	0.000	0.000	0.000	0.000	0.000	0.000	52	340	5293	5757	2.030	Error	Error	4252	1041	0	0	4350	1407	0	0	0	0
1	17	6	"NUP49"	"YGL172W"	4650	31340	80	3123	3069	359	63	66	21	100	100	0	2852	2824	478	100	101	19	100	100	0	0	0	0	0	0	0	0	0	0	0	0	0	0	0	0	0	0	0	1.112	1.104	1.094	1.113	1.172	1.055	0.935	0.000	0.000	0.000	0.000	0.000	0.000	0.000	0.000	0.000	0.000	0.000	0.000	0.000	0.000	52	340	5812	5730	0.153	Error	Error	3060	2752	0	0	3006	2724	0	0	0	0
1	18	6	""	"YGL188C"	4830	31340	80	14403	13377	3909	66	70	25	100	100	0	9698	8937	2649	102	106	34	100	100	0	0	0	0	0	0	0	0	0	0	0	0	0	0	0	0	0	0	0	1.494	1.507	1.562	1.520	1.220	1.468	0.927	0.000	0.000	0.000	0.000	0.000	0.000	0.000	0.000	0.000	0.000	0.000	0.000	0.000	0.000	52	340	23933	22146	0.579	Error	Error	14337	9596	0	0	13311	8835	0	0	0	0
1	19	6	""	"YGL204C"	5050	31340	90	2306	2336	819	67	70	36	100	100	0	2048	2011	757	102	114	112	100	100	0	0	0	0	0	0	0	0	0	0	0	0	0	0	0	0	0	0	0	1.151	1.189	1.086	1.210	1.397	1.139	0.902	0.000	0.000	0.000	0.000	0.000	0.000	0.000	0.000	0.000	0.000	0.000	0.000	0.000	0.000	52	414	4185	4178	0.202	Error	Error	2239	1946	0	0	2269	1909	0	0	0	0
1	20	6	""	"YGL220W"	5230	31340	80	9801	8914	2159	67	71	38	100	100	0	11062	10012	3297	100	114	122	100	100	0	0	0	0	0	0	0	0	0	0	0	0	0	0	0	0	0	0	0	0.888	0.893	0.867	0.930	1.318	0.839	0.937	0.000	0.000	0.000	0.000	0.000	0.000	0.000	0.000	0.000	0.000	0.000	0.000	0.000	0.000	52	340	20696	18759	-0.171	Error	Error	9734	10962	0	0	8847	9912	0	0	0	0
1	21	6	"MTO1"	"YGL236C"	5450	31340	90	2217	2072	452	60	62	15	100	100	0	3619	3478	923	97	98	16	100	100	0	0	0	0	0	0	0	0	0	0	0	0	0	0	0	0	0	0	0	0.612	0.595	0.603	0.606	1.313	0.565	0.927	0.000	0.000	0.000	0.000	0.000	0.000	0.000	0.000	0.000	0.000	0.000	0.000	0.000	0.000	52	420	5679	5393	-0.707	Error	Error	2157	3522	0	0	2012	3381	0	0	0	0
1	1	7	"RCK1"	"YGL158W"	1440	31530	90	229	242	51	53	56	18	100	100	0	1879	1858	450	93	93	14	100	100	0	0	0	0	0	0	0	0	0	0	0	0	0	0	0	0	0	0	0	0.099	0.107	0.104	0.108	1.330	0.102	0.884	0.000	0.000	0.000	0.000	0.000	0.000	0.000	0.000	0.000	0.000	0.000	0.000	0.000	0.000	52	412	1962	1954	-3.343	Error	Error	176	1786	0	0	189	1765	0	0	0	0
1	2	7	""	"YGL174W"	1660	31530	90	1905	1945	455	54	57	18	100	100	0	2142	2159	482	91	92	15	100	100	0	0	0	0	0	0	0	0	0	0	0	0	0	0	0	0	0	0	0	0.902	0.914	0.940	0.915	1.224	0.914	0.927	0.000	0.000	0.000	0.000	0.000	0.000	0.000	0.000	0.000	0.000	0.000	0.000	0.000	0.000	52	414	3902	3959	-0.148	Error	Error	1851	2051	0	0	1891	2068	0	0	0	0
1	3	7	"CDC55"	"YGL190C"	1840	31530	80	2811	2789	984	55	55	12	100	100	0	4113	3825	1604	89	90	14	100	100	0	0	0	0	0	0	0	0	0	0	0	0	0	0	0	0	0	0	0	0.685	0.732	0.728	0.760	1.337	0.698	0.915	0.000	0.000	0.000	0.000	0.000	0.000	0.000	0.000	0.000	0.000	0.000	0.000	0.000	0.000	52	340	6780	6470	-0.546	Error	Error	2756	4024	0	0	2734	3736	0	0	0	0
1	4	7	"CHC1"	"YGL206C"	2040	31530	80	381	509	425	54	54	13	100	100	0	378	1331	1873	87	88	13	100	100	0	0	0	0	0	0	0	0	0	0	0	0	0	0	0	0	0	0	0	1.124	0.366	0.835	0.703	2.183	0.242	0.791	0.000	0.000	0.000	0.000	0.000	0.000	0.000	0.000	0.000	0.000	0.000	0.000	0.000	0.000	52	340	618	1699	0.168	Error	Error	327	291	0	0	455	1244	0	0	0	0
1	5	7	""	"YGL222C"	2250	31530	80	1364	1302	432	55	57	14	100	100	0	1222	1128	415	90	91	14	100	100	0	0	0	0	0	0	0	0	0	0	0	0	0	0	0	0	0	0	0	1.156	1.201	1.236	1.242	1.349	1.111	0.908	0.000	0.000	0.000	0.000	0.000	0.000	0.000	0.000	0.000	0.000	0.000	0.000	0.000	0.000	52	340	2441	2285	0.210	Error	Error	1309	1132	0	0	1247	1038	0	0	0	0
1	6	7	"CSE1"	"YGL238W"	2460	31530	80	4543	4232	959	56	57	14	100	100	0	8084	7703	1870	90	91	14	100	100	0	0	0	0	0	0	0	0	0	0	0	0	0	0	0	0	0	0	0	0.561	0.549	0.553	0.550	1.177	0.523	0.928	0.000	0.000	0.000	0.000	0.000	0.000	0.000	0.000	0.000	0.000	0.000	0.000	0.000	0.000	52	340	12481	11789	-0.833	Error	Error	4487	7994	0	0	4176	7613	0	0	0	0
1	7	7	""	"YGL160W"	2660	31530	90	3473	3396	779	59	64	28	100	100	0	4728	4587	1162	93	99	35	100	100	0	0	0	0	0	0	0	0	0	0	0	0	0	0	0	0	0	0	0	0.737	0.743	0.743	0.748	1.168	0.716	0.918	0.000	0.000	0.000	0.000	0.000	0.000	0.000	0.000	0.000	0.000	0.000	0.000	0.000	0.000	52	420	8049	7831	-0.441	Error	Error	3414	4635	0	0	3337	4494	0	0	0	0
1	8	7	""	"YGL176C"	2850	31530	90	1330	1354	356	63	70	28	100	100	0	1831	1791	581	96	105	37	100	100	0	0	0	0	0	0	0	0	0	0	0	0	0	0	0	0	0	0	0	0.730	0.762	0.753	0.793	1.398	0.728	0.913	0.000	0.000	0.000	0.000	0.000	0.000	0.000	0.000	0.000	0.000	0.000	0.000	0.000	0.000	52	420	3002	2986	-0.454	Error	Error	1267	1735	0	0	1291	1695	0	0	0	0
1	9	7	"IME4"	"YGL192W"	3050	31530	90	2459	2521	640	75	83	44	100	100	0	864	883	186	107	119	57	100	100	0	0	0	0	0	0	0	0	0	0	0	0	0	0	0	0	0	0	0	3.149	3.152	3.078	3.131	1.226	3.311	0.863	0.000	0.000	0.000	0.000	0.000	0.000	0.000	0.000	0.000	0.000	0.000	0.000	0.000	0.000	52	420	3141	3222	1.655	Error	Error	2384	757	0	0	2446	776	0	0	0	0
1	10	7	"SIP2"	"YGL208W"	3260	31530	90	1741	1812	381	64	79	47	100	100	0	1515	1524	313	96	103	30	100	100	0	0	0	0	0	0	0	0	0	0	0	0	0	0	0	0	0	0	0	1.182	1.224	1.234	1.227	1.170	1.228	0.918	0.000	0.000	0.000	0.000	0.000	0.000	0.000	0.000	0.000	0.000	0.000	0.000	0.000	0.000	52	420	3096	3176	0.241	Error	Error	1677	1419	0	0	1748	1428	0	0	0	0
1	11	7	""	"YGL224C"	3460	31530	90	5191	4769	1965	71	182	608	88	88	0	3982	3724	1404	102	153	267	96	92	0	0	0	0	0	0	0	0	0	0	0	0	0	0	0	0	0	0	0	1.320	1.297	1.392	1.280	1.352	1.338	0.915	0.000	0.000	0.000	0.000	0.000	0.000	0.000	0.000	0.000	0.000	0.000	0.000	0.000	0.000	52	420	9000	8320	0.400	Error	Error	5120	3880	0	0	4698	3622	0	0	0	0
1	12	7	"DOC1"	"YGL240W"	3660	31540	100	1081	1000	337	61	83	84	96	95	0	1203	1102	414	96	116	81	95	93	0	0	0	0	0	0	0	0	0	0	0	0	0	0	0	0	0	0	0	0.921	0.933	0.925	0.963	1.527	0.902	0.900	0.000	0.000	0.000	0.000	0.000	0.000	0.000	0.000	0.000	0.000	0.000	0.000	0.000	0.000	80	532	2127	1945	-0.118	Error	Error	1020	1107	0	0	939	1006	0	0	0	0
1	13	7	"SUT1"	"YGL162W"	3870	31540	90	401	375	97	58	60	15	100	100	0	758	738	178	93	98	53	100	100	0	0	0	0	0	0	0	0	0	0	0	0	0	0	0	0	0	0	0	0.516	0.491	0.484	0.479	1.361	0.507	0.890	0.000	0.000	0.000	0.000	0.000	0.000	0.000	0.000	0.000	0.000	0.000	0.000	0.000	0.000	52	420	1008	962	-0.955	Error	Error	343	665	0	0	317	645	0	0	0	0
1	14	7	"MPT5"	"YGL178W"	4060	31540	80	793	805	329	58	59	14	100	100	0	1047	1676	1545	93	94	16	100	100	0	0	0	0	0	0	0	0	0	0	0	0	0	0	0	0	0	0	0	0.770	0.472	0.750	0.660	1.816	0.307	0.724	0.000	0.000	0.000	0.000	0.000	0.000	0.000	0.000	0.000	0.000	0.000	0.000	0.000	0.000	52	340	1689	2330	-0.376	Error	Error	735	954	0	0	747	1583	0	0	-100	0
1	15	7	"HOS2"	"YGL194C"	4260	31540	90	1110	1176	351	63	67	22	100	100	0	1232	1246	328	97	102	24	100	100	0	0	0	0	0	0	0	0	0	0	0	0	0	0	0	0	0	0	0	0.922	0.969	0.957	0.969	1.205	0.923	0.899	0.000	0.000	0.000	0.000	0.000	0.000	0.000	0.000	0.000	0.000	0.000	0.000	0.000	0.000	52	420	2182	2262	-0.116	Error	Error	1047	1135	0	0	1113	1149	0	0	0	0
1	16	7	"YPT32"	"YGL210W"	4450	31540	90	4244	4137	885	66	71	24	100	100	0	3477	3496	829	104	107	24	100	100	0	0	0	0	0	0	0	0	0	0	0	0	0	0	0	0	0	0	0	1.239	1.200	1.204	1.211	1.199	1.187	0.921	0.000	0.000	0.000	0.000	0.000	0.000	0.000	0.000	0.000	0.000	0.000	0.000	0.000	0.000	52	420	7551	7463	0.309	Error	Error	4178	3373	0	0	4071	3392	0	0	0	0
1	17	7	""	"YGL226W"	4660	31540	90	4879	4436	1486	66	70	46	100	100	0	1917	1674	576	102	105	55	100	100	0	0	0	0	0	0	0	0	0	0	0	0	0	0	0	0	0	0	0	2.652	2.780	2.760	2.848	1.276	2.783	0.936	0.000	0.000	0.000	0.000	0.000	0.000	0.000	0.000	0.000	0.000	0.000	0.000	0.000	0.000	52	406	6628	5942	1.407	Error	Error	4813	1815	0	0	4370	1572	0	0	0	0
1	18	7	""	"YGL242C"	4830	31540	90	6249	6194	814	65	72	37	100	100	0	4647	4477	741	100	102	24	100	100	0	0	0	0	0	0	0	0	0	0	0	0	0	0	0	0	0	0	0	1.360	1.400	1.392	1.411	1.140	1.384	0.942	0.000	0.000	0.000	0.000	0.000	0.000	0.000	0.000	0.000	0.000	0.000	0.000	0.000	0.000	52	406	10731	10506	0.444	Error	Error	6184	4547	0	0	6129	4377	0	0	0	0
1	19	7	""	"YGR277C"	5030	31540	100	3107	3047	1324	73	85	43	100	100	0	2805	2573	1302	108	116	34	98	96	0	0	0	0	0	0	0	0	0	0	0	0	0	0	0	0	0	0	0	1.125	1.206	1.199	1.465	1.793	1.104	0.919	0.000	0.000	0.000	0.000	0.000	0.000	0.000	0.000	0.000	0.000	0.000	0.000	0.000	0.000	80	543	5731	5439	0.170	Error	Error	3034	2697	0	0	2974	2465	0	0	0	0
1	20	7	""	"YGR293C"	5250	31540	90	945	915	148	73	80	33	100	100	0	1297	1288	325	110	115	29	100	100	0	0	0	0	0	0	0	0	0	0	0	0	0	0	0	0	0	0	0	0.735	0.715	0.733	0.734	1.258	0.684	0.902	0.000	0.000	0.000	0.000	0.000	0.000	0.000	0.000	0.000	0.000	0.000	0.000	0.000	0.000	52	420	2059	2020	-0.445	Error	Error	872	1187	0	0	842	1178	0	0	0	0
1	21	7	""	"YHL013C"	5450	31540	90	1787	1836	404	62	65	21	100	100	0	2691	2708	600	102	106	23	100	100	0	0	0	0	0	0	0	0	0	0	0	0	0	0	0	0	0	0	0	0.666	0.681	0.682	0.682	1.137	0.666	0.937	0.000	0.000	0.000	0.000	0.000	0.000	0.000	0.000	0.000	0.000	0.000	0.000	0.000	0.000	52	420	4314	4380	-0.586	Error	Error	1725	2589	0	0	1774	2606	0	0	0	0
1	1	8	""	"YHL029C"	1430	31720	90	2295	2300	356	54	56	13	100	100	0	2690	2694	527	94	94	15	100	100	0	0	0	0	0	0	0	0	0	0	0	0	0	0	0	0	0	0	0	0.863	0.864	0.846	0.872	1.183	0.851	0.941	0.000	0.000	0.000	0.000	0.000	0.000	0.000	0.000	0.000	0.000	0.000	0.000	0.000	0.000	52	400	4837	4846	-0.212	Error	Error	2241	2596	0	0	2246	2600	0	0	0	0
1	2	8	""	"YHL045W"	1670	31730	90	478	471	139	55	58	24	100	100	0	510	478	141	93	94	14	96	96	0	0	0	0	0	0	0	0	0	0	0	0	0	0	0	0	0	0	0	1.014	1.081	1.115	1.152	1.635	1.054	0.887	0.000	0.000	0.000	0.000	0.000	0.000	0.000	0.000	0.000	0.000	0.000	0.000	0.000	0.000	52	406	840	801	0.021	Error	Error	423	417	0	0	416	385	0	0	0	0
1	3	8	"RPL27A"	"YHR010W"	1840	31730	90	4988	4721	1102	56	56	14	100	100	0	33672	30646	8207	91	92	17	100	100	0	0	0	0	0	0	0	0	0	0	0	0	0	0	0	0	0	0	0	0.147	0.153	0.147	0.155	1.242	0.143	0.929	0.000	0.000	0.000	0.000	0.000	0.000	0.000	0.000	0.000	0.000	0.000	0.000	0.000	0.000	52	406	38513	35220	-2.767	Error	Error	4932	33581	0	0	4665	30555	0	0	0	0
1	4	8	"SCW4"	"YGR279C"	2050	31730	90	22437	22396	5558	58	64	43	100	100	0	15118	14466	3397	92	97	58	100	100	0	0	0	0	0	0	0	0	0	0	0	0	0	0	0	0	0	0	0	1.489	1.554	1.603	1.551	1.183	1.610	0.921	0.000	0.000	0.000	0.000	0.000	0.000	0.000	0.000	0.000	0.000	0.000	0.000	0.000	0.000	52	420	37405	36712	0.575	Error	Error	22379	15026	0	0	22338	14374	0	0	0	0
1	5	8	"COS6"	"YGR295C"	2240	31730	80	18403	17499	4080	61	63	16	100	100	0	3437	3280	694	93	95	17	100	100	0	0	0	0	0	0	0	0	0	0	0	0	0	0	0	0	0	0	0	5.485	5.472	5.415	5.441	1.179	5.675	0.925	0.000	0.000	0.000	0.000	0.000	0.000	0.000	0.000	0.000	0.000	0.000	0.000	0.000	0.000	52	340	21686	20625	2.456	Error	Error	18342	3344	0	0	17438	3187	0	0	0	0
1	6	8	"RPS20"	"YHL015W"	2460	31730	90	3915	3656	1041	62	63	16	100	100	0	49186	43890	13819	96	107	63	100	100	0	0	0	0	0	0	0	0	0	0	0	0	0	0	0	0	0	0	0	0.078	0.082	0.082	0.085	1.242	0.079	0.925	0.000	0.000	0.000	0.000	0.000	0.000	0.000	0.000	0.000	0.000	0.000	0.000	0.000	0.000	52	420	52943	47388	-3.671	Error	Error	3853	49090	0	0	3594	43794	0	0	0	0
1	7	8	"GOS1"	"YHL031C"	2650	31730	90	4499	4513	1356	66	79	46	100	100	0	4904	4880	1723	108	123	71	100	100	0	0	0	0	0	0	0	0	0	0	0	0	0	0	0	0	0	0	0	0.924	0.932	0.904	0.963	1.315	0.897	0.910	0.000	0.000	0.000	0.000	0.000	0.000	0.000	0.000	0.000	0.000	0.000	0.000	0.000	0.000	52	420	9229	9219	-0.114	Error	Error	4433	4796	0	0	4447	4772	0	0	0	0
1	8	8	""	"YHL047C"	2870	31740	100	1170	1038	474	61	71	39	98	93	0	3702	3401	1626	100	119	64	100	100	0	0	0	0	0	0	0	0	0	0	0	0	0	0	0	0	0	0	0	0.308	0.296	0.286	0.281	1.472	0.290	0.943	0.000	0.000	0.000	0.000	0.000	0.000	0.000	0.000	0.000	0.000	0.000	0.000	0.000	0.000	80	513	4711	4278	-1.700	Error	Error	1109	3602	0	0	977	3301	0	0	0	0
1	9	8	"VPS29"	"YHR012W"	3060	31740	130	3742	2812	1906	62	70	34	94	92	0	3322	2432	1778	96	110	55	82	78	0	0	0	0	0	0	0	0	0	0	0	0	0	0	0	0	0	0	0	1.141	1.177	1.154	1.491	2.501	1.140	0.946	0.000	0.000	0.000	0.000	0.000	0.000	0.000	0.000	0.000	0.000	0.000	0.000	0.000	0.000	120	728	6906	5086	0.190	Error	Error	3680	3226	0	0	2750	2336	0	0	0	0
1	10	8	"YOR1"	"YGR281W"	3260	31730	90	6374	5643	1743	60	67	30	100	100	0	5779	5204	1737	95	101	30	100	100	0	0	0	0	0	0	0	0	0	0	0	0	0	0	0	0	0	0	0	1.111	1.093	1.093	1.135	1.415	1.076	0.955	0.000	0.000	0.000	0.000	0.000	0.000	0.000	0.000	0.000	0.000	0.000	0.000	0.000	0.000	52	414	11998	10692	0.152	Error	Error	6314	5684	0	0	5583	5109	0	0	0	0
1	11	8	"RPL14B"	"YHL001W"	3470	31730	90	3825	3664	836	58	66	75	100	100	0	38915	36392	9361	95	107	43	100	100	0	0	0	0	0	0	0	0	0	0	0	0	0	0	0	0	0	0	0	0.097	0.099	0.097	0.101	1.167	0.094	0.927	0.000	0.000	0.000	0.000	0.000	0.000	0.000	0.000	0.000	0.000	0.000	0.000	0.000	0.000	52	414	42587	39903	-3.365	Error	Error	3767	38820	0	0	3606	36297	0	0	0	0
1	12	8	""	"YHL017W"	3660	31730	100	2413	2453	905	59	64	24	98	97	0	3897	3879	1815	96	108	42	95	91	0	0	0	0	0	0	0	0	0	0	0	0	0	0	0	0	0	0	0	0.619	0.633	0.610	0.777	2.228	0.588	0.904	0.000	0.000	0.000	0.000	0.000	0.000	0.000	0.000	0.000	0.000	0.000	0.000	0.000	0.000	80	524	6155	6177	-0.691	Error	Error	2354	3801	0	0	2394	3783	0	0	0	0
1	13	8	"RPL8A"	"YHL033C"	3870	31730	90	2769	2624	503	61	69	44	100	100	0	50042	47004	9683	100	126	83	100	100	0	0	0	0	0	0	0	0	0	0	0	0	0	0	0	0	0	0	0	0.054	0.055	0.054	0.055	1.153	0.053	0.933	0.000	0.000	0.000	0.000	0.000	0.000	0.000	0.000	0.000	0.000	0.000	0.000	0.000	0.000	52	414	52650	49467	-4.205	Error	Error	2708	49942	0	0	2563	46904	0	0	0	0
1	14	8	""	"YHL049C"	4060	31740	110	3081	2967	969	61	70	43	100	100	0	1991	1862	650	102	125	82	95	93	0	0	0	0	0	0	0	0	0	0	0	0	0	0	0	0	0	0	0	1.599	1.651	1.614	1.784	1.461	1.631	0.936	0.000	0.000	0.000	0.000	0.000	0.000	0.000	0.000	0.000	0.000	0.000	0.000	0.000	0.000	80	576	4909	4666	0.677	Error	Error	3020	1889	0	0	2906	1760	0	0	0	0
1	15	8	"SPO13"	"YHR014W"	4240	31730	90	632	599	127	64	77	53	100	100	0	687	622	182	99	111	58	98	96	0	0	0	0	0	0	0	0	0	0	0	0	0	0	0	0	0	0	0	0.966	1.023	0.982	1.141	1.935	0.973	0.868	0.000	0.000	0.000	0.000	0.000	0.000	0.000	0.000	0.000	0.000	0.000	0.000	0.000	0.000	52	407	1156	1058	-0.050	Error	Error	568	588	0	0	535	523	0	0	0	0
1	16	8	""	"YGR283C"	4450	31740	100	3796	3566	1318	62	70	36	100	100	0	3179	3033	1224	101	107	33	97	97	0	0	0	0	0	0	0	0	0	0	0	0	0	0	0	0	0	0	0	1.213	1.195	1.207	1.312	1.838	1.187	0.903	0.000	0.000	0.000	0.000	0.000	0.000	0.000	0.000	0.000	0.000	0.000	0.000	0.000	0.000	80	542	6812	6436	0.279	Error	Error	3734	3078	0	0	3504	2932	0	0	0	0
1	17	8	"LAG1"	"YHL003C"	4660	31740	100	3965	3676	1126	67	78	46	100	100	0	5721	5090	1937	102	114	43	97	97	0	0	0	0	0	0	0	0	0	0	0	0	0	0	0	0	0	0	0	0.694	0.724	0.739	0.850	1.967	0.693	0.930	0.000	0.000	0.000	0.000	0.000	0.000	0.000	0.000	0.000	0.000	0.000	0.000	0.000	0.000	80	536	9517	8597	-0.528	Error	Error	3898	5619	0	0	3609	4988	0	0	0	0
1	18	8	"APM2"	"YHL019C"	4860	31730	90	2070	2057	522	65	73	38	100	100	0	2503	2448	837	104	110	38	100	100	0	0	0	0	0	0	0	0	0	0	0	0	0	0	0	0	0	0	0	0.836	0.850	0.840	0.914	1.573	0.793	0.891	0.000	0.000	0.000	0.000	0.000	0.000	0.000	0.000	0.000	0.000	0.000	0.000	0.000	0.000	52	414	4404	4336	-0.259	Error	Error	2005	2399	0	0	1992	2344	0	0	0	0
1	19	8	""	"YHL035C"	5040	31740	80	3228	2907	834	67	70	25	100	100	0	3787	3454	1219	103	106	28	100	100	0	0	0	0	0	0	0	0	0	0	0	0	0	0	0	0	0	0	0	0.858	0.848	0.821	0.876	1.307	0.799	0.932	0.000	0.000	0.000	0.000	0.000	0.000	0.000	0.000	0.000	0.000	0.000	0.000	0.000	0.000	52	340	6845	6191	-0.221	Error	Error	3161	3684	0	0	2840	3351	0	0	0	0
1	20	8	""	"YHR001W"	5250	31740	90	2744	2770	473	68	81	79	100	100	0	2309	2166	619	104	121	123	98	98	0	0	0	0	0	0	0	0	0	0	0	0	0	0	0	0	0	0	0	1.214	1.310	1.240	1.409	1.607	1.303	0.917	0.000	0.000	0.000	0.000	0.000	0.000	0.000	0.000	0.000	0.000	0.000	0.000	0.000	0.000	52	420	4881	4764	0.279	Error	Error	2676	2205	0	0	2702	2062	0	0	0	0
1	21	8	"YSC84"	"YHR016C"	5460	31740	80	3033	2918	1010	62	64	18	100	100	0	2502	2389	874	99	101	17	100	100	0	0	0	0	0	0	0	0	0	0	0	0	0	0	0	0	0	0	0	1.236	1.247	1.290	1.239	1.422	1.222	0.889	0.000	0.000	0.000	0.000	0.000	0.000	0.000	0.000	0.000	0.000	0.000	0.000	0.000	0.000	52	332	5374	5146	0.306	Error	Error	2971	2403	0	0	2856	2290	0	0	0	0
1	1	9	""	"YIL087C"	1430	31920	90	4177	4220	790	56	58	16	100	100	0	1543	1531	308	94	96	17	100	100	0	0	0	0	0	0	0	0	0	0	0	0	0	0	0	0	0	0	0	2.844	2.898	2.838	2.924	1.242	3.102	0.885	0.000	0.000	0.000	0.000	0.000	0.000	0.000	0.000	0.000	0.000	0.000	0.000	0.000	0.000	52	400	5570	5601	1.508	Error	Error	4121	1449	0	0	4164	1437	0	0	0	0
1	2	9	""	"YIL103W"	1650	31920	90	1675	1767	410	58	72	150	100	100	0	2362	2404	518	92	115	227	100	100	0	0	0	0	0	0	0	0	0	0	0	0	0	0	0	0	0	0	0	0.712	0.739	0.735	0.738	1.187	0.734	0.938	0.000	0.000	0.000	0.000	0.000	0.000	0.000	0.000	0.000	0.000	0.000	0.000	0.000	0.000	52	420	3887	4021	-0.489	Error	Error	1617	2270	0	0	1709	2312	0	0	0	0
1	3	9	"RPI1"	"YIL119C"	1850	31930	90	2432	2440	547	56	57	18	100	100	0	2263	2231	514	91	95	52	100	100	0	0	0	0	0	0	0	0	0	0	0	0	0	0	0	0	0	0	0	1.094	1.114	1.103	1.118	1.182	1.107	0.920	0.000	0.000	0.000	0.000	0.000	0.000	0.000	0.000	0.000	0.000	0.000	0.000	0.000	0.000	52	420	4548	4524	0.130	Error	Error	2376	2172	0	0	2384	2140	0	0	0	0
1	4	9	""	"YIL135C"	2060	31930	80	1973	1890	613	55	55	13	100	100	0	1802	1702	604	89	90	14	100	100	0	0	0	0	0	0	0	0	0	0	0	0	0	0	0	0	0	0	0	1.120	1.138	1.166	1.190	1.435	1.097	0.925	0.000	0.000	0.000	0.000	0.000	0.000	0.000	0.000	0.000	0.000	0.000	0.000	0.000	0.000	52	340	3631	3448	0.163	Error	Error	1918	1713	0	0	1835	1613	0	0	0	0
1	5	9	""	"YIL151C"	2240	31930	80	728	845	333	54	55	13	100	100	0	1015	1265	768	88	90	14	100	100	0	0	0	0	0	0	0	0	0	0	0	0	0	0	0	0	0	0	0	0.727	0.672	0.795	0.760	1.587	0.560	0.772	0.000	0.000	0.000	0.000	0.000	0.000	0.000	0.000	0.000	0.000	0.000	0.000	0.000	0.000	52	340	1601	1968	-0.460	Error	Error	674	927	0	0	791	1177	0	0	0	0
1	6	9	""	"YIL167W"	2440	31930	90	9379	9366	1497	59	63	25	100	100	0	773	725	181	91	92	15	100	100	0	0	0	0	0	0	0	0	0	0	0	0	0	0	0	0	0	0	0	13.666	14.680	14.156	15.521	1.455	15.147	0.900	0.000	0.000	0.000	0.000	0.000	0.000	0.000	0.000	0.000	0.000	0.000	0.000	0.000	0.000	52	420	10002	9941	3.772	Error	Error	9320	682	0	0	9307	634	0	0	0	0
1	7	9	""	"YIL089W"	2650	31930	90	1408	1347	353	65	78	58	100	100	0	1614	1517	461	98	108	56	100	100	0	0	0	0	0	0	0	0	0	0	0	0	0	0	0	0	0	0	0	0.886	0.903	0.883	0.937	1.640	0.965	0.847	0.000	0.000	0.000	0.000	0.000	0.000	0.000	0.000	0.000	0.000	0.000	0.000	0.000	0.000	52	420	2859	2701	-0.175	Error	Error	1343	1516	0	0	1282	1419	0	0	0	0
1	8	9	""	"YIL105C"	2840	31930	90	4702	4630	790	69	96	76	100	100	0	6962	6735	1834	97	105	57	100	100	0	0	0	0	0	0	0	0	0	0	0	0	0	0	0	0	0	0	0	0.675	0.687	0.689	0.708	1.279	0.617	0.921	0.000	0.000	0.000	0.000	0.000	0.000	0.000	0.000	0.000	0.000	0.000	0.000	0.000	0.000	52	416	11498	11199	-0.567	Error	Error	4633	6865	0	0	4561	6638	0	0	0	0
1	9	9	""	"YIL121W"	3060	31930	90	796	784	171	61	70	36	100	100	0	1121	1093	250	93	96	20	100	100	0	0	0	0	0	0	0	0	0	0	0	0	0	0	0	0	0	0	0	0.715	0.723	0.698	0.734	1.313	0.691	0.892	0.000	0.000	0.000	0.000	0.000	0.000	0.000	0.000	0.000	0.000	0.000	0.000	0.000	0.000	52	406	1763	1723	-0.484	Error	Error	735	1028	0	0	723	1000	0	0	0	0
1	10	9	""	"YIL137C"	3260	31930	90	2311	2338	941	56	60	18	100	100	0	3386	3334	1447	94	96	23	100	100	0	0	0	0	0	0	0	0	0	0	0	0	0	0	0	0	0	0	0	0.685	0.704	0.751	0.727	1.476	0.675	0.868	0.000	0.000	0.000	0.000	0.000	0.000	0.000	0.000	0.000	0.000	0.000	0.000	0.000	0.000	52	420	5547	5522	-0.546	Error	Error	2255	3292	0	0	2282	3240	0	0	0	0
1	11	9	"RRD1"	"YIL153W"	3460	31930	90	1366	1450	337	56	57	14	100	100	0	1348	1342	324	90	92	17	100	100	0	0	0	0	0	0	0	0	0	0	0	0	0	0	0	0	0	0	0	1.041	1.113	1.121	1.124	1.215	1.069	0.929	0.000	0.000	0.000	0.000	0.000	0.000	0.000	0.000	0.000	0.000	0.000	0.000	0.000	0.000	52	420	2568	2646	0.058	Error	Error	1310	1258	0	0	1394	1252	0	0	0	0
1	12	9	""	"YIL169C"	3670	31940	90	4068	4719	3085	58	61	16	100	100	0	3304	3265	1732	91	92	17	100	100	0	0	0	0	0	0	0	0	0	0	0	0	0	0	0	0	0	0	0	1.248	1.468	1.461	1.335	1.711	1.624	0.819	0.000	0.000	0.000	0.000	0.000	0.000	0.000	0.000	0.000	0.000	0.000	0.000	0.000	0.000	52	420	7223	7835	0.320	Error	Error	4010	3213	0	0	4661	3174	0	0	0	0
1	13	9	""	"YIL091C"	3870	31940	90	3133	3086	836	58	61	17	100	100	0	5487	5244	1248	92	94	19	100	100	0	0	0	0	0	0	0	0	0	0	0	0	0	0	0	0	0	0	0	0.570	0.588	0.605	0.580	1.215	0.603	0.936	0.000	0.000	0.000	0.000	0.000	0.000	0.000	0.000	0.000	0.000	0.000	0.000	0.000	0.000	52	406	8470	8180	-0.811	Error	Error	3075	5395	0	0	3028	5152	0	0	0	0
1	14	9	"PFK26"	"YIL107C"	4040	31940	90	4436	4336	671	58	60	16	100	100	0	2112	2040	458	93	96	18	100	100	0	0	0	0	0	0	0	0	0	0	0	0	0	0	0	0	0	0	0	2.168	2.197	2.157	2.240	1.213	2.129	0.943	0.000	0.000	0.000	0.000	0.000	0.000	0.000	0.000	0.000	0.000	0.000	0.000	0.000	0.000	52	406	6397	6225	1.117	Error	Error	4378	2019	0	0	4278	1947	0	0	0	0
1	15	9	"SIM1"	"YIL123W"	4240	31940	90	5442	5467	1363	59	62	19	100	100	0	4292	4432	1164	95	97	17	100	100	0	0	0	0	0	0	0	0	0	0	0	0	0	0	0	0	0	0	0	1.283	1.247	1.217	1.251	1.203	1.229	0.926	0.000	0.000	0.000	0.000	0.000	0.000	0.000	0.000	0.000	0.000	0.000	0.000	0.000	0.000	52	420	9580	9745	0.359	Error	Error	5383	4197	0	0	5408	4337	0	0	0	0
1	16	9	"REV7"	"YIL139C"	4440	31940	90	2703	2679	663	64	67	23	100	100	0	2954	2954	746	99	102	21	100	100	0	0	0	0	0	0	0	0	0	0	0	0	0	0	0	0	0	0	0	0.924	0.916	0.939	0.918	1.140	0.883	0.922	0.000	0.000	0.000	0.000	0.000	0.000	0.000	0.000	0.000	0.000	0.000	0.000	0.000	0.000	52	420	5494	5470	-0.113	Error	Error	2639	2855	0	0	2615	2855	0	0	0	0
1	17	9	"GUT2"	"YIL155C"	4660	31940	90	4515	4374	910	61	68	28	100	100	0	1937	1827	539	99	103	25	100	100	0	0	0	0	0	0	0	0	0	0	0	0	0	0	0	0	0	0	0	2.423	2.496	2.415	2.594	1.270	2.393	0.938	0.000	0.000	0.000	0.000	0.000	0.000	0.000	0.000	0.000	0.000	0.000	0.000	0.000	0.000	52	420	6292	6041	1.277	Error	Error	4454	1838	0	0	4313	1728	0	0	0	0
1	18	9	"HXT12"	"YIL171W"	4860	31940	90	1023	982	237	61	63	20	100	100	0	1327	1270	430	99	100	18	100	100	0	0	0	0	0	0	0	0	0	0	0	0	0	0	0	0	0	0	0	0.783	0.787	0.816	0.822	1.275	0.757	0.900	0.000	0.000	0.000	0.000	0.000	0.000	0.000	0.000	0.000	0.000	0.000	0.000	0.000	0.000	52	414	2190	2092	-0.352	Error	Error	962	1228	0	0	921	1171	0	0	0	0
1	19	9	""	"YIL093C"	5040	31940	80	4099	4052	1345	60	64	24	100	100	0	5531	5125	2057	96	105	64	100	100	0	0	0	0	0	0	0	0	0	0	0	0	0	0	0	0	0	0	0	0.743	0.794	0.798	0.837	1.356	0.740	0.932	0.000	0.000	0.000	0.000	0.000	0.000	0.000	0.000	0.000	0.000	0.000	0.000	0.000	0.000	52	340	9474	9021	-0.428	Error	Error	4039	5435	0	0	3992	5029	0	0	0	0
1	20	9	"SEC24"	"YIL109C"	5260	31940	90	5749	5517	1194	60	65	28	100	100	0	6078	5823	1520	98	105	59	100	100	0	0	0	0	0	0	0	0	0	0	0	0	0	0	0	0	0	0	0	0.951	0.953	0.971	0.964	1.277	0.927	0.931	0.000	0.000	0.000	0.000	0.000	0.000	0.000	0.000	0.000	0.000	0.000	0.000	0.000	0.000	52	414	11669	11182	-0.072	Error	Error	5689	5980	0	0	5457	5725	0	0	0	0
1	21	9	"KGD1"	"YIL125W"	5440	31940	90	7362	7188	1746	60	62	17	100	100	0	6843	6427	2175	100	101	17	100	100	0	0	0	0	0	0	0	0	0	0	0	0	0	0	0	0	0	0	0	1.083	1.127	1.121	1.196	1.351	1.055	0.945	0.000	0.000	0.000	0.000	0.000	0.000	0.000	0.000	0.000	0.000	0.000	0.000	0.000	0.000	52	414	14045	13455	0.115	Error	Error	7302	6743	0	0	7128	6327	0	0	0	0
1	1	10	""	"YIL141W"	1450	32120	90	451	457	84	56	57	15	100	100	0	512	493	118	93	95	17	100	100	0	0	0	0	0	0	0	0	0	0	0	0	0	0	0	0	0	0	0	0.943	1.003	0.973	1.044	1.375	0.961	0.865	0.000	0.000	0.000	0.000	0.000	0.000	0.000	0.000	0.000	0.000	0.000	0.000	0.000	0.000	52	420	814	801	-0.085	Error	Error	395	419	0	0	401	400	0	0	0	0
1	2	10	""	"YIL157C"	1660	32120	90	7710	7406	1422	55	57	17	100	100	0	7440	7224	1675	92	95	36	100	100	0	0	0	0	0	0	0	0	0	0	0	0	0	0	0	0	0	0	0	1.042	1.031	1.033	1.052	1.216	0.999	0.933	0.000	0.000	0.000	0.000	0.000	0.000	0.000	0.000	0.000	0.000	0.000	0.000	0.000	0.000	52	420	15003	14483	0.059	Error	Error	7655	7348	0	0	7351	7132	0	0	0	0
1	3	10	"VTH1"	"YIL173W"	1860	32130	90	2629	2565	732	55	56	13	100	100	0	4351	4393	1360	91	92	15	100	100	0	0	0	0	0	0	0	0	0	0	0	0	0	0	0	0	0	0	0	0.604	0.583	0.589	0.587	1.259	0.566	0.940	0.000	0.000	0.000	0.000	0.000	0.000	0.000	0.000	0.000	0.000	0.000	0.000	0.000	0.000	52	420	6834	6812	-0.727	Error	Error	2574	4260	0	0	2510	4302	0	0	0	0
1	4	10	""	"YJR026W"	2060	32130	90	44176	37661	18078	55	89	303	100	100	1	1356	1465	614	89	92	29	100	100	0	0	0	0	0	0	0	0	0	0	0	0	0	0	0	0	0	0	0	34.823	27.330	37.168	24.218	2.641	37.015	0.612	0.000	0.000	0.000	0.000	0.000	0.000	0.000	0.000	0.000	0.000	0.000	0.000	0.000	0.000	52	420	45388	38982	5.122	Error	Error	44121	1267	0	0	37606	1376	0	0	0	0
1	5	10	"NUP85"	"YJR042W"	2260	32130	80	401	477	246	53	55	13	100	100	0	513	920	903	87	88	14	100	100	0	0	0	0	0	0	0	0	0	0	0	0	0	0	0	0	0	0	0	0.817	0.509	0.919	0.764	2.059	0.315	0.610	0.000	0.000	0.000	0.000	0.000	0.000	0.000	0.000	0.000	0.000	0.000	0.000	0.000	0.000	52	340	774	1257	-0.292	Error	Error	348	426	0	0	424	833	0	0	0	0
1	6	10	"APS2"	"YJR058C"	2460	32130	90	2461	2430	760	55	56	14	100	100	0	3084	2992	905	89	90	14	100	100	0	0	0	0	0	0	0	0	0	0	0	0	0	0	0	0	0	0	0	0.803	0.818	0.809	0.820	1.371	0.804	0.919	0.000	0.000	0.000	0.000	0.000	0.000	0.000	0.000	0.000	0.000	0.000	0.000	0.000	0.000	52	420	5401	5278	-0.316	Error	Error	2406	2995	0	0	2375	2903	0	0	0	0
1	7	10	"MOG1"	"YJR074W"	2650	32130	80	1761	1926	843	54	55	13	100	100	0	1576	1895	1006	90	89	13	100	100	0	0	0	0	0	0	0	0	0	0	0	0	0	0	0	0	0	0	0	1.149	1.037	1.122	1.113	1.475	0.975	0.805	0.000	0.000	0.000	0.000	0.000	0.000	0.000	0.000	0.000	0.000	0.000	0.000	0.000	0.000	52	340	3193	3677	0.200	Error	Error	1707	1486	0	0	1872	1805	0	0	0	0
1	8	10	"JSN1"	"YJR091C"	2870	32130	80	748	751	152	56	59	17	100	100	0	971	1280	887	87	89	14	100	100	0	0	0	0	0	0	0	0	0	0	0	0	0	0	0	0	0	0	0	0.783	0.583	0.818	0.680	1.693	0.374	0.578	0.000	0.000	0.000	0.000	0.000	0.000	0.000	0.000	0.000	0.000	0.000	0.000	0.000	0.000	52	340	1576	1888	-0.353	Error	Error	692	884	0	0	695	1193	0	0	0	0
1	9	10	"ECM27"	"YJR106W"	3070	32130	90	2016	1911	474	55	57	16	100	100	0	6433	6250	1625	90	91	16	100	100	0	0	0	0	0	0	0	0	0	0	0	0	0	0	0	0	0	0	0	0.309	0.301	0.297	0.302	1.298	0.289	0.930	0.000	0.000	0.000	0.000	0.000	0.000	0.000	0.000	0.000	0.000	0.000	0.000	0.000	0.000	52	406	8304	8016	-1.694	Error	Error	1961	6343	0	0	1856	6160	0	0	0	0
1	10	10	""	"YJR028W"	3250	32130	100	21746	19563	11377	63	71	31	100	100	0	964	904	444	97	101	26	93	93	0	0	0	0	0	0	0	0	0	0	0	0	0	0	0	0	0	0	0	25.009	24.164	27.769	21.112	2.030	28.773	0.741	0.000	0.000	0.000	0.000	0.000	0.000	0.000	0.000	0.000	0.000	0.000	0.000	0.000	0.000	80	526	22550	20307	4.644	Error	Error	21683	867	0	0	19500	807	0	0	0	0
1	11	10	""	"YJR044C"	3460	32140	100	8567	8195	4587	61	68	28	100	100	0	5466	5001	2950	94	99	31	96	90	0	0	0	0	0	0	0	0	0	0	0	0	0	0	0	0	0	0	0	1.583	1.658	1.714	2.112	2.419	1.620	0.951	0.000	0.000	0.000	0.000	0.000	0.000	0.000	0.000	0.000	0.000	0.000	0.000	0.000	0.000	80	542	13878	13041	0.663	Error	Error	8506	5372	0	0	8134	4907	0	0	0	0
1	12	10	"CBF1"	"YJR060W"	3670	32130	90	430	431	130	57	59	21	100	100	0	374	517	559	89	93	35	100	98	0	0	0	0	0	0	0	0	0	0	0	0	0	0	0	0	0	0	0	1.309	0.874	1.330	1.207	1.817	0.405	0.431	0.000	0.000	0.000	0.000	0.000	0.000	0.000	0.000	0.000	0.000	0.000	0.000	0.000	0.000	52	420	658	802	0.388	Error	Error	373	285	0	0	374	428	0	0	-100	0
1	13	10	"CDC11"	"YJR076C"	3860	32130	90	1339	1324	322	55	57	15	100	100	0	1547	1605	487	90	91	16	100	100	0	0	0	0	0	0	0	0	0	0	0	0	0	0	0	0	0	0	0	0.881	0.838	0.896	0.850	1.532	0.801	0.820	0.000	0.000	0.000	0.000	0.000	0.000	0.000	0.000	0.000	0.000	0.000	0.000	0.000	0.000	52	420	2741	2784	-0.182	Error	Error	1284	1457	0	0	1269	1515	0	0	0	0
1	14	10	"FIP1"	"YJR093C"	4050	32130	90	929	929	284	55	55	13	100	100	0	964	1127	696	89	91	17	100	100	0	0	0	0	0	0	0	0	0	0	0	0	0	0	0	0	0	0	0	0.999	0.842	1.039	0.947	1.611	0.668	0.657	0.000	0.000	0.000	0.000	0.000	0.000	0.000	0.000	0.000	0.000	0.000	0.000	0.000	0.000	52	420	1749	1912	-0.002	Error	Error	874	875	0	0	874	1038	0	0	-100	0
1	15	10	"ABM1"	"YJR108W"	4260	32130	70	413	455	198	56	56	12	100	100	0	926	1385	1441	92	93	16	100	96	0	0	0	0	0	0	0	0	0	0	0	0	0	0	0	0	0	0	0	0.428	0.309	0.467	0.615	3.632	0.182	0.657	0.000	0.000	0.000	0.000	0.000	0.000	0.000	0.000	0.000	0.000	0.000	0.000	0.000	0.000	32	236	1191	1692	-1.224	Error	Error	357	834	0	0	399	1293	0	0	0	0
1	16	10	""	"YJR030C"	4450	32140	90	2484	2428	806	56	58	15	100	100	0	2585	2531	692	91	92	15	100	100	0	0	0	0	0	0	0	0	0	0	0	0	0	0	0	0	0	0	0	0.974	0.972	1.074	0.952	1.505	1.011	0.818	0.000	0.000	0.000	0.000	0.000	0.000	0.000	0.000	0.000	0.000	0.000	0.000	0.000	0.000	52	420	4922	4812	-0.039	Error	Error	2428	2494	0	0	2372	2440	0	0	0	0
1	17	10	"TAH11"	"YJR046W"	4660	32140	80	1319	1347	466	57	60	17	100	100	0	1541	1763	1006	93	95	22	100	100	0	0	0	0	0	0	0	0	0	0	0	0	0	0	0	0	0	0	0	0.872	0.772	1.061	0.876	1.859	0.662	0.661	0.000	0.000	0.000	0.000	0.000	0.000	0.000	0.000	0.000	0.000	0.000	0.000	0.000	0.000	52	340	2710	2960	-0.198	Error	Error	1262	1448	0	0	1290	1670	0	0	0	0
1	18	10	"NTA1"	"YJR062C"	4870	32140	80	1035	1113	414	55	57	14	100	100	0	1604	1866	1057	92	93	14	100	100	0	0	0	0	0	0	0	0	0	0	0	0	0	0	0	0	0	0	0	0.648	0.596	0.707	0.648	1.703	0.474	0.657	0.000	0.000	0.000	0.000	0.000	0.000	0.000	0.000	0.000	0.000	0.000	0.000	0.000	0.000	52	340	2492	2832	-0.626	Error	Error	980	1512	0	0	1058	1774	0	0	0	0
1	19	10	""	"YJR078W"	5050	32140	80	469	515	299	55	56	13	100	100	0	544	1201	1342	92	93	14	100	100	0	0	0	0	0	0	0	0	0	0	0	0	0	0	0	0	0	0	0	0.916	0.415	0.693	0.610	1.864	0.268	0.772	0.000	0.000	0.000	0.000	0.000	0.000	0.000	0.000	0.000	0.000	0.000	0.000	0.000	0.000	52	340	866	1569	-0.127	Error	Error	414	452	0	0	460	1109	0	0	0	0
1	20	10	"RPL43B"	"YJR094W-A"	5260	32140	90	892	858	166	56	57	14	100	100	0	2936	2964	966	94	96	15	100	100	0	0	0	0	0	0	0	0	0	0	0	0	0	0	0	0	0	0	0	0.294	0.279	0.283	0.293	1.333	0.255	0.925	0.000	0.000	0.000	0.000	0.000	0.000	0.000	0.000	0.000	0.000	0.000	0.000	0.000	0.000	52	414	3678	3672	-1.765	Error	Error	836	2842	0	0	802	2870	0	0	0	0
1	21	10	""	"YJR110W"	5440	32140	90	2426	2249	594	57	58	14	100	100	0	1910	1859	671	96	97	15	100	100	0	0	0	0	0	0	0	0	0	0	0	0	0	0	0	0	0	0	0	1.306	1.243	1.332	1.323	1.665	1.207	0.826	0.000	0.000	0.000	0.000	0.000	0.000	0.000	0.000	0.000	0.000	0.000	0.000	0.000	0.000	52	414	4183	3955	0.385	Error	Error	2369	1814	0	0	2192	1763	0	0	0	0
1	1	11	"CPR7"	"YJR032W"	1440	32330	80	2923	2700	779	55	56	13	100	100	0	4089	3950	1079	90	92	14	100	100	0	0	0	0	0	0	0	0	0	0	0	0	0	0	0	0	0	0	0	0.717	0.685	0.697	0.682	1.321	0.669	0.934	0.000	0.000	0.000	0.000	0.000	0.000	0.000	0.000	0.000	0.000	0.000	0.000	0.000	0.000	52	320	6867	6505	-0.480	Error	Error	2868	3999	0	0	2645	3860	0	0	0	0
1	2	11	"CYC1"	"YJR048W"	1660	32330	80	2894	3147	1827	53	55	14	100	100	0	3807	4014	2304	90	91	15	98	98	0	0	0	0	0	0	0	0	0	0	0	0	0	0	0	0	0	0	0	0.764	0.788	0.811	0.818	1.658	0.779	0.915	0.000	0.000	0.000	0.000	0.000	0.000	0.000	0.000	0.000	0.000	0.000	0.000	0.000	0.000	52	340	6558	7018	-0.388	Error	Error	2841	3717	0	0	3094	3924	0	0	0	0
1	3	11	"CCT5"	"YJR064W"	1840	32330	80	9680	8749	2684	55	57	15	100	100	0	10848	10222	3243	89	91	14	100	100	0	0	0	0	0	0	0	0	0	0	0	0	0	0	0	0	0	0	0	0.895	0.858	0.879	0.868	1.431	0.838	0.937	0.000	0.000	0.000	0.000	0.000	0.000	0.000	0.000	0.000	0.000	0.000	0.000	0.000	0.000	52	340	20384	18827	-0.161	Error	Error	9625	10759	0	0	8694	10133	0	0	0	0
1	4	11	""	"YJR080C"	2060	32330	90	6054	5491	2188	52	53	12	100	100	0	3675	3594	993	87	88	14	100	100	0	0	0	0	0	0	0	0	0	0	0	0	0	0	0	0	0	0	0	1.673	1.551	1.746	1.445	1.676	1.674	0.846	0.000	0.000	0.000	0.000	0.000	0.000	0.000	0.000	0.000	0.000	0.000	0.000	0.000	0.000	52	420	9590	8946	0.742	Error	Error	6002	3588	0	0	5439	3507	0	0	-100	0
1	5	11	""	"YJR096W"	2260	32330	90	17079	15875	4969	53	55	13	100	100	0	2907	2839	1026	88	88	14	100	100	0	0	0	0	0	0	0	0	0	0	0	0	0	0	0	0	0	0	0	6.040	5.751	6.180	5.759	1.747	6.386	0.778	0.000	0.000	0.000	0.000	0.000	0.000	0.000	0.000	0.000	0.000	0.000	0.000	0.000	0.000	52	420	19845	18573	2.594	Error	Error	17026	2819	0	0	15822	2751	0	0	0	0
1	6	11	"NNF1"	"YJR112W"	2470	32330	90	1287	1325	338	55	58	18	100	100	0	1319	1274	333	89	91	17	100	100	0	0	0	0	0	0	0	0	0	0	0	0	0	0	0	0	0	0	0	1.002	1.072	1.079	1.087	1.247	1.103	0.920	0.000	0.000	0.000	0.000	0.000	0.000	0.000	0.000	0.000	0.000	0.000	0.000	0.000	0.000	52	420	2462	2455	0.002	Error	Error	1232	1230	0	0	1270	1185	0	0	0	0
1	7	11	""	"YKR021W"	2660	32330	90	1788	1788	380	54	56	15	100	100	0	1665	2096	1035	91	91	16	100	100	0	0	0	0	0	0	0	0	0	0	0	0	0	0	0	0	0	0	0	1.102	0.865	1.086	0.931	1.624	0.748	0.679	0.000	0.000	0.000	0.000	0.000	0.000	0.000	0.000	0.000	0.000	0.000	0.000	0.000	0.000	52	420	3308	3739	0.140	Error	Error	1734	1574	0	0	1734	2005	0	0	0	0
1	8	11	"SPC34"	"YKR037C"	2860	32330	90	2122	2069	595	54	56	13	100	100	0	3139	2903	931	90	90	14	100	100	0	0	0	0	0	0	0	0	0	0	0	0	0	0	0	0	0	0	0	0.678	0.716	0.771	0.732	1.500	0.687	0.870	0.000	0.000	0.000	0.000	0.000	0.000	0.000	0.000	0.000	0.000	0.000	0.000	0.000	0.000	52	420	5117	4828	-0.560	Error	Error	2068	3049	0	0	2015	2813	0	0	0	0
1	9	11	"YSR3"	"YKR053C"	3080	32340	90	1686	1679	685	56	59	22	100	100	0	1378	1665	1042	90	92	15	100	100	0	0	0	0	0	0	0	0	0	0	0	0	0	0	0	0	0	0	0	1.266	1.030	1.306	1.092	1.778	0.974	0.572	0.000	0.000	0.000	0.000	0.000	0.000	0.000	0.000	0.000	0.000	0.000	0.000	0.000	0.000	52	406	2918	3198	0.340	Error	Error	1630	1288	0	0	1623	1575	0	0	-100	0
1	10	11	"MET1"	"YKR069W"	3250	32340	90	1215	1165	303	56	61	22	100	100	0	675	868	572	91	94	20	100	100	0	0	0	0	0	0	0	0	0	0	0	0	0	0	0	0	0	0	0	1.985	1.427	2.227	1.690	1.971	1.274	0.491	0.000	0.000	0.000	0.000	0.000	0.000	0.000	0.000	0.000	0.000	0.000	0.000	0.000	0.000	52	400	1743	1886	0.989	Error	Error	1159	584	0	0	1109	777	0	0	-100	0
1	11	11	"MRPL20"	"YKR085C"	3440	32340	100	1637	1712	1169	55	59	18	100	100	0	2222	2506	1733	90	93	18	98	97	0	0	0	0	0	0	0	0	0	0	0	0	0	0	0	0	0	0	0	0.742	0.686	0.702	0.742	1.703	0.672	0.934	0.000	0.000	0.000	0.000	0.000	0.000	0.000	0.000	0.000	0.000	0.000	0.000	0.000	0.000	80	523	3714	4073	-0.430	Error	Error	1582	2132	0	0	1657	2416	0	0	0	0
1	12	11	"SIR1"	"YKR101W"	3670	32340	90	832	786	214	55	57	14	100	100	0	776	1170	939	89	90	14	100	100	0	0	0	0	0	0	0	0	0	0	0	0	0	0	0	0	0	0	0	1.131	0.676	1.092	0.849	1.909	0.426	0.545	0.000	0.000	0.000	0.000	0.000	0.000	0.000	0.000	0.000	0.000	0.000	0.000	0.000	0.000	52	420	1464	1812	0.178	Error	Error	777	687	0	0	731	1081	0	0	-100	0
1	13	11	""	"YKR023W"	3860	32340	90	2889	2830	523	55	57	14	100	100	0	2255	2217	415	90	92	13	100	100	0	0	0	0	0	0	0	0	0	0	0	0	0	0	0	0	0	0	0	1.309	1.305	1.321	1.304	1.180	1.299	0.937	0.000	0.000	0.000	0.000	0.000	0.000	0.000	0.000	0.000	0.000	0.000	0.000	0.000	0.000	52	414	4999	4902	0.388	Error	Error	2834	2165	0	0	2775	2127	0	0	0	0
1	14	11	"GAP1"	"YKR039W"	4040	32340	80	8615	8128	2257	56	58	17	100	100	0	4219	4065	1135	90	93	21	100	100	0	0	0	0	0	0	0	0	0	0	0	0	0	0	0	0	0	0	0	2.073	2.031	2.111	2.044	1.429	2.012	0.916	0.000	0.000	0.000	0.000	0.000	0.000	0.000	0.000	0.000	0.000	0.000	0.000	0.000	0.000	52	340	12688	12047	1.052	Error	Error	8559	4129	0	0	8072	3975	0	0	0	0
1	15	11	"RHO4"	"YKR055W"	4260	32340	80	876	839	322	56	57	13	100	100	0	686	1132	1209	91	92	14	100	100	0	0	0	0	0	0	0	0	0	0	0	0	0	0	0	0	0	0	0	1.378	0.752	1.504	1.126	2.252	0.380	0.461	0.000	0.000	0.000	0.000	0.000	0.000	0.000	0.000	0.000	0.000	0.000	0.000	0.000	0.000	52	340	1415	1824	0.463	Error	Error	820	595	0	0	783	1041	0	0	-100	0
1	16	11	""	"YKR071C"	4460	32340	90	16041	13543	5064	57	62	28	100	100	0	8624	7655	2732	93	98	56	100	100	0	0	0	0	0	0	0	0	0	0	0	0	0	0	0	0	0	0	0	1.874	1.783	1.858	1.759	1.497	1.810	0.928	0.000	0.000	0.000	0.000	0.000	0.000	0.000	0.000	0.000	0.000	0.000	0.000	0.000	0.000	52	414	24515	21048	0.906	Error	Error	15984	8531	0	0	13486	7562	0	0	0	0
1	17	11	""	"YKR087C"	4640	32340	90	2799	2724	715	58	62	28	100	100	0	3292	3218	800	95	99	57	100	100	0	0	0	0	0	0	0	0	0	0	0	0	0	0	0	0	0	0	0	0.857	0.854	0.901	0.852	1.297	0.841	0.917	0.000	0.000	0.000	0.000	0.000	0.000	0.000	0.000	0.000	0.000	0.000	0.000	0.000	0.000	52	414	5938	5789	-0.222	Error	Error	2741	3197	0	0	2666	3123	0	0	0	0
1	18	11	""	"YKR103W"	4870	32340	90	663	675	209	56	58	16	100	100	0	642	1177	1183	93	94	14	100	100	0	0	0	0	0	0	0	0	0	0	0	0	0	0	0	0	0	0	0	1.106	0.571	1.082	0.828	2.043	0.309	0.568	0.000	0.000	0.000	0.000	0.000	0.000	0.000	0.000	0.000	0.000	0.000	0.000	0.000	0.000	52	420	1156	1703	0.145	Error	Error	607	549	0	0	619	1084	0	0	0	0
1	19	11	"RPC37"	"YKR025W"	5070	32340	90	2860	2663	887	56	60	32	100	100	0	4254	4033	1011	93	97	61	100	100	0	0	0	0	0	0	0	0	0	0	0	0	0	0	0	0	0	0	0	0.674	0.662	0.712	0.635	1.453	0.670	0.898	0.000	0.000	0.000	0.000	0.000	0.000	0.000	0.000	0.000	0.000	0.000	0.000	0.000	0.000	52	420	6965	6547	-0.569	Error	Error	2804	4161	0	0	2607	3940	0	0	0	0
1	20	11	""	"YKR041W"	5270	32340	90	441	470	207	56	58	15	100	100	0	638	983	873	94	96	22	100	100	0	0	0	0	0	0	0	0	0	0	0	0	0	0	0	0	0	0	0	0.708	0.466	0.686	0.622	1.906	0.318	0.730	0.000	0.000	0.000	0.000	0.000	0.000	0.000	0.000	0.000	0.000	0.000	0.000	0.000	0.000	52	420	929	1303	-0.499	Error	Error	385	544	0	0	414	889	0	0	0	0
1	21	11	"RPS21A"	"YKR057W"	5460	32350	90	3345	3230	927	59	61	18	100	100	0	20814	19998	8384	98	99	16	100	100	0	0	0	0	0	0	0	0	0	0	0	0	0	0	0	0	0	0	0	0.159	0.159	0.159	0.169	1.284	0.147	0.936	0.000	0.000	0.000	0.000	0.000	0.000	0.000	0.000	0.000	0.000	0.000	0.000	0.000	0.000	52	420	24002	23071	-2.656	Error	Error	3286	20716	0	0	3171	19900	0	0	0	0
1	1	12	""	"YKR073C"	1460	32530	80	403	413	171	54	56	14	100	100	0	456	605	597	93	93	14	96	96	0	0	0	0	0	0	0	0	0	0	0	0	0	0	0	0	0	0	0	0.961	0.701	0.921	0.911	1.811	0.406	0.623	0.000	0.000	0.000	0.000	0.000	0.000	0.000	0.000	0.000	0.000	0.000	0.000	0.000	0.000	52	340	712	871	-0.057	Error	Error	349	363	0	0	359	512	0	0	0	0
1	2	12	""	"YKR089C"	1670	32530	80	1512	1620	492	52	54	13	100	100	0	1633	2101	1437	91	92	15	100	100	0	0	0	0	0	0	0	0	0	0	0	0	0	0	0	0	0	0	0	0.947	0.780	1.060	0.913	1.807	0.558	0.575	0.000	0.000	0.000	0.000	0.000	0.000	0.000	0.000	0.000	0.000	0.000	0.000	0.000	0.000	52	340	3002	3578	-0.079	Error	Error	1460	1542	0	0	1568	2010	0	0	-100	0
1	3	12	""	"YKR105C"	1850	32530	80	785	798	280	53	54	14	100	100	0	920	1347	1093	89	89	14	100	100	0	0	0	0	0	0	0	0	0	0	0	0	0	0	0	0	0	0	0	0.881	0.592	0.894	0.747	1.772	0.387	0.632	0.000	0.000	0.000	0.000	0.000	0.000	0.000	0.000	0.000	0.000	0.000	0.000	0.000	0.000	52	340	1563	2003	-0.183	Error	Error	732	831	0	0	745	1258	0	0	-100	0
1	4	12	""	"YKR027W"	2050	32530	80	2225	2171	385	52	54	16	100	100	0	3026	3100	553	88	90	16	100	100	0	0	0	0	0	0	0	0	0	0	0	0	0	0	0	0	0	0	0	0.740	0.704	0.740	0.702	1.297	0.689	0.871	0.000	0.000	0.000	0.000	0.000	0.000	0.000	0.000	0.000	0.000	0.000	0.000	0.000	0.000	52	340	5111	5131	-0.435	Error	Error	2173	2938	0	0	2119	3012	0	0	-100	0
1	5	12	""	"YKR043C"	2270	32530	90	5329	5275	2018	53	54	13	100	100	0	6730	6950	2236	87	88	14	100	100	0	0	0	0	0	0	0	0	0	0	0	0	0	0	0	0	0	0	0	0.794	0.761	0.780	0.738	1.314	0.773	0.929	0.000	0.000	0.000	0.000	0.000	0.000	0.000	0.000	0.000	0.000	0.000	0.000	0.000	0.000	52	414	11919	12085	-0.332	Error	Error	5276	6643	0	0	5222	6863	0	0	0	0
1	6	12	"TIF1"	"YKR059W"	2450	32530	90	12449	10911	3697	54	56	14	100	100	0	34560	31194	10485	89	90	15	100	100	0	0	0	0	0	0	0	0	0	0	0	0	0	0	0	0	0	0	0	0.360	0.349	0.349	0.346	1.254	0.340	0.937	0.000	0.000	0.000	0.000	0.000	0.000	0.000	0.000	0.000	0.000	0.000	0.000	0.000	0.000	52	414	46866	41962	-1.476	Error	Error	12395	34471	0	0	10857	31105	0	0	0	0
1	7	12	""	"YKR075C"	2660	32540	90	2594	2491	970	53	55	15	100	100	0	4304	4161	1811	89	89	17	100	100	0	0	0	0	0	0	0	0	0	0	0	0	0	0	0	0	0	0	0	0.603	0.599	0.650	0.652	1.626	0.562	0.885	0.000	0.000	0.000	0.000	0.000	0.000	0.000	0.000	0.000	0.000	0.000	0.000	0.000	0.000	52	420	6756	6510	-0.730	Error	Error	2541	4215	0	0	2438	4072	0	0	0	0
1	8	12	"SRL3"	"YKR091W"	2860	32540	90	4003	4071	1895	53	55	14	100	100	0	2288	2298	1300	89	89	17	100	100	0	0	0	0	0	0	0	0	0	0	0	0	0	0	0	0	0	0	0	1.796	1.819	2.394	1.943	1.961	1.948	0.659	0.000	0.000	0.000	0.000	0.000	0.000	0.000	0.000	0.000	0.000	0.000	0.000	0.000	0.000	52	414	6149	6227	0.845	Error	Error	3950	2199	0	0	4018	2209	0	0	-100	0
1	9	12	"DNM1"	"YLL001W"	3040	32540	90	2790	2632	781	57	59	17	100	100	0	2720	2738	1173	90	92	16	100	100	0	0	0	0	0	0	0	0	0	0	0	0	0	0	0	0	0	0	0	1.039	0.972	1.086	1.033	1.565	0.924	0.815	0.000	0.000	0.000	0.000	0.000	0.000	0.000	0.000	0.000	0.000	0.000	0.000	0.000	0.000	52	414	5363	5223	0.055	Error	Error	2733	2630	0	0	2575	2648	0	0	0	0
1	10	12	""	"YLR232W"	3270	32530	90	918	870	239	61	66	31	100	100	0	1049	964	258	97	100	24	98	98	0	0	0	0	0	0	0	0	0	0	0	0	0	0	0	0	0	0	0	0.900	0.933	0.955	0.982	1.539	0.931	0.909	0.000	0.000	0.000	0.000	0.000	0.000	0.000	0.000	0.000	0.000	0.000	0.000	0.000	0.000	52	420	1809	1676	-0.152	Error	Error	857	952	0	0	809	867	0	0	0	0
1	11	12	"RCK2"	"YLR248W"	3470	32530	90	6627	6275	1706	58	64	55	100	100	0	5901	5779	1519	94	96	21	100	100	0	0	0	0	0	0	0	0	0	0	0	0	0	0	0	0	0	0	0	1.131	1.094	1.087	1.088	1.170	1.104	0.956	0.000	0.000	0.000	0.000	0.000	0.000	0.000	0.000	0.000	0.000	0.000	0.000	0.000	0.000	52	416	12376	11902	0.178	Error	Error	6569	5807	0	0	6217	5685	0	0	0	0
1	12	12	"RPS28B"	"YLR264W"	3670	32540	100	4230	4486	2439	57	60	19	100	100	0	19735	21269	11442	94	97	18	100	100	0	0	0	0	0	0	0	0	0	0	0	0	0	0	0	0	0	0	0	0.212	0.209	0.207	0.213	1.424	0.205	0.948	0.000	0.000	0.000	0.000	0.000	0.000	0.000	0.000	0.000	0.000	0.000	0.000	0.000	0.000	80	529	23814	25604	-2.235	Error	Error	4173	19641	0	0	4429	21175	0	0	0	0
1	13	12	""	"YLR280C"	3870	32540	80	628	581	197	57	59	15	100	100	0	1062	1399	1117	97	99	18	100	100	0	0	0	0	0	0	0	0	0	0	0	0	0	0	0	0	0	0	0	0.592	0.402	0.545	0.485	1.630	0.262	0.676	0.000	0.000	0.000	0.000	0.000	0.000	0.000	0.000	0.000	0.000	0.000	0.000	0.000	0.000	52	340	1536	1826	-0.757	Error	Error	571	965	0	0	524	1302	0	0	-100	0
1	14	12	"ATP14"	"YLR295C"	4060	32540	100	9681	10754	6011	56	58	15	100	100	0	4769	5649	3569	92	95	17	98	97	0	0	0	0	0	0	0	0	0	0	0	0	0	0	0	0	0	0	0	2.058	1.925	1.960	2.312	1.847	1.863	0.946	0.000	0.000	0.000	0.000	0.000	0.000	0.000	0.000	0.000	0.000	0.000	0.000	0.000	0.000	80	513	14302	16255	1.041	Error	Error	9625	4677	0	0	10698	5557	0	0	0	0
1	15	12	""	"YLR311C"	4240	32540	90	1458	1487	419	58	60	17	100	100	0	482	496	205	93	95	15	98	96	0	0	0	0	0	0	0	0	0	0	0	0	0	0	0	0	0	0	0	3.599	3.546	3.544	4.029	1.908	3.829	0.786	0.000	0.000	0.000	0.000	0.000	0.000	0.000	0.000	0.000	0.000	0.000	0.000	0.000	0.000	52	406	1789	1832	1.848	Error	Error	1400	389	0	0	1429	403	0	0	0	0
1	16	12	"TOP3"	"YLR234W"	4450	32540	90	1010	1058	320	59	61	16	100	100	0	1175	1154	349	94	95	14	100	100	0	0	0	0	0	0	0	0	0	0	0	0	0	0	0	0	0	0	0	0.880	0.942	0.925	0.952	1.224	0.911	0.901	0.000	0.000	0.000	0.000	0.000	0.000	0.000	0.000	0.000	0.000	0.000	0.000	0.000	0.000	52	420	2032	2059	-0.185	Error	Error	951	1081	0	0	999	1060	0	0	0	0
1	17	12	"SSP120"	"YLR250W"	4660	32540	90	11077	10615	2197	61	77	66	100	100	0	4892	4536	1303	96	102	32	100	100	0	0	0	0	0	0	0	0	0	0	0	0	0	0	0	0	0	0	0	2.297	2.377	2.322	2.471	1.280	2.323	0.940	0.000	0.000	0.000	0.000	0.000	0.000	0.000	0.000	0.000	0.000	0.000	0.000	0.000	0.000	52	420	15812	14994	1.200	Error	Error	11016	4796	0	0	10554	4440	0	0	0	0
1	18	12	""	"YLR266C"	4850	32540	90	2468	2605	1134	61	76	66	100	100	0	1896	1857	1099	96	101	32	100	96	0	0	0	0	0	0	0	0	0	0	0	0	0	0	0	0	0	0	0	1.337	1.445	1.752	1.673	1.996	1.379	0.669	0.000	0.000	0.000	0.000	0.000	0.000	0.000	0.000	0.000	0.000	0.000	0.000	0.000	0.000	52	420	4207	4305	0.419	Error	Error	2407	1800	0	0	2544	1761	0	0	0	0
1	19	12	""	"YLR282C"	5050	32540	90	764	743	153	58	61	30	100	100	0	939	916	210	95	99	61	100	98	0	0	0	0	0	0	0	0	0	0	0	0	0	0	0	0	0	0	0	0.836	0.834	0.820	0.852	1.301	0.849	0.914	0.000	0.000	0.000	0.000	0.000	0.000	0.000	0.000	0.000	0.000	0.000	0.000	0.000	0.000	52	420	1550	1506	-0.258	Error	Error	706	844	0	0	685	821	0	0	0	0
1	20	12	""	"YLR297W"	5260	32550	100	9553	8785	3780	61	66	36	100	100	0	1605	1567	716	98	102	33	98	98	0	0	0	0	0	0	0	0	0	0	0	0	0	0	0	0	0	0	0	6.299	5.939	6.237	6.097	1.599	6.237	0.833	0.000	0.000	0.000	0.000	0.000	0.000	0.000	0.000	0.000	0.000	0.000	0.000	0.000	0.000	80	542	10999	10193	2.655	Error	Error	9492	1507	0	0	8724	1469	0	0	0	0
1	21	12	"SPH1"	"YLR313C"	5470	32550	100	1082	1016	254	62	66	20	100	100	0	1441	1374	367	98	99	15	100	100	0	0	0	0	0	0	0	0	0	0	0	0	0	0	0	0	0	0	0	0.759	0.748	0.764	0.744	1.433	0.732	0.901	0.000	0.000	0.000	0.000	0.000	0.000	0.000	0.000	0.000	0.000	0.000	0.000	0.000	0.000	80	513	2363	2230	-0.397	Error	Error	1020	1343	0	0	954	1276	0	0	0	0
1	1	13	""	"YLR236C"	1460	32730	90	818	765	213	56	57	14	100	100	0	791	782	228	93	96	17	100	100	0	0	0	0	0	0	0	0	0	0	0	0	0	0	0	0	0	0	0	1.092	1.029	1.025	1.048	1.275	1.033	0.915	0.000	0.000	0.000	0.000	0.000	0.000	0.000	0.000	0.000	0.000	0.000	0.000	0.000	0.000	52	414	1460	1398	0.127	Error	Error	762	698	0	0	709	689	0	0	0	0
1	2	13	""	"YLR252W"	1640	32730	90	3004	2936	695	56	58	14	100	100	0	772	734	245	92	94	15	100	100	0	0	0	0	0	0	0	0	0	0	0	0	0	0	0	0	0	0	0	4.335	4.486	4.394	4.863	1.552	4.605	0.903	0.000	0.000	0.000	0.000	0.000	0.000	0.000	0.000	0.000	0.000	0.000	0.000	0.000	0.000	52	414	3628	3522	2.116	Error	Error	2948	680	0	0	2880	642	0	0	0	0
1	3	13	"SEC22"	"YLR268W"	1870	32730	90	4119	4208	1310	55	61	56	100	100	0	5326	5087	1549	92	92	15	100	100	0	0	0	0	0	0	0	0	0	0	0	0	0	0	0	0	0	0	0	0.776	0.831	0.810	0.836	1.216	0.806	0.933	0.000	0.000	0.000	0.000	0.000	0.000	0.000	0.000	0.000	0.000	0.000	0.000	0.000	0.000	52	420	9298	9148	-0.365	Error	Error	4064	5234	0	0	4153	4995	0	0	0	0
1	4	13	"ECI1"	"YLR284C"	2060	32730	90	1659	1695	536	56	57	15	100	100	0	1630	1532	526	93	95	28	100	100	0	0	0	0	0	0	0	0	0	0	0	0	0	0	0	0	0	0	0	1.043	1.139	1.153	1.189	1.367	1.082	0.916	0.000	0.000	0.000	0.000	0.000	0.000	0.000	0.000	0.000	0.000	0.000	0.000	0.000	0.000	52	420	3140	3078	0.061	Error	Error	1603	1537	0	0	1639	1439	0	0	0	0
1	5	13	"ECM38"	"YLR299W"	2250	32730	90	6015	6186	1222	56	62	36	100	100	0	2242	2267	537	91	94	38	100	100	0	0	0	0	0	0	0	0	0	0	0	0	0	0	0	0	0	0	0	2.770	2.817	2.800	2.866	1.224	2.867	0.923	0.000	0.000	0.000	0.000	0.000	0.000	0.000	0.000	0.000	0.000	0.000	0.000	0.000	0.000	52	420	8110	8306	1.470	Error	Error	5959	2151	0	0	6130	2176	0	0	0	0
1	6	13	""	"YLR315W"	2470	32730	90	1264	1222	331	58	63	25	100	100	0	963	982	446	90	91	17	100	100	0	0	0	0	0	0	0	0	0	0	0	0	0	0	0	0	0	0	0	1.381	1.305	1.389	1.380	1.384	1.271	0.791	0.000	0.000	0.000	0.000	0.000	0.000	0.000	0.000	0.000	0.000	0.000	0.000	0.000	0.000	52	420	2079	2056	0.466	Error	Error	1206	873	0	0	1164	892	0	0	0	0
1	7	13	""	"YLR238W"	2670	32730	90	1458	1594	390	59	64	34	100	100	0	1240	1279	319	90	92	17	100	100	0	0	0	0	0	0	0	0	0	0	0	0	0	0	0	0	0	0	0	1.217	1.291	1.311	1.295	1.185	1.292	0.918	0.000	0.000	0.000	0.000	0.000	0.000	0.000	0.000	0.000	0.000	0.000	0.000	0.000	0.000	52	420	2549	2724	0.283	Error	Error	1399	1150	0	0	1535	1189	0	0	0	0
1	8	13	""	"YLR254C"	2870	32740	100	7759	7239	2441	60	66	24	100	100	0	2619	2535	1005	93	96	19	100	98	0	0	0	0	0	0	0	0	0	0	0	0	0	0	0	0	0	0	0	3.048	2.940	3.289	3.185	1.929	3.116	0.795	0.000	0.000	0.000	0.000	0.000	0.000	0.000	0.000	0.000	0.000	0.000	0.000	0.000	0.000	80	530	10225	9621	1.608	Error	Error	7699	2526	0	0	7179	2442	0	0	0	0
1	9	13	""	"YLR270W"	3070	32740	100	4974	4700	1296	71	84	43	100	100	0	2400	2220	693	100	107	34	100	100	0	0	0	0	0	0	0	0	0	0	0	0	0	0	0	0	0	0	0	2.132	2.183	2.106	2.286	1.421	2.192	0.937	0.000	0.000	0.000	0.000	0.000	0.000	0.000	0.000	0.000	0.000	0.000	0.000	0.000	0.000	80	500	7203	6749	1.092	Error	Error	4903	2300	0	0	4629	2120	0	0	0	0
1	10	13	"CTS1"	"YLR286C"	3260	32740	120	1456	1381	897	66	83	46	89	84	0	14510	11826	9227	103	119	62	83	77	0	0	0	0	0	0	0	0	0	0	0	0	0	0	0	0	0	0	0	0.096	0.112	0.114	0.227	3.855	0.101	0.930	0.000	0.000	0.000	0.000	0.000	0.000	0.000	0.000	0.000	0.000	0.000	0.000	0.000	0.000	120	657	15797	13038	-3.374	Error	Error	1390	14407	0	0	1315	11723	0	0	0	0
1	11	13	""	"YLR301W"	3470	32740	100	2908	4010	2427	57	60	18	100	100	0	5098	6599	3870	97	110	47	100	100	0	0	0	0	0	0	0	0	0	0	0	0	0	0	0	0	0	0	0	0.570	0.608	0.602	0.614	1.407	0.607	0.948	0.000	0.000	0.000	0.000	0.000	0.000	0.000	0.000	0.000	0.000	0.000	0.000	0.000	0.000	80	510	7852	10455	-0.811	Error	Error	2851	5001	0	0	3953	6502	0	0	0	0
1	12	13	""	"YLR317W"	3660	32740	100	1961	1795	655	57	60	20	100	100	0	1603	1413	686	96	103	28	100	100	0	0	0	0	0	0	0	0	0	0	0	0	0	0	0	0	0	0	0	1.263	1.320	1.312	1.439	1.643	1.247	0.850	0.000	0.000	0.000	0.000	0.000	0.000	0.000	0.000	0.000	0.000	0.000	0.000	0.000	0.000	80	489	3411	3055	0.337	Error	Error	1904	1507	0	0	1738	1317	0	0	0	0
1	13	13	"MPT1"	"YMR005W"	3840	32740	90	2260	2669	1283	59	61	16	100	100	0	2345	2672	1449	98	102	33	100	100	0	0	0	0	0	0	0	0	0	0	0	0	0	0	0	0	0	0	0	0.980	1.014	1.098	1.097	1.495	0.979	0.891	0.000	0.000	0.000	0.000	0.000	0.000	0.000	0.000	0.000	0.000	0.000	0.000	0.000	0.000	52	406	4448	5184	-0.030	Error	Error	2201	2247	0	0	2610	2574	0	0	0	0
1	14	13	"MAC1"	"YMR021C"	4060	32740	80	1720	1757	449	57	60	14	100	100	0	2021	2317	1032	95	95	16	100	100	0	0	0	0	0	0	0	0	0	0	0	0	0	0	0	0	0	0	0	0.863	0.765	0.918	0.801	1.658	0.654	0.641	0.000	0.000	0.000	0.000	0.000	0.000	0.000	0.000	0.000	0.000	0.000	0.000	0.000	0.000	52	340	3589	3922	-0.212	Error	Error	1663	1926	0	0	1700	2222	0	0	-100	0
1	15	13	"MIH1"	"YMR036C"	4260	32740	80	821	802	163	59	60	18	100	100	0	947	1226	948	93	95	18	100	100	0	0	0	0	0	0	0	0	0	0	0	0	0	0	0	0	0	0	0	0.892	0.656	0.896	0.802	1.746	0.405	0.559	0.000	0.000	0.000	0.000	0.000	0.000	0.000	0.000	0.000	0.000	0.000	0.000	0.000	0.000	52	340	1616	1876	-0.164	Error	Error	762	854	0	0	743	1133	0	0	-100	0
1	16	13	""	"YMR052C-A"	4440	32740	90	1639	1646	386	60	63	18	100	100	0	1121	1213	642	97	100	18	100	100	0	0	0	0	0	0	0	0	0	0	0	0	0	0	0	0	0	0	0	1.542	1.421	1.750	1.614	1.797	1.361	0.668	0.000	0.000	0.000	0.000	0.000	0.000	0.000	0.000	0.000	0.000	0.000	0.000	0.000	0.000	52	414	2603	2702	0.625	Error	Error	1579	1024	0	0	1586	1116	0	0	0	0
1	17	13	""	"YMR067C"	4660	32740	90	1181	1194	369	61	65	21	100	100	0	1013	1184	649	99	102	20	100	100	0	0	0	0	0	0	0	0	0	0	0	0	0	0	0	0	0	0	0	1.225	1.044	1.360	1.176	1.760	0.912	0.640	0.000	0.000	0.000	0.000	0.000	0.000	0.000	0.000	0.000	0.000	0.000	0.000	0.000	0.000	52	420	2034	2218	0.293	Error	Error	1120	914	0	0	1133	1085	0	0	0	0
1	18	13	""	"YMR082C"	4860	32740	90	295	364	198	56	57	13	100	100	0	374	778	1106	93	93	14	100	100	0	0	0	0	0	0	0	0	0	0	0	0	0	0	0	0	0	0	0	0.851	0.450	0.861	0.797	2.247	0.222	0.661	0.000	0.000	0.000	0.000	0.000	0.000	0.000	0.000	0.000	0.000	0.000	0.000	0.000	0.000	52	420	520	993	-0.234	Error	Error	239	281	0	0	308	685	0	0	0	0
1	19	13	""	"YMR007W"	5050	32740	90	2728	2886	1180	58	59	16	100	100	0	2245	2227	1061	94	97	27	100	100	0	0	0	0	0	0	0	0	0	0	0	0	0	0	0	0	0	0	0	1.241	1.326	1.260	1.469	1.838	1.277	0.900	0.000	0.000	0.000	0.000	0.000	0.000	0.000	0.000	0.000	0.000	0.000	0.000	0.000	0.000	52	420	4821	4961	0.312	Error	Error	2670	2151	0	0	2828	2133	0	0	0	0
1	20	13	"MSS1"	"YMR023C"	5240	32740	90	1834	1893	413	59	62	17	100	100	0	1908	1889	484	96	99	22	100	100	0	0	0	0	0	0	0	0	0	0	0	0	0	0	0	0	0	0	0	0.980	1.023	1.011	1.048	1.347	0.992	0.922	0.000	0.000	0.000	0.000	0.000	0.000	0.000	0.000	0.000	0.000	0.000	0.000	0.000	0.000	52	415	3587	3627	-0.030	Error	Error	1775	1812	0	0	1834	1793	0	0	0	0
1	21	13	"LYS7"	"YMR038C"	5460	32750	100	10057	9801	2601	60	61	15	100	100	0	4836	4647	1634	96	98	17	98	98	0	0	0	0	0	0	0	0	0	0	0	0	0	0	0	0	0	0	0	2.109	2.140	2.010	2.302	1.643	2.107	0.930	0.000	0.000	0.000	0.000	0.000	0.000	0.000	0.000	0.000	0.000	0.000	0.000	0.000	0.000	80	527	14737	14292	1.077	Error	Error	9997	4740	0	0	9741	4551	0	0	0	0
1	1	14	"STB2"	"YMR053C"	1440	32930	90	1694	1695	428	54	56	17	100	100	0	1261	1431	980	93	94	15	100	100	0	0	0	0	0	0	0	0	0	0	0	0	0	0	0	0	0	0	0	1.404	1.226	1.454	1.359	1.522	0.981	0.620	0.000	0.000	0.000	0.000	0.000	0.000	0.000	0.000	0.000	0.000	0.000	0.000	0.000	0.000	52	412	2808	2979	0.490	Error	Error	1640	1168	0	0	1641	1338	0	0	0	0
1	2	14	""	"YMR069W"	1650	32930	80	287	318	142	56	59	21	100	100	0	414	648	780	93	96	26	100	100	0	0	0	0	0	0	0	0	0	0	0	0	0	0	0	0	0	0	0	0.720	0.472	0.676	0.621	1.568	0.235	0.601	0.000	0.000	0.000	0.000	0.000	0.000	0.000	0.000	0.000	0.000	0.000	0.000	0.000	0.000	52	340	552	817	-0.475	Error	Error	231	321	0	0	262	555	0	0	-100	0
1	3	14	""	"YMR084W"	1860	32930	90	403	424	215	53	55	13	100	100	0	392	477	661	90	91	13	96	96	0	0	0	0	0	0	0	0	0	0	0	0	0	0	0	0	0	0	0	1.159	0.959	1.239	1.250	1.741	0.453	0.526	0.000	0.000	0.000	0.000	0.000	0.000	0.000	0.000	0.000	0.000	0.000	0.000	0.000	0.000	52	414	652	758	0.213	Error	Error	350	302	0	0	371	387	0	0	-100	0
1	4	14	""	"YMR009W"	2040	32930	90	4356	4433	884	55	55	14	100	100	0	3776	3400	1036	90	91	14	100	100	0	0	0	0	0	0	0	0	0	0	0	0	0	0	0	0	0	0	0	1.167	1.323	1.318	1.389	1.354	1.264	0.931	0.000	0.000	0.000	0.000	0.000	0.000	0.000	0.000	0.000	0.000	0.000	0.000	0.000	0.000	52	414	7987	7688	0.223	Error	Error	4301	3686	0	0	4378	3310	0	0	0	0
1	5	14	""	"YMR025W"	2260	32930	90	2327	2382	552	58	61	18	100	100	0	2263	2246	516	92	94	20	100	100	0	0	0	0	0	0	0	0	0	0	0	0	0	0	0	0	0	0	0	1.045	1.079	1.079	1.081	1.176	1.079	0.935	0.000	0.000	0.000	0.000	0.000	0.000	0.000	0.000	0.000	0.000	0.000	0.000	0.000	0.000	52	420	4440	4478	0.064	Error	Error	2269	2171	0	0	2324	2154	0	0	0	0
1	6	14	""	"YMR040W"	2470	32930	90	2609	2438	644	58	62	21	100	100	0	1038	1514	1421	91	93	18	100	100	0	0	0	0	0	0	0	0	0	0	0	0	0	0	0	0	0	0	0	2.694	1.673	2.666	2.083	1.959	1.295	0.386	0.000	0.000	0.000	0.000	0.000	0.000	0.000	0.000	0.000	0.000	0.000	0.000	0.000	0.000	52	414	3498	3803	1.430	Error	Error	2551	947	0	0	2380	1423	0	0	0	0
1	7	14	"BUB2"	"YMR055C"	2660	32940	100	2117	2096	833	56	58	16	100	100	0	1105	1047	431	90	92	15	98	97	0	0	0	0	0	0	0	0	0	0	0	0	0	0	0	0	0	0	0	2.031	2.132	2.095	2.359	1.755	2.123	0.917	0.000	0.000	0.000	0.000	0.000	0.000	0.000	0.000	0.000	0.000	0.000	0.000	0.000	0.000	80	511	3076	2997	1.022	Error	Error	2061	1015	0	0	2040	957	0	0	0	0
1	8	14	""	"YMR071C"	2840	32940	90	6212	5982	1372	60	62	17	100	100	0	5595	5404	1741	93	95	17	100	100	0	0	0	0	0	0	0	0	0	0	0	0	0	0	0	0	0	0	0	1.118	1.115	1.137	1.152	1.336	1.067	0.906	0.000	0.000	0.000	0.000	0.000	0.000	0.000	0.000	0.000	0.000	0.000	0.000	0.000	0.000	52	406	11654	11233	0.161	Error	Error	6152	5502	0	0	5922	5311	0	0	0	0
1	9	14	""	"YMR086C-A"	3060	32940	90	1825	1708	440	65	68	21	100	100	0	1436	1316	398	99	102	22	100	100	0	0	0	0	0	0	0	0	0	0	0	0	0	0	0	0	0	0	0	1.316	1.350	1.344	1.426	1.416	1.307	0.936	0.000	0.000	0.000	0.000	0.000	0.000	0.000	0.000	0.000	0.000	0.000	0.000	0.000	0.000	52	420	3097	2860	0.397	Error	Error	1760	1337	0	0	1643	1217	0	0	0	0
1	10	14	"HXT2"	"YMR011W"	3260	32940	100	1396	1375	593	71	82	42	98	98	0	26918	24751	10034	112	147	126	97	97	0	0	0	0	0	0	0	0	0	0	0	0	0	0	0	0	0	0	0	0.049	0.053	0.057	0.057	1.972	0.049	0.861	0.000	0.000	0.000	0.000	0.000	0.000	0.000	0.000	0.000	0.000	0.000	0.000	0.000	0.000	80	511	28131	25943	-4.338	Error	Error	1325	26806	0	0	1304	24639	0	0	0	0
1	11	14	"HRT2"	"YMR027W"	3470	32940	100	3456	3106	1171	60	65	25	100	100	0	4032	3710	1367	103	133	109	95	93	0	0	0	0	0	0	0	0	0	0	0	0	0	0	0	0	0	0	0	0.864	0.844	0.857	0.873	1.423	0.852	0.945	0.000	0.000	0.000	0.000	0.000	0.000	0.000	0.000	0.000	0.000	0.000	0.000	0.000	0.000	80	491	7325	6653	-0.210	Error	Error	3396	3929	0	0	3046	3607	0	0	0	0
1	12	14	"ARG80"	"YMR042W"	3660	32950	120	1417	1215	920	57	60	18	93	85	0	1710	1757	1391	96	104	32	89	80	0	0	0	0	0	0	0	0	0	0	0	0	0	0	0	0	0	0	0	0.843	0.697	0.699	0.780	1.948	0.674	0.941	0.000	0.000	0.000	0.000	0.000	0.000	0.000	0.000	0.000	0.000	0.000	0.000	0.000	0.000	120	625	2974	2819	-0.247	Error	Error	1360	1614	0	0	1158	1661	0	0	0	0
1	13	14	""	"YMR057C"	3840	32940	90	493	590	356	56	58	16	100	100	0	564	1238	1632	94	99	24	100	98	0	0	0	0	0	0	0	0	0	0	0	0	0	0	0	0	0	0	0	0.930	0.467	0.974	0.817	2.033	0.279	0.773	0.000	0.000	0.000	0.000	0.000	0.000	0.000	0.000	0.000	0.000	0.000	0.000	0.000	0.000	52	396	907	1678	-0.105	Error	Error	437	470	0	0	534	1144	0	0	-100	0
1	14	14	""	"YMR073C"	4060	32940	90	2993	2984	1042	59	73	55	100	100	0	3030	2765	1045	97	104	36	100	100	0	0	0	0	0	0	0	0	0	0	0	0	0	0	0	0	0	0	0	1.000	1.096	1.066	1.148	1.336	1.156	0.915	0.000	0.000	0.000	0.000	0.000	0.000	0.000	0.000	0.000	0.000	0.000	0.000	0.000	0.000	52	420	5867	5593	0.000	Error	Error	2934	2933	0	0	2925	2668	0	0	0	0
1	15	14	""	"YMR087W"	4260	32950	110	4006	4004	1458	61	73	48	100	100	0	1320	1266	455	98	105	35	98	98	0	0	0	0	0	0	0	0	0	0	0	0	0	0	0	0	0	0	0	3.228	3.376	3.305	3.504	1.428	3.453	0.920	0.000	0.000	0.000	0.000	0.000	0.000	0.000	0.000	0.000	0.000	0.000	0.000	0.000	0.000	80	571	5167	5111	1.691	Error	Error	3945	1222	0	0	3943	1168	0	0	0	0
1	16	14	""	"YNL047C"	4440	32950	100	2158	2099	702	65	69	24	100	100	0	2005	1881	799	100	104	22	98	98	0	0	0	0	0	0	0	0	0	0	0	0	0	0	0	0	0	0	0	1.099	1.142	1.126	1.332	1.779	1.083	0.929	0.000	0.000	0.000	0.000	0.000	0.000	0.000	0.000	0.000	0.000	0.000	0.000	0.000	0.000	80	495	3998	3815	0.136	Error	Error	2093	1905	0	0	2034	1781	0	0	0	0
1	17	14	"YDJ1"	"YNL064C"	4630	32950	100	9712	8641	3547	70	80	44	100	100	0	9176	8034	4148	105	114	41	96	96	0	0	0	0	0	0	0	0	0	0	0	0	0	0	0	0	0	0	0	1.063	1.081	1.075	1.318	2.006	1.020	0.950	0.000	0.000	0.000	0.000	0.000	0.000	0.000	0.000	0.000	0.000	0.000	0.000	0.000	0.000	80	527	18713	16500	0.088	Error	Error	9642	9071	0	0	8571	7929	0	0	0	0
1	18	14	""	"YNL080C"	4860	32950	100	993	1003	284	61	73	47	100	98	0	1967	1968	529	99	110	46	100	100	0	0	0	0	0	0	0	0	0	0	0	0	0	0	0	0	0	0	0	0.499	0.504	0.494	0.501	1.355	0.492	0.921	0.000	0.000	0.000	0.000	0.000	0.000	0.000	0.000	0.000	0.000	0.000	0.000	0.000	0.000	80	532	2800	2811	-1.003	Error	Error	932	1868	0	0	942	1869	0	0	0	0
1	19	14	"RPS7B"	"YNL096C"	5060	32950	100	2074	1912	579	62	64	18	100	100	0	22159	18977	7238	100	108	37	100	100	0	0	0	0	0	0	0	0	0	0	0	0	0	0	0	0	0	0	0	0.091	0.098	0.095	0.109	1.697	0.091	0.944	0.000	0.000	0.000	0.000	0.000	0.000	0.000	0.000	0.000	0.000	0.000	0.000	0.000	0.000	80	522	24071	20727	-3.455	Error	Error	2012	22059	0	0	1850	18877	0	0	0	0
1	20	14	"DBP2"	"YNL112W"	5250	32940	90	2870	2838	1064	59	60	14	100	100	0	8565	8496	3606	100	108	38	100	100	0	0	0	0	0	0	0	0	0	0	0	0	0	0	0	0	0	0	0	0.332	0.331	0.319	0.343	1.313	0.311	0.933	0.000	0.000	0.000	0.000	0.000	0.000	0.000	0.000	0.000	0.000	0.000	0.000	0.000	0.000	52	414	11276	11175	-1.590	Error	Error	2811	8465	0	0	2779	8396	0	0	0	0
1	21	14	"TEP1"	"YNL128W"	5440	32940	90	654	668	151	60	60	15	100	100	0	938	979	286	100	101	19	100	100	0	0	0	0	0	0	0	0	0	0	0	0	0	0	0	0	0	0	0	0.709	0.692	0.702	0.711	1.271	0.661	0.912	0.000	0.000	0.000	0.000	0.000	0.000	0.000	0.000	0.000	0.000	0.000	0.000	0.000	0.000	52	415	1432	1487	-0.496	Error	Error	594	838	0	0	608	879	0	0	0	0
1	1	15	"SFB2"	"YNL049C"	1440	33130	80	890	972	363	53	54	13	100	100	0	1810	1771	802	94	95	16	100	100	0	0	0	0	0	0	0	0	0	0	0	0	0	0	0	0	0	0	0	0.488	0.548	0.560	0.570	1.399	0.505	0.890	0.000	0.000	0.000	0.000	0.000	0.000	0.000	0.000	0.000	0.000	0.000	0.000	0.000	0.000	52	320	2553	2596	-1.036	Error	Error	837	1716	0	0	919	1677	0	0	0	0
1	2	15	"SUN4"	"YNL066W"	1640	33130	90	3146	3193	843	58	60	15	100	100	0	8125	8338	2575	96	97	17	100	100	0	0	0	0	0	0	0	0	0	0	0	0	0	0	0	0	0	0	0	0.385	0.380	0.378	0.385	1.185	0.349	0.926	0.000	0.000	0.000	0.000	0.000	0.000	0.000	0.000	0.000	0.000	0.000	0.000	0.000	0.000	52	420	11117	11377	-1.379	Error	Error	3088	8029	0	0	3135	8242	0	0	0	0
1	3	15	"PMS1"	"YNL082W"	1840	33130	90	1530	1490	455	54	55	12	100	100	0	1550	1496	516	92	92	15	100	100	0	0	0	0	0	0	0	0	0	0	0	0	0	0	0	0	0	0	0	1.012	1.023	1.023	1.051	1.306	0.995	0.927	0.000	0.000	0.000	0.000	0.000	0.000	0.000	0.000	0.000	0.000	0.000	0.000	0.000	0.000	52	420	2934	2840	0.018	Error	Error	1476	1458	0	0	1436	1404	0	0	0	0
1	4	15	"RAS2"	"YNL098C"	2070	33130	90	8330	8215	1328	55	67	126	100	100	0	8953	8627	1578	90	93	28	100	100	0	0	0	0	0	0	0	0	0	0	0	0	0	0	0	0	0	0	0	0.934	0.956	0.955	0.960	1.174	0.962	0.950	0.000	0.000	0.000	0.000	0.000	0.000	0.000	0.000	0.000	0.000	0.000	0.000	0.000	0.000	52	414	17138	16697	-0.099	Error	Error	8275	8863	0	0	8160	8537	0	0	0	0
1	5	15	""	"YNL114C"	2250	33130	90	3333	3270	924	56	60	20	100	100	0	5373	5133	1924	92	96	23	100	100	0	0	0	0	0	0	0	0	0	0	0	0	0	0	0	0	0	0	0	0.621	0.638	0.619	0.671	1.333	0.591	0.937	0.000	0.000	0.000	0.000	0.000	0.000	0.000	0.000	0.000	0.000	0.000	0.000	0.000	0.000	52	414	8558	8255	-0.688	Error	Error	3277	5281	0	0	3214	5041	0	0	0	0
1	6	15	"CPT1"	"YNL130C"	2460	33140	100	2006	1993	993	58	61	21	100	100	0	3284	3331	2033	93	98	30	100	97	0	0	0	0	0	0	0	0	0	0	0	0	0	0	0	0	0	0	0	0.610	0.598	0.637	0.692	1.732	0.545	0.906	0.000	0.000	0.000	0.000	0.000	0.000	0.000	0.000	0.000	0.000	0.000	0.000	0.000	0.000	80	532	5139	5173	-0.712	Error	Error	1948	3191	0	0	1935	3238	0	0	0	0
1	7	15	""	"YNL051W"	2660	33140	100	3888	3788	1257	59	65	24	100	100	0	4139	3911	1433	95	100	29	100	100	0	0	0	0	0	0	0	0	0	0	0	0	0	0	0	0	0	0	0	0.947	0.977	0.998	1.051	1.444	0.958	0.933	0.000	0.000	0.000	0.000	0.000	0.000	0.000	0.000	0.000	0.000	0.000	0.000	0.000	0.000	80	497	7873	7545	-0.079	Error	Error	3829	4044	0	0	3729	3816	0	0	0	0
1	8	15	"FKH2"	"YNL068C"	2840	33130	90	2399	2283	711	62	68	26	100	100	0	2022	1870	670	96	104	64	100	100	0	0	0	0	0	0	0	0	0	0	0	0	0	0	0	0	0	0	0	1.213	1.252	1.313	1.307	1.293	1.218	0.932	0.000	0.000	0.000	0.000	0.000	0.000	0.000	0.000	0.000	0.000	0.000	0.000	0.000	0.000	52	407	4263	3995	0.279	Error	Error	2337	1926	0	0	2221	1774	0	0	0	0
1	9	15	"END3"	"YNL084C"	3060	33140	100	4754	4622	1560	65	72	29	100	100	0	3784	3521	1395	98	103	26	100	98	0	0	0	0	0	0	0	0	0	0	0	0	0	0	0	0	0	0	0	1.272	1.331	1.273	1.431	1.526	1.300	0.945	0.000	0.000	0.000	0.000	0.000	0.000	0.000	0.000	0.000	0.000	0.000	0.000	0.000	0.000	80	519	8375	7980	0.347	Error	Error	4689	3686	0	0	4557	3423	0	0	0	0
1	10	15	""	"YNL100W"	3250	33140	100	5788	6454	4013	80	92	45	100	100	0	2915	2828	1613	111	124	72	100	100	0	0	0	0	0	0	0	0	0	0	0	0	0	0	0	0	0	0	0	2.036	2.346	2.365	2.231	1.469	2.445	0.947	0.000	0.000	0.000	0.000	0.000	0.000	0.000	0.000	0.000	0.000	0.000	0.000	0.000	0.000	80	513	8512	9091	1.025	Error	Error	5708	2804	0	0	6374	2717	0	0	0	0
1	11	15	""	"YNL116W"	3460	33140	100	1430	1416	428	63	69	26	100	100	0	1207	1167	368	99	103	24	100	98	0	0	0	0	0	0	0	0	0	0	0	0	0	0	0	0	0	0	0	1.234	1.267	1.258	1.325	1.422	1.238	0.922	0.000	0.000	0.000	0.000	0.000	0.000	0.000	0.000	0.000	0.000	0.000	0.000	0.000	0.000	80	513	2475	2421	0.303	Error	Error	1367	1108	0	0	1353	1068	0	0	0	0
1	12	15	""	"YNL132W"	3640	33140	90	1497	1476	366	59	62	22	100	100	0	4478	4199	1367	94	97	21	100	100	0	0	0	0	0	0	0	0	0	0	0	0	0	0	0	0	0	0	0	0.328	0.345	0.337	0.358	1.276	0.322	0.946	0.000	0.000	0.000	0.000	0.000	0.000	0.000	0.000	0.000	0.000	0.000	0.000	0.000	0.000	52	393	5822	5522	-1.608	Error	Error	1438	4384	0	0	1417	4105	0	0	0	0
1	13	15	"MSG5"	"YNL053W"	3860	33140	90	1614	1774	553	57	62	22	100	100	0	1839	1824	555	96	100	22	100	100	0	0	0	0	0	0	0	0	0	0	0	0	0	0	0	0	0	0	0	0.893	0.994	0.974	0.996	1.266	1.016	0.911	0.000	0.000	0.000	0.000	0.000	0.000	0.000	0.000	0.000	0.000	0.000	0.000	0.000	0.000	52	420	3300	3445	-0.163	Error	Error	1557	1743	0	0	1717	1728	0	0	0	0
1	14	15	"TOM7"	"YNL070W"	4060	33140	100	7928	7444	3484	59	63	22	100	100	0	12552	10793	5640	97	100	19	98	98	0	0	0	0	0	0	0	0	0	0	0	0	0	0	0	0	0	0	0	0.632	0.690	0.704	0.798	1.809	0.658	0.927	0.000	0.000	0.000	0.000	0.000	0.000	0.000	0.000	0.000	0.000	0.000	0.000	0.000	0.000	80	528	20324	18081	-0.662	Error	Error	7869	12455	0	0	7385	10696	0	0	0	0
1	15	15	""	"YNL086W"	4250	33140	90	982	868	323	59	60	15	100	100	0	1156	1097	496	99	101	21	98	98	0	0	0	0	0	0	0	0	0	0	0	0	0	0	0	0	0	0	0	0.873	0.811	0.848	0.854	1.567	0.741	0.916	0.000	0.000	0.000	0.000	0.000	0.000	0.000	0.000	0.000	0.000	0.000	0.000	0.000	0.000	52	408	1980	1807	-0.196	Error	Error	923	1057	0	0	809	998	0	0	0	0
1	16	15	"POL1"	"YNL102W"	4470	33140	90	626	878	599	58	59	13	100	100	0	1257	1673	1271	96	97	15	100	100	0	0	0	0	0	0	0	0	0	0	0	0	0	0	0	0	0	0	0	0.489	0.520	0.577	0.570	1.500	0.487	0.930	0.000	0.000	0.000	0.000	0.000	0.000	0.000	0.000	0.000	0.000	0.000	0.000	0.000	0.000	52	416	1729	2397	-1.031	Error	Error	568	1161	0	0	820	1577	0	0	0	0
1	17	15	"DCP2"	"YNL118C"	4660	33140	90	2796	2736	734	60	64	27	100	100	0	3698	3597	1189	96	103	70	100	100	0	0	0	0	0	0	0	0	0	0	0	0	0	0	0	0	0	0	0	0.760	0.764	0.758	0.788	1.332	0.736	0.917	0.000	0.000	0.000	0.000	0.000	0.000	0.000	0.000	0.000	0.000	0.000	0.000	0.000	0.000	52	416	6338	6177	-0.397	Error	Error	2736	3602	0	0	2676	3501	0	0	0	0
1	18	15	""	"YNL134C"	4860	33140	90	42279	41443	6744	67	86	70	100	100	0	1864	1770	349	99	102	24	100	100	0	0	0	0	0	0	0	0	0	0	0	0	0	0	0	0	0	0	0	23.916	24.761	24.396	25.123	1.167	24.980	0.950	0.000	0.000	0.000	0.000	0.000	0.000	0.000	0.000	0.000	0.000	0.000	0.000	0.000	0.000	52	400	43977	43047	4.580	Error	Error	42212	1765	0	0	41376	1671	0	0	0	0
1	19	15	"CMK2"	"YOL016C"	5030	33140	90	1323	1343	654	72	91	75	98	98	0	730	929	957	100	103	20	94	90	0	0	0	0	0	0	0	0	0	0	0	0	0	0	0	0	0	0	0	1.986	1.533	2.012	2.218	2.347	1.136	0.451	0.000	0.000	0.000	0.000	0.000	0.000	0.000	0.000	0.000	0.000	0.000	0.000	0.000	0.000	52	402	1881	2100	0.990	Error	Error	1251	630	0	0	1271	829	0	0	-100	0
1	20	15	""	"YOL032W"	5230	33140	90	3211	3137	970	65	70	22	100	100	0	1628	1496	549	101	103	19	100	100	0	0	0	0	0	0	0	0	0	0	0	0	0	0	0	0	0	0	0	2.060	2.202	2.124	2.346	1.455	2.121	0.925	0.000	0.000	0.000	0.000	0.000	0.000	0.000	0.000	0.000	0.000	0.000	0.000	0.000	0.000	52	420	4673	4467	1.043	Error	Error	3146	1527	0	0	3072	1395	0	0	0	0
1	21	15	""	"YOL048C"	5460	33140	90	1378	1304	359	64	68	22	100	100	0	580	659	517	101	102	16	100	100	0	0	0	0	0	0	0	0	0	0	0	0	0	0	0	0	0	0	0	2.743	2.222	2.700	2.696	1.603	1.963	0.569	0.000	0.000	0.000	0.000	0.000	0.000	0.000	0.000	0.000	0.000	0.000	0.000	0.000	0.000	52	420	1793	1798	1.456	Error	Error	1314	479	0	0	1240	558	0	0	0	0
1	1	16	""	"YOL063C"	1450	33330	80	629	736	487	55	57	15	100	100	0	779	1303	1445	93	94	14	100	100	0	0	0	0	0	0	0	0	0	0	0	0	0	0	0	0	0	0	0	0.837	0.563	1.002	0.902	2.147	0.364	0.650	0.000	0.000	0.000	0.000	0.000	0.000	0.000	0.000	0.000	0.000	0.000	0.000	0.000	0.000	52	332	1260	1891	-0.257	Error	Error	574	686	0	0	681	1210	0	0	0	0
1	2	16	""	"YOL080C"	1640	33330	90	1718	1622	367	57	59	16	100	100	0	3101	2894	822	94	95	16	100	100	0	0	0	0	0	0	0	0	0	0	0	0	0	0	0	0	0	0	0	0.552	0.559	0.560	0.572	1.229	0.534	0.953	0.000	0.000	0.000	0.000	0.000	0.000	0.000	0.000	0.000	0.000	0.000	0.000	0.000	0.000	52	420	4668	4365	-0.856	Error	Error	1661	3007	0	0	1565	2800	0	0	0	0
1	3	16	"COQ3"	"YOL096C"	1870	33330	90	2509	2271	838	53	54	14	100	100	0	1895	1682	622	90	91	13	100	100	0	0	0	0	0	0	0	0	0	0	0	0	0	0	0	0	0	0	0	1.361	1.393	1.442	1.408	1.636	1.420	0.874	0.000	0.000	0.000	0.000	0.000	0.000	0.000	0.000	0.000	0.000	0.000	0.000	0.000	0.000	52	420	4261	3810	0.444	Error	Error	2456	1805	0	0	2218	1592	0	0	0	0
1	4	16	"TLG2"	"YOL018C"	2070	33330	90	2300	2092	790	51	54	21	100	100	0	1568	1505	827	91	92	16	98	98	0	0	0	0	0	0	0	0	0	0	0	0	0	0	0	0	0	0	0	1.523	1.443	1.578	1.664	1.888	1.357	0.791	0.000	0.000	0.000	0.000	0.000	0.000	0.000	0.000	0.000	0.000	0.000	0.000	0.000	0.000	52	407	3726	3455	0.607	Error	Error	2249	1477	0	0	2041	1414	0	0	0	0
1	5	16	""	"YOL034W"	2240	33340	90	1180	1054	411	51	53	13	100	100	0	1397	1294	580	90	90	13	100	100	0	0	0	0	0	0	0	0	0	0	0	0	0	0	0	0	0	0	0	0.864	0.833	0.852	0.877	1.289	0.777	0.931	0.000	0.000	0.000	0.000	0.000	0.000	0.000	0.000	0.000	0.000	0.000	0.000	0.000	0.000	52	407	2436	2207	-0.211	Error	Error	1129	1307	0	0	1003	1204	0	0	0	0
1	6	16	""	"YOL050C"	2460	33340	100	1626	1553	491	55	59	19	100	100	0	1718	1534	591	92	95	18	98	98	0	0	0	0	0	0	0	0	0	0	0	0	0	0	0	0	0	0	0	0.966	1.039	1.015	1.156	1.684	0.999	0.931	0.000	0.000	0.000	0.000	0.000	0.000	0.000	0.000	0.000	0.000	0.000	0.000	0.000	0.000	80	527	3197	2940	-0.050	Error	Error	1571	1626	0	0	1498	1442	0	0	0	0
1	7	16	"INP54"	"YOL065C"	2670	33340	100	998	1136	733	58	62	21	100	100	0	808	1198	1162	93	96	18	98	98	0	0	0	0	0	0	0	0	0	0	0	0	0	0	0	0	0	0	0	1.315	0.976	1.074	1.127	1.675	0.740	0.635	0.000	0.000	0.000	0.000	0.000	0.000	0.000	0.000	0.000	0.000	0.000	0.000	0.000	0.000	80	506	1655	2183	0.395	Error	Error	940	715	0	0	1078	1105	0	0	0	0
1	8	16	""	"YOL082W"	2860	33340	100	5352	5126	2005	58	68	64	100	100	0	1589	1465	770	92	100	61	98	96	0	0	0	0	0	0	0	0	0	0	0	0	0	0	0	0	0	0	0	3.536	3.691	3.882	4.220	1.638	3.637	0.858	0.000	0.000	0.000	0.000	0.000	0.000	0.000	0.000	0.000	0.000	0.000	0.000	0.000	0.000	80	518	6791	6441	1.822	Error	Error	5294	1497	0	0	5068	1373	0	0	0	0
1	9	16	""	"YOL098C"	3070	33340	100	3717	3723	2226	58	70	65	100	98	0	5274	6686	4373	95	100	31	98	98	0	0	0	0	0	0	0	0	0	0	0	0	0	0	0	0	0	0	0	0.707	0.556	0.556	0.584	1.427	0.529	0.941	0.000	0.000	0.000	0.000	0.000	0.000	0.000	0.000	0.000	0.000	0.000	0.000	0.000	0.000	80	514	8838	10256	-0.501	Error	Error	3659	5179	0	0	3665	6591	0	0	0	0
1	10	16	"TAT2"	"YOL020W"	3260	33340	90	2193	2282	720	62	69	34	100	100	0	3904	3773	1478	98	108	65	100	100	0	0	0	0	0	0	0	0	0	0	0	0	0	0	0	0	0	0	0	0.560	0.604	0.584	0.633	1.354	0.560	0.934	0.000	0.000	0.000	0.000	0.000	0.000	0.000	0.000	0.000	0.000	0.000	0.000	0.000	0.000	52	414	5937	5895	-0.837	Error	Error	2131	3806	0	0	2220	3675	0	0	0	0
1	11	16	""	"YOL036W"	3460	33340	90	3208	3026	708	59	63	19	100	100	0	5093	5047	1735	97	101	22	100	100	0	0	0	0	0	0	0	0	0	0	0	0	0	0	0	0	0	0	0	0.630	0.599	0.592	0.626	1.279	0.555	0.922	0.000	0.000	0.000	0.000	0.000	0.000	0.000	0.000	0.000	0.000	0.000	0.000	0.000	0.000	52	414	8145	7917	-0.666	Error	Error	3149	4996	0	0	2967	4950	0	0	0	0
1	12	16	"SPE2"	"YOL052C"	3640	33340	90	2138	2219	529	58	63	23	100	100	0	2918	2978	757	96	102	24	100	100	0	0	0	0	0	0	0	0	0	0	0	0	0	0	0	0	0	0	0	0.737	0.750	0.724	0.754	1.245	0.727	0.942	0.000	0.000	0.000	0.000	0.000	0.000	0.000	0.000	0.000	0.000	0.000	0.000	0.000	0.000	52	414	4902	5043	-0.440	Error	Error	2080	2822	0	0	2161	2882	0	0	0	0
1	13	16	"RTG1"	"YOL067C"	3840	33340	90	892	925	656	58	64	29	94	92	0	797	1871	2183	95	102	39	90	88	0	0	0	0	0	0	0	0	0	0	0	0	0	0	0	0	0	0	0	1.188	0.488	0.880	0.842	2.184	0.332	0.752	0.000	0.000	0.000	0.000	0.000	0.000	0.000	0.000	0.000	0.000	0.000	0.000	0.000	0.000	52	420	1536	2643	0.249	Error	Error	834	702	0	0	867	1776	0	0	-100	0
1	14	16	""	"YOL084W"	4060	33340	90	1119	1150	320	57	59	14	100	100	0	640	630	172	95	97	15	100	100	0	0	0	0	0	0	0	0	0	0	0	0	0	0	0	0	0	0	0	1.949	2.043	2.002	2.088	1.361	2.057	0.913	0.000	0.000	0.000	0.000	0.000	0.000	0.000	0.000	0.000	0.000	0.000	0.000	0.000	0.000	52	414	1607	1628	0.962	Error	Error	1062	545	0	0	1093	535	0	0	0	0
1	15	16	"PKH2"	"YOL100W"	4240	33340	90	11708	11195	3089	59	62	16	100	100	0	5352	5096	1768	98	98	17	100	100	0	0	0	0	0	0	0	0	0	0	0	0	0	0	0	0	0	0	0	2.217	2.228	2.272	2.311	1.244	2.123	0.934	0.000	0.000	0.000	0.000	0.000	0.000	0.000	0.000	0.000	0.000	0.000	0.000	0.000	0.000	52	414	16903	16134	1.149	Error	Error	11649	5254	0	0	11136	4998	0	0	0	0
1	16	16	""	"YOL022C"	4450	33350	90	3105	2858	710	58	63	50	100	100	0	5520	5167	1319	100	103	36	100	100	0	0	0	0	0	0	0	0	0	0	0	0	0	0	0	0	0	0	0	0.562	0.553	0.549	0.556	1.201	0.531	0.932	0.000	0.000	0.000	0.000	0.000	0.000	0.000	0.000	0.000	0.000	0.000	0.000	0.000	0.000	52	420	8467	7867	-0.831	Error	Error	3047	5420	0	0	2800	5067	0	0	0	0
1	17	16	"PRE6"	"YOL038W"	4640	33340	90	12442	12834	3272	60	67	26	100	100	0	6109	5969	1626	100	102	18	100	100	0	0	0	0	0	0	0	0	0	0	0	0	0	0	0	0	0	0	0	2.061	2.177	2.131	2.209	1.227	2.190	0.942	0.000	0.000	0.000	0.000	0.000	0.000	0.000	0.000	0.000	0.000	0.000	0.000	0.000	0.000	52	420	18391	18643	1.043	Error	Error	12382	6009	0	0	12774	5869	0	0	0	0
1	18	16	""	"YOL053W"	4850	33340	90	3143	3064	706	70	86	86	100	100	0	1424	1297	421	104	114	77	98	98	0	0	0	0	0	0	0	0	0	0	0	0	0	0	0	0	0	0	0	2.328	2.510	2.399	2.729	1.476	2.517	0.928	0.000	0.000	0.000	0.000	0.000	0.000	0.000	0.000	0.000	0.000	0.000	0.000	0.000	0.000	52	420	4393	4187	1.219	Error	Error	3073	1320	0	0	2994	1193	0	0	0	0
1	19	16	"NUF2"	"YOL069W"	5040	33340	90	2949	3092	1024	67	83	86	100	100	0	2767	3022	1035	104	113	78	100	100	0	0	0	0	0	0	0	0	0	0	0	0	0	0	0	0	0	0	0	1.082	1.037	1.019	1.043	1.294	0.999	0.896	0.000	0.000	0.000	0.000	0.000	0.000	0.000	0.000	0.000	0.000	0.000	0.000	0.000	0.000	52	420	5545	5943	0.114	Error	Error	2882	2663	0	0	3025	2918	0	0	0	0
1	20	16	"ADH1"	"YOL086C"	5260	33350	100	13049	13615	7006	62	71	42	100	100	0	9112	9906	6099	103	109	51	100	100	0	0	0	0	0	0	0	0	0	0	0	0	0	0	0	0	0	0	0	1.442	1.383	1.416	1.574	1.567	1.315	0.947	0.000	0.000	0.000	0.000	0.000	0.000	0.000	0.000	0.000	0.000	0.000	0.000	0.000	0.000	80	532	21996	23356	0.528	Error	Error	12987	9009	0	0	13553	9803	0	0	0	0
1	21	16	"TPT1"	"YOL102C"	5460	33350	110	1107	1065	475	63	70	39	100	100	0	1434	1307	667	105	109	48	100	97	0	0	0	0	0	0	0	0	0	0	0	0	0	0	0	0	0	0	0	0.786	0.834	0.862	0.911	1.489	0.785	0.934	0.000	0.000	0.000	0.000	0.000	0.000	0.000	0.000	0.000	0.000	0.000	0.000	0.000	0.000	80	606	2373	2204	-0.348	Error	Error	1044	1329	0	0	1002	1202	0	0	0	0
1	1	17	"RPL33B"	"YOR234C"	1440	33530	90	1479	1463	336	54	54	12	100	100	0	9540	9125	1912	93	94	15	100	100	0	0	0	0	0	0	0	0	0	0	0	0	0	0	0	0	0	0	0	0.151	0.156	0.159	0.156	1.191	0.152	0.928	0.000	0.000	0.000	0.000	0.000	0.000	0.000	0.000	0.000	0.000	0.000	0.000	0.000	0.000	52	412	10872	10441	-2.729	Error	Error	1425	9447	0	0	1409	9032	0	0	0	0
1	2	17	"CLP1"	"YOR250C"	1650	33530	90	1570	1568	329	54	57	16	100	100	0	2111	2031	576	94	96	17	100	100	0	0	0	0	0	0	0	0	0	0	0	0	0	0	0	0	0	0	0	0.752	0.782	0.751	0.805	1.263	0.753	0.946	0.000	0.000	0.000	0.000	0.000	0.000	0.000	0.000	0.000	0.000	0.000	0.000	0.000	0.000	52	420	3533	3451	-0.412	Error	Error	1516	2017	0	0	1514	1937	0	0	0	0
1	3	17	"PNT1"	"YOR266W"	1860	33530	90	2125	2069	950	52	54	13	100	100	0	1692	2102	1489	89	91	13	100	100	0	0	0	0	0	0	0	0	0	0	0	0	0	0	0	0	0	0	0	1.293	1.002	1.242	1.153	1.736	0.846	0.681	0.000	0.000	0.000	0.000	0.000	0.000	0.000	0.000	0.000	0.000	0.000	0.000	0.000	0.000	52	420	3676	4030	0.371	Error	Error	2073	1603	0	0	2017	2013	0	0	0	0
1	4	17	""	"YOR282W"	2060	33530	90	620	582	133	51	53	15	100	100	0	750	712	205	94	96	21	100	98	0	0	0	0	0	0	0	0	0	0	0	0	0	0	0	0	0	0	0	0.867	0.859	0.834	0.922	1.426	0.829	0.920	0.000	0.000	0.000	0.000	0.000	0.000	0.000	0.000	0.000	0.000	0.000	0.000	0.000	0.000	52	414	1225	1149	-0.205	Error	Error	569	656	0	0	531	618	0	0	0	0
1	5	17	""	"YOR298W"	2240	33530	90	1963	1963	769	53	54	13	100	100	0	2299	2463	1092	95	96	15	100	100	0	0	0	0	0	0	0	0	0	0	0	0	0	0	0	0	0	0	0	0.867	0.807	0.809	0.828	1.320	0.780	0.912	0.000	0.000	0.000	0.000	0.000	0.000	0.000	0.000	0.000	0.000	0.000	0.000	0.000	0.000	52	414	4114	4278	-0.207	Error	Error	1910	2204	0	0	1910	2368	0	0	0	0
1	6	17	"SPS4"	"YOR313C"	2470	33530	90	3275	3547	2091	51	53	14	100	100	0	2872	3052	1820	92	93	14	100	100	0	0	0	0	0	0	0	0	0	0	0	0	0	0	0	0	0	0	0	1.160	1.181	1.314	1.159	1.745	1.196	0.779	0.000	0.000	0.000	0.000	0.000	0.000	0.000	0.000	0.000	0.000	0.000	0.000	0.000	0.000	52	414	6004	6456	0.214	Error	Error	3224	2780	0	0	3496	2960	0	0	0	0
1	7	17	"DFR1"	"YOR236W"	2660	33530	90	2746	2562	864	55	60	20	100	100	0	4248	3961	1349	94	100	25	100	100	0	0	0	0	0	0	0	0	0	0	0	0	0	0	0	0	0	0	0	0.648	0.648	0.653	0.656	1.238	0.615	0.931	0.000	0.000	0.000	0.000	0.000	0.000	0.000	0.000	0.000	0.000	0.000	0.000	0.000	0.000	52	414	6845	6374	-0.626	Error	Error	2691	4154	0	0	2507	3867	0	0	0	0
1	8	17	""	"YOR252W"	2860	33540	100	3061	2837	1077	60	63	20	100	100	0	4649	4200	1962	97	105	27	100	98	0	0	0	0	0	0	0	0	0	0	0	0	0	0	0	0	0	0	0	0.659	0.677	0.660	0.763	1.613	0.626	0.941	0.000	0.000	0.000	0.000	0.000	0.000	0.000	0.000	0.000	0.000	0.000	0.000	0.000	0.000	80	522	7553	6880	-0.601	Error	Error	3001	4552	0	0	2777	4103	0	0	0	0
1	9	17	""	"YOR268C"	3060	33530	90	303	307	109	63	67	24	100	96	0	443	405	164	103	111	39	94	92	0	0	0	0	0	0	0	0	0	0	0	0	0	0	0	0	0	0	0	0.706	0.808	0.767	0.825	1.586	0.703	0.775	0.000	0.000	0.000	0.000	0.000	0.000	0.000	0.000	0.000	0.000	0.000	0.000	0.000	0.000	52	414	580	546	-0.503	Error	Error	240	340	0	0	244	302	0	0	0	0
1	10	17	""	"YOR284W"	3270	33540	100	1193	1192	364	67	71	24	100	100	0	784	781	244	105	111	27	100	98	0	0	0	0	0	0	0	0	0	0	0	0	0	0	0	0	0	0	0	1.658	1.664	1.675	1.684	1.320	1.698	0.898	0.000	0.000	0.000	0.000	0.000	0.000	0.000	0.000	0.000	0.000	0.000	0.000	0.000	0.000	80	519	1805	1801	0.730	Error	Error	1126	679	0	0	1125	676	0	0	0	0
1	11	17	""	"YOR300W"	3460	33540	100	1312	1240	431	67	79	45	100	100	0	1771	1592	695	106	115	44	96	93	0	0	0	0	0	0	0	0	0	0	0	0	0	0	0	0	0	0	0	0.748	0.789	0.790	0.910	1.890	0.728	0.910	0.000	0.000	0.000	0.000	0.000	0.000	0.000	0.000	0.000	0.000	0.000	0.000	0.000	0.000	80	494	2910	2659	-0.419	Error	Error	1245	1665	0	0	1173	1486	0	0	0	0
1	12	17	""	"YOR315W"	3660	33540	100	2719	3068	1770	60	64	21	100	100	0	3362	3968	2576	99	103	22	100	97	0	0	0	0	0	0	0	0	0	0	0	0	0	0	0	0	0	0	0	0.815	0.777	0.809	0.894	1.628	0.738	0.947	0.000	0.000	0.000	0.000	0.000	0.000	0.000	0.000	0.000	0.000	0.000	0.000	0.000	0.000	80	513	5922	6877	-0.295	Error	Error	2659	3263	0	0	3008	3869	0	0	0	0
1	13	17	""	"YOR238W"	3850	33540	90	2372	2512	730	61	97	254	100	100	0	2188	2185	752	100	149	329	100	96	0	0	0	0	0	0	0	0	0	0	0	0	0	0	0	0	0	0	0	1.107	1.176	1.177	1.219	1.331	1.076	0.923	0.000	0.000	0.000	0.000	0.000	0.000	0.000	0.000	0.000	0.000	0.000	0.000	0.000	0.000	52	414	4399	4536	0.146	Error	Error	2311	2088	0	0	2451	2085	0	0	0	0
1	14	17	"SEC63"	"YOR254C"	4060	33540	100	5838	5156	2514	62	80	172	98	98	0	13454	11961	7117	100	128	252	96	96	0	0	0	0	0	0	0	0	0	0	0	0	0	0	0	0	0	0	0	0.433	0.429	0.428	0.532	2.016	0.397	0.941	0.000	0.000	0.000	0.000	0.000	0.000	0.000	0.000	0.000	0.000	0.000	0.000	0.000	0.000	80	534	19130	16955	-1.209	Error	Error	5776	13354	0	0	5094	11861	0	0	0	0
1	15	17	"VPH1"	"YOR270C"	4250	33540	90	8229	7553	2405	60	63	19	100	100	0	14708	14056	6139	102	111	70	100	100	0	0	0	0	0	0	0	0	0	0	0	0	0	0	0	0	0	0	0	0.559	0.537	0.526	0.584	1.435	0.483	0.925	0.000	0.000	0.000	0.000	0.000	0.000	0.000	0.000	0.000	0.000	0.000	0.000	0.000	0.000	52	414	22775	21447	-0.838	Error	Error	8169	14606	0	0	7493	13954	0	0	0	0
1	16	17	""	"YOR286W"	4460	33550	100	4886	4426	1573	60	66	32	100	100	0	7794	7139	2646	101	114	72	100	100	0	0	0	0	0	0	0	0	0	0	0	0	0	0	0	0	0	0	0	0.627	0.620	0.605	0.619	1.335	0.607	0.942	0.000	0.000	0.000	0.000	0.000	0.000	0.000	0.000	0.000	0.000	0.000	0.000	0.000	0.000	80	527	12519	11404	-0.673	Error	Error	4826	7693	0	0	4366	7038	0	0	0	0
1	17	17	""	"YOR302W"	4660	33550	100	1615	1529	710	60	64	30	100	100	0	1176	1320	900	100	108	44	100	96	0	0	0	0	0	0	0	0	0	0	0	0	0	0	0	0	0	0	0	1.445	1.204	1.480	1.360	1.684	1.064	0.647	0.000	0.000	0.000	0.000	0.000	0.000	0.000	0.000	0.000	0.000	0.000	0.000	0.000	0.000	80	518	2631	2689	0.531	Error	Error	1555	1076	0	0	1469	1220	0	0	0	0
1	18	17	"FAA1"	"YOR317W"	4860	33550	100	6092	5558	1736	58	61	16	100	100	0	5170	4547	1850	99	100	16	100	98	0	0	0	0	0	0	0	0	0	0	0	0	0	0	0	0	0	0	0	1.190	1.237	1.201	1.367	1.703	1.185	0.944	0.000	0.000	0.000	0.000	0.000	0.000	0.000	0.000	0.000	0.000	0.000	0.000	0.000	0.000	80	500	11105	9948	0.251	Error	Error	6034	5071	0	0	5500	4448	0	0	0	0
1	19	17	""	"YOR240W"	5040	33550	100	3505	3408	1184	62	67	25	100	100	0	6162	5649	2525	102	108	37	98	98	0	0	0	0	0	0	0	0	0	0	0	0	0	0	0	0	0	0	0	0.568	0.603	0.596	0.711	1.891	0.561	0.938	0.000	0.000	0.000	0.000	0.000	0.000	0.000	0.000	0.000	0.000	0.000	0.000	0.000	0.000	80	515	9503	8893	-0.816	Error	Error	3443	6060	0	0	3346	5547	0	0	0	0
1	20	17	""	"YOR256C"	5260	33550	100	2761	2686	779	60	66	25	100	100	0	2809	2775	930	104	112	37	100	100	0	0	0	0	0	0	0	0	0	0	0	0	0	0	0	0	0	0	0	0.999	0.983	0.972	1.015	1.364	0.961	0.928	0.000	0.000	0.000	0.000	0.000	0.000	0.000	0.000	0.000	0.000	0.000	0.000	0.000	0.000	80	510	5406	5297	-0.002	Error	Error	2701	2705	0	0	2626	2671	0	0	0	0
1	21	17	"YTM1"	"YOR272W"	5450	33550	100	1636	1648	633	62	64	17	100	100	0	5021	5001	1941	104	109	25	100	100	0	0	0	0	0	0	0	0	0	0	0	0	0	0	0	0	0	0	0	0.320	0.324	0.318	0.318	1.445	0.321	0.931	0.000	0.000	0.000	0.000	0.000	0.000	0.000	0.000	0.000	0.000	0.000	0.000	0.000	0.000	80	512	6491	6483	-1.643	Error	Error	1574	4917	0	0	1586	4897	0	0	0	0
1	1	18	"MPD1"	"YOR288C"	1460	33730	90	2061	2148	516	53	56	15	100	100	0	3446	3467	811	93	95	19	100	100	0	0	0	0	0	0	0	0	0	0	0	0	0	0	0	0	0	0	0	0.599	0.621	0.624	0.622	1.160	0.615	0.928	0.000	0.000	0.000	0.000	0.000	0.000	0.000	0.000	0.000	0.000	0.000	0.000	0.000	0.000	52	420	5361	5469	-0.740	Error	Error	2008	3353	0	0	2095	3374	0	0	0	0
1	2	18	""	"YOR304C-A"	1650	33730	90	1996	1708	610	57	59	16	100	100	0	3264	2649	1177	95	98	26	100	100	0	0	0	0	0	0	0	0	0	0	0	0	0	0	0	0	0	0	0	0.612	0.646	0.644	0.720	1.636	0.595	0.935	0.000	0.000	0.000	0.000	0.000	0.000	0.000	0.000	0.000	0.000	0.000	0.000	0.000	0.000	52	420	5108	4205	-0.709	Error	Error	1939	3169	0	0	1651	2554	0	0	0	0
1	3	18	"HSH49"	"YOR319W"	1850	33730	100	3460	3113	1540	59	64	23	100	100	0	4317	3840	1877	95	101	30	98	98	0	0	0	0	0	0	0	0	0	0	0	0	0	0	0	0	0	0	0	0.806	0.815	0.830	0.854	1.587	0.829	0.938	0.000	0.000	0.000	0.000	0.000	0.000	0.000	0.000	0.000	0.000	0.000	0.000	0.000	0.000	80	536	7623	6799	-0.312	Error	Error	3401	4222	0	0	3054	3745	0	0	0	0
1	4	18	"GRE1"	"YPL223C"	2050	33730	90	3073	2913	708	60	78	98	100	100	0	405	371	126	99	106	33	94	90	0	0	0	0	0	0	0	0	0	0	0	0	0	0	0	0	0	0	0	9.846	10.489	10.417	12.055	1.768	10.348	0.857	0.000	0.000	0.000	0.000	0.000	0.000	0.000	0.000	0.000	0.000	0.000	0.000	0.000	0.000	52	420	3319	3125	3.300	Error	Error	3013	306	0	0	2853	272	0	0	0	0
1	5	18	"YAR1"	"YPL239W"	2260	33730	90	6166	5759	1815	56	61	22	100	100	0	7641	7136	2536	94	98	22	100	100	0	0	0	0	0	0	0	0	0	0	0	0	0	0	0	0	0	0	0	0.810	0.810	0.810	0.839	1.314	0.770	0.948	0.000	0.000	0.000	0.000	0.000	0.000	0.000	0.000	0.000	0.000	0.000	0.000	0.000	0.000	52	420	13657	12745	-0.305	Error	Error	6110	7547	0	0	5703	7042	0	0	0	0
1	6	18	"BBP1"	"YPL255W"	2470	33730	90	1334	1305	348	57	61	26	100	100	0	2097	1949	687	94	98	30	100	100	0	0	0	0	0	0	0	0	0	0	0	0	0	0	0	0	0	0	0	0.638	0.673	0.678	0.701	1.350	0.644	0.922	0.000	0.000	0.000	0.000	0.000	0.000	0.000	0.000	0.000	0.000	0.000	0.000	0.000	0.000	52	406	3280	3103	-0.649	Error	Error	1277	2003	0	0	1248	1855	0	0	0	0
1	7	18	"ATP15"	"YPL271W"	2640	33730	90	6508	7037	3086	58	58	15	100	100	0	4884	5078	2740	92	94	17	100	100	0	0	0	0	0	0	0	0	0	0	0	0	0	0	0	0	0	0	0	1.346	1.400	1.417	1.538	1.402	1.300	0.935	0.000	0.000	0.000	0.000	0.000	0.000	0.000	0.000	0.000	0.000	0.000	0.000	0.000	0.000	52	406	11242	11965	0.429	Error	Error	6450	4792	0	0	6979	4986	0	0	0	0
1	8	18	""	"YPR004C"	2840	33730	90	5630	5413	1573	57	60	19	100	100	0	8652	8486	2782	95	103	90	100	100	0	0	0	0	0	0	0	0	0	0	0	0	0	0	0	0	0	0	0	0.651	0.638	0.613	0.652	1.277	0.607	0.944	0.000	0.000	0.000	0.000	0.000	0.000	0.000	0.000	0.000	0.000	0.000	0.000	0.000	0.000	52	415	14130	13747	-0.619	Error	Error	5573	8557	0	0	5356	8391	0	0	0	0
1	9	18	"ATP20"	"YPR020W"	3040	33730	90	20218	17965	6571	62	65	22	100	100	0	15385	13911	6043	100	103	26	100	100	0	0	0	0	0	0	0	0	0	0	0	0	0	0	0	0	0	0	0	1.319	1.296	1.280	1.367	1.367	1.210	0.937	0.000	0.000	0.000	0.000	0.000	0.000	0.000	0.000	0.000	0.000	0.000	0.000	0.000	0.000	52	420	35441	31714	0.399	Error	Error	20156	15285	0	0	17903	13811	0	0	0	0
1	10	18	""	"YPL225W"	3260	33730	90	31122	28371	11236	69	80	60	100	100	0	11459	10327	4492	105	118	124	100	100	0	0	0	0	0	0	0	0	0	0	0	0	0	0	0	0	0	0	0	2.735	2.769	2.653	2.863	1.296	2.694	0.955	0.000	0.000	0.000	0.000	0.000	0.000	0.000	0.000	0.000	0.000	0.000	0.000	0.000	0.000	52	414	42407	38524	1.452	Error	Error	31053	11354	0	0	28302	10222	0	0	0	0
1	11	18	"CIN2"	"YPL241C"	3470	33740	120	784	758	432	68	84	62	92	85	0	1644	1477	955	106	125	110	86	83	0	0	0	0	0	0	0	0	0	0	0	0	0	0	0	0	0	0	0	0.466	0.503	0.478	0.610	1.955	0.451	0.837	0.000	0.000	0.000	0.000	0.000	0.000	0.000	0.000	0.000	0.000	0.000	0.000	0.000	0.000	120	671	2254	2061	-1.103	Error	Error	716	1538	0	0	690	1371	0	0	0	0
1	12	18	""	"YPL257W"	3660	33740	100	1353	1240	490	61	69	34	100	100	0	1076	994	422	99	110	48	98	97	0	0	0	0	0	0	0	0	0	0	0	0	0	0	0	0	0	0	0	1.322	1.317	1.318	1.403	1.404	1.299	0.930	0.000	0.000	0.000	0.000	0.000	0.000	0.000	0.000	0.000	0.000	0.000	0.000	0.000	0.000	80	496	2269	2074	0.403	Error	Error	1292	977	0	0	1179	895	0	0	0	0
1	13	18	""	"YPL273W"	3860	33740	100	313	464	399	57	60	21	98	93	0	707	1232	1337	94	96	17	96	95	0	0	0	0	0	0	0	0	0	0	0	0	0	0	0	0	0	0	0	0.418	0.358	0.423	0.479	2.745	0.295	0.827	0.000	0.000	0.000	0.000	0.000	0.000	0.000	0.000	0.000	0.000	0.000	0.000	0.000	0.000	80	534	869	1545	-1.260	Error	Error	256	613	0	0	407	1138	0	0	0	0
1	14	18	"ICL2"	"YPR006C"	4060	33740	90	1444	1419	258	58	60	15	100	100	0	752	752	307	94	96	18	100	100	0	0	0	0	0	0	0	0	0	0	0	0	0	0	0	0	0	0	0	2.106	2.068	2.163	2.224	1.507	1.960	0.769	0.000	0.000	0.000	0.000	0.000	0.000	0.000	0.000	0.000	0.000	0.000	0.000	0.000	0.000	52	420	2044	2019	1.075	Error	Error	1386	658	0	0	1361	658	0	0	0	0
1	15	18	""	"YPR022C"	4260	33740	80	1276	1294	737	59	60	16	100	100	0	1576	2232	1583	94	96	20	100	100	0	0	0	0	0	0	0	0	0	0	0	0	0	0	0	0	0	0	0	0.821	0.578	0.619	0.660	1.618	0.501	0.821	0.000	0.000	0.000	0.000	0.000	0.000	0.000	0.000	0.000	0.000	0.000	0.000	0.000	0.000	52	340	2699	3373	-0.284	Error	Error	1217	1482	0	0	1235	2138	0	0	0	0
1	16	18	"ALG5"	"YPL227C"	4450	33740	90	3613	3593	780	57	59	15	100	100	0	4442	4448	1094	96	98	16	100	100	0	0	0	0	0	0	0	0	0	0	0	0	0	0	0	0	0	0	0	0.818	0.813	0.776	0.822	1.272	0.780	0.934	0.000	0.000	0.000	0.000	0.000	0.000	0.000	0.000	0.000	0.000	0.000	0.000	0.000	0.000	52	414	7902	7888	-0.289	Error	Error	3556	4346	0	0	3536	4352	0	0	0	0
1	17	18	"SRP68"	"YPL243W"	4660	33740	90	4293	4424	1024	60	62	20	100	100	0	6407	6548	1984	97	102	23	100	100	0	0	0	0	0	0	0	0	0	0	0	0	0	0	0	0	0	0	0	0.671	0.676	0.663	0.696	1.256	0.655	0.946	0.000	0.000	0.000	0.000	0.000	0.000	0.000	0.000	0.000	0.000	0.000	0.000	0.000	0.000	52	414	10543	10815	-0.576	Error	Error	4233	6310	0	0	4364	6451	0	0	0	0
1	18	18	"APM1"	"YPL259C"	4860	33750	100	1431	1425	533	59	64	26	100	100	0	1929	1811	762	99	106	35	100	100	0	0	0	0	0	0	0	0	0	0	0	0	0	0	0	0	0	0	0	0.750	0.798	0.798	0.853	1.456	0.748	0.934	0.000	0.000	0.000	0.000	0.000	0.000	0.000	0.000	0.000	0.000	0.000	0.000	0.000	0.000	80	527	3202	3078	-0.416	Error	Error	1372	1830	0	0	1366	1712	0	0	0	0
1	19	18	""	"YPL275W"	5050	33740	90	391	396	108	60	64	21	100	100	0	574	555	196	100	106	26	100	96	0	0	0	0	0	0	0	0	0	0	0	0	0	0	0	0	0	0	0	0.698	0.738	0.727	0.810	1.649	0.666	0.874	0.000	0.000	0.000	0.000	0.000	0.000	0.000	0.000	0.000	0.000	0.000	0.000	0.000	0.000	52	408	805	791	-0.518	Error	Error	331	474	0	0	336	455	0	0	0	0
1	20	18	""	"YPR008W"	5260	33750	100	2193	2235	1198	58	60	16	100	100	0	1639	1979	1168	102	103	18	100	100	0	0	0	0	0	0	0	0	0	0	0	0	0	0	0	0	0	0	0	1.389	1.160	1.124	1.223	1.414	1.117	0.938	0.000	0.000	0.000	0.000	0.000	0.000	0.000	0.000	0.000	0.000	0.000	0.000	0.000	0.000	80	532	3672	4054	0.474	Error	Error	2135	1537	0	0	2177	1877	0	0	0	0
1	21	18	"YME1"	"YPR024W"	5460	33750	100	3335	3158	1543	61	63	19	100	100	0	3497	3634	2027	99	102	21	100	100	0	0	0	0	0	0	0	0	0	0	0	0	0	0	0	0	0	0	0	0.964	0.876	0.847	0.923	1.457	0.836	0.936	0.000	0.000	0.000	0.000	0.000	0.000	0.000	0.000	0.000	0.000	0.000	0.000	0.000	0.000	80	525	6672	6632	-0.054	Error	Error	3274	3398	0	0	3097	3535	0	0	0	0
1	1	19	""	"YPL229W"	1460	33930	100	3484	3430	1692	52	54	14	100	100	0	5337	4438	2386	92	92	13	98	97	0	0	0	0	0	0	0	0	0	0	0	0	0	0	0	0	0	0	0	0.654	0.777	0.777	0.881	1.831	0.744	0.929	0.000	0.000	0.000	0.000	0.000	0.000	0.000	0.000	0.000	0.000	0.000	0.000	0.000	0.000	80	532	8677	7724	-0.612	Error	Error	3432	5245	0	0	3378	4346	0	0	0	0
1	2	19	""	"YPL245W"	1640	33930	80	2118	2089	502	56	59	17	100	100	0	5561	5217	1448	95	97	19	100	100	0	0	0	0	0	0	0	0	0	0	0	0	0	0	0	0	0	0	0	0.377	0.397	0.381	0.402	1.236	0.370	0.933	0.000	0.000	0.000	0.000	0.000	0.000	0.000	0.000	0.000	0.000	0.000	0.000	0.000	0.000	52	334	7528	7155	-1.406	Error	Error	2062	5466	0	0	2033	5122	0	0	0	0
1	3	19	""	"YPL261C"	1840	33930	90	751	708	190	56	58	15	100	100	0	601	559	197	94	96	18	100	100	0	0	0	0	0	0	0	0	0	0	0	0	0	0	0	0	0	0	0	1.371	1.402	1.421	1.512	1.469	1.349	0.911	0.000	0.000	0.000	0.000	0.000	0.000	0.000	0.000	0.000	0.000	0.000	0.000	0.000	0.000	52	420	1202	1117	0.455	Error	Error	695	507	0	0	652	465	0	0	0	0
1	4	19	""	"YPL277C"	2070	33930	90	981	979	204	56	62	40	100	100	0	1149	1072	304	93	97	47	100	100	0	0	0	0	0	0	0	0	0	0	0	0	0	0	0	0	0	0	0	0.876	0.943	0.894	0.984	1.281	0.925	0.921	0.000	0.000	0.000	0.000	0.000	0.000	0.000	0.000	0.000	0.000	0.000	0.000	0.000	0.000	52	420	1981	1902	-0.191	Error	Error	925	1056	0	0	923	979	0	0	0	0
1	5	19	"RPA135"	"YPR010C"	2270	33930	90	15751	14373	5365	54	65	110	100	100	0	9390	8481	2453	94	95	17	100	100	0	0	0	0	0	0	0	0	0	0	0	0	0	0	0	0	0	0	0	1.689	1.707	1.724	1.629	1.557	1.988	0.830	0.000	0.000	0.000	0.000	0.000	0.000	0.000	0.000	0.000	0.000	0.000	0.000	0.000	0.000	52	414	24993	22706	0.756	Error	Error	15697	9296	0	0	14319	8387	0	0	0	0
1	6	19	"ATH1"	"YPR026W"	2450	33930	90	2601	2451	702	56	58	15	100	100	0	1929	1804	609	95	96	17	100	100	0	0	0	0	0	0	0	0	0	0	0	0	0	0	0	0	0	0	0	1.388	1.401	1.371	1.441	1.306	1.390	0.938	0.000	0.000	0.000	0.000	0.000	0.000	0.000	0.000	0.000	0.000	0.000	0.000	0.000	0.000	52	414	4379	4104	0.473	Error	Error	2545	1834	0	0	2395	1709	0	0	0	0
1	7	19	"SEC7"	"YDR170C"	2660	33930	60	162	245	175	54	54	12	100	100	0	216	567	658	91	92	15	87	78	0	0	0	0	0	0	0	0	0	0	0	0	0	0	0	0	0	0	0	0.864	0.401	0.676	0.662	2.556	0.267	0.763	0.000	0.000	0.000	0.000	0.000	0.000	0.000	0.000	0.000	0.000	0.000	0.000	0.000	0.000	32	176	233	667	-0.211	Error	Error	108	125	0	0	191	476	0	0	0	0
1	8	19	"CFT1"	"YDR301W"	2830	33930	60	377	487	396	54	55	12	100	90	0	826	1457	1629	91	93	13	87	84	0	0	0	0	0	0	0	0	0	0	0	0	0	0	0	0	0	0	0	0.439	0.317	0.515	0.567	2.884	0.229	0.689	0.000	0.000	0.000	0.000	0.000	0.000	0.000	0.000	0.000	0.000	0.000	0.000	0.000	0.000	32	176	1058	1799	-1.186	Error	Error	323	735	0	0	433	1366	0	0	0	0
1	9	19	"YRF1-1"	"YDR545W"	3050	33950	50	874	899	421	56	77	125	100	91	0	2950	2908	1164	91	199	653	91	91	0	0	0	0	0	0	0	0	0	0	0	0	0	0	0	0	0	0	0	0.286	0.299	0.298	0.338	2.736	0.250	0.803	0.000	0.000	0.000	0.000	0.000	0.000	0.000	0.000	0.000	0.000	0.000	0.000	0.000	0.000	12	104	3677	3660	-1.805	Error	Error	818	2859	0	0	843	2817	0	0	0	0
1	10	19	""	"YEL007W"	3260	33940	60	295	526	480	51	54	13	96	90	0	882	1855	1941	88	89	13	93	87	0	0	0	0	0	0	0	0	0	0	0	0	0	0	0	0	0	0	0	0.307	0.269	0.419	0.458	3.272	0.220	0.763	0.000	0.000	0.000	0.000	0.000	0.000	0.000	0.000	0.000	0.000	0.000	0.000	0.000	0.000	32	176	1038	2242	-1.702	Error	Error	244	794	0	0	475	1767	0	0	0	0
1	11	19	"SWI4"	"YER111C"	3460	33940	60	355	381	308	53	54	13	87	81	0	1045	1576	1525	89	95	43	68	65	0	0	0	0	0	0	0	0	0	0	0	0	0	0	0	0	0	0	0	0.316	0.221	0.203	0.269	3.272	0.186	0.772	0.000	0.000	0.000	0.000	0.000	0.000	0.000	0.000	0.000	0.000	0.000	0.000	0.000	0.000	32	176	1258	1815	-1.662	Error	Error	302	956	0	0	328	1487	0	0	0	0
1	12	19	""	"YER160C"	3650	33940	70	394	510	415	53	54	13	96	93	0	1354	1574	1585	90	92	17	84	84	0	0	0	0	0	0	0	0	0	0	0	0	0	0	0	0	0	0	0	0.270	0.308	0.421	0.539	3.625	0.217	0.623	0.000	0.000	0.000	0.000	0.000	0.000	0.000	0.000	0.000	0.000	0.000	0.000	0.000	0.000	32	236	1605	1941	-1.890	Error	Error	341	1264	0	0	457	1484	0	0	0	0
1	13	19	"ESP1"	"YGR098C"	3840	33940	60	321	434	376	53	54	12	100	100	0	674	1577	1755	91	91	14	100	90	0	0	0	0	0	0	0	0	0	0	0	0	0	0	0	0	0	0	0	0.460	0.256	0.506	0.540	3.388	0.196	0.714	0.000	0.000	0.000	0.000	0.000	0.000	0.000	0.000	0.000	0.000	0.000	0.000	0.000	0.000	32	176	851	1867	-1.121	Error	Error	268	583	0	0	381	1486	0	0	0	0
1	14	19	"YOR1"	"YGR281W"	4050	33940	60	274	483	421	55	55	12	96	90	0	422	1536	1833	91	91	14	90	87	0	0	0	0	0	0	0	0	0	0	0	0	0	0	0	0	0	0	0	0.662	0.296	0.524	0.682	3.636	0.220	0.749	0.000	0.000	0.000	0.000	0.000	0.000	0.000	0.000	0.000	0.000	0.000	0.000	0.000	0.000	32	176	550	1873	-0.596	Error	Error	219	331	0	0	428	1445	0	0	0	0
1	15	19	"RIM101"	"YHL027W"	4260	33940	60	251	481	474	53	56	18	96	87	0	789	1537	1718	92	94	26	78	65	0	0	0	0	0	0	0	0	0	0	0	0	0	0	0	0	0	0	0	0.284	0.296	0.413	0.507	3.212	0.262	0.791	0.000	0.000	0.000	0.000	0.000	0.000	0.000	0.000	0.000	0.000	0.000	0.000	0.000	0.000	32	176	895	1873	-1.816	Error	Error	198	697	0	0	428	1445	0	0	0	0
1	16	19	""	"YHL035C"	4460	33940	70	460	523	436	54	56	13	100	93	0	1013	1571	1715	94	95	16	93	87	0	0	0	0	0	0	0	0	0	0	0	0	0	0	0	0	0	0	0	0.442	0.318	0.508	0.626	2.917	0.236	0.794	0.000	0.000	0.000	0.000	0.000	0.000	0.000	0.000	0.000	0.000	0.000	0.000	0.000	0.000	32	236	1325	1946	-1.179	Error	Error	406	919	0	0	469	1477	0	0	0	0
1	17	19	"MIP6"	"YHR015W"	4660	33940	60	347	489	424	53	56	19	93	87	0	937	1506	1637	95	97	22	96	84	0	0	0	0	0	0	0	0	0	0	0	0	0	0	0	0	0	0	0	0.349	0.309	0.511	0.519	2.497	0.244	0.739	0.000	0.000	0.000	0.000	0.000	0.000	0.000	0.000	0.000	0.000	0.000	0.000	0.000	0.000	32	176	1136	1847	-1.518	Error	Error	294	842	0	0	436	1411	0	0	0	0
1	18	19	"RPN1"	"YHR027C"	4860	33950	60	354	446	361	52	53	12	93	87	0	1096	1390	1328	93	94	12	93	90	0	0	0	0	0	0	0	0	0	0	0	0	0	0	0	0	0	0	0	0.301	0.304	0.455	0.456	2.598	0.239	0.763	0.000	0.000	0.000	0.000	0.000	0.000	0.000	0.000	0.000	0.000	0.000	0.000	0.000	0.000	32	176	1305	1691	-1.732	Error	Error	302	1003	0	0	394	1297	0	0	0	0
1	19	19	"VTH1"	"YIL173W"	5060	33950	70	385	484	369	54	54	13	100	100	0	1142	1427	1359	96	96	14	93	90	0	0	0	0	0	0	0	0	0	0	0	0	0	0	0	0	0	0	0	0.316	0.323	0.468	0.511	2.454	0.264	0.825	0.000	0.000	0.000	0.000	0.000	0.000	0.000	0.000	0.000	0.000	0.000	0.000	0.000	0.000	32	236	1377	1761	-1.660	Error	Error	331	1046	0	0	430	1331	0	0	0	0
1	20	19	"CIS3"	"YJL158C"	5260	33950	60	404	534	397	53	56	13	100	93	0	899	1448	1496	96	99	16	87	78	0	0	0	0	0	0	0	0	0	0	0	0	0	0	0	0	0	0	0	0.437	0.356	0.384	0.589	3.205	0.254	0.699	0.000	0.000	0.000	0.000	0.000	0.000	0.000	0.000	0.000	0.000	0.000	0.000	0.000	0.000	32	176	1154	1833	-1.194	Error	Error	351	803	0	0	481	1352	0	0	0	0
1	21	19	""	"YJR029W"	5430	33950	50	433	523	444	56	57	16	91	91	0	614	1775	1987	96	105	77	66	66	0	0	0	0	0	0	0	0	0	0	0	0	0	0	0	0	0	0	0	0.728	0.278	0.259	0.577	6.063	0.207	0.818	0.000	0.000	0.000	0.000	0.000	0.000	0.000	0.000	0.000	0.000	0.000	0.000	0.000	0.000	12	104	895	2146	-0.458	Error	Error	377	518	0	0	467	1679	0	0	0	0
1	1	20	""	"YKL215C"	1450	34130	70	292	610	579	51	53	15	96	84	0	1428	1920	2071	90	91	20	90	84	0	0	0	0	0	0	0	0	0	0	0	0	0	0	0	0	0	0	0	0.180	0.305	0.418	0.554	3.244	0.266	0.850	0.000	0.000	0.000	0.000	0.000	0.000	0.000	0.000	0.000	0.000	0.000	0.000	0.000	0.000	32	236	1579	2389	-2.473	Error	Error	241	1338	0	0	559	1830	0	0	0	0
1	2	20	""	"YLL034C"	1660	34140	60	342	587	593	51	51	12	96	93	0	640	1919	2250	88	88	14	96	96	0	0	0	0	0	0	0	0	0	0	0	0	0	0	0	0	0	0	0	0.527	0.293	0.417	0.516	3.025	0.244	0.779	0.000	0.000	0.000	0.000	0.000	0.000	0.000	0.000	0.000	0.000	0.000	0.000	0.000	0.000	32	176	843	2367	-0.924	Error	Error	291	552	0	0	536	1831	0	0	0	0
1	3	20	""	"YLR024C"	1860	34130	80	180	466	495	51	53	14	92	84	0	343	1633	2159	88	89	14	80	75	0	0	0	0	0	0	0	0	0	0	0	0	0	0	0	0	0	0	0	0.506	0.269	0.479	0.586	3.802	0.215	0.778	0.000	0.000	0.000	0.000	0.000	0.000	0.000	0.000	0.000	0.000	0.000	0.000	0.000	0.000	52	340	384	1960	-0.983	Error	Error	129	255	0	0	415	1545	0	0	0	0
1	4	20	"ESC1"	"YMR219W"	2060	34140	60	433	531	435	52	54	17	96	87	0	713	1799	2032	90	90	13	87	84	0	0	0	0	0	0	0	0	0	0	0	0	0	0	0	0	0	0	0	0.612	0.280	0.380	0.457	2.724	0.211	0.777	0.000	0.000	0.000	0.000	0.000	0.000	0.000	0.000	0.000	0.000	0.000	0.000	0.000	0.000	32	176	1004	2188	-0.709	Error	Error	381	623	0	0	479	1709	0	0	0	0
1	5	20	""	"YMR247C"	2260	34140	70	312	504	535	51	52	15	90	87	0	562	1559	1955	87	89	30	87	71	0	0	0	0	0	0	0	0	0	0	0	0	0	0	0	0	0	0	0	0.549	0.308	0.366	0.444	2.493	0.261	0.879	0.000	0.000	0.000	0.000	0.000	0.000	0.000	0.000	0.000	0.000	0.000	0.000	0.000	0.000	32	236	736	1925	-0.864	Error	Error	261	475	0	0	453	1472	0	0	0	0
1	6	20	"YKU70"	"YMR284W"	2440	34140	60	190	378	378	52	53	12	96	87	0	479	1290	1724	87	89	15	93	78	0	0	0	0	0	0	0	0	0	0	0	0	0	0	0	0	0	0	0	0.352	0.271	0.363	0.513	3.124	0.210	0.821	0.000	0.000	0.000	0.000	0.000	0.000	0.000	0.000	0.000	0.000	0.000	0.000	0.000	0.000	32	176	530	1529	-1.506	Error	Error	138	392	0	0	326	1203	0	0	0	0
1	7	20	""	"YNL008C"	2650	34140	70	312	505	471	50	52	12	96	96	0	351	1519	2043	87	89	14	90	84	0	0	0	0	0	0	0	0	0	0	0	0	0	0	0	0	0	0	0	0.992	0.318	0.857	0.733	3.141	0.224	0.721	0.000	0.000	0.000	0.000	0.000	0.000	0.000	0.000	0.000	0.000	0.000	0.000	0.000	0.000	32	236	526	1887	-0.011	Error	Error	262	264	0	0	455	1432	0	0	0	0
1	8	20	"POL1"	"YNL102W"	2870	34140	60	342	619	577	53	55	12	96	87	0	1537	2158	2148	88	89	15	90	84	0	0	0	0	0	0	0	0	0	0	0	0	0	0	0	0	0	0	0	0.199	0.273	0.346	0.452	3.564	0.237	0.794	0.000	0.000	0.000	0.000	0.000	0.000	0.000	0.000	0.000	0.000	0.000	0.000	0.000	0.000	32	176	1738	2636	-2.326	Error	Error	289	1449	0	0	566	2070	0	0	0	0
1	9	20	"SIN3"	"YOL004W"	3060	34130	80	228	492	568	52	53	12	84	69	0	264	1663	2300	89	89	14	86	73	0	0	0	0	0	0	0	0	0	0	0	0	0	0	0	0	0	0	0	1.006	0.280	0.335	0.417	3.393	0.235	0.827	0.000	0.000	0.000	0.000	0.000	0.000	0.000	0.000	0.000	0.000	0.000	0.000	0.000	0.000	52	326	351	2014	0.008	Error	Error	176	175	0	0	440	1574	0	0	0	0
1	10	20	"EMPTY"	"EMPTY"	3250	34130	150	52	53	15	52	53	12	15	5	0	89	89	14	89	89	13	15	5	0	0	0	0	0	0	0	0	0	0	0	0	0	0	0	0	0	0	0	0.000	100000.000	1.000	0.835	3.865	0.887	0.002	0.000	0.000	0.000	0.000	0.000	0.000	0.000	0.000	0.000	0.000	0.000	0.000	0.000	0.000	156	956	0	1	Error	Error	Error	0	0	0	0	1	0	0	0	-75	0
1	11	20	"EMPTY"	"EMPTY"	3450	34130	150	52	52	12	52	53	12	12	1	0	88	88	12	89	90	14	9	1	0	0	0	0	0	0	0	0	0	0	0	0	0	0	0	0	0	0	0	0.000	0.000	1.000	0.949	3.066	0.415	0.006	0.000	0.000	0.000	0.000	0.000	0.000	0.000	0.000	0.000	0.000	0.000	0.000	0.000	0.000	156	895	-1	-1	Error	Error	Error	0	-1	0	0	0	-1	0	0	-75	0
1	12	20	"EMPTY"	"EMPTY"	3650	34130	150	53	53	11	55	60	21	1	0	0	89	88	14	92	98	26	0	0	0	0	0	0	0	0	0	0	0	0	0	0	0	0	0	0	0	0	0	0.667	0.500	1.000	0.955	3.647	0.233	0.007	0.000	0.000	0.000	0.000	0.000	0.000	0.000	0.000	0.000	0.000	0.000	0.000	0.000	0.000	156	894	-5	-6	-0.585	Error	Error	-2	-3	0	0	-2	-4	0	0	-75	0
1	13	20	"EMPTY"	"EMPTY"	3850	34130	150	52	53	11	54	59	21	3	0	0	90	89	13	92	98	27	0	0	0	0	0	0	0	0	0	0	0	0	0	0	0	0	0	0	0	0	0	1.000	0.333	0.750	0.748	3.502	0.182	0.007	0.000	0.000	0.000	0.000	0.000	0.000	0.000	0.000	0.000	0.000	0.000	0.000	0.000	0.000	156	896	-4	-4	0.000	Error	Error	-2	-2	0	0	-1	-3	0	0	-75	0
1	14	20	"EMPTY"	"EMPTY"	4050	34140	150	53	52	10	52	53	11	14	1	0	89	90	14	89	90	13	20	2	0	0	0	0	0	0	0	0	0	0	0	0	0	0	0	0	0	0	0	100000.000	0.000	1.000	0.904	3.645	0.103	0.002	0.000	0.000	0.000	0.000	0.000	0.000	0.000	0.000	0.000	0.000	0.000	0.000	0.000	0.000	156	904	1	1	16.610	Error	Error	1	0	0	0	0	1	0	0	-75	0
1	15	20	"EMPTY"	"EMPTY"	4250	34140	150	51	51	11	53	54	15	4	0	0	93	92	14	91	91	13	14	5	0	0	0	0	0	0	0	0	0	0	0	0	0	0	0	0	0	0	0	-1.000	-2.000	0.914	0.842	3.790	10.632	0.001	0.000	0.000	0.000	0.000	0.000	0.000	0.000	0.000	0.000	0.000	0.000	0.000	0.000	0.000	156	905	0	-1	Error	Error	Error	-2	2	0	0	-2	1	0	0	-75	0
1	16	20	"EMPTY"	"EMPTY"	4450	34140	150	51	51	11	53	54	15	5	0	0	88	90	14	92	93	15	10	1	0	0	0	0	0	0	0	0	0	0	0	0	0	0	0	0	0	0	0	0.500	1.000	0.938	0.777	3.734	1.589	0.010	0.000	0.000	0.000	0.000	0.000	0.000	0.000	0.000	0.000	0.000	0.000	0.000	0.000	0.000	156	905	-6	-4	-1.000	Error	Error	-2	-4	0	0	-2	-2	0	0	-75	0
1	17	20	"EMPTY"	"EMPTY"	4650	34140	150	52	52	11	52	53	14	10	0	0	91	91	12	92	93	16	8	1	0	0	0	0	0	0	0	0	0	0	0	0	0	0	0	0	0	0	0	0.000	0.000	1.000	0.931	3.141	9.599	0.001	0.000	0.000	0.000	0.000	0.000	0.000	0.000	0.000	0.000	0.000	0.000	0.000	0.000	0.000	156	905	-1	-1	Error	Error	Error	0	-1	0	0	0	-1	0	0	-75	0
1	18	20	"EMPTY"	"EMPTY"	4850	34140	150	53	54	12	52	53	14	15	1	0	91	93	14	93	93	15	11	4	0	0	0	0	0	0	0	0	0	0	0	0	0	0	0	0	0	0	0	-0.500	100000.000	1.063	0.987	4.290	4.610	0.001	0.000	0.000	0.000	0.000	0.000	0.000	0.000	0.000	0.000	0.000	0.000	0.000	0.000	0.000	156	896	-1	2	Error	Error	Error	1	-2	0	0	2	0	0	0	-75	0
1	19	20	"EMPTY"	"EMPTY"	5050	34140	150	52	52	13	53	54	13	10	1	0	91	93	15	93	94	14	10	2	0	0	0	0	0	0	0	0	0	0	0	0	0	0	0	0	0	0	0	0.500	100000.000	1.036	0.851	3.326	0.520	0.023	0.000	0.000	0.000	0.000	0.000	0.000	0.000	0.000	0.000	0.000	0.000	0.000	0.000	0.000	156	895	-3	-1	-1.000	Error	Error	-1	-2	0	0	-1	0	0	0	-75	0
1	20	20	"EMPTY"	"EMPTY"	5250	34140	150	56	56	13	53	54	13	19	3	0	93	94	14	93	94	14	17	3	0	0	0	0	0	0	0	0	0	0	0	0	0	0	0	0	0	0	0	100000.000	3.000	1.000	0.927	3.257	0.576	0.041	0.000	0.000	0.000	0.000	0.000	0.000	0.000	0.000	0.000	0.000	0.000	0.000	0.000	0.000	156	895	3	4	16.610	Error	Error	3	0	0	0	3	1	0	0	-75	0
1	21	20	"EMPTY"	"EMPTY"	5450	34140	150	53	55	21	52	54	13	19	6	0	94	97	25	94	95	14	19	3	0	0	0	0	0	0	0	0	0	0	0	0	0	0	0	0	0	0	0	100000.000	1.000	0.786	0.792	3.725	0.011	0.001	0.000	0.000	0.000	0.000	0.000	0.000	0.000	0.000	0.000	0.000	0.000	0.000	0.000	0.000	156	1069	1	6	16.610	Error	Error	1	0	0	0	3	3	0	0	-75	0
2	1	1	"VPS8"	"YAL002W"	5880	30320	90	3468	3383	807	60	78	144	100	100	0	3471	3537	931	96	100	37	100	100	0	0	0	0	0	0	0	0	0	0	0	0	0	0	0	0	0	0	0	1.010	0.966	0.989	0.978	1.187	0.931	0.933	0.000	0.000	0.000	0.000	0.000	0.000	0.000	0.000	0.000	0.000	0.000	0.000	0.000	0.000	52	406	6783	6764	0.014	Error	Error	3408	3375	0	0	3323	3441	0	0	0	0
2	2	1	"FUN30"	"YAL019W"	6060	30320	90	6078	6264	2222	60	76	148	100	100	0	3236	2857	1156	97	100	39	100	100	0	0	0	0	0	0	0	0	0	0	0	0	0	0	0	0	0	0	0	1.917	2.248	2.294	2.337	1.374	2.405	0.882	0.000	0.000	0.000	0.000	0.000	0.000	0.000	0.000	0.000	0.000	0.000	0.000	0.000	0.000	52	414	9157	8964	0.939	Error	Error	6018	3139	0	0	6204	2760	0	0	0	0
2	3	1	"MTW1"	"YAL034W-A"	6270	30320	90	792	810	190	62	67	31	100	100	0	913	904	221	98	104	59	100	98	0	0	0	0	0	0	0	0	0	0	0	0	0	0	0	0	0	0	0	0.896	0.928	0.900	0.947	1.302	0.923	0.906	0.000	0.000	0.000	0.000	0.000	0.000	0.000	0.000	0.000	0.000	0.000	0.000	0.000	0.000	52	420	1545	1554	-0.159	Error	Error	730	815	0	0	748	806	0	0	0	0
2	4	1	""	"YAL048C"	6480	30330	100	3896	4067	1513	64	71	33	100	100	0	1733	1663	549	102	107	53	100	100	0	0	0	0	0	0	0	0	0	0	0	0	0	0	0	0	0	0	0	2.349	2.564	2.529	2.544	1.362	2.644	0.938	0.000	0.000	0.000	0.000	0.000	0.000	0.000	0.000	0.000	0.000	0.000	0.000	0.000	0.000	80	526	5463	5564	1.232	Error	Error	3832	1631	0	0	4003	1561	0	0	0	0
2	5	1	""	"YAL065C-A"	6670	30320	90	828	832	126	67	73	24	100	100	0	1102	1080	174	102	106	35	100	100	0	0	0	0	0	0	0	0	0	0	0	0	0	0	0	0	0	0	0	0.761	0.782	0.790	0.787	1.226	0.746	0.917	0.000	0.000	0.000	0.000	0.000	0.000	0.000	0.000	0.000	0.000	0.000	0.000	0.000	0.000	52	414	1761	1743	-0.394	Error	Error	761	1000	0	0	765	978	0	0	0	0
2	6	1	"PAU7"	"YAR020C"	6870	30320	90	1418	1409	249	63	70	53	100	100	0	1144	1288	664	102	111	57	100	100	0	0	0	0	0	0	0	0	0	0	0	0	0	0	0	0	0	0	0	1.300	1.135	1.352	1.259	1.508	1.033	0.753	0.000	0.000	0.000	0.000	0.000	0.000	0.000	0.000	0.000	0.000	0.000	0.000	0.000	0.000	52	420	2397	2532	0.379	Error	Error	1355	1042	0	0	1346	1186	0	0	0	0
2	7	1	""	"YAL004W"	7080	30320	90	20478	19976	3988	64	121	537	100	100	0	23590	22299	6354	103	191	810	100	100	0	0	0	0	0	0	0	0	0	0	0	0	0	0	0	0	0	0	0	0.869	0.897	0.873	0.932	1.347	0.861	0.932	0.000	0.000	0.000	0.000	0.000	0.000	0.000	0.000	0.000	0.000	0.000	0.000	0.000	0.000	52	420	43901	42108	-0.202	Error	Error	20414	23487	0	0	19912	22196	0	0	0	0
2	8	1	"CCR4"	"YAL021C"	7300	30330	100	2953	2964	1417	68	77	39	100	100	0	3159	3442	1827	105	118	76	100	100	0	0	0	0	0	0	0	0	0	0	0	0	0	0	0	0	0	0	0	0.945	0.868	0.918	0.895	1.314	0.836	0.935	0.000	0.000	0.000	0.000	0.000	0.000	0.000	0.000	0.000	0.000	0.000	0.000	0.000	0.000	80	525	5939	6233	-0.082	Error	Error	2885	3054	0	0	2896	3337	0	0	0	0
2	9	1	"FUN12"	"YAL035W"	7490	30330	100	6940	6482	1878	65	74	40	100	100	0	11149	10561	3361	106	117	75	100	100	0	0	0	0	0	0	0	0	0	0	0	0	0	0	0	0	0	0	0	0.623	0.614	0.609	0.622	1.367	0.602	0.955	0.000	0.000	0.000	0.000	0.000	0.000	0.000	0.000	0.000	0.000	0.000	0.000	0.000	0.000	80	512	17918	16872	-0.684	Error	Error	6875	11043	0	0	6417	10455	0	0	0	0
2	10	1	"YAF1"	"YAL051W"	7680	30320	90	1904	1735	496	63	68	46	100	100	0	1925	1741	533	101	112	89	100	100	0	0	0	0	0	0	0	0	0	0	0	0	0	0	0	0	0	0	0	1.009	1.020	1.010	1.039	1.249	0.982	0.938	0.000	0.000	0.000	0.000	0.000	0.000	0.000	0.000	0.000	0.000	0.000	0.000	0.000	0.000	52	414	3665	3312	0.013	Error	Error	1841	1824	0	0	1672	1640	0	0	0	0
2	11	1	"SEO1"	"YAL067C"	7880	30320	90	1813	1706	409	64	72	67	100	100	0	1679	1656	587	102	116	97	100	98	0	0	0	0	0	0	0	0	0	0	0	0	0	0	0	0	0	0	0	1.109	1.057	1.115	1.123	1.386	1.006	0.904	0.000	0.000	0.000	0.000	0.000	0.000	0.000	0.000	0.000	0.000	0.000	0.000	0.000	0.000	52	417	3326	3196	0.149	Error	Error	1749	1577	0	0	1642	1554	0	0	0	0
2	12	1	""	"YAR027W"	8100	30330	100	4831	4367	2250	63	66	19	100	100	0	1527	1376	766	102	103	19	100	100	0	0	0	0	0	0	0	0	0	0	0	0	0	0	0	0	0	0	0	3.346	3.378	3.662	3.596	1.556	3.459	0.851	0.000	0.000	0.000	0.000	0.000	0.000	0.000	0.000	0.000	0.000	0.000	0.000	0.000	0.000	80	516	6193	5578	1.742	Error	Error	4768	1425	0	0	4304	1274	0	0	0	0
2	13	1	"ERP2"	"YAL007C"	8290	30330	100	7882	8182	1929	68	72	22	100	100	0	10762	10744	2932	108	110	27	100	100	0	0	0	0	0	0	0	0	0	0	0	0	0	0	0	0	0	0	0	0.733	0.763	0.734	0.784	1.327	0.741	0.919	0.000	0.000	0.000	0.000	0.000	0.000	0.000	0.000	0.000	0.000	0.000	0.000	0.000	0.000	80	511	18468	18750	-0.447	Error	Error	7814	10654	0	0	8114	10636	0	0	0	0
2	14	1	"PMT2"	"YAL023C"	8500	30330	100	2612	2573	654	66	69	23	100	100	0	10588	10107	2875	106	109	24	100	100	0	0	0	0	0	0	0	0	0	0	0	0	0	0	0	0	0	0	0	0.243	0.251	0.256	0.256	1.272	0.242	0.920	0.000	0.000	0.000	0.000	0.000	0.000	0.000	0.000	0.000	0.000	0.000	0.000	0.000	0.000	80	511	13028	12508	-2.042	Error	Error	2546	10482	0	0	2507	10001	0	0	0	0
2	15	1	""	"YAL037W"	8690	30330	100	696	745	197	65	67	18	100	100	0	663	668	179	106	109	18	98	98	0	0	0	0	0	0	0	0	0	0	0	0	0	0	0	0	0	0	0	1.133	1.210	1.178	1.212	1.337	1.244	0.878	0.000	0.000	0.000	0.000	0.000	0.000	0.000	0.000	0.000	0.000	0.000	0.000	0.000	0.000	80	510	1188	1242	0.180	Error	Error	631	557	0	0	680	562	0	0	0	0
2	16	1	"ACS1"	"YAL054C"	8880	30330	90	1096	1125	269	68	96	151	100	100	0	4682	4769	1393	111	292	940	100	98	0	0	0	0	0	0	0	0	0	0	0	0	0	0	0	0	0	0	0	0.225	0.227	0.217	0.230	1.297	0.206	0.909	0.000	0.000	0.000	0.000	0.000	0.000	0.000	0.000	0.000	0.000	0.000	0.000	0.000	0.000	52	414	5599	5715	-2.153	Error	Error	1028	4571	0	0	1057	4658	0	0	0	0
2	17	1	""	"YAL069W"	9090	30340	100	1785	1778	378	74	96	130	100	100	0	2319	2372	483	117	245	779	98	92	0	0	0	0	0	0	0	0	0	0	0	0	0	0	0	0	0	0	0	0.777	0.756	0.766	0.755	1.223	0.754	0.930	0.000	0.000	0.000	0.000	0.000	0.000	0.000	0.000	0.000	0.000	0.000	0.000	0.000	0.000	80	540	3913	3959	-0.364	Error	Error	1711	2202	0	0	1704	2255	0	0	0	0
2	18	1	""	"YAR029W"	9300	30340	100	560	541	113	75	81	41	100	100	0	687	672	139	123	135	90	100	98	0	0	0	0	0	0	0	0	0	0	0	0	0	0	0	0	0	0	0	0.860	0.849	0.850	0.847	1.304	0.811	0.888	0.000	0.000	0.000	0.000	0.000	0.000	0.000	0.000	0.000	0.000	0.000	0.000	0.000	0.000	80	520	1049	1015	-0.218	Error	Error	485	564	0	0	466	549	0	0	0	0
2	19	1	"SPO7"	"YAL009W"	9490	30340	110	1337	1351	271	81	88	39	100	100	0	1583	1635	322	132	143	88	100	100	0	0	0	0	0	0	0	0	0	0	0	0	0	0	0	0	0	0	0	0.866	0.845	0.851	0.846	1.217	0.866	0.896	0.000	0.000	0.000	0.000	0.000	0.000	0.000	0.000	0.000	0.000	0.000	0.000	0.000	0.000	80	588	2707	2773	-0.208	Error	Error	1256	1451	0	0	1270	1503	0	0	0	0
2	20	1	"MAK16"	"YAL025C"	9700	30340	100	2624	2746	655	80	93	49	100	100	0	5710	5932	1433	126	148	102	100	100	0	0	0	0	0	0	0	0	0	0	0	0	0	0	0	0	0	0	0	0.456	0.459	0.451	0.459	1.173	0.443	0.905	0.000	0.000	0.000	0.000	0.000	0.000	0.000	0.000	0.000	0.000	0.000	0.000	0.000	0.000	80	491	8128	8472	-1.134	Error	Error	2544	5584	0	0	2666	5806	0	0	0	0
2	21	1	"CYC3"	"YAL039C"	9880	30340	120	3827	3465	1593	80	92	46	95	93	0	3728	3182	1566	125	147	98	89	86	0	0	0	0	0	0	0	0	0	0	0	0	0	0	0	0	0	0	0	1.040	1.107	1.068	1.254	2.089	1.089	0.915	0.000	0.000	0.000	0.000	0.000	0.000	0.000	0.000	0.000	0.000	0.000	0.000	0.000	0.000	120	701	7350	6442	0.057	Error	Error	3747	3603	0	0	3385	3057	0	0	0	0
2	1	2	""	"YAL056W"	5860	30520	90	2161	2125	1036	63	73	54	100	100	0	1082	1523	1101	100	109	53	100	96	0	0	0	0	0	0	0	0	0	0	0	0	0	0	0	0	0	0	0	2.136	1.449	1.733	1.754	1.581	1.210	0.806	0.000	0.000	0.000	0.000	0.000	0.000	0.000	0.000	0.000	0.000	0.000	0.000	0.000	0.000	52	384	3080	3485	1.095	Error	Error	2098	982	0	0	2062	1423	0	0	0	0
2	2	2	""	"YAR002W"	6080	30520	100	1918	2118	660	65	73	33	100	100	0	3110	3223	1051	104	112	36	100	100	0	0	0	0	0	0	0	0	0	0	0	0	0	0	0	0	0	0	0	0.616	0.658	0.646	0.690	1.522	0.639	0.904	0.000	0.000	0.000	0.000	0.000	0.000	0.000	0.000	0.000	0.000	0.000	0.000	0.000	0.000	80	549	4859	5172	-0.698	Error	Error	1853	3006	0	0	2053	3119	0	0	0	0
2	3	2	""	"YAR031W"	6290	30520	90	4498	4711	810	83	151	522	100	100	0	2282	2285	549	117	157	287	100	100	0	0	0	0	0	0	0	0	0	0	0	0	0	0	0	0	0	0	0	2.039	2.135	2.087	2.177	1.190	2.180	0.920	0.000	0.000	0.000	0.000	0.000	0.000	0.000	0.000	0.000	0.000	0.000	0.000	0.000	0.000	52	420	6580	6796	1.028	Error	Error	4415	2165	0	0	4628	2168	0	0	0	0
2	4	2	"CNS1"	"YBR155W"	6500	30520	100	2069	2106	687	83	139	472	98	91	0	2970	2902	1031	116	147	260	97	96	0	0	0	0	0	0	0	0	0	0	0	0	0	0	0	0	0	0	0	0.696	0.726	0.720	0.770	1.489	0.704	0.935	0.000	0.000	0.000	0.000	0.000	0.000	0.000	0.000	0.000	0.000	0.000	0.000	0.000	0.000	80	512	4840	4809	-0.523	Error	Error	1986	2854	0	0	2023	2786	0	0	0	0
2	5	2	"NPL4"	"YBR170C"	6680	30520	90	2858	2770	599	72	89	125	100	100	0	1812	1851	465	109	126	137	100	100	0	0	0	0	0	0	0	0	0	0	0	0	0	0	0	0	0	0	0	1.636	1.549	1.558	1.575	1.233	1.518	0.927	0.000	0.000	0.000	0.000	0.000	0.000	0.000	0.000	0.000	0.000	0.000	0.000	0.000	0.000	52	406	4489	4440	0.710	Error	Error	2786	1703	0	0	2698	1742	0	0	0	0
2	6	2	"PCH2"	"YBR186W"	6890	30520	90	1300	1284	273	65	70	35	100	100	0	2541	2444	826	103	113	63	100	100	0	0	0	0	0	0	0	0	0	0	0	0	0	0	0	0	0	0	0	0.507	0.521	0.541	0.545	1.333	0.486	0.921	0.000	0.000	0.000	0.000	0.000	0.000	0.000	0.000	0.000	0.000	0.000	0.000	0.000	0.000	52	420	3673	3560	-0.981	Error	Error	1235	2438	0	0	1219	2341	0	0	0	0
2	7	2	"CDC47"	"YBR202W"	7080	30520	90	1554	1584	545	64	71	45	100	100	0	1718	1980	795	102	118	93	100	100	0	0	0	0	0	0	0	0	0	0	0	0	0	0	0	0	0	0	0	0.922	0.809	0.865	0.824	1.328	0.789	0.902	0.000	0.000	0.000	0.000	0.000	0.000	0.000	0.000	0.000	0.000	0.000	0.000	0.000	0.000	52	420	3106	3398	-0.117	Error	Error	1490	1616	0	0	1520	1878	0	0	0	0
2	8	2	"PYC2"	"YBR218C"	7290	30520	90	1367	1365	274	68	80	73	100	100	0	2221	2186	612	105	127	149	100	100	0	0	0	0	0	0	0	0	0	0	0	0	0	0	0	0	0	0	0	0.614	0.623	0.632	0.641	1.262	0.587	0.941	0.000	0.000	0.000	0.000	0.000	0.000	0.000	0.000	0.000	0.000	0.000	0.000	0.000	0.000	52	414	3415	3378	-0.704	Error	Error	1299	2116	0	0	1297	2081	0	0	0	0
2	9	2	"ARC40"	"YBR234C"	7500	30530	100	1005	1072	501	68	80	70	100	100	0	1192	1273	668	105	123	132	100	96	0	0	0	0	0	0	0	0	0	0	0	0	0	0	0	0	0	0	0	0.862	0.860	0.866	0.911	1.381	0.816	0.925	0.000	0.000	0.000	0.000	0.000	0.000	0.000	0.000	0.000	0.000	0.000	0.000	0.000	0.000	80	502	2024	2172	-0.214	Error	Error	937	1087	0	0	1004	1168	0	0	0	0
2	10	2	"ICS2"	"YBR157C"	7680	30530	100	1211	1310	296	64	68	25	100	100	0	485	473	95	102	103	25	100	100	0	0	0	0	0	0	0	0	0	0	0	0	0	0	0	0	0	0	0	2.995	3.358	3.299	3.415	1.469	3.854	0.811	0.000	0.000	0.000	0.000	0.000	0.000	0.000	0.000	0.000	0.000	0.000	0.000	0.000	0.000	80	515	1530	1617	1.582	Error	Error	1147	383	0	0	1246	371	0	0	0	0
2	11	2	"SMY2"	"YBR172C"	7900	30530	100	2747	2580	598	66	69	20	100	100	0	3600	3365	819	106	107	19	100	100	0	0	0	0	0	0	0	0	0	0	0	0	0	0	0	0	0	0	0	0.767	0.771	0.772	0.774	1.212	0.757	0.946	0.000	0.000	0.000	0.000	0.000	0.000	0.000	0.000	0.000	0.000	0.000	0.000	0.000	0.000	80	532	6175	5773	-0.382	Error	Error	2681	3494	0	0	2514	3259	0	0	0	0
2	12	2	"NTC20"	"YBR188C"	8100	30530	100	2259	2221	542	70	73	22	100	100	0	1809	1760	432	105	107	19	100	100	0	0	0	0	0	0	0	0	0	0	0	0	0	0	0	0	0	0	0	1.285	1.300	1.316	1.304	1.195	1.305	0.942	0.000	0.000	0.000	0.000	0.000	0.000	0.000	0.000	0.000	0.000	0.000	0.000	0.000	0.000	80	504	3893	3806	0.361	Error	Error	2189	1704	0	0	2151	1655	0	0	0	0
2	13	2	""	"YBR204C"	8300	30530	100	2740	2730	663	67	70	21	100	100	0	1747	1629	472	106	109	23	100	100	0	0	0	0	0	0	0	0	0	0	0	0	0	0	0	0	0	0	0	1.629	1.749	1.722	1.807	1.330	1.738	0.918	0.000	0.000	0.000	0.000	0.000	0.000	0.000	0.000	0.000	0.000	0.000	0.000	0.000	0.000	80	498	4314	4186	0.704	Error	Error	2673	1641	0	0	2663	1523	0	0	0	0
2	14	2	""	"YBR220C"	8490	30530	100	1890	1932	557	62	64	16	100	100	0	3571	3499	1022	105	106	16	100	100	0	0	0	0	0	0	0	0	0	0	0	0	0	0	0	0	0	0	0	0.527	0.551	0.553	0.563	1.324	0.543	0.936	0.000	0.000	0.000	0.000	0.000	0.000	0.000	0.000	0.000	0.000	0.000	0.000	0.000	0.000	80	506	5294	5264	-0.923	Error	Error	1828	3466	0	0	1870	3394	0	0	0	0
2	15	2	"ABD1"	"YBR236C"	8690	30530	90	3360	3233	763	67	108	291	100	100	0	3314	3299	811	108	169	370	100	100	0	0	0	0	0	0	0	0	0	0	0	0	0	0	0	0	0	0	0	1.027	0.992	0.968	0.998	1.255	0.970	0.933	0.000	0.000	0.000	0.000	0.000	0.000	0.000	0.000	0.000	0.000	0.000	0.000	0.000	0.000	52	420	6499	6357	0.039	Error	Error	3293	3206	0	0	3166	3191	0	0	0	0
2	16	2	""	"YBR159W"	8890	30540	100	5255	5559	1427	68	116	312	100	100	0	7867	8113	2151	110	206	638	100	100	0	0	0	0	0	0	0	0	0	0	0	0	0	0	0	0	0	0	0	0.669	0.686	0.659	0.693	1.274	0.676	0.913	0.000	0.000	0.000	0.000	0.000	0.000	0.000	0.000	0.000	0.000	0.000	0.000	0.000	0.000	80	518	12944	13494	-0.581	Error	Error	5187	7757	0	0	5491	8003	0	0	0	0
2	17	2	""	"YBR174C"	9090	30540	100	663	666	151	70	91	169	100	95	0	890	875	193	116	173	562	82	3	0	0	0	0	0	0	0	0	0	0	0	0	0	0	0	0	0	0	0	0.766	0.785	0.779	0.788	1.276	0.761	0.882	0.000	0.000	0.000	0.000	0.000	0.000	0.000	0.000	0.000	0.000	0.000	0.000	0.000	0.000	80	488	1367	1355	-0.384	Error	Error	593	774	0	0	596	759	0	0	0	0
2	18	2	""	"YBR190W"	9280	30540	100	837	811	183	71	76	32	100	100	0	3589	3259	887	116	124	62	100	100	0	0	0	0	0	0	0	0	0	0	0	0	0	0	0	0	0	0	0	0.221	0.235	0.228	0.240	1.361	0.220	0.924	0.000	0.000	0.000	0.000	0.000	0.000	0.000	0.000	0.000	0.000	0.000	0.000	0.000	0.000	80	504	4239	3883	-2.181	Error	Error	766	3473	0	0	740	3143	0	0	0	0
2	19	2	""	"YBR206W"	9500	30540	100	2481	2583	655	73	78	25	100	100	0	6105	5834	1328	119	125	33	100	100	0	0	0	0	0	0	0	0	0	0	0	0	0	0	0	0	0	0	0	0.402	0.439	0.413	0.441	1.264	0.443	0.877	0.000	0.000	0.000	0.000	0.000	0.000	0.000	0.000	0.000	0.000	0.000	0.000	0.000	0.000	80	513	8394	8225	-1.314	Error	Error	2408	5986	0	0	2510	5715	0	0	0	0
2	20	2	"FAT2"	"YBR222C"	9690	30540	100	2882	2872	886	72	78	30	100	100	0	1489	1494	509	121	131	47	100	98	0	0	0	0	0	0	0	0	0	0	0	0	0	0	0	0	0	0	0	2.054	2.039	2.025	2.119	1.425	2.044	0.912	0.000	0.000	0.000	0.000	0.000	0.000	0.000	0.000	0.000	0.000	0.000	0.000	0.000	0.000	80	506	4178	4173	1.039	Error	Error	2810	1368	0	0	2800	1373	0	0	0	0
2	21	2	""	"YBR238C"	9900	30540	100	689	670	163	69	77	34	100	100	0	2522	2425	670	118	130	43	100	100	0	0	0	0	0	0	0	0	0	0	0	0	0	0	0	0	0	0	0	0.258	0.261	0.258	0.265	1.380	0.247	0.901	0.000	0.000	0.000	0.000	0.000	0.000	0.000	0.000	0.000	0.000	0.000	0.000	0.000	0.000	80	517	3024	2908	-1.955	Error	Error	620	2404	0	0	601	2307	0	0	0	0
2	1	3	""	"YBR161W"	5890	30720	100	1298	1369	386	60	66	25	100	100	0	1870	2056	634	100	109	58	100	100	0	0	0	0	0	0	0	0	0	0	0	0	0	0	0	0	0	0	0	0.699	0.669	0.655	0.690	1.411	0.635	0.900	0.000	0.000	0.000	0.000	0.000	0.000	0.000	0.000	0.000	0.000	0.000	0.000	0.000	0.000	80	529	3008	3265	-0.516	Error	Error	1238	1770	0	0	1309	1956	0	0	0	0
2	2	3	"ECM31"	"YBR176W"	6070	30720	90	1591	1642	275	72	113	239	100	100	0	1381	1399	245	108	160	248	100	100	0	0	0	0	0	0	0	0	0	0	0	0	0	0	0	0	0	0	0	1.193	1.216	1.187	1.219	1.195	1.276	0.891	0.000	0.000	0.000	0.000	0.000	0.000	0.000	0.000	0.000	0.000	0.000	0.000	0.000	0.000	52	406	2792	2861	0.255	Error	Error	1519	1273	0	0	1570	1291	0	0	0	0
2	3	3	"RIM2"	"YBR192W"	6280	30720	90	2095	2208	543	75	87	62	100	100	0	3441	3584	787	117	144	224	100	100	0	0	0	0	0	0	0	0	0	0	0	0	0	0	0	0	0	0	0	0.608	0.615	0.613	0.612	1.109	0.631	0.907	0.000	0.000	0.000	0.000	0.000	0.000	0.000	0.000	0.000	0.000	0.000	0.000	0.000	0.000	52	420	5344	5600	-0.719	Error	Error	2020	3324	0	0	2133	3467	0	0	0	0
2	4	3	"DUR1,2"	"YBR208C"	6480	30720	90	458	513	178	79	82	26	100	100	0	779	1034	845	119	125	33	100	100	0	0	0	0	0	0	0	0	0	0	0	0	0	0	0	0	0	0	0	0.574	0.474	0.622	0.562	1.511	0.322	0.722	0.000	0.000	0.000	0.000	0.000	0.000	0.000	0.000	0.000	0.000	0.000	0.000	0.000	0.000	52	420	1039	1349	-0.800	Error	Error	379	660	0	0	434	915	0	0	0	0
2	5	3	""	"YBR224W"	6690	30720	90	476	486	87	83	90	49	100	100	0	594	614	130	116	129	70	100	100	0	0	0	0	0	0	0	0	0	0	0	0	0	0	0	0	0	0	0	0.822	0.809	0.793	0.818	1.268	0.807	0.864	0.000	0.000	0.000	0.000	0.000	0.000	0.000	0.000	0.000	0.000	0.000	0.000	0.000	0.000	52	420	871	901	-0.282	Error	Error	393	478	0	0	403	498	0	0	0	0
2	6	3	"THI2"	"YBR240C"	6890	30720	90	1359	1374	247	86	122	164	100	100	0	1913	1955	445	121	177	328	100	100	0	0	0	0	0	0	0	0	0	0	0	0	0	0	0	0	0	0	0	0.710	0.702	0.705	0.709	1.181	0.656	0.911	0.000	0.000	0.000	0.000	0.000	0.000	0.000	0.000	0.000	0.000	0.000	0.000	0.000	0.000	52	414	3065	3122	-0.493	Error	Error	1273	1792	0	0	1288	1834	0	0	0	0
2	7	3	"GPM2"	"YDL021W"	7070	30720	90	3845	3840	1064	85	183	562	100	98	0	1294	1282	374	119	204	382	94	88	0	0	0	0	0	0	0	0	0	0	0	0	0	0	0	0	0	0	0	3.200	3.229	3.176	3.283	1.319	3.319	0.904	0.000	0.000	0.000	0.000	0.000	0.000	0.000	0.000	0.000	0.000	0.000	0.000	0.000	0.000	52	414	4935	4918	1.678	Error	Error	3760	1175	0	0	3755	1163	0	0	0	0
2	8	3	""	"YDL037C"	7280	30720	90	330	358	128	83	92	37	98	98	0	1112	1253	652	117	121	29	100	100	0	0	0	0	0	0	0	0	0	0	0	0	0	0	0	0	0	0	0	0.248	0.242	0.243	0.253	1.589	0.203	0.780	0.000	0.000	0.000	0.000	0.000	0.000	0.000	0.000	0.000	0.000	0.000	0.000	0.000	0.000	52	420	1242	1411	-2.010	Error	Error	247	995	0	0	275	1136	0	0	0	0
2	9	3	""	"YDL053C"	7490	30720	90	5174	5294	1482	83	182	597	100	100	0	5927	6298	1605	117	297	1016	100	100	0	0	0	0	0	0	0	0	0	0	0	0	0	0	0	0	0	0	0	0.876	0.843	0.828	0.835	1.199	0.834	0.914	0.000	0.000	0.000	0.000	0.000	0.000	0.000	0.000	0.000	0.000	0.000	0.000	0.000	0.000	52	414	10901	11392	-0.191	Error	Error	5091	5810	0	0	5211	6181	0	0	0	0
2	10	3	"CBS1"	"YDL069C"	7690	30730	100	2922	2962	869	70	141	523	100	98	0	2081	2142	504	106	234	866	100	70	0	0	0	0	0	0	0	0	0	0	0	0	0	0	0	0	0	0	0	1.444	1.420	1.443	1.394	1.285	1.510	0.905	0.000	0.000	0.000	0.000	0.000	0.000	0.000	0.000	0.000	0.000	0.000	0.000	0.000	0.000	80	522	4827	4928	0.530	Error	Error	2852	1975	0	0	2892	2036	0	0	0	0
2	11	3	""	"YDL085W"	7900	30730	100	2681	2632	841	67	71	21	100	100	0	2503	2457	682	105	109	22	100	100	0	0	0	0	0	0	0	0	0	0	0	0	0	0	0	0	0	0	0	1.090	1.091	1.094	1.071	1.282	1.112	0.908	0.000	0.000	0.000	0.000	0.000	0.000	0.000	0.000	0.000	0.000	0.000	0.000	0.000	0.000	80	522	5012	4917	0.124	Error	Error	2614	2398	0	0	2565	2352	0	0	0	0
2	12	3	"DUN1"	"YDL101C"	8100	30730	100	3302	3031	1025	65	68	21	100	100	0	2551	2385	829	103	105	20	100	100	0	0	0	0	0	0	0	0	0	0	0	0	0	0	0	0	0	0	0	1.322	1.300	1.290	1.366	1.563	1.284	0.922	0.000	0.000	0.000	0.000	0.000	0.000	0.000	0.000	0.000	0.000	0.000	0.000	0.000	0.000	80	504	5685	5248	0.403	Error	Error	3237	2448	0	0	2966	2282	0	0	0	0
2	13	3	""	"YDL023C"	8290	30730	100	3878	4053	1212	63	66	19	100	100	0	2679	2686	621	105	106	19	100	100	0	0	0	0	0	0	0	0	0	0	0	0	0	0	0	0	0	0	0	1.482	1.546	1.541	1.517	1.274	1.625	0.917	0.000	0.000	0.000	0.000	0.000	0.000	0.000	0.000	0.000	0.000	0.000	0.000	0.000	0.000	80	505	6389	6571	0.568	Error	Error	3815	2574	0	0	3990	2581	0	0	0	0
2	14	3	""	"YDL039C"	8500	30730	100	1097	1070	217	64	65	17	100	100	0	3248	3159	631	106	107	17	100	100	0	0	0	0	0	0	0	0	0	0	0	0	0	0	0	0	0	0	0	0.329	0.330	0.332	0.329	1.204	0.310	0.914	0.000	0.000	0.000	0.000	0.000	0.000	0.000	0.000	0.000	0.000	0.000	0.000	0.000	0.000	80	521	4175	4059	-1.605	Error	Error	1033	3142	0	0	1006	3053	0	0	0	0
2	15	3	"PSA1"	"YDL055C"	8700	30730	100	4919	4618	1259	64	67	19	100	100	0	23968	21837	6794	106	108	18	100	100	0	0	0	0	0	0	0	0	0	0	0	0	0	0	0	0	0	0	0	0.203	0.210	0.208	0.214	1.241	0.198	0.932	0.000	0.000	0.000	0.000	0.000	0.000	0.000	0.000	0.000	0.000	0.000	0.000	0.000	0.000	80	520	28717	26285	-2.297	Error	Error	4855	23862	0	0	4554	21731	0	0	0	0
2	16	3	""	"YDL071C"	8900	30730	100	605	615	92	64	67	21	100	100	0	690	707	161	109	111	21	100	100	0	0	0	0	0	0	0	0	0	0	0	0	0	0	0	0	0	0	0	0.931	0.921	0.985	0.940	1.327	0.897	0.848	0.000	0.000	0.000	0.000	0.000	0.000	0.000	0.000	0.000	0.000	0.000	0.000	0.000	0.000	80	504	1122	1149	-0.103	Error	Error	541	581	0	0	551	598	0	0	0	0
2	17	3	"LUC7"	"YDL087C"	9100	30730	100	2074	1977	509	65	68	23	100	100	0	1406	1381	358	109	111	19	100	100	0	0	0	0	0	0	0	0	0	0	0	0	0	0	0	0	0	0	0	1.549	1.503	1.531	1.524	1.282	1.520	0.912	0.000	0.000	0.000	0.000	0.000	0.000	0.000	0.000	0.000	0.000	0.000	0.000	0.000	0.000	80	497	3306	3184	0.631	Error	Error	2009	1297	0	0	1912	1272	0	0	0	0
2	18	3	"QRI1"	"YDL103C"	9290	30730	100	642	670	227	64	65	18	100	100	0	709	754	295	108	111	20	100	100	0	0	0	0	0	0	0	0	0	0	0	0	0	0	0	0	0	0	0	0.962	0.938	0.949	0.989	1.385	0.902	0.913	0.000	0.000	0.000	0.000	0.000	0.000	0.000	0.000	0.000	0.000	0.000	0.000	0.000	0.000	80	488	1179	1252	-0.056	Error	Error	578	601	0	0	606	646	0	0	0	0
2	19	3	""	"YDL025C"	9480	30740	100	4172	4089	1288	63	64	15	100	100	0	3298	3315	990	108	109	17	100	100	0	0	0	0	0	0	0	0	0	0	0	0	0	0	0	0	0	0	0	1.288	1.255	1.268	1.249	1.206	1.267	0.923	0.000	0.000	0.000	0.000	0.000	0.000	0.000	0.000	0.000	0.000	0.000	0.000	0.000	0.000	80	512	7299	7233	0.365	Error	Error	4109	3190	0	0	4026	3207	0	0	0	0
2	20	3	""	"YDL041W"	9700	30740	100	460	481	105	64	65	15	100	100	0	544	565	113	111	112	17	100	100	0	0	0	0	0	0	0	0	0	0	0	0	0	0	0	0	0	0	0	0.915	0.919	0.927	0.920	1.310	0.919	0.881	0.000	0.000	0.000	0.000	0.000	0.000	0.000	0.000	0.000	0.000	0.000	0.000	0.000	0.000	80	511	829	871	-0.129	Error	Error	396	433	0	0	417	454	0	0	0	0
2	21	3	""	"YDL057W"	9890	30740	100	686	707	235	63	65	16	100	100	0	516	537	168	112	114	19	100	100	0	0	0	0	0	0	0	0	0	0	0	0	0	0	0	0	0	0	0	1.542	1.515	1.555	1.512	1.449	1.547	0.805	0.000	0.000	0.000	0.000	0.000	0.000	0.000	0.000	0.000	0.000	0.000	0.000	0.000	0.000	80	512	1027	1069	0.625	Error	Error	623	404	0	0	644	425	0	0	0	0
2	1	4	""	"YDL073W"	5870	30920	90	532	545	113	60	64	27	100	100	0	1007	980	276	97	105	59	100	100	0	0	0	0	0	0	0	0	0	0	0	0	0	0	0	0	0	0	0	0.519	0.549	0.537	0.565	1.302	0.479	0.867	0.000	0.000	0.000	0.000	0.000	0.000	0.000	0.000	0.000	0.000	0.000	0.000	0.000	0.000	52	400	1382	1368	-0.947	Error	Error	472	910	0	0	485	883	0	0	0	0
2	2	4	""	"YDL089W"	6070	30920	90	632	745	360	59	65	42	100	100	0	625	666	286	98	104	38	100	100	0	0	0	0	0	0	0	0	0	0	0	0	0	0	0	0	0	0	0	1.087	1.208	1.211	1.225	1.636	1.152	0.727	0.000	0.000	0.000	0.000	0.000	0.000	0.000	0.000	0.000	0.000	0.000	0.000	0.000	0.000	52	420	1100	1254	0.121	Error	Error	573	527	0	0	686	568	0	0	0	0
2	3	4	"QRI2"	"YDL105W"	6290	30920	90	929	934	204	58	64	41	100	100	0	1095	1244	616	98	104	54	100	100	0	0	0	0	0	0	0	0	0	0	0	0	0	0	0	0	0	0	0	0.874	0.764	0.972	0.829	1.619	0.635	0.705	0.000	0.000	0.000	0.000	0.000	0.000	0.000	0.000	0.000	0.000	0.000	0.000	0.000	0.000	52	420	1868	2022	-0.195	Error	Error	871	997	0	0	876	1146	0	0	0	0
2	4	4	""	"YDL027C"	6480	30920	90	4414	5288	2132	67	368	1555	100	94	0	2146	2349	1005	102	267	768	94	82	0	0	0	0	0	0	0	0	0	0	0	0	0	0	0	0	0	0	0	2.127	2.324	2.137	2.428	1.657	2.314	0.913	0.000	0.000	0.000	0.000	0.000	0.000	0.000	0.000	0.000	0.000	0.000	0.000	0.000	0.000	52	420	6391	7468	1.089	Error	Error	4347	2044	0	0	5221	2247	0	0	0	0
2	5	4	"PRP11"	"YDL043C"	6670	30920	90	2120	2403	793	80	372	1453	94	21	0	1919	1982	548	110	299	766	100	71	0	0	0	0	0	0	0	0	0	0	0	0	0	0	0	0	0	0	0	1.128	1.241	1.176	1.228	1.312	1.303	0.893	0.000	0.000	0.000	0.000	0.000	0.000	0.000	0.000	0.000	0.000	0.000	0.000	0.000	0.000	52	420	3849	4195	0.173	Error	Error	2040	1809	0	0	2323	1872	0	0	0	0
2	6	4	"RAD59"	"YDL059C"	6890	30920	90	2651	2797	441	85	147	351	100	100	0	928	954	151	115	142	139	100	100	0	0	0	0	0	0	0	0	0	0	0	0	0	0	0	0	0	0	0	3.156	3.232	3.058	3.246	1.217	3.316	0.910	0.000	0.000	0.000	0.000	0.000	0.000	0.000	0.000	0.000	0.000	0.000	0.000	0.000	0.000	52	420	3379	3551	1.658	Error	Error	2566	813	0	0	2712	839	0	0	0	0
2	7	4	"RPL31A"	"YDL075W"	7100	30920	90	2066	2005	368	89	101	50	100	100	0	16909	16847	4719	119	162	449	100	100	0	0	0	0	0	0	0	0	0	0	0	0	0	0	0	0	0	0	0	0.118	0.115	0.114	0.117	1.216	0.108	0.934	0.000	0.000	0.000	0.000	0.000	0.000	0.000	0.000	0.000	0.000	0.000	0.000	0.000	0.000	52	420	18767	18644	-3.086	Error	Error	1977	16790	0	0	1916	16728	0	0	0	0
2	8	4	""	"YDL091C"	7300	30930	100	2581	2628	597	104	132	84	100	100	0	1752	1745	415	131	172	408	100	97	0	0	0	0	0	0	0	0	0	0	0	0	0	0	0	0	0	0	0	1.528	1.564	1.557	1.572	1.186	1.569	0.916	0.000	0.000	0.000	0.000	0.000	0.000	0.000	0.000	0.000	0.000	0.000	0.000	0.000	0.000	80	509	4098	4138	0.612	Error	Error	2477	1621	0	0	2524	1614	0	0	0	0
2	9	4	"MSS2"	"YDL107W"	7480	30930	100	2922	2919	661	104	133	89	100	100	0	1361	1331	384	130	143	51	100	100	0	0	0	0	0	0	0	0	0	0	0	0	0	0	0	0	0	0	0	2.289	2.344	2.289	2.472	1.378	2.289	0.923	0.000	0.000	0.000	0.000	0.000	0.000	0.000	0.000	0.000	0.000	0.000	0.000	0.000	0.000	80	515	4049	4016	1.195	Error	Error	2818	1231	0	0	2815	1201	0	0	0	0
2	10	4	"RPA14"	"YDR156W"	7700	30930	100	718	919	605	73	77	27	100	98	0	910	1199	880	106	109	29	100	98	0	0	0	0	0	0	0	0	0	0	0	0	0	0	0	0	0	0	0	0.802	0.774	0.808	0.843	1.584	0.737	0.867	0.000	0.000	0.000	0.000	0.000	0.000	0.000	0.000	0.000	0.000	0.000	0.000	0.000	0.000	80	511	1449	1939	-0.318	Error	Error	645	804	0	0	846	1093	0	0	0	0
2	11	4	"SUP35"	"YDR172W"	7870	30930	80	470	472	82	66	70	27	100	100	0	588	675	317	104	110	38	98	98	0	0	0	0	0	0	0	0	0	0	0	0	0	0	0	0	0	0	0	0.835	0.711	0.800	0.782	1.535	0.550	0.733	0.000	0.000	0.000	0.000	0.000	0.000	0.000	0.000	0.000	0.000	0.000	0.000	0.000	0.000	52	326	888	977	-0.261	Error	Error	404	484	0	0	406	571	0	0	0	0
2	12	4	""	"YDR187C"	8090	30930	90	895	963	399	62	67	29	100	100	0	1171	1284	760	100	109	42	100	100	0	0	0	0	0	0	0	0	0	0	0	0	0	0	0	0	0	0	0	0.778	0.761	0.927	0.863	1.499	0.634	0.828	0.000	0.000	0.000	0.000	0.000	0.000	0.000	0.000	0.000	0.000	0.000	0.000	0.000	0.000	52	420	1904	2085	-0.363	Error	Error	833	1071	0	0	901	1184	0	0	0	0
2	13	4	""	"YDR203W"	8290	30930	100	1076	1074	278	63	69	30	100	100	0	843	879	318	104	112	39	100	100	0	0	0	0	0	0	0	0	0	0	0	0	0	0	0	0	0	0	0	1.371	1.305	1.403	1.353	1.396	1.281	0.820	0.000	0.000	0.000	0.000	0.000	0.000	0.000	0.000	0.000	0.000	0.000	0.000	0.000	0.000	80	527	1752	1786	0.455	Error	Error	1013	739	0	0	1011	775	0	0	0	0
2	14	4	""	"YDR219C"	8500	30930	90	787	767	158	61	63	16	100	100	0	1059	1232	640	103	105	19	100	100	0	0	0	0	0	0	0	0	0	0	0	0	0	0	0	0	0	0	0	0.759	0.625	0.805	0.698	1.612	0.490	0.725	0.000	0.000	0.000	0.000	0.000	0.000	0.000	0.000	0.000	0.000	0.000	0.000	0.000	0.000	52	420	1682	1835	-0.397	Error	Error	726	956	0	0	706	1129	0	0	0	0
2	15	4	"PRP42"	"YDR235W"	8690	30930	90	1238	1271	340	62	75	74	100	100	0	1553	1577	516	104	124	118	100	98	0	0	0	0	0	0	0	0	0	0	0	0	0	0	0	0	0	0	0	0.812	0.821	0.825	0.847	1.369	0.769	0.905	0.000	0.000	0.000	0.000	0.000	0.000	0.000	0.000	0.000	0.000	0.000	0.000	0.000	0.000	52	420	2625	2682	-0.301	Error	Error	1176	1449	0	0	1209	1473	0	0	0	0
2	16	4	"HOM2"	"YDR158W"	8890	30930	90	24140	25523	8986	65	265	1515	100	100	0	6901	6607	1472	110	233	757	100	98	0	0	0	0	0	0	0	0	0	0	0	0	0	0	0	0	0	0	0	3.545	3.918	3.809	3.790	1.319	3.928	0.855	0.000	0.000	0.000	0.000	0.000	0.000	0.000	0.000	0.000	0.000	0.000	0.000	0.000	0.000	52	420	30866	31955	1.826	Error	Error	24075	6791	0	0	25458	6497	0	0	0	0
2	17	4	"HMO1"	"YDR174W"	9080	30930	90	3748	3967	867	66	255	1496	100	92	0	6213	6256	1367	111	251	823	100	100	0	0	0	0	0	0	0	0	0	0	0	0	0	0	0	0	0	0	0	0.603	0.635	0.634	0.637	1.159	0.633	0.928	0.000	0.000	0.000	0.000	0.000	0.000	0.000	0.000	0.000	0.000	0.000	0.000	0.000	0.000	52	420	9784	10046	-0.729	Error	Error	3682	6102	0	0	3901	6145	0	0	0	0
2	18	4	"SLY1"	"YDR189W"	9300	30930	90	2352	2444	618	64	71	52	100	100	0	3520	3583	1144	109	120	90	100	100	0	0	0	0	0	0	0	0	0	0	0	0	0	0	0	0	0	0	0	0.671	0.685	0.693	0.697	1.256	0.642	0.906	0.000	0.000	0.000	0.000	0.000	0.000	0.000	0.000	0.000	0.000	0.000	0.000	0.000	0.000	52	414	5699	5854	-0.576	Error	Error	2288	3411	0	0	2380	3474	0	0	0	0
2	19	4	""	"YDR205W"	9480	30930	90	2680	2657	582	62	70	50	100	100	0	3686	3627	1021	108	123	106	100	100	0	0	0	0	0	0	0	0	0	0	0	0	0	0	0	0	0	0	0	0.732	0.737	0.734	0.752	1.265	0.715	0.927	0.000	0.000	0.000	0.000	0.000	0.000	0.000	0.000	0.000	0.000	0.000	0.000	0.000	0.000	52	408	6196	6114	-0.451	Error	Error	2618	3578	0	0	2595	3519	0	0	0	0
2	20	4	""	"YDR221W"	9700	30930	90	1098	1203	386	61	65	23	100	100	0	1316	1436	629	108	113	32	100	100	0	0	0	0	0	0	0	0	0	0	0	0	0	0	0	0	0	0	0	0.858	0.860	0.920	0.894	1.318	0.810	0.886	0.000	0.000	0.000	0.000	0.000	0.000	0.000	0.000	0.000	0.000	0.000	0.000	0.000	0.000	52	401	2245	2470	-0.220	Error	Error	1037	1208	0	0	1142	1328	0	0	0	0
2	21	4	"MRPL7"	"YDR237W"	9880	30940	100	1042	1011	535	61	62	14	100	100	0	1894	1668	976	108	111	28	100	100	0	0	0	0	0	0	0	0	0	0	0	0	0	0	0	0	0	0	0	0.549	0.609	0.623	0.646	1.407	0.575	0.922	0.000	0.000	0.000	0.000	0.000	0.000	0.000	0.000	0.000	0.000	0.000	0.000	0.000	0.000	80	512	2767	2510	-0.864	Error	Error	981	1786	0	0	950	1560	0	0	0	0
2	1	5	"SSY1"	"YDR160W"	5880	31120	90	2010	2020	314	60	82	175	100	100	0	2319	2372	553	98	138	284	100	100	0	0	0	0	0	0	0	0	0	0	0	0	0	0	0	0	0	0	0	0.878	0.862	0.890	0.875	1.280	0.814	0.903	0.000	0.000	0.000	0.000	0.000	0.000	0.000	0.000	0.000	0.000	0.000	0.000	0.000	0.000	52	412	4171	4234	-0.188	Error	Error	1950	2221	0	0	1960	2274	0	0	0	0
2	2	5	"NGG1"	"YDR176W"	6080	31120	90	1333	1360	271	61	71	66	100	100	0	1998	2157	939	101	124	140	100	100	0	0	0	0	0	0	0	0	0	0	0	0	0	0	0	0	0	0	0	0.671	0.632	0.744	0.688	1.563	0.578	0.802	0.000	0.000	0.000	0.000	0.000	0.000	0.000	0.000	0.000	0.000	0.000	0.000	0.000	0.000	52	420	3169	3355	-0.577	Error	Error	1272	1897	0	0	1299	2056	0	0	0	0
2	3	5	"HST4"	"YDR191W"	6290	31120	90	1642	1668	319	61	74	112	100	100	0	1299	1517	634	100	113	101	100	100	0	0	0	0	0	0	0	0	0	0	0	0	0	0	0	0	0	0	0	1.319	1.134	1.283	1.192	1.521	1.118	0.731	0.000	0.000	0.000	0.000	0.000	0.000	0.000	0.000	0.000	0.000	0.000	0.000	0.000	0.000	52	420	2780	3024	0.399	Error	Error	1581	1199	0	0	1607	1417	0	0	0	0
2	4	5	"UME6"	"YDR207C"	6480	31120	90	2061	2140	462	60	77	120	100	100	0	3116	3142	802	99	127	190	100	100	0	0	0	0	0	0	0	0	0	0	0	0	0	0	0	0	0	0	0	0.663	0.684	0.715	0.693	1.287	0.657	0.918	0.000	0.000	0.000	0.000	0.000	0.000	0.000	0.000	0.000	0.000	0.000	0.000	0.000	0.000	52	420	5018	5123	-0.592	Error	Error	2001	3017	0	0	2080	3043	0	0	0	0
2	5	5	""	"YDR223W"	6700	31120	80	667	644	190	60	61	22	100	100	0	790	1029	790	100	101	16	98	96	0	0	0	0	0	0	0	0	0	0	0	0	0	0	0	0	0	0	0	0.880	0.629	0.854	0.845	2.207	0.383	0.596	0.000	0.000	0.000	0.000	0.000	0.000	0.000	0.000	0.000	0.000	0.000	0.000	0.000	0.000	52	340	1297	1513	-0.185	Error	Error	607	690	0	0	584	929	0	0	0	0
2	6	5	""	"YDR239C"	6900	31120	90	719	744	203	60	62	18	100	100	0	1145	1332	822	100	103	23	100	100	0	0	0	0	0	0	0	0	0	0	0	0	0	0	0	0	0	0	0	0.631	0.555	0.695	0.640	1.583	0.415	0.748	0.000	0.000	0.000	0.000	0.000	0.000	0.000	0.000	0.000	0.000	0.000	0.000	0.000	0.000	52	420	1704	1916	-0.665	Error	Error	659	1045	0	0	684	1232	0	0	0	0
2	7	5	"NBP2"	"YDR162C"	7100	31120	90	984	946	343	64	68	25	100	100	0	949	1343	1118	105	106	22	100	100	0	0	0	0	0	0	0	0	0	0	0	0	0	0	0	0	0	0	0	1.090	0.712	1.044	1.018	2.027	0.481	0.707	0.000	0.000	0.000	0.000	0.000	0.000	0.000	0.000	0.000	0.000	0.000	0.000	0.000	0.000	52	414	1764	2120	0.124	Error	Error	920	844	0	0	882	1238	0	0	0	0
2	8	5	"SDH4"	"YDR178W"	7290	31130	100	4664	4807	1447	74	97	67	100	100	0	2024	2012	571	110	117	34	100	100	0	0	0	0	0	0	0	0	0	0	0	0	0	0	0	0	0	0	0	2.398	2.488	2.451	2.482	1.212	2.573	0.927	0.000	0.000	0.000	0.000	0.000	0.000	0.000	0.000	0.000	0.000	0.000	0.000	0.000	0.000	80	515	6504	6635	1.262	Error	Error	4590	1914	0	0	4733	1902	0	0	0	0
2	9	5	""	"YDR193W"	7490	31120	90	2067	1998	397	89	119	105	100	100	0	1814	1814	420	116	140	136	100	100	0	0	0	0	0	0	0	0	0	0	0	0	0	0	0	0	0	0	0	1.165	1.124	1.154	1.133	1.211	1.059	0.919	0.000	0.000	0.000	0.000	0.000	0.000	0.000	0.000	0.000	0.000	0.000	0.000	0.000	0.000	52	414	3676	3607	0.220	Error	Error	1978	1698	0	0	1909	1698	0	0	0	0
2	10	5	""	"YDR209C"	7700	31120	70	469	472	183	67	72	24	100	100	0	690	841	643	105	110	26	100	100	0	0	0	0	0	0	0	0	0	0	0	0	0	0	0	0	0	0	0	0.687	0.550	0.736	0.714	1.820	0.335	0.733	0.000	0.000	0.000	0.000	0.000	0.000	0.000	0.000	0.000	0.000	0.000	0.000	0.000	0.000	32	236	987	1141	-0.541	Error	Error	402	585	0	0	405	736	0	0	0	0
2	11	5	"HTA1"	"YDR225W"	7900	31130	100	13469	12973	2922	66	74	64	100	100	0	20876	19634	4731	107	119	113	100	100	0	0	0	0	0	0	0	0	0	0	0	0	0	0	0	0	0	0	0	0.645	0.661	0.662	0.663	1.154	0.649	0.960	0.000	0.000	0.000	0.000	0.000	0.000	0.000	0.000	0.000	0.000	0.000	0.000	0.000	0.000	80	529	34172	32434	-0.632	Error	Error	13403	20769	0	0	12907	19527	0	0	0	0
2	12	5	""	"YDR241W"	8100	31130	100	793	729	397	65	71	36	100	98	0	566	753	618	105	112	39	97	90	0	0	0	0	0	0	0	0	0	0	0	0	0	0	0	0	0	0	0	1.579	1.025	1.390	1.332	1.829	0.806	0.690	0.000	0.000	0.000	0.000	0.000	0.000	0.000	0.000	0.000	0.000	0.000	0.000	0.000	0.000	80	514	1189	1312	0.659	Error	Error	728	461	0	0	664	648	0	0	0	0
2	13	5	""	"YDR539W"	8300	31130	100	2277	2179	653	64	68	23	100	100	0	1334	1337	455	106	110	27	100	100	0	0	0	0	0	0	0	0	0	0	0	0	0	0	0	0	0	0	0	1.802	1.718	1.946	1.748	1.407	1.750	0.861	0.000	0.000	0.000	0.000	0.000	0.000	0.000	0.000	0.000	0.000	0.000	0.000	0.000	0.000	80	498	3441	3346	0.850	Error	Error	2213	1228	0	0	2115	1231	0	0	0	0
2	14	5	""	"YEL010W"	8490	31130	100	356	350	64	62	64	18	100	100	0	305	351	288	104	105	17	100	100	0	0	0	0	0	0	0	0	0	0	0	0	0	0	0	0	0	0	0	1.463	1.166	1.431	1.434	1.711	0.622	0.407	0.000	0.000	0.000	0.000	0.000	0.000	0.000	0.000	0.000	0.000	0.000	0.000	0.000	0.000	80	512	495	535	0.549	Error	Error	294	201	0	0	288	247	0	0	0	0
2	15	5	""	"YEL025C"	8700	31130	100	2794	2831	780	62	66	28	100	100	0	3198	3185	865	106	107	18	100	100	0	0	0	0	0	0	0	0	0	0	0	0	0	0	0	0	0	0	0	0.884	0.899	0.891	0.896	1.249	0.884	0.908	0.000	0.000	0.000	0.000	0.000	0.000	0.000	0.000	0.000	0.000	0.000	0.000	0.000	0.000	80	520	5824	5848	-0.179	Error	Error	2732	3092	0	0	2769	3079	0	0	0	0
2	16	5	""	"YEL041W"	8900	31130	100	1939	2003	458	62	64	17	100	100	0	1012	1036	260	106	107	18	100	100	0	0	0	0	0	0	0	0	0	0	0	0	0	0	0	0	0	0	0	2.072	2.087	2.082	2.121	1.324	2.076	0.921	0.000	0.000	0.000	0.000	0.000	0.000	0.000	0.000	0.000	0.000	0.000	0.000	0.000	0.000	80	506	2783	2871	1.051	Error	Error	1877	906	0	0	1941	930	0	0	0	0
2	17	5	""	"YEL057C"	9090	31130	100	1225	1249	286	65	66	17	100	100	0	1041	1040	186	107	108	17	100	100	0	0	0	0	0	0	0	0	0	0	0	0	0	0	0	0	0	0	0	1.242	1.269	1.284	1.257	1.210	1.294	0.910	0.000	0.000	0.000	0.000	0.000	0.000	0.000	0.000	0.000	0.000	0.000	0.000	0.000	0.000	80	505	2094	2117	0.313	Error	Error	1160	934	0	0	1184	933	0	0	0	0
2	18	5	""	"YEL072W"	9290	31130	100	3133	3436	1094	64	66	19	100	100	0	689	722	168	108	110	19	100	100	0	0	0	0	0	0	0	0	0	0	0	0	0	0	0	0	0	0	0	5.282	5.492	5.502	5.416	1.264	5.864	0.884	0.000	0.000	0.000	0.000	0.000	0.000	0.000	0.000	0.000	0.000	0.000	0.000	0.000	0.000	80	520	3650	3986	2.401	Error	Error	3069	581	0	0	3372	614	0	0	0	0
2	19	5	""	"YDR541C"	9500	31130	100	1746	1711	563	62	65	21	100	100	0	1880	1810	675	108	109	16	100	100	0	0	0	0	0	0	0	0	0	0	0	0	0	0	0	0	0	0	0	0.950	0.969	0.952	1.022	1.406	0.934	0.919	0.000	0.000	0.000	0.000	0.000	0.000	0.000	0.000	0.000	0.000	0.000	0.000	0.000	0.000	80	503	3456	3351	-0.073	Error	Error	1684	1772	0	0	1649	1702	0	0	0	0
2	20	5	"UBC8"	"YEL012W"	9670	31130	90	4398	4536	1002	66	142	458	100	100	0	1410	1394	391	112	144	177	100	98	0	0	0	0	0	0	0	0	0	0	0	0	0	0	0	0	0	0	0	3.337	3.487	3.569	3.605	1.274	3.390	0.932	0.000	0.000	0.000	0.000	0.000	0.000	0.000	0.000	0.000	0.000	0.000	0.000	0.000	0.000	52	398	5630	5752	1.739	Error	Error	4332	1298	0	0	4470	1282	0	0	0	0
2	21	5	"CUP5"	"YEL027W"	9890	31140	100	10858	9711	3281	63	78	114	100	100	0	10666	10023	4048	111	128	139	100	100	0	0	0	0	0	0	0	0	0	0	0	0	0	0	0	0	0	0	0	1.023	0.973	0.978	1.002	1.270	0.928	0.947	0.000	0.000	0.000	0.000	0.000	0.000	0.000	0.000	0.000	0.000	0.000	0.000	0.000	0.000	80	525	21350	19560	0.032	Error	Error	10795	10555	0	0	9648	9912	0	0	0	0
2	1	6	""	"YEL043W"	5890	31320	100	674	650	142	60	61	15	100	100	0	973	949	347	99	100	17	100	100	0	0	0	0	0	0	0	0	0	0	0	0	0	0	0	0	0	0	0	0.703	0.694	0.701	0.747	1.495	0.621	0.850	0.000	0.000	0.000	0.000	0.000	0.000	0.000	0.000	0.000	0.000	0.000	0.000	0.000	0.000	80	527	1488	1440	-0.509	Error	Error	614	874	0	0	590	850	0	0	0	0
2	2	6	"SOM1"	"YEL059C-A"	6090	31320	100	3077	3006	756	60	62	17	100	100	0	2481	2310	601	102	104	19	100	100	0	0	0	0	0	0	0	0	0	0	0	0	0	0	0	0	0	0	0	1.268	1.334	1.335	1.379	1.355	1.337	0.927	0.000	0.000	0.000	0.000	0.000	0.000	0.000	0.000	0.000	0.000	0.000	0.000	0.000	0.000	80	512	5396	5154	0.343	Error	Error	3017	2379	0	0	2946	2208	0	0	0	0
2	3	6	""	"YEL074W"	6280	31320	90	4208	4324	1367	64	201	839	100	100	0	2668	2673	726	103	196	517	98	96	0	0	0	0	0	0	0	0	0	0	0	0	0	0	0	0	0	0	0	1.616	1.658	1.666	1.673	1.575	1.838	0.882	0.000	0.000	0.000	0.000	0.000	0.000	0.000	0.000	0.000	0.000	0.000	0.000	0.000	0.000	52	414	6709	6830	0.692	Error	Error	4144	2565	0	0	4260	2570	0	0	0	0
2	4	6	""	"YDR543C"	6490	31320	90	447	449	104	63	66	22	100	100	0	506	645	436	103	107	34	100	100	0	0	0	0	0	0	0	0	0	0	0	0	0	0	0	0	0	0	0	0.953	0.712	0.894	0.850	1.563	0.532	0.720	0.000	0.000	0.000	0.000	0.000	0.000	0.000	0.000	0.000	0.000	0.000	0.000	0.000	0.000	52	420	787	928	-0.070	Error	Error	384	403	0	0	386	542	0	0	0	0
2	5	6	""	"YEL014C"	6690	31320	90	1062	1036	161	61	69	59	100	100	0	1283	1306	229	105	118	95	100	100	0	0	0	0	0	0	0	0	0	0	0	0	0	0	0	0	0	0	0	0.850	0.812	0.841	0.814	1.215	0.796	0.934	0.000	0.000	0.000	0.000	0.000	0.000	0.000	0.000	0.000	0.000	0.000	0.000	0.000	0.000	52	420	2179	2176	-0.235	Error	Error	1001	1178	0	0	975	1201	0	0	0	0
2	6	6	""	"YEL029C"	6890	31320	90	2447	2485	714	64	97	274	100	100	0	3412	3481	967	105	176	477	100	100	0	0	0	0	0	0	0	0	0	0	0	0	0	0	0	0	0	0	0	0.721	0.717	0.711	0.712	1.213	0.705	0.933	0.000	0.000	0.000	0.000	0.000	0.000	0.000	0.000	0.000	0.000	0.000	0.000	0.000	0.000	52	420	5690	5797	-0.473	Error	Error	2383	3307	0	0	2421	3376	0	0	0	0
2	7	6	""	"YEL045C"	7090	31320	90	903	905	178	66	76	57	100	100	0	1017	1067	283	109	129	141	100	100	0	0	0	0	0	0	0	0	0	0	0	0	0	0	0	0	0	0	0	0.922	0.876	0.954	0.888	1.386	0.886	0.835	0.000	0.000	0.000	0.000	0.000	0.000	0.000	0.000	0.000	0.000	0.000	0.000	0.000	0.000	52	420	1745	1797	-0.117	Error	Error	837	908	0	0	839	958	0	0	0	0
2	8	6	"PRB1"	"YEL060C"	7280	31320	90	848	882	270	69	95	122	98	96	0	725	671	203	113	137	122	94	90	0	0	0	0	0	0	0	0	0	0	0	0	0	0	0	0	0	0	0	1.273	1.457	1.526	1.479	1.548	1.409	0.845	0.000	0.000	0.000	0.000	0.000	0.000	0.000	0.000	0.000	0.000	0.000	0.000	0.000	0.000	52	414	1391	1371	0.348	Error	Error	779	612	0	0	813	558	0	0	0	0
2	9	6	""	"YEL076C"	7480	31320	90	2356	2289	452	74	94	101	100	100	0	1527	1577	370	115	142	123	100	100	0	0	0	0	0	0	0	0	0	0	0	0	0	0	0	0	0	0	0	1.616	1.515	1.542	1.533	1.252	1.510	0.925	0.000	0.000	0.000	0.000	0.000	0.000	0.000	0.000	0.000	0.000	0.000	0.000	0.000	0.000	52	420	3694	3677	0.693	Error	Error	2282	1412	0	0	2215	1462	0	0	0	0
2	10	6	"YRF1-1"	"YDR545W"	7690	31320	90	4441	4628	1405	67	81	107	100	100	0	2497	2512	823	107	118	73	100	100	0	0	0	0	0	0	0	0	0	0	0	0	0	0	0	0	0	0	0	1.830	1.896	1.951	1.924	1.293	1.866	0.923	0.000	0.000	0.000	0.000	0.000	0.000	0.000	0.000	0.000	0.000	0.000	0.000	0.000	0.000	52	420	6764	6966	0.872	Error	Error	4374	2390	0	0	4561	2405	0	0	0	0
2	11	6	""	"YEL016C"	7890	31330	100	1637	1710	406	65	78	105	100	100	0	1502	1500	337	107	116	70	100	100	0	0	0	0	0	0	0	0	0	0	0	0	0	0	0	0	0	0	0	1.127	1.181	1.171	1.182	1.184	1.175	0.907	0.000	0.000	0.000	0.000	0.000	0.000	0.000	0.000	0.000	0.000	0.000	0.000	0.000	0.000	80	506	2967	3038	0.172	Error	Error	1572	1395	0	0	1645	1393	0	0	0	0
2	12	6	"SPF1"	"YEL031W"	8080	31320	90	372	353	88	64	73	66	100	96	0	421	408	94	106	116	68	100	96	0	0	0	0	0	0	0	0	0	0	0	0	0	0	0	0	0	0	0	0.978	0.957	1.025	0.961	1.472	0.812	0.625	0.000	0.000	0.000	0.000	0.000	0.000	0.000	0.000	0.000	0.000	0.000	0.000	0.000	0.000	52	409	623	591	-0.032	Error	Error	308	315	0	0	289	302	0	0	0	0
2	13	6	""	"YEL047C"	8290	31330	100	2788	2695	672	71	77	38	100	100	0	2897	2882	699	106	111	49	100	100	0	0	0	0	0	0	0	0	0	0	0	0	0	0	0	0	0	0	0	0.973	0.945	0.923	0.951	1.234	0.952	0.923	0.000	0.000	0.000	0.000	0.000	0.000	0.000	0.000	0.000	0.000	0.000	0.000	0.000	0.000	80	528	5508	5400	-0.039	Error	Error	2717	2791	0	0	2624	2776	0	0	0	0
2	14	6	"NPR2"	"YEL062W"	8490	31320	90	1686	1628	294	68	85	114	100	100	0	1447	1423	390	107	129	145	100	100	0	0	0	0	0	0	0	0	0	0	0	0	0	0	0	0	0	0	0	1.207	1.185	1.195	1.226	1.302	1.136	0.919	0.000	0.000	0.000	0.000	0.000	0.000	0.000	0.000	0.000	0.000	0.000	0.000	0.000	0.000	52	414	2958	2876	0.272	Error	Error	1618	1340	0	0	1560	1316	0	0	0	0
2	15	6	""	"YEL076W-C"	8700	31330	100	2368	2350	489	64	74	99	100	100	0	1321	1319	283	107	123	124	100	100	0	0	0	0	0	0	0	0	0	0	0	0	0	0	0	0	0	0	0	1.898	1.886	1.884	1.893	1.194	1.898	0.917	0.000	0.000	0.000	0.000	0.000	0.000	0.000	0.000	0.000	0.000	0.000	0.000	0.000	0.000	80	500	3518	3498	0.924	Error	Error	2304	1214	0	0	2286	1212	0	0	0	0
2	16	6	"PES4"	"YFR023W"	8880	31330	100	528	524	94	66	71	25	100	100	0	355	385	156	110	118	33	100	98	0	0	0	0	0	0	0	0	0	0	0	0	0	0	0	0	0	0	0	1.886	1.665	1.881	1.788	1.479	1.511	0.673	0.000	0.000	0.000	0.000	0.000	0.000	0.000	0.000	0.000	0.000	0.000	0.000	0.000	0.000	80	482	707	733	0.915	Error	Error	462	245	0	0	458	275	0	0	0	0
2	17	6	"RSC8"	"YFR037C"	9100	31330	100	3998	3915	726	69	74	23	100	100	0	3937	3789	894	113	118	26	100	100	0	0	0	0	0	0	0	0	0	0	0	0	0	0	0	0	0	0	0	1.027	1.046	1.024	1.061	1.206	1.032	0.934	0.000	0.000	0.000	0.000	0.000	0.000	0.000	0.000	0.000	0.000	0.000	0.000	0.000	0.000	80	511	7753	7522	0.039	Error	Error	3929	3824	0	0	3846	3676	0	0	0	0
2	18	6	"HXK1"	"YFR053C"	9290	31330	100	7093	6441	1837	67	69	21	100	100	0	16172	14678	4712	112	114	22	100	100	0	0	0	0	0	0	0	0	0	0	0	0	0	0	0	0	0	0	0	0.437	0.438	0.442	0.442	1.244	0.425	0.946	0.000	0.000	0.000	0.000	0.000	0.000	0.000	0.000	0.000	0.000	0.000	0.000	0.000	0.000	80	504	23086	20940	-1.193	Error	Error	7026	16060	0	0	6374	14566	0	0	0	0
2	19	6	"ERG4"	"YGL012W"	9500	31330	100	10432	10423	1825	68	69	18	100	100	0	14824	14808	2160	115	118	26	100	100	0	0	0	0	0	0	0	0	0	0	0	0	0	0	0	0	0	0	0	0.705	0.705	0.700	0.702	1.154	0.707	0.937	0.000	0.000	0.000	0.000	0.000	0.000	0.000	0.000	0.000	0.000	0.000	0.000	0.000	0.000	80	506	25073	25048	-0.505	Error	Error	10364	14709	0	0	10355	14693	0	0	0	0
2	20	6	"SCW11"	"YGL028C"	9690	31330	100	787	786	126	68	70	19	100	100	0	6346	6177	1338	118	120	21	100	100	0	0	0	0	0	0	0	0	0	0	0	0	0	0	0	0	0	0	0	0.115	0.119	0.115	0.121	1.253	0.112	0.926	0.000	0.000	0.000	0.000	0.000	0.000	0.000	0.000	0.000	0.000	0.000	0.000	0.000	0.000	80	514	6947	6777	-3.115	Error	Error	719	6228	0	0	718	6059	0	0	0	0
2	21	6	"RNA15"	"YGL044C"	9900	31330	100	1900	1986	396	67	70	20	100	100	0	1754	1804	363	116	119	22	100	100	0	0	0	0	0	0	0	0	0	0	0	0	0	0	0	0	0	0	0	1.119	1.137	1.100	1.141	1.200	1.131	0.902	0.000	0.000	0.000	0.000	0.000	0.000	0.000	0.000	0.000	0.000	0.000	0.000	0.000	0.000	80	518	3471	3607	0.162	Error	Error	1833	1638	0	0	1919	1688	0	0	0	0
2	1	7	""	"YFR024C-A"	5880	31510	90	1126	1114	309	62	66	20	100	100	0	1230	1400	727	102	106	24	100	100	0	0	0	0	0	0	0	0	0	0	0	0	0	0	0	0	0	0	0	0.943	0.810	0.981	0.905	1.601	0.692	0.732	0.000	0.000	0.000	0.000	0.000	0.000	0.000	0.000	0.000	0.000	0.000	0.000	0.000	0.000	52	406	2192	2350	-0.084	Error	Error	1064	1128	0	0	1052	1298	0	0	0	0
2	2	7	""	"YFR039C"	6090	31520	100	4261	4118	982	63	70	32	100	100	0	2684	2572	657	104	112	55	100	100	0	0	0	0	0	0	0	0	0	0	0	0	0	0	0	0	0	0	0	1.627	1.643	1.653	1.698	1.368	1.637	0.930	0.000	0.000	0.000	0.000	0.000	0.000	0.000	0.000	0.000	0.000	0.000	0.000	0.000	0.000	80	518	6778	6523	0.702	Error	Error	4198	2580	0	0	4055	2468	0	0	0	0
2	3	7	""	"YFR055W"	6290	31520	100	4499	4357	1187	64	69	27	100	100	0	8443	8330	2174	103	110	53	100	100	0	0	0	0	0	0	0	0	0	0	0	0	0	0	0	0	0	0	0	0.532	0.522	0.511	0.521	1.193	0.505	0.933	0.000	0.000	0.000	0.000	0.000	0.000	0.000	0.000	0.000	0.000	0.000	0.000	0.000	0.000	80	512	12775	12520	-0.911	Error	Error	4435	8340	0	0	4293	8227	0	0	0	0
2	4	7	""	"YGL014W"	6490	31520	100	1656	1616	558	66	68	19	100	100	0	3521	3569	1419	105	110	24	100	100	0	0	0	0	0	0	0	0	0	0	0	0	0	0	0	0	0	0	0	0.465	0.447	0.459	0.456	1.267	0.427	0.931	0.000	0.000	0.000	0.000	0.000	0.000	0.000	0.000	0.000	0.000	0.000	0.000	0.000	0.000	80	520	5006	5014	-1.103	Error	Error	1590	3416	0	0	1550	3464	0	0	0	0
2	5	7	"RPL30"	"YGL030W"	6700	31520	100	3773	3605	938	64	66	19	100	100	0	18888	17558	6011	108	111	21	100	100	0	0	0	0	0	0	0	0	0	0	0	0	0	0	0	0	0	0	0	0.197	0.203	0.209	0.210	1.374	0.188	0.874	0.000	0.000	0.000	0.000	0.000	0.000	0.000	0.000	0.000	0.000	0.000	0.000	0.000	0.000	80	521	22489	20991	-2.340	Error	Error	3709	18780	0	0	3541	17450	0	0	0	0
2	6	7	""	"YGL046W"	6890	31520	90	838	850	286	64	67	21	100	100	0	864	975	531	108	114	34	98	98	0	0	0	0	0	0	0	0	0	0	0	0	0	0	0	0	0	0	0	1.024	0.907	1.098	0.994	1.467	0.712	0.759	0.000	0.000	0.000	0.000	0.000	0.000	0.000	0.000	0.000	0.000	0.000	0.000	0.000	0.000	52	414	1530	1653	0.034	Error	Error	774	756	0	0	786	867	0	0	0	0
2	7	7	""	"YFR026C"	7100	31520	100	856	848	161	65	69	29	100	100	0	946	919	187	111	117	44	100	100	0	0	0	0	0	0	0	0	0	0	0	0	0	0	0	0	0	0	0	0.947	0.969	0.981	0.982	1.274	0.961	0.933	0.000	0.000	0.000	0.000	0.000	0.000	0.000	0.000	0.000	0.000	0.000	0.000	0.000	0.000	80	526	1626	1591	-0.078	Error	Error	791	835	0	0	783	808	0	0	0	0
2	8	7	""	"YFR041C"	7300	31520	100	4875	4945	1372	70	81	40	100	100	0	3935	3772	1115	112	123	41	100	100	0	0	0	0	0	0	0	0	0	0	0	0	0	0	0	0	0	0	0	1.257	1.332	1.293	1.396	1.462	1.309	0.929	0.000	0.000	0.000	0.000	0.000	0.000	0.000	0.000	0.000	0.000	0.000	0.000	0.000	0.000	80	513	8628	8535	0.330	Error	Error	4805	3823	0	0	4875	3660	0	0	0	0
2	9	7	""	"YFR057W"	7490	31520	90	593	756	423	77	91	44	100	100	0	454	582	398	118	133	48	100	92	0	0	0	0	0	0	0	0	0	0	0	0	0	0	0	0	0	0	0	1.536	1.463	1.748	1.708	1.720	0.035	0.024	0.000	0.000	0.000	0.000	0.000	0.000	0.000	0.000	0.000	0.000	0.000	0.000	0.000	0.000	52	414	852	1143	0.619	Error	Error	516	336	0	0	679	464	0	0	0	0
2	10	7	"KAP122"	"YGL016W"	7690	31520	90	2056	1943	406	72	114	243	100	100	0	3476	3387	825	112	207	524	100	98	0	0	0	0	0	0	0	0	0	0	0	0	0	0	0	0	0	0	0	0.590	0.571	0.573	0.579	1.284	0.548	0.918	0.000	0.000	0.000	0.000	0.000	0.000	0.000	0.000	0.000	0.000	0.000	0.000	0.000	0.000	52	420	5348	5146	-0.762	Error	Error	1984	3364	0	0	1871	3275	0	0	0	0
2	11	7	"AGA2"	"YGL032C"	7890	31520	100	3458	3402	973	73	106	213	100	100	0	444	434	109	110	179	458	10	0	0	0	0	0	0	0	0	0	0	0	0	0	0	0	0	0	0	0	0	10.135	10.275	9.800	10.746	1.545	11.305	0.831	0.000	0.000	0.000	0.000	0.000	0.000	0.000	0.000	0.000	0.000	0.000	0.000	0.000	0.000	80	521	3719	3653	3.341	Error	Error	3385	334	0	0	3329	324	0	0	0	0
2	12	7	"RPT6"	"YGL048C"	8090	31520	90	10143	10737	1994	73	306	1568	100	100	0	7349	7408	1379	109	314	1247	100	100	0	0	0	0	0	0	0	0	0	0	0	0	0	0	0	0	0	0	0	1.391	1.461	1.417	1.464	1.204	1.503	0.932	0.000	0.000	0.000	0.000	0.000	0.000	0.000	0.000	0.000	0.000	0.000	0.000	0.000	0.000	52	420	17310	17963	0.476	Error	Error	10070	7240	0	0	10664	7299	0	0	0	0
2	13	7	"CDC14"	"YFR028C"	8300	31530	100	1999	2137	589	74	237	1381	91	12	0	2575	2550	535	110	247	1051	98	72	0	0	0	0	0	0	0	0	0	0	0	0	0	0	0	0	0	0	0	0.781	0.845	0.817	0.835	1.243	0.845	0.911	0.000	0.000	0.000	0.000	0.000	0.000	0.000	0.000	0.000	0.000	0.000	0.000	0.000	0.000	80	511	4390	4503	-0.357	Error	Error	1925	2465	0	0	2063	2440	0	0	0	0
2	14	7	""	"YFR043C"	8490	31530	100	3132	3249	786	72	85	83	100	100	0	2206	2302	635	111	131	139	100	98	0	0	0	0	0	0	0	0	0	0	0	0	0	0	0	0	0	0	0	1.461	1.450	1.425	1.493	1.348	1.412	0.935	0.000	0.000	0.000	0.000	0.000	0.000	0.000	0.000	0.000	0.000	0.000	0.000	0.000	0.000	80	519	5155	5368	0.547	Error	Error	3060	2095	0	0	3177	2191	0	0	0	0
2	15	7	"ERP6"	"YGL002W"	8700	31530	100	1841	2026	568	71	85	83	100	100	0	2671	2839	729	114	134	139	100	100	0	0	0	0	0	0	0	0	0	0	0	0	0	0	0	0	0	0	0	0.692	0.717	0.699	0.713	1.151	0.717	0.913	0.000	0.000	0.000	0.000	0.000	0.000	0.000	0.000	0.000	0.000	0.000	0.000	0.000	0.000	80	513	4327	4680	-0.531	Error	Error	1770	2557	0	0	1955	2725	0	0	0	0
2	16	7	"JAC1"	"YGL018C"	8910	31520	120	815	788	370	76	84	34	98	94	0	787	761	304	121	132	41	97	94	0	0	0	0	0	0	0	0	0	0	0	0	0	0	0	0	0	0	0	1.110	1.112	1.054	1.063	1.539	1.169	0.907	0.000	0.000	0.000	0.000	0.000	0.000	0.000	0.000	0.000	0.000	0.000	0.000	0.000	0.000	120	638	1405	1352	0.150	Error	Error	739	666	0	0	712	640	0	0	0	0
2	17	7	""	"YGL034C"	9100	31530	100	423	422	124	75	84	32	100	97	0	489	564	328	118	128	39	98	97	0	0	0	0	0	0	0	0	0	0	0	0	0	0	0	0	0	0	0	0.938	0.778	0.899	0.890	1.677	0.579	0.657	0.000	0.000	0.000	0.000	0.000	0.000	0.000	0.000	0.000	0.000	0.000	0.000	0.000	0.000	80	474	719	793	-0.092	Error	Error	348	371	0	0	347	446	0	0	0	0
2	18	7	""	"YGL050W"	9290	31530	100	1553	1612	371	75	85	34	100	100	0	1887	2005	431	118	130	63	100	100	0	0	0	0	0	0	0	0	0	0	0	0	0	0	0	0	0	0	0	0.836	0.815	0.808	0.811	1.168	0.792	0.899	0.000	0.000	0.000	0.000	0.000	0.000	0.000	0.000	0.000	0.000	0.000	0.000	0.000	0.000	80	489	3247	3424	-0.259	Error	Error	1478	1769	0	0	1537	1887	0	0	0	0
2	19	7	"RPL11B"	"YGR085C"	9480	31530	100	2473	2569	753	75	84	33	100	100	0	20407	19224	6196	127	142	75	100	100	0	0	0	0	0	0	0	0	0	0	0	0	0	0	0	0	0	0	0	0.118	0.131	0.131	0.133	1.288	0.124	0.924	0.000	0.000	0.000	0.000	0.000	0.000	0.000	0.000	0.000	0.000	0.000	0.000	0.000	0.000	80	513	22678	21591	-3.080	Error	Error	2398	20280	0	0	2494	19097	0	0	0	0
2	20	7	""	"YGR101W"	9700	31530	100	4898	4665	882	77	88	59	100	100	0	2086	2015	409	137	147	54	100	100	0	0	0	0	0	0	0	0	0	0	0	0	0	0	0	0	0	0	0	2.474	2.443	2.445	2.471	1.183	2.479	0.947	0.000	0.000	0.000	0.000	0.000	0.000	0.000	0.000	0.000	0.000	0.000	0.000	0.000	0.000	80	519	6770	6466	1.307	Error	Error	4821	1949	0	0	4588	1878	0	0	0	0
2	21	7	""	"YGR117C"	9900	31530	110	1804	1850	419	81	89	57	100	100	0	1578	1604	346	132	140	38	100	100	0	0	0	0	0	0	0	0	0	0	0	0	0	0	0	0	0	0	0	1.192	1.202	1.213	1.203	1.216	1.179	0.902	0.000	0.000	0.000	0.000	0.000	0.000	0.000	0.000	0.000	0.000	0.000	0.000	0.000	0.000	80	590	3169	3241	0.253	Error	Error	1723	1446	0	0	1769	1472	0	0	0	0
2	1	8	"PEX4"	"YGR133W"	5880	31720	100	1183	1185	206	63	67	20	100	100	0	1122	1087	243	103	105	18	100	100	0	0	0	0	0	0	0	0	0	0	0	0	0	0	0	0	0	0	0	1.099	1.140	1.097	1.176	1.327	1.106	0.916	0.000	0.000	0.000	0.000	0.000	0.000	0.000	0.000	0.000	0.000	0.000	0.000	0.000	0.000	80	532	2139	2106	0.136	Error	Error	1120	1019	0	0	1122	984	0	0	0	0
2	2	8	""	"YGR149W"	6090	31720	100	2888	2915	548	70	79	60	100	100	0	1739	1698	412	108	118	90	100	100	0	0	0	0	0	0	0	0	0	0	0	0	0	0	0	0	0	0	0	1.728	1.789	1.749	1.848	1.387	1.788	0.918	0.000	0.000	0.000	0.000	0.000	0.000	0.000	0.000	0.000	0.000	0.000	0.000	0.000	0.000	80	512	4449	4435	0.789	Error	Error	2818	1631	0	0	2845	1590	0	0	0	0
2	3	8	""	"YGR165W"	6290	31720	100	5759	5360	1410	63	71	58	100	100	0	7338	6961	2289	103	112	89	100	100	0	0	0	0	0	0	0	0	0	0	0	0	0	0	0	0	0	0	0	0.787	0.772	0.760	0.791	1.250	0.747	0.945	0.000	0.000	0.000	0.000	0.000	0.000	0.000	0.000	0.000	0.000	0.000	0.000	0.000	0.000	80	504	12931	12155	-0.345	Error	Error	5696	7235	0	0	5297	6858	0	0	0	0
2	4	8	"PDC6"	"YGR087C"	6490	31720	100	3103	2903	786	61	62	14	100	100	0	8022	7282	2670	103	104	16	100	100	0	0	0	0	0	0	0	0	0	0	0	0	0	0	0	0	0	0	0	0.384	0.396	0.387	0.420	1.352	0.373	0.931	0.000	0.000	0.000	0.000	0.000	0.000	0.000	0.000	0.000	0.000	0.000	0.000	0.000	0.000	80	505	10961	10021	-1.380	Error	Error	3042	7919	0	0	2842	7179	0	0	0	0
2	5	8	""	"YGR103W"	6690	31720	100	4126	3993	749	64	67	26	100	100	0	10163	9687	2135	106	112	47	100	100	0	0	0	0	0	0	0	0	0	0	0	0	0	0	0	0	0	0	0	0.404	0.410	0.401	0.414	1.219	0.400	0.939	0.000	0.000	0.000	0.000	0.000	0.000	0.000	0.000	0.000	0.000	0.000	0.000	0.000	0.000	80	513	14119	13510	-1.308	Error	Error	4062	10057	0	0	3929	9581	0	0	0	0
2	6	8	"NUP57"	"YGR119C"	6900	31720	100	3598	3581	589	64	67	19	100	100	0	5106	4965	1226	109	112	24	100	100	0	0	0	0	0	0	0	0	0	0	0	0	0	0	0	0	0	0	0	0.707	0.724	0.698	0.771	1.560	0.698	0.929	0.000	0.000	0.000	0.000	0.000	0.000	0.000	0.000	0.000	0.000	0.000	0.000	0.000	0.000	80	528	8531	8373	-0.500	Error	Error	3534	4997	0	0	3517	4856	0	0	0	0
2	7	8	"PRE9"	"YGR135W"	7100	31720	100	12476	12582	4261	65	67	24	100	100	0	6585	6594	2699	109	112	38	100	100	0	0	0	0	0	0	0	0	0	0	0	0	0	0	0	0	0	0	0	1.916	1.930	1.954	2.035	1.345	1.901	0.936	0.000	0.000	0.000	0.000	0.000	0.000	0.000	0.000	0.000	0.000	0.000	0.000	0.000	0.000	80	512	18887	19002	0.938	Error	Error	12411	6476	0	0	12517	6485	0	0	0	0
2	8	8	""	"YGR151C"	7300	31720	100	2417	2414	432	69	79	64	100	100	0	3154	3019	684	109	116	39	100	100	0	0	0	0	0	0	0	0	0	0	0	0	0	0	0	0	0	0	0	0.771	0.806	0.792	0.825	1.277	0.783	0.920	0.000	0.000	0.000	0.000	0.000	0.000	0.000	0.000	0.000	0.000	0.000	0.000	0.000	0.000	80	521	5393	5255	-0.375	Error	Error	2348	3045	0	0	2345	2910	0	0	0	0
2	9	8	"CLC1"	"YGR167W"	7510	31720	100	6563	6563	1454	73	88	71	100	100	0	8300	8021	2161	114	126	45	100	100	0	0	0	0	0	0	0	0	0	0	0	0	0	0	0	0	0	0	0	0.793	0.821	0.817	0.865	1.460	0.807	0.936	0.000	0.000	0.000	0.000	0.000	0.000	0.000	0.000	0.000	0.000	0.000	0.000	0.000	0.000	80	522	14676	14397	-0.335	Error	Error	6490	8186	0	0	6490	7907	0	0	0	0
2	10	8	""	"YGR089W"	7690	31720	90	2376	2181	1408	68	76	49	100	100	0	2716	3156	2439	112	127	96	100	100	0	0	0	0	0	0	0	0	0	0	0	0	0	0	0	0	0	0	0	0.886	0.694	0.804	0.799	1.432	0.599	0.900	0.000	0.000	0.000	0.000	0.000	0.000	0.000	0.000	0.000	0.000	0.000	0.000	0.000	0.000	52	406	4912	5157	-0.174	Error	Error	2308	2604	0	0	2113	3044	0	0	0	0
2	11	8	"VMA21"	"YGR105W"	7910	31720	90	715	712	134	67	70	24	100	100	0	997	1168	532	108	111	21	100	100	0	0	0	0	0	0	0	0	0	0	0	0	0	0	0	0	0	0	0	0.729	0.608	0.708	0.667	1.470	0.527	0.790	0.000	0.000	0.000	0.000	0.000	0.000	0.000	0.000	0.000	0.000	0.000	0.000	0.000	0.000	52	414	1537	1705	-0.456	Error	Error	648	889	0	0	645	1060	0	0	0	0
2	12	8	"MEP1"	"YGR121C"	8090	31720	90	2789	2833	440	67	120	354	100	100	0	2806	2718	602	111	172	380	100	98	0	0	0	0	0	0	0	0	0	0	0	0	0	0	0	0	0	0	0	1.010	1.061	1.000	1.088	1.325	1.066	0.915	0.000	0.000	0.000	0.000	0.000	0.000	0.000	0.000	0.000	0.000	0.000	0.000	0.000	0.000	52	414	5417	5373	0.014	Error	Error	2722	2695	0	0	2766	2607	0	0	0	0
2	13	8	""	"YGR137W"	8300	31720	90	4790	4790	707	67	94	221	100	100	0	2441	2424	456	108	126	163	100	100	0	0	0	0	0	0	0	0	0	0	0	0	0	0	0	0	0	0	0	2.024	2.039	2.019	2.062	1.234	2.036	0.936	0.000	0.000	0.000	0.000	0.000	0.000	0.000	0.000	0.000	0.000	0.000	0.000	0.000	0.000	52	414	7056	7039	1.018	Error	Error	4723	2333	0	0	4723	2316	0	0	0	0
2	14	8	""	"YGR153W"	8500	31730	100	2657	2715	664	66	86	198	100	100	0	728	706	143	107	123	148	98	91	0	0	0	0	0	0	0	0	0	0	0	0	0	0	0	0	0	0	0	4.172	4.422	4.265	4.470	1.302	4.911	0.872	0.000	0.000	0.000	0.000	0.000	0.000	0.000	0.000	0.000	0.000	0.000	0.000	0.000	0.000	80	506	3212	3248	2.061	Error	Error	2591	621	0	0	2649	599	0	0	0	0
2	15	8	""	"YGR169C"	8690	31730	100	736	735	132	63	66	23	100	100	0	1060	1061	190	108	109	26	100	100	0	0	0	0	0	0	0	0	0	0	0	0	0	0	0	0	0	0	0	0.707	0.705	0.703	0.706	1.175	0.679	0.909	0.000	0.000	0.000	0.000	0.000	0.000	0.000	0.000	0.000	0.000	0.000	0.000	0.000	0.000	80	497	1625	1625	-0.500	Error	Error	673	952	0	0	672	953	0	0	0	0
2	16	8	"PRP31"	"YGR091W"	8890	31730	100	970	1003	201	64	65	15	100	100	0	1119	1169	275	106	107	16	100	100	0	0	0	0	0	0	0	0	0	0	0	0	0	0	0	0	0	0	0	0.894	0.883	0.902	0.893	1.223	0.870	0.892	0.000	0.000	0.000	0.000	0.000	0.000	0.000	0.000	0.000	0.000	0.000	0.000	0.000	0.000	80	513	1919	2002	-0.161	Error	Error	906	1013	0	0	939	1063	0	0	0	0
2	17	8	""	"YGR107W"	9100	31730	100	328	335	77	67	68	18	100	100	0	322	328	86	109	111	18	100	98	0	0	0	0	0	0	0	0	0	0	0	0	0	0	0	0	0	0	0	1.225	1.224	1.228	1.284	1.541	1.216	0.792	0.000	0.000	0.000	0.000	0.000	0.000	0.000	0.000	0.000	0.000	0.000	0.000	0.000	0.000	80	520	474	487	0.293	Error	Error	261	213	0	0	268	219	0	0	0	0
2	18	8	"PPT1"	"YGR123C"	9300	31730	100	1944	1999	328	69	73	22	100	100	0	4635	4677	804	114	117	22	100	100	0	0	0	0	0	0	0	0	0	0	0	0	0	0	0	0	0	0	0	0.415	0.423	0.420	0.424	1.135	0.413	0.924	0.000	0.000	0.000	0.000	0.000	0.000	0.000	0.000	0.000	0.000	0.000	0.000	0.000	0.000	80	497	6396	6493	-1.270	Error	Error	1875	4521	0	0	1930	4563	0	0	0	0
2	19	8	""	"YGR139W"	9490	31730	100	1006	996	150	68	71	20	100	100	0	690	711	136	115	118	24	100	100	0	0	0	0	0	0	0	0	0	0	0	0	0	0	0	0	0	0	0	1.631	1.557	1.595	1.574	1.301	1.592	0.880	0.000	0.000	0.000	0.000	0.000	0.000	0.000	0.000	0.000	0.000	0.000	0.000	0.000	0.000	80	505	1513	1524	0.706	Error	Error	938	575	0	0	928	596	0	0	0	0
2	20	8	"CYS4"	"YGR155W"	9700	31730	100	15656	15698	2301	78	81	27	100	100	0	11383	11070	1554	126	130	27	100	100	0	0	0	0	0	0	0	0	0	0	0	0	0	0	0	0	0	0	0	1.384	1.427	1.397	1.427	1.190	1.468	0.905	0.000	0.000	0.000	0.000	0.000	0.000	0.000	0.000	0.000	0.000	0.000	0.000	0.000	0.000	80	512	26835	26564	0.469	Error	Error	15578	11257	0	0	15620	10944	0	0	0	0
2	21	8	"MSM1"	"YGR171C"	9900	31730	100	1357	1400	265	79	84	28	100	100	0	1507	1570	287	126	132	34	100	100	0	0	0	0	0	0	0	0	0	0	0	0	0	0	0	0	0	0	0	0.925	0.915	0.909	0.915	1.173	0.914	0.898	0.000	0.000	0.000	0.000	0.000	0.000	0.000	0.000	0.000	0.000	0.000	0.000	0.000	0.000	80	526	2659	2765	-0.112	Error	Error	1278	1381	0	0	1321	1444	0	0	0	0
2	1	9	"SET1"	"YHR119W"	5880	31910	90	3652	3859	1208	61	65	36	100	100	0	4582	4730	1739	97	106	76	100	100	0	0	0	0	0	0	0	0	0	0	0	0	0	0	0	0	0	0	0	0.801	0.820	0.843	0.842	1.288	0.770	0.919	0.000	0.000	0.000	0.000	0.000	0.000	0.000	0.000	0.000	0.000	0.000	0.000	0.000	0.000	52	406	8076	8431	-0.321	Error	Error	3591	4485	0	0	3798	4633	0	0	0	0
2	2	9	"YCK1"	"YHR135C"	6090	31910	90	1648	1740	634	60	67	47	100	100	0	1349	1387	593	100	109	71	100	100	0	0	0	0	0	0	0	0	0	0	0	0	0	0	0	0	0	0	0	1.271	1.305	1.462	1.355	1.418	1.266	0.818	0.000	0.000	0.000	0.000	0.000	0.000	0.000	0.000	0.000	0.000	0.000	0.000	0.000	0.000	52	414	2837	2967	0.346	Error	Error	1588	1249	0	0	1680	1287	0	0	0	0
2	3	9	""	"YHR149C"	6290	31910	90	2768	2723	725	59	64	38	100	100	0	2068	1997	475	101	104	29	100	100	0	0	0	0	0	0	0	0	0	0	0	0	0	0	0	0	0	0	0	1.377	1.405	1.458	1.397	1.297	1.419	0.917	0.000	0.000	0.000	0.000	0.000	0.000	0.000	0.000	0.000	0.000	0.000	0.000	0.000	0.000	52	414	4676	4560	0.462	Error	Error	2709	1967	0	0	2664	1896	0	0	0	0
2	4	9	"PRP8"	"YHR165C"	6500	31920	100	1153	1116	253	60	61	20	100	100	0	1965	1933	558	100	105	33	100	100	0	0	0	0	0	0	0	0	0	0	0	0	0	0	0	0	0	0	0	0.586	0.576	0.569	0.589	1.300	0.543	0.912	0.000	0.000	0.000	0.000	0.000	0.000	0.000	0.000	0.000	0.000	0.000	0.000	0.000	0.000	80	512	2958	2889	-0.771	Error	Error	1093	1865	0	0	1056	1833	0	0	0	0
2	5	9	""	"YHR181W"	6690	31920	100	2884	2817	952	61	62	16	100	100	0	842	828	310	101	104	19	100	100	0	0	0	0	0	0	0	0	0	0	0	0	0	0	0	0	0	0	0	3.810	3.791	3.794	3.972	1.354	3.834	0.904	0.000	0.000	0.000	0.000	0.000	0.000	0.000	0.000	0.000	0.000	0.000	0.000	0.000	0.000	80	506	3564	3483	1.930	Error	Error	2823	741	0	0	2756	727	0	0	0	0
2	6	9	""	"YHR197W"	6890	31920	90	989	987	182	62	64	16	100	100	0	1240	1272	361	105	107	26	100	100	0	0	0	0	0	0	0	0	0	0	0	0	0	0	0	0	0	0	0	0.817	0.793	0.849	0.813	1.375	0.735	0.857	0.000	0.000	0.000	0.000	0.000	0.000	0.000	0.000	0.000	0.000	0.000	0.000	0.000	0.000	52	420	2062	2092	-0.292	Error	Error	927	1135	0	0	925	1167	0	0	0	0
2	7	9	""	"YHR121W"	7090	31920	90	4420	4283	1148	65	119	387	100	100	0	3478	3446	847	106	168	406	100	100	0	0	0	0	0	0	0	0	0	0	0	0	0	0	0	0	0	0	0	1.292	1.263	1.292	1.252	1.374	1.263	0.928	0.000	0.000	0.000	0.000	0.000	0.000	0.000	0.000	0.000	0.000	0.000	0.000	0.000	0.000	52	420	7727	7558	0.369	Error	Error	4355	3372	0	0	4218	3340	0	0	0	0
2	8	9	"ARO9"	"YHR137W"	7280	31920	90	3105	3075	939	65	124	393	100	100	0	1370	1333	540	105	164	402	90	76	0	0	0	0	0	0	0	0	0	0	0	0	0	0	0	0	0	0	0	2.403	2.451	2.685	2.642	1.465	2.390	0.886	0.000	0.000	0.000	0.000	0.000	0.000	0.000	0.000	0.000	0.000	0.000	0.000	0.000	0.000	52	420	4305	4238	1.265	Error	Error	3040	1265	0	0	3010	1228	0	0	0	0
2	9	9	""	"YHR151C"	7490	31920	90	721	727	203	69	82	47	100	100	0	682	730	258	111	124	56	100	98	0	0	0	0	0	0	0	0	0	0	0	0	0	0	0	0	0	0	0	1.142	1.063	1.198	1.127	1.568	1.073	0.836	0.000	0.000	0.000	0.000	0.000	0.000	0.000	0.000	0.000	0.000	0.000	0.000	0.000	0.000	52	420	1223	1277	0.191	Error	Error	652	571	0	0	658	619	0	0	0	0
2	10	9	""	"YHR167W"	7690	31920	90	1140	1230	505	67	77	68	100	98	0	1125	1152	555	109	123	79	98	98	0	0	0	0	0	0	0	0	0	0	0	0	0	0	0	0	0	0	0	1.056	1.115	1.144	1.148	1.507	1.015	0.872	0.000	0.000	0.000	0.000	0.000	0.000	0.000	0.000	0.000	0.000	0.000	0.000	0.000	0.000	52	420	2089	2206	0.079	Error	Error	1073	1016	0	0	1163	1043	0	0	0	0
2	11	9	"GND1"	"YHR183W"	7900	31920	90	498	605	316	67	70	27	100	100	0	1553	2035	1408	108	118	65	100	100	0	0	0	0	0	0	0	0	0	0	0	0	0	0	0	0	0	0	0	0.298	0.279	0.294	0.304	1.543	0.236	0.864	0.000	0.000	0.000	0.000	0.000	0.000	0.000	0.000	0.000	0.000	0.000	0.000	0.000	0.000	52	420	1876	2465	-1.745	Error	Error	431	1445	0	0	538	1927	0	0	0	0
2	12	9	""	"YHR199C"	8100	31920	90	414	444	171	68	72	26	100	100	0	351	394	161	112	117	36	100	98	0	0	0	0	0	0	0	0	0	0	0	0	0	0	0	0	0	0	0	1.448	1.333	1.397	1.410	1.608	1.349	0.812	0.000	0.000	0.000	0.000	0.000	0.000	0.000	0.000	0.000	0.000	0.000	0.000	0.000	0.000	52	420	585	658	0.534	Error	Error	346	239	0	0	376	282	0	0	0	0
2	13	9	"EPT1"	"YHR123W"	8300	31930	100	2722	2910	1290	68	71	25	100	100	0	2666	2772	1442	110	112	24	100	100	0	0	0	0	0	0	0	0	0	0	0	0	0	0	0	0	0	0	0	1.038	1.068	1.167	1.142	1.479	1.019	0.873	0.000	0.000	0.000	0.000	0.000	0.000	0.000	0.000	0.000	0.000	0.000	0.000	0.000	0.000	80	518	5210	5504	0.054	Error	Error	2654	2556	0	0	2842	2662	0	0	0	0
2	14	9	"SPS100"	"YHR139C"	8490	31930	100	1667	1615	467	66	68	19	100	100	0	2424	2388	842	109	111	21	100	100	0	0	0	0	0	0	0	0	0	0	0	0	0	0	0	0	0	0	0	0.692	0.680	0.698	0.700	1.284	0.643	0.936	0.000	0.000	0.000	0.000	0.000	0.000	0.000	0.000	0.000	0.000	0.000	0.000	0.000	0.000	80	497	3916	3828	-0.532	Error	Error	1601	2315	0	0	1549	2279	0	0	0	0
2	15	9	"SPO16"	"YHR153C"	8690	31930	100	2795	2623	976	63	64	16	100	100	0	2497	2293	948	108	111	62	100	100	0	0	0	0	0	0	0	0	0	0	0	0	0	0	0	0	0	0	0	1.144	1.172	1.183	1.238	1.331	1.145	0.941	0.000	0.000	0.000	0.000	0.000	0.000	0.000	0.000	0.000	0.000	0.000	0.000	0.000	0.000	80	505	5121	4745	0.194	Error	Error	2732	2389	0	0	2560	2185	0	0	0	0
2	16	9	"DBP8"	"YHR169W"	8890	31930	100	1972	1914	745	61	62	15	100	100	0	2155	2061	903	105	109	64	100	100	0	0	0	0	0	0	0	0	0	0	0	0	0	0	0	0	0	0	0	0.932	0.947	1.022	0.996	1.380	0.916	0.908	0.000	0.000	0.000	0.000	0.000	0.000	0.000	0.000	0.000	0.000	0.000	0.000	0.000	0.000	80	518	3961	3809	-0.101	Error	Error	1911	2050	0	0	1853	1956	0	0	0	0
2	17	9	"ADY1"	"YHR185C"	9100	31930	90	635	691	257	59	63	21	100	100	0	643	816	406	104	107	25	100	100	0	0	0	0	0	0	0	0	0	0	0	0	0	0	0	0	0	0	0	1.069	0.888	1.034	0.952	1.553	0.743	0.782	0.000	0.000	0.000	0.000	0.000	0.000	0.000	0.000	0.000	0.000	0.000	0.000	0.000	0.000	52	420	1115	1344	0.096	Error	Error	576	539	0	0	632	712	0	0	0	0
2	18	9	"PPX1"	"YHR201C"	9300	31930	100	1547	1490	583	61	63	21	100	100	0	1524	1488	667	104	107	24	100	100	0	0	0	0	0	0	0	0	0	0	0	0	0	0	0	0	0	0	0	1.046	1.033	1.111	1.097	1.550	0.995	0.865	0.000	0.000	0.000	0.000	0.000	0.000	0.000	0.000	0.000	0.000	0.000	0.000	0.000	0.000	80	512	2906	2813	0.066	Error	Error	1486	1420	0	0	1429	1384	0	0	0	0
2	19	9	""	"YHR125W"	9490	31930	100	986	1001	200	61	62	16	100	100	0	2609	2573	639	108	109	30	100	100	0	0	0	0	0	0	0	0	0	0	0	0	0	0	0	0	0	0	0	0.370	0.381	0.374	0.393	1.349	0.362	0.925	0.000	0.000	0.000	0.000	0.000	0.000	0.000	0.000	0.000	0.000	0.000	0.000	0.000	0.000	80	504	3426	3405	-1.435	Error	Error	925	2501	0	0	940	2465	0	0	0	0
2	20	9	""	"YHR140W"	9700	31930	100	2996	2858	620	66	69	20	100	100	0	6145	5773	1695	113	116	21	100	100	0	0	0	0	0	0	0	0	0	0	0	0	0	0	0	0	0	0	0	0.486	0.493	0.501	0.511	1.268	0.464	0.944	0.000	0.000	0.000	0.000	0.000	0.000	0.000	0.000	0.000	0.000	0.000	0.000	0.000	0.000	80	520	8962	8452	-1.042	Error	Error	2930	6032	0	0	2792	5660	0	0	0	0
2	21	9	""	"YHR155W"	9890	31930	90	1217	1217	174	67	71	28	100	100	0	2044	2059	432	114	122	58	100	100	0	0	0	0	0	0	0	0	0	0	0	0	0	0	0	0	0	0	0	0.596	0.591	0.601	0.600	1.214	0.559	0.927	0.000	0.000	0.000	0.000	0.000	0.000	0.000	0.000	0.000	0.000	0.000	0.000	0.000	0.000	52	414	3080	3095	-0.747	Error	Error	1150	1930	0	0	1150	1945	0	0	0	0
2	1	10	"APG7"	"YHR171W"	5890	32110	90	1985	2049	416	57	61	31	100	100	0	2917	2930	791	97	105	65	100	100	0	0	0	0	0	0	0	0	0	0	0	0	0	0	0	0	0	0	0	0.684	0.703	0.706	0.720	1.273	0.669	0.924	0.000	0.000	0.000	0.000	0.000	0.000	0.000	0.000	0.000	0.000	0.000	0.000	0.000	0.000	52	420	4748	4825	-0.549	Error	Error	1928	2820	0	0	1992	2833	0	0	0	0
2	2	10	"IKI1"	"YHR187W"	6100	32120	90	540	582	179	58	60	19	100	100	0	536	960	888	99	101	23	100	100	0	0	0	0	0	0	0	0	0	0	0	0	0	0	0	0	0	0	0	1.103	0.609	1.124	0.882	1.969	0.354	0.670	0.000	0.000	0.000	0.000	0.000	0.000	0.000	0.000	0.000	0.000	0.000	0.000	0.000	0.000	52	420	919	1385	0.141	Error	Error	482	437	0	0	524	861	0	0	0	0
2	3	10	"RPS4B"	"YHR203C"	6310	32120	100	1037	990	386	58	61	35	100	98	0	1586	1528	781	101	107	118	100	98	0	0	0	0	0	0	0	0	0	0	0	0	0	0	0	0	0	0	0	0.659	0.653	0.709	0.689	1.438	0.591	0.864	0.000	0.000	0.000	0.000	0.000	0.000	0.000	0.000	0.000	0.000	0.000	0.000	0.000	0.000	80	533	2464	2359	-0.601	Error	Error	979	1485	0	0	932	1427	0	0	0	0
2	4	10	"YHC3"	"YJL059W"	6510	32120	100	2717	2549	771	60	61	20	100	100	0	1909	1818	472	102	104	26	100	100	0	0	0	0	0	0	0	0	0	0	0	0	0	0	0	0	0	0	0	1.470	1.450	1.480	1.426	1.277	1.485	0.931	0.000	0.000	0.000	0.000	0.000	0.000	0.000	0.000	0.000	0.000	0.000	0.000	0.000	0.000	80	513	4464	4205	0.556	Error	Error	2657	1807	0	0	2489	1716	0	0	0	0
2	5	10	""	"YJL075C"	6710	32120	100	1325	1324	201	62	67	28	100	100	0	2482	2447	332	104	114	44	100	100	0	0	0	0	0	0	0	0	0	0	0	0	0	0	0	0	0	0	0	0.531	0.539	0.537	0.537	1.140	0.526	0.932	0.000	0.000	0.000	0.000	0.000	0.000	0.000	0.000	0.000	0.000	0.000	0.000	0.000	0.000	80	515	3641	3605	-0.913	Error	Error	1263	2378	0	0	1262	2343	0	0	0	0
2	6	10	""	"YJL091C"	6910	32120	100	1555	1452	612	64	72	30	100	100	0	1387	1297	499	108	121	48	100	98	0	0	0	0	0	0	0	0	0	0	0	0	0	0	0	0	0	0	0	1.166	1.167	1.182	1.144	1.335	1.198	0.949	0.000	0.000	0.000	0.000	0.000	0.000	0.000	0.000	0.000	0.000	0.000	0.000	0.000	0.000	80	505	2770	2577	0.221	Error	Error	1491	1279	0	0	1388	1189	0	0	0	0
2	7	10	""	"YJL107C"	7100	32120	100	367	398	116	65	70	22	100	100	0	573	572	141	110	116	28	100	100	0	0	0	0	0	0	0	0	0	0	0	0	0	0	0	0	0	0	0	0.652	0.721	0.704	0.720	1.329	0.714	0.859	0.000	0.000	0.000	0.000	0.000	0.000	0.000	0.000	0.000	0.000	0.000	0.000	0.000	0.000	80	520	765	795	-0.616	Error	Error	302	463	0	0	333	462	0	0	0	0
2	8	10	""	"YJL123C"	7300	32120	90	5368	5213	1055	69	109	313	100	100	0	4826	4522	1305	113	166	370	100	100	0	0	0	0	0	0	0	0	0	0	0	0	0	0	0	0	0	0	0	1.124	1.167	1.144	1.208	1.276	1.121	0.935	0.000	0.000	0.000	0.000	0.000	0.000	0.000	0.000	0.000	0.000	0.000	0.000	0.000	0.000	52	420	10012	9553	0.169	Error	Error	5299	4713	0	0	5144	4409	0	0	0	0
2	9	10	"YUR1"	"YJL139C"	7510	32120	110	1438	1463	310	77	108	264	100	98	0	1957	1992	608	118	156	311	95	93	0	0	0	0	0	0	0	0	0	0	0	0	0	0	0	0	0	0	0	0.740	0.740	0.721	0.811	1.676	0.680	0.896	0.000	0.000	0.000	0.000	0.000	0.000	0.000	0.000	0.000	0.000	0.000	0.000	0.000	0.000	80	592	3200	3260	-0.434	Error	Error	1361	1839	0	0	1386	1874	0	0	0	0
2	10	10	"NUP82"	"YJL061W"	7690	32120	90	1939	1940	313	76	81	36	100	100	0	3215	3299	765	117	132	128	100	100	0	0	0	0	0	0	0	0	0	0	0	0	0	0	0	0	0	0	0	0.601	0.586	0.600	0.594	1.179	0.542	0.920	0.000	0.000	0.000	0.000	0.000	0.000	0.000	0.000	0.000	0.000	0.000	0.000	0.000	0.000	52	406	4961	5046	-0.734	Error	Error	1863	3098	0	0	1864	3182	0	0	0	0
2	11	10	"ICS3"	"YJL077C"	7910	32120	110	971	985	205	73	78	33	100	100	0	876	861	179	115	128	111	100	97	0	0	0	0	0	0	0	0	0	0	0	0	0	0	0	0	0	0	0	1.180	1.223	1.257	1.236	1.192	1.212	0.930	0.000	0.000	0.000	0.000	0.000	0.000	0.000	0.000	0.000	0.000	0.000	0.000	0.000	0.000	80	609	1659	1658	0.239	Error	Error	898	761	0	0	912	746	0	0	0	0
2	12	10	"TOK1"	"YJL093C"	8110	32130	100	2491	2414	596	74	78	28	100	100	0	1865	1870	479	115	118	22	100	100	0	0	0	0	0	0	0	0	0	0	0	0	0	0	0	0	0	0	0	1.381	1.333	1.271	1.327	1.289	1.327	0.915	0.000	0.000	0.000	0.000	0.000	0.000	0.000	0.000	0.000	0.000	0.000	0.000	0.000	0.000	80	520	4167	4095	0.466	Error	Error	2417	1750	0	0	2340	1755	0	0	0	0
2	13	10	""	"YJL109C"	8300	32120	90	2157	2050	582	75	83	55	100	100	0	5802	5683	2128	118	146	254	100	100	0	0	0	0	0	0	0	0	0	0	0	0	0	0	0	0	0	0	0	0.366	0.355	0.357	0.367	1.270	0.326	0.919	0.000	0.000	0.000	0.000	0.000	0.000	0.000	0.000	0.000	0.000	0.000	0.000	0.000	0.000	52	402	7766	7540	-1.449	Error	Error	2082	5684	0	0	1975	5565	0	0	0	0
2	14	10	"GCD14"	"YJL125C"	8490	32130	100	1587	1584	314	70	78	52	100	100	0	2336	2375	427	115	144	242	100	100	0	0	0	0	0	0	0	0	0	0	0	0	0	0	0	0	0	0	0	0.683	0.670	0.671	0.667	1.212	0.648	0.893	0.000	0.000	0.000	0.000	0.000	0.000	0.000	0.000	0.000	0.000	0.000	0.000	0.000	0.000	80	513	3738	3774	-0.550	Error	Error	1517	2221	0	0	1514	2260	0	0	0	0
2	15	10	"YAK1"	"YJL141C"	8700	32130	100	2824	2797	367	69	72	28	100	100	0	3490	3453	559	113	121	90	100	100	0	0	0	0	0	0	0	0	0	0	0	0	0	0	0	0	0	0	0	0.816	0.817	0.820	0.822	1.230	0.788	0.909	0.000	0.000	0.000	0.000	0.000	0.000	0.000	0.000	0.000	0.000	0.000	0.000	0.000	0.000	80	505	6132	6068	-0.294	Error	Error	2755	3377	0	0	2728	3340	0	0	0	0
2	16	10	"MRPL8"	"YJL063C"	8890	32130	100	2789	2794	707	65	66	17	100	100	0	4600	4619	1106	112	112	17	100	100	0	0	0	0	0	0	0	0	0	0	0	0	0	0	0	0	0	0	0	0.607	0.606	0.602	0.603	1.196	0.586	0.927	0.000	0.000	0.000	0.000	0.000	0.000	0.000	0.000	0.000	0.000	0.000	0.000	0.000	0.000	80	506	7212	7236	-0.720	Error	Error	2724	4488	0	0	2729	4507	0	0	0	0
2	17	10	"PRY1"	"YJL079C"	9100	32130	100	2186	2265	378	65	74	86	100	100	0	972	952	175	112	117	58	100	100	0	0	0	0	0	0	0	0	0	0	0	0	0	0	0	0	0	0	0	2.466	2.619	2.452	2.657	1.332	2.684	0.900	0.000	0.000	0.000	0.000	0.000	0.000	0.000	0.000	0.000	0.000	0.000	0.000	0.000	0.000	80	536	2981	3040	1.302	Error	Error	2121	860	0	0	2200	840	0	0	0	0
2	18	10	"BCK1"	"YJL095W"	9300	32130	90	1664	1602	388	76	99	125	100	100	0	1739	1625	512	118	140	131	100	100	0	0	0	0	0	0	0	0	0	0	0	0	0	0	0	0	0	0	0	0.980	1.013	1.070	1.045	1.276	0.953	0.928	0.000	0.000	0.000	0.000	0.000	0.000	0.000	0.000	0.000	0.000	0.000	0.000	0.000	0.000	52	414	3209	3033	-0.030	Error	Error	1588	1621	0	0	1526	1507	0	0	0	0
2	19	10	"CCT7"	"YJL111W"	9490	32130	100	4133	4065	675	69	82	77	100	100	0	7632	7239	1805	115	129	105	100	100	0	0	0	0	0	0	0	0	0	0	0	0	0	0	0	0	0	0	0	0.541	0.561	0.542	0.577	1.277	0.530	0.925	0.000	0.000	0.000	0.000	0.000	0.000	0.000	0.000	0.000	0.000	0.000	0.000	0.000	0.000	80	520	11581	11120	-0.887	Error	Error	4064	7517	0	0	3996	7124	0	0	0	0
2	20	10	"SPT10"	"YJL127C"	9690	32130	90	488	490	140	67	83	63	100	98	0	609	596	183	115	133	80	96	96	0	0	0	0	0	0	0	0	0	0	0	0	0	0	0	0	0	0	0	0.852	0.879	0.951	0.922	1.595	0.831	0.856	0.000	0.000	0.000	0.000	0.000	0.000	0.000	0.000	0.000	0.000	0.000	0.000	0.000	0.000	52	420	915	904	-0.231	Error	Error	421	494	0	0	423	481	0	0	0	0
2	21	10	"TIM17"	"YJL143W"	9900	32130	100	6793	6992	1502	63	74	64	100	100	0	8552	8324	1855	113	124	68	100	100	0	0	0	0	0	0	0	0	0	0	0	0	0	0	0	0	0	0	0	0.797	0.844	0.842	0.855	1.243	0.846	0.918	0.000	0.000	0.000	0.000	0.000	0.000	0.000	0.000	0.000	0.000	0.000	0.000	0.000	0.000	80	548	15169	15140	-0.326	Error	Error	6730	8439	0	0	6929	8211	0	0	0	0
2	1	11	""	"YJL065C"	5890	32320	100	1993	1887	445	57	60	28	100	100	0	2814	2566	765	99	102	44	100	100	0	0	0	0	0	0	0	0	0	0	0	0	0	0	0	0	0	0	0	0.713	0.742	0.734	0.774	1.287	0.705	0.953	0.000	0.000	0.000	0.000	0.000	0.000	0.000	0.000	0.000	0.000	0.000	0.000	0.000	0.000	80	533	4651	4297	-0.488	Error	Error	1936	2715	0	0	1830	2467	0	0	0	0
2	2	11	"ARP4"	"YJL081C"	6100	32320	100	2576	2530	548	59	61	20	100	100	0	2927	2794	792	100	102	23	100	100	0	0	0	0	0	0	0	0	0	0	0	0	0	0	0	0	0	0	0	0.890	0.917	0.885	0.949	1.277	0.884	0.940	0.000	0.000	0.000	0.000	0.000	0.000	0.000	0.000	0.000	0.000	0.000	0.000	0.000	0.000	80	521	5344	5165	-0.168	Error	Error	2517	2827	0	0	2471	2694	0	0	0	0
2	3	11	""	"YJL097W"	6300	32320	100	8370	8587	2512	62	69	45	100	100	0	7739	7693	2062	103	111	121	100	100	0	0	0	0	0	0	0	0	0	0	0	0	0	0	0	0	0	0	0	1.088	1.123	1.108	1.121	1.216	1.161	0.936	0.000	0.000	0.000	0.000	0.000	0.000	0.000	0.000	0.000	0.000	0.000	0.000	0.000	0.000	80	514	15944	16115	0.122	Error	Error	8308	7636	0	0	8525	7590	0	0	0	0
2	4	11	""	"YJL113W"	6500	32320	90	2278	2248	644	64	69	46	100	100	0	2737	2613	888	104	115	96	100	100	0	0	0	0	0	0	0	0	0	0	0	0	0	0	0	0	0	0	0	0.841	0.870	0.896	0.899	1.374	0.821	0.893	0.000	0.000	0.000	0.000	0.000	0.000	0.000	0.000	0.000	0.000	0.000	0.000	0.000	0.000	52	420	4847	4693	-0.250	Error	Error	2214	2633	0	0	2184	2509	0	0	0	0
2	5	11	"TRK1"	"YJL129C"	6690	32320	90	2926	2891	569	62	111	325	100	100	0	3570	3520	912	104	187	462	100	98	0	0	0	0	0	0	0	0	0	0	0	0	0	0	0	0	0	0	0	0.826	0.828	0.810	0.848	1.235	0.790	0.939	0.000	0.000	0.000	0.000	0.000	0.000	0.000	0.000	0.000	0.000	0.000	0.000	0.000	0.000	52	420	6330	6245	-0.275	Error	Error	2864	3466	0	0	2829	3416	0	0	0	0
2	6	11	""	"YJL145W"	6910	32320	100	3043	3167	827	65	78	83	100	100	0	5579	5635	1607	110	133	201	98	98	0	0	0	0	0	0	0	0	0	0	0	0	0	0	0	0	0	0	0	0.545	0.561	0.557	0.588	1.406	0.538	0.935	0.000	0.000	0.000	0.000	0.000	0.000	0.000	0.000	0.000	0.000	0.000	0.000	0.000	0.000	80	511	8447	8627	-0.877	Error	Error	2978	5469	0	0	3102	5525	0	0	0	0
2	7	11	"OAR1"	"YKL055C"	7090	32320	90	418	437	97	71	85	51	100	100	0	609	698	296	119	142	90	100	100	0	0	0	0	0	0	0	0	0	0	0	0	0	0	0	0	0	0	0	0.708	0.632	0.720	0.661	1.354	0.519	0.744	0.000	0.000	0.000	0.000	0.000	0.000	0.000	0.000	0.000	0.000	0.000	0.000	0.000	0.000	52	406	837	945	-0.498	Error	Error	347	490	0	0	366	579	0	0	0	0
2	8	11	""	"YKL071W"	7300	32330	100	31265	29451	8075	75	90	62	100	100	0	861	840	248	117	134	80	100	98	0	0	0	0	0	0	0	0	0	0	0	0	0	0	0	0	0	0	0	41.922	40.631	43.891	41.536	1.432	43.264	0.840	0.000	0.000	0.000	0.000	0.000	0.000	0.000	0.000	0.000	0.000	0.000	0.000	0.000	0.000	80	540	31934	30099	5.390	Error	Error	31190	744	0	0	29376	723	0	0	0	0
2	9	11	"CYT2"	"YKL087C"	7510	32330	100	9571	9199	2438	78	89	52	100	100	0	6443	6180	1901	113	120	42	100	100	0	0	0	0	0	0	0	0	0	0	0	0	0	0	0	0	0	0	0	1.500	1.503	1.496	1.528	1.205	1.476	0.950	0.000	0.000	0.000	0.000	0.000	0.000	0.000	0.000	0.000	0.000	0.000	0.000	0.000	0.000	80	514	15823	15188	0.585	Error	Error	9493	6330	0	0	9121	6067	0	0	0	0
2	10	11	""	"YKL102C"	7700	32330	100	356	357	81	73	77	23	100	98	0	336	384	251	111	114	24	100	100	0	0	0	0	0	0	0	0	0	0	0	0	0	0	0	0	0	0	0	1.258	1.040	1.223	1.206	1.587	0.684	0.549	0.000	0.000	0.000	0.000	0.000	0.000	0.000	0.000	0.000	0.000	0.000	0.000	0.000	0.000	80	502	508	557	0.331	Error	Error	283	225	0	0	284	273	0	0	0	0
2	11	11	""	"YKL118W"	7890	32330	100	550	561	125	70	75	28	100	100	0	583	603	179	113	116	30	100	100	0	0	0	0	0	0	0	0	0	0	0	0	0	0	0	0	0	0	0	1.021	1.002	1.014	1.028	1.300	0.946	0.899	0.000	0.000	0.000	0.000	0.000	0.000	0.000	0.000	0.000	0.000	0.000	0.000	0.000	0.000	80	520	950	981	0.030	Error	Error	480	470	0	0	491	490	0	0	0	0
2	12	11	"1-Oct"	"YKL134C"	8110	32330	100	979	974	285	70	73	22	100	100	0	1013	1009	344	112	115	30	100	100	0	0	0	0	0	0	0	0	0	0	0	0	0	0	0	0	0	0	0	1.009	1.008	1.032	1.034	1.418	0.979	0.894	0.000	0.000	0.000	0.000	0.000	0.000	0.000	0.000	0.000	0.000	0.000	0.000	0.000	0.000	80	518	1810	1801	0.013	Error	Error	909	901	0	0	904	897	0	0	0	0
2	13	11	"NUP120"	"YKL057C"	8300	32330	100	1146	1229	403	69	70	18	100	100	0	1882	1949	712	112	116	43	100	100	0	0	0	0	0	0	0	0	0	0	0	0	0	0	0	0	0	0	0	0.608	0.631	0.651	0.646	1.380	0.599	0.912	0.000	0.000	0.000	0.000	0.000	0.000	0.000	0.000	0.000	0.000	0.000	0.000	0.000	0.000	80	503	2847	2997	-0.717	Error	Error	1077	1770	0	0	1160	1837	0	0	0	0
2	14	11	"LHS1"	"YKL073W"	8490	32330	100	1169	1158	322	65	65	17	100	100	0	2173	2059	750	110	113	43	100	100	0	0	0	0	0	0	0	0	0	0	0	0	0	0	0	0	0	0	0	0.535	0.561	0.568	0.597	1.456	0.514	0.919	0.000	0.000	0.000	0.000	0.000	0.000	0.000	0.000	0.000	0.000	0.000	0.000	0.000	0.000	80	506	3167	3042	-0.902	Error	Error	1104	2063	0	0	1093	1949	0	0	0	0
2	15	11	"MIF2"	"YKL089W"	8700	32330	100	1461	1510	450	66	68	21	100	100	0	1048	1103	468	112	114	22	100	100	0	0	0	0	0	0	0	0	0	0	0	0	0	0	0	0	0	0	0	1.490	1.457	1.484	1.537	1.407	1.369	0.877	0.000	0.000	0.000	0.000	0.000	0.000	0.000	0.000	0.000	0.000	0.000	0.000	0.000	0.000	80	521	2331	2435	0.576	Error	Error	1395	936	0	0	1444	991	0	0	0	0
2	16	11	"GFA1"	"YKL104C"	8910	32330	100	3612	3557	1136	64	68	22	100	100	0	2748	2634	915	112	114	27	100	100	0	0	0	0	0	0	0	0	0	0	0	0	0	0	0	0	0	0	0	1.346	1.385	1.449	1.420	1.256	1.359	0.935	0.000	0.000	0.000	0.000	0.000	0.000	0.000	0.000	0.000	0.000	0.000	0.000	0.000	0.000	80	507	6184	6015	0.429	Error	Error	3548	2636	0	0	3493	2522	0	0	0	0
2	17	11	"OAC1"	"YKL120W"	9090	32330	90	637	661	187	63	65	17	100	100	0	1993	2168	943	112	114	24	100	100	0	0	0	0	0	0	0	0	0	0	0	0	0	0	0	0	0	0	0	0.305	0.291	0.321	0.308	1.352	0.256	0.888	0.000	0.000	0.000	0.000	0.000	0.000	0.000	0.000	0.000	0.000	0.000	0.000	0.000	0.000	52	406	2455	2654	-1.712	Error	Error	574	1881	0	0	598	2056	0	0	0	0
2	18	11	""	"YKL136W"	9300	32330	90	3883	3734	894	75	101	195	100	100	0	3002	3190	800	121	158	269	100	100	0	0	0	0	0	0	0	0	0	0	0	0	0	0	0	0	0	0	0	1.322	1.192	1.244	1.189	1.274	1.164	0.925	0.000	0.000	0.000	0.000	0.000	0.000	0.000	0.000	0.000	0.000	0.000	0.000	0.000	0.000	52	420	6689	6728	0.402	Error	Error	3808	2881	0	0	3659	3069	0	0	0	0
2	19	11	""	"YKL059C"	9490	32330	90	1177	1179	199	71	117	244	100	100	0	1250	1226	305	116	184	331	98	90	0	0	0	0	0	0	0	0	0	0	0	0	0	0	0	0	0	0	0	0.975	0.998	0.939	1.033	1.348	0.937	0.908	0.000	0.000	0.000	0.000	0.000	0.000	0.000	0.000	0.000	0.000	0.000	0.000	0.000	0.000	52	420	2240	2218	-0.036	Error	Error	1106	1134	0	0	1108	1110	0	0	0	0
2	20	11	""	"YKL075C"	9690	32330	90	1267	1288	327	69	103	166	100	100	0	1430	1404	469	114	165	251	98	96	0	0	0	0	0	0	0	0	0	0	0	0	0	0	0	0	0	0	0	0.910	0.945	0.984	0.984	1.400	0.896	0.875	0.000	0.000	0.000	0.000	0.000	0.000	0.000	0.000	0.000	0.000	0.000	0.000	0.000	0.000	52	420	2514	2509	-0.136	Error	Error	1198	1316	0	0	1219	1290	0	0	0	0
2	21	11	""	"YKL091C"	9900	32340	100	3315	3147	1054	63	80	135	100	100	0	1111	1115	417	109	135	190	97	91	0	0	0	0	0	0	0	0	0	0	0	0	0	0	0	0	0	0	0	3.246	3.066	3.304	3.194	1.453	3.143	0.854	0.000	0.000	0.000	0.000	0.000	0.000	0.000	0.000	0.000	0.000	0.000	0.000	0.000	0.000	80	540	4254	4090	1.698	Error	Error	3252	1002	0	0	3084	1006	0	0	0	0
2	1	12	"AAT1"	"YKL106W"	5900	32520	100	1680	1637	434	59	60	14	100	100	0	4100	3997	1237	99	100	14	100	100	0	0	0	0	0	0	0	0	0	0	0	0	0	0	0	0	0	0	0	0.405	0.405	0.406	0.411	1.275	0.384	0.924	0.000	0.000	0.000	0.000	0.000	0.000	0.000	0.000	0.000	0.000	0.000	0.000	0.000	0.000	80	535	5622	5476	-1.303	Error	Error	1621	4001	0	0	1578	3898	0	0	0	0
2	2	12	"SRP21"	"YKL122C"	6110	32520	100	4300	4250	1565	61	62	15	100	100	0	3771	3892	1752	102	104	17	100	100	0	0	0	0	0	0	0	0	0	0	0	0	0	0	0	0	0	0	0	1.155	1.105	1.084	1.141	1.415	1.061	0.904	0.000	0.000	0.000	0.000	0.000	0.000	0.000	0.000	0.000	0.000	0.000	0.000	0.000	0.000	80	504	7908	7979	0.208	Error	Error	4239	3669	0	0	4189	3790	0	0	0	0
2	3	12	"MRPL31"	"YKL138C"	6290	32520	100	5981	5805	1569	61	63	28	100	100	0	7334	6820	2092	101	104	18	100	100	0	0	0	0	0	0	0	0	0	0	0	0	0	0	0	0	0	0	0	0.818	0.855	0.861	0.878	1.284	0.828	0.940	0.000	0.000	0.000	0.000	0.000	0.000	0.000	0.000	0.000	0.000	0.000	0.000	0.000	0.000	80	503	13153	12463	-0.289	Error	Error	5920	7233	0	0	5744	6719	0	0	0	0
2	4	12	""	"YKL061W"	6500	32520	100	1501	1524	315	64	70	47	100	100	0	1471	1469	285	105	109	23	100	100	0	0	0	0	0	0	0	0	0	0	0	0	0	0	0	0	0	0	0	1.052	1.070	1.072	1.070	1.175	1.081	0.947	0.000	0.000	0.000	0.000	0.000	0.000	0.000	0.000	0.000	0.000	0.000	0.000	0.000	0.000	80	536	2803	2824	0.073	Error	Error	1437	1366	0	0	1460	1364	0	0	0	0
2	5	12	""	"YKL077W"	6710	32520	100	4904	4899	1139	70	78	52	100	100	0	9591	9384	2334	112	119	35	100	100	0	0	0	0	0	0	0	0	0	0	0	0	0	0	0	0	0	0	0	0.510	0.521	0.514	0.529	1.218	0.518	0.940	0.000	0.000	0.000	0.000	0.000	0.000	0.000	0.000	0.000	0.000	0.000	0.000	0.000	0.000	80	523	14313	14101	-0.972	Error	Error	4834	9479	0	0	4829	9272	0	0	0	0
2	6	12	"MBR1"	"YKL093W"	6900	32520	100	1573	1685	487	69	75	28	100	100	0	1303	1336	348	111	120	38	100	100	0	0	0	0	0	0	0	0	0	0	0	0	0	0	0	0	0	0	0	1.262	1.319	1.274	1.325	1.288	1.376	0.912	0.000	0.000	0.000	0.000	0.000	0.000	0.000	0.000	0.000	0.000	0.000	0.000	0.000	0.000	80	506	2696	2841	0.335	Error	Error	1504	1192	0	0	1616	1225	0	0	0	0
2	7	12	"SLD2"	"YKL108W"	7100	32530	100	778	797	177	69	75	25	100	100	0	832	884	204	112	118	29	100	100	0	0	0	0	0	0	0	0	0	0	0	0	0	0	0	0	0	0	0	0.985	0.943	0.932	0.948	1.218	0.933	0.899	0.000	0.000	0.000	0.000	0.000	0.000	0.000	0.000	0.000	0.000	0.000	0.000	0.000	0.000	80	519	1429	1500	-0.022	Error	Error	709	720	0	0	728	772	0	0	0	0
2	8	12	"SSH4"	"YKL124W"	7300	32530	100	1567	1552	362	68	74	29	100	100	0	1217	1184	281	110	115	35	100	100	0	0	0	0	0	0	0	0	0	0	0	0	0	0	0	0	0	0	0	1.354	1.382	1.363	1.396	1.205	1.341	0.940	0.000	0.000	0.000	0.000	0.000	0.000	0.000	0.000	0.000	0.000	0.000	0.000	0.000	0.000	80	497	2606	2558	0.437	Error	Error	1499	1107	0	0	1484	1074	0	0	0	0
2	9	12	"TGL1"	"YKL140W"	7490	32530	100	2732	2937	805	70	78	34	100	100	0	3228	3287	784	114	120	39	100	100	0	0	0	0	0	0	0	0	0	0	0	0	0	0	0	0	0	0	0	0.855	0.904	0.881	0.900	1.208	0.899	0.927	0.000	0.000	0.000	0.000	0.000	0.000	0.000	0.000	0.000	0.000	0.000	0.000	0.000	0.000	80	513	5776	6040	-0.226	Error	Error	2662	3114	0	0	2867	3173	0	0	0	0
2	10	12	""	"YLR040C"	7700	32520	90	1019	1050	189	70	79	55	100	100	0	523	681	438	113	118	35	100	100	0	0	0	0	0	0	0	0	0	0	0	0	0	0	0	0	0	0	0	2.315	1.725	2.272	2.003	1.820	1.420	0.420	0.000	0.000	0.000	0.000	0.000	0.000	0.000	0.000	0.000	0.000	0.000	0.000	0.000	0.000	52	414	1359	1548	1.211	Error	Error	949	410	0	0	980	568	0	0	0	0
2	11	12	"ERG3"	"YLR056W"	7900	32530	100	9472	8644	2935	71	80	50	100	100	0	14388	13211	4636	116	121	35	100	100	0	0	0	0	0	0	0	0	0	0	0	0	0	0	0	0	0	0	0	0.659	0.655	0.652	0.658	1.261	0.638	0.942	0.000	0.000	0.000	0.000	0.000	0.000	0.000	0.000	0.000	0.000	0.000	0.000	0.000	0.000	80	522	23673	21668	-0.602	Error	Error	9401	14272	0	0	8573	13095	0	0	0	0
2	12	12	""	"YLR072W"	8100	32530	80	439	444	165	68	73	35	100	98	0	607	676	360	114	123	132	96	80	0	0	0	0	0	0	0	0	0	0	0	0	0	0	0	0	0	0	0	0.753	0.669	0.730	0.747	1.671	0.495	0.672	0.000	0.000	0.000	0.000	0.000	0.000	0.000	0.000	0.000	0.000	0.000	0.000	0.000	0.000	52	340	864	938	-0.410	Error	Error	371	493	0	0	376	562	0	0	0	0
2	13	12	"GAA1"	"YLR088W"	8310	32530	100	1067	1015	309	66	69	28	100	100	0	1506	1517	508	110	119	114	100	100	0	0	0	0	0	0	0	0	0	0	0	0	0	0	0	0	0	0	0	0.717	0.674	0.718	0.680	1.400	0.649	0.870	0.000	0.000	0.000	0.000	0.000	0.000	0.000	0.000	0.000	0.000	0.000	0.000	0.000	0.000	80	520	2397	2356	-0.480	Error	Error	1001	1396	0	0	949	1407	0	0	0	0
2	14	12	""	"YLR104W"	8510	32530	100	4384	4111	1554	65	69	46	100	100	0	4486	4540	1873	110	116	72	100	100	0	0	0	0	0	0	0	0	0	0	0	0	0	0	0	0	0	0	0	0.987	0.913	0.939	0.929	1.247	0.891	0.947	0.000	0.000	0.000	0.000	0.000	0.000	0.000	0.000	0.000	0.000	0.000	0.000	0.000	0.000	80	488	8695	8476	-0.019	Error	Error	4319	4376	0	0	4046	4430	0	0	0	0
2	15	12	"YPS1"	"YLR120C"	8690	32530	100	7749	7478	2053	65	71	47	100	100	0	3584	3473	1092	112	119	72	98	98	0	0	0	0	0	0	0	0	0	0	0	0	0	0	0	0	0	0	0	2.213	2.206	2.164	2.336	1.464	2.165	0.941	0.000	0.000	0.000	0.000	0.000	0.000	0.000	0.000	0.000	0.000	0.000	0.000	0.000	0.000	80	503	11156	10774	1.146	Error	Error	7684	3472	0	0	7413	3361	0	0	0	0
2	16	12	""	"YLR042C"	8900	32530	100	448	438	104	67	70	22	100	100	0	412	423	144	112	115	29	100	100	0	0	0	0	0	0	0	0	0	0	0	0	0	0	0	0	0	0	0	1.270	1.193	1.304	1.242	1.368	1.135	0.798	0.000	0.000	0.000	0.000	0.000	0.000	0.000	0.000	0.000	0.000	0.000	0.000	0.000	0.000	80	522	681	682	0.345	Error	Error	381	300	0	0	371	311	0	0	0	0
2	17	12	"SHM2"	"YLR058C"	9100	32530	90	1256	1246	514	66	78	96	100	100	0	15888	15329	6179	114	364	2014	98	96	0	0	0	0	0	0	0	0	0	0	0	0	0	0	0	0	0	0	0	0.075	0.078	0.075	0.078	1.347	0.074	0.908	0.000	0.000	0.000	0.000	0.000	0.000	0.000	0.000	0.000	0.000	0.000	0.000	0.000	0.000	52	420	16964	16395	-3.729	Error	Error	1190	15774	0	0	1180	15215	0	0	0	0
2	18	12	""	"YLR074C"	9300	32540	100	3006	2930	1055	65	75	87	100	100	0	3842	3898	1574	113	305	1808	85	51	0	0	0	0	0	0	0	0	0	0	0	0	0	0	0	0	0	0	0	0.789	0.757	0.772	0.765	1.296	0.725	0.936	0.000	0.000	0.000	0.000	0.000	0.000	0.000	0.000	0.000	0.000	0.000	0.000	0.000	0.000	80	518	6670	6650	-0.342	Error	Error	2941	3729	0	0	2865	3785	0	0	0	0
2	19	12	"XDJ1"	"YLR090W"	9480	32530	90	1657	1629	379	63	75	85	100	100	0	1764	1741	552	111	132	149	100	98	0	0	0	0	0	0	0	0	0	0	0	0	0	0	0	0	0	0	0	0.964	0.961	0.998	1.007	1.394	0.907	0.912	0.000	0.000	0.000	0.000	0.000	0.000	0.000	0.000	0.000	0.000	0.000	0.000	0.000	0.000	52	407	3247	3196	-0.052	Error	Error	1594	1653	0	0	1566	1630	0	0	0	0
2	20	12	""	"YLR106C"	9710	32540	100	3796	3684	1736	62	63	16	100	100	0	3231	3125	1517	110	111	17	100	100	0	0	0	0	0	0	0	0	0	0	0	0	0	0	0	0	0	0	0	1.196	1.201	1.186	1.204	1.328	1.188	0.955	0.000	0.000	0.000	0.000	0.000	0.000	0.000	0.000	0.000	0.000	0.000	0.000	0.000	0.000	80	526	6855	6637	0.259	Error	Error	3734	3121	0	0	3622	3015	0	0	0	0
2	21	12	""	"YLR122C"	9900	32540	100	524	529	107	61	63	16	100	100	0	597	628	219	109	110	17	100	100	0	0	0	0	0	0	0	0	0	0	0	0	0	0	0	0	0	0	0	0.949	0.902	0.991	0.938	1.409	0.833	0.776	0.000	0.000	0.000	0.000	0.000	0.000	0.000	0.000	0.000	0.000	0.000	0.000	0.000	0.000	80	510	951	987	-0.076	Error	Error	463	488	0	0	468	519	0	0	0	0
2	1	13	"PDC1"	"YLR044C"	5890	32720	90	5340	5517	1843	61	111	395	100	100	0	12029	12061	4351	100	311	1541	100	98	0	0	0	0	0	0	0	0	0	0	0	0	0	0	0	0	0	0	0	0.443	0.456	0.455	0.462	1.210	0.421	0.940	0.000	0.000	0.000	0.000	0.000	0.000	0.000	0.000	0.000	0.000	0.000	0.000	0.000	0.000	52	412	17208	17417	-1.176	Error	Error	5279	11929	0	0	5456	11961	0	0	0	0
2	2	13	"FRS1"	"YLR060W"	6090	32720	90	6777	6720	1057	63	77	91	100	100	0	14675	14318	3340	104	161	459	100	100	0	0	0	0	0	0	0	0	0	0	0	0	0	0	0	0	0	0	0	0.461	0.468	0.460	0.475	1.218	0.450	0.931	0.000	0.000	0.000	0.000	0.000	0.000	0.000	0.000	0.000	0.000	0.000	0.000	0.000	0.000	52	420	21285	20871	-1.118	Error	Error	6714	14571	0	0	6657	14214	0	0	0	0
2	3	13	""	"YLR076C"	6300	32730	100	14593	12959	5271	63	74	71	100	100	0	23829	22420	10749	104	148	379	100	100	0	0	0	0	0	0	0	0	0	0	0	0	0	0	0	0	0	0	0	0.612	0.578	0.602	0.602	1.255	0.540	0.944	0.000	0.000	0.000	0.000	0.000	0.000	0.000	0.000	0.000	0.000	0.000	0.000	0.000	0.000	80	528	38255	35212	-0.707	Error	Error	14530	23725	0	0	12896	22316	0	0	0	0
2	4	13	"SUL2"	"YLR092W"	6490	32720	90	2857	2873	1070	66	80	78	100	100	0	1936	2014	1057	108	146	285	100	92	0	0	0	0	0	0	0	0	0	0	0	0	0	0	0	0	0	0	0	1.527	1.473	1.708	1.621	1.701	1.477	0.711	0.000	0.000	0.000	0.000	0.000	0.000	0.000	0.000	0.000	0.000	0.000	0.000	0.000	0.000	52	414	4619	4713	0.611	Error	Error	2791	1828	0	0	2807	1906	0	0	0	0
2	5	13	""	"YLR108C"	6680	32720	90	6075	5954	1206	67	168	657	100	100	0	800	936	694	109	134	121	96	90	0	0	0	0	0	0	0	0	0	0	0	0	0	0	0	0	0	0	0	8.695	7.119	9.449	8.791	1.844	7.516	0.506	0.000	0.000	0.000	0.000	0.000	0.000	0.000	0.000	0.000	0.000	0.000	0.000	0.000	0.000	52	420	6699	6714	3.120	Error	Error	6008	691	0	0	5887	827	0	0	0	0
2	6	13	""	"YLR124W"	6900	32730	100	383	411	150	60	74	122	97	80	0	412	555	615	105	110	66	98	92	0	0	0	0	0	0	0	0	0	0	0	0	0	0	0	0	0	0	0	1.052	0.780	0.995	0.990	1.647	0.371	0.519	0.000	0.000	0.000	0.000	0.000	0.000	0.000	0.000	0.000	0.000	0.000	0.000	0.000	0.000	80	527	630	801	0.073	Error	Error	323	307	0	0	351	450	0	0	0	0
2	7	13	""	"YLR046C"	7100	32730	100	1896	1874	613	62	65	18	100	100	0	8452	8400	3636	105	113	113	100	100	0	0	0	0	0	0	0	0	0	0	0	0	0	0	0	0	0	0	0	0.220	0.218	0.225	0.232	1.365	0.195	0.937	0.000	0.000	0.000	0.000	0.000	0.000	0.000	0.000	0.000	0.000	0.000	0.000	0.000	0.000	80	513	10181	10107	-2.186	Error	Error	1834	8347	0	0	1812	8295	0	0	0	0
2	8	13	""	"YLR062C"	7310	32730	100	2074	2014	1088	63	65	18	100	100	0	6377	5752	2900	106	116	113	100	100	0	0	0	0	0	0	0	0	0	0	0	0	0	0	0	0	0	0	0	0.321	0.346	0.339	0.345	1.444	0.337	0.901	0.000	0.000	0.000	0.000	0.000	0.000	0.000	0.000	0.000	0.000	0.000	0.000	0.000	0.000	80	507	8282	7597	-1.641	Error	Error	2011	6271	0	0	1951	5646	0	0	0	0
2	9	13	"BOS1"	"YLR078C"	7500	32730	100	2704	2774	550	67	75	41	100	100	0	2137	2136	473	113	121	80	100	100	0	0	0	0	0	0	0	0	0	0	0	0	0	0	0	0	0	0	0	1.303	1.338	1.323	1.354	1.262	1.344	0.913	0.000	0.000	0.000	0.000	0.000	0.000	0.000	0.000	0.000	0.000	0.000	0.000	0.000	0.000	80	506	4661	4730	0.382	Error	Error	2637	2024	0	0	2707	2023	0	0	0	0
2	10	13	"GIS3"	"YLR094C"	7710	32730	100	1712	1732	528	70	77	41	100	100	0	3934	3941	1515	112	121	79	100	100	0	0	0	0	0	0	0	0	0	0	0	0	0	0	0	0	0	0	0	0.430	0.434	0.448	0.447	1.282	0.404	0.928	0.000	0.000	0.000	0.000	0.000	0.000	0.000	0.000	0.000	0.000	0.000	0.000	0.000	0.000	80	527	5464	5491	-1.219	Error	Error	1642	3822	0	0	1662	3829	0	0	0	0
2	11	13	""	"YLR110C"	7910	32730	100	8275	10051	5306	68	73	27	100	100	0	7649	9120	4552	110	114	24	100	100	0	0	0	0	0	0	0	0	0	0	0	0	0	0	0	0	0	0	0	1.089	1.108	1.137	1.101	1.300	1.125	0.936	0.000	0.000	0.000	0.000	0.000	0.000	0.000	0.000	0.000	0.000	0.000	0.000	0.000	0.000	80	505	15746	18993	0.122	Error	Error	8207	7539	0	0	9983	9010	0	0	0	0
2	12	13	""	"YLR126C"	8100	32730	100	1216	1217	168	67	71	23	100	100	0	1092	1068	227	111	114	24	100	100	0	0	0	0	0	0	0	0	0	0	0	0	0	0	0	0	0	0	0	1.171	1.202	1.197	1.237	1.317	1.170	0.914	0.000	0.000	0.000	0.000	0.000	0.000	0.000	0.000	0.000	0.000	0.000	0.000	0.000	0.000	80	504	2130	2107	0.228	Error	Error	1149	981	0	0	1150	957	0	0	0	0
2	13	13	""	"YLR423C"	8300	32730	100	1419	1433	346	67	71	21	100	100	0	920	927	246	111	114	26	100	100	0	0	0	0	0	0	0	0	0	0	0	0	0	0	0	0	0	0	0	1.671	1.674	1.705	1.693	1.340	1.717	0.864	0.000	0.000	0.000	0.000	0.000	0.000	0.000	0.000	0.000	0.000	0.000	0.000	0.000	0.000	80	513	2161	2182	0.741	Error	Error	1352	809	0	0	1366	816	0	0	0	0
2	14	13	"MRPL4"	"YLR439W"	8510	32730	100	1345	1333	335	68	72	21	100	100	0	1981	1957	536	112	115	23	100	100	0	0	0	0	0	0	0	0	0	0	0	0	0	0	0	0	0	0	0	0.683	0.686	0.710	0.695	1.296	0.678	0.914	0.000	0.000	0.000	0.000	0.000	0.000	0.000	0.000	0.000	0.000	0.000	0.000	0.000	0.000	80	505	3146	3110	-0.550	Error	Error	1277	1869	0	0	1265	1845	0	0	0	0
2	15	13	""	"YLR455W"	8690	32730	90	1891	1847	277	68	104	237	100	100	0	2705	2722	556	116	192	448	100	100	0	0	0	0	0	0	0	0	0	0	0	0	0	0	0	0	0	0	0	0.704	0.683	0.680	0.691	1.192	0.645	0.935	0.000	0.000	0.000	0.000	0.000	0.000	0.000	0.000	0.000	0.000	0.000	0.000	0.000	0.000	52	406	4412	4385	-0.506	Error	Error	1823	2589	0	0	1779	2606	0	0	0	0
2	16	13	"GLO1"	"YML004C"	8890	32730	100	7572	7393	1901	67	93	206	100	100	0	5055	4863	1700	112	167	387	97	97	0	0	0	0	0	0	0	0	0	0	0	0	0	0	0	0	0	0	0	1.518	1.542	1.518	1.656	1.462	1.468	0.937	0.000	0.000	0.000	0.000	0.000	0.000	0.000	0.000	0.000	0.000	0.000	0.000	0.000	0.000	80	535	12448	12077	0.602	Error	Error	7505	4943	0	0	7326	4751	0	0	0	0
2	17	13	"PSP2"	"YML017W"	9100	32740	80	305	313	136	65	67	15	100	98	0	446	619	556	112	113	17	98	98	0	0	0	0	0	0	0	0	0	0	0	0	0	0	0	0	0	0	0	0.719	0.489	0.593	0.666	2.098	0.290	0.674	0.000	0.000	0.000	0.000	0.000	0.000	0.000	0.000	0.000	0.000	0.000	0.000	0.000	0.000	52	340	574	755	-0.477	Error	Error	240	334	0	0	248	507	0	0	0	0
2	18	13	""	"YML032C-A"	9300	32730	90	829	788	197	65	70	32	100	100	0	976	949	298	112	118	49	100	100	0	0	0	0	0	0	0	0	0	0	0	0	0	0	0	0	0	0	0	0.884	0.864	0.862	0.890	1.378	0.821	0.895	0.000	0.000	0.000	0.000	0.000	0.000	0.000	0.000	0.000	0.000	0.000	0.000	0.000	0.000	52	414	1628	1560	-0.177	Error	Error	764	864	0	0	723	837	0	0	0	0
2	19	13	"TUS1"	"YLR425W"	9500	32740	100	1685	1574	587	65	68	29	100	100	0	2547	2408	905	112	117	42	100	100	0	0	0	0	0	0	0	0	0	0	0	0	0	0	0	0	0	0	0	0.665	0.657	0.632	0.659	1.381	0.645	0.871	0.000	0.000	0.000	0.000	0.000	0.000	0.000	0.000	0.000	0.000	0.000	0.000	0.000	0.000	80	518	4055	3805	-0.588	Error	Error	1620	2435	0	0	1509	2296	0	0	0	0
2	20	13	"RPS1A"	"YLR441C"	9690	32740	100	3454	3321	1445	63	65	16	100	100	0	25799	25410	13056	114	117	25	100	100	0	0	0	0	0	0	0	0	0	0	0	0	0	0	0	0	0	0	0	0.132	0.129	0.130	0.134	1.306	0.120	0.939	0.000	0.000	0.000	0.000	0.000	0.000	0.000	0.000	0.000	0.000	0.000	0.000	0.000	0.000	80	512	29076	28554	-2.921	Error	Error	3391	25685	0	0	3258	25296	0	0	0	0
2	21	13	"NBP1"	"YLR457C"	9900	32730	90	908	835	201	62	67	42	100	100	0	912	874	277	114	121	61	100	100	0	0	0	0	0	0	0	0	0	0	0	0	0	0	0	0	0	0	0	1.060	1.017	1.069	1.054	1.386	0.921	0.851	0.000	0.000	0.000	0.000	0.000	0.000	0.000	0.000	0.000	0.000	0.000	0.000	0.000	0.000	52	414	1644	1533	0.084	Error	Error	846	798	0	0	773	760	0	0	0	0
2	1	14	"GIS4"	"YML006C"	5890	32920	90	2134	2169	671	60	62	16	100	100	0	2811	2832	950	101	104	32	100	100	0	0	0	0	0	0	0	0	0	0	0	0	0	0	0	0	0	0	0	0.765	0.772	0.796	0.786	1.360	0.734	0.910	0.000	0.000	0.000	0.000	0.000	0.000	0.000	0.000	0.000	0.000	0.000	0.000	0.000	0.000	52	412	4784	4840	-0.386	Error	Error	2074	2710	0	0	2109	2731	0	0	0	0
2	2	14	"OST6"	"YML019W"	6100	32920	100	3120	3202	938	61	64	17	100	100	0	4964	5096	1386	102	106	30	100	100	0	0	0	0	0	0	0	0	0	0	0	0	0	0	0	0	0	0	0	0.629	0.629	0.625	0.624	1.182	0.630	0.945	0.000	0.000	0.000	0.000	0.000	0.000	0.000	0.000	0.000	0.000	0.000	0.000	0.000	0.000	80	534	7921	8135	-0.668	Error	Error	3059	4862	0	0	3141	4994	0	0	0	0
2	3	14	"SRC1"	"YML034W"	6290	32920	90	1283	1464	724	60	72	92	100	100	0	913	1056	574	103	116	96	100	100	0	0	0	0	0	0	0	0	0	0	0	0	0	0	0	0	0	0	0	1.510	1.473	1.477	1.542	1.290	1.373	0.926	0.000	0.000	0.000	0.000	0.000	0.000	0.000	0.000	0.000	0.000	0.000	0.000	0.000	0.000	52	408	2033	2357	0.594	Error	Error	1223	810	0	0	1404	953	0	0	0	0
2	4	14	""	"YLR427W"	6490	32920	90	1842	1799	432	62	66	29	100	100	0	2352	2286	656	104	110	56	100	100	0	0	0	0	0	0	0	0	0	0	0	0	0	0	0	0	0	0	0	0.792	0.796	0.799	0.815	1.269	0.758	0.935	0.000	0.000	0.000	0.000	0.000	0.000	0.000	0.000	0.000	0.000	0.000	0.000	0.000	0.000	52	420	4028	3919	-0.337	Error	Error	1780	2248	0	0	1737	2182	0	0	0	0
2	5	14	"ECM7"	"YLR443W"	6690	32920	90	2784	2726	441	66	118	368	100	100	0	2756	2730	617	105	183	492	100	96	0	0	0	0	0	0	0	0	0	0	0	0	0	0	0	0	0	0	0	1.025	1.013	1.007	1.036	1.227	0.958	0.943	0.000	0.000	0.000	0.000	0.000	0.000	0.000	0.000	0.000	0.000	0.000	0.000	0.000	0.000	52	420	5369	5285	0.036	Error	Error	2718	2651	0	0	2660	2625	0	0	0	0
2	6	14	"CDC91"	"YLR459W"	6890	32920	90	2627	2754	679	68	160	471	100	100	0	3130	3118	814	109	240	608	98	96	0	0	0	0	0	0	0	0	0	0	0	0	0	0	0	0	0	0	0	0.847	0.893	0.827	0.911	1.382	0.895	0.923	0.000	0.000	0.000	0.000	0.000	0.000	0.000	0.000	0.000	0.000	0.000	0.000	0.000	0.000	52	414	5580	5695	-0.239	Error	Error	2559	3021	0	0	2686	3009	0	0	0	0
2	7	14	"ERG6"	"YML008C"	7090	32920	90	5009	4813	1269	69	148	512	100	100	0	10569	9572	3490	108	325	1359	100	96	0	0	0	0	0	0	0	0	0	0	0	0	0	0	0	0	0	0	0	0.472	0.501	0.495	0.525	1.295	0.472	0.934	0.000	0.000	0.000	0.000	0.000	0.000	0.000	0.000	0.000	0.000	0.000	0.000	0.000	0.000	52	414	15401	14208	-1.082	Error	Error	4940	10461	0	0	4744	9464	0	0	0	0
2	8	14	"UNG1"	"YML021C"	7290	32930	100	1834	1866	541	66	115	432	100	100	0	2124	2204	573	106	246	1175	97	38	0	0	0	0	0	0	0	0	0	0	0	0	0	0	0	0	0	0	0	0.876	0.858	0.836	0.852	1.217	0.840	0.919	0.000	0.000	0.000	0.000	0.000	0.000	0.000	0.000	0.000	0.000	0.000	0.000	0.000	0.000	80	528	3786	3898	-0.191	Error	Error	1768	2018	0	0	1800	2098	0	0	0	0
2	9	14	""	"YML035C-A"	7510	32930	100	635	602	146	65	69	24	100	100	0	589	547	159	108	112	26	100	98	0	0	0	0	0	0	0	0	0	0	0	0	0	0	0	0	0	0	0	1.185	1.223	1.233	1.267	1.333	1.204	0.880	0.000	0.000	0.000	0.000	0.000	0.000	0.000	0.000	0.000	0.000	0.000	0.000	0.000	0.000	80	519	1051	976	0.245	Error	Error	570	481	0	0	537	439	0	0	0	0
2	10	14	"CRN1"	"YLR429W"	7700	32930	100	3626	3592	947	70	87	161	100	100	0	6501	6428	1967	114	134	242	100	100	0	0	0	0	0	0	0	0	0	0	0	0	0	0	0	0	0	0	0	0.557	0.558	0.531	0.573	1.253	0.530	0.930	0.000	0.000	0.000	0.000	0.000	0.000	0.000	0.000	0.000	0.000	0.000	0.000	0.000	0.000	80	506	9943	9836	-0.845	Error	Error	3556	6387	0	0	3522	6314	0	0	0	0
2	11	14	""	"YLR445W"	7900	32930	90	337	341	49	73	87	78	100	98	0	441	446	71	117	135	103	100	94	0	0	0	0	0	0	0	0	0	0	0	0	0	0	0	0	0	0	0	0.815	0.815	0.798	0.819	1.271	0.761	0.823	0.000	0.000	0.000	0.000	0.000	0.000	0.000	0.000	0.000	0.000	0.000	0.000	0.000	0.000	52	420	588	597	-0.295	Error	Error	264	324	0	0	268	329	0	0	0	0
2	12	14	"PAU4"	"YLR461W"	8100	32930	100	1069	1071	204	71	79	34	100	100	0	961	938	209	114	122	42	100	100	0	0	0	0	0	0	0	0	0	0	0	0	0	0	0	0	0	0	0	1.178	1.214	1.179	1.250	1.347	1.231	0.882	0.000	0.000	0.000	0.000	0.000	0.000	0.000	0.000	0.000	0.000	0.000	0.000	0.000	0.000	80	512	1845	1824	0.237	Error	Error	998	847	0	0	1000	824	0	0	0	0
2	13	14	"SPT5"	"YML010W"	8300	32930	100	2812	2599	846	69	76	38	100	100	0	4250	3909	1327	114	120	61	100	100	0	0	0	0	0	0	0	0	0	0	0	0	0	0	0	0	0	0	0	0.663	0.667	0.642	0.684	1.368	0.656	0.946	0.000	0.000	0.000	0.000	0.000	0.000	0.000	0.000	0.000	0.000	0.000	0.000	0.000	0.000	80	504	6879	6325	-0.592	Error	Error	2743	4136	0	0	2530	3795	0	0	0	0
2	14	14	""	"YML023C"	8500	32930	100	1122	1157	314	71	74	22	100	100	0	1937	1938	561	114	116	27	100	100	0	0	0	0	0	0	0	0	0	0	0	0	0	0	0	0	0	0	0	0.577	0.595	0.590	0.606	1.270	0.562	0.913	0.000	0.000	0.000	0.000	0.000	0.000	0.000	0.000	0.000	0.000	0.000	0.000	0.000	0.000	80	505	2874	2910	-0.795	Error	Error	1051	1823	0	0	1086	1824	0	0	0	0
2	15	14	""	"YML037C"	8690	32930	90	424	430	58	77	82	37	100	100	0	619	612	97	118	125	60	100	100	0	0	0	0	0	0	0	0	0	0	0	0	0	0	0	0	0	0	0	0.693	0.715	0.714	0.720	1.249	0.703	0.885	0.000	0.000	0.000	0.000	0.000	0.000	0.000	0.000	0.000	0.000	0.000	0.000	0.000	0.000	52	414	848	847	-0.530	Error	Error	347	501	0	0	353	494	0	0	0	0
2	16	14	""	"YMR187C"	8880	32930	90	854	857	153	71	77	39	100	100	0	861	871	199	116	127	68	100	100	0	0	0	0	0	0	0	0	0	0	0	0	0	0	0	0	0	0	0	1.051	1.041	1.014	1.058	1.296	1.024	0.900	0.000	0.000	0.000	0.000	0.000	0.000	0.000	0.000	0.000	0.000	0.000	0.000	0.000	0.000	52	420	1528	1541	0.072	Error	Error	783	745	0	0	786	755	0	0	0	0
2	17	14	"ERG2"	"YMR202W"	9070	32930	90	7212	7034	2279	69	135	426	100	100	0	14489	13979	5243	113	351	1490	100	100	0	0	0	0	0	0	0	0	0	0	0	0	0	0	0	0	0	0	0	0.497	0.502	0.499	0.517	1.240	0.459	0.947	0.000	0.000	0.000	0.000	0.000	0.000	0.000	0.000	0.000	0.000	0.000	0.000	0.000	0.000	52	420	21519	20831	-1.009	Error	Error	7143	14376	0	0	6965	13866	0	0	0	0
2	18	14	"TRS130"	"YMR218C"	9290	32930	90	435	438	87	66	67	24	100	100	0	590	603	171	112	118	35	100	100	0	0	0	0	0	0	0	0	0	0	0	0	0	0	0	0	0	0	0	0.772	0.758	0.772	0.785	1.362	0.737	0.870	0.000	0.000	0.000	0.000	0.000	0.000	0.000	0.000	0.000	0.000	0.000	0.000	0.000	0.000	52	420	847	863	-0.373	Error	Error	369	478	0	0	372	491	0	0	0	0
2	19	14	"RNH1"	"YMR234W"	9500	32940	100	661	594	212	63	66	22	100	100	0	1020	965	354	112	117	33	100	100	0	0	0	0	0	0	0	0	0	0	0	0	0	0	0	0	0	0	0	0.659	0.623	0.637	0.620	1.380	0.610	0.906	0.000	0.000	0.000	0.000	0.000	0.000	0.000	0.000	0.000	0.000	0.000	0.000	0.000	0.000	80	511	1506	1384	-0.603	Error	Error	598	908	0	0	531	853	0	0	0	0
2	20	14	""	"YMR251W"	9690	32930	90	201	212	56	62	64	16	100	100	0	290	321	146	112	115	23	100	96	0	0	0	0	0	0	0	0	0	0	0	0	0	0	0	0	0	0	0	0.781	0.718	0.851	0.819	1.733	0.572	0.628	0.000	0.000	0.000	0.000	0.000	0.000	0.000	0.000	0.000	0.000	0.000	0.000	0.000	0.000	52	408	317	359	-0.357	Error	Error	139	178	0	0	150	209	0	0	0	0
2	21	14	""	"YMR266W"	9890	32930	90	247	254	72	61	67	75	100	75	0	469	509	198	112	124	156	90	59	0	0	0	0	0	0	0	0	0	0	0	0	0	0	0	0	0	0	0	0.521	0.486	0.560	0.519	1.445	0.411	0.769	0.000	0.000	0.000	0.000	0.000	0.000	0.000	0.000	0.000	0.000	0.000	0.000	0.000	0.000	52	420	543	590	-0.941	Error	Error	186	357	0	0	193	397	0	0	0	0
2	1	15	"GCV2"	"YMR189W"	5880	33120	90	643	629	142	60	64	26	100	100	0	2729	2720	864	102	119	121	100	100	0	0	0	0	0	0	0	0	0	0	0	0	0	0	0	0	0	0	0	0.222	0.217	0.210	0.224	1.296	0.190	0.911	0.000	0.000	0.000	0.000	0.000	0.000	0.000	0.000	0.000	0.000	0.000	0.000	0.000	0.000	52	400	3210	3187	-2.172	Error	Error	583	2627	0	0	569	2618	0	0	0	0
2	2	15	""	"YMR204C"	6090	33120	90	691	704	172	60	63	29	100	100	0	938	1099	584	103	105	20	100	100	0	0	0	0	0	0	0	0	0	0	0	0	0	0	0	0	0	0	0	0.756	0.647	0.782	0.729	1.572	0.516	0.737	0.000	0.000	0.000	0.000	0.000	0.000	0.000	0.000	0.000	0.000	0.000	0.000	0.000	0.000	52	420	1466	1640	-0.404	Error	Error	631	835	0	0	644	996	0	0	0	0
2	3	15	"ERG8"	"YMR220W"	6280	33120	90	3171	3186	710	61	76	120	100	100	0	4637	4557	1214	102	133	243	100	100	0	0	0	0	0	0	0	0	0	0	0	0	0	0	0	0	0	0	0	0.686	0.701	0.691	0.712	1.300	0.689	0.937	0.000	0.000	0.000	0.000	0.000	0.000	0.000	0.000	0.000	0.000	0.000	0.000	0.000	0.000	52	420	7645	7580	-0.544	Error	Error	3110	4535	0	0	3125	4455	0	0	0	0
2	4	15	"TAF17"	"YMR236W"	6500	33120	90	3456	3301	1036	62	78	127	100	100	0	3303	3523	1178	103	126	184	100	100	0	0	0	0	0	0	0	0	0	0	0	0	0	0	0	0	0	0	0	1.061	0.947	0.940	0.958	1.269	0.903	0.940	0.000	0.000	0.000	0.000	0.000	0.000	0.000	0.000	0.000	0.000	0.000	0.000	0.000	0.000	52	420	6594	6659	0.085	Error	Error	3394	3200	0	0	3239	3420	0	0	0	0
2	5	15	""	"YMR252C"	6690	33120	90	1230	1192	250	62	79	125	100	100	0	791	823	286	105	127	170	100	90	0	0	0	0	0	0	0	0	0	0	0	0	0	0	0	0	0	0	0	1.703	1.574	1.823	1.652	1.476	1.634	0.807	0.000	0.000	0.000	0.000	0.000	0.000	0.000	0.000	0.000	0.000	0.000	0.000	0.000	0.000	52	420	1854	1848	0.768	Error	Error	1168	686	0	0	1130	718	0	0	0	0
2	6	15	"PRP24"	"YMR268C"	6910	33130	90	503	481	130	61	67	44	100	100	0	621	724	361	105	112	88	100	90	0	0	0	0	0	0	0	0	0	0	0	0	0	0	0	0	0	0	0	0.857	0.679	0.772	0.749	1.570	0.579	0.774	0.000	0.000	0.000	0.000	0.000	0.000	0.000	0.000	0.000	0.000	0.000	0.000	0.000	0.000	52	414	958	1039	-0.223	Error	Error	442	516	0	0	420	619	0	0	0	0
2	7	15	""	"YMR191W"	7090	33120	90	2358	2425	961	63	75	68	100	100	0	1537	1755	912	106	116	64	100	100	0	0	0	0	0	0	0	0	0	0	0	0	0	0	0	0	0	0	0	1.604	1.432	1.795	1.574	1.552	1.372	0.834	0.000	0.000	0.000	0.000	0.000	0.000	0.000	0.000	0.000	0.000	0.000	0.000	0.000	0.000	52	414	3726	4011	0.681	Error	Error	2295	1431	0	0	2362	1649	0	0	0	0
2	8	15	""	"YMR206W"	7290	33120	90	639	629	129	63	66	21	100	100	0	600	591	145	105	109	30	100	100	0	0	0	0	0	0	0	0	0	0	0	0	0	0	0	0	0	0	0	1.164	1.165	1.174	1.192	1.404	1.204	0.855	0.000	0.000	0.000	0.000	0.000	0.000	0.000	0.000	0.000	0.000	0.000	0.000	0.000	0.000	52	414	1071	1052	0.219	Error	Error	576	495	0	0	566	486	0	0	0	0
2	9	15	""	"YMR222C"	7500	33130	80	1380	1412	407	63	67	24	100	100	0	1874	1797	682	103	109	34	100	100	0	0	0	0	0	0	0	0	0	0	0	0	0	0	0	0	0	0	0	0.744	0.796	0.898	0.841	1.473	0.729	0.824	0.000	0.000	0.000	0.000	0.000	0.000	0.000	0.000	0.000	0.000	0.000	0.000	0.000	0.000	52	340	3088	3043	-0.427	Error	Error	1317	1771	0	0	1349	1694	0	0	0	0
2	10	15	"DFG5"	"YMR238W"	7690	33130	100	5017	4775	1527	67	79	147	100	100	0	4722	4449	1725	110	124	225	100	100	0	0	0	0	0	0	0	0	0	0	0	0	0	0	0	0	0	0	0	1.073	1.085	1.081	1.140	1.347	1.029	0.938	0.000	0.000	0.000	0.000	0.000	0.000	0.000	0.000	0.000	0.000	0.000	0.000	0.000	0.000	80	520	9562	9047	0.102	Error	Error	4950	4612	0	0	4708	4339	0	0	0	0
2	11	15	""	"YMR254C"	7920	33130	90	465	456	97	67	77	43	100	100	0	427	509	274	111	117	37	98	98	0	0	0	0	0	0	0	0	0	0	0	0	0	0	0	0	0	0	0	1.259	0.977	1.231	1.093	1.502	0.704	0.625	0.000	0.000	0.000	0.000	0.000	0.000	0.000	0.000	0.000	0.000	0.000	0.000	0.000	0.000	52	406	714	787	0.333	Error	Error	398	316	0	0	389	398	0	0	0	0
2	12	15	"RRN9"	"YMR270C"	8100	33130	100	1701	1632	577	66	72	26	100	98	0	1955	1860	598	112	117	30	100	100	0	0	0	0	0	0	0	0	0	0	0	0	0	0	0	0	0	0	0	0.887	0.896	0.932	0.867	1.391	0.906	0.929	0.000	0.000	0.000	0.000	0.000	0.000	0.000	0.000	0.000	0.000	0.000	0.000	0.000	0.000	80	498	3478	3314	-0.173	Error	Error	1635	1843	0	0	1566	1748	0	0	0	0
2	13	15	""	"YMR193C-A"	8300	33130	100	974	923	301	65	71	35	100	100	0	2863	2873	1301	112	118	59	100	100	0	0	0	0	0	0	0	0	0	0	0	0	0	0	0	0	0	0	0	0.330	0.311	0.332	0.333	1.351	0.283	0.923	0.000	0.000	0.000	0.000	0.000	0.000	0.000	0.000	0.000	0.000	0.000	0.000	0.000	0.000	80	504	3660	3619	-1.598	Error	Error	909	2751	0	0	858	2761	0	0	0	0
2	14	15	"ERG12"	"YMR208W"	8500	33130	100	1999	1999	592	63	69	29	100	100	0	2926	2958	747	111	115	28	100	100	0	0	0	0	0	0	0	0	0	0	0	0	0	0	0	0	0	0	0	0.688	0.680	0.701	0.669	1.248	0.689	0.936	0.000	0.000	0.000	0.000	0.000	0.000	0.000	0.000	0.000	0.000	0.000	0.000	0.000	0.000	80	520	4751	4783	-0.540	Error	Error	1936	2815	0	0	1936	2847	0	0	0	0
2	15	15	"MRE11"	"YMR224C"	8700	33130	90	430	442	132	64	67	25	100	100	0	593	737	438	111	113	25	100	100	0	0	0	0	0	0	0	0	0	0	0	0	0	0	0	0	0	0	0	0.759	0.604	0.654	0.681	1.540	0.467	0.743	0.000	0.000	0.000	0.000	0.000	0.000	0.000	0.000	0.000	0.000	0.000	0.000	0.000	0.000	52	420	848	1004	-0.397	Error	Error	366	482	0	0	378	626	0	0	0	0
2	16	15	"CUS1"	"YMR240C"	8910	33130	80	492	495	127	63	65	17	100	100	0	559	703	374	112	112	16	100	100	0	0	0	0	0	0	0	0	0	0	0	0	0	0	0	0	0	0	0	0.960	0.731	0.866	0.838	1.573	0.571	0.734	0.000	0.000	0.000	0.000	0.000	0.000	0.000	0.000	0.000	0.000	0.000	0.000	0.000	0.000	52	334	876	1023	-0.059	Error	Error	429	447	0	0	432	591	0	0	0	0
2	17	15	"COX7"	"YMR256C"	9080	33130	90	5674	5498	1523	67	253	944	100	100	0	3157	3329	1252	113	269	720	98	92	0	0	0	0	0	0	0	0	0	0	0	0	0	0	0	0	0	0	0	1.842	1.689	1.672	1.803	1.416	1.581	0.924	0.000	0.000	0.000	0.000	0.000	0.000	0.000	0.000	0.000	0.000	0.000	0.000	0.000	0.000	52	406	8651	8647	0.881	Error	Error	5607	3044	0	0	5431	3216	0	0	0	0
2	18	15	"SCS7"	"YMR272C"	9300	33130	90	1904	1945	581	67	72	35	100	100	0	4127	3953	1324	116	129	114	100	100	0	0	0	0	0	0	0	0	0	0	0	0	0	0	0	0	0	0	0	0.458	0.489	0.479	0.501	1.281	0.458	0.926	0.000	0.000	0.000	0.000	0.000	0.000	0.000	0.000	0.000	0.000	0.000	0.000	0.000	0.000	52	414	5848	5715	-1.127	Error	Error	1837	4011	0	0	1878	3837	0	0	0	0
2	19	15	"NAR1"	"YNL240C"	9490	33130	100	1404	1532	490	65	69	32	100	100	0	918	976	271	115	126	104	100	98	0	0	0	0	0	0	0	0	0	0	0	0	0	0	0	0	0	0	0	1.667	1.704	1.649	1.708	1.297	1.721	0.893	0.000	0.000	0.000	0.000	0.000	0.000	0.000	0.000	0.000	0.000	0.000	0.000	0.000	0.000	80	504	2142	2328	0.738	Error	Error	1339	803	0	0	1467	861	0	0	0	0
2	20	15	"FOL1"	"YNL256W"	9690	33130	100	2347	2252	557	73	84	37	100	100	0	5941	5739	1357	122	127	30	100	100	0	0	0	0	0	0	0	0	0	0	0	0	0	0	0	0	0	0	0	0.391	0.388	0.391	0.386	1.198	0.373	0.938	0.000	0.000	0.000	0.000	0.000	0.000	0.000	0.000	0.000	0.000	0.000	0.000	0.000	0.000	80	528	8093	7796	-1.356	Error	Error	2274	5819	0	0	2179	5617	0	0	0	0
2	21	15	"SEC2"	"YNL272C"	9900	33140	100	1617	1520	427	72	84	75	100	100	0	2271	2286	808	121	138	140	100	100	0	0	0	0	0	0	0	0	0	0	0	0	0	0	0	0	0	0	0	0.719	0.669	0.667	0.678	1.312	0.627	0.896	0.000	0.000	0.000	0.000	0.000	0.000	0.000	0.000	0.000	0.000	0.000	0.000	0.000	0.000	80	541	3695	3613	-0.477	Error	Error	1545	2150	0	0	1448	2165	0	0	0	0
2	1	16	""	"YNL288W"	5900	33320	100	2687	2815	678	59	63	18	100	100	0	4476	4573	1238	103	106	22	100	100	0	0	0	0	0	0	0	0	0	0	0	0	0	0	0	0	0	0	0	0.601	0.617	0.624	0.627	1.208	0.601	0.930	0.000	0.000	0.000	0.000	0.000	0.000	0.000	0.000	0.000	0.000	0.000	0.000	0.000	0.000	80	520	7001	7226	-0.735	Error	Error	2628	4373	0	0	2756	4470	0	0	0	0
2	2	16	"YPT11"	"YNL304W"	6080	33320	90	686	709	167	63	69	43	100	100	0	952	976	227	109	120	74	100	100	0	0	0	0	0	0	0	0	0	0	0	0	0	0	0	0	0	0	0	0.739	0.745	0.739	0.746	1.261	0.700	0.922	0.000	0.000	0.000	0.000	0.000	0.000	0.000	0.000	0.000	0.000	0.000	0.000	0.000	0.000	52	406	1466	1513	-0.436	Error	Error	623	843	0	0	646	867	0	0	0	0
2	3	16	""	"YNL320W"	6300	33320	90	1444	1445	363	60	63	22	100	100	0	1509	1661	931	104	107	27	100	100	0	0	0	0	0	0	0	0	0	0	0	0	0	0	0	0	0	0	0	0.985	0.890	1.192	1.030	1.662	0.704	0.718	0.000	0.000	0.000	0.000	0.000	0.000	0.000	0.000	0.000	0.000	0.000	0.000	0.000	0.000	52	420	2789	2942	-0.022	Error	Error	1384	1405	0	0	1385	1557	0	0	0	0
2	4	16	""	"YNL242W"	6510	33320	90	1154	1080	336	62	66	30	100	100	0	949	917	290	105	105	17	100	100	0	0	0	0	0	0	0	0	0	0	0	0	0	0	0	0	0	0	0	1.294	1.254	1.265	1.264	1.235	1.212	0.923	0.000	0.000	0.000	0.000	0.000	0.000	0.000	0.000	0.000	0.000	0.000	0.000	0.000	0.000	52	414	1936	1830	0.372	Error	Error	1092	844	0	0	1018	812	0	0	0	0
2	5	16	""	"YNL258C"	6690	33320	90	2741	2649	534	64	68	32	100	100	0	3573	3479	835	105	110	56	100	100	0	0	0	0	0	0	0	0	0	0	0	0	0	0	0	0	0	0	0	0.772	0.766	0.773	0.775	1.186	0.743	0.943	0.000	0.000	0.000	0.000	0.000	0.000	0.000	0.000	0.000	0.000	0.000	0.000	0.000	0.000	52	414	6145	5959	-0.373	Error	Error	2677	3468	0	0	2585	3374	0	0	0	0
2	6	16	""	"YNL274C"	6900	33330	100	7863	7841	1418	64	68	26	100	100	0	1226	1212	220	106	110	51	100	100	0	0	0	0	0	0	0	0	0	0	0	0	0	0	0	0	0	0	0	6.963	7.032	6.916	7.055	1.186	7.143	0.944	0.000	0.000	0.000	0.000	0.000	0.000	0.000	0.000	0.000	0.000	0.000	0.000	0.000	0.000	80	518	8919	8883	2.800	Error	Error	7799	1120	0	0	7777	1106	0	0	0	0
2	7	16	"RFC3"	"YNL290W"	7100	33330	100	1907	1993	505	65	71	26	100	100	0	2366	2337	640	107	110	30	100	100	0	0	0	0	0	0	0	0	0	0	0	0	0	0	0	0	0	0	0	0.815	0.865	0.825	0.875	1.265	0.832	0.922	0.000	0.000	0.000	0.000	0.000	0.000	0.000	0.000	0.000	0.000	0.000	0.000	0.000	0.000	80	510	4101	4158	-0.294	Error	Error	1842	2259	0	0	1928	2230	0	0	0	0
2	8	16	""	"YNL306W"	7300	33330	100	8390	8694	1523	70	80	67	100	100	0	7920	8048	1457	110	118	64	100	100	0	0	0	0	0	0	0	0	0	0	0	0	0	0	0	0	0	0	0	1.065	1.086	1.081	1.090	1.153	1.087	0.936	0.000	0.000	0.000	0.000	0.000	0.000	0.000	0.000	0.000	0.000	0.000	0.000	0.000	0.000	80	518	16130	16562	0.091	Error	Error	8320	7810	0	0	8624	7938	0	0	0	0
2	9	16	"KRE1"	"YNL322C"	7500	33330	100	1735	1849	517	79	87	35	100	100	0	2147	2174	597	116	126	41	100	100	0	0	0	0	0	0	0	0	0	0	0	0	0	0	0	0	0	0	0	0.815	0.860	0.804	0.871	1.349	0.841	0.903	0.000	0.000	0.000	0.000	0.000	0.000	0.000	0.000	0.000	0.000	0.000	0.000	0.000	0.000	80	512	3687	3828	-0.294	Error	Error	1656	2031	0	0	1770	2058	0	0	0	0
2	10	16	"SUI1"	"YNL244C"	7700	33330	100	6398	5953	1722	84	94	47	100	100	0	10548	9630	3400	124	144	148	100	100	0	0	0	0	0	0	0	0	0	0	0	0	0	0	0	0	0	0	0	0.606	0.617	0.624	0.639	1.247	0.583	0.943	0.000	0.000	0.000	0.000	0.000	0.000	0.000	0.000	0.000	0.000	0.000	0.000	0.000	0.000	80	506	16738	15375	-0.723	Error	Error	6314	10424	0	0	5869	9506	0	0	0	0
2	11	16	""	"YNL260C"	7900	33330	100	1692	1869	623	81	95	50	100	100	0	839	863	172	123	144	151	100	100	0	0	0	0	0	0	0	0	0	0	0	0	0	0	0	0	0	0	0	2.250	2.416	2.350	2.359	1.269	2.611	0.881	0.000	0.000	0.000	0.000	0.000	0.000	0.000	0.000	0.000	0.000	0.000	0.000	0.000	0.000	80	495	2327	2528	1.170	Error	Error	1611	716	0	0	1788	740	0	0	0	0
2	12	16	""	"YNL276C"	8080	33330	100	9440	9362	2947	79	101	100	100	100	0	2240	2115	784	123	137	69	100	96	0	0	0	0	0	0	0	0	0	0	0	0	0	0	0	0	0	0	0	4.422	4.660	4.475	5.115	1.483	4.517	0.947	0.000	0.000	0.000	0.000	0.000	0.000	0.000	0.000	0.000	0.000	0.000	0.000	0.000	0.000	80	504	11478	11275	2.145	Error	Error	9361	2117	0	0	9283	1992	0	0	0	0
2	13	16	"PUS4"	"YNL292W"	8300	33330	100	1305	1354	295	78	93	94	100	100	0	3291	3195	887	121	129	59	100	100	0	0	0	0	0	0	0	0	0	0	0	0	0	0	0	0	0	0	0	0.387	0.415	0.408	0.425	1.236	0.385	0.941	0.000	0.000	0.000	0.000	0.000	0.000	0.000	0.000	0.000	0.000	0.000	0.000	0.000	0.000	80	526	4397	4350	-1.369	Error	Error	1227	3170	0	0	1276	3074	0	0	0	0
2	14	16	"KRI1"	"YNL308C"	8500	33330	90	3625	3709	873	80	86	37	100	100	0	5176	5689	1703	124	130	51	100	100	0	0	0	0	0	0	0	0	0	0	0	0	0	0	0	0	0	0	0	0.702	0.652	0.650	0.665	1.253	0.622	0.921	0.000	0.000	0.000	0.000	0.000	0.000	0.000	0.000	0.000	0.000	0.000	0.000	0.000	0.000	52	414	8597	9194	-0.511	Error	Error	3545	5052	0	0	3629	5565	0	0	0	0
2	15	16	""	"YNL324W"	8690	33330	100	521	531	116	76	81	32	100	100	0	601	599	136	121	125	46	100	100	0	0	0	0	0	0	0	0	0	0	0	0	0	0	0	0	0	0	0	0.927	0.952	0.920	0.962	1.321	0.932	0.878	0.000	0.000	0.000	0.000	0.000	0.000	0.000	0.000	0.000	0.000	0.000	0.000	0.000	0.000	80	520	925	933	-0.109	Error	Error	445	480	0	0	455	478	0	0	0	0
2	16	16	""	"YNL246W"	8900	33330	100	1395	1433	262	69	73	29	100	100	0	2441	2481	433	120	122	20	100	100	0	0	0	0	0	0	0	0	0	0	0	0	0	0	0	0	0	0	0	0.571	0.578	0.577	0.579	1.192	0.575	0.909	0.000	0.000	0.000	0.000	0.000	0.000	0.000	0.000	0.000	0.000	0.000	0.000	0.000	0.000	80	521	3647	3725	-0.808	Error	Error	1326	2321	0	0	1364	2361	0	0	0	0
2	17	16	"POL2"	"YNL262W"	9090	33340	90	829	914	442	66	68	16	100	100	0	1144	1224	753	116	118	22	100	100	0	0	0	0	0	0	0	0	0	0	0	0	0	0	0	0	0	0	0	0.742	0.765	0.897	0.859	1.568	0.662	0.769	0.000	0.000	0.000	0.000	0.000	0.000	0.000	0.000	0.000	0.000	0.000	0.000	0.000	0.000	52	414	1791	1956	-0.430	Error	Error	763	1028	0	0	848	1108	0	0	0	0
2	18	16	""	"YNL278W"	9290	33330	90	2974	3090	817	64	112	382	100	100	0	4078	4069	1242	116	215	689	100	100	0	0	0	0	0	0	0	0	0	0	0	0	0	0	0	0	0	0	0	0.734	0.765	0.737	0.777	1.246	0.734	0.899	0.000	0.000	0.000	0.000	0.000	0.000	0.000	0.000	0.000	0.000	0.000	0.000	0.000	0.000	52	420	6872	6979	-0.445	Error	Error	2910	3962	0	0	3026	3953	0	0	0	0
2	19	16	""	"YNL294C"	9480	33330	90	3444	3446	515	66	150	479	100	100	0	2511	2475	475	117	251	723	100	94	0	0	0	0	0	0	0	0	0	0	0	0	0	0	0	0	0	0	0	1.411	1.433	1.416	1.452	1.179	1.437	0.937	0.000	0.000	0.000	0.000	0.000	0.000	0.000	0.000	0.000	0.000	0.000	0.000	0.000	0.000	52	420	5772	5738	0.497	Error	Error	3378	2394	0	0	3380	2358	0	0	0	0
2	20	16	""	"YNL310C"	9700	33340	100	1832	2036	654	74	84	47	100	100	0	2567	2688	790	125	138	73	100	100	0	0	0	0	0	0	0	0	0	0	0	0	0	0	0	0	0	0	0	0.720	0.766	0.782	0.763	1.223	0.749	0.912	0.000	0.000	0.000	0.000	0.000	0.000	0.000	0.000	0.000	0.000	0.000	0.000	0.000	0.000	80	519	4200	4525	-0.474	Error	Error	1758	2442	0	0	1962	2563	0	0	0	0
2	21	16	""	"YNL326C"	9890	33340	100	1170	1163	221	80	99	95	100	100	0	1259	1295	276	132	161	157	100	100	0	0	0	0	0	0	0	0	0	0	0	0	0	0	0	0	0	0	0	0.967	0.931	0.910	0.940	1.233	0.908	0.901	0.000	0.000	0.000	0.000	0.000	0.000	0.000	0.000	0.000	0.000	0.000	0.000	0.000	0.000	80	511	2217	2246	-0.048	Error	Error	1090	1127	0	0	1083	1163	0	0	0	0
2	1	17	""	"YOR042W"	5890	33520	100	3518	3261	1189	60	63	28	100	100	0	2003	1855	670	104	107	25	100	100	0	0	0	0	0	0	0	0	0	0	0	0	0	0	0	0	0	0	0	1.821	1.828	1.892	1.923	1.624	1.852	0.921	0.000	0.000	0.000	0.000	0.000	0.000	0.000	0.000	0.000	0.000	0.000	0.000	0.000	0.000	80	520	5357	4952	0.865	Error	Error	3458	1899	0	0	3201	1751	0	0	0	0
2	2	17	"ASE1"	"YOR058C"	6100	33520	100	3207	3192	1133	63	66	20	100	100	0	3016	2957	1112	106	109	19	100	100	0	0	0	0	0	0	0	0	0	0	0	0	0	0	0	0	0	0	0	1.080	1.098	1.147	1.109	1.331	1.079	0.903	0.000	0.000	0.000	0.000	0.000	0.000	0.000	0.000	0.000	0.000	0.000	0.000	0.000	0.000	80	521	6054	5980	0.112	Error	Error	3144	2910	0	0	3129	2851	0	0	0	0
2	3	17	"CDC21"	"YOR074C"	6300	33520	100	612	613	136	60	62	15	100	100	0	872	880	217	106	107	16	100	100	0	0	0	0	0	0	0	0	0	0	0	0	0	0	0	0	0	0	0	0.721	0.714	0.722	0.723	1.271	0.686	0.911	0.000	0.000	0.000	0.000	0.000	0.000	0.000	0.000	0.000	0.000	0.000	0.000	0.000	0.000	80	522	1318	1327	-0.473	Error	Error	552	766	0	0	553	774	0	0	0	0
2	4	17	"PTC5"	"YOR090C"	6500	33520	100	2576	2659	685	61	64	21	100	100	0	2417	2504	726	106	108	18	100	100	0	0	0	0	0	0	0	0	0	0	0	0	0	0	0	0	0	0	0	1.088	1.083	1.062	1.105	1.255	1.060	0.930	0.000	0.000	0.000	0.000	0.000	0.000	0.000	0.000	0.000	0.000	0.000	0.000	0.000	0.000	80	504	4826	4996	0.122	Error	Error	2515	2311	0	0	2598	2398	0	0	0	0
2	5	17	"VAM3"	"YOR106W"	6690	33520	100	1491	1597	468	64	70	34	100	100	0	1352	1433	377	107	112	31	100	100	0	0	0	0	0	0	0	0	0	0	0	0	0	0	0	0	0	0	0	1.146	1.156	1.128	1.163	1.308	1.171	0.909	0.000	0.000	0.000	0.000	0.000	0.000	0.000	0.000	0.000	0.000	0.000	0.000	0.000	0.000	80	519	2672	2859	0.197	Error	Error	1427	1245	0	0	1533	1326	0	0	0	0
2	6	17	"PFY1"	"YOR122C"	6910	33520	100	13973	13292	3523	68	77	49	100	100	0	12944	11781	3635	112	118	56	100	100	0	0	0	0	0	0	0	0	0	0	0	0	0	0	0	0	0	0	0	1.084	1.133	1.113	1.161	1.227	1.122	0.932	0.000	0.000	0.000	0.000	0.000	0.000	0.000	0.000	0.000	0.000	0.000	0.000	0.000	0.000	80	503	26737	24893	0.116	Error	Error	13905	12832	0	0	13224	11669	0	0	0	0
2	7	17	""	"YOR044W"	7100	33520	100	2399	2434	762	66	76	68	100	100	0	2199	2339	1434	109	116	78	100	98	0	0	0	0	0	0	0	0	0	0	0	0	0	0	0	0	0	0	0	1.116	1.062	1.126	1.162	1.429	0.893	0.812	0.000	0.000	0.000	0.000	0.000	0.000	0.000	0.000	0.000	0.000	0.000	0.000	0.000	0.000	80	497	4423	4598	0.159	Error	Error	2333	2090	0	0	2368	2230	0	0	0	0
2	8	17	""	"YOR060C"	7300	33530	100	656	740	275	71	82	69	100	100	0	827	907	284	112	121	64	100	100	0	0	0	0	0	0	0	0	0	0	0	0	0	0	0	0	0	0	0	0.818	0.842	0.814	0.828	1.260	0.866	0.881	0.000	0.000	0.000	0.000	0.000	0.000	0.000	0.000	0.000	0.000	0.000	0.000	0.000	0.000	80	507	1300	1464	-0.290	Error	Error	585	715	0	0	669	795	0	0	0	0
2	9	17	""	"YOR076C"	7500	33530	100	1125	1135	266	76	84	44	100	100	0	1112	1102	257	118	127	53	100	100	0	0	0	0	0	0	0	0	0	0	0	0	0	0	0	0	0	0	0	1.055	1.076	1.076	1.078	1.224	1.056	0.926	0.000	0.000	0.000	0.000	0.000	0.000	0.000	0.000	0.000	0.000	0.000	0.000	0.000	0.000	80	514	2043	2043	0.078	Error	Error	1049	994	0	0	1059	984	0	0	0	0
2	10	17	"ECM3"	"YOR092W"	7710	33530	100	2390	2316	944	75	82	41	100	100	0	3748	3699	1628	120	126	48	100	100	0	0	0	0	0	0	0	0	0	0	0	0	0	0	0	0	0	0	0	0.638	0.626	0.646	0.630	1.302	0.606	0.942	0.000	0.000	0.000	0.000	0.000	0.000	0.000	0.000	0.000	0.000	0.000	0.000	0.000	0.000	80	506	5943	5820	-0.648	Error	Error	2315	3628	0	0	2241	3579	0	0	0	0
2	11	17	""	"YOR108W"	7900	33530	100	4126	3680	1576	73	77	24	100	100	0	8974	8896	4550	120	124	34	100	100	0	0	0	0	0	0	0	0	0	0	0	0	0	0	0	0	0	0	0	0.458	0.411	0.429	0.432	1.292	0.370	0.920	0.000	0.000	0.000	0.000	0.000	0.000	0.000	0.000	0.000	0.000	0.000	0.000	0.000	0.000	80	496	12907	12383	-1.127	Error	Error	4053	8854	0	0	3607	8776	0	0	0	0
2	12	17	"UBP2"	"YOR124C"	8100	33530	100	5045	4647	1271	71	75	25	100	100	0	4583	4218	1381	116	121	35	100	100	0	0	0	0	0	0	0	0	0	0	0	0	0	0	0	0	0	0	0	1.113	1.116	1.122	1.148	1.236	1.072	0.946	0.000	0.000	0.000	0.000	0.000	0.000	0.000	0.000	0.000	0.000	0.000	0.000	0.000	0.000	80	506	9441	8678	0.155	Error	Error	4974	4467	0	0	4576	4102	0	0	0	0
2	13	17	"DBP5"	"YOR046C"	8300	33530	100	2834	2968	623	71	74	24	100	100	0	5796	5979	1129	117	121	29	100	100	0	0	0	0	0	0	0	0	0	0	0	0	0	0	0	0	0	0	0	0.487	0.494	0.482	0.492	1.159	0.478	0.927	0.000	0.000	0.000	0.000	0.000	0.000	0.000	0.000	0.000	0.000	0.000	0.000	0.000	0.000	80	504	8442	8759	-1.039	Error	Error	2763	5679	0	0	2897	5862	0	0	0	0
2	14	17	""	"YOR062C"	8500	33530	100	4041	4098	1083	71	78	37	100	100	0	3575	3638	1038	120	126	35	100	100	0	0	0	0	0	0	0	0	0	0	0	0	0	0	0	0	0	0	0	1.149	1.145	1.105	1.158	1.289	1.135	0.903	0.000	0.000	0.000	0.000	0.000	0.000	0.000	0.000	0.000	0.000	0.000	0.000	0.000	0.000	80	504	7425	7545	0.200	Error	Error	3970	3455	0	0	4027	3518	0	0	0	0
2	15	17	""	"YOR078W"	8690	33530	100	2347	2462	718	75	82	38	100	100	0	2795	2875	914	123	132	57	100	100	0	0	0	0	0	0	0	0	0	0	0	0	0	0	0	0	0	0	0	0.850	0.867	0.829	0.885	1.302	0.812	0.909	0.000	0.000	0.000	0.000	0.000	0.000	0.000	0.000	0.000	0.000	0.000	0.000	0.000	0.000	80	505	4944	5139	-0.234	Error	Error	2272	2672	0	0	2387	2752	0	0	0	0
2	16	17	"ARF3"	"YOR094W"	8900	33530	100	1932	1800	520	70	74	20	100	100	0	2633	2396	846	121	126	50	100	100	0	0	0	0	0	0	0	0	0	0	0	0	0	0	0	0	0	0	0	0.741	0.760	0.761	0.794	1.286	0.710	0.934	0.000	0.000	0.000	0.000	0.000	0.000	0.000	0.000	0.000	0.000	0.000	0.000	0.000	0.000	80	520	4374	4005	-0.432	Error	Error	1862	2512	0	0	1730	2275	0	0	0	0
2	17	17	""	"YOR110W"	9100	33530	90	516	566	257	67	71	30	100	100	0	631	952	807	117	122	40	100	96	0	0	0	0	0	0	0	0	0	0	0	0	0	0	0	0	0	0	0	0.874	0.598	0.886	0.821	1.895	0.413	0.735	0.000	0.000	0.000	0.000	0.000	0.000	0.000	0.000	0.000	0.000	0.000	0.000	0.000	0.000	52	420	963	1334	-0.195	Error	Error	449	514	0	0	499	835	0	0	0	0
2	18	17	"IAH1"	"YOR126C"	9300	33530	90	1538	1552	211	67	80	86	100	100	0	1187	1190	199	119	130	91	100	100	0	0	0	0	0	0	0	0	0	0	0	0	0	0	0	0	0	0	0	1.377	1.387	1.361	1.397	1.212	1.398	0.926	0.000	0.000	0.000	0.000	0.000	0.000	0.000	0.000	0.000	0.000	0.000	0.000	0.000	0.000	52	420	2539	2556	0.462	Error	Error	1471	1068	0	0	1485	1071	0	0	0	0
2	19	17	"RAT1"	"YOR048C"	9490	33540	80	715	707	234	68	72	24	100	100	0	736	975	900	119	122	34	100	100	0	0	0	0	0	0	0	0	0	0	0	0	0	0	0	0	0	0	0	1.049	0.746	1.014	0.939	1.639	0.400	0.553	0.000	0.000	0.000	0.000	0.000	0.000	0.000	0.000	0.000	0.000	0.000	0.000	0.000	0.000	52	340	1264	1495	0.068	Error	Error	647	617	0	0	639	856	0	0	0	0
2	20	17	""	"YOR064C"	9690	33540	100	2462	2507	623	71	83	72	100	100	0	2058	2031	622	121	135	109	100	100	0	0	0	0	0	0	0	0	0	0	0	0	0	0	0	0	0	0	0	1.234	1.275	1.257	1.312	1.276	1.238	0.923	0.000	0.000	0.000	0.000	0.000	0.000	0.000	0.000	0.000	0.000	0.000	0.000	0.000	0.000	80	505	4328	4346	0.304	Error	Error	2391	1937	0	0	2436	1910	0	0	0	0
2	21	17	""	"YOR080W"	9890	33540	100	1825	1998	551	83	97	74	100	100	0	1676	1750	484	130	146	109	100	100	0	0	0	0	0	0	0	0	0	0	0	0	0	0	0	0	0	0	0	1.127	1.182	1.163	1.185	1.219	1.152	0.918	0.000	0.000	0.000	0.000	0.000	0.000	0.000	0.000	0.000	0.000	0.000	0.000	0.000	0.000	80	511	3288	3535	0.172	Error	Error	1742	1546	0	0	1915	1620	0	0	0	0
2	1	18	"RPS7A"	"YOR096W"	5900	33720	100	2813	2728	667	59	68	45	100	100	0	31614	30100	8267	107	127	106	100	100	0	0	0	0	0	0	0	0	0	0	0	0	0	0	0	0	0	0	0	0.087	0.089	0.089	0.090	1.184	0.086	0.943	0.000	0.000	0.000	0.000	0.000	0.000	0.000	0.000	0.000	0.000	0.000	0.000	0.000	0.000	80	519	34261	32662	-3.516	Error	Error	2754	31507	0	0	2669	29993	0	0	0	0
2	2	18	""	"YOR112W"	6100	33720	100	1179	1177	311	60	63	19	100	100	0	1883	1884	502	108	112	23	100	100	0	0	0	0	0	0	0	0	0	0	0	0	0	0	0	0	0	0	0	0.630	0.629	0.625	0.634	1.199	0.609	0.933	0.000	0.000	0.000	0.000	0.000	0.000	0.000	0.000	0.000	0.000	0.000	0.000	0.000	0.000	80	487	2894	2893	-0.666	Error	Error	1119	1775	0	0	1117	1776	0	0	0	0
2	3	18	"ADE2"	"YOR128C"	6270	33720	90	1045	1103	217	61	84	151	100	100	0	16989	17005	3977	112	630	3116	100	98	0	0	0	0	0	0	0	0	0	0	0	0	0	0	0	0	0	0	0	0.058	0.062	0.058	0.063	1.292	0.059	0.924	0.000	0.000	0.000	0.000	0.000	0.000	0.000	0.000	0.000	0.000	0.000	0.000	0.000	0.000	52	398	17861	17935	-4.100	Error	Error	984	16877	0	0	1042	16893	0	0	0	0
2	4	18	"PHO85"	"YPL031C"	6500	33720	100	2597	2602	358	62	64	20	100	100	0	2586	2613	495	109	112	21	100	100	0	0	0	0	0	0	0	0	0	0	0	0	0	0	0	0	0	0	0	1.023	1.014	1.013	1.025	1.204	0.989	0.926	0.000	0.000	0.000	0.000	0.000	0.000	0.000	0.000	0.000	0.000	0.000	0.000	0.000	0.000	80	526	5012	5044	0.033	Error	Error	2535	2477	0	0	2540	2504	0	0	0	0
2	5	18	""	"YPL047W"	6700	33720	100	1041	1027	257	64	69	22	100	100	0	1309	1285	341	110	115	25	100	100	0	0	0	0	0	0	0	0	0	0	0	0	0	0	0	0	0	0	0	0.815	0.820	0.814	0.824	1.221	0.797	0.918	0.000	0.000	0.000	0.000	0.000	0.000	0.000	0.000	0.000	0.000	0.000	0.000	0.000	0.000	80	513	2176	2138	-0.295	Error	Error	977	1199	0	0	963	1175	0	0	0	0
2	6	18	""	"YPL063W"	6900	33720	100	2381	2394	517	69	73	25	100	100	0	4953	4763	1346	117	120	26	100	100	0	0	0	0	0	0	0	0	0	0	0	0	0	0	0	0	0	0	0	0.478	0.500	0.513	0.513	1.310	0.463	0.910	0.000	0.000	0.000	0.000	0.000	0.000	0.000	0.000	0.000	0.000	0.000	0.000	0.000	0.000	80	514	7148	6971	-1.065	Error	Error	2312	4836	0	0	2325	4646	0	0	0	0
2	7	18	"RPL21B"	"YPL079W"	7090	33720	90	1800	1745	330	66	73	41	100	100	0	15230	14663	4440	114	139	213	100	100	0	0	0	0	0	0	0	0	0	0	0	0	0	0	0	0	0	0	0	0.115	0.115	0.118	0.119	1.237	0.107	0.920	0.000	0.000	0.000	0.000	0.000	0.000	0.000	0.000	0.000	0.000	0.000	0.000	0.000	0.000	52	414	16850	16228	-3.124	Error	Error	1734	15116	0	0	1679	14549	0	0	0	0
2	8	18	""	"YPL095C"	7280	33720	90	2383	2452	511	66	94	186	100	100	0	2684	2690	693	116	171	308	100	100	0	0	0	0	0	0	0	0	0	0	0	0	0	0	0	0	0	0	0	0.902	0.927	0.935	0.945	1.262	0.883	0.923	0.000	0.000	0.000	0.000	0.000	0.000	0.000	0.000	0.000	0.000	0.000	0.000	0.000	0.000	52	415	4885	4960	-0.148	Error	Error	2317	2568	0	0	2386	2574	0	0	0	0
2	9	18	"CAR1"	"YPL111W"	7480	33720	90	893	867	222	65	77	70	100	100	0	1707	1798	593	114	150	200	100	100	0	0	0	0	0	0	0	0	0	0	0	0	0	0	0	0	0	0	0	0.520	0.476	0.449	0.487	1.334	0.444	0.900	0.000	0.000	0.000	0.000	0.000	0.000	0.000	0.000	0.000	0.000	0.000	0.000	0.000	0.000	52	415	2421	2486	-0.944	Error	Error	828	1593	0	0	802	1684	0	0	0	0
2	10	18	""	"YPL033C"	7700	33730	100	573	584	192	66	69	20	100	100	0	481	486	148	113	118	50	100	97	0	0	0	0	0	0	0	0	0	0	0	0	0	0	0	0	0	0	0	1.378	1.389	1.361	1.423	1.392	1.435	0.861	0.000	0.000	0.000	0.000	0.000	0.000	0.000	0.000	0.000	0.000	0.000	0.000	0.000	0.000	80	519	875	891	0.462	Error	Error	507	368	0	0	518	373	0	0	0	0
2	11	18	"DIG1"	"YPL049C"	7900	33730	100	1158	1148	310	66	71	28	100	100	0	989	990	260	113	119	42	100	100	0	0	0	0	0	0	0	0	0	0	0	0	0	0	0	0	0	0	0	1.247	1.234	1.252	1.243	1.272	1.184	0.903	0.000	0.000	0.000	0.000	0.000	0.000	0.000	0.000	0.000	0.000	0.000	0.000	0.000	0.000	80	504	1968	1959	0.318	Error	Error	1092	876	0	0	1082	877	0	0	0	0
2	12	18	"VPS28"	"YPL065W"	8100	33730	100	1509	1672	576	70	74	31	100	100	0	1551	1636	565	113	120	43	100	100	0	0	0	0	0	0	0	0	0	0	0	0	0	0	0	0	0	0	0	1.001	1.052	1.069	1.061	1.203	1.057	0.916	0.000	0.000	0.000	0.000	0.000	0.000	0.000	0.000	0.000	0.000	0.000	0.000	0.000	0.000	80	469	2877	3125	0.001	Error	Error	1439	1438	0	0	1602	1523	0	0	0	0
2	13	18	"RPS9A"	"YPL081W"	8300	33730	100	2214	2242	397	71	75	27	100	100	0	9824	9740	1782	118	124	40	100	100	0	0	0	0	0	0	0	0	0	0	0	0	0	0	0	0	0	0	0	0.221	0.226	0.222	0.227	1.311	0.219	0.880	0.000	0.000	0.000	0.000	0.000	0.000	0.000	0.000	0.000	0.000	0.000	0.000	0.000	0.000	80	505	11849	11793	-2.179	Error	Error	2143	9706	0	0	2171	9622	0	0	0	0
2	14	18	"MSY1"	"YPL097W"	8500	33730	100	2088	2096	525	69	80	124	100	100	0	2532	2600	705	120	224	1692	92	8	0	0	0	0	0	0	0	0	0	0	0	0	0	0	0	0	0	0	0	0.837	0.817	0.783	0.827	1.262	0.783	0.921	0.000	0.000	0.000	0.000	0.000	0.000	0.000	0.000	0.000	0.000	0.000	0.000	0.000	0.000	80	512	4431	4507	-0.257	Error	Error	2019	2412	0	0	2027	2480	0	0	0	0
2	15	18	""	"YPL113C"	8700	33730	100	704	709	133	70	80	124	100	100	0	825	835	158	123	224	1690	0	0	0	0	0	0	0	0	0	0	0	0	0	0	0	0	0	0	0	0	0	0.903	0.897	0.891	0.906	1.311	0.075	0.223	0.000	0.000	0.000	0.000	0.000	0.000	0.000	0.000	0.000	0.000	0.000	0.000	0.000	0.000	80	513	1336	1351	-0.147	Error	Error	634	702	0	0	639	712	0	0	0	0
2	16	18	""	"YPL035C"	8900	33730	100	1953	1802	493	71	75	30	100	100	0	1308	1195	340	121	123	21	100	100	0	0	0	0	0	0	0	0	0	0	0	0	0	0	0	0	0	0	0	1.586	1.612	1.586	1.646	1.307	1.605	0.935	0.000	0.000	0.000	0.000	0.000	0.000	0.000	0.000	0.000	0.000	0.000	0.000	0.000	0.000	80	520	3069	2805	0.665	Error	Error	1882	1187	0	0	1731	1074	0	0	0	0
2	17	18	"ARL3"	"YPL051W"	9110	33730	100	3486	3353	1151	71	75	30	100	100	0	2430	2396	745	121	122	20	100	100	0	0	0	0	0	0	0	0	0	0	0	0	0	0	0	0	0	0	0	1.479	1.443	1.480	1.429	1.317	1.484	0.934	0.000	0.000	0.000	0.000	0.000	0.000	0.000	0.000	0.000	0.000	0.000	0.000	0.000	0.000	80	521	5724	5557	0.565	Error	Error	3415	2309	0	0	3282	2275	0	0	0	0
2	18	18	""	"YPL067C"	9300	33730	100	663	722	194	71	74	22	100	100	0	547	549	149	120	121	22	100	100	0	0	0	0	0	0	0	0	0	0	0	0	0	0	0	0	0	0	0	1.386	1.517	1.466	1.566	1.425	1.497	0.864	0.000	0.000	0.000	0.000	0.000	0.000	0.000	0.000	0.000	0.000	0.000	0.000	0.000	0.000	80	482	1019	1080	0.471	Error	Error	592	427	0	0	651	429	0	0	0	0
2	19	18	"SEN54"	"YPL083C"	9490	33730	90	1825	1864	351	73	105	229	100	100	0	2361	2365	489	120	180	414	100	100	0	0	0	0	0	0	0	0	0	0	0	0	0	0	0	0	0	0	0	0.782	0.798	0.793	0.803	1.212	0.749	0.926	0.000	0.000	0.000	0.000	0.000	0.000	0.000	0.000	0.000	0.000	0.000	0.000	0.000	0.000	52	414	3993	4036	-0.355	Error	Error	1752	2241	0	0	1791	2245	0	0	0	0
2	20	18	""	"YPL099C"	9700	33730	100	1667	1656	409	81	115	205	100	100	0	1114	1083	264	127	174	362	95	86	0	0	0	0	0	0	0	0	0	0	0	0	0	0	0	0	0	0	0	1.607	1.647	1.653	1.709	1.378	1.659	0.914	0.000	0.000	0.000	0.000	0.000	0.000	0.000	0.000	0.000	0.000	0.000	0.000	0.000	0.000	80	526	2573	2531	0.684	Error	Error	1586	987	0	0	1575	956	0	0	0	0
2	21	18	"BEM3"	"YPL115C"	9910	33730	110	1079	1057	349	83	95	50	100	100	0	1856	1826	690	131	139	41	100	98	0	0	0	0	0	0	0	0	0	0	0	0	0	0	0	0	0	0	0	0.577	0.575	0.577	0.614	1.578	0.532	0.907	0.000	0.000	0.000	0.000	0.000	0.000	0.000	0.000	0.000	0.000	0.000	0.000	0.000	0.000	80	597	2721	2669	-0.792	Error	Error	996	1725	0	0	974	1695	0	0	0	0
2	1	19	"EGD1"	"YPL037C"	5900	33920	100	9553	8584	3393	59	66	33	100	100	0	24831	20779	9061	107	126	128	100	100	0	0	0	0	0	0	0	0	0	0	0	0	0	0	0	0	0	0	0	0.384	0.412	0.409	0.427	1.256	0.390	0.949	0.000	0.000	0.000	0.000	0.000	0.000	0.000	0.000	0.000	0.000	0.000	0.000	0.000	0.000	80	518	34218	29197	-1.381	Error	Error	9494	24724	0	0	8525	20672	0	0	0	0
2	2	19	"KTR6"	"YPL053C"	6090	33920	100	4823	4676	1269	61	63	21	100	100	0	5142	4955	1357	109	116	103	100	100	0	0	0	0	0	0	0	0	0	0	0	0	0	0	0	0	0	0	0	0.946	0.952	0.958	0.955	1.252	0.951	0.950	0.000	0.000	0.000	0.000	0.000	0.000	0.000	0.000	0.000	0.000	0.000	0.000	0.000	0.000	80	505	9795	9461	-0.080	Error	Error	4762	5033	0	0	4615	4846	0	0	0	0
2	3	19	"BTS1"	"YPL069C"	6290	33920	100	2423	2491	532	59	61	15	100	100	0	1939	1918	470	108	110	20	100	100	0	0	0	0	0	0	0	0	0	0	0	0	0	0	0	0	0	0	0	1.291	1.344	1.331	1.386	1.299	1.323	0.931	0.000	0.000	0.000	0.000	0.000	0.000	0.000	0.000	0.000	0.000	0.000	0.000	0.000	0.000	80	505	4195	4242	0.369	Error	Error	2364	1831	0	0	2432	1810	0	0	0	0
2	4	19	"SEC16"	"YPL085W"	6510	33920	80	393	468	266	60	60	14	100	98	0	561	1035	1249	105	106	15	100	100	0	0	0	0	0	0	0	0	0	0	0	0	0	0	0	0	0	0	0	0.730	0.439	0.670	0.654	1.814	0.264	0.758	0.000	0.000	0.000	0.000	0.000	0.000	0.000	0.000	0.000	0.000	0.000	0.000	0.000	0.000	52	340	789	1338	-0.454	Error	Error	333	456	0	0	408	930	0	0	0	0
2	5	19	""	"YPL101W"	6700	33920	90	1264	1285	219	60	72	100	100	100	0	1634	1630	301	108	129	182	100	100	0	0	0	0	0	0	0	0	0	0	0	0	0	0	0	0	0	0	0	0.789	0.805	0.795	0.809	1.204	0.811	0.928	0.000	0.000	0.000	0.000	0.000	0.000	0.000	0.000	0.000	0.000	0.000	0.000	0.000	0.000	52	414	2730	2747	-0.342	Error	Error	1204	1526	0	0	1225	1522	0	0	0	0
2	6	19	"IDI1"	"YPL117C"	6880	33920	90	8343	8487	1499	64	166	682	100	100	0	11342	11149	2874	111	332	1357	100	100	0	0	0	0	0	0	0	0	0	0	0	0	0	0	0	0	0	0	0	0.737	0.763	0.741	0.785	1.239	0.724	0.943	0.000	0.000	0.000	0.000	0.000	0.000	0.000	0.000	0.000	0.000	0.000	0.000	0.000	0.000	52	414	19510	19461	-0.440	Error	Error	8279	11231	0	0	8423	11038	0	0	0	0
2	7	19	"RPS23B"	"YPR132W"	7100	33920	90	5721	5488	1060	65	91	248	100	100	0	37694	34184	8592	113	398	2736	100	100	0	0	0	0	0	0	0	0	0	0	0	0	0	0	0	0	0	0	0	0.151	0.159	0.154	0.162	1.198	0.149	0.945	0.000	0.000	0.000	0.000	0.000	0.000	0.000	0.000	0.000	0.000	0.000	0.000	0.000	0.000	52	406	43237	39494	-2.732	Error	Error	5656	37581	0	0	5423	34071	0	0	0	0
2	8	19	""	"YPR148C"	7270	33920	90	6425	6319	1070	66	160	590	100	100	0	4494	4283	1192	117	469	2777	86	7	0	0	0	0	0	0	0	0	0	0	0	0	0	0	0	0	0	0	0	1.453	1.501	1.475	1.562	1.286	1.458	0.941	0.000	0.000	0.000	0.000	0.000	0.000	0.000	0.000	0.000	0.000	0.000	0.000	0.000	0.000	52	406	10736	10419	0.539	Error	Error	6359	4377	0	0	6253	4166	0	0	0	0
2	9	19	"KIM3"	"YPR164W"	7500	33930	90	591	668	326	64	67	23	100	100	0	940	1316	1136	111	118	41	100	98	0	0	0	0	0	0	0	0	0	0	0	0	0	0	0	0	0	0	0	0.636	0.501	0.779	0.711	1.970	0.333	0.714	0.000	0.000	0.000	0.000	0.000	0.000	0.000	0.000	0.000	0.000	0.000	0.000	0.000	0.000	52	396	1356	1809	-0.654	Error	Error	527	829	0	0	604	1205	0	0	0	0
2	10	19	"AOS1"	"YPR180W"	7700	33930	100	2629	2721	721	64	65	19	100	100	0	2039	2075	628	110	112	22	100	100	0	0	0	0	0	0	0	0	0	0	0	0	0	0	0	0	0	0	0	1.330	1.352	1.385	1.379	1.263	1.313	0.926	0.000	0.000	0.000	0.000	0.000	0.000	0.000	0.000	0.000	0.000	0.000	0.000	0.000	0.000	80	477	4494	4622	0.411	Error	Error	2565	1929	0	0	2657	1965	0	0	0	0
2	11	19	""	"YPR196W"	7900	33930	100	792	820	208	65	67	20	100	100	0	1867	1938	586	111	113	22	100	100	0	0	0	0	0	0	0	0	0	0	0	0	0	0	0	0	0	0	0	0.414	0.413	0.406	0.420	1.285	0.388	0.907	0.000	0.000	0.000	0.000	0.000	0.000	0.000	0.000	0.000	0.000	0.000	0.000	0.000	0.000	80	434	2483	2582	-1.272	Error	Error	727	1756	0	0	755	1827	0	0	0	0
2	12	19	""	"EMPTY"	8090	33920	150	93	199	229	62	66	23	58	41	0	151	441	765	111	113	30	51	41	0	0	0	0	0	0	0	0	0	0	0	0	0	0	0	0	0	0	0	0.775	0.415	0.643	0.700	2.757	0.279	0.740	0.000	0.000	0.000	0.000	0.000	0.000	0.000	0.000	0.000	0.000	0.000	0.000	0.000	0.000	156	723	71	467	-0.368	Error	Error	31	40	0	0	137	330	0	0	-75	0
2	13	19	"MSS18"	"YPR134W"	8290	33930	100	2138	2122	561	64	67	34	100	100	0	1309	1301	351	113	116	38	100	100	0	0	0	0	0	0	0	0	0	0	0	0	0	0	0	0	0	0	0	1.734	1.732	1.756	1.769	1.238	1.715	0.936	0.000	0.000	0.000	0.000	0.000	0.000	0.000	0.000	0.000	0.000	0.000	0.000	0.000	0.000	80	455	3270	3246	0.794	Error	Error	2074	1196	0	0	2058	1188	0	0	0	0
2	14	19	""	"YPR150W"	8490	33930	90	5410	5239	870	64	83	164	100	100	0	1387	1430	369	114	120	49	100	100	0	0	0	0	0	0	0	0	0	0	0	0	0	0	0	0	0	0	0	4.200	3.932	4.205	4.036	1.285	3.836	0.905	0.000	0.000	0.000	0.000	0.000	0.000	0.000	0.000	0.000	0.000	0.000	0.000	0.000	0.000	52	396	6619	6491	2.070	Error	Error	5346	1273	0	0	5175	1316	0	0	0	0
2	15	19	"MRP2"	"YPR166C"	8690	33930	90	9913	9654	2884	66	169	803	100	100	0	9168	8397	3304	117	278	1150	100	98	0	0	0	0	0	0	0	0	0	0	0	0	0	0	0	0	0	0	0	1.088	1.158	1.157	1.215	1.260	1.067	0.934	0.000	0.000	0.000	0.000	0.000	0.000	0.000	0.000	0.000	0.000	0.000	0.000	0.000	0.000	52	406	18898	17868	0.122	Error	Error	9847	9051	0	0	9588	8280	0	0	0	0
2	16	19	"SMX3"	"YPR182W"	8910	33930	90	1065	1114	458	64	67	19	100	100	0	1619	1769	794	116	116	20	100	100	0	0	0	0	0	0	0	0	0	0	0	0	0	0	0	0	0	0	0	0.666	0.635	0.676	0.659	1.405	0.606	0.858	0.000	0.000	0.000	0.000	0.000	0.000	0.000	0.000	0.000	0.000	0.000	0.000	0.000	0.000	52	401	2504	2703	-0.586	Error	Error	1001	1503	0	0	1050	1653	0	0	0	0
2	17	19	"SGE1"	"YPR198W"	9090	33930	90	2413	2387	470	66	102	238	100	100	0	261	280	145	117	117	23	96	92	0	0	0	0	0	0	0	0	0	0	0	0	0	0	0	0	0	0	0	16.299	14.239	16.717	17.284	1.808	14.556	0.595	0.000	0.000	0.000	0.000	0.000	0.000	0.000	0.000	0.000	0.000	0.000	0.000	0.000	0.000	52	386	2491	2484	4.027	Error	Error	2347	144	0	0	2321	163	0	0	0	0
2	18	19	""	"EMPTY"	9290	33930	150	80	168	225	66	85	165	16	10	0	120	407	716	114	116	22	34	28	0	0	0	0	0	0	0	0	0	0	0	0	0	0	0	0	0	0	0	2.333	0.348	0.583	0.712	3.518	0.384	0.261	0.000	0.000	0.000	0.000	0.000	0.000	0.000	0.000	0.000	0.000	0.000	0.000	0.000	0.000	156	818	20	395	1.222	Error	Error	14	6	0	0	102	293	0	0	-75	0
2	19	19	""	"YPR136C"	9510	33940	90	540	527	225	65	68	20	100	100	0	1092	1315	788	113	116	27	100	100	0	0	0	0	0	0	0	0	0	0	0	0	0	0	0	0	0	0	0	0.485	0.384	0.412	0.414	1.508	0.330	0.839	0.000	0.000	0.000	0.000	0.000	0.000	0.000	0.000	0.000	0.000	0.000	0.000	0.000	0.000	52	397	1454	1664	-1.043	Error	Error	475	979	0	0	462	1202	0	0	0	0
2	20	19	""	"YPR152C"	9710	33940	100	524	530	167	66	69	17	100	98	0	865	912	430	118	119	26	100	100	0	0	0	0	0	0	0	0	0	0	0	0	0	0	0	0	0	0	0	0.613	0.584	0.609	0.598	1.397	0.514	0.848	0.000	0.000	0.000	0.000	0.000	0.000	0.000	0.000	0.000	0.000	0.000	0.000	0.000	0.000	80	478	1205	1258	-0.706	Error	Error	458	747	0	0	464	794	0	0	0	0
2	21	19	"NUT2"	"YPR168W"	9890	33940	80	290	349	195	66	70	18	100	100	0	346	809	889	121	122	25	100	96	0	0	0	0	0	0	0	0	0	0	0	0	0	0	0	0	0	0	0	0.996	0.411	0.712	0.717	2.307	0.238	0.678	0.000	0.000	0.000	0.000	0.000	0.000	0.000	0.000	0.000	0.000	0.000	0.000	0.000	0.000	52	320	449	971	-0.006	Error	Error	224	225	0	0	283	688	0	0	0	0
2	1	20	""	"YPR184W"	5890	34120	90	1577	1673	788	56	60	29	100	100	0	704	1037	957	102	103	19	100	100	0	0	0	0	0	0	0	0	0	0	0	0	0	0	0	0	0	0	0	2.527	1.729	2.698	2.303	1.961	1.246	0.511	0.000	0.000	0.000	0.000	0.000	0.000	0.000	0.000	0.000	0.000	0.000	0.000	0.000	0.000	52	412	2123	2552	1.337	Error	Error	1521	602	0	0	1617	935	0	0	0	0
2	2	20	"ARR2"	"YPR200C"	6090	34120	90	2996	2944	837	58	101	331	100	100	0	203	253	205	102	104	20	94	86	0	0	0	0	0	0	0	0	0	0	0	0	0	0	0	0	0	0	0	29.089	19.113	29.489	26.195	2.181	25.869	0.256	0.000	0.000	0.000	0.000	0.000	0.000	0.000	0.000	0.000	0.000	0.000	0.000	0.000	0.000	52	414	3039	3037	4.862	Error	Error	2938	101	0	0	2886	151	0	0	0	0
2	3	20	""	"EMPTY"	6300	34120	150	74	155	218	57	75	213	12	6	0	119	426	987	101	103	19	47	31	0	0	0	0	0	0	0	0	0	0	0	0	0	0	0	0	0	0	0	0.944	0.302	0.815	0.810	3.291	0.276	0.127	0.000	0.000	0.000	0.000	0.000	0.000	0.000	0.000	0.000	0.000	0.000	0.000	0.000	0.000	156	1006	35	423	-0.082	Error	Error	17	18	0	0	98	325	0	0	-75	0
2	4	20	"MEP3"	"YPR138C"	6490	34120	90	5125	5080	882	59	148	645	100	100	0	5054	4841	1250	103	227	784	100	98	0	0	0	0	0	0	0	0	0	0	0	0	0	0	0	0	0	0	0	1.023	1.060	1.043	1.094	1.255	1.016	0.945	0.000	0.000	0.000	0.000	0.000	0.000	0.000	0.000	0.000	0.000	0.000	0.000	0.000	0.000	52	396	10017	9759	0.033	Error	Error	5066	4951	0	0	5021	4738	0	0	0	0
2	5	20	""	"YPR154W"	6700	34120	90	1316	1342	292	59	66	52	100	100	0	1751	1679	429	107	118	107	100	100	0	0	0	0	0	0	0	0	0	0	0	0	0	0	0	0	0	0	0	0.765	0.816	0.795	0.831	1.253	0.798	0.921	0.000	0.000	0.000	0.000	0.000	0.000	0.000	0.000	0.000	0.000	0.000	0.000	0.000	0.000	52	420	2901	2855	-0.387	Error	Error	1257	1644	0	0	1283	1572	0	0	0	0
2	6	20	""	"YPR170C"	6900	34120	90	3432	3216	838	60	72	83	100	100	0	5052	4924	1497	108	115	64	100	100	0	0	0	0	0	0	0	0	0	0	0	0	0	0	0	0	0	0	0	0.682	0.655	0.659	0.669	1.199	0.632	0.935	0.000	0.000	0.000	0.000	0.000	0.000	0.000	0.000	0.000	0.000	0.000	0.000	0.000	0.000	52	420	8316	7972	-0.552	Error	Error	3372	4944	0	0	3156	4816	0	0	0	0
2	7	20	"PZF1"	"YPR186C"	7100	34130	100	1444	1428	421	59	60	15	100	100	0	1871	1794	533	105	107	19	100	100	0	0	0	0	0	0	0	0	0	0	0	0	0	0	0	0	0	0	0	0.784	0.811	0.805	0.813	1.254	0.792	0.936	0.000	0.000	0.000	0.000	0.000	0.000	0.000	0.000	0.000	0.000	0.000	0.000	0.000	0.000	80	540	3151	3058	-0.351	Error	Error	1385	1766	0	0	1369	1689	0	0	0	0
2	8	20	""	"YPR202W"	7300	34130	100	2462	2352	739	59	61	18	100	100	0	1455	1370	512	106	110	30	100	100	0	0	0	0	0	0	0	0	0	0	0	0	0	0	0	0	0	0	0	1.781	1.814	1.913	1.889	1.305	1.693	0.918	0.000	0.000	0.000	0.000	0.000	0.000	0.000	0.000	0.000	0.000	0.000	0.000	0.000	0.000	80	497	3752	3557	0.833	Error	Error	2403	1349	0	0	2293	1264	0	0	0	0
2	9	20	""	"EMPTY"	7490	34120	150	74	154	184	59	61	17	46	35	0	121	457	838	103	106	25	44	32	0	0	0	0	0	0	0	0	0	0	0	0	0	0	0	0	0	0	0	0.833	0.268	0.574	0.547	3.215	0.200	0.748	0.000	0.000	0.000	0.000	0.000	0.000	0.000	0.000	0.000	0.000	0.000	0.000	0.000	0.000	156	905	33	449	-0.263	Error	Error	15	18	0	0	95	354	0	0	-75	0
2	10	20	"EMPTY"	"EMPTY"	7690	34120	150	57	58	14	58	60	16	8	1	0	100	102	15	103	104	17	8	0	0	0	0	0	0	0	0	0	0	0	0	0	0	0	0	0	0	0	0	0.333	0.000	0.879	0.847	3.567	0.761	0.022	0.000	0.000	0.000	0.000	0.000	0.000	0.000	0.000	0.000	0.000	0.000	0.000	0.000	0.000	156	838	-4	-1	-1.585	Error	Error	-1	-3	0	0	0	-1	0	0	-75	0
2	11	20	"EMPTY"	"EMPTY"	7890	34120	150	58	59	13	58	61	18	9	1	0	104	106	20	103	106	21	12	1	0	0	0	0	0	0	0	0	0	0	0	0	0	0	0	0	0	0	0	0.000	0.333	0.721	0.751	3.156	0.516	0.099	0.000	0.000	0.000	0.000	0.000	0.000	0.000	0.000	0.000	0.000	0.000	0.000	0.000	0.000	156	812	1	4	Error	Error	Error	0	1	0	0	1	3	0	0	-75	0
2	12	20	"EMPTY"	"EMPTY"	8090	34120	150	58	59	15	58	59	14	16	3	0	102	103	17	103	104	17	12	2	0	0	0	0	0	0	0	0	0	0	0	0	0	0	0	0	0	0	0	0.000	100000.000	1.172	1.198	3.463	0.510	0.852	0.000	0.000	0.000	0.000	0.000	0.000	0.000	0.000	0.000	0.000	0.000	0.000	0.000	0.000	156	788	-1	1	Error	Error	Error	0	-1	0	0	1	0	0	0	-75	0
2	13	20	"EMPTY"	"EMPTY"	8290	34120	150	56	58	13	58	62	33	2	0	0	102	103	15	105	109	56	0	0	0	0	0	0	0	0	0	0	0	0	0	0	0	0	0	0	0	0	0	0.667	0.000	0.812	0.792	3.716	0.509	0.598	0.000	0.000	0.000	0.000	0.000	0.000	0.000	0.000	0.000	0.000	0.000	0.000	0.000	0.000	156	823	-5	-2	-0.585	Error	Error	-2	-3	0	0	0	-2	0	0	-75	0
2	14	20	"EMPTY"	"EMPTY"	8490	34120	150	54	55	12	59	70	114	0	0	0	102	101	13	106	113	62	0	0	0	0	0	0	0	0	0	0	0	0	0	0	0	0	0	0	0	0	0	1.250	0.800	1.178	1.250	3.293	0.506	0.610	0.000	0.000	0.000	0.000	0.000	0.000	0.000	0.000	0.000	0.000	0.000	0.000	0.000	0.000	156	859	-9	-9	0.322	Error	Error	-5	-4	0	0	-4	-5	0	0	-75	0
2	15	20	"EMPTY"	"EMPTY"	8690	34130	150	55	59	21	59	93	476	0	0	0	104	106	27	106	162	704	0	0	0	0	0	0	0	0	0	0	0	0	0	0	0	0	0	0	0	0	0	2.000	0.000	0.893	0.939	3.368	0.784	0.150	0.000	0.000	0.000	0.000	0.000	0.000	0.000	0.000	0.000	0.000	0.000	0.000	0.000	0.000	156	882	-6	0	1.000	Error	Error	-4	-2	0	0	0	0	0	0	-75	0
2	16	20	"EMPTY"	"EMPTY"	8890	34130	150	57	60	28	59	64	61	1	0	0	105	110	53	106	114	123	0	0	0	0	0	0	0	0	0	0	0	0	0	0	0	0	0	0	0	0	0	2.000	0.250	0.817	0.882	3.303	0.475	0.400	0.000	0.000	0.000	0.000	0.000	0.000	0.000	0.000	0.000	0.000	0.000	0.000	0.000	0.000	156	883	-3	5	1.000	Error	Error	-2	-1	0	0	1	4	0	0	-75	0
2	17	20	"EMPTY"	"EMPTY"	9090	34130	150	59	59	14	59	72	144	0	0	0	109	111	17	109	111	26	6	1	0	0	0	0	0	0	0	0	0	0	0	0	0	0	0	0	0	0	0	0.000	0.000	0.733	0.799	3.982	0.257	0.015	0.000	0.000	0.000	0.000	0.000	0.000	0.000	0.000	0.000	0.000	0.000	0.000	0.000	0.000	156	853	0	2	Error	Error	Error	0	0	0	0	0	2	0	0	-75	0
2	18	20	"EMPTY"	"EMPTY"	9290	34130	150	57	57	13	59	62	36	0	0	0	108	107	15	109	110	17	7	1	0	0	0	0	0	0	0	0	0	0	0	0	0	0	0	0	0	0	0	2.000	1.000	0.875	0.941	3.446	0.504	0.004	0.000	0.000	0.000	0.000	0.000	0.000	0.000	0.000	0.000	0.000	0.000	0.000	0.000	0.000	156	810	-3	-4	1.000	Error	Error	-2	-1	0	0	-2	-2	0	0	-75	0
2	19	20	"EMPTY"	"EMPTY"	9490	34130	150	60	61	15	60	63	18	10	2	0	111	112	18	110	111	19	14	3	0	0	0	0	0	0	0	0	0	0	0	0	0	0	0	0	0	0	0	0.000	0.500	0.729	0.802	3.721	0.615	0.056	0.000	0.000	0.000	0.000	0.000	0.000	0.000	0.000	0.000	0.000	0.000	0.000	0.000	0.000	156	849	1	3	Error	Error	Error	0	1	0	0	1	2	0	0	-75	0
2	20	20	"EMPTY"	"EMPTY"	9690	34130	150	61	61	14	63	65	18	6	1	0	111	112	17	113	115	24	8	0	0	0	0	0	0	0	0	0	0	0	0	0	0	0	0	0	0	0	0	1.000	2.000	0.763	0.683	3.238	0.875	0.055	0.000	0.000	0.000	0.000	0.000	0.000	0.000	0.000	0.000	0.000	0.000	0.000	0.000	0.000	156	834	-4	-3	0.000	Error	Error	-2	-2	0	0	-2	-1	0	0	-75	0
2	21	20	"EMPTY"	"EMPTY"	9890	34130	150	61	62	15	61	63	16	10	2	0	114	114	15	112	114	29	4	0	0	0	0	0	0	0	0	0	0	0	0	0	0	0	0	0	0	0	0	0.000	0.500	0.833	0.845	3.221	0.119	0.002	0.000	0.000	0.000	0.000	0.000	0.000	0.000	0.000	0.000	0.000	0.000	0.000	0.000	0.000	156	1003	2	3	Error	Error	Error	0	2	0	0	1	2	0	0	-75	0
3	1	1	"PET112"	"YBL080C"	10430	30360	90	991	967	512	68	81	88	96	90	0	861	841	456	112	130	123	82	76	0	0	0	0	0	0	0	0	0	0	0	0	0	0	0	0	0	0	0	1.232	1.233	1.173	1.556	2.345	1.195	0.851	0.000	0.000	0.000	0.000	0.000	0.000	0.000	0.000	0.000	0.000	0.000	0.000	0.000	0.000	52	412	1672	1628	0.301	Error	Error	923	749	0	0	899	729	0	0	0	0
3	2	1	""	"YBL096C"	10630	30370	100	2417	2406	645	69	80	74	100	100	0	2506	2366	745	117	130	96	100	100	0	0	0	0	0	0	0	0	0	0	0	0	0	0	0	0	0	0	0	0.983	1.039	1.024	1.071	1.315	1.014	0.888	0.000	0.000	0.000	0.000	0.000	0.000	0.000	0.000	0.000	0.000	0.000	0.000	0.000	0.000	80	536	4737	4586	-0.025	Error	Error	2348	2389	0	0	2337	2249	0	0	0	0
3	3	1	""	"YBL111C"	10840	30370	100	2872	2445	1401	69	77	47	100	100	0	1607	1420	792	118	127	61	91	90	0	0	0	0	0	0	0	0	0	0	0	0	0	0	0	0	0	0	0	1.882	1.825	1.806	1.915	2.082	1.876	0.898	0.000	0.000	0.000	0.000	0.000	0.000	0.000	0.000	0.000	0.000	0.000	0.000	0.000	0.000	80	527	4292	3678	0.913	Error	Error	2803	1489	0	0	2376	1302	0	0	0	0
3	4	1	""	"YBR012W-B"	11040	30370	100	1594	1444	667	68	74	46	98	95	0	361	347	175	117	125	61	78	72	0	0	0	0	0	0	0	0	0	0	0	0	0	0	0	0	0	0	0	6.254	5.983	6.707	6.561	1.902	5.769	0.753	0.000	0.000	0.000	0.000	0.000	0.000	0.000	0.000	0.000	0.000	0.000	0.000	0.000	0.000	80	511	1770	1606	2.645	Error	Error	1526	244	0	0	1376	230	0	0	0	0
3	5	1	""	"YBR028C"	11220	30370	90	821	784	288	73	84	69	98	96	0	1412	1364	525	124	148	167	96	90	0	0	0	0	0	0	0	0	0	0	0	0	0	0	0	0	0	0	0	0.581	0.573	0.615	0.565	1.552	0.546	0.807	0.000	0.000	0.000	0.000	0.000	0.000	0.000	0.000	0.000	0.000	0.000	0.000	0.000	0.000	52	406	2036	1951	-0.784	Error	Error	748	1288	0	0	711	1240	0	0	0	0
3	6	1	"TCM62"	"YBR044C"	11410	30370	90	2460	2255	976	81	175	413	92	84	0	2025	1850	928	129	224	371	84	78	0	0	0	0	0	0	0	0	0	0	0	0	0	0	0	0	0	0	0	1.255	1.263	1.281	1.448	1.896	1.208	0.891	0.000	0.000	0.000	0.000	0.000	0.000	0.000	0.000	0.000	0.000	0.000	0.000	0.000	0.000	52	416	4275	3895	0.327	Error	Error	2379	1896	0	0	2174	1721	0	0	0	0
3	7	1	"RHK1"	"YBL082C"	11620	30370	100	1395	1506	527	84	142	332	100	95	0	1634	1654	526	133	189	287	97	97	0	0	0	0	0	0	0	0	0	0	0	0	0	0	0	0	0	0	0	0.873	0.935	0.941	0.985	1.769	0.952	0.888	0.000	0.000	0.000	0.000	0.000	0.000	0.000	0.000	0.000	0.000	0.000	0.000	0.000	0.000	80	540	2812	2943	-0.195	Error	Error	1311	1501	0	0	1422	1521	0	0	0	0
3	8	1	""	"YBL098W"	11830	30370	110	1559	1513	433	87	107	117	100	98	0	2838	2862	1034	137	198	380	98	96	0	0	0	0	0	0	0	0	0	0	0	0	0	0	0	0	0	0	0	0.545	0.523	0.528	0.542	1.549	0.478	0.856	0.000	0.000	0.000	0.000	0.000	0.000	0.000	0.000	0.000	0.000	0.000	0.000	0.000	0.000	80	588	4173	4151	-0.876	Error	Error	1472	2701	0	0	1426	2725	0	0	0	0
3	9	1	""	"YBL113C"	12020	30370	110	3580	3571	981	77	96	126	100	98	0	2652	2578	875	125	188	403	93	93	0	0	0	0	0	0	0	0	0	0	0	0	0	0	0	0	0	0	0	1.386	1.424	1.399	1.548	1.670	1.360	0.886	0.000	0.000	0.000	0.000	0.000	0.000	0.000	0.000	0.000	0.000	0.000	0.000	0.000	0.000	80	580	6030	5947	0.471	Error	Error	3503	2527	0	0	3494	2453	0	0	0	0
3	10	1	""	"YBR014C"	12220	30370	100	2988	2844	680	86	95	50	100	100	0	2133	2130	478	128	146	105	100	100	0	0	0	0	0	0	0	0	0	0	0	0	0	0	0	0	0	0	0	1.447	1.378	1.361	1.374	1.226	1.374	0.917	0.000	0.000	0.000	0.000	0.000	0.000	0.000	0.000	0.000	0.000	0.000	0.000	0.000	0.000	80	520	4907	4760	0.533	Error	Error	2902	2005	0	0	2758	2002	0	0	0	0
3	11	1	""	"YBR030W"	12420	30370	110	807	778	236	103	111	45	100	98	0	1063	1088	438	150	170	105	96	95	0	0	0	0	0	0	0	0	0	0	0	0	0	0	0	0	0	0	0	0.771	0.720	0.733	0.773	1.596	0.658	0.854	0.000	0.000	0.000	0.000	0.000	0.000	0.000	0.000	0.000	0.000	0.000	0.000	0.000	0.000	80	599	1617	1613	-0.375	Error	Error	704	913	0	0	675	938	0	0	0	0
3	12	1	"ZTA1"	"YBR046C"	12630	30380	110	292	292	98	94	98	40	93	88	0	313	348	155	144	156	95	73	46	0	0	0	0	0	0	0	0	0	0	0	0	0	0	0	0	0	0	0	1.172	0.971	0.993	1.083	1.865	0.890	0.574	0.000	0.000	0.000	0.000	0.000	0.000	0.000	0.000	0.000	0.000	0.000	0.000	0.000	0.000	80	589	367	402	0.228	Error	Error	198	169	0	0	198	204	0	0	0	0
3	13	1	"CDC27"	"YBL084C"	12830	30370	110	2072	1973	633	89	111	158	97	96	0	2215	2184	735	135	152	110	98	96	0	0	0	0	0	0	0	0	0	0	0	0	0	0	0	0	0	0	0	0.953	0.919	0.922	0.950	1.695	0.905	0.875	0.000	0.000	0.000	0.000	0.000	0.000	0.000	0.000	0.000	0.000	0.000	0.000	0.000	0.000	80	606	4063	3933	-0.069	Error	Error	1983	2080	0	0	1884	2049	0	0	0	0
3	14	1	""	"YBL100C"	13050	30380	110	2958	2833	890	100	132	183	100	100	0	5205	5088	1520	150	168	77	100	98	0	0	0	0	0	0	0	0	0	0	0	0	0	0	0	0	0	0	0	0.565	0.553	0.549	0.559	1.453	0.558	0.924	0.000	0.000	0.000	0.000	0.000	0.000	0.000	0.000	0.000	0.000	0.000	0.000	0.000	0.000	80	588	7913	7671	-0.823	Error	Error	2858	5055	0	0	2733	4938	0	0	0	0
3	15	1	"RER2"	"YBR002C"	13240	30370	110	1336	1317	404	101	114	72	100	100	0	2422	2440	818	154	171	73	100	100	0	0	0	0	0	0	0	0	0	0	0	0	0	0	0	0	0	0	0	0.545	0.532	0.535	0.540	1.501	0.507	0.848	0.000	0.000	0.000	0.000	0.000	0.000	0.000	0.000	0.000	0.000	0.000	0.000	0.000	0.000	80	579	3503	3502	-0.877	Error	Error	1235	2268	0	0	1216	2286	0	0	0	0
3	16	1	""	"YBR016W"	13430	30380	100	1729	1689	438	94	117	98	100	100	0	3342	3215	984	147	208	273	98	97	0	0	0	0	0	0	0	0	0	0	0	0	0	0	0	0	0	0	0	0.512	0.520	0.527	0.542	1.313	0.487	0.900	0.000	0.000	0.000	0.000	0.000	0.000	0.000	0.000	0.000	0.000	0.000	0.000	0.000	0.000	80	519	4830	4663	-0.967	Error	Error	1635	3195	0	0	1595	3068	0	0	0	0
3	17	1	""	"YBR032W"	13640	30370	110	635	642	93	88	108	92	100	100	0	2238	2242	589	144	200	272	100	100	0	0	0	0	0	0	0	0	0	0	0	0	0	0	0	0	0	0	0	0.261	0.264	0.269	0.272	1.336	0.233	0.878	0.000	0.000	0.000	0.000	0.000	0.000	0.000	0.000	0.000	0.000	0.000	0.000	0.000	0.000	80	599	2641	2652	-1.937	Error	Error	547	2094	0	0	554	2098	0	0	0	0
3	18	1	"RPS11B"	"YBR048W"	13830	30380	110	803	843	284	82	93	58	100	98	0	4316	4391	1972	138	217	510	98	95	0	0	0	0	0	0	0	0	0	0	0	0	0	0	0	0	0	0	0	0.173	0.179	0.183	0.190	1.576	0.157	0.847	0.000	0.000	0.000	0.000	0.000	0.000	0.000	0.000	0.000	0.000	0.000	0.000	0.000	0.000	80	580	4899	5014	-2.535	Error	Error	721	4178	0	0	761	4253	0	0	0	0
3	19	1	""	"YBL086C"	14030	30380	100	689	693	150	82	90	53	100	100	0	687	812	518	132	192	466	77	10	0	0	0	0	0	0	0	0	0	0	0	0	0	0	0	0	0	0	0	1.094	0.899	1.114	0.996	1.583	0.665	0.515	0.000	0.000	0.000	0.000	0.000	0.000	0.000	0.000	0.000	0.000	0.000	0.000	0.000	0.000	80	519	1162	1291	0.129	Error	Error	607	555	0	0	611	680	0	0	0	0
3	20	1	""	"YBL101W-A"	14230	30380	110	65535	60477	11306	97	766	5205	100	100	76	4237	4209	731	134	211	513	100	100	0	0	0	0	0	0	0	0	0	0	0	0	0	0	0	0	0	0	0	15.949	14.817	15.307	14.717	1.318	15.760	0.887	0.000	0.000	0.000	0.000	0.000	0.000	0.000	0.000	0.000	0.000	0.000	0.000	0.000	0.000	80	590	69541	64455	3.995	Error	Error	65438	4103	0	0	60380	4075	0	0	0	0
3	21	1	""	"YBR004C"	14430	30380	110	2064	2783	3450	99	702	4958	5	3	0	2161	2727	2211	140	230	523	100	95	0	0	0	0	0	0	0	0	0	0	0	0	0	0	0	0	0	0	0	0.972	1.037	0.928	0.954	1.444	1.314	0.735	0.000	0.000	0.000	0.000	0.000	0.000	0.000	0.000	0.000	0.000	0.000	0.000	0.000	0.000	80	612	3986	5271	-0.041	Error	Error	1965	2021	0	0	2684	2587	0	0	0	0
3	1	2	"GAL7"	"YBR018C"	10410	30560	110	514	525	125	67	72	34	100	100	0	360	365	69	116	120	32	100	98	0	0	0	0	0	0	0	0	0	0	0	0	0	0	0	0	0	0	0	1.832	1.839	1.868	1.855	1.416	1.911	0.837	0.000	0.000	0.000	0.000	0.000	0.000	0.000	0.000	0.000	0.000	0.000	0.000	0.000	0.000	80	588	691	707	0.873	Error	Error	447	244	0	0	458	249	0	0	0	0
3	2	2	"HMT1"	"YBR034C"	10610	30570	100	3613	3597	1231	69	81	78	100	100	0	7645	7461	2456	121	187	582	100	98	0	0	0	0	0	0	0	0	0	0	0	0	0	0	0	0	0	0	0	0.471	0.481	0.477	0.484	1.336	0.457	0.886	0.000	0.000	0.000	0.000	0.000	0.000	0.000	0.000	0.000	0.000	0.000	0.000	0.000	0.000	80	522	11068	10868	-1.086	Error	Error	3544	7524	0	0	3528	7340	0	0	0	0
3	3	2	"REG2"	"YBR050C"	10830	30570	100	1112	1061	303	67	80	78	100	100	0	1264	1191	369	119	184	555	91	57	0	0	0	0	0	0	0	0	0	0	0	0	0	0	0	0	0	0	0	0.913	0.927	0.925	0.944	1.433	0.881	0.899	0.000	0.000	0.000	0.000	0.000	0.000	0.000	0.000	0.000	0.000	0.000	0.000	0.000	0.000	80	484	2190	2066	-0.132	Error	Error	1045	1145	0	0	994	1072	0	0	0	0
3	4	2	""	"YCL044C"	11030	30570	100	320	326	88	71	80	39	100	98	0	388	450	241	120	137	81	96	93	0	0	0	0	0	0	0	0	0	0	0	0	0	0	0	0	0	0	0	0.929	0.773	0.885	0.852	1.633	0.617	0.602	0.000	0.000	0.000	0.000	0.000	0.000	0.000	0.000	0.000	0.000	0.000	0.000	0.000	0.000	80	507	517	585	-0.106	Error	Error	249	268	0	0	255	330	0	0	0	0
3	5	2	""	"YCL060C"	11230	30570	100	1315	1290	350	77	81	24	100	100	0	1185	1225	345	127	133	37	100	100	0	0	0	0	0	0	0	0	0	0	0	0	0	0	0	0	0	0	0	1.170	1.105	1.182	1.110	1.481	1.105	0.833	0.000	0.000	0.000	0.000	0.000	0.000	0.000	0.000	0.000	0.000	0.000	0.000	0.000	0.000	80	528	2296	2311	0.227	Error	Error	1238	1058	0	0	1213	1098	0	0	0	0
3	6	2	""	"YCLX03C"	11440	30560	110	854	832	208	77	96	174	100	93	0	812	813	229	129	148	152	95	93	0	0	0	0	0	0	0	0	0	0	0	0	0	0	0	0	0	0	0	1.138	1.104	1.203	1.165	1.733	1.089	0.811	0.000	0.000	0.000	0.000	0.000	0.000	0.000	0.000	0.000	0.000	0.000	0.000	0.000	0.000	80	573	1460	1439	0.186	Error	Error	777	683	0	0	755	684	0	0	0	0
3	7	2	""	"YCR007C"	11620	30570	100	2403	2278	524	78	88	40	100	100	0	1350	1294	293	130	143	83	100	100	0	0	0	0	0	0	0	0	0	0	0	0	0	0	0	0	0	0	0	1.906	1.890	1.967	1.881	1.240	1.879	0.914	0.000	0.000	0.000	0.000	0.000	0.000	0.000	0.000	0.000	0.000	0.000	0.000	0.000	0.000	80	495	3545	3364	0.930	Error	Error	2325	1220	0	0	2200	1164	0	0	0	0
3	8	2	""	"YCR022C"	11830	30570	100	3588	3500	753	85	153	387	100	97	0	4536	4359	898	136	251	595	98	97	0	0	0	0	0	0	0	0	0	0	0	0	0	0	0	0	0	0	0	0.796	0.809	0.807	0.810	1.157	0.814	0.938	0.000	0.000	0.000	0.000	0.000	0.000	0.000	0.000	0.000	0.000	0.000	0.000	0.000	0.000	80	512	7903	7638	-0.329	Error	Error	3503	4400	0	0	3415	4223	0	0	0	0
3	9	2	"RBK1"	"YCR036W"	12030	30570	110	3287	3420	1281	79	148	385	100	100	0	2791	2955	1046	129	252	620	98	96	0	0	0	0	0	0	0	0	0	0	0	0	0	0	0	0	0	0	0	1.205	1.182	1.177	1.201	1.554	1.220	0.892	0.000	0.000	0.000	0.000	0.000	0.000	0.000	0.000	0.000	0.000	0.000	0.000	0.000	0.000	80	588	5870	6167	0.269	Error	Error	3208	2662	0	0	3341	2826	0	0	0	0
3	10	2	""	"YCL046W"	12240	30570	100	218	285	183	83	104	139	47	21	0	252	518	688	130	171	269	25	12	0	0	0	0	0	0	0	0	0	0	0	0	0	0	0	0	0	0	0	1.107	0.521	0.950	0.838	2.367	0.276	0.636	0.000	0.000	0.000	0.000	0.000	0.000	0.000	0.000	0.000	0.000	0.000	0.000	0.000	0.000	80	508	257	590	0.146	Error	Error	135	122	0	0	202	388	0	0	0	0
3	11	2	""	"YCL062W"	12430	30570	110	717	700	203	98	106	49	100	100	0	1228	1203	379	151	169	84	100	96	0	0	0	0	0	0	0	0	0	0	0	0	0	0	0	0	0	0	0	0.575	0.572	0.568	0.585	1.484	0.544	0.876	0.000	0.000	0.000	0.000	0.000	0.000	0.000	0.000	0.000	0.000	0.000	0.000	0.000	0.000	80	548	1696	1654	-0.799	Error	Error	619	1077	0	0	602	1052	0	0	0	0
3	12	2	""	"YCLX05C"	12620	30570	110	3058	2907	1015	92	147	360	100	95	0	3432	3144	1111	147	231	476	96	92	0	0	0	0	0	0	0	0	0	0	0	0	0	0	0	0	0	0	0	0.903	0.939	0.920	0.971	1.324	0.919	0.928	0.000	0.000	0.000	0.000	0.000	0.000	0.000	0.000	0.000	0.000	0.000	0.000	0.000	0.000	80	556	6251	5812	-0.147	Error	Error	2966	3285	0	0	2815	2997	0	0	0	0
3	13	2	"RVS161"	"YCR009C"	12830	30570	110	6980	6775	2074	91	142	337	100	100	0	4558	4417	1342	139	220	453	100	97	0	0	0	0	0	0	0	0	0	0	0	0	0	0	0	0	0	0	0	1.559	1.562	1.521	1.587	1.372	1.565	0.900	0.000	0.000	0.000	0.000	0.000	0.000	0.000	0.000	0.000	0.000	0.000	0.000	0.000	0.000	80	574	11308	10962	0.641	Error	Error	6889	4419	0	0	6684	4278	0	0	0	0
3	14	2	""	"YCR024C"	13020	30570	110	1450	1512	329	102	113	51	100	100	0	1658	1622	370	152	167	107	100	100	0	0	0	0	0	0	0	0	0	0	0	0	0	0	0	0	0	0	0	0.895	0.959	0.947	0.973	1.300	0.962	0.896	0.000	0.000	0.000	0.000	0.000	0.000	0.000	0.000	0.000	0.000	0.000	0.000	0.000	0.000	80	569	2854	2880	-0.160	Error	Error	1348	1506	0	0	1410	1470	0	0	0	0
3	15	2	"BUD5"	"YCR038C"	13230	30580	100	1135	1118	270	101	109	56	100	100	0	1060	1034	268	148	156	56	100	100	0	0	0	0	0	0	0	0	0	0	0	0	0	0	0	0	0	0	0	1.134	1.148	1.179	1.176	1.242	1.114	0.902	0.000	0.000	0.000	0.000	0.000	0.000	0.000	0.000	0.000	0.000	0.000	0.000	0.000	0.000	80	529	1946	1903	0.181	Error	Error	1034	912	0	0	1017	886	0	0	0	0
3	16	2	""	"YCL048W"	13440	30580	100	289	392	291	97	101	34	97	86	0	328	893	1375	143	149	44	97	91	0	0	0	0	0	0	0	0	0	0	0	0	0	0	0	0	0	0	0	1.038	0.393	0.763	0.693	2.290	0.217	0.689	0.000	0.000	0.000	0.000	0.000	0.000	0.000	0.000	0.000	0.000	0.000	0.000	0.000	0.000	80	496	377	1045	0.054	Error	Error	192	185	0	0	295	750	0	0	0	0
3	17	2	"CHA1"	"YCL064C"	13620	30580	100	529	506	133	94	99	36	100	100	0	743	731	237	141	147	44	100	97	0	0	0	0	0	0	0	0	0	0	0	0	0	0	0	0	0	0	0	0.723	0.698	0.681	0.739	1.518	0.637	0.843	0.000	0.000	0.000	0.000	0.000	0.000	0.000	0.000	0.000	0.000	0.000	0.000	0.000	0.000	80	485	1037	1002	-0.469	Error	Error	435	602	0	0	412	590	0	0	0	0
3	18	2	""	"YCLX07W"	13820	30580	110	440	447	71	90	102	80	100	100	0	490	496	74	139	145	46	100	100	0	0	0	0	0	0	0	0	0	0	0	0	0	0	0	0	0	0	0	0.997	1.000	1.010	1.002	1.260	0.966	0.829	0.000	0.000	0.000	0.000	0.000	0.000	0.000	0.000	0.000	0.000	0.000	0.000	0.000	0.000	80	568	701	714	-0.004	Error	Error	350	351	0	0	357	357	0	0	0	0
3	19	2	"ADP1"	"YCR011C"	14020	30580	110	3095	2917	881	94	110	95	100	100	0	3431	3174	1184	140	154	82	100	98	0	0	0	0	0	0	0	0	0	0	0	0	0	0	0	0	0	0	0	0.912	0.930	0.919	0.991	1.645	0.858	0.888	0.000	0.000	0.000	0.000	0.000	0.000	0.000	0.000	0.000	0.000	0.000	0.000	0.000	0.000	80	568	6292	5857	-0.133	Error	Error	3001	3291	0	0	2823	3034	0	0	0	0
3	20	2	""	"YCR025C"	14220	30580	110	459	448	157	101	177	1320	0	0	0	529	489	170	149	173	189	83	52	0	0	0	0	0	0	0	0	0	0	0	0	0	0	0	0	0	0	0	0.942	1.021	0.945	0.999	1.752	0.935	0.827	0.000	0.000	0.000	0.000	0.000	0.000	0.000	0.000	0.000	0.000	0.000	0.000	0.000	0.000	80	576	738	687	-0.086	Error	Error	358	380	0	0	347	340	0	0	0	0
3	21	2	"MATALPHA1"	"YCR040W"	14430	30580	110	541	522	115	125	141	68	100	96	0	679	665	161	171	188	71	98	96	0	0	0	0	0	0	0	0	0	0	0	0	0	0	0	0	0	0	0	0.819	0.804	0.787	0.836	1.571	0.772	0.818	0.000	0.000	0.000	0.000	0.000	0.000	0.000	0.000	0.000	0.000	0.000	0.000	0.000	0.000	80	598	924	891	-0.288	Error	Error	416	508	0	0	397	494	0	0	0	0
3	1	3	"APA1"	"YCL050C"	10430	30770	100	658	622	163	66	68	16	100	100	0	1773	1647	537	117	119	23	97	97	0	0	0	0	0	0	0	0	0	0	0	0	0	0	0	0	0	0	0	0.357	0.363	0.372	0.404	1.818	0.340	0.905	0.000	0.000	0.000	0.000	0.000	0.000	0.000	0.000	0.000	0.000	0.000	0.000	0.000	0.000	80	512	2248	2086	-1.484	Error	Error	592	1656	0	0	556	1530	0	0	0	0
3	2	3	"HMLALPHA1"	"YCL066W"	10620	30770	100	672	643	156	68	71	19	100	100	0	836	828	181	118	123	29	100	100	0	0	0	0	0	0	0	0	0	0	0	0	0	0	0	0	0	0	0	0.841	0.810	0.823	0.804	1.253	0.781	0.881	0.000	0.000	0.000	0.000	0.000	0.000	0.000	0.000	0.000	0.000	0.000	0.000	0.000	0.000	80	476	1322	1285	-0.249	Error	Error	604	718	0	0	575	710	0	0	0	0
3	3	3	""	"YCLX09W"	10820	30760	150	70	145	280	69	74	34	18	12	0	118	235	483	116	133	204	7	6	0	0	0	0	0	0	0	0	0	0	0	0	0	0	0	0	0	0	0	0.500	0.639	1.000	0.954	3.619	0.554	0.823	0.000	0.000	0.000	0.000	0.000	0.000	0.000	0.000	0.000	0.000	0.000	0.000	0.000	0.000	156	844	3	195	-1.000	Error	Error	1	2	0	0	76	119	0	0	-50	0
3	4	3	""	"YCR013C"	11010	30770	110	27659	26542	5541	71	77	34	100	100	0	17815	17132	4378	121	127	53	100	100	0	0	0	0	0	0	0	0	0	0	0	0	0	0	0	0	0	0	0	1.559	1.556	1.536	1.621	1.431	1.536	0.937	0.000	0.000	0.000	0.000	0.000	0.000	0.000	0.000	0.000	0.000	0.000	0.000	0.000	0.000	80	550	45282	43482	0.641	Error	Error	27588	17694	0	0	26471	17011	0	0	0	0
3	5	3	"RSG1"	"YCR027C"	11240	30780	110	1030	1105	456	77	80	30	100	100	0	1936	2022	884	129	133	26	100	100	0	0	0	0	0	0	0	0	0	0	0	0	0	0	0	0	0	0	0	0.527	0.543	0.558	0.554	1.315	0.535	0.887	0.000	0.000	0.000	0.000	0.000	0.000	0.000	0.000	0.000	0.000	0.000	0.000	0.000	0.000	80	579	2760	2921	-0.923	Error	Error	953	1807	0	0	1028	1893	0	0	0	0
3	6	3	"TSM1"	"YCR042C"	11430	30780	100	4366	4274	990	74	76	20	100	100	0	5068	4927	1246	129	133	36	100	100	0	0	0	0	0	0	0	0	0	0	0	0	0	0	0	0	0	0	0	0.869	0.875	0.888	0.887	1.200	0.850	0.907	0.000	0.000	0.000	0.000	0.000	0.000	0.000	0.000	0.000	0.000	0.000	0.000	0.000	0.000	80	503	9231	8998	-0.203	Error	Error	4292	4939	0	0	4200	4798	0	0	0	0
3	7	3	""	"YDL211C"	11630	30770	100	499	491	155	72	73	20	100	100	0	749	908	681	122	126	35	100	100	0	0	0	0	0	0	0	0	0	0	0	0	0	0	0	0	0	0	0	0.681	0.533	0.634	0.584	1.666	0.349	0.641	0.000	0.000	0.000	0.000	0.000	0.000	0.000	0.000	0.000	0.000	0.000	0.000	0.000	0.000	80	506	1054	1205	-0.554	Error	Error	427	627	0	0	419	786	0	0	0	0
3	8	3	"HO"	"YDL227C"	11830	30770	100	197	217	69	70	74	22	100	98	0	271	346	241	124	128	30	100	97	0	0	0	0	0	0	0	0	0	0	0	0	0	0	0	0	0	0	0	0.864	0.662	0.913	0.795	1.804	0.384	0.544	0.000	0.000	0.000	0.000	0.000	0.000	0.000	0.000	0.000	0.000	0.000	0.000	0.000	0.000	80	518	274	369	-0.211	Error	Error	127	147	0	0	147	222	0	0	0	0
3	9	3	"AAD4"	"YDL243C"	12040	30750	50	639	572	319	76	144	228	66	66	0	1792	1557	1181	123	348	765	66	50	0	0	0	0	0	0	0	0	0	0	0	0	0	0	0	0	0	0	0	0.337	0.346	0.354	0.531	2.844	0.264	0.870	0.000	0.000	0.000	0.000	0.000	0.000	0.000	0.000	0.000	0.000	0.000	0.000	0.000	0.000	12	104	2232	1930	-1.568	Error	Error	563	1669	0	0	496	1434	0	0	0	0
3	10	3	"SNQ2"	"YDR011W"	12220	30770	110	651	705	382	73	78	43	100	98	0	893	1095	766	123	137	168	91	85	0	0	0	0	0	0	0	0	0	0	0	0	0	0	0	0	0	0	0	0.751	0.650	0.694	0.747	1.812	0.573	0.849	0.000	0.000	0.000	0.000	0.000	0.000	0.000	0.000	0.000	0.000	0.000	0.000	0.000	0.000	80	599	1348	1604	-0.414	Error	Error	578	770	0	0	632	972	0	0	0	0
3	11	3	"LUV1"	"YDR027C"	12430	30770	110	2296	2270	460	82	95	96	100	100	0	2761	2885	792	137	173	245	100	100	0	0	0	0	0	0	0	0	0	0	0	0	0	0	0	0	0	0	0	0.844	0.796	0.820	0.809	1.351	0.757	0.858	0.000	0.000	0.000	0.000	0.000	0.000	0.000	0.000	0.000	0.000	0.000	0.000	0.000	0.000	80	576	4838	4936	-0.245	Error	Error	2214	2624	0	0	2188	2748	0	0	0	0
3	12	3	"NRG1"	"YDR043C"	12630	30770	110	783	780	371	86	101	93	91	85	0	583	626	343	145	179	240	75	46	0	0	0	0	0	0	0	0	0	0	0	0	0	0	0	0	0	0	0	1.591	1.443	1.503	1.543	1.782	1.309	0.844	0.000	0.000	0.000	0.000	0.000	0.000	0.000	0.000	0.000	0.000	0.000	0.000	0.000	0.000	80	577	1135	1175	0.670	Error	Error	697	438	0	0	694	481	0	0	0	0
3	13	3	""	"YDL213C"	12830	30780	100	2336	2443	744	99	111	44	100	100	0	3344	3512	1061	153	163	48	100	100	0	0	0	0	0	0	0	0	0	0	0	0	0	0	0	0	0	0	0	0.701	0.698	0.729	0.695	1.284	0.677	0.904	0.000	0.000	0.000	0.000	0.000	0.000	0.000	0.000	0.000	0.000	0.000	0.000	0.000	0.000	80	513	5428	5703	-0.512	Error	Error	2237	3191	0	0	2344	3359	0	0	0	0
3	14	3	"SSB1"	"YDL229W"	13040	30780	100	1639	1556	493	102	107	32	100	100	0	5591	5305	1732	147	152	30	98	98	0	0	0	0	0	0	0	0	0	0	0	0	0	0	0	0	0	0	0	0.282	0.282	0.290	0.297	1.699	0.265	0.881	0.000	0.000	0.000	0.000	0.000	0.000	0.000	0.000	0.000	0.000	0.000	0.000	0.000	0.000	80	522	6981	6612	-1.825	Error	Error	1537	5444	0	0	1454	5158	0	0	0	0
3	15	3	"HXT15"	"YDL245C"	13240	30780	110	1001	983	214	101	104	27	100	100	0	1035	1046	207	145	149	29	100	100	0	0	0	0	0	0	0	0	0	0	0	0	0	0	0	0	0	0	0	1.011	0.979	1.020	0.969	1.363	0.962	0.840	0.000	0.000	0.000	0.000	0.000	0.000	0.000	0.000	0.000	0.000	0.000	0.000	0.000	0.000	80	558	1790	1783	0.016	Error	Error	900	890	0	0	882	901	0	0	0	0
3	16	3	""	"YDR013W"	13430	30780	100	828	769	310	97	102	32	96	93	0	888	850	324	144	152	42	92	91	0	0	0	0	0	0	0	0	0	0	0	0	0	0	0	0	0	0	0	0.983	0.952	0.940	0.862	1.589	0.989	0.861	0.000	0.000	0.000	0.000	0.000	0.000	0.000	0.000	0.000	0.000	0.000	0.000	0.000	0.000	80	487	1475	1378	-0.025	Error	Error	731	744	0	0	672	706	0	0	0	0
3	17	3	""	"YDR029W"	13630	30780	130	492	491	238	94	101	35	91	89	0	447	524	303	139	147	37	90	85	0	0	0	0	0	0	0	0	0	0	0	0	0	0	0	0	0	0	0	1.292	1.031	0.978	1.028	2.161	0.903	0.779	0.000	0.000	0.000	0.000	0.000	0.000	0.000	0.000	0.000	0.000	0.000	0.000	0.000	0.000	120	700	706	782	0.370	Error	Error	398	308	0	0	397	385	0	0	0	0
3	18	3	"RPC11"	"YDR045C"	13830	30780	100	449	505	237	95	104	42	93	92	0	685	895	554	141	149	41	95	92	0	0	0	0	0	0	0	0	0	0	0	0	0	0	0	0	0	0	0	0.651	0.544	0.542	0.556	1.641	0.491	0.873	0.000	0.000	0.000	0.000	0.000	0.000	0.000	0.000	0.000	0.000	0.000	0.000	0.000	0.000	80	487	898	1164	-0.620	Error	Error	354	544	0	0	410	754	0	0	0	0
3	19	3	"GDH2"	"YDL215C"	14020	30780	100	2168	2283	532	114	131	99	100	100	0	2238	2454	687	158	171	80	100	100	0	0	0	0	0	0	0	0	0	0	0	0	0	0	0	0	0	0	0	0.988	0.945	1.017	0.950	1.380	0.896	0.818	0.000	0.000	0.000	0.000	0.000	0.000	0.000	0.000	0.000	0.000	0.000	0.000	0.000	0.000	80	504	4134	4465	-0.018	Error	Error	2054	2080	0	0	2169	2296	0	0	0	0
3	20	3	""	"YDL231C"	14230	30780	100	7113	7095	2566	111	116	40	100	100	0	2868	2998	887	162	171	57	100	100	0	0	0	0	0	0	0	0	0	0	0	0	0	0	0	0	0	0	0	2.588	2.463	2.499	2.367	1.625	2.639	0.841	0.000	0.000	0.000	0.000	0.000	0.000	0.000	0.000	0.000	0.000	0.000	0.000	0.000	0.000	80	505	9708	9820	1.372	Error	Error	7002	2706	0	0	6984	2836	0	0	0	0
3	21	3	""	"YDL247W"	14420	30780	100	837	836	190	146	158	70	100	97	0	698	930	825	200	217	103	96	92	0	0	0	0	0	0	0	0	0	0	0	0	0	0	0	0	0	0	0	1.388	0.945	1.424	1.251	2.135	0.449	0.285	0.000	0.000	0.000	0.000	0.000	0.000	0.000	0.000	0.000	0.000	0.000	0.000	0.000	0.000	80	511	1189	1420	0.473	Error	Error	691	498	0	0	690	730	0	0	0	0
3	1	4	""	"YDR015C"	10420	30970	100	310	320	76	65	67	17	100	100	0	298	298	66	115	117	22	97	97	0	0	0	0	0	0	0	0	0	0	0	0	0	0	0	0	0	0	0	1.339	1.393	1.491	1.399	1.577	1.430	0.673	0.000	0.000	0.000	0.000	0.000	0.000	0.000	0.000	0.000	0.000	0.000	0.000	0.000	0.000	80	491	428	438	0.421	Error	Error	245	183	0	0	255	183	0	0	0	0
3	2	4	""	"YDR031W"	10610	30970	100	3749	3685	1067	70	73	20	100	100	0	1149	1117	301	117	119	22	100	100	0	0	0	0	0	0	0	0	0	0	0	0	0	0	0	0	0	0	0	3.565	3.615	3.617	3.643	1.389	3.653	0.884	0.000	0.000	0.000	0.000	0.000	0.000	0.000	0.000	0.000	0.000	0.000	0.000	0.000	0.000	80	512	4711	4615	1.834	Error	Error	3679	1032	0	0	3615	1000	0	0	0	0
3	3	4	"HEM12"	"YDR047W"	10830	30970	100	2925	2727	889	71	74	20	100	100	0	5956	5766	2022	116	117	18	100	100	0	0	0	0	0	0	0	0	0	0	0	0	0	0	0	0	0	0	0	0.489	0.470	0.485	0.478	1.281	0.450	0.912	0.000	0.000	0.000	0.000	0.000	0.000	0.000	0.000	0.000	0.000	0.000	0.000	0.000	0.000	80	508	8694	8306	-1.033	Error	Error	2854	5840	0	0	2656	5650	0	0	0	0
3	4	4	"TIM22"	"YDL217C"	11030	30970	100	982	1088	398	70	73	24	100	100	0	1128	1148	445	121	127	36	100	100	0	0	0	0	0	0	0	0	0	0	0	0	0	0	0	0	0	0	0	0.906	0.991	1.057	1.025	1.604	0.964	0.846	0.000	0.000	0.000	0.000	0.000	0.000	0.000	0.000	0.000	0.000	0.000	0.000	0.000	0.000	80	499	1919	2045	-0.143	Error	Error	912	1007	0	0	1018	1027	0	0	0	0
3	5	4	""	"YDL233W"	11220	30970	100	2708	2605	757	71	73	19	100	100	0	3149	3046	990	126	129	29	100	100	0	0	0	0	0	0	0	0	0	0	0	0	0	0	0	0	0	0	0	0.872	0.868	0.858	0.868	1.346	0.828	0.899	0.000	0.000	0.000	0.000	0.000	0.000	0.000	0.000	0.000	0.000	0.000	0.000	0.000	0.000	80	498	5660	5454	-0.197	Error	Error	2637	3023	0	0	2534	2920	0	0	0	0
3	6	4	"NTH1"	"YDR001C"	11430	30970	100	1382	1470	607	74	76	19	100	100	0	901	1061	797	126	134	125	93	88	0	0	0	0	0	0	0	0	0	0	0	0	0	0	0	0	0	0	0	1.688	1.493	2.040	1.945	2.125	1.247	0.560	0.000	0.000	0.000	0.000	0.000	0.000	0.000	0.000	0.000	0.000	0.000	0.000	0.000	0.000	80	504	2083	2331	0.755	Error	Error	1308	775	0	0	1396	935	0	0	0	0
3	7	4	"KCS1"	"YDR017C"	11630	30970	100	757	811	246	73	74	18	100	100	0	1073	1145	410	126	135	125	98	98	0	0	0	0	0	0	0	0	0	0	0	0	0	0	0	0	0	0	0	0.722	0.724	0.783	0.733	1.530	0.661	0.798	0.000	0.000	0.000	0.000	0.000	0.000	0.000	0.000	0.000	0.000	0.000	0.000	0.000	0.000	80	504	1631	1757	-0.469	Error	Error	684	947	0	0	738	1019	0	0	0	0
3	8	4	"MRH1"	"YDR033W"	11830	30970	100	31589	27420	11125	76	83	29	100	100	0	9455	8142	3792	128	137	39	100	100	0	0	0	0	0	0	0	0	0	0	0	0	0	0	0	0	0	0	0	3.379	3.412	3.311	3.568	1.758	3.411	0.872	0.000	0.000	0.000	0.000	0.000	0.000	0.000	0.000	0.000	0.000	0.000	0.000	0.000	0.000	80	496	40840	35358	1.756	Error	Error	31513	9327	0	0	27344	8014	0	0	0	0
3	9	4	""	"YDR049W"	12020	30970	110	1319	1379	374	82	90	34	100	100	0	1205	1377	517	131	139	39	100	100	0	0	0	0	0	0	0	0	0	0	0	0	0	0	0	0	0	0	0	1.152	1.041	1.147	1.095	1.639	0.988	0.790	0.000	0.000	0.000	0.000	0.000	0.000	0.000	0.000	0.000	0.000	0.000	0.000	0.000	0.000	80	589	2311	2543	0.204	Error	Error	1237	1074	0	0	1297	1246	0	0	0	0
3	10	4	""	"YDR346C"	12230	30980	100	2539	3070	1812	82	87	32	100	100	0	2675	3152	1915	133	143	49	100	100	0	0	0	0	0	0	0	0	0	0	0	0	0	0	0	0	0	0	0	0.967	0.990	0.982	1.032	1.647	0.954	0.848	0.000	0.000	0.000	0.000	0.000	0.000	0.000	0.000	0.000	0.000	0.000	0.000	0.000	0.000	80	504	4999	6007	-0.049	Error	Error	2457	2542	0	0	2988	3019	0	0	0	0
3	11	4	"TFC6"	"YDR362C"	12420	30970	110	1063	1204	381	87	93	40	100	100	0	1090	1199	333	147	164	74	100	100	0	0	0	0	0	0	0	0	0	0	0	0	0	0	0	0	0	0	0	1.035	1.062	1.009	1.059	1.331	1.084	0.850	0.000	0.000	0.000	0.000	0.000	0.000	0.000	0.000	0.000	0.000	0.000	0.000	0.000	0.000	80	574	1919	2169	0.050	Error	Error	976	943	0	0	1117	1052	0	0	0	0
3	12	4	"LSM6"	"YDR378C"	12640	30980	110	5703	5928	2306	96	105	48	100	100	0	6426	6298	2417	165	180	68	100	100	0	0	0	0	0	0	0	0	0	0	0	0	0	0	0	0	0	0	0	0.896	0.951	0.986	0.973	1.437	0.976	0.878	0.000	0.000	0.000	0.000	0.000	0.000	0.000	0.000	0.000	0.000	0.000	0.000	0.000	0.000	80	561	11868	11965	-0.159	Error	Error	5607	6261	0	0	5832	6133	0	0	0	0
3	13	4	"RPT3"	"YDR394W"	12820	30970	110	5721	6058	1538	133	145	54	100	100	0	4033	4113	1364	189	206	78	100	98	0	0	0	0	0	0	0	0	0	0	0	0	0	0	0	0	0	0	0	1.454	1.510	1.450	1.659	1.763	1.440	0.896	0.000	0.000	0.000	0.000	0.000	0.000	0.000	0.000	0.000	0.000	0.000	0.000	0.000	0.000	80	545	9432	9849	0.540	Error	Error	5588	3844	0	0	5925	3924	0	0	0	0
3	14	4	"STE14"	"YDR410C"	13030	30980	110	4437	4671	1577	127	135	44	100	100	0	2347	2361	754	163	173	48	100	100	0	0	0	0	0	0	0	0	0	0	0	0	0	0	0	0	0	0	0	1.973	2.067	2.011	2.100	1.267	2.120	0.895	0.000	0.000	0.000	0.000	0.000	0.000	0.000	0.000	0.000	0.000	0.000	0.000	0.000	0.000	80	567	6494	6742	0.981	Error	Error	4310	2184	0	0	4544	2198	0	0	0	0
3	15	4	""	"YDR426C"	13230	30980	100	1854	1799	781	108	118	44	97	97	0	1495	1441	533	155	160	43	95	92	0	0	0	0	0	0	0	0	0	0	0	0	0	0	0	0	0	0	0	1.303	1.315	1.345	1.279	1.329	1.369	0.874	0.000	0.000	0.000	0.000	0.000	0.000	0.000	0.000	0.000	0.000	0.000	0.000	0.000	0.000	80	515	3086	2977	0.382	Error	Error	1746	1340	0	0	1691	1286	0	0	0	0
3	16	4	""	"YDR348C"	13430	30980	100	522	508	136	101	108	37	96	93	0	574	597	349	142	149	43	93	93	0	0	0	0	0	0	0	0	0	0	0	0	0	0	0	0	0	0	0	0.975	0.895	0.993	0.958	1.776	0.658	0.559	0.000	0.000	0.000	0.000	0.000	0.000	0.000	0.000	0.000	0.000	0.000	0.000	0.000	0.000	80	488	853	862	-0.037	Error	Error	421	432	0	0	407	455	0	0	0	0
3	17	4	"CDC40"	"YDR364C"	13620	30980	100	1269	1209	314	116	128	57	100	98	0	1493	1475	421	155	161	46	98	96	0	0	0	0	0	0	0	0	0	0	0	0	0	0	0	0	0	0	0	0.862	0.828	0.815	0.846	1.317	0.805	0.890	0.000	0.000	0.000	0.000	0.000	0.000	0.000	0.000	0.000	0.000	0.000	0.000	0.000	0.000	80	486	2491	2413	-0.215	Error	Error	1153	1338	0	0	1093	1320	0	0	0	0
3	18	4	""	"YDR380W"	13830	30980	100	1952	2077	618	135	142	50	100	100	0	3102	3134	1060	166	174	47	100	100	0	0	0	0	0	0	0	0	0	0	0	0	0	0	0	0	0	0	0	0.619	0.654	0.627	0.672	1.326	0.601	0.886	0.000	0.000	0.000	0.000	0.000	0.000	0.000	0.000	0.000	0.000	0.000	0.000	0.000	0.000	80	496	4753	4910	-0.692	Error	Error	1817	2936	0	0	1942	2968	0	0	0	0
3	19	4	""	"YDR396W"	14020	30980	100	4021	3923	537	144	148	43	100	100	0	4431	4423	700	187	193	47	100	100	0	0	0	0	0	0	0	0	0	0	0	0	0	0	0	0	0	0	0	0.914	0.892	0.898	0.896	1.122	0.892	0.925	0.000	0.000	0.000	0.000	0.000	0.000	0.000	0.000	0.000	0.000	0.000	0.000	0.000	0.000	80	505	8121	8015	-0.130	Error	Error	3877	4244	0	0	3779	4236	0	0	0	0
3	20	4	""	"YDR412W"	14230	30980	110	2004	2025	447	120	127	43	100	100	0	3421	3489	769	173	183	76	100	100	0	0	0	0	0	0	0	0	0	0	0	0	0	0	0	0	0	0	0	0.580	0.574	0.569	0.572	1.182	0.553	0.903	0.000	0.000	0.000	0.000	0.000	0.000	0.000	0.000	0.000	0.000	0.000	0.000	0.000	0.000	80	566	5132	5221	-0.786	Error	Error	1884	3248	0	0	1905	3316	0	0	0	0
3	21	4	""	"YDR428C"	14420	30980	110	2010	2096	658	125	136	61	100	100	0	2474	2639	866	178	196	95	100	100	0	0	0	0	0	0	0	0	0	0	0	0	0	0	0	0	0	0	0	0.821	0.801	0.807	0.803	1.204	0.789	0.893	0.000	0.000	0.000	0.000	0.000	0.000	0.000	0.000	0.000	0.000	0.000	0.000	0.000	0.000	80	580	4181	4432	-0.285	Error	Error	1885	2296	0	0	1971	2461	0	0	0	0
3	1	5	"TCM10"	"YDR350C"	10440	31170	110	2103	2267	877	67	72	36	100	100	0	2156	2306	866	117	119	24	100	100	0	0	0	0	0	0	0	0	0	0	0	0	0	0	0	0	0	0	0	0.999	1.005	1.008	1.010	1.241	0.984	0.914	0.000	0.000	0.000	0.000	0.000	0.000	0.000	0.000	0.000	0.000	0.000	0.000	0.000	0.000	80	569	4075	4389	-0.002	Error	Error	2036	2039	0	0	2200	2189	0	0	0	0
3	2	5	""	"YDR366C"	10620	31170	110	19221	17700	4639	78	85	35	100	100	0	2342	2180	625	119	124	28	100	100	0	0	0	0	0	0	0	0	0	0	0	0	0	0	0	0	0	0	0	8.611	8.550	8.622	8.809	1.330	8.636	0.926	0.000	0.000	0.000	0.000	0.000	0.000	0.000	0.000	0.000	0.000	0.000	0.000	0.000	0.000	80	555	21366	19683	3.106	Error	Error	19143	2223	0	0	17622	2061	0	0	0	0
3	3	5	"RPP2B"	"YDR382W"	10830	31170	100	5806	5276	1573	84	90	37	100	100	0	43535	39928	12245	128	139	56	100	100	0	0	0	0	0	0	0	0	0	0	0	0	0	0	0	0	0	0	0	0.132	0.130	0.129	0.133	1.364	0.122	0.918	0.000	0.000	0.000	0.000	0.000	0.000	0.000	0.000	0.000	0.000	0.000	0.000	0.000	0.000	80	505	49129	44992	-2.923	Error	Error	5722	43407	0	0	5192	39800	0	0	0	0
3	4	5	""	"YDR398W"	11020	31170	100	1362	1430	428	80	88	38	100	100	0	3740	3731	1095	139	154	66	100	100	0	0	0	0	0	0	0	0	0	0	0	0	0	0	0	0	0	0	0	0.356	0.376	0.369	0.377	1.267	0.353	0.895	0.000	0.000	0.000	0.000	0.000	0.000	0.000	0.000	0.000	0.000	0.000	0.000	0.000	0.000	80	507	4883	4942	-1.490	Error	Error	1282	3601	0	0	1350	3592	0	0	0	0
3	5	5	"ERD1"	"YDR414C"	11230	31170	100	784	895	326	80	83	26	100	100	0	1063	1109	391	137	141	42	98	98	0	0	0	0	0	0	0	0	0	0	0	0	0	0	0	0	0	0	0	0.760	0.838	0.823	0.896	1.787	0.817	0.860	0.000	0.000	0.000	0.000	0.000	0.000	0.000	0.000	0.000	0.000	0.000	0.000	0.000	0.000	80	513	1630	1787	-0.395	Error	Error	704	926	0	0	815	972	0	0	0	0
3	6	5	""	"YDR430C"	11430	31170	100	2766	2652	717	81	83	22	100	100	0	3330	3193	870	136	142	32	100	100	0	0	0	0	0	0	0	0	0	0	0	0	0	0	0	0	0	0	0	0.841	0.841	0.844	0.842	1.256	0.801	0.918	0.000	0.000	0.000	0.000	0.000	0.000	0.000	0.000	0.000	0.000	0.000	0.000	0.000	0.000	80	504	5879	5628	-0.250	Error	Error	2685	3194	0	0	2571	3057	0	0	0	0
3	7	5	""	"YDR352W"	11630	31170	100	6659	6006	2095	80	81	22	100	100	0	6931	6341	2422	137	144	35	96	95	0	0	0	0	0	0	0	0	0	0	0	0	0	0	0	0	0	0	0	0.968	0.955	0.934	1.047	1.668	0.935	0.909	0.000	0.000	0.000	0.000	0.000	0.000	0.000	0.000	0.000	0.000	0.000	0.000	0.000	0.000	80	504	13373	12130	-0.046	Error	Error	6579	6794	0	0	5926	6204	0	0	0	0
3	8	5	"YPR1"	"YDR368W"	11830	31170	100	486	503	153	87	93	33	100	100	0	439	628	538	139	146	35	100	98	0	0	0	0	0	0	0	0	0	0	0	0	0	0	0	0	0	0	0	1.330	0.851	1.307	1.166	1.853	0.488	0.572	0.000	0.000	0.000	0.000	0.000	0.000	0.000	0.000	0.000	0.000	0.000	0.000	0.000	0.000	80	504	699	905	0.411	Error	Error	399	300	0	0	416	489	0	0	0	0
3	9	5	""	"YDR384C"	12030	31170	110	675	625	192	119	124	46	93	92	0	2574	2329	899	164	169	41	98	98	0	0	0	0	0	0	0	0	0	0	0	0	0	0	0	0	0	0	0	0.231	0.234	0.238	0.236	1.648	0.213	0.860	0.000	0.000	0.000	0.000	0.000	0.000	0.000	0.000	0.000	0.000	0.000	0.000	0.000	0.000	80	568	2966	2671	-2.116	Error	Error	556	2410	0	0	506	2165	0	0	0	0
3	10	5	""	"YDR400W"	12230	31170	110	1040	1109	376	112	114	35	100	100	0	2610	2602	999	169	192	79	100	100	0	0	0	0	0	0	0	0	0	0	0	0	0	0	0	0	0	0	0	0.380	0.410	0.396	0.423	1.342	0.381	0.901	0.000	0.000	0.000	0.000	0.000	0.000	0.000	0.000	0.000	0.000	0.000	0.000	0.000	0.000	80	558	3369	3430	-1.395	Error	Error	928	2441	0	0	997	2433	0	0	0	0
3	11	5	"SYF1"	"YDR416W"	12430	31170	110	1121	1122	255	99	104	36	100	100	0	1344	1353	327	174	198	94	100	100	0	0	0	0	0	0	0	0	0	0	0	0	0	0	0	0	0	0	0	0.874	0.868	0.848	0.877	1.255	0.834	0.877	0.000	0.000	0.000	0.000	0.000	0.000	0.000	0.000	0.000	0.000	0.000	0.000	0.000	0.000	80	576	2192	2202	-0.195	Error	Error	1022	1170	0	0	1023	1179	0	0	0	0
3	12	5	"NPL3"	"YDR432W"	12640	31170	110	1314	1373	296	98	104	35	100	100	0	5319	5510	1041	165	181	66	100	100	0	0	0	0	0	0	0	0	0	0	0	0	0	0	0	0	0	0	0	0.236	0.239	0.233	0.237	1.166	0.230	0.895	0.000	0.000	0.000	0.000	0.000	0.000	0.000	0.000	0.000	0.000	0.000	0.000	0.000	0.000	80	557	6370	6620	-2.084	Error	Error	1216	5154	0	0	1275	5345	0	0	0	0
3	13	5	"SHC1"	"YER096W"	12830	31170	110	1153	1170	220	132	144	56	100	100	0	1523	1486	346	190	206	79	100	100	0	0	0	0	0	0	0	0	0	0	0	0	0	0	0	0	0	0	0	0.766	0.801	0.800	0.814	1.229	0.754	0.882	0.000	0.000	0.000	0.000	0.000	0.000	0.000	0.000	0.000	0.000	0.000	0.000	0.000	0.000	80	558	2354	2334	-0.385	Error	Error	1021	1333	0	0	1038	1296	0	0	0	0
3	14	5	"LSM4"	"YER112W"	13030	31170	110	2453	2542	823	159	166	60	100	100	0	2960	3079	1107	213	241	133	100	100	0	0	0	0	0	0	0	0	0	0	0	0	0	0	0	0	0	0	0	0.835	0.831	0.806	0.858	1.346	0.793	0.895	0.000	0.000	0.000	0.000	0.000	0.000	0.000	0.000	0.000	0.000	0.000	0.000	0.000	0.000	80	580	5041	5249	-0.260	Error	Error	2294	2747	0	0	2383	2866	0	0	0	0
3	15	5	"LCP5"	"YER127W"	13250	31170	70	757	719	557	111	128	85	65	59	0	1529	1665	1477	159	187	141	59	56	0	0	0	0	0	0	0	0	0	0	0	0	0	0	0	0	0	0	0	0.472	0.404	0.486	0.565	2.356	0.409	0.854	0.000	0.000	0.000	0.000	0.000	0.000	0.000	0.000	0.000	0.000	0.000	0.000	0.000	0.000	32	236	2016	2114	-1.085	Error	Error	646	1370	0	0	608	1506	0	0	0	0
3	16	5	"DDI1"	"YER143W"	13430	31170	110	3243	3428	1001	110	146	108	100	100	0	1854	1801	603	150	171	79	98	97	0	0	0	0	0	0	0	0	0	0	0	0	0	0	0	0	0	0	0	1.839	2.010	1.832	2.153	1.771	2.001	0.851	0.000	0.000	0.000	0.000	0.000	0.000	0.000	0.000	0.000	0.000	0.000	0.000	0.000	0.000	80	550	4837	4969	0.879	Error	Error	3133	1704	0	0	3318	1651	0	0	0	0
3	17	5	"BUR6"	"YER159C"	13620	31170	110	3935	4049	1415	142	178	114	100	100	0	2337	2540	1007	179	200	87	100	98	0	0	0	0	0	0	0	0	0	0	0	0	0	0	0	0	0	0	0	1.758	1.655	1.595	1.746	1.526	1.619	0.891	0.000	0.000	0.000	0.000	0.000	0.000	0.000	0.000	0.000	0.000	0.000	0.000	0.000	0.000	80	548	5951	6268	0.814	Error	Error	3793	2158	0	0	3907	2361	0	0	0	0
3	18	5	""	"YER175C"	13820	31170	110	1250	1366	362	182	191	66	100	100	0	701	752	229	205	218	68	100	98	0	0	0	0	0	0	0	0	0	0	0	0	0	0	0	0	0	0	0	2.153	2.165	2.115	2.285	1.466	2.106	0.840	0.000	0.000	0.000	0.000	0.000	0.000	0.000	0.000	0.000	0.000	0.000	0.000	0.000	0.000	80	576	1564	1731	1.106	Error	Error	1068	496	0	0	1184	547	0	0	0	0
3	19	5	"UBP9"	"YER098W"	14030	31180	100	931	929	205	181	184	54	100	100	0	1190	1190	268	219	231	69	100	100	0	0	0	0	0	0	0	0	0	0	0	0	0	0	0	0	0	0	0	0.772	0.770	0.783	0.770	1.220	0.785	0.853	0.000	0.000	0.000	0.000	0.000	0.000	0.000	0.000	0.000	0.000	0.000	0.000	0.000	0.000	80	497	1721	1719	-0.373	Error	Error	750	971	0	0	748	971	0	0	0	0
3	20	5	"BOI2"	"YER114C"	14220	31180	100	1028	1054	215	150	157	53	100	100	0	1477	1567	399	196	206	81	100	100	0	0	0	0	0	0	0	0	0	0	0	0	0	0	0	0	0	0	0	0.685	0.659	0.673	0.666	1.266	0.623	0.878	0.000	0.000	0.000	0.000	0.000	0.000	0.000	0.000	0.000	0.000	0.000	0.000	0.000	0.000	80	506	2159	2275	-0.545	Error	Error	878	1281	0	0	904	1371	0	0	0	0
3	21	5	"PAK1"	"YER129W"	14430	31180	100	1426	1429	225	130	137	48	100	100	0	2053	2010	426	173	183	54	100	100	0	0	0	0	0	0	0	0	0	0	0	0	0	0	0	0	0	0	0	0.689	0.707	0.706	0.717	1.228	0.676	0.912	0.000	0.000	0.000	0.000	0.000	0.000	0.000	0.000	0.000	0.000	0.000	0.000	0.000	0.000	80	519	3176	3136	-0.537	Error	Error	1296	1880	0	0	1299	1837	0	0	0	0
3	1	6	"FTR1"	"YER145C"	10430	31370	110	1184	1167	273	71	78	52	100	100	0	3792	3737	1037	118	123	40	100	100	0	0	0	0	0	0	0	0	0	0	0	0	0	0	0	0	0	0	0	0.303	0.303	0.308	0.308	1.206	0.290	0.913	0.000	0.000	0.000	0.000	0.000	0.000	0.000	0.000	0.000	0.000	0.000	0.000	0.000	0.000	80	588	4787	4715	-1.723	Error	Error	1113	3674	0	0	1096	3619	0	0	0	0
3	2	6	"SPT2"	"YER161C"	10640	31370	110	1050	1096	244	80	93	93	100	100	0	1463	1534	329	130	134	29	100	100	0	0	0	0	0	0	0	0	0	0	0	0	0	0	0	0	0	0	0	0.728	0.724	0.727	0.720	1.245	0.741	0.904	0.000	0.000	0.000	0.000	0.000	0.000	0.000	0.000	0.000	0.000	0.000	0.000	0.000	0.000	80	567	2303	2420	-0.459	Error	Error	970	1333	0	0	1016	1404	0	0	0	0
3	3	6	"BMH1"	"YER177W"	10840	31370	110	18112	17365	4589	89	105	97	100	100	0	19115	18171	4430	140	159	126	100	100	0	0	0	0	0	0	0	0	0	0	0	0	0	0	0	0	0	0	0	0.950	0.958	0.958	0.957	1.221	0.992	0.924	0.000	0.000	0.000	0.000	0.000	0.000	0.000	0.000	0.000	0.000	0.000	0.000	0.000	0.000	80	558	36998	35307	-0.074	Error	Error	18023	18975	0	0	17276	18031	0	0	0	0
3	4	6	"UBC6"	"YER100W"	11040	31370	110	2843	3125	992	89	100	46	100	100	0	2682	2815	899	142	153	54	100	100	0	0	0	0	0	0	0	0	0	0	0	0	0	0	0	0	0	0	0	1.084	1.136	1.172	1.143	1.283	1.176	0.901	0.000	0.000	0.000	0.000	0.000	0.000	0.000	0.000	0.000	0.000	0.000	0.000	0.000	0.000	80	549	5294	5709	0.117	Error	Error	2754	2540	0	0	3036	2673	0	0	0	0
3	5	6	""	"YER116C"	11230	31370	100	1121	1186	303	87	92	30	100	100	0	812	823	193	140	145	37	100	100	0	0	0	0	0	0	0	0	0	0	0	0	0	0	0	0	0	0	0	1.539	1.609	1.620	1.633	1.266	1.588	0.878	0.000	0.000	0.000	0.000	0.000	0.000	0.000	0.000	0.000	0.000	0.000	0.000	0.000	0.000	80	488	1706	1782	0.622	Error	Error	1034	672	0	0	1099	683	0	0	0	0
3	6	6	"RPS26B"	"YER131W"	11430	31370	100	16589	14049	5288	91	96	31	100	100	0	65535	56608	18316	157	170	59	100	100	68	0	0	0	0	0	0	0	0	0	0	0	0	0	0	0	0	0	0	0.252	0.247	0.267	0.242	1.687	0.242	0.910	0.000	0.000	0.000	0.000	0.000	0.000	0.000	0.000	0.000	0.000	0.000	0.000	0.000	0.000	80	496	81876	70409	-1.987	Error	Error	16498	65378	0	0	13958	56451	0	0	0	0
3	7	6	""	"YER147C"	11630	31370	100	962	972	363	88	92	29	100	100	0	934	904	302	156	169	57	98	98	0	0	0	0	0	0	0	0	0	0	0	0	0	0	0	0	0	0	0	1.123	1.182	1.150	1.204	1.421	1.176	0.876	0.000	0.000	0.000	0.000	0.000	0.000	0.000	0.000	0.000	0.000	0.000	0.000	0.000	0.000	80	496	1652	1632	0.168	Error	Error	874	778	0	0	884	748	0	0	0	0
3	8	6	""	"YER163C"	11830	31370	100	2748	2865	649	97	110	49	100	100	0	1739	1810	416	153	162	47	100	100	0	0	0	0	0	0	0	0	0	0	0	0	0	0	0	0	0	0	0	1.672	1.670	1.668	1.678	1.199	1.639	0.908	0.000	0.000	0.000	0.000	0.000	0.000	0.000	0.000	0.000	0.000	0.000	0.000	0.000	0.000	80	488	4237	4425	0.741	Error	Error	2651	1586	0	0	2768	1657	0	0	0	0
3	9	6	"DMC1"	"YER179W"	12020	31370	110	534	542	98	118	130	64	100	100	0	448	445	74	162	172	49	100	98	0	0	0	0	0	0	0	0	0	0	0	0	0	0	0	0	0	0	0	1.455	1.498	1.409	1.525	1.380	1.457	0.753	0.000	0.000	0.000	0.000	0.000	0.000	0.000	0.000	0.000	0.000	0.000	0.000	0.000	0.000	80	567	702	707	0.541	Error	Error	416	286	0	0	424	283	0	0	0	0
3	10	6	"RPS8B"	"YER102W"	12230	31370	100	8407	7833	1994	117	124	36	100	100	0	65535	60981	10918	183	234	161	100	100	77	0	0	0	0	0	0	0	0	0	0	0	0	0	0	0	0	0	0	0.127	0.127	0.129	0.123	1.190	0.125	0.919	0.000	0.000	0.000	0.000	0.000	0.000	0.000	0.000	0.000	0.000	0.000	0.000	0.000	0.000	80	504	73642	68514	-2.979	Error	Error	8290	65352	0	0	7716	60798	0	0	0	0
3	11	6	"SSU81"	"YER118C"	12420	31370	110	1358	1429	382	114	121	40	100	100	0	2021	2147	556	199	248	159	100	100	0	0	0	0	0	0	0	0	0	0	0	0	0	0	0	0	0	0	0	0.683	0.675	0.649	0.674	1.280	0.667	0.876	0.000	0.000	0.000	0.000	0.000	0.000	0.000	0.000	0.000	0.000	0.000	0.000	0.000	0.000	80	548	3066	3263	-0.551	Error	Error	1244	1822	0	0	1315	1948	0	0	0	0
3	12	6	"GLC7"	"YER133W"	12620	31370	110	7492	7483	1308	106	111	34	100	100	0	6472	6439	1488	168	176	49	100	100	0	0	0	0	0	0	0	0	0	0	0	0	0	0	0	0	0	0	0	1.172	1.176	1.145	1.201	1.315	1.129	0.916	0.000	0.000	0.000	0.000	0.000	0.000	0.000	0.000	0.000	0.000	0.000	0.000	0.000	0.000	80	569	13690	13648	0.229	Error	Error	7386	6304	0	0	7377	6271	0	0	0	0
3	13	6	"PEA2"	"YER149C"	12820	31370	110	1156	1244	329	153	182	107	100	100	0	1162	1197	294	203	228	112	100	100	0	0	0	0	0	0	0	0	0	0	0	0	0	0	0	0	0	0	0	1.046	1.098	1.104	1.099	1.263	1.065	0.891	0.000	0.000	0.000	0.000	0.000	0.000	0.000	0.000	0.000	0.000	0.000	0.000	0.000	0.000	80	576	1962	2085	0.065	Error	Error	1003	959	0	0	1091	994	0	0	0	0
3	14	6	"PAB1"	"YER165W"	13030	31370	110	3188	3386	933	235	266	125	100	100	0	10871	11236	2825	297	367	491	100	100	0	0	0	0	0	0	0	0	0	0	0	0	0	0	0	0	0	0	0	0.279	0.288	0.279	0.287	1.276	0.280	0.916	0.000	0.000	0.000	0.000	0.000	0.000	0.000	0.000	0.000	0.000	0.000	0.000	0.000	0.000	80	566	13527	14090	-1.840	Error	Error	2953	10574	0	0	3151	10939	0	0	0	0
3	15	6	""	"YER181C"	13220	31370	110	42597	36601	12469	170	550	3080	97	92	0	3428	2969	1196	194	329	624	90	83	0	0	0	0	0	0	0	0	0	0	0	0	0	0	0	0	0	0	0	13.119	13.128	12.910	14.015	1.449	12.773	0.917	0.000	0.000	0.000	0.000	0.000	0.000	0.000	0.000	0.000	0.000	0.000	0.000	0.000	0.000	80	577	45661	39206	3.714	Error	Error	42427	3234	0	0	36431	2775	0	0	0	0
3	16	6	"CDC43"	"YGL155W"	13420	31370	110	1252	1328	329	117	489	3082	0	0	0	2855	2913	687	154	207	390	100	100	0	0	0	0	0	0	0	0	0	0	0	0	0	0	0	0	0	0	0	0.420	0.439	0.442	0.437	1.176	0.418	0.885	0.000	0.000	0.000	0.000	0.000	0.000	0.000	0.000	0.000	0.000	0.000	0.000	0.000	0.000	80	576	3836	3970	-1.251	Error	Error	1135	2701	0	0	1211	2759	0	0	0	0
3	17	6	"ROK1"	"YGL171W"	13630	31370	110	1351	1387	250	128	160	145	100	100	0	2641	2710	495	183	221	167	100	100	0	0	0	0	0	0	0	0	0	0	0	0	0	0	0	0	0	0	0	0.498	0.498	0.499	0.498	1.206	0.480	0.889	0.000	0.000	0.000	0.000	0.000	0.000	0.000	0.000	0.000	0.000	0.000	0.000	0.000	0.000	80	576	3681	3786	-1.007	Error	Error	1223	2458	0	0	1259	2527	0	0	0	0
3	18	6	"COX4"	"YGL187C"	13830	31380	110	14126	14398	3300	161	174	65	100	100	0	14170	13871	2997	224	233	68	100	100	0	0	0	0	0	0	0	0	0	0	0	0	0	0	0	0	0	0	0	1.001	1.043	1.078	1.042	1.266	1.083	0.914	0.000	0.000	0.000	0.000	0.000	0.000	0.000	0.000	0.000	0.000	0.000	0.000	0.000	0.000	80	577	27911	27884	0.002	Error	Error	13965	13946	0	0	14237	13647	0	0	0	0
3	19	6	"KEX1"	"YGL203C"	14030	31370	110	2437	2372	438	174	188	109	100	100	0	2271	2208	548	228	247	149	100	100	0	0	0	0	0	0	0	0	0	0	0	0	0	0	0	0	0	0	0	1.108	1.110	1.115	1.143	1.297	1.060	0.900	0.000	0.000	0.000	0.000	0.000	0.000	0.000	0.000	0.000	0.000	0.000	0.000	0.000	0.000	80	567	4306	4178	0.148	Error	Error	2263	2043	0	0	2198	1980	0	0	0	0
3	20	6	""	"YGL219C"	14230	31380	110	2807	2855	490	158	171	104	100	100	0	2185	2221	423	205	219	141	100	100	0	0	0	0	0	0	0	0	0	0	0	0	0	0	0	0	0	0	0	1.338	1.338	1.384	1.344	1.191	1.371	0.903	0.000	0.000	0.000	0.000	0.000	0.000	0.000	0.000	0.000	0.000	0.000	0.000	0.000	0.000	80	568	4629	4713	0.420	Error	Error	2649	1980	0	0	2697	2016	0	0	0	0
3	21	6	""	"YGL235W"	14430	31370	110	1238	1238	285	142	149	46	100	100	0	1138	1100	254	187	195	52	100	100	0	0	0	0	0	0	0	0	0	0	0	0	0	0	0	0	0	0	0	1.152	1.200	1.199	1.218	1.319	1.210	0.895	0.000	0.000	0.000	0.000	0.000	0.000	0.000	0.000	0.000	0.000	0.000	0.000	0.000	0.000	80	578	2047	2009	0.205	Error	Error	1096	951	0	0	1096	913	0	0	0	0
3	1	7	""	"YGL157W"	10420	31560	100	5869	6439	1937	97	108	61	100	100	0	4709	4988	1372	142	154	59	100	100	0	0	0	0	0	0	0	0	0	0	0	0	0	0	0	0	0	0	0	1.264	1.309	1.310	1.300	1.139	1.312	0.887	0.000	0.000	0.000	0.000	0.000	0.000	0.000	0.000	0.000	0.000	0.000	0.000	0.000	0.000	80	496	10339	11188	0.338	Error	Error	5772	4567	0	0	6342	4846	0	0	0	0
3	2	7	"KEM1"	"YGL173C"	10630	31560	100	3950	3810	823	91	102	45	100	100	0	4744	4729	1240	138	146	46	100	100	0	0	0	0	0	0	0	0	0	0	0	0	0	0	0	0	0	0	0	0.838	0.810	0.798	0.821	1.191	0.784	0.934	0.000	0.000	0.000	0.000	0.000	0.000	0.000	0.000	0.000	0.000	0.000	0.000	0.000	0.000	80	496	8465	8310	-0.255	Error	Error	3859	4606	0	0	3719	4591	0	0	0	0
3	3	7	"RPS26A"	"YGL189C"	10820	31560	110	4716	4410	951	93	105	49	100	100	0	28629	26857	7351	153	188	146	100	100	0	0	0	0	0	0	0	0	0	0	0	0	0	0	0	0	0	0	0	0.162	0.162	0.161	0.166	1.247	0.151	0.938	0.000	0.000	0.000	0.000	0.000	0.000	0.000	0.000	0.000	0.000	0.000	0.000	0.000	0.000	80	548	33099	31021	-2.623	Error	Error	4623	28476	0	0	4317	26704	0	0	0	0
3	4	7	"POX1"	"YGL205W"	11020	31560	110	403	421	104	89	96	36	100	100	0	479	517	157	155	178	87	98	93	0	0	0	0	0	0	0	0	0	0	0	0	0	0	0	0	0	0	0	0.969	0.917	0.934	0.958	1.399	0.772	0.730	0.000	0.000	0.000	0.000	0.000	0.000	0.000	0.000	0.000	0.000	0.000	0.000	0.000	0.000	80	566	638	694	-0.045	Error	Error	314	324	0	0	332	362	0	0	0	0
3	5	7	"NIF3"	"YGL221C"	11230	31560	110	2948	3213	979	91	95	27	100	100	0	3888	4183	1307	144	149	38	100	100	0	0	0	0	0	0	0	0	0	0	0	0	0	0	0	0	0	0	0	0.763	0.773	0.780	0.777	1.230	0.746	0.900	0.000	0.000	0.000	0.000	0.000	0.000	0.000	0.000	0.000	0.000	0.000	0.000	0.000	0.000	80	566	6601	7161	-0.390	Error	Error	2857	3744	0	0	3122	4039	0	0	0	0
3	6	7	"HAP2"	"YGL237C"	11430	31560	110	2501	2395	451	103	113	42	100	100	0	3464	3236	878	165	179	65	100	100	0	0	0	0	0	0	0	0	0	0	0	0	0	0	0	0	0	0	0	0.727	0.746	0.731	0.775	1.294	0.703	0.911	0.000	0.000	0.000	0.000	0.000	0.000	0.000	0.000	0.000	0.000	0.000	0.000	0.000	0.000	80	566	5697	5363	-0.460	Error	Error	2398	3299	0	0	2292	3071	0	0	0	0
3	7	7	""	"YGL159W"	11640	31560	110	940	977	241	101	112	46	100	100	0	1062	1113	240	163	176	59	100	100	0	0	0	0	0	0	0	0	0	0	0	0	0	0	0	0	0	0	0	0.933	0.922	0.902	0.913	1.265	0.913	0.886	0.000	0.000	0.000	0.000	0.000	0.000	0.000	0.000	0.000	0.000	0.000	0.000	0.000	0.000	80	566	1738	1826	-0.100	Error	Error	839	899	0	0	876	950	0	0	0	0
3	8	7	"SAE2"	"YGL175C"	11840	31560	110	290	292	65	100	108	56	100	91	0	399	402	94	151	157	41	100	96	0	0	0	0	0	0	0	0	0	0	0	0	0	0	0	0	0	0	0	0.766	0.765	0.740	0.775	1.479	0.784	0.816	0.000	0.000	0.000	0.000	0.000	0.000	0.000	0.000	0.000	0.000	0.000	0.000	0.000	0.000	80	558	438	443	-0.384	Error	Error	190	248	0	0	192	251	0	0	0	0
3	9	7	"COX13"	"YGL191W"	12040	31570	110	7588	7270	1851	109	119	59	100	100	0	5494	5246	1205	151	162	55	100	100	0	0	0	0	0	0	0	0	0	0	0	0	0	0	0	0	0	0	0	1.400	1.405	1.403	1.408	1.265	1.452	0.928	0.000	0.000	0.000	0.000	0.000	0.000	0.000	0.000	0.000	0.000	0.000	0.000	0.000	0.000	80	559	12822	12256	0.485	Error	Error	7479	5343	0	0	7161	5095	0	0	0	0
3	10	7	"SPT16"	"YGL207W"	12230	31560	90	3848	3752	930	133	166	172	100	100	0	4413	4288	1348	179	239	370	100	98	0	0	0	0	0	0	0	0	0	0	0	0	0	0	0	0	0	0	0	0.877	0.881	0.872	0.913	1.331	0.831	0.920	0.000	0.000	0.000	0.000	0.000	0.000	0.000	0.000	0.000	0.000	0.000	0.000	0.000	0.000	52	402	7949	7728	-0.189	Error	Error	3715	4234	0	0	3619	4109	0	0	0	0
3	11	7	""	"YGL223C"	12420	31560	110	1013	1055	306	124	148	145	100	100	0	1095	1178	332	191	233	307	100	92	0	0	0	0	0	0	0	0	0	0	0	0	0	0	0	0	0	0	0	0.983	0.943	0.932	0.947	1.245	0.883	0.872	0.000	0.000	0.000	0.000	0.000	0.000	0.000	0.000	0.000	0.000	0.000	0.000	0.000	0.000	80	585	1793	1918	-0.024	Error	Error	889	904	0	0	931	987	0	0	0	0
3	12	7	""	"YGL239C"	12630	31570	100	357	349	79	111	115	33	100	98	0	559	545	120	162	171	51	98	97	0	0	0	0	0	0	0	0	0	0	0	0	0	0	0	0	0	0	0	0.620	0.621	0.627	0.630	1.465	0.629	0.764	0.000	0.000	0.000	0.000	0.000	0.000	0.000	0.000	0.000	0.000	0.000	0.000	0.000	0.000	80	513	643	621	-0.690	Error	Error	246	397	0	0	238	383	0	0	0	0
3	13	7	""	"YGL161C"	12830	31570	100	4347	4656	1223	135	189	134	100	100	0	3437	3748	946	183	224	127	100	100	0	0	0	0	0	0	0	0	0	0	0	0	0	0	0	0	0	0	0	1.294	1.268	1.284	1.267	1.154	1.280	0.882	0.000	0.000	0.000	0.000	0.000	0.000	0.000	0.000	0.000	0.000	0.000	0.000	0.000	0.000	80	505	7466	8086	0.372	Error	Error	4212	3254	0	0	4521	3565	0	0	0	0
3	14	7	""	"YGL177W"	13030	31570	110	669	633	173	195	243	149	91	80	0	813	720	237	219	261	133	87	80	0	0	0	0	0	0	0	0	0	0	0	0	0	0	0	0	0	0	0	0.798	0.874	0.868	0.927	2.137	0.866	0.818	0.000	0.000	0.000	0.000	0.000	0.000	0.000	0.000	0.000	0.000	0.000	0.000	0.000	0.000	80	568	1068	939	-0.326	Error	Error	474	594	0	0	438	501	0	0	0	0
3	15	7	""	"YGL193C"	13230	31570	110	641	627	140	138	157	220	95	68	0	506	478	138	171	182	68	93	86	0	0	0	0	0	0	0	0	0	0	0	0	0	0	0	0	0	0	0	1.501	1.593	1.518	1.668	1.571	1.454	0.766	0.000	0.000	0.000	0.000	0.000	0.000	0.000	0.000	0.000	0.000	0.000	0.000	0.000	0.000	80	568	838	796	0.586	Error	Error	503	335	0	0	489	307	0	0	0	0
3	16	7	"MIG2"	"YGL209W"	13430	31570	110	2847	2832	628	141	203	146	100	100	0	3159	3013	753	187	226	111	100	100	0	0	0	0	0	0	0	0	0	0	0	0	0	0	0	0	0	0	0	0.910	0.952	0.945	0.966	1.239	0.929	0.916	0.000	0.000	0.000	0.000	0.000	0.000	0.000	0.000	0.000	0.000	0.000	0.000	0.000	0.000	80	568	5678	5517	-0.135	Error	Error	2706	2972	0	0	2691	2826	0	0	0	0
3	17	7	"GOG5"	"YGL225W"	13630	31570	110	3263	3441	936	213	280	253	100	100	0	6631	6884	2205	274	397	808	100	100	0	0	0	0	0	0	0	0	0	0	0	0	0	0	0	0	0	0	0	0.480	0.488	0.473	0.497	1.183	0.446	0.910	0.000	0.000	0.000	0.000	0.000	0.000	0.000	0.000	0.000	0.000	0.000	0.000	0.000	0.000	80	576	9407	9838	-1.060	Error	Error	3050	6357	0	0	3228	6610	0	0	0	0
3	18	7	"KAP114"	"YGL241W"	13830	31570	90	881	933	413	142	171	185	100	76	0	1275	1757	1338	199	302	718	61	40	0	0	0	0	0	0	0	0	0	0	0	0	0	0	0	0	0	0	0	0.687	0.508	0.612	0.607	1.597	0.389	0.758	0.000	0.000	0.000	0.000	0.000	0.000	0.000	0.000	0.000	0.000	0.000	0.000	0.000	0.000	52	408	1815	2349	-0.542	Error	Error	739	1076	0	0	791	1558	0	0	0	0
3	19	7	"RNH70"	"YGR276C"	14020	31580	100	3253	3454	885	151	160	56	100	100	0	3381	3457	857	208	223	70	100	100	0	0	0	0	0	0	0	0	0	0	0	0	0	0	0	0	0	0	0	0.978	1.017	1.010	1.018	1.182	1.009	0.892	0.000	0.000	0.000	0.000	0.000	0.000	0.000	0.000	0.000	0.000	0.000	0.000	0.000	0.000	80	528	6275	6552	-0.033	Error	Error	3102	3173	0	0	3303	3249	0	0	0	0
3	20	7	"MAL12"	"YGR292W"	14240	31580	110	707	760	187	171	195	81	100	100	0	821	836	189	230	256	93	100	98	0	0	0	0	0	0	0	0	0	0	0	0	0	0	0	0	0	0	0	0.907	0.972	1.001	0.978	1.340	0.984	0.842	0.000	0.000	0.000	0.000	0.000	0.000	0.000	0.000	0.000	0.000	0.000	0.000	0.000	0.000	80	546	1127	1195	-0.141	Error	Error	536	591	0	0	589	606	0	0	0	0
3	21	7	""	"YHL012W"	14430	31580	120	372	384	87	151	166	62	98	90	0	450	468	148	198	214	70	90	75	0	0	0	0	0	0	0	0	0	0	0	0	0	0	0	0	0	0	0	0.877	0.863	0.886	1.009	2.042	0.761	0.685	0.000	0.000	0.000	0.000	0.000	0.000	0.000	0.000	0.000	0.000	0.000	0.000	0.000	0.000	120	628	473	503	-0.189	Error	Error	221	252	0	0	233	270	0	0	0	0
3	1	8	"WSC4"	"YHL028W"	10420	31760	110	1621	1767	446	86	92	31	100	100	0	1784	1899	745	131	138	44	100	100	0	0	0	0	0	0	0	0	0	0	0	0	0	0	0	0	0	0	0	0.929	0.951	0.977	1.000	1.285	0.834	0.839	0.000	0.000	0.000	0.000	0.000	0.000	0.000	0.000	0.000	0.000	0.000	0.000	0.000	0.000	80	606	3188	3449	-0.107	Error	Error	1535	1653	0	0	1681	1768	0	0	0	0
3	2	8	""	"YHL044W"	10630	31760	110	487	500	103	93	97	31	100	100	0	273	270	53	130	136	38	96	86	0	0	0	0	0	0	0	0	0	0	0	0	0	0	0	0	0	0	0	2.755	2.907	2.828	3.031	1.528	2.824	0.636	0.000	0.000	0.000	0.000	0.000	0.000	0.000	0.000	0.000	0.000	0.000	0.000	0.000	0.000	80	575	537	547	1.462	Error	Error	394	143	0	0	407	140	0	0	0	0
3	3	8	""	"YHR009C"	10820	31760	110	2347	2348	327	108	133	72	100	100	0	3757	3730	603	146	188	110	100	100	0	0	0	0	0	0	0	0	0	0	0	0	0	0	0	0	0	0	0	0.620	0.625	0.620	0.628	1.221	0.602	0.911	0.000	0.000	0.000	0.000	0.000	0.000	0.000	0.000	0.000	0.000	0.000	0.000	0.000	0.000	80	566	5850	5824	-0.690	Error	Error	2239	3611	0	0	2240	3584	0	0	0	0
3	4	8	""	"YGR278W"	11020	31760	110	701	720	158	126	144	70	100	100	0	755	807	196	180	212	108	98	97	0	0	0	0	0	0	0	0	0	0	0	0	0	0	0	0	0	0	0	1.000	0.947	0.922	0.941	1.306	0.883	0.835	0.000	0.000	0.000	0.000	0.000	0.000	0.000	0.000	0.000	0.000	0.000	0.000	0.000	0.000	80	577	1150	1221	0.000	Error	Error	575	575	0	0	594	627	0	0	0	0
3	5	8	""	"YGR294W"	11220	31760	110	828	840	129	117	123	43	100	100	0	778	764	122	166	177	58	100	100	0	0	0	0	0	0	0	0	0	0	0	0	0	0	0	0	0	0	0	1.162	1.209	1.226	1.216	1.232	1.189	0.875	0.000	0.000	0.000	0.000	0.000	0.000	0.000	0.000	0.000	0.000	0.000	0.000	0.000	0.000	80	574	1323	1321	0.216	Error	Error	711	612	0	0	723	598	0	0	0	0
3	6	8	"YLF2"	"YHL014C"	11430	31760	110	964	1019	269	106	112	33	100	100	0	2191	2411	832	166	173	58	100	100	0	0	0	0	0	0	0	0	0	0	0	0	0	0	0	0	0	0	0	0.424	0.407	0.409	0.417	1.282	0.367	0.878	0.000	0.000	0.000	0.000	0.000	0.000	0.000	0.000	0.000	0.000	0.000	0.000	0.000	0.000	80	584	2883	3158	-1.239	Error	Error	858	2025	0	0	913	2245	0	0	0	0
3	7	8	"ECM29"	"YHL030W"	11630	31760	110	3979	3960	598	116	137	63	100	100	0	3005	2922	605	189	205	81	100	100	0	0	0	0	0	0	0	0	0	0	0	0	0	0	0	0	0	0	0	1.372	1.407	1.385	1.444	1.253	1.376	0.946	0.000	0.000	0.000	0.000	0.000	0.000	0.000	0.000	0.000	0.000	0.000	0.000	0.000	0.000	80	576	6679	6577	0.456	Error	Error	3863	2816	0	0	3844	2733	0	0	0	0
3	8	8	""	"YHL046C"	11830	31760	110	1251	1187	324	151	171	115	100	100	0	1321	1210	425	201	233	122	98	92	0	0	0	0	0	0	0	0	0	0	0	0	0	0	0	0	0	0	0	0.982	1.027	0.990	1.125	1.433	0.989	0.899	0.000	0.000	0.000	0.000	0.000	0.000	0.000	0.000	0.000	0.000	0.000	0.000	0.000	0.000	80	576	2220	2045	-0.026	Error	Error	1100	1120	0	0	1036	1009	0	0	0	0
3	9	8	""	"YHR011W"	12030	31760	110	1190	1225	231	141	169	135	100	100	0	1063	1101	247	192	229	159	100	98	0	0	0	0	0	0	0	0	0	0	0	0	0	0	0	0	0	0	0	1.204	1.193	1.144	1.219	1.400	1.177	0.865	0.000	0.000	0.000	0.000	0.000	0.000	0.000	0.000	0.000	0.000	0.000	0.000	0.000	0.000	80	566	1920	1993	0.268	Error	Error	1049	871	0	0	1084	909	0	0	0	0
3	10	8	""	"YGR280C"	12230	31770	100	982	1004	186	142	180	130	100	100	0	2338	2376	439	188	224	183	100	100	0	0	0	0	0	0	0	0	0	0	0	0	0	0	0	0	0	0	0	0.391	0.394	0.393	0.393	1.185	0.374	0.890	0.000	0.000	0.000	0.000	0.000	0.000	0.000	0.000	0.000	0.000	0.000	0.000	0.000	0.000	80	533	2990	3050	-1.356	Error	Error	840	2150	0	0	862	2188	0	0	0	0
3	11	8	"YRF1-3"	"YGR296W"	12450	31770	80	923	928	239	156	195	166	100	94	0	1176	1447	831	176	191	59	100	100	0	0	0	0	0	0	0	0	0	0	0	0	0	0	0	0	0	0	0	0.767	0.607	0.705	0.731	1.882	0.432	0.627	0.000	0.000	0.000	0.000	0.000	0.000	0.000	0.000	0.000	0.000	0.000	0.000	0.000	0.000	52	334	1767	2043	-0.383	Error	Error	767	1000	0	0	772	1271	0	0	0	0
3	12	8	"DUR3"	"YHL016C"	12630	31770	100	503	524	125	133	139	47	100	100	0	597	624	148	160	172	73	100	100	0	0	0	0	0	0	0	0	0	0	0	0	0	0	0	0	0	0	0	0.847	0.843	0.817	0.843	1.282	0.835	0.861	0.000	0.000	0.000	0.000	0.000	0.000	0.000	0.000	0.000	0.000	0.000	0.000	0.000	0.000	80	496	807	855	-0.240	Error	Error	370	437	0	0	391	464	0	0	0	0
3	13	8	"GUT1"	"YHL032C"	12830	31770	110	569	615	167	143	167	133	100	97	0	853	922	317	165	211	202	100	88	0	0	0	0	0	0	0	0	0	0	0	0	0	0	0	0	0	0	0	0.619	0.624	0.602	0.644	1.453	0.609	0.825	0.000	0.000	0.000	0.000	0.000	0.000	0.000	0.000	0.000	0.000	0.000	0.000	0.000	0.000	80	568	1114	1229	-0.692	Error	Error	426	688	0	0	472	757	0	0	0	0
3	14	8	"COS8"	"YHL048W"	13030	31770	110	7719	7652	1547	174	281	636	100	100	0	2344	2326	505	188	269	381	100	100	0	0	0	0	0	0	0	0	0	0	0	0	0	0	0	0	0	0	0	3.500	3.498	3.317	3.528	1.280	3.535	0.897	0.000	0.000	0.000	0.000	0.000	0.000	0.000	0.000	0.000	0.000	0.000	0.000	0.000	0.000	80	568	9701	9616	1.807	Error	Error	7545	2156	0	0	7478	2138	0	0	0	0
3	15	8	"ARD1"	"YHR013C"	13230	31770	100	1527	1549	263	188	274	612	98	75	0	2055	2079	360	203	255	326	100	100	0	0	0	0	0	0	0	0	0	0	0	0	0	0	0	0	0	0	0	0.723	0.725	0.725	0.726	1.188	0.714	0.902	0.000	0.000	0.000	0.000	0.000	0.000	0.000	0.000	0.000	0.000	0.000	0.000	0.000	0.000	80	504	3191	3237	-0.468	Error	Error	1339	1852	0	0	1361	1876	0	0	0	0
3	16	8	"BGL2"	"YGR282C"	13420	31770	110	37523	37465	6403	236	331	356	100	100	0	16152	15616	3378	254	336	574	100	100	0	0	0	0	0	0	0	0	0	0	0	0	0	0	0	0	0	0	0	2.345	2.423	2.339	2.453	1.222	2.373	0.917	0.000	0.000	0.000	0.000	0.000	0.000	0.000	0.000	0.000	0.000	0.000	0.000	0.000	0.000	80	576	53185	52591	1.230	Error	Error	37287	15898	0	0	37229	15362	0	0	0	0
3	17	8	""	"YHL002W"	13630	31770	110	2070	2090	389	308	374	325	100	100	0	1879	1902	389	309	372	498	100	95	0	0	0	0	0	0	0	0	0	0	0	0	0	0	0	0	0	0	0	1.122	1.119	1.105	1.130	1.235	1.095	0.869	0.000	0.000	0.000	0.000	0.000	0.000	0.000	0.000	0.000	0.000	0.000	0.000	0.000	0.000	80	577	3332	3375	0.166	Error	Error	1762	1570	0	0	1782	1593	0	0	0	0
3	18	8	""	"YHL018W"	13830	31770	110	432	438	93	177	190	79	100	88	0	519	516	134	212	236	127	91	72	0	0	0	0	0	0	0	0	0	0	0	0	0	0	0	0	0	0	0	0.831	0.859	0.848	0.895	1.645	0.908	0.780	0.000	0.000	0.000	0.000	0.000	0.000	0.000	0.000	0.000	0.000	0.000	0.000	0.000	0.000	80	576	562	565	-0.268	Error	Error	255	307	0	0	261	304	0	0	0	0
3	19	8	"SBP1"	"YHL034C"	14030	31780	110	4840	4816	776	179	194	73	100	100	0	7207	7190	874	243	259	89	100	100	0	0	0	0	0	0	0	0	0	0	0	0	0	0	0	0	0	0	0	0.669	0.667	0.683	0.663	1.149	0.668	0.926	0.000	0.000	0.000	0.000	0.000	0.000	0.000	0.000	0.000	0.000	0.000	0.000	0.000	0.000	80	568	11625	11584	-0.579	Error	Error	4661	6964	0	0	4637	6947	0	0	0	0
3	20	8	""	"YHL050C"	14230	31770	110	8118	7680	1702	290	331	366	100	100	0	5282	5117	1309	343	412	476	100	98	0	0	0	0	0	0	0	0	0	0	0	0	0	0	0	0	0	0	0	1.585	1.548	1.542	1.582	1.305	1.517	0.923	0.000	0.000	0.000	0.000	0.000	0.000	0.000	0.000	0.000	0.000	0.000	0.000	0.000	0.000	80	539	12767	12164	0.664	Error	Error	7828	4939	0	0	7390	4774	0	0	0	0
3	21	8	"MIP6"	"YHR015W"	14430	31770	150	364	359	95	278	322	305	0	0	0	395	392	107	275	328	379	0	0	0	0	0	0	0	0	0	0	0	0	0	0	0	0	0	0	0	0	0	0.717	0.692	0.799	0.832	2.523	0.667	0.791	0.000	0.000	0.000	0.000	0.000	0.000	0.000	0.000	0.000	0.000	0.000	0.000	0.000	0.000	156	919	206	198	-0.481	Error	Error	86	120	0	0	81	117	0	0	-50	0
3	1	9	""	"YIL086C"	10430	31970	80	353	398	193	75	80	25	100	100	0	404	733	742	122	131	47	100	94	0	0	0	0	0	0	0	0	0	0	0	0	0	0	0	0	0	0	0	0.986	0.529	0.864	0.766	1.899	0.307	0.612	0.000	0.000	0.000	0.000	0.000	0.000	0.000	0.000	0.000	0.000	0.000	0.000	0.000	0.000	52	332	560	934	-0.021	Error	Error	278	282	0	0	323	611	0	0	0	0
3	2	9	""	"YIL102C"	10640	31970	110	378	371	114	92	97	36	95	91	0	647	605	181	135	142	41	95	92	0	0	0	0	0	0	0	0	0	0	0	0	0	0	0	0	0	0	0	0.559	0.594	0.588	0.579	1.409	0.610	0.832	0.000	0.000	0.000	0.000	0.000	0.000	0.000	0.000	0.000	0.000	0.000	0.000	0.000	0.000	80	561	798	749	-0.840	Error	Error	286	512	0	0	279	470	0	0	0	0
3	3	9	"RHO3"	"YIL118W"	10820	31970	100	5005	5250	1670	82	89	33	100	100	0	4205	4372	1629	128	134	35	100	100	0	0	0	0	0	0	0	0	0	0	0	0	0	0	0	0	0	0	0	1.208	1.218	1.206	1.250	1.300	1.149	0.901	0.000	0.000	0.000	0.000	0.000	0.000	0.000	0.000	0.000	0.000	0.000	0.000	0.000	0.000	80	494	9000	9412	0.272	Error	Error	4923	4077	0	0	5168	4244	0	0	0	0
3	4	9	"FLX1"	"YIL134W"	11030	31970	110	1040	1099	307	94	116	105	100	100	0	1425	1433	460	141	177	198	100	96	0	0	0	0	0	0	0	0	0	0	0	0	0	0	0	0	0	0	0	0.737	0.778	0.765	0.801	1.260	0.754	0.912	0.000	0.000	0.000	0.000	0.000	0.000	0.000	0.000	0.000	0.000	0.000	0.000	0.000	0.000	80	561	2230	2297	-0.441	Error	Error	946	1284	0	0	1005	1292	0	0	0	0
3	5	9	"DNA43"	"YIL150C"	11230	31970	130	418	456	176	100	118	96	95	83	0	610	636	257	149	178	173	89	73	0	0	0	0	0	0	0	0	0	0	0	0	0	0	0	0	0	0	0	0.690	0.731	0.709	0.792	2.058	0.631	0.763	0.000	0.000	0.000	0.000	0.000	0.000	0.000	0.000	0.000	0.000	0.000	0.000	0.000	0.000	120	715	779	843	-0.536	Error	Error	318	461	0	0	356	487	0	0	0	0
3	6	9	""	"YIL166C"	11430	31970	100	691	675	139	97	101	33	100	100	0	1354	1356	333	154	163	45	100	100	0	0	0	0	0	0	0	0	0	0	0	0	0	0	0	0	0	0	0	0.495	0.481	0.473	0.486	1.251	0.449	0.895	0.000	0.000	0.000	0.000	0.000	0.000	0.000	0.000	0.000	0.000	0.000	0.000	0.000	0.000	80	503	1794	1780	-1.014	Error	Error	594	1200	0	0	578	1202	0	0	0	0
3	7	9	""	"YIL088C"	11630	31970	110	3413	3676	908	168	209	150	100	100	0	4297	4546	1010	226	286	279	100	100	0	0	0	0	0	0	0	0	0	0	0	0	0	0	0	0	0	0	0	0.797	0.812	0.804	0.809	1.134	0.828	0.925	0.000	0.000	0.000	0.000	0.000	0.000	0.000	0.000	0.000	0.000	0.000	0.000	0.000	0.000	80	576	7316	7828	-0.327	Error	Error	3245	4071	0	0	3508	4320	0	0	0	0
3	8	9	""	"YIL104C"	11830	31970	110	7953	7806	1546	211	240	141	100	100	0	16993	16444	2916	300	356	390	100	100	0	0	0	0	0	0	0	0	0	0	0	0	0	0	0	0	0	0	0	0.464	0.470	0.477	0.469	1.129	0.471	0.931	0.000	0.000	0.000	0.000	0.000	0.000	0.000	0.000	0.000	0.000	0.000	0.000	0.000	0.000	80	576	24435	23739	-1.108	Error	Error	7742	16693	0	0	7595	16144	0	0	0	0
3	9	9	""	"YIL120W"	12030	31970	110	475	486	82	148	166	73	100	100	0	655	652	96	220	275	307	88	3	0	0	0	0	0	0	0	0	0	0	0	0	0	0	0	0	0	0	0	0.752	0.782	0.738	0.783	1.326	0.730	0.784	0.000	0.000	0.000	0.000	0.000	0.000	0.000	0.000	0.000	0.000	0.000	0.000	0.000	0.000	80	576	762	770	-0.412	Error	Error	327	435	0	0	338	432	0	0	0	0
3	10	9	"OM45"	"YIL136W"	12230	31970	110	10209	10892	2330	176	288	266	100	100	0	1361	1389	200	196	214	96	100	100	0	0	0	0	0	0	0	0	0	0	0	0	0	0	0	0	0	0	0	8.612	8.982	8.421	8.925	1.238	9.196	0.893	0.000	0.000	0.000	0.000	0.000	0.000	0.000	0.000	0.000	0.000	0.000	0.000	0.000	0.000	80	568	11198	11909	3.106	Error	Error	10033	1165	0	0	10716	1193	0	0	0	0
3	11	9	""	"YIL152W"	12430	31970	110	1590	1556	211	247	342	276	100	98	0	2076	1992	444	187	206	107	100	100	0	0	0	0	0	0	0	0	0	0	0	0	0	0	0	0	0	0	0	0.711	0.725	0.706	0.742	1.349	0.666	0.780	0.000	0.000	0.000	0.000	0.000	0.000	0.000	0.000	0.000	0.000	0.000	0.000	0.000	0.000	80	579	3232	3114	-0.492	Error	Error	1343	1889	0	0	1309	1805	0	0	0	0
3	12	9	"SDL1"	"YIL168W"	12630	31970	110	2248	2326	443	177	221	254	100	100	0	420	410	119	167	186	99	88	73	0	0	0	0	0	0	0	0	0	0	0	0	0	0	0	0	0	0	0	8.186	8.844	8.079	9.052	1.710	8.810	0.687	0.000	0.000	0.000	0.000	0.000	0.000	0.000	0.000	0.000	0.000	0.000	0.000	0.000	0.000	80	568	2324	2392	3.033	Error	Error	2071	253	0	0	2149	243	0	0	0	0
3	13	9	""	"YIL090W"	12830	31970	110	1636	1641	202	170	215	252	100	100	0	2663	2708	391	169	182	76	100	100	0	0	0	0	0	0	0	0	0	0	0	0	0	0	0	0	0	0	0	0.588	0.579	0.577	0.581	1.173	0.561	0.919	0.000	0.000	0.000	0.000	0.000	0.000	0.000	0.000	0.000	0.000	0.000	0.000	0.000	0.000	80	558	3960	4010	-0.767	Error	Error	1466	2494	0	0	1471	2539	0	0	0	0
3	14	9	"MOB1"	"YIL106W"	13020	31970	110	1562	1627	359	167	184	85	100	100	0	1220	1275	256	189	206	103	100	100	0	0	0	0	0	0	0	0	0	0	0	0	0	0	0	0	0	0	0	1.353	1.344	1.338	1.345	1.220	1.354	0.917	0.000	0.000	0.000	0.000	0.000	0.000	0.000	0.000	0.000	0.000	0.000	0.000	0.000	0.000	80	574	2426	2546	0.436	Error	Error	1395	1031	0	0	1460	1086	0	0	0	0
3	15	9	""	"YIL122W"	13240	31980	110	832	849	191	175	200	154	100	98	0	847	844	216	195	210	86	100	96	0	0	0	0	0	0	0	0	0	0	0	0	0	0	0	0	0	0	0	1.008	1.039	1.059	1.070	1.349	1.040	0.874	0.000	0.000	0.000	0.000	0.000	0.000	0.000	0.000	0.000	0.000	0.000	0.000	0.000	0.000	80	583	1309	1323	0.011	Error	Error	657	652	0	0	674	649	0	0	0	0
3	16	9	"TPM2"	"YIL138C"	13440	31980	110	4829	4947	1218	176	205	161	100	100	0	4247	4327	1023	206	215	70	100	100	0	0	0	0	0	0	0	0	0	0	0	0	0	0	0	0	0	0	0	1.151	1.158	1.165	1.157	1.185	1.193	0.919	0.000	0.000	0.000	0.000	0.000	0.000	0.000	0.000	0.000	0.000	0.000	0.000	0.000	0.000	80	577	8694	8892	0.203	Error	Error	4653	4041	0	0	4771	4121	0	0	0	0
3	17	9	"IMP2'"	"YIL154C"	13650	31970	110	735	770	149	190	204	73	100	100	0	957	977	230	220	233	71	100	100	0	0	0	0	0	0	0	0	0	0	0	0	0	0	0	0	0	0	0	0.739	0.766	0.769	0.779	1.339	0.739	0.849	0.000	0.000	0.000	0.000	0.000	0.000	0.000	0.000	0.000	0.000	0.000	0.000	0.000	0.000	80	569	1282	1337	-0.435	Error	Error	545	737	0	0	580	757	0	0	0	0
3	18	9	"HXT12"	"YIL170W"	13840	31970	110	1413	1408	407	183	193	67	100	100	0	2359	2292	741	235	255	101	100	100	0	0	0	0	0	0	0	0	0	0	0	0	0	0	0	0	0	0	0	0.579	0.596	0.599	0.603	1.339	0.575	0.865	0.000	0.000	0.000	0.000	0.000	0.000	0.000	0.000	0.000	0.000	0.000	0.000	0.000	0.000	80	556	3354	3282	-0.788	Error	Error	1230	2124	0	0	1225	2057	0	0	0	0
3	19	9	""	"YIL092W"	14030	31980	100	653	680	151	193	199	60	100	100	0	964	990	186	259	272	93	100	100	0	0	0	0	0	0	0	0	0	0	0	0	0	0	0	0	0	0	0	0.652	0.666	0.667	0.658	1.234	0.668	0.812	0.000	0.000	0.000	0.000	0.000	0.000	0.000	0.000	0.000	0.000	0.000	0.000	0.000	0.000	80	504	1165	1218	-0.616	Error	Error	460	705	0	0	487	731	0	0	0	0
3	20	9	""	"YIL108W"	14240	31980	100	1495	1510	240	213	239	113	100	100	0	1161	1182	196	255	271	92	100	100	0	0	0	0	0	0	0	0	0	0	0	0	0	0	0	0	0	0	0	1.415	1.399	1.402	1.406	1.225	1.427	0.886	0.000	0.000	0.000	0.000	0.000	0.000	0.000	0.000	0.000	0.000	0.000	0.000	0.000	0.000	80	512	2188	2224	0.501	Error	Error	1282	906	0	0	1297	927	0	0	0	0
3	21	9	"AYR1"	"YIL124W"	14430	31980	100	7031	6942	970	349	353	153	100	100	0	3261	3246	527	292	305	97	100	100	0	0	0	0	0	0	0	0	0	0	0	0	0	0	0	0	0	0	0	2.251	2.232	2.250	2.243	1.132	2.274	0.914	0.000	0.000	0.000	0.000	0.000	0.000	0.000	0.000	0.000	0.000	0.000	0.000	0.000	0.000	80	500	9651	9547	1.170	Error	Error	6682	2969	0	0	6593	2954	0	0	0	0
3	1	10	"SRO4"	"YIL140W"	10430	32160	110	1213	1262	311	71	77	30	100	100	0	1518	1559	354	119	130	74	100	100	0	0	0	0	0	0	0	0	0	0	0	0	0	0	0	0	0	0	0	0.816	0.827	0.829	0.826	1.219	0.834	0.894	0.000	0.000	0.000	0.000	0.000	0.000	0.000	0.000	0.000	0.000	0.000	0.000	0.000	0.000	80	599	2541	2631	-0.293	Error	Error	1142	1399	0	0	1191	1440	0	0	0	0
3	2	10	"UBP7"	"YIL156W"	10630	32160	110	4876	4939	1366	72	83	62	100	100	0	6006	6050	1698	122	146	172	100	100	0	0	0	0	0	0	0	0	0	0	0	0	0	0	0	0	0	0	0	0.816	0.821	0.810	0.831	1.303	0.794	0.917	0.000	0.000	0.000	0.000	0.000	0.000	0.000	0.000	0.000	0.000	0.000	0.000	0.000	0.000	80	567	10688	10795	-0.293	Error	Error	4804	5884	0	0	4867	5928	0	0	0	0
3	3	10	""	"YIL172C"	10830	32160	110	995	1059	254	71	88	94	100	100	0	1505	1574	411	121	162	235	100	100	0	0	0	0	0	0	0	0	0	0	0	0	0	0	0	0	0	0	0	0.668	0.680	0.674	0.685	1.199	0.666	0.909	0.000	0.000	0.000	0.000	0.000	0.000	0.000	0.000	0.000	0.000	0.000	0.000	0.000	0.000	80	567	2308	2441	-0.583	Error	Error	924	1384	0	0	988	1453	0	0	0	0
3	4	10	"BNA1"	"YJR025C"	11030	32160	110	8519	8113	2843	78	142	358	100	100	0	2137	2061	623	123	166	223	100	100	0	0	0	0	0	0	0	0	0	0	0	0	0	0	0	0	0	0	0	4.191	4.146	4.273	4.066	1.617	4.470	0.862	0.000	0.000	0.000	0.000	0.000	0.000	0.000	0.000	0.000	0.000	0.000	0.000	0.000	0.000	80	583	10455	9973	2.067	Error	Error	8441	2014	0	0	8035	1938	0	0	0	0
3	5	10	""	"YJR041C"	11250	32170	110	1416	1536	827	81	122	273	98	91	0	1649	1720	686	129	143	98	98	97	0	0	0	0	0	0	0	0	0	0	0	0	0	0	0	0	0	0	0	0.878	0.915	0.904	0.904	1.670	1.000	0.792	0.000	0.000	0.000	0.000	0.000	0.000	0.000	0.000	0.000	0.000	0.000	0.000	0.000	0.000	80	561	2855	3046	-0.187	Error	Error	1335	1520	0	0	1455	1591	0	0	0	0
3	6	10	"CDC8"	"YJR057W"	11440	32170	110	1708	1796	558	85	96	72	100	100	0	2854	3037	1000	139	148	51	100	100	0	0	0	0	0	0	0	0	0	0	0	0	0	0	0	0	0	0	0	0.598	0.590	0.585	0.601	1.309	0.570	0.907	0.000	0.000	0.000	0.000	0.000	0.000	0.000	0.000	0.000	0.000	0.000	0.000	0.000	0.000	80	566	4338	4609	-0.742	Error	Error	1623	2715	0	0	1711	2898	0	0	0	0
3	7	10	"OPI3"	"YJR073C"	11640	32170	110	9153	8721	2744	108	131	90	100	100	0	2137	2138	514	157	179	82	98	98	0	0	0	0	0	0	0	0	0	0	0	0	0	0	0	0	0	0	0	4.568	4.348	4.531	4.262	1.714	4.993	0.824	0.000	0.000	0.000	0.000	0.000	0.000	0.000	0.000	0.000	0.000	0.000	0.000	0.000	0.000	80	568	11025	10594	2.192	Error	Error	9045	1980	0	0	8613	1981	0	0	0	0
3	8	10	"GRR1"	"YJR090C"	11840	32170	100	1821	1686	620	115	136	77	100	98	0	3000	2886	978	165	194	145	100	98	0	0	0	0	0	0	0	0	0	0	0	0	0	0	0	0	0	0	0	0.602	0.577	0.572	0.564	1.358	0.563	0.890	0.000	0.000	0.000	0.000	0.000	0.000	0.000	0.000	0.000	0.000	0.000	0.000	0.000	0.000	80	506	4541	4292	-0.733	Error	Error	1706	2835	0	0	1571	2721	0	0	0	0
3	9	10	""	"YJR105W"	12040	32170	100	6533	5751	2160	118	131	80	100	100	0	10243	8978	3280	174	212	198	98	98	0	0	0	0	0	0	0	0	0	0	0	0	0	0	0	0	0	0	0	0.637	0.640	0.653	0.652	1.484	0.617	0.915	0.000	0.000	0.000	0.000	0.000	0.000	0.000	0.000	0.000	0.000	0.000	0.000	0.000	0.000	80	497	16484	14437	-0.650	Error	Error	6415	10069	0	0	5633	8804	0	0	0	0
3	10	10	""	"YJR027W"	12230	32170	100	19785	19207	6757	171	188	88	100	100	0	1320	1308	293	188	214	149	98	98	0	0	0	0	0	0	0	0	0	0	0	0	0	0	0	0	0	0	0	17.327	16.996	17.876	16.181	1.570	19.257	0.837	0.000	0.000	0.000	0.000	0.000	0.000	0.000	0.000	0.000	0.000	0.000	0.000	0.000	0.000	80	510	20746	20156	4.115	Error	Error	19614	1132	0	0	19036	1120	0	0	0	0
3	11	10	"POL32"	"YJR043C"	12450	32170	110	1202	1164	238	227	243	78	100	98	0	1314	1291	304	206	216	72	98	98	0	0	0	0	0	0	0	0	0	0	0	0	0	0	0	0	0	0	0	0.880	0.864	0.886	0.872	1.364	0.855	0.861	0.000	0.000	0.000	0.000	0.000	0.000	0.000	0.000	0.000	0.000	0.000	0.000	0.000	0.000	80	584	2083	2022	-0.184	Error	Error	975	1108	0	0	937	1085	0	0	0	0
3	12	10	"PTK2"	"YJR059W"	12640	32170	100	3840	3562	1096	182	188	69	100	100	0	3873	3826	1273	184	193	53	100	100	0	0	0	0	0	0	0	0	0	0	0	0	0	0	0	0	0	0	0	0.992	0.928	0.907	0.951	1.379	0.898	0.912	0.000	0.000	0.000	0.000	0.000	0.000	0.000	0.000	0.000	0.000	0.000	0.000	0.000	0.000	80	498	7347	7022	-0.012	Error	Error	3658	3689	0	0	3380	3642	0	0	0	0
3	13	10	"HOC1"	"YJR075W"	12840	32170	100	3859	3631	1253	175	183	56	98	98	0	5484	5235	1768	183	192	50	97	97	0	0	0	0	0	0	0	0	0	0	0	0	0	0	0	0	0	0	0	0.695	0.684	0.676	0.670	1.390	0.677	0.899	0.000	0.000	0.000	0.000	0.000	0.000	0.000	0.000	0.000	0.000	0.000	0.000	0.000	0.000	80	498	8985	8508	-0.525	Error	Error	3684	5301	0	0	3456	5052	0	0	0	0
3	14	10	"BUD4"	"YJR092W"	13030	32170	110	647	654	131	159	170	53	100	100	0	653	771	354	189	197	51	100	100	0	0	0	0	0	0	0	0	0	0	0	0	0	0	0	0	0	0	0	1.052	0.851	1.019	0.940	1.579	0.701	0.707	0.000	0.000	0.000	0.000	0.000	0.000	0.000	0.000	0.000	0.000	0.000	0.000	0.000	0.000	80	566	952	1077	0.073	Error	Error	488	464	0	0	495	582	0	0	0	0
3	15	10	""	"YJR107W"	13230	32170	110	1537	1461	297	164	171	55	100	100	0	1321	1423	542	197	209	65	98	98	0	0	0	0	0	0	0	0	0	0	0	0	0	0	0	0	0	0	0	1.222	1.058	1.242	1.088	1.593	0.985	0.732	0.000	0.000	0.000	0.000	0.000	0.000	0.000	0.000	0.000	0.000	0.000	0.000	0.000	0.000	80	557	2497	2523	0.289	Error	Error	1373	1124	0	0	1297	1226	0	0	0	0
3	16	10	""	"YJR029W"	13420	32170	110	24631	23000	6720	170	191	149	100	100	0	2122	2140	635	212	222	96	100	100	0	0	0	0	0	0	0	0	0	0	0	0	0	0	0	0	0	0	0	12.807	11.841	12.385	11.781	1.656	13.114	0.818	0.000	0.000	0.000	0.000	0.000	0.000	0.000	0.000	0.000	0.000	0.000	0.000	0.000	0.000	80	566	26371	24758	3.679	Error	Error	24461	1910	0	0	22830	1928	0	0	0	0
3	17	10	"SSC1"	"YJR045C"	13630	32170	110	4860	4329	1788	188	211	151	100	100	0	5507	5201	2279	223	261	266	100	98	0	0	0	0	0	0	0	0	0	0	0	0	0	0	0	0	0	0	0	0.884	0.832	0.795	0.852	1.586	0.783	0.892	0.000	0.000	0.000	0.000	0.000	0.000	0.000	0.000	0.000	0.000	0.000	0.000	0.000	0.000	80	594	9956	9119	-0.178	Error	Error	4672	5284	0	0	4141	4978	0	0	0	0
3	18	10	""	"YJR061W"	13840	32180	100	966	955	260	165	183	119	98	97	0	949	1023	383	232	262	215	96	92	0	0	0	0	0	0	0	0	0	0	0	0	0	0	0	0	0	0	0	1.117	0.999	1.193	1.031	1.713	0.907	0.644	0.000	0.000	0.000	0.000	0.000	0.000	0.000	0.000	0.000	0.000	0.000	0.000	0.000	0.000	80	512	1518	1581	0.160	Error	Error	801	717	0	0	790	791	0	0	0	0
3	19	10	"MIR1"	"YJR077C"	14030	32180	100	6063	5487	1864	173	179	52	100	100	0	4039	4040	1114	225	233	63	100	100	0	0	0	0	0	0	0	0	0	0	0	0	0	0	0	0	0	0	0	1.544	1.393	1.423	1.336	1.484	1.420	0.889	0.000	0.000	0.000	0.000	0.000	0.000	0.000	0.000	0.000	0.000	0.000	0.000	0.000	0.000	80	505	9704	9129	0.627	Error	Error	5890	3814	0	0	5314	3815	0	0	0	0
3	20	10	"IME1"	"YJR094C"	14240	32180	100	544	736	1315	153	156	37	100	100	0	1374	1404	348	200	204	47	100	100	0	0	0	0	0	0	0	0	0	0	0	0	0	0	0	0	0	0	0	0.333	0.484	0.320	0.353	1.764	1.816	0.089	0.000	0.000	0.000	0.000	0.000	0.000	0.000	0.000	0.000	0.000	0.000	0.000	0.000	0.000	80	504	1565	1787	-1.586	Error	Error	391	1174	0	0	583	1204	0	0	0	0
3	21	10	"CPA2"	"YJR109C"	14430	32180	100	1514	1472	294	162	171	49	100	100	0	2361	2397	571	207	216	55	100	100	0	0	0	0	0	0	0	0	0	0	0	0	0	0	0	0	0	0	0	0.628	0.598	0.603	0.615	1.426	0.575	0.886	0.000	0.000	0.000	0.000	0.000	0.000	0.000	0.000	0.000	0.000	0.000	0.000	0.000	0.000	80	511	3506	3500	-0.672	Error	Error	1352	2154	0	0	1310	2190	0	0	0	0
3	1	11	"GEA1"	"YJR031C"	10440	32370	100	1469	1454	314	70	75	28	100	100	0	1805	1795	438	119	126	34	100	100	0	0	0	0	0	0	0	0	0	0	0	0	0	0	0	0	0	0	0	0.830	0.826	0.862	0.837	1.316	0.816	0.885	0.000	0.000	0.000	0.000	0.000	0.000	0.000	0.000	0.000	0.000	0.000	0.000	0.000	0.000	80	518	3085	3060	-0.269	Error	Error	1399	1686	0	0	1384	1676	0	0	0	0
3	2	11	"ANB1"	"YJR047C"	10640	32370	100	1687	1999	1123	65	69	32	100	100	0	5322	6465	3887	116	123	55	100	100	0	0	0	0	0	0	0	0	0	0	0	0	0	0	0	0	0	0	0	0.312	0.305	0.318	0.314	1.371	0.288	0.900	0.000	0.000	0.000	0.000	0.000	0.000	0.000	0.000	0.000	0.000	0.000	0.000	0.000	0.000	80	512	6828	8283	-1.682	Error	Error	1622	5206	0	0	1934	6349	0	0	0	0
3	3	11	"RPA12"	"YJR063W"	10840	32370	100	1342	1461	544	66	69	29	100	100	0	3633	3832	1465	116	121	51	100	100	0	0	0	0	0	0	0	0	0	0	0	0	0	0	0	0	0	0	0	0.363	0.375	0.381	0.376	1.381	0.363	0.926	0.000	0.000	0.000	0.000	0.000	0.000	0.000	0.000	0.000	0.000	0.000	0.000	0.000	0.000	80	512	4793	5111	-1.463	Error	Error	1276	3517	0	0	1395	3716	0	0	0	0
3	4	11	""	"YJR079W"	11040	32370	100	3670	3327	1332	71	74	34	100	100	0	2981	2808	921	122	130	99	98	98	0	0	0	0	0	0	0	0	0	0	0	0	0	0	0	0	0	0	0	1.259	1.212	1.270	1.201	1.536	1.287	0.884	0.000	0.000	0.000	0.000	0.000	0.000	0.000	0.000	0.000	0.000	0.000	0.000	0.000	0.000	80	513	6458	5942	0.332	Error	Error	3599	2859	0	0	3256	2686	0	0	0	0
3	5	11	"SFC1"	"YJR095W"	11240	32370	100	1304	1218	386	78	81	22	100	100	0	3026	2963	845	135	137	32	100	100	0	0	0	0	0	0	0	0	0	0	0	0	0	0	0	0	0	0	0	0.424	0.403	0.402	0.395	1.389	0.402	0.903	0.000	0.000	0.000	0.000	0.000	0.000	0.000	0.000	0.000	0.000	0.000	0.000	0.000	0.000	80	507	4117	3968	-1.238	Error	Error	1226	2891	0	0	1140	2828	0	0	0	0
3	6	11	""	"YJR111C"	11440	32380	100	1432	1353	460	85	87	21	100	100	0	1400	1408	475	135	138	26	98	97	0	0	0	0	0	0	0	0	0	0	0	0	0	0	0	0	0	0	0	1.065	0.996	1.029	0.994	1.561	1.010	0.830	0.000	0.000	0.000	0.000	0.000	0.000	0.000	0.000	0.000	0.000	0.000	0.000	0.000	0.000	80	497	2612	2541	0.091	Error	Error	1347	1265	0	0	1268	1273	0	0	0	0
3	7	11	""	"YKR020W"	11630	32370	100	958	934	237	85	89	31	100	100	0	1101	1068	266	136	144	54	100	100	0	0	0	0	0	0	0	0	0	0	0	0	0	0	0	0	0	0	0	0.905	0.911	0.876	0.912	1.336	0.891	0.902	0.000	0.000	0.000	0.000	0.000	0.000	0.000	0.000	0.000	0.000	0.000	0.000	0.000	0.000	80	497	1838	1781	-0.145	Error	Error	873	965	0	0	849	932	0	0	0	0
3	8	11	"CAF4"	"YKR036C"	11830	32370	100	567	585	133	95	98	29	100	100	0	675	721	230	147	155	51	100	100	0	0	0	0	0	0	0	0	0	0	0	0	0	0	0	0	0	0	0	0.894	0.854	0.913	0.884	1.479	0.797	0.781	0.000	0.000	0.000	0.000	0.000	0.000	0.000	0.000	0.000	0.000	0.000	0.000	0.000	0.000	80	514	1000	1064	-0.162	Error	Error	472	528	0	0	490	574	0	0	0	0
3	9	11	"MRS4"	"YKR052C"	12040	32370	100	1213	1188	398	92	96	26	100	100	0	972	948	285	151	155	34	100	98	0	0	0	0	0	0	0	0	0	0	0	0	0	0	0	0	0	0	0	1.365	1.375	1.393	1.378	1.638	1.454	0.852	0.000	0.000	0.000	0.000	0.000	0.000	0.000	0.000	0.000	0.000	0.000	0.000	0.000	0.000	80	505	1942	1893	0.449	Error	Error	1121	821	0	0	1096	797	0	0	0	0
3	10	11	"BET3"	"YKR068C"	12230	32370	110	4361	4063	1197	114	127	52	100	100	0	3591	3393	1184	167	175	52	100	100	0	0	0	0	0	0	0	0	0	0	0	0	0	0	0	0	0	0	0	1.240	1.224	1.244	1.274	1.340	1.172	0.910	0.000	0.000	0.000	0.000	0.000	0.000	0.000	0.000	0.000	0.000	0.000	0.000	0.000	0.000	80	567	7671	7175	0.311	Error	Error	4247	3424	0	0	3949	3226	0	0	0	0
3	11	11	"HBS1"	"YKR084C"	12440	32380	100	869	888	349	148	172	83	96	93	0	1214	1310	583	200	209	62	95	95	0	0	0	0	0	0	0	0	0	0	0	0	0	0	0	0	0	0	0	0.711	0.667	0.680	0.664	1.385	0.639	0.856	0.000	0.000	0.000	0.000	0.000	0.000	0.000	0.000	0.000	0.000	0.000	0.000	0.000	0.000	80	504	1735	1850	-0.492	Error	Error	721	1014	0	0	740	1110	0	0	0	0
3	12	11	""	"YKR100C"	12630	32370	100	1184	1226	501	155	160	51	97	97	0	982	1027	487	208	214	50	96	93	0	0	0	0	0	0	0	0	0	0	0	0	0	0	0	0	0	0	0	1.329	1.308	1.373	1.391	1.552	1.206	0.867	0.000	0.000	0.000	0.000	0.000	0.000	0.000	0.000	0.000	0.000	0.000	0.000	0.000	0.000	80	487	1803	1890	0.411	Error	Error	1029	774	0	0	1071	819	0	0	0	0
3	13	11	""	"YKR022C"	12830	32370	110	1702	1673	383	147	158	56	100	100	0	1253	1267	335	195	203	57	100	100	0	0	0	0	0	0	0	0	0	0	0	0	0	0	0	0	0	0	0	1.470	1.424	1.507	1.444	1.463	1.409	0.840	0.000	0.000	0.000	0.000	0.000	0.000	0.000	0.000	0.000	0.000	0.000	0.000	0.000	0.000	80	578	2613	2598	0.556	Error	Error	1555	1058	0	0	1526	1072	0	0	0	0
3	14	11	""	"YKR038C"	13030	32380	100	1696	1664	292	185	208	93	100	100	0	2425	2311	469	221	248	99	100	100	0	0	0	0	0	0	0	0	0	0	0	0	0	0	0	0	0	0	0	0.686	0.708	0.723	0.714	1.243	0.673	0.894	0.000	0.000	0.000	0.000	0.000	0.000	0.000	0.000	0.000	0.000	0.000	0.000	0.000	0.000	80	521	3715	3569	-0.545	Error	Error	1511	2204	0	0	1479	2090	0	0	0	0
3	15	11	"DYN1"	"YKR054C"	13240	32380	100	481	511	138	224	244	92	98	81	0	550	728	439	261	280	94	98	83	0	0	0	0	0	0	0	0	0	0	0	0	0	0	0	0	0	0	0	0.889	0.615	0.825	0.735	1.874	0.413	0.582	0.000	0.000	0.000	0.000	0.000	0.000	0.000	0.000	0.000	0.000	0.000	0.000	0.000	0.000	80	520	546	754	-0.169	Error	Error	257	289	0	0	287	467	0	0	0	0
3	16	11	""	"YKR070W"	13440	32380	100	2501	2355	624	165	172	64	100	100	0	2593	2596	521	208	214	77	100	100	0	0	0	0	0	0	0	0	0	0	0	0	0	0	0	0	0	0	0	0.979	0.917	0.961	0.890	1.338	0.931	0.898	0.000	0.000	0.000	0.000	0.000	0.000	0.000	0.000	0.000	0.000	0.000	0.000	0.000	0.000	80	506	4721	4578	-0.030	Error	Error	2336	2385	0	0	2190	2388	0	0	0	0
3	17	11	"PRP16"	"YKR086W"	13630	32380	100	1896	1910	416	174	182	57	100	100	0	1561	1566	339	243	260	97	100	100	0	0	0	0	0	0	0	0	0	0	0	0	0	0	0	0	0	0	0	1.307	1.312	1.365	1.317	1.401	1.300	0.847	0.000	0.000	0.000	0.000	0.000	0.000	0.000	0.000	0.000	0.000	0.000	0.000	0.000	0.000	80	513	3040	3059	0.386	Error	Error	1722	1318	0	0	1736	1323	0	0	0	0
3	18	11	"FLO10"	"YKR102W"	13840	32380	100	485	542	169	187	196	59	100	100	0	1321	1471	621	271	302	113	100	100	0	0	0	0	0	0	0	0	0	0	0	0	0	0	0	0	0	0	0	0.284	0.296	0.292	0.303	1.397	0.273	0.828	0.000	0.000	0.000	0.000	0.000	0.000	0.000	0.000	0.000	0.000	0.000	0.000	0.000	0.000	80	513	1348	1555	-1.817	Error	Error	298	1050	0	0	355	1200	0	0	0	0
3	19	11	"DBP7"	"YKR024C"	14040	32380	100	962	954	200	171	174	41	100	100	0	1512	1561	402	211	217	52	98	98	0	0	0	0	0	0	0	0	0	0	0	0	0	0	0	0	0	0	0	0.608	0.580	0.607	0.601	1.593	0.535	0.830	0.000	0.000	0.000	0.000	0.000	0.000	0.000	0.000	0.000	0.000	0.000	0.000	0.000	0.000	80	506	2092	2133	-0.718	Error	Error	791	1301	0	0	783	1350	0	0	0	0
3	20	11	""	"YKR040C"	14240	32380	100	1502	1505	342	149	152	39	100	100	0	1781	1806	413	202	207	49	100	100	0	0	0	0	0	0	0	0	0	0	0	0	0	0	0	0	0	0	0	0.857	0.845	0.832	0.847	1.232	0.821	0.894	0.000	0.000	0.000	0.000	0.000	0.000	0.000	0.000	0.000	0.000	0.000	0.000	0.000	0.000	80	505	2932	2960	-0.223	Error	Error	1353	1579	0	0	1356	1604	0	0	0	0
3	21	11	"RNC1"	"YKR056W"	14440	32380	110	1072	1076	173	168	174	48	100	100	0	2012	2129	558	214	222	56	100	100	0	0	0	0	0	0	0	0	0	0	0	0	0	0	0	0	0	0	0	0.503	0.474	0.464	0.485	1.260	0.441	0.885	0.000	0.000	0.000	0.000	0.000	0.000	0.000	0.000	0.000	0.000	0.000	0.000	0.000	0.000	80	599	2702	2823	-0.992	Error	Error	904	1798	0	0	908	1915	0	0	0	0
3	1	12	"SIS2"	"YKR072C"	10430	32560	110	2022	1952	608	66	70	28	100	100	0	2470	2386	631	116	124	47	100	100	0	0	0	0	0	0	0	0	0	0	0	0	0	0	0	0	0	0	0	0.831	0.831	0.806	0.808	1.354	0.813	0.907	0.000	0.000	0.000	0.000	0.000	0.000	0.000	0.000	0.000	0.000	0.000	0.000	0.000	0.000	80	597	4310	4156	-0.267	Error	Error	1956	2354	0	0	1886	2270	0	0	0	0
3	2	12	""	"YKR088C"	10640	32570	100	2774	2463	956	71	73	28	100	100	0	3109	2850	1077	120	125	37	100	100	0	0	0	0	0	0	0	0	0	0	0	0	0	0	0	0	0	0	0	0.904	0.876	0.874	0.874	1.369	0.849	0.917	0.000	0.000	0.000	0.000	0.000	0.000	0.000	0.000	0.000	0.000	0.000	0.000	0.000	0.000	80	502	5692	5122	-0.145	Error	Error	2703	2989	0	0	2392	2730	0	0	0	0
3	3	12	""	"YKR104W"	10840	32570	100	326	333	95	73	76	22	100	100	0	415	515	323	122	123	20	100	100	0	0	0	0	0	0	0	0	0	0	0	0	0	0	0	0	0	0	0	0.863	0.662	0.859	0.763	1.774	0.451	0.632	0.000	0.000	0.000	0.000	0.000	0.000	0.000	0.000	0.000	0.000	0.000	0.000	0.000	0.000	80	497	546	653	-0.212	Error	Error	253	293	0	0	260	393	0	0	0	0
3	4	12	"GCN3"	"YKR026C"	11030	32570	100	1675	1718	398	76	83	40	100	100	0	3496	3460	781	130	147	109	100	100	0	0	0	0	0	0	0	0	0	0	0	0	0	0	0	0	0	0	0	0.475	0.493	0.490	0.492	1.182	0.469	0.909	0.000	0.000	0.000	0.000	0.000	0.000	0.000	0.000	0.000	0.000	0.000	0.000	0.000	0.000	80	497	4965	4972	-1.074	Error	Error	1599	3366	0	0	1642	3330	0	0	0	0
3	5	12	"UTH1"	"YKR042W"	11230	32570	110	4360	4682	1319	91	156	450	100	100	0	5066	5231	1833	149	282	907	100	100	0	0	0	0	0	0	0	0	0	0	0	0	0	0	0	0	0	0	0	0.868	0.903	0.896	0.925	1.235	0.830	0.904	0.000	0.000	0.000	0.000	0.000	0.000	0.000	0.000	0.000	0.000	0.000	0.000	0.000	0.000	80	568	9186	9673	-0.204	Error	Error	4269	4917	0	0	4591	5082	0	0	0	0
3	6	12	"GLG1"	"YKR058W"	11430	32570	100	1330	1296	207	93	152	425	100	93	0	1383	1368	250	144	261	836	95	3	0	0	0	0	0	0	0	0	0	0	0	0	0	0	0	0	0	0	0	0.998	0.983	0.989	0.991	1.185	0.916	0.875	0.000	0.000	0.000	0.000	0.000	0.000	0.000	0.000	0.000	0.000	0.000	0.000	0.000	0.000	80	496	2476	2427	-0.002	Error	Error	1237	1239	0	0	1203	1224	0	0	0	0
3	7	12	""	"YKR074W"	11630	32570	100	5095	4817	1305	88	105	112	100	100	0	4033	3817	1222	140	167	177	98	98	0	0	0	0	0	0	0	0	0	0	0	0	0	0	0	0	0	0	0	1.286	1.286	1.259	1.354	1.543	1.222	0.924	0.000	0.000	0.000	0.000	0.000	0.000	0.000	0.000	0.000	0.000	0.000	0.000	0.000	0.000	80	513	8900	8406	0.363	Error	Error	5007	3893	0	0	4729	3677	0	0	0	0
3	8	12	""	"YKR090W"	11840	32570	100	1247	1241	276	95	108	94	100	100	0	1589	1620	333	152	173	147	100	98	0	0	0	0	0	0	0	0	0	0	0	0	0	0	0	0	0	0	0	0.802	0.781	0.813	0.781	1.326	0.784	0.881	0.000	0.000	0.000	0.000	0.000	0.000	0.000	0.000	0.000	0.000	0.000	0.000	0.000	0.000	80	505	2589	2614	-0.319	Error	Error	1152	1437	0	0	1146	1468	0	0	0	0
3	9	12	""	"YKR106W"	12030	32570	110	4515	4477	584	99	102	26	100	100	0	6347	6398	1315	159	166	41	100	100	0	0	0	0	0	0	0	0	0	0	0	0	0	0	0	0	0	0	0	0.714	0.702	0.681	0.713	1.205	0.660	0.929	0.000	0.000	0.000	0.000	0.000	0.000	0.000	0.000	0.000	0.000	0.000	0.000	0.000	0.000	80	566	10604	10617	-0.487	Error	Error	4416	6188	0	0	4378	6239	0	0	0	0
3	10	12	""	"YLR231C"	12240	32570	110	1391	1449	363	112	119	55	100	100	0	1900	1867	399	175	191	128	100	100	0	0	0	0	0	0	0	0	0	0	0	0	0	0	0	0	0	0	0	0.741	0.790	0.786	0.788	1.227	0.776	0.926	0.000	0.000	0.000	0.000	0.000	0.000	0.000	0.000	0.000	0.000	0.000	0.000	0.000	0.000	80	566	3004	3029	-0.432	Error	Error	1279	1725	0	0	1337	1692	0	0	0	0
3	11	12	""	"YLR247C"	12430	32570	100	4592	4570	602	141	173	122	100	100	0	5574	5728	1325	228	323	434	100	100	0	0	0	0	0	0	0	0	0	0	0	0	0	0	0	0	0	0	0	0.833	0.805	0.802	0.824	1.217	0.733	0.917	0.000	0.000	0.000	0.000	0.000	0.000	0.000	0.000	0.000	0.000	0.000	0.000	0.000	0.000	80	479	9797	9929	-0.264	Error	Error	4451	5346	0	0	4429	5500	0	0	0	0
3	12	12	"RED1"	"YLR263W"	12640	32580	140	415	385	123	158	189	109	79	60	0	572	542	151	250	323	340	44	0	0	0	0	0	0	0	0	0	0	0	0	0	0	0	0	0	0	0	0	0.798	0.777	0.787	0.762	1.848	0.378	0.554	0.000	0.000	0.000	0.000	0.000	0.000	0.000	0.000	0.000	0.000	0.000	0.000	0.000	0.000	156	816	579	519	-0.325	Error	Error	257	322	0	0	227	292	0	0	0	0
3	13	12	""	"YLR279W"	12850	32580	100	648	645	144	128	135	40	100	100	0	715	721	190	195	205	54	97	96	0	0	0	0	0	0	0	0	0	0	0	0	0	0	0	0	0	0	0	1.000	0.983	1.040	1.021	1.470	0.939	0.811	0.000	0.000	0.000	0.000	0.000	0.000	0.000	0.000	0.000	0.000	0.000	0.000	0.000	0.000	80	487	1040	1043	0.000	Error	Error	520	520	0	0	517	526	0	0	0	0
3	14	12	""	"YLR294C"	13030	32580	110	13503	12800	3558	175	317	604	100	100	0	7764	7373	2441	214	348	714	100	97	0	0	0	0	0	0	0	0	0	0	0	0	0	0	0	0	0	0	0	1.765	1.764	1.717	1.837	1.317	1.724	0.936	0.000	0.000	0.000	0.000	0.000	0.000	0.000	0.000	0.000	0.000	0.000	0.000	0.000	0.000	80	554	20878	19784	0.820	Error	Error	13328	7550	0	0	12625	7159	0	0	0	0
3	15	12	"CDC25"	"YLR310C"	13240	32580	100	953	1012	241	290	394	562	72	7	0	1098	1233	362	287	395	664	78	16	0	0	0	0	0	0	0	0	0	0	0	0	0	0	0	0	0	0	0	0.818	0.763	0.768	0.780	1.367	0.743	0.808	0.000	0.000	0.000	0.000	0.000	0.000	0.000	0.000	0.000	0.000	0.000	0.000	0.000	0.000	80	504	1474	1668	-0.291	Error	Error	663	811	0	0	722	946	0	0	0	0
3	16	12	"EST1"	"YLR233C"	13430	32580	110	788	912	319	213	230	88	100	100	0	820	947	329	244	256	94	100	98	0	0	0	0	0	0	0	0	0	0	0	0	0	0	0	0	0	0	0	0.998	0.994	0.974	1.007	1.311	0.964	0.844	0.000	0.000	0.000	0.000	0.000	0.000	0.000	0.000	0.000	0.000	0.000	0.000	0.000	0.000	80	566	1151	1402	-0.003	Error	Error	575	576	0	0	699	703	0	0	0	0
3	17	12	"YEF3"	"YLR249W"	13640	32580	110	8650	8517	1203	217	244	126	100	100	0	30207	29765	5298	318	526	774	100	100	0	0	0	0	0	0	0	0	0	0	0	0	0	0	0	0	0	0	0	0.282	0.282	0.285	0.284	1.151	0.277	0.945	0.000	0.000	0.000	0.000	0.000	0.000	0.000	0.000	0.000	0.000	0.000	0.000	0.000	0.000	80	566	38322	37747	-1.825	Error	Error	8433	29889	0	0	8300	29447	0	0	0	0
3	18	12	""	"YLR265C"	13830	32580	110	2185	2360	701	224	249	126	100	100	0	753	742	196	348	522	777	1	0	0	0	0	0	0	0	0	0	0	0	0	0	0	0	0	0	0	0	0	4.842	5.421	5.387	5.520	1.476	6.988	0.201	0.000	0.000	0.000	0.000	0.000	0.000	0.000	0.000	0.000	0.000	0.000	0.000	0.000	0.000	80	558	2366	2530	2.276	Error	Error	1961	405	0	0	2136	394	0	0	0	0
3	19	12	""	"YLR281C"	14030	32580	110	590	597	122	172	181	59	100	98	0	873	840	212	202	212	60	100	100	0	0	0	0	0	0	0	0	0	0	0	0	0	0	0	0	0	0	0	0.623	0.666	0.648	0.681	1.422	0.626	0.835	0.000	0.000	0.000	0.000	0.000	0.000	0.000	0.000	0.000	0.000	0.000	0.000	0.000	0.000	80	568	1089	1063	-0.683	Error	Error	418	671	0	0	425	638	0	0	0	0
3	20	12	""	"YLR296W"	14230	32580	110	411	396	101	140	146	42	95	91	0	476	446	134	192	198	51	86	81	0	0	0	0	0	0	0	0	0	0	0	0	0	0	0	0	0	0	0	0.954	1.008	0.969	1.098	2.296	0.892	0.755	0.000	0.000	0.000	0.000	0.000	0.000	0.000	0.000	0.000	0.000	0.000	0.000	0.000	0.000	80	584	555	510	-0.068	Error	Error	271	284	0	0	256	254	0	0	0	0
3	21	12	""	"YLR312C"	14450	32590	110	871	889	169	188	196	66	100	100	0	468	462	71	216	222	54	100	96	0	0	0	0	0	0	0	0	0	0	0	0	0	0	0	0	0	0	0	2.710	2.850	2.737	2.900	1.393	2.776	0.732	0.000	0.000	0.000	0.000	0.000	0.000	0.000	0.000	0.000	0.000	0.000	0.000	0.000	0.000	80	597	935	947	1.438	Error	Error	683	252	0	0	701	246	0	0	0	0
3	1	13	""	"YLR235C"	10430	32770	110	1839	1662	704	65	75	71	100	98	0	2205	1970	911	116	134	145	93	88	0	0	0	0	0	0	0	0	0	0	0	0	0	0	0	0	0	0	0	0.849	0.861	0.868	0.957	1.556	0.830	0.911	0.000	0.000	0.000	0.000	0.000	0.000	0.000	0.000	0.000	0.000	0.000	0.000	0.000	0.000	80	584	3863	3451	-0.236	Error	Error	1774	2089	0	0	1597	1854	0	0	0	0
3	2	13	""	"YLR251W"	10630	32770	120	2395	2324	756	74	80	61	100	99	0	800	763	286	119	133	135	92	87	0	0	0	0	0	0	0	0	0	0	0	0	0	0	0	0	0	0	0	3.408	3.494	3.551	3.840	1.647	3.424	0.813	0.000	0.000	0.000	0.000	0.000	0.000	0.000	0.000	0.000	0.000	0.000	0.000	0.000	0.000	120	636	3002	2894	1.769	Error	Error	2321	681	0	0	2250	644	0	0	0	0
3	3	13	"BOP2"	"YLR267W"	10830	32770	110	1122	1186	432	83	95	73	100	100	0	1908	1982	860	127	160	262	98	95	0	0	0	0	0	0	0	0	0	0	0	0	0	0	0	0	0	0	0	0.583	0.595	0.603	0.626	1.316	0.555	0.881	0.000	0.000	0.000	0.000	0.000	0.000	0.000	0.000	0.000	0.000	0.000	0.000	0.000	0.000	80	554	2820	2958	-0.777	Error	Error	1039	1781	0	0	1103	1855	0	0	0	0
3	4	13	""	"YLR283W"	11030	32770	110	975	994	263	82	98	89	100	100	0	1136	1191	386	130	176	281	100	93	0	0	0	0	0	0	0	0	0	0	0	0	0	0	0	0	0	0	0	0.888	0.860	0.881	0.884	1.288	0.823	0.907	0.000	0.000	0.000	0.000	0.000	0.000	0.000	0.000	0.000	0.000	0.000	0.000	0.000	0.000	80	558	1899	1973	-0.172	Error	Error	893	1006	0	0	912	1061	0	0	0	0
3	5	13	"YHC1"	"YLR298C"	11220	32770	110	1219	1263	267	92	115	123	100	100	0	881	914	209	137	175	227	98	93	0	0	0	0	0	0	0	0	0	0	0	0	0	0	0	0	0	0	0	1.515	1.507	1.490	1.529	1.257	1.482	0.904	0.000	0.000	0.000	0.000	0.000	0.000	0.000	0.000	0.000	0.000	0.000	0.000	0.000	0.000	80	566	1871	1948	0.599	Error	Error	1127	744	0	0	1171	777	0	0	0	0
3	6	13	"CDC3"	"YLR314C"	11430	32770	110	2211	2274	446	96	131	203	100	100	0	2823	2806	580	142	200	365	100	100	0	0	0	0	0	0	0	0	0	0	0	0	0	0	0	0	0	0	0	0.789	0.818	0.803	0.821	1.189	0.794	0.933	0.000	0.000	0.000	0.000	0.000	0.000	0.000	0.000	0.000	0.000	0.000	0.000	0.000	0.000	80	584	4796	4842	-0.342	Error	Error	2115	2681	0	0	2178	2664	0	0	0	0
3	7	13	"THI7"	"YLR237W"	11640	32770	110	1075	1083	235	94	113	150	100	100	0	6980	7089	1471	151	214	380	100	100	0	0	0	0	0	0	0	0	0	0	0	0	0	0	0	0	0	0	0	0.144	0.143	0.144	0.142	1.167	0.144	0.895	0.000	0.000	0.000	0.000	0.000	0.000	0.000	0.000	0.000	0.000	0.000	0.000	0.000	0.000	80	584	7810	7927	-2.799	Error	Error	981	6829	0	0	989	6938	0	0	0	0
3	8	13	""	"YLR253W"	11840	32770	110	1476	1485	315	97	112	105	100	100	0	2140	2239	442	169	215	291	100	100	0	0	0	0	0	0	0	0	0	0	0	0	0	0	0	0	0	0	0	0.700	0.671	0.649	0.667	1.193	0.659	0.915	0.000	0.000	0.000	0.000	0.000	0.000	0.000	0.000	0.000	0.000	0.000	0.000	0.000	0.000	80	568	3350	3458	-0.515	Error	Error	1379	1971	0	0	1388	2070	0	0	0	0
3	9	13	""	"YLR269C"	12040	32770	110	2658	2445	1080	109	132	144	97	95	0	2612	2346	1128	181	222	263	92	82	0	0	0	0	0	0	0	0	0	0	0	0	0	0	0	0	0	0	0	1.049	1.079	1.087	1.168	1.450	1.024	0.922	0.000	0.000	0.000	0.000	0.000	0.000	0.000	0.000	0.000	0.000	0.000	0.000	0.000	0.000	80	576	4980	4501	0.068	Error	Error	2549	2431	0	0	2336	2165	0	0	0	0
3	10	13	""	"YLR285W"	12240	32770	110	1071	1150	383	122	138	114	100	100	0	2601	2822	948	198	246	277	100	98	0	0	0	0	0	0	0	0	0	0	0	0	0	0	0	0	0	0	0	0.395	0.392	0.388	0.393	1.163	0.388	0.924	0.000	0.000	0.000	0.000	0.000	0.000	0.000	0.000	0.000	0.000	0.000	0.000	0.000	0.000	80	576	3352	3652	-1.340	Error	Error	949	2403	0	0	1028	2624	0	0	0	0
3	11	13	"EXG1"	"YLR300W"	12440	32770	110	7955	7979	1008	178	243	378	100	100	0	12809	12952	2127	296	470	1105	100	100	0	0	0	0	0	0	0	0	0	0	0	0	0	0	0	0	0	0	0	0.622	0.616	0.609	0.620	1.152	0.597	0.938	0.000	0.000	0.000	0.000	0.000	0.000	0.000	0.000	0.000	0.000	0.000	0.000	0.000	0.000	80	567	20290	20457	-0.686	Error	Error	7777	12513	0	0	7801	12656	0	0	0	0
3	12	13	"TAD3"	"YLR316C"	12630	32770	110	708	718	142	199	267	391	80	3	0	834	842	211	290	476	1135	2	0	0	0	0	0	0	0	0	0	0	0	0	0	0	0	0	0	0	0	0	0.936	0.940	0.938	1.017	1.712	0.888	0.781	0.000	0.000	0.000	0.000	0.000	0.000	0.000	0.000	0.000	0.000	0.000	0.000	0.000	0.000	80	525	1053	1071	-0.096	Error	Error	509	544	0	0	519	552	0	0	0	0
3	13	13	"MVP1"	"YMR004W"	12830	32780	100	1550	1574	332	190	211	99	100	100	0	1375	1441	391	242	262	115	100	100	0	0	0	0	0	0	0	0	0	0	0	0	0	0	0	0	0	0	0	1.200	1.154	1.270	1.175	1.433	1.156	0.801	0.000	0.000	0.000	0.000	0.000	0.000	0.000	0.000	0.000	0.000	0.000	0.000	0.000	0.000	80	507	2493	2583	0.263	Error	Error	1360	1133	0	0	1384	1199	0	0	0	0
3	14	13	"FMS1"	"YMR020W"	13030	32780	100	3303	3040	917	197	205	66	100	100	0	2108	2040	434	228	236	61	98	98	0	0	0	0	0	0	0	0	0	0	0	0	0	0	0	0	0	0	0	1.652	1.569	1.639	1.561	1.729	1.620	0.897	0.000	0.000	0.000	0.000	0.000	0.000	0.000	0.000	0.000	0.000	0.000	0.000	0.000	0.000	80	512	4986	4655	0.724	Error	Error	3106	1880	0	0	2843	1812	0	0	0	0
3	15	13	"IMP2"	"YMR035W"	13240	32780	100	1657	1581	377	221	231	66	100	98	0	1658	1607	363	257	263	63	97	97	0	0	0	0	0	0	0	0	0	0	0	0	0	0	0	0	0	0	0	1.025	1.007	1.030	1.030	1.631	1.022	0.872	0.000	0.000	0.000	0.000	0.000	0.000	0.000	0.000	0.000	0.000	0.000	0.000	0.000	0.000	80	505	2837	2710	0.036	Error	Error	1436	1401	0	0	1360	1350	0	0	0	0
3	16	13	""	"YMR051C"	13430	32780	100	50536	45006	15321	229	241	81	100	100	0	2079	2048	356	264	268	74	100	100	0	0	0	0	0	0	0	0	0	0	0	0	0	0	0	0	0	0	0	27.717	25.099	27.304	23.289	1.677	29.237	0.821	0.000	0.000	0.000	0.000	0.000	0.000	0.000	0.000	0.000	0.000	0.000	0.000	0.000	0.000	80	497	52122	46561	4.793	Error	Error	50307	1815	0	0	44777	1784	0	0	0	0
3	17	13	"SOV1"	"YMR066W"	13630	32780	100	1003	1007	218	242	247	75	100	100	0	929	986	299	304	352	183	96	91	0	0	0	0	0	0	0	0	0	0	0	0	0	0	0	0	0	0	0	1.218	1.122	1.212	1.161	1.681	1.069	0.690	0.000	0.000	0.000	0.000	0.000	0.000	0.000	0.000	0.000	0.000	0.000	0.000	0.000	0.000	80	514	1386	1447	0.284	Error	Error	761	625	0	0	765	682	0	0	0	0
3	18	13	"ISF1"	"YMR081C"	13840	32780	110	1036	1007	196	261	297	139	100	98	0	1530	1551	309	347	383	168	100	100	0	0	0	0	0	0	0	0	0	0	0	0	0	0	0	0	0	0	0	0.655	0.620	0.645	0.616	1.278	0.602	0.865	0.000	0.000	0.000	0.000	0.000	0.000	0.000	0.000	0.000	0.000	0.000	0.000	0.000	0.000	80	576	1958	1950	-0.610	Error	Error	775	1183	0	0	746	1204	0	0	0	0
3	19	13	"PLB2"	"YMR006C"	14040	32780	100	1426	1451	317	257	284	128	100	100	0	4535	4826	1599	302	332	142	100	100	0	0	0	0	0	0	0	0	0	0	0	0	0	0	0	0	0	0	0	0.276	0.264	0.273	0.271	1.284	0.237	0.888	0.000	0.000	0.000	0.000	0.000	0.000	0.000	0.000	0.000	0.000	0.000	0.000	0.000	0.000	80	479	5402	5718	-1.856	Error	Error	1169	4233	0	0	1194	4524	0	0	0	0
3	20	13	"QRI8"	"YMR022W"	14230	32780	110	3279	3305	633	216	222	76	100	100	0	3869	3923	673	312	324	130	100	100	0	0	0	0	0	0	0	0	0	0	0	0	0	0	0	0	0	0	0	0.861	0.855	0.844	0.852	1.163	0.845	0.915	0.000	0.000	0.000	0.000	0.000	0.000	0.000	0.000	0.000	0.000	0.000	0.000	0.000	0.000	80	566	6620	6700	-0.216	Error	Error	3063	3557	0	0	3089	3611	0	0	0	0
3	21	13	"MSN2"	"YMR037C"	14440	32780	110	899	938	163	201	207	62	100	100	0	1635	1777	563	304	336	137	98	98	0	0	0	0	0	0	0	0	0	0	0	0	0	0	0	0	0	0	0	0.524	0.500	0.543	0.533	1.609	0.441	0.817	0.000	0.000	0.000	0.000	0.000	0.000	0.000	0.000	0.000	0.000	0.000	0.000	0.000	0.000	80	597	2029	2210	-0.931	Error	Error	698	1331	0	0	737	1473	0	0	0	0
3	1	14	"FAR3"	"YMR052W"	10430	32970	100	1104	1108	222	66	69	33	100	100	0	810	822	214	116	120	37	100	100	0	0	0	0	0	0	0	0	0	0	0	0	0	0	0	0	0	0	0	1.496	1.476	1.573	1.505	1.310	1.470	0.855	0.000	0.000	0.000	0.000	0.000	0.000	0.000	0.000	0.000	0.000	0.000	0.000	0.000	0.000	80	511	1732	1748	0.581	Error	Error	1038	694	0	0	1042	706	0	0	0	0
3	2	14	""	"YMR068W"	10630	32970	100	1018	1007	195	72	74	22	100	100	0	1125	1172	277	121	124	27	100	100	0	0	0	0	0	0	0	0	0	0	0	0	0	0	0	0	0	0	0	0.942	0.890	0.971	0.893	1.369	0.875	0.833	0.000	0.000	0.000	0.000	0.000	0.000	0.000	0.000	0.000	0.000	0.000	0.000	0.000	0.000	80	495	1950	1986	-0.086	Error	Error	946	1004	0	0	935	1051	0	0	0	0
3	3	14	"ADH3"	"YMR083W"	10830	32970	100	9464	9253	1926	76	85	48	100	100	0	13937	13441	3172	129	156	188	100	100	0	0	0	0	0	0	0	0	0	0	0	0	0	0	0	0	0	0	0	0.680	0.689	0.689	0.697	1.204	0.650	0.930	0.000	0.000	0.000	0.000	0.000	0.000	0.000	0.000	0.000	0.000	0.000	0.000	0.000	0.000	80	505	23196	22489	-0.557	Error	Error	9388	13808	0	0	9177	13312	0	0	0	0
3	4	14	"PLB1"	"YMR008C"	11030	32970	110	14467	14989	3628	82	94	61	100	100	0	6973	6921	1097	131	161	188	100	100	0	0	0	0	0	0	0	0	0	0	0	0	0	0	0	0	0	0	0	2.102	2.195	2.122	2.159	1.248	2.337	0.908	0.000	0.000	0.000	0.000	0.000	0.000	0.000	0.000	0.000	0.000	0.000	0.000	0.000	0.000	80	568	21227	21697	1.072	Error	Error	14385	6842	0	0	14907	6790	0	0	0	0
3	5	14	"MRPL3"	"YMR024W"	11230	32970	110	3016	3080	550	92	124	196	100	100	0	4265	4390	846	139	220	478	100	100	0	0	0	0	0	0	0	0	0	0	0	0	0	0	0	0	0	0	0	0.709	0.703	0.686	0.704	1.136	0.685	0.932	0.000	0.000	0.000	0.000	0.000	0.000	0.000	0.000	0.000	0.000	0.000	0.000	0.000	0.000	80	568	7050	7239	-0.497	Error	Error	2924	4126	0	0	2988	4251	0	0	0	0
3	6	14	"SUB1"	"YMR039C"	11430	32970	110	3189	3230	882	93	162	308	100	100	0	2570	2626	780	143	271	563	100	98	0	0	0	0	0	0	0	0	0	0	0	0	0	0	0	0	0	0	0	1.276	1.263	1.189	1.282	1.278	1.224	0.912	0.000	0.000	0.000	0.000	0.000	0.000	0.000	0.000	0.000	0.000	0.000	0.000	0.000	0.000	80	577	5523	5620	0.351	Error	Error	3096	2427	0	0	3137	2483	0	0	0	0
3	7	14	"STV1"	"YMR054W"	11640	32980	110	2142	2257	841	93	136	248	100	97	0	3905	3963	1476	145	204	323	100	98	0	0	0	0	0	0	0	0	0	0	0	0	0	0	0	0	0	0	0	0.545	0.567	0.566	0.569	1.288	0.560	0.928	0.000	0.000	0.000	0.000	0.000	0.000	0.000	0.000	0.000	0.000	0.000	0.000	0.000	0.000	80	547	5809	5982	-0.876	Error	Error	2049	3760	0	0	2164	3818	0	0	0	0
3	8	14	"MOT3"	"YMR070W"	11830	32970	110	3052	3479	1499	91	98	74	100	100	0	6444	7062	3158	158	178	155	100	100	0	0	0	0	0	0	0	0	0	0	0	0	0	0	0	0	0	0	0	0.471	0.491	0.477	0.496	1.289	0.457	0.893	0.000	0.000	0.000	0.000	0.000	0.000	0.000	0.000	0.000	0.000	0.000	0.000	0.000	0.000	80	567	9247	10292	-1.086	Error	Error	2961	6286	0	0	3388	6904	0	0	0	0
3	9	14	""	"YMR085W"	12040	32980	100	5275	5152	1077	98	108	81	100	100	0	16438	15530	4579	187	218	194	100	100	0	0	0	0	0	0	0	0	0	0	0	0	0	0	0	0	0	0	0	0.319	0.329	0.321	0.339	1.249	0.311	0.916	0.000	0.000	0.000	0.000	0.000	0.000	0.000	0.000	0.000	0.000	0.000	0.000	0.000	0.000	80	512	21428	20397	-1.650	Error	Error	5177	16251	0	0	5054	15343	0	0	0	0
3	10	14	""	"YMR010W"	12240	32980	110	1598	1675	443	116	125	51	100	100	0	2294	2361	687	190	210	96	100	100	0	0	0	0	0	0	0	0	0	0	0	0	0	0	0	0	0	0	0	0.704	0.718	0.714	0.729	1.207	0.687	0.906	0.000	0.000	0.000	0.000	0.000	0.000	0.000	0.000	0.000	0.000	0.000	0.000	0.000	0.000	80	574	3586	3730	-0.506	Error	Error	1482	2104	0	0	1559	2171	0	0	0	0
3	11	14	"PEX12"	"YMR026C"	12450	32980	110	1063	1093	258	172	191	170	100	100	0	1058	1112	222	236	274	552	96	13	0	0	0	0	0	0	0	0	0	0	0	0	0	0	0	0	0	0	0	1.084	1.051	1.050	1.043	1.220	1.009	0.892	0.000	0.000	0.000	0.000	0.000	0.000	0.000	0.000	0.000	0.000	0.000	0.000	0.000	0.000	80	565	1713	1797	0.116	Error	Error	891	822	0	0	921	876	0	0	0	0
3	12	14	""	"YMR041C"	12640	32980	110	2323	2375	387	198	209	71	100	100	0	1730	1740	234	237	246	73	100	100	0	0	0	0	0	0	0	0	0	0	0	0	0	0	0	0	0	0	0	1.423	1.448	1.468	1.444	1.161	1.410	0.910	0.000	0.000	0.000	0.000	0.000	0.000	0.000	0.000	0.000	0.000	0.000	0.000	0.000	0.000	80	557	3618	3680	0.509	Error	Error	2125	1493	0	0	2177	1503	0	0	0	0
3	13	14	"AAC1"	"YMR056C"	12830	32980	100	1273	1371	354	277	282	79	100	100	0	669	685	105	277	282	71	100	100	0	0	0	0	0	0	0	0	0	0	0	0	0	0	0	0	0	0	0	2.541	2.681	2.547	2.647	1.442	3.036	0.710	0.000	0.000	0.000	0.000	0.000	0.000	0.000	0.000	0.000	0.000	0.000	0.000	0.000	0.000	80	488	1388	1502	1.345	Error	Error	996	392	0	0	1094	408	0	0	0	0
3	14	14	"ABF2"	"YMR072W"	13030	32980	100	2330	2524	724	277	287	87	100	100	0	2537	2679	699	297	327	163	100	100	0	0	0	0	0	0	0	0	0	0	0	0	0	0	0	0	0	0	0	0.917	0.943	0.923	0.938	1.277	0.920	0.896	0.000	0.000	0.000	0.000	0.000	0.000	0.000	0.000	0.000	0.000	0.000	0.000	0.000	0.000	80	506	4293	4629	-0.126	Error	Error	2053	2240	0	0	2247	2382	0	0	0	0
3	15	14	""	"YMR086W"	13230	32980	100	2073	2002	317	229	240	76	100	100	0	2059	2034	353	318	348	157	100	100	0	0	0	0	0	0	0	0	0	0	0	0	0	0	0	0	0	0	0	1.059	1.033	1.016	1.042	1.204	1.006	0.921	0.000	0.000	0.000	0.000	0.000	0.000	0.000	0.000	0.000	0.000	0.000	0.000	0.000	0.000	80	489	3585	3489	0.083	Error	Error	1844	1741	0	0	1773	1716	0	0	0	0
3	16	14	""	"YNL046W"	13420	32980	100	935	915	175	198	206	57	100	100	0	1140	1104	239	273	293	111	100	97	0	0	0	0	0	0	0	0	0	0	0	0	0	0	0	0	0	0	0	0.850	0.863	0.838	0.884	1.295	0.824	0.860	0.000	0.000	0.000	0.000	0.000	0.000	0.000	0.000	0.000	0.000	0.000	0.000	0.000	0.000	80	499	1604	1548	-0.234	Error	Error	737	867	0	0	717	831	0	0	0	0
3	17	14	""	"YNL063W"	13620	32980	110	1171	1203	226	229	244	94	100	100	0	1187	1246	315	269	291	113	100	100	0	0	0	0	0	0	0	0	0	0	0	0	0	0	0	0	0	0	0	1.026	0.997	1.004	1.021	1.270	0.930	0.866	0.000	0.000	0.000	0.000	0.000	0.000	0.000	0.000	0.000	0.000	0.000	0.000	0.000	0.000	80	576	1860	1951	0.037	Error	Error	942	918	0	0	974	977	0	0	0	0
3	18	14	"TPM1"	"YNL079C"	13830	32980	110	6797	7286	1771	361	424	217	100	100	0	6510	6691	1300	387	470	337	100	100	0	0	0	0	0	0	0	0	0	0	0	0	0	0	0	0	0	0	0	1.051	1.099	1.065	1.088	1.157	1.095	0.939	0.000	0.000	0.000	0.000	0.000	0.000	0.000	0.000	0.000	0.000	0.000	0.000	0.000	0.000	80	586	12559	13229	0.072	Error	Error	6436	6123	0	0	6925	6304	0	0	0	0
3	19	14	""	"YNL095C"	14040	32960	110	571	608	201	374	446	213	43	15	0	666	707	205	435	506	299	33	10	0	0	0	0	0	0	0	0	0	0	0	0	0	0	0	0	0	0	0	0.853	0.860	0.774	0.867	2.030	0.897	0.649	0.000	0.000	0.000	0.000	0.000	0.000	0.000	0.000	0.000	0.000	0.000	0.000	0.000	0.000	80	532	428	506	-0.230	Error	Error	197	231	0	0	234	272	0	0	0	0
3	20	14	"CYB5"	"YNL111C"	14230	32980	110	3813	3627	561	282	294	87	100	100	0	16249	15401	3112	492	548	385	100	100	0	0	0	0	0	0	0	0	0	0	0	0	0	0	0	0	0	0	0	0.224	0.224	0.224	0.227	1.168	0.215	0.938	0.000	0.000	0.000	0.000	0.000	0.000	0.000	0.000	0.000	0.000	0.000	0.000	0.000	0.000	80	558	19288	18254	-2.158	Error	Error	3531	15757	0	0	3345	14909	0	0	0	0
3	21	14	""	"YNL127W"	14430	32990	110	992	1018	221	251	257	71	100	100	0	1131	1140	188	475	519	375	95	35	0	0	0	0	0	0	0	0	0	0	0	0	0	0	0	0	0	0	0	1.130	1.153	1.156	1.154	1.212	1.154	0.775	0.000	0.000	0.000	0.000	0.000	0.000	0.000	0.000	0.000	0.000	0.000	0.000	0.000	0.000	80	557	1397	1432	0.176	Error	Error	741	656	0	0	767	665	0	0	0	0
3	1	15	"ALG11"	"YNL048W"	10420	33170	100	1860	1921	408	72	79	36	100	100	0	2243	2306	488	122	137	107	100	100	0	0	0	0	0	0	0	0	0	0	0	0	0	0	0	0	0	0	0	0.843	0.847	0.832	0.847	1.190	0.844	0.904	0.000	0.000	0.000	0.000	0.000	0.000	0.000	0.000	0.000	0.000	0.000	0.000	0.000	0.000	80	503	3909	4033	-0.246	Error	Error	1788	2121	0	0	1849	2184	0	0	0	0
3	2	15	""	"YNL065W"	10640	33170	110	1970	2098	471	80	88	42	100	100	0	4739	4918	842	131	148	99	100	100	0	0	0	0	0	0	0	0	0	0	0	0	0	0	0	0	0	0	0	0.410	0.422	0.420	0.417	1.134	0.413	0.914	0.000	0.000	0.000	0.000	0.000	0.000	0.000	0.000	0.000	0.000	0.000	0.000	0.000	0.000	80	562	6498	6805	-1.286	Error	Error	1890	4608	0	0	2018	4787	0	0	0	0
3	3	15	""	"YNL081C"	10820	33170	100	4602	4569	821	82	107	99	100	100	0	4508	4341	1020	137	177	234	100	100	0	0	0	0	0	0	0	0	0	0	0	0	0	0	0	0	0	0	0	1.034	1.067	1.052	1.090	1.213	1.022	0.937	0.000	0.000	0.000	0.000	0.000	0.000	0.000	0.000	0.000	0.000	0.000	0.000	0.000	0.000	80	496	8891	8691	0.048	Error	Error	4520	4371	0	0	4487	4204	0	0	0	0
3	4	15	"PHO23"	"YNL097C"	11030	33170	110	861	889	183	85	126	174	100	100	0	831	849	210	135	190	282	98	73	0	0	0	0	0	0	0	0	0	0	0	0	0	0	0	0	0	0	0	1.115	1.126	1.146	1.152	1.310	1.024	0.823	0.000	0.000	0.000	0.000	0.000	0.000	0.000	0.000	0.000	0.000	0.000	0.000	0.000	0.000	80	576	1472	1518	0.157	Error	Error	776	696	0	0	804	714	0	0	0	0
3	5	15	"RPC19"	"YNL113W"	11230	33170	110	3985	3907	798	89	118	161	100	100	0	6130	6039	1435	140	186	241	100	100	0	0	0	0	0	0	0	0	0	0	0	0	0	0	0	0	0	0	0	0.650	0.647	0.648	0.655	1.198	0.626	0.934	0.000	0.000	0.000	0.000	0.000	0.000	0.000	0.000	0.000	0.000	0.000	0.000	0.000	0.000	80	568	9886	9717	-0.621	Error	Error	3896	5990	0	0	3818	5899	0	0	0	0
3	6	15	""	"YNL129W"	11430	33170	110	960	981	188	87	105	80	100	100	0	1502	1502	258	145	188	204	100	100	0	0	0	0	0	0	0	0	0	0	0	0	0	0	0	0	0	0	0	0.643	0.659	0.655	0.657	1.161	0.643	0.928	0.000	0.000	0.000	0.000	0.000	0.000	0.000	0.000	0.000	0.000	0.000	0.000	0.000	0.000	80	566	2230	2251	-0.636	Error	Error	873	1357	0	0	894	1357	0	0	0	0
3	7	15	""	"YNL050C"	11640	33170	120	1679	1694	485	97	109	68	100	98	0	1676	1651	512	154	181	159	96	94	0	0	0	0	0	0	0	0	0	0	0	0	0	0	0	0	0	0	0	1.039	1.067	1.084	1.126	1.521	1.063	0.893	0.000	0.000	0.000	0.000	0.000	0.000	0.000	0.000	0.000	0.000	0.000	0.000	0.000	0.000	120	620	3104	3094	0.056	Error	Error	1582	1522	0	0	1597	1497	0	0	0	0
3	8	15	"RPL9B"	"YNL067W"	11830	33170	110	4767	4485	1241	99	106	34	100	100	0	61547	55878	13085	169	223	487	100	100	13	0	0	0	0	0	0	0	0	0	0	0	0	0	0	0	0	0	0	0.076	0.079	0.079	0.078	1.180	0.077	0.922	0.000	0.000	0.000	0.000	0.000	0.000	0.000	0.000	0.000	0.000	0.000	0.000	0.000	0.000	80	549	66046	60095	-3.717	Error	Error	4668	61378	0	0	4386	55709	0	0	0	0
3	9	15	""	"YNL083W"	12030	33170	110	1095	1210	344	100	112	57	100	100	0	1441	1567	473	202	275	512	100	76	0	0	0	0	0	0	0	0	0	0	0	0	0	0	0	0	0	0	0	0.803	0.813	0.840	0.822	1.228	0.790	0.866	0.000	0.000	0.000	0.000	0.000	0.000	0.000	0.000	0.000	0.000	0.000	0.000	0.000	0.000	80	548	2234	2475	-0.316	Error	Error	995	1239	0	0	1110	1365	0	0	0	0
3	10	15	""	"YNL099C"	12220	33170	110	1478	1484	247	113	136	109	100	100	0	1836	1855	321	200	250	243	100	100	0	0	0	0	0	0	0	0	0	0	0	0	0	0	0	0	0	0	0	0.834	0.828	0.802	0.831	1.208	0.779	0.903	0.000	0.000	0.000	0.000	0.000	0.000	0.000	0.000	0.000	0.000	0.000	0.000	0.000	0.000	80	557	3001	3026	-0.261	Error	Error	1365	1636	0	0	1371	1655	0	0	0	0
3	11	15	""	"YNL115C"	12430	33170	110	2830	2885	507	168	207	185	100	100	0	1569	1635	344	233	281	246	100	100	0	0	0	0	0	0	0	0	0	0	0	0	0	0	0	0	0	0	0	1.993	1.938	1.840	1.962	1.282	1.902	0.888	0.000	0.000	0.000	0.000	0.000	0.000	0.000	0.000	0.000	0.000	0.000	0.000	0.000	0.000	80	575	3998	4119	0.995	Error	Error	2662	1336	0	0	2717	1402	0	0	0	0
3	12	15	"TOM22"	"YNL131W"	12640	33180	110	4359	4171	1430	173	202	169	100	100	0	4889	4798	1372	217	242	174	100	100	0	0	0	0	0	0	0	0	0	0	0	0	0	0	0	0	0	0	0	0.896	0.873	0.880	0.843	1.448	0.900	0.900	0.000	0.000	0.000	0.000	0.000	0.000	0.000	0.000	0.000	0.000	0.000	0.000	0.000	0.000	80	567	8858	8579	-0.158	Error	Error	4186	4672	0	0	3998	4581	0	0	0	0
3	13	15	"COX5A"	"YNL052W"	12830	33170	110	11043	10627	2792	222	395	1072	100	100	0	8896	8350	2862	261	493	1280	97	91	0	0	0	0	0	0	0	0	0	0	0	0	0	0	0	0	0	0	0	1.253	1.286	1.245	1.382	1.524	1.247	0.935	0.000	0.000	0.000	0.000	0.000	0.000	0.000	0.000	0.000	0.000	0.000	0.000	0.000	0.000	80	564	19456	18494	0.326	Error	Error	10821	8635	0	0	10405	8089	0	0	0	0
3	14	15	"RPL16B"	"YNL069C"	13050	33180	110	1466	1459	161	252	373	804	97	0	0	15916	15650	2545	365	541	1065	100	100	0	0	0	0	0	0	0	0	0	0	0	0	0	0	0	0	0	0	0	0.078	0.079	0.079	0.079	1.176	0.078	0.905	0.000	0.000	0.000	0.000	0.000	0.000	0.000	0.000	0.000	0.000	0.000	0.000	0.000	0.000	80	553	16765	16492	-3.679	Error	Error	1214	15551	0	0	1207	15285	0	0	0	0
3	15	15	"MKT1"	"YNL085W"	13230	33170	110	2022	2061	348	233	248	88	100	100	0	5086	5200	1114	410	453	374	100	100	0	0	0	0	0	0	0	0	0	0	0	0	0	0	0	0	0	0	0	0.383	0.382	0.379	0.387	1.239	0.371	0.923	0.000	0.000	0.000	0.000	0.000	0.000	0.000	0.000	0.000	0.000	0.000	0.000	0.000	0.000	80	553	6465	6618	-1.386	Error	Error	1789	4676	0	0	1828	4790	0	0	0	0
3	16	15	""	"YNL101W"	13440	33180	100	2272	2268	387	250	264	81	100	100	0	2376	2399	395	338	382	261	100	100	0	0	0	0	0	0	0	0	0	0	0	0	0	0	0	0	0	0	0	0.992	0.979	0.957	0.980	1.171	0.985	0.909	0.000	0.000	0.000	0.000	0.000	0.000	0.000	0.000	0.000	0.000	0.000	0.000	0.000	0.000	80	506	4060	4079	-0.011	Error	Error	2022	2038	0	0	2018	2061	0	0	0	0
3	17	15	"MLS1"	"YNL117W"	13630	33180	100	683	721	162	262	286	149	100	85	0	2790	3170	863	346	428	303	100	100	0	0	0	0	0	0	0	0	0	0	0	0	0	0	0	0	0	0	0	0.172	0.163	0.161	0.159	1.264	0.159	0.711	0.000	0.000	0.000	0.000	0.000	0.000	0.000	0.000	0.000	0.000	0.000	0.000	0.000	0.000	80	497	2865	3283	-2.537	Error	Error	421	2444	0	0	459	2824	0	0	0	0
3	18	15	""	"YNL133C"	13830	33180	110	979	967	201	290	308	151	100	96	0	828	792	170	335	419	308	81	11	0	0	0	0	0	0	0	0	0	0	0	0	0	0	0	0	0	0	0	1.398	1.481	1.446	1.502	1.379	1.210	0.574	0.000	0.000	0.000	0.000	0.000	0.000	0.000	0.000	0.000	0.000	0.000	0.000	0.000	0.000	80	541	1182	1134	0.483	Error	Error	689	493	0	0	677	457	0	0	0	0
3	19	15	""	"YOL015W"	14030	33170	150	365	353	86	308	337	157	8	0	0	381	377	107	307	364	272	3	0	0	0	0	0	0	0	0	0	0	0	0	0	0	0	0	0	0	0	0	0.770	0.643	0.794	0.836	2.634	0.708	0.506	0.000	0.000	0.000	0.000	0.000	0.000	0.000	0.000	0.000	0.000	0.000	0.000	0.000	0.000	156	848	131	115	-0.377	Error	Error	57	74	0	0	45	70	0	0	-50	0
3	20	15	""	"YOL031C"	14220	33180	110	1266	1343	358	271	278	94	100	100	0	2214	2290	587	393	454	216	100	100	0	0	0	0	0	0	0	0	0	0	0	0	0	0	0	0	0	0	0	0.546	0.565	0.559	0.559	1.210	0.542	0.870	0.000	0.000	0.000	0.000	0.000	0.000	0.000	0.000	0.000	0.000	0.000	0.000	0.000	0.000	80	485	2816	2969	-0.872	Error	Error	995	1821	0	0	1072	1897	0	0	0	0
3	21	15	""	"YOL047C"	14430	33180	150	311	310	78	202	219	89	60	18	0	322	332	99	302	388	333	1	0	0	0	0	0	0	0	0	0	0	0	0	0	0	0	0	0	0	0	0	5.450	3.600	1.705	1.598	3.380	0.439	0.426	0.000	0.000	0.000	0.000	0.000	0.000	0.000	0.000	0.000	0.000	0.000	0.000	0.000	0.000	156	941	129	138	2.446	Error	Error	109	20	0	0	108	30	0	0	-50	0
3	1	16	"APM4"	"YOL062C"	10430	33360	110	4224	4502	1465	76	83	57	100	100	0	4303	4487	1453	128	141	150	100	100	0	0	0	0	0	0	0	0	0	0	0	0	0	0	0	0	0	0	0	0.994	1.015	0.965	1.022	1.225	0.993	0.922	0.000	0.000	0.000	0.000	0.000	0.000	0.000	0.000	0.000	0.000	0.000	0.000	0.000	0.000	80	588	8323	8785	-0.009	Error	Error	4148	4175	0	0	4426	4359	0	0	0	0
3	2	16	""	"YOL079W"	10630	33370	100	866	832	247	85	95	64	98	96	0	1073	1086	468	133	148	155	95	93	0	0	0	0	0	0	0	0	0	0	0	0	0	0	0	0	0	0	0	0.831	0.784	0.844	0.869	1.958	0.699	0.754	0.000	0.000	0.000	0.000	0.000	0.000	0.000	0.000	0.000	0.000	0.000	0.000	0.000	0.000	80	498	1721	1700	-0.267	Error	Error	781	940	0	0	747	953	0	0	0	0
3	3	16	"HMI1"	"YOL095C"	10830	33370	100	606	602	148	75	85	57	100	100	0	837	869	188	127	138	61	100	100	0	0	0	0	0	0	0	0	0	0	0	0	0	0	0	0	0	0	0	0.748	0.710	0.700	0.705	1.317	0.688	0.876	0.000	0.000	0.000	0.000	0.000	0.000	0.000	0.000	0.000	0.000	0.000	0.000	0.000	0.000	80	505	1241	1269	-0.419	Error	Error	531	710	0	0	527	742	0	0	0	0
3	4	16	""	"YOL017W"	11040	33370	110	821	810	184	78	83	35	100	100	0	937	932	212	130	138	50	100	100	0	0	0	0	0	0	0	0	0	0	0	0	0	0	0	0	0	0	0	0.921	0.913	0.884	0.917	1.277	0.905	0.895	0.000	0.000	0.000	0.000	0.000	0.000	0.000	0.000	0.000	0.000	0.000	0.000	0.000	0.000	80	554	1550	1534	-0.119	Error	Error	743	807	0	0	732	802	0	0	0	0
3	5	16	"MSE1"	"YOL033W"	11220	33370	110	1527	1503	318	81	87	39	100	100	0	1828	1847	380	135	147	89	100	100	0	0	0	0	0	0	0	0	0	0	0	0	0	0	0	0	0	0	0	0.854	0.831	0.805	0.829	1.207	0.803	0.927	0.000	0.000	0.000	0.000	0.000	0.000	0.000	0.000	0.000	0.000	0.000	0.000	0.000	0.000	80	554	3139	3134	-0.228	Error	Error	1446	1693	0	0	1422	1712	0	0	0	0
3	6	16	"GSH2"	"YOL049W"	11430	33370	110	6495	5752	2285	84	91	49	100	100	0	5327	4733	2044	142	159	106	98	97	0	0	0	0	0	0	0	0	0	0	0	0	0	0	0	0	0	0	0	1.236	1.235	1.242	1.298	1.428	1.212	0.927	0.000	0.000	0.000	0.000	0.000	0.000	0.000	0.000	0.000	0.000	0.000	0.000	0.000	0.000	80	576	11596	10259	0.306	Error	Error	6411	5185	0	0	5668	4591	0	0	0	0
3	7	16	"MET22"	"YOL064C"	11630	33370	110	3946	4127	995	94	176	526	100	100	0	3434	3610	847	152	251	586	100	100	0	0	0	0	0	0	0	0	0	0	0	0	0	0	0	0	0	0	0	1.174	1.166	1.146	1.164	1.155	1.166	0.941	0.000	0.000	0.000	0.000	0.000	0.000	0.000	0.000	0.000	0.000	0.000	0.000	0.000	0.000	80	570	7134	7491	0.231	Error	Error	3852	3282	0	0	4033	3458	0	0	0	0
3	8	16	"IRA2"	"YOL081W"	11840	33370	90	1456	1580	722	103	120	73	100	100	0	1572	1717	917	162	187	146	100	100	0	0	0	0	0	0	0	0	0	0	0	0	0	0	0	0	0	0	0	0.960	0.950	1.016	1.009	1.381	0.870	0.872	0.000	0.000	0.000	0.000	0.000	0.000	0.000	0.000	0.000	0.000	0.000	0.000	0.000	0.000	52	408	2763	3032	-0.060	Error	Error	1353	1410	0	0	1477	1555	0	0	0	0
3	9	16	"WRS1"	"YOL097C"	12030	33370	110	2135	2168	419	108	136	192	100	100	0	7626	7699	1466	184	329	926	100	100	0	0	0	0	0	0	0	0	0	0	0	0	0	0	0	0	0	0	0	0.272	0.274	0.267	0.274	1.156	0.265	0.932	0.000	0.000	0.000	0.000	0.000	0.000	0.000	0.000	0.000	0.000	0.000	0.000	0.000	0.000	80	576	9469	9575	-1.876	Error	Error	2027	7442	0	0	2060	7515	0	0	0	0
3	10	16	""	"YOL019W"	12240	33370	110	864	911	251	113	130	133	100	100	0	1460	1535	427	187	301	783	95	28	0	0	0	0	0	0	0	0	0	0	0	0	0	0	0	0	0	0	0	0.590	0.592	0.565	0.594	1.271	0.595	0.903	0.000	0.000	0.000	0.000	0.000	0.000	0.000	0.000	0.000	0.000	0.000	0.000	0.000	0.000	80	567	2024	2146	-0.761	Error	Error	751	1273	0	0	798	1348	0	0	0	0
3	11	16	""	"YOL035C"	12430	33370	110	1809	1757	453	148	162	90	100	100	0	1710	1653	536	211	250	249	97	92	0	0	0	0	0	0	0	0	0	0	0	0	0	0	0	0	0	0	0	1.108	1.116	1.118	1.192	1.488	1.059	0.885	0.000	0.000	0.000	0.000	0.000	0.000	0.000	0.000	0.000	0.000	0.000	0.000	0.000	0.000	80	556	3160	3051	0.148	Error	Error	1661	1499	0	0	1609	1442	0	0	0	0
3	12	16	"GAL11"	"YOL051W"	12630	33380	100	2830	2745	607	151	161	78	100	100	0	4610	4540	1173	223	241	155	100	100	0	0	0	0	0	0	0	0	0	0	0	0	0	0	0	0	0	0	0	0.611	0.601	0.602	0.610	1.195	0.579	0.945	0.000	0.000	0.000	0.000	0.000	0.000	0.000	0.000	0.000	0.000	0.000	0.000	0.000	0.000	80	507	7066	6911	-0.712	Error	Error	2679	4387	0	0	2594	4317	0	0	0	0
3	13	16	"RIB2"	"YOL066C"	12830	33370	110	1207	1267	328	168	205	475	100	58	0	1101	1159	304	243	293	548	93	27	0	0	0	0	0	0	0	0	0	0	0	0	0	0	0	0	0	0	0	1.211	1.200	1.181	1.219	1.370	1.171	0.886	0.000	0.000	0.000	0.000	0.000	0.000	0.000	0.000	0.000	0.000	0.000	0.000	0.000	0.000	80	568	1897	2015	0.276	Error	Error	1039	858	0	0	1099	916	0	0	0	0
3	14	16	""	"YOL083W"	13030	33370	110	3067	3314	981	217	245	153	100	100	0	1684	1815	607	280	314	185	100	98	0	0	0	0	0	0	0	0	0	0	0	0	0	0	0	0	0	0	0	2.030	2.018	1.978	2.099	1.344	1.930	0.916	0.000	0.000	0.000	0.000	0.000	0.000	0.000	0.000	0.000	0.000	0.000	0.000	0.000	0.000	80	558	4254	4632	1.021	Error	Error	2850	1404	0	0	3097	1535	0	0	0	0
3	15	16	""	"YOL099C"	13230	33380	110	3743	4002	1499	316	328	139	100	100	0	1275	1284	377	313	336	143	100	97	0	0	0	0	0	0	0	0	0	0	0	0	0	0	0	0	0	0	0	3.562	3.796	3.773	3.768	1.218	3.858	0.860	0.000	0.000	0.000	0.000	0.000	0.000	0.000	0.000	0.000	0.000	0.000	0.000	0.000	0.000	80	574	4389	4657	1.833	Error	Error	3427	962	0	0	3686	971	0	0	0	0
3	16	16	"DIS3"	"YOL021C"	13440	33380	110	1206	1262	254	313	325	91	100	100	0	2996	3107	589	320	334	84	100	100	0	0	0	0	0	0	0	0	0	0	0	0	0	0	0	0	0	0	0	0.334	0.341	0.338	0.336	1.211	0.339	0.858	0.000	0.000	0.000	0.000	0.000	0.000	0.000	0.000	0.000	0.000	0.000	0.000	0.000	0.000	80	566	3569	3736	-1.583	Error	Error	893	2676	0	0	949	2787	0	0	0	0
3	17	16	""	"YOL037C"	13630	33380	100	749	761	170	211	221	73	100	100	0	919	901	162	283	297	95	100	97	0	0	0	0	0	0	0	0	0	0	0	0	0	0	0	0	0	0	0	0.846	0.890	0.856	0.889	1.320	0.916	0.850	0.000	0.000	0.000	0.000	0.000	0.000	0.000	0.000	0.000	0.000	0.000	0.000	0.000	0.000	80	497	1174	1168	-0.241	Error	Error	538	636	0	0	550	618	0	0	0	0
3	18	16	""	"YOL053C-A"	13830	33380	100	24198	20858	7334	269	324	206	100	100	0	1862	1699	594	230	242	73	97	97	0	0	0	0	0	0	0	0	0	0	0	0	0	0	0	0	0	0	0	14.662	14.016	13.963	13.938	1.314	14.185	0.910	0.000	0.000	0.000	0.000	0.000	0.000	0.000	0.000	0.000	0.000	0.000	0.000	0.000	0.000	80	504	25561	22058	3.874	Error	Error	23929	1632	0	0	20589	1469	0	0	0	0
3	19	16	"HST1"	"YOL068C"	14030	33380	100	2502	2467	333	363	393	163	100	100	0	3444	3498	541	254	284	110	100	100	0	0	0	0	0	0	0	0	0	0	0	0	0	0	0	0	0	0	0	0.671	0.649	0.648	0.649	1.133	0.638	0.906	0.000	0.000	0.000	0.000	0.000	0.000	0.000	0.000	0.000	0.000	0.000	0.000	0.000	0.000	80	473	5329	5348	-0.577	Error	Error	2139	3190	0	0	2104	3244	0	0	0	0
3	20	16	""	"YOL085C"	14230	33380	150	466	429	148	228	244	108	68	53	0	465	456	163	288	312	130	60	26	0	0	0	0	0	0	0	0	0	0	0	0	0	0	0	0	0	0	0	1.345	1.196	1.215	1.214	2.441	0.999	0.614	0.000	0.000	0.000	0.000	0.000	0.000	0.000	0.000	0.000	0.000	0.000	0.000	0.000	0.000	156	828	415	369	0.427	Error	Error	238	177	0	0	201	168	0	0	-50	0
3	21	16	""	"YOL101C"	14430	33380	110	699	668	203	134	138	38	96	96	0	789	722	265	208	220	70	88	86	0	0	0	0	0	0	0	0	0	0	0	0	0	0	0	0	0	0	0	0.972	1.039	0.994	1.099	1.826	0.932	0.850	0.000	0.000	0.000	0.000	0.000	0.000	0.000	0.000	0.000	0.000	0.000	0.000	0.000	0.000	80	543	1146	1048	-0.040	Error	Error	565	581	0	0	534	514	0	0	0	0
3	1	17	"KIN4"	"YOR233W"	10430	33570	110	937	933	164	75	78	22	100	100	0	1171	1178	220	128	135	75	100	100	0	0	0	0	0	0	0	0	0	0	0	0	0	0	0	0	0	0	0	0.826	0.817	0.801	0.819	1.217	0.789	0.896	0.000	0.000	0.000	0.000	0.000	0.000	0.000	0.000	0.000	0.000	0.000	0.000	0.000	0.000	80	588	1905	1908	-0.275	Error	Error	862	1043	0	0	858	1050	0	0	0	0
3	2	17	"APC5"	"YOR249C"	10630	33560	110	949	967	174	86	96	39	100	100	0	1215	1227	243	137	148	65	100	100	0	0	0	0	0	0	0	0	0	0	0	0	0	0	0	0	0	0	0	0.801	0.808	0.797	0.813	1.256	0.791	0.898	0.000	0.000	0.000	0.000	0.000	0.000	0.000	0.000	0.000	0.000	0.000	0.000	0.000	0.000	80	567	1941	1971	-0.321	Error	Error	863	1078	0	0	881	1090	0	0	0	0
3	3	17	"RBL2"	"YOR265W"	10830	33560	110	2792	2788	658	88	103	121	100	100	0	2496	2442	742	134	158	170	100	97	0	0	0	0	0	0	0	0	0	0	0	0	0	0	0	0	0	0	0	1.145	1.170	1.137	1.213	1.309	1.122	0.928	0.000	0.000	0.000	0.000	0.000	0.000	0.000	0.000	0.000	0.000	0.000	0.000	0.000	0.000	80	583	5066	5008	0.195	Error	Error	2704	2362	0	0	2700	2308	0	0	0	0
3	4	17	""	"YOR281C"	11040	33570	110	2739	2789	474	85	101	113	100	100	0	2999	3086	478	133	154	151	100	100	0	0	0	0	0	0	0	0	0	0	0	0	0	0	0	0	0	0	0	0.926	0.916	0.914	0.914	1.162	0.896	0.926	0.000	0.000	0.000	0.000	0.000	0.000	0.000	0.000	0.000	0.000	0.000	0.000	0.000	0.000	80	567	5520	5657	-0.111	Error	Error	2654	2866	0	0	2704	2953	0	0	0	0
3	5	17	"TIM18"	"YOR297C"	11230	33570	110	869	889	214	87	95	34	100	100	0	1057	1106	287	139	148	39	100	100	0	0	0	0	0	0	0	0	0	0	0	0	0	0	0	0	0	0	0	0.852	0.829	0.838	0.841	1.242	0.833	0.889	0.000	0.000	0.000	0.000	0.000	0.000	0.000	0.000	0.000	0.000	0.000	0.000	0.000	0.000	80	566	1700	1769	-0.231	Error	Error	782	918	0	0	802	967	0	0	0	0
3	6	17	"RPL20B"	"YOR312C"	11440	33570	100	1516	1524	300	92	95	27	100	100	0	12095	12696	3468	154	177	136	100	100	0	0	0	0	0	0	0	0	0	0	0	0	0	0	0	0	0	0	0	0.119	0.114	0.115	0.117	1.279	0.107	0.894	0.000	0.000	0.000	0.000	0.000	0.000	0.000	0.000	0.000	0.000	0.000	0.000	0.000	0.000	80	495	13365	13974	-3.068	Error	Error	1424	11941	0	0	1432	12542	0	0	0	0
3	7	17	"SNR17A"	"YOR235W"	11630	33570	110	447	424	123	97	112	168	90	55	0	794	755	269	161	209	288	85	60	0	0	0	0	0	0	0	0	0	0	0	0	0	0	0	0	0	0	0	0.553	0.551	0.569	0.555	1.637	0.443	0.672	0.000	0.000	0.000	0.000	0.000	0.000	0.000	0.000	0.000	0.000	0.000	0.000	0.000	0.000	80	556	983	921	-0.855	Error	Error	350	633	0	0	327	594	0	0	0	0
3	8	17	""	"YOR251C"	11840	33570	120	2288	2323	725	113	125	54	100	99	0	2211	2238	789	164	192	152	97	94	0	0	0	0	0	0	0	0	0	0	0	0	0	0	0	0	0	0	0	1.063	1.066	1.053	1.144	1.475	1.025	0.915	0.000	0.000	0.000	0.000	0.000	0.000	0.000	0.000	0.000	0.000	0.000	0.000	0.000	0.000	120	646	4222	4284	0.088	Error	Error	2175	2047	0	0	2210	2074	0	0	0	0
3	9	17	""	"YOR267C"	12030	33570	110	1860	1836	422	130	160	141	100	100	0	2787	2791	710	189	266	498	100	97	0	0	0	0	0	0	0	0	0	0	0	0	0	0	0	0	0	0	0	0.666	0.656	0.645	0.663	1.279	0.636	0.926	0.000	0.000	0.000	0.000	0.000	0.000	0.000	0.000	0.000	0.000	0.000	0.000	0.000	0.000	80	540	4328	4308	-0.587	Error	Error	1730	2598	0	0	1706	2602	0	0	0	0
3	10	17	""	"YOR283W"	12230	33570	110	1798	1954	596	131	169	192	100	100	0	1627	1762	550	184	260	328	100	100	0	0	0	0	0	0	0	0	0	0	0	0	0	0	0	0	0	0	0	1.155	1.155	1.150	1.163	1.222	1.128	0.929	0.000	0.000	0.000	0.000	0.000	0.000	0.000	0.000	0.000	0.000	0.000	0.000	0.000	0.000	80	566	3110	3401	0.208	Error	Error	1667	1443	0	0	1823	1578	0	0	0	0
3	11	17	"BUD7"	"YOR299W"	12440	33580	120	795	784	230	174	216	186	95	88	0	1583	1521	508	233	286	287	93	90	0	0	0	0	0	0	0	0	0	0	0	0	0	0	0	0	0	0	0	0.460	0.474	0.471	0.519	1.692	0.451	0.860	0.000	0.000	0.000	0.000	0.000	0.000	0.000	0.000	0.000	0.000	0.000	0.000	0.000	0.000	120	647	1971	1898	-1.120	Error	Error	621	1350	0	0	610	1288	0	0	0	0
3	12	17	""	"YOR314W"	12630	33570	90	547	581	143	179	190	64	100	100	0	710	891	413	250	267	108	100	98	0	0	0	0	0	0	0	0	0	0	0	0	0	0	0	0	0	0	0	0.800	0.627	0.782	0.708	1.578	0.495	0.698	0.000	0.000	0.000	0.000	0.000	0.000	0.000	0.000	0.000	0.000	0.000	0.000	0.000	0.000	52	400	828	1043	-0.322	Error	Error	368	460	0	0	402	641	0	0	0	0
3	13	17	"HES1"	"YOR237W"	12830	33570	110	1598	1653	534	180	188	71	100	100	0	2811	2845	973	261	294	171	100	100	0	0	0	0	0	0	0	0	0	0	0	0	0	0	0	0	0	0	0	0.556	0.570	0.568	0.578	1.262	0.554	0.895	0.000	0.000	0.000	0.000	0.000	0.000	0.000	0.000	0.000	0.000	0.000	0.000	0.000	0.000	80	585	3968	4057	-0.847	Error	Error	1418	2550	0	0	1473	2584	0	0	0	0
3	14	17	""	"YOR253W"	13030	33570	110	2823	2990	725	213	243	183	100	100	0	5395	5615	1687	344	434	484	100	100	0	0	0	0	0	0	0	0	0	0	0	0	0	0	0	0	0	0	0	0.517	0.527	0.516	0.538	1.296	0.505	0.920	0.000	0.000	0.000	0.000	0.000	0.000	0.000	0.000	0.000	0.000	0.000	0.000	0.000	0.000	80	558	7661	8048	-0.953	Error	Error	2610	5051	0	0	2777	5271	0	0	0	0
3	15	17	"PAC1"	"YOR269W"	13220	33570	110	735	790	229	259	295	198	98	67	0	1280	1452	513	388	488	507	93	41	0	0	0	0	0	0	0	0	0	0	0	0	0	0	0	0	0	0	0	0.534	0.499	0.498	0.509	1.455	0.476	0.825	0.000	0.000	0.000	0.000	0.000	0.000	0.000	0.000	0.000	0.000	0.000	0.000	0.000	0.000	80	573	1368	1595	-0.906	Error	Error	476	892	0	0	531	1064	0	0	0	0
3	16	17	""	"YOR285W"	13440	33580	110	16950	15601	4461	283	310	148	100	100	0	15731	14437	3982	370	406	226	100	100	0	0	0	0	0	0	0	0	0	0	0	0	0	0	0	0	0	0	0	1.085	1.089	1.077	1.089	1.161	1.085	0.921	0.000	0.000	0.000	0.000	0.000	0.000	0.000	0.000	0.000	0.000	0.000	0.000	0.000	0.000	80	584	32028	29385	0.118	Error	Error	16667	15361	0	0	15318	14067	0	0	0	0
3	17	17	"RAX1"	"YOR301W"	13640	33580	110	1010	1055	304	255	269	96	100	98	0	1228	1238	322	312	335	113	100	100	0	0	0	0	0	0	0	0	0	0	0	0	0	0	0	0	0	0	0	0.824	0.864	0.864	0.855	1.254	0.898	0.857	0.000	0.000	0.000	0.000	0.000	0.000	0.000	0.000	0.000	0.000	0.000	0.000	0.000	0.000	80	559	1671	1726	-0.279	Error	Error	755	916	0	0	800	926	0	0	0	0
[truncated: 1,848,706 more chars]
