# Supplementary material for: Genome-Wide Mapping of the Cohesin Complex in the Yeast Saccharomyces cerevisiae
Source: PLoS Biol. 2004 Jul 27;2(9):e259. doi: 10.1371/journal.pbio.0020259 (PMC490026; doi:10.1371/journal.pbio.0020259)
Supplement: Dataset S56 — Cy3 = polyA+ RNA nocodazole arrest galactose Mcd1-18Myc in W303; Cy5 = polyA+ reference RNA. (2.2 MB XLS). [file pbio.0020259.sd056.xls]

ATF	1.0
27	82    
"Type=GenePix Results 2"
"DateTime=2002/10/30 09:48:19"
"Settings=L:\cohesin followup\expression\ya1s4p2_0114.gps"
"GalFile=L:\arraying&printing\YA1S4P2.gal"
"PixelSize=10"
"Wavelengths=635	532"
"ImageFiles=L:\cohesin followup\expression\ya1s4p2_0114_635.tif 0	L:\cohesin followup\expression\ya1s4p2_0114_532.tif 0"
"NormalizationMethod=None"
"NormalizationFactors=1	1"
"JpegImage=L:\cohesin followup\expression\ya1s4p2_0114.jpg"
"RatioFormulations=W1/W2 (635/532)"
"Barcode="
"BackgroundSubtraction=LocalFeature"
"ImageOrigin=600, 29310"
"JpegOrigin=1020, 29780"
"Creator=GenePix Pro 4.0.1.9"
"Scanner=GenePix 4000B [87097]"
"FocusPosition=0"
"Temperature=28.71"
"LinesAveraged=1"
"Comment=Cy5refCy31827glu090902"
"PMTGain=520	510"
"ScanPower=100	100"
"LaserPower=3.36	3.7"
"LaserOnTime=16943	16955"
"ScanRegion=60,2931,2028,4789"
"Supplier="
"Block"	"Column"	"Row"	"Name"	"ID"	"X"	"Y"	"Dia."	"F635 Median"	"F635 Mean"	"F635 SD"	"B635 Median"	"B635 Mean"	"B635 SD"	"% > B635+1SD"	"% > B635+2SD"	"F635 % Sat."	"F532 Median"	"F532 Mean"	"F532 SD"	"B532 Median"	"B532 Mean"	"B532 SD"	"% > B532+1SD"	"% > B532+2SD"	"F532 % Sat."	"F3 Median"	"F3 Mean"	"F3 SD"	"B3 Median"	"B3 Mean"	"B3 SD"	"% > B3+1SD"	"% > B3+2SD"	"F3 % Sat."	"F4 Median"	"F4 Mean"	"F4 SD"	"B4 Median"	"B4 Mean"	"B4 SD"	"% > B4+1SD"	"% > B4+2SD"	"F4 % Sat."	"Ratio of Medians (635/532)"	"Ratio of Means (635/532)"	"Median of Ratios (635/532)"	"Mean of Ratios (635/532)"	"Ratios SD (635/532)"	"Rgn Ratio (635/532)"	"Rgn R� (635/532)"	"Ratio of Medians (Ratio/2)"	"Ratio of Means (Ratio/2)"	"Median of Ratios (Ratio/2)"	"Mean of Ratios (Ratio/2)"	"Ratios SD (Ratio/2)"	"Rgn Ratio (Ratio/2)"	"Rgn R� (Ratio/2)"	"Ratio of Medians (Ratio/3)"	"Ratio of Means (Ratio/3)"	"Median of Ratios (Ratio/3)"	"Mean of Ratios (Ratio/3)"	"Ratios SD (Ratio/3)"	"Rgn Ratio (Ratio/3)"	"Rgn R� (Ratio/3)"	"F Pixels"	"B Pixels"	"Sum of Medians"	"Sum of Means"	"Log Ratio (635/532)"	"Log Ratio (Ratio/2)"	"Log Ratio (Ratio/3)"	"F635 Median - B635"	"F532 Median - B532"	"F3 Median - B3"	"F4 Median - B4"	"F635 Mean - B635"	"F532 Mean - B532"	"F3 Mean - B3"	"F4 Mean - B4"	"Flags"	"Normalize"
1	1	1	""	"YBL081W"	1450	30080	90	2143	2185	700	46	48	11	100	100	0	2131	2049	689	153	153	24	100	100	0	0	0	0	0	0	0	0	0	0	0	0	0	0	0	0	0	0	0	1.060	1.128	1.101	1.161	1.436	1.101	0.911	0.000	0.000	0.000	0.000	0.000	0.000	0.000	0.000	0.000	0.000	0.000	0.000	0.000	0.000	52	404	4075	4035	0.084	Error	Error	2097	1978	0	0	2139	1896	0	0	0	0
1	2	1	"BRN1"	"YBL097W"	1660	30080	90	733	710	197	49	51	15	100	100	0	1222	1200	372	156	158	36	98	98	0	0	0	0	0	0	0	0	0	0	0	0	0	0	0	0	0	0	0	0.642	0.633	0.643	0.683	1.605	0.609	0.911	0.000	0.000	0.000	0.000	0.000	0.000	0.000	0.000	0.000	0.000	0.000	0.000	0.000	0.000	52	412	1750	1705	-0.640	Error	Error	684	1066	0	0	661	1044	0	0	0	0
1	3	1	""	"YBL112C"	1860	30080	90	2213	2198	980	48	50	14	100	100	0	5037	4703	2261	153	156	39	100	100	0	0	0	0	0	0	0	0	0	0	0	0	0	0	0	0	0	0	0	0.443	0.473	0.490	0.518	1.591	0.434	0.938	0.000	0.000	0.000	0.000	0.000	0.000	0.000	0.000	0.000	0.000	0.000	0.000	0.000	0.000	52	412	7049	6700	-1.174	Error	Error	2165	4884	0	0	2150	4550	0	0	0	0
1	4	1	""	"YBR013C"	2060	30080	90	502	489	114	48	51	15	100	100	0	522	502	129	153	155	29	96	96	0	0	0	0	0	0	0	0	0	0	0	0	0	0	0	0	0	0	0	1.230	1.264	1.306	1.322	1.706	1.347	0.744	0.000	0.000	0.000	0.000	0.000	0.000	0.000	0.000	0.000	0.000	0.000	0.000	0.000	0.000	52	412	823	790	0.299	Error	Error	454	369	0	0	441	349	0	0	0	0
1	5	1	"CDS1"	"YBR029C"	2260	30090	80	432	427	118	49	50	12	100	100	0	606	643	231	152	152	23	100	100	0	0	0	0	0	0	0	0	0	0	0	0	0	0	0	0	0	0	0	0.844	0.770	0.840	0.810	1.447	0.697	0.795	0.000	0.000	0.000	0.000	0.000	0.000	0.000	0.000	0.000	0.000	0.000	0.000	0.000	0.000	52	340	837	869	-0.245	Error	Error	383	454	0	0	378	491	0	0	0	0
1	6	1	"GIP1"	"YBR045C"	2460	30090	80	288	290	68	49	50	12	100	100	0	533	558	176	147	148	21	98	98	0	0	0	0	0	0	0	0	0	0	0	0	0	0	0	0	0	0	0	0.619	0.586	0.594	0.645	1.746	0.521	0.807	0.000	0.000	0.000	0.000	0.000	0.000	0.000	0.000	0.000	0.000	0.000	0.000	0.000	0.000	52	340	625	652	-0.692	Error	Error	239	386	0	0	241	411	0	0	0	0
1	7	1	""	"YBL083C"	2660	30090	80	556	587	190	51	51	12	100	100	0	1068	1181	564	146	147	23	98	98	0	0	0	0	0	0	0	0	0	0	0	0	0	0	0	0	0	0	0	0.548	0.518	0.541	0.585	2.013	0.451	0.855	0.000	0.000	0.000	0.000	0.000	0.000	0.000	0.000	0.000	0.000	0.000	0.000	0.000	0.000	52	340	1427	1571	-0.868	Error	Error	505	922	0	0	536	1035	0	0	0	0
1	8	1	"ATP1"	"YBL099W"	2850	30090	80	2653	2498	838	50	51	12	100	100	0	4218	3910	1459	148	149	29	100	100	0	0	0	0	0	0	0	0	0	0	0	0	0	0	0	0	0	0	0	0.640	0.651	0.653	0.674	1.432	0.603	0.924	0.000	0.000	0.000	0.000	0.000	0.000	0.000	0.000	0.000	0.000	0.000	0.000	0.000	0.000	52	340	6673	6210	-0.645	Error	Error	2603	4070	0	0	2448	3762	0	0	0	0
1	9	1	"NTH2"	"YBR001C"	3060	30090	80	317	320	129	50	52	14	96	96	0	1331	1378	551	149	160	167	94	92	0	0	0	0	0	0	0	0	0	0	0	0	0	0	0	0	0	0	0	0.226	0.220	0.219	0.240	2.361	0.202	0.836	0.000	0.000	0.000	0.000	0.000	0.000	0.000	0.000	0.000	0.000	0.000	0.000	0.000	0.000	52	340	1449	1499	-2.146	Error	Error	267	1182	0	0	270	1229	0	0	0	0
1	10	1	"MNN2"	"YBR015C"	3270	30090	100	4598	3940	2025	52	53	12	100	100	0	5534	4892	2389	155	157	25	95	95	0	0	0	0	0	0	0	0	0	0	0	0	0	0	0	0	0	0	0	0.845	0.821	0.851	0.838	1.594	0.836	0.924	0.000	0.000	0.000	0.000	0.000	0.000	0.000	0.000	0.000	0.000	0.000	0.000	0.000	0.000	80	533	9925	8625	-0.243	Error	Error	4546	5379	0	0	3888	4737	0	0	0	0
1	11	1	"RPL4A"	"YBR031W"	3450	30090	90	33880	28809	10507	57	75	159	100	100	0	25484	21447	8433	160	214	568	98	96	0	0	0	0	0	0	0	0	0	0	0	0	0	0	0	0	0	0	0	1.336	1.351	1.348	1.446	1.586	1.307	0.946	0.000	0.000	0.000	0.000	0.000	0.000	0.000	0.000	0.000	0.000	0.000	0.000	0.000	0.000	52	400	59147	50039	0.417	Error	Error	33823	25324	0	0	28752	21287	0	0	0	0
1	12	1	""	"YBR047W"	3630	30090	90	1012	996	275	54	72	156	100	92	0	1117	1111	332	154	208	559	82	34	0	0	0	0	0	0	0	0	0	0	0	0	0	0	0	0	0	0	0	0.995	0.984	0.990	0.999	1.386	0.948	0.900	0.000	0.000	0.000	0.000	0.000	0.000	0.000	0.000	0.000	0.000	0.000	0.000	0.000	0.000	52	414	1921	1899	-0.008	Error	Error	958	963	0	0	942	957	0	0	0	0
1	13	1	"BOI1"	"YBL085W"	3830	30090	80	232	309	190	51	53	12	100	100	0	450	755	778	152	153	23	100	100	0	0	0	0	0	0	0	0	0	0	0	0	0	0	0	0	0	0	0	0.607	0.428	0.556	0.555	1.555	0.274	0.729	0.000	0.000	0.000	0.000	0.000	0.000	0.000	0.000	0.000	0.000	0.000	0.000	0.000	0.000	52	332	479	861	-0.719	Error	Error	181	298	0	0	258	603	0	0	0	0
1	14	1	"ECM21"	"YBL101C"	4050	30100	90	713	660	252	53	55	17	98	98	0	1027	965	398	154	160	60	94	94	0	0	0	0	0	0	0	0	0	0	0	0	0	0	0	0	0	0	0	0.756	0.748	0.744	0.737	1.370	0.702	0.921	0.000	0.000	0.000	0.000	0.000	0.000	0.000	0.000	0.000	0.000	0.000	0.000	0.000	0.000	52	420	1533	1418	-0.404	Error	Error	660	873	0	0	607	811	0	0	0	0
1	15	1	"COQ1"	"YBR003W"	4260	30090	90	3577	3583	885	56	57	17	100	100	0	5099	4869	1221	156	160	56	100	98	0	0	0	0	0	0	0	0	0	0	0	0	0	0	0	0	0	0	0	0.712	0.748	0.752	0.776	1.432	0.731	0.937	0.000	0.000	0.000	0.000	0.000	0.000	0.000	0.000	0.000	0.000	0.000	0.000	0.000	0.000	52	406	8464	8240	-0.489	Error	Error	3521	4943	0	0	3527	4713	0	0	0	0
1	16	1	"KAP104"	"YBR017C"	4430	30090	90	2480	2347	774	53	54	12	100	100	0	2008	1914	671	155	156	23	100	98	0	0	0	0	0	0	0	0	0	0	0	0	0	0	0	0	0	0	0	1.310	1.304	1.299	1.416	1.595	1.264	0.928	0.000	0.000	0.000	0.000	0.000	0.000	0.000	0.000	0.000	0.000	0.000	0.000	0.000	0.000	52	406	4280	4053	0.389	Error	Error	2427	1853	0	0	2294	1759	0	0	0	0
1	17	1	""	"YBR033W"	4670	30100	90	5168	5089	2024	54	96	369	100	98	0	7056	7042	2992	155	168	111	98	98	0	0	0	0	0	0	0	0	0	0	0	0	0	0	0	0	0	0	0	0.741	0.731	0.751	0.824	1.915	0.700	0.915	0.000	0.000	0.000	0.000	0.000	0.000	0.000	0.000	0.000	0.000	0.000	0.000	0.000	0.000	52	414	12015	11922	-0.432	Error	Error	5114	6901	0	0	5035	6887	0	0	0	0
1	18	1	"REB1"	"YBR049C"	4850	30100	80	1150	1049	390	53	56	23	100	98	0	1395	1372	608	157	163	56	94	94	0	0	0	0	0	0	0	0	0	0	0	0	0	0	0	0	0	0	0	0.886	0.820	0.857	0.813	1.619	0.747	0.916	0.000	0.000	0.000	0.000	0.000	0.000	0.000	0.000	0.000	0.000	0.000	0.000	0.000	0.000	52	327	2335	2211	-0.174	Error	Error	1097	1238	0	0	996	1215	0	0	0	0
1	19	1	"RPL23A"	"YBL087C"	5010	30090	90	36001	32855	9970	56	149	773	100	100	0	15981	14167	4624	159	263	821	100	98	0	0	0	0	0	0	0	0	0	0	0	0	0	0	0	0	0	0	0	2.272	2.341	2.325	2.405	1.372	2.310	0.942	0.000	0.000	0.000	0.000	0.000	0.000	0.000	0.000	0.000	0.000	0.000	0.000	0.000	0.000	52	398	51767	46807	1.184	Error	Error	35945	15822	0	0	32799	14008	0	0	0	0
1	20	1	""	"YBL101W-B"	5270	30100	80	1240	1141	377	53	62	69	100	96	0	11080	10091	3873	153	166	123	100	98	0	0	0	0	0	0	0	0	0	0	0	0	0	0	0	0	0	0	0	0.109	0.109	0.110	0.121	1.637	0.100	0.897	0.000	0.000	0.000	0.000	0.000	0.000	0.000	0.000	0.000	0.000	0.000	0.000	0.000	0.000	52	340	12114	11026	-3.203	Error	Error	1187	10927	0	0	1088	9938	0	0	0	0
1	21	1	""	"YBR005W"	5460	30100	90	1701	1556	417	51	52	13	100	100	0	5310	4913	1576	154	157	24	98	98	0	0	0	0	0	0	0	0	0	0	0	0	0	0	0	0	0	0	0	0.320	0.316	0.325	0.318	1.326	0.294	0.930	0.000	0.000	0.000	0.000	0.000	0.000	0.000	0.000	0.000	0.000	0.000	0.000	0.000	0.000	52	420	6806	6264	-1.644	Error	Error	1650	5156	0	0	1505	4759	0	0	0	0
1	1	2	"GAL10"	"YBR019C"	1460	30280	90	588	556	197	49	50	12	100	98	0	65535	53272	20579	153	156	28	100	100	55	0	0	0	0	0	0	0	0	0	0	0	0	0	0	0	0	0	0	0.008	0.010	0.012	0.015	1.662	0.009	0.880	0.000	0.000	0.000	0.000	0.000	0.000	0.000	0.000	0.000	0.000	0.000	0.000	0.000	0.000	52	420	65921	53626	-6.922	Error	Error	539	65382	0	0	507	53119	0	0	0	0
1	2	2	"PDX3"	"YBR035C"	1670	30280	90	8336	7396	2830	50	59	96	100	100	0	16078	14765	5597	156	157	29	100	100	0	0	0	0	0	0	0	0	0	0	0	0	0	0	0	0	0	0	0	0.520	0.503	0.524	0.504	1.297	0.494	0.935	0.000	0.000	0.000	0.000	0.000	0.000	0.000	0.000	0.000	0.000	0.000	0.000	0.000	0.000	52	414	24208	21955	-0.942	Error	Error	8286	15922	0	0	7346	14609	0	0	0	0
1	3	2	""	"YBR051W"	1850	30290	90	535	521	140	50	58	60	100	98	0	727	651	210	153	167	89	94	90	0	0	0	0	0	0	0	0	0	0	0	0	0	0	0	0	0	0	0	0.845	0.946	0.932	1.041	1.575	0.870	0.878	0.000	0.000	0.000	0.000	0.000	0.000	0.000	0.000	0.000	0.000	0.000	0.000	0.000	0.000	52	414	1059	969	-0.243	Error	Error	485	574	0	0	471	498	0	0	0	0
1	4	2	""	"YCL045C"	2070	30290	80	149	250	209	48	49	12	100	100	0	407	800	888	152	155	31	100	100	0	0	0	0	0	0	0	0	0	0	0	0	0	0	0	0	0	0	0	0.396	0.312	0.399	0.413	1.698	0.244	0.878	0.000	0.000	0.000	0.000	0.000	0.000	0.000	0.000	0.000	0.000	0.000	0.000	0.000	0.000	52	340	356	850	-1.336	Error	Error	101	255	0	0	202	648	0	0	0	0
1	5	2	""	"YCL061C"	2270	30280	90	196	196	59	48	52	29	96	96	0	485	442	144	150	153	27	90	90	0	0	0	0	0	0	0	0	0	0	0	0	0	0	0	0	0	0	0	0.442	0.507	0.423	0.441	1.612	0.462	0.796	0.000	0.000	0.000	0.000	0.000	0.000	0.000	0.000	0.000	0.000	0.000	0.000	0.000	0.000	52	406	483	440	-1.179	Error	Error	148	335	0	0	148	292	0	0	0	0
1	6	2	""	"YCLX04W"	2440	30280	90	837	792	205	50	53	31	100	100	0	1204	1130	284	150	152	25	100	100	0	0	0	0	0	0	0	0	0	0	0	0	0	0	0	0	0	0	0	0.747	0.757	0.737	0.771	1.290	0.755	0.924	0.000	0.000	0.000	0.000	0.000	0.000	0.000	0.000	0.000	0.000	0.000	0.000	0.000	0.000	52	406	1841	1722	-0.421	Error	Error	787	1054	0	0	742	980	0	0	0	0
1	7	2	"SAT4"	"YCR008W"	2650	30280	70	366	441	242	51	54	17	100	100	0	604	1029	1049	148	151	35	100	100	0	0	0	0	0	0	0	0	0	0	0	0	0	0	0	0	0	0	0	0.691	0.443	0.703	0.619	1.806	0.289	0.756	0.000	0.000	0.000	0.000	0.000	0.000	0.000	0.000	0.000	0.000	0.000	0.000	0.000	0.000	32	236	771	1271	-0.534	Error	Error	315	456	0	0	390	881	0	0	0	0
1	8	2	""	"YCR023C"	2850	30290	90	1763	1723	651	52	59	57	100	100	0	2316	2321	692	153	155	28	100	100	0	0	0	0	0	0	0	0	0	0	0	0	0	0	0	0	0	0	0	0.791	0.771	0.785	0.738	1.313	0.778	0.934	0.000	0.000	0.000	0.000	0.000	0.000	0.000	0.000	0.000	0.000	0.000	0.000	0.000	0.000	52	420	3874	3839	-0.338	Error	Error	1711	2163	0	0	1671	2168	0	0	0	0
1	9	2	"PHO87"	"YCR037C"	3060	30290	90	2181	2178	868	54	58	24	100	100	0	3384	3125	1281	162	179	161	96	96	0	0	0	0	0	0	0	0	0	0	0	0	0	0	0	0	0	0	0	0.660	0.717	0.710	0.722	1.497	0.683	0.917	0.000	0.000	0.000	0.000	0.000	0.000	0.000	0.000	0.000	0.000	0.000	0.000	0.000	0.000	52	420	5349	5087	-0.599	Error	Error	2127	3222	0	0	2124	2963	0	0	0	0
1	10	2	""	"YCL047C"	3250	30290	80	538	529	166	54	56	14	100	98	0	837	953	529	160	163	28	94	94	0	0	0	0	0	0	0	0	0	0	0	0	0	0	0	0	0	0	0	0.715	0.599	0.704	0.640	1.618	0.475	0.765	0.000	0.000	0.000	0.000	0.000	0.000	0.000	0.000	0.000	0.000	0.000	0.000	0.000	0.000	52	340	1161	1268	-0.484	Error	Error	484	677	0	0	475	793	0	0	0	0
1	11	2	""	"YCL063W"	3430	30290	90	1068	1044	211	57	59	14	100	100	0	1150	1143	259	164	165	27	100	100	0	0	0	0	0	0	0	0	0	0	0	0	0	0	0	0	0	0	0	1.025	1.008	1.023	1.033	1.237	0.993	0.911	0.000	0.000	0.000	0.000	0.000	0.000	0.000	0.000	0.000	0.000	0.000	0.000	0.000	0.000	52	414	1997	1966	0.036	Error	Error	1011	986	0	0	987	979	0	0	0	0
1	12	2	""	"YCLX06C"	3630	30290	90	3961	3666	987	53	61	115	100	100	0	4614	4509	1124	154	158	37	100	100	0	0	0	0	0	0	0	0	0	0	0	0	0	0	0	0	0	0	0	0.876	0.830	0.849	0.824	1.471	0.818	0.930	0.000	0.000	0.000	0.000	0.000	0.000	0.000	0.000	0.000	0.000	0.000	0.000	0.000	0.000	52	420	8368	7968	-0.191	Error	Error	3908	4460	0	0	3613	4355	0	0	0	0
1	13	2	""	"YCR010C"	3860	30290	90	4200	3724	1625	53	63	119	100	100	0	936	1010	420	154	157	36	100	100	0	0	0	0	0	0	0	0	0	0	0	0	0	0	0	0	0	0	0	5.303	4.289	4.989	4.099	1.915	4.976	0.646	0.000	0.000	0.000	0.000	0.000	0.000	0.000	0.000	0.000	0.000	0.000	0.000	0.000	0.000	52	420	4929	4527	2.407	Error	Error	4147	782	0	0	3671	856	0	0	0	0
1	14	2	"PMP1"	"YCR024C-A"	4050	30290	90	43636	37407	15861	59	68	44	100	100	0	45976	39215	16123	162	168	40	100	100	0	0	0	0	0	0	0	0	0	0	0	0	0	0	0	0	0	0	0	0.951	0.956	0.962	0.981	1.647	0.938	0.932	0.000	0.000	0.000	0.000	0.000	0.000	0.000	0.000	0.000	0.000	0.000	0.000	0.000	0.000	52	420	89391	76401	-0.072	Error	Error	43577	45814	0	0	37348	39053	0	0	0	0
1	15	2	"MATALPHA2"	"YCR039C"	4260	30300	100	4229	3700	1314	58	63	28	100	100	0	9456	8520	3127	164	167	33	100	100	0	0	0	0	0	0	0	0	0	0	0	0	0	0	0	0	0	0	0	0.449	0.436	0.450	0.450	1.404	0.428	0.944	0.000	0.000	0.000	0.000	0.000	0.000	0.000	0.000	0.000	0.000	0.000	0.000	0.000	0.000	80	534	13463	11998	-1.156	Error	Error	4171	9292	0	0	3642	8356	0	0	0	0
1	16	2	""	"YCL049C"	4450	30300	80	355	407	198	54	55	14	100	100	0	713	1021	870	154	156	28	100	100	0	0	0	0	0	0	0	0	0	0	0	0	0	0	0	0	0	0	0	0.538	0.407	0.549	0.507	1.544	0.287	0.789	0.000	0.000	0.000	0.000	0.000	0.000	0.000	0.000	0.000	0.000	0.000	0.000	0.000	0.000	52	318	860	1220	-0.893	Error	Error	301	559	0	0	353	867	0	0	0	0
1	17	2	""	"YCL065W"	4610	30300	100	2149	1907	607	53	54	12	100	100	0	2469	2241	671	156	159	27	100	100	0	0	0	0	0	0	0	0	0	0	0	0	0	0	0	0	0	0	0	0.906	0.889	0.910	0.909	1.454	0.888	0.929	0.000	0.000	0.000	0.000	0.000	0.000	0.000	0.000	0.000	0.000	0.000	0.000	0.000	0.000	80	512	4409	3939	-0.142	Error	Error	2096	2313	0	0	1854	2085	0	0	0	0
1	18	2	""	"YCLX08C"	4840	30300	90	2523	2319	779	51	63	76	100	100	0	649	602	210	156	163	49	92	90	0	0	0	0	0	0	0	0	0	0	0	0	0	0	0	0	0	0	0	5.014	5.085	4.908	5.357	1.660	5.188	0.896	0.000	0.000	0.000	0.000	0.000	0.000	0.000	0.000	0.000	0.000	0.000	0.000	0.000	0.000	52	420	2965	2714	2.326	Error	Error	2472	493	0	0	2268	446	0	0	0	0
1	19	2	"PGK1"	"YCR012W"	5040	30300	90	27942	24345	8074	54	122	587	100	100	0	36370	31034	12839	161	390	1974	100	94	0	0	0	0	0	0	0	0	0	0	0	0	0	0	0	0	0	0	0	0.770	0.787	0.770	0.848	1.554	0.749	0.939	0.000	0.000	0.000	0.000	0.000	0.000	0.000	0.000	0.000	0.000	0.000	0.000	0.000	0.000	52	420	64097	55164	-0.377	Error	Error	27888	36209	0	0	24291	30873	0	0	0	0
1	20	2	""	"YCR026C"	5260	30300	90	660	697	226	52	54	14	100	100	0	1269	1373	521	158	161	34	100	100	0	0	0	0	0	0	0	0	0	0	0	0	0	0	0	0	0	0	0	0.547	0.531	0.553	0.547	1.388	0.493	0.900	0.000	0.000	0.000	0.000	0.000	0.000	0.000	0.000	0.000	0.000	0.000	0.000	0.000	0.000	52	420	1719	1860	-0.870	Error	Error	608	1111	0	0	645	1215	0	0	0	0
1	21	2	""	"YCR041W"	5460	30300	90	1638	1704	969	53	61	67	100	100	0	2960	2642	1416	163	169	42	100	100	0	0	0	0	0	0	0	0	0	0	0	0	0	0	0	0	0	0	0	0.567	0.666	0.673	0.679	1.417	0.639	0.916	0.000	0.000	0.000	0.000	0.000	0.000	0.000	0.000	0.000	0.000	0.000	0.000	0.000	0.000	52	420	4382	4130	-0.819	Error	Error	1585	2797	0	0	1651	2479	0	0	0	0
1	1	3	"LRE1"	"YCL051W"	1430	30490	80	242	254	93	47	48	10	100	100	0	536	563	225	149	150	22	100	98	0	0	0	0	0	0	0	0	0	0	0	0	0	0	0	0	0	0	0	0.504	0.500	0.498	0.534	1.683	0.450	0.839	0.000	0.000	0.000	0.000	0.000	0.000	0.000	0.000	0.000	0.000	0.000	0.000	0.000	0.000	52	306	582	621	-0.989	Error	Error	195	387	0	0	207	414	0	0	0	0
1	2	3	"HMLALPHA2"	"YCL067C"	1650	30490	80	5213	5067	1435	50	52	14	100	100	0	14255	13950	4399	154	156	26	100	100	0	0	0	0	0	0	0	0	0	0	0	0	0	0	0	0	0	0	0	0.366	0.364	0.354	0.371	1.236	0.336	0.921	0.000	0.000	0.000	0.000	0.000	0.000	0.000	0.000	0.000	0.000	0.000	0.000	0.000	0.000	52	340	19264	18813	-1.450	Error	Error	5163	14101	0	0	5017	13796	0	0	0	0
1	3	3	""	"YCLX10C"	1850	30490	90	4647	4496	1126	50	52	16	100	100	0	3023	2873	793	149	155	40	100	100	0	0	0	0	0	0	0	0	0	0	0	0	0	0	0	0	0	0	0	1.600	1.632	1.616	1.657	1.289	1.605	0.939	0.000	0.000	0.000	0.000	0.000	0.000	0.000	0.000	0.000	0.000	0.000	0.000	0.000	0.000	52	420	7471	7170	0.678	Error	Error	4597	2874	0	0	4446	2724	0	0	0	0
1	4	3	"POL4"	"YCR014C"	2050	30490	80	1315	1319	294	50	51	13	100	100	0	2186	2179	603	154	158	44	100	100	0	0	0	0	0	0	0	0	0	0	0	0	0	0	0	0	0	0	0	0.623	0.627	0.622	0.647	1.269	0.582	0.936	0.000	0.000	0.000	0.000	0.000	0.000	0.000	0.000	0.000	0.000	0.000	0.000	0.000	0.000	52	340	3297	3294	-0.684	Error	Error	1265	2032	0	0	1269	2025	0	0	0	0
1	5	3	"FEN2"	"YCR028C"	2260	30490	90	2117	2119	448	50	52	12	100	100	0	2145	2134	558	153	155	24	100	100	0	0	0	0	0	0	0	0	0	0	0	0	0	0	0	0	0	0	0	1.038	1.044	1.047	1.081	1.306	1.005	0.918	0.000	0.000	0.000	0.000	0.000	0.000	0.000	0.000	0.000	0.000	0.000	0.000	0.000	0.000	52	420	4059	4050	0.053	Error	Error	2067	1992	0	0	2069	1981	0	0	0	0
1	6	3	""	"YCR043C"	2460	30490	90	2930	2795	699	51	58	64	100	100	0	6838	6495	2137	149	193	432	100	100	0	0	0	0	0	0	0	0	0	0	0	0	0	0	0	0	0	0	0	0.430	0.432	0.423	0.451	1.257	0.400	0.927	0.000	0.000	0.000	0.000	0.000	0.000	0.000	0.000	0.000	0.000	0.000	0.000	0.000	0.000	52	420	9568	9090	-1.216	Error	Error	2879	6689	0	0	2744	6346	0	0	0	0
1	7	3	"SHR3"	"YDL212W"	2650	30490	90	8587	7583	2534	51	59	64	100	100	0	6519	5861	2164	148	191	432	98	96	0	0	0	0	0	0	0	0	0	0	0	0	0	0	0	0	0	0	0	1.340	1.318	1.286	1.388	1.566	1.274	0.941	0.000	0.000	0.000	0.000	0.000	0.000	0.000	0.000	0.000	0.000	0.000	0.000	0.000	0.000	52	420	14907	13245	0.422	Error	Error	8536	6371	0	0	7532	5713	0	0	0	0
1	8	3	""	"YDL228C"	2850	30490	90	20396	20010	8991	53	57	21	100	100	0	8111	7980	3661	155	158	30	100	100	0	0	0	0	0	0	0	0	0	0	0	0	0	0	0	0	0	0	0	2.557	2.550	2.511	2.559	1.354	2.514	0.944	0.000	0.000	0.000	0.000	0.000	0.000	0.000	0.000	0.000	0.000	0.000	0.000	0.000	0.000	52	414	28299	27782	1.354	Error	Error	20343	7956	0	0	19957	7825	0	0	0	0
1	9	3	"THI13"	"YDL244W"	3030	30490	90	568	523	152	56	61	22	100	100	0	1173	1140	346	163	170	39	100	100	0	0	0	0	0	0	0	0	0	0	0	0	0	0	0	0	0	0	0	0.507	0.478	0.479	0.492	1.399	0.440	0.869	0.000	0.000	0.000	0.000	0.000	0.000	0.000	0.000	0.000	0.000	0.000	0.000	0.000	0.000	52	414	1522	1444	-0.980	Error	Error	512	1010	0	0	467	977	0	0	0	0
1	10	3	"RPL4B"	"YDR012W"	3250	30490	90	14177	13701	6487	55	58	21	100	100	0	11695	10743	5369	159	167	55	100	100	0	0	0	0	0	0	0	0	0	0	0	0	0	0	0	0	0	0	0	1.224	1.289	1.286	1.386	1.589	1.237	0.942	0.000	0.000	0.000	0.000	0.000	0.000	0.000	0.000	0.000	0.000	0.000	0.000	0.000	0.000	52	420	25658	24230	0.292	Error	Error	14122	11536	0	0	13646	10584	0	0	0	0
1	11	3	"REG1"	"YDR028C"	3460	30490	90	521	510	249	56	59	17	94	92	0	767	747	377	162	165	32	88	88	0	0	0	0	0	0	0	0	0	0	0	0	0	0	0	0	0	0	0	0.769	0.776	0.808	0.730	1.746	0.729	0.870	0.000	0.000	0.000	0.000	0.000	0.000	0.000	0.000	0.000	0.000	0.000	0.000	0.000	0.000	52	420	1070	1039	-0.380	Error	Error	465	605	0	0	454	585	0	0	0	0
1	12	3	"HEM13"	"YDR044W"	3650	30490	90	2666	2339	1020	54	57	20	100	100	0	845	805	344	157	163	37	90	90	0	0	0	0	0	0	0	0	0	0	0	0	0	0	0	0	0	0	0	3.797	3.526	3.553	3.607	1.594	3.430	0.902	0.000	0.000	0.000	0.000	0.000	0.000	0.000	0.000	0.000	0.000	0.000	0.000	0.000	0.000	52	420	3300	2933	1.925	Error	Error	2612	688	0	0	2285	648	0	0	0	0
1	13	3	""	"YDL214C"	3850	30490	90	286	322	142	54	56	13	100	100	0	521	727	595	154	157	28	98	98	0	0	0	0	0	0	0	0	0	0	0	0	0	0	0	0	0	0	0	0.632	0.468	0.561	0.570	1.626	0.314	0.747	0.000	0.000	0.000	0.000	0.000	0.000	0.000	0.000	0.000	0.000	0.000	0.000	0.000	0.000	52	420	599	841	-0.662	Error	Error	232	367	0	0	268	573	0	0	0	0
1	14	3	"PTP1"	"YDL230W"	4060	30500	100	808	784	219	57	60	15	100	100	0	2468	2361	731	160	162	29	100	100	0	0	0	0	0	0	0	0	0	0	0	0	0	0	0	0	0	0	0	0.325	0.330	0.328	0.341	1.300	0.311	0.929	0.000	0.000	0.000	0.000	0.000	0.000	0.000	0.000	0.000	0.000	0.000	0.000	0.000	0.000	80	532	3059	2928	-1.620	Error	Error	751	2308	0	0	727	2201	0	0	0	0
1	15	3	""	"YDL246C"	4240	30490	80	125	180	189	62	63	17	90	82	0	298	522	723	161	162	29	94	84	0	0	0	0	0	0	0	0	0	0	0	0	0	0	0	0	0	0	0	0.460	0.327	0.415	0.416	2.797	0.244	0.781	0.000	0.000	0.000	0.000	0.000	0.000	0.000	0.000	0.000	0.000	0.000	0.000	0.000	0.000	52	334	200	479	-1.121	Error	Error	63	137	0	0	118	361	0	0	0	0
1	16	3	""	"YDR014W"	4450	30500	80	509	530	136	55	60	20	100	100	0	986	1000	264	161	162	25	100	100	0	0	0	0	0	0	0	0	0	0	0	0	0	0	0	0	0	0	0	0.550	0.566	0.580	0.572	1.330	0.527	0.872	0.000	0.000	0.000	0.000	0.000	0.000	0.000	0.000	0.000	0.000	0.000	0.000	0.000	0.000	52	340	1279	1314	-0.862	Error	Error	454	825	0	0	475	839	0	0	0	0
1	17	3	"RAD28"	"YDR030C"	4650	30500	80	183	183	62	52	54	13	96	92	0	457	461	191	161	162	31	88	86	0	0	0	0	0	0	0	0	0	0	0	0	0	0	0	0	0	0	0	0.443	0.437	0.464	0.449	1.644	0.354	0.752	0.000	0.000	0.000	0.000	0.000	0.000	0.000	0.000	0.000	0.000	0.000	0.000	0.000	0.000	52	340	427	431	-1.176	Error	Error	131	296	0	0	131	300	0	0	0	0
1	18	3	"BAP3"	"YDR046C"	4840	30500	90	1119	1122	476	50	55	45	100	96	0	1437	1486	666	150	155	28	98	96	0	0	0	0	0	0	0	0	0	0	0	0	0	0	0	0	0	0	0	0.831	0.802	0.815	0.819	1.405	0.795	0.909	0.000	0.000	0.000	0.000	0.000	0.000	0.000	0.000	0.000	0.000	0.000	0.000	0.000	0.000	52	420	2356	2408	-0.268	Error	Error	1069	1287	0	0	1072	1336	0	0	0	0
1	19	3	""	"YDL216C"	5040	30500	90	560	554	161	55	57	18	100	100	0	1709	1713	467	156	158	27	100	100	0	0	0	0	0	0	0	0	0	0	0	0	0	0	0	0	0	0	0	0.325	0.320	0.328	0.312	1.320	0.319	0.931	0.000	0.000	0.000	0.000	0.000	0.000	0.000	0.000	0.000	0.000	0.000	0.000	0.000	0.000	52	420	2058	2056	-1.621	Error	Error	505	1553	0	0	499	1557	0	0	0	0
1	20	3	"OST4"	"YDL232W"	5250	30500	90	4355	4019	1527	60	74	106	100	100	0	5150	4804	1524	166	202	299	100	100	0	0	0	0	0	0	0	0	0	0	0	0	0	0	0	0	0	0	0	0.862	0.854	0.875	0.818	1.350	0.846	0.933	0.000	0.000	0.000	0.000	0.000	0.000	0.000	0.000	0.000	0.000	0.000	0.000	0.000	0.000	52	420	9279	8597	-0.215	Error	Error	4295	4984	0	0	3959	4638	0	0	0	0
1	21	3	"COS7"	"YDL248W"	5450	30500	80	688	706	196	58	60	18	100	100	0	2788	2854	1139	168	172	32	100	100	0	0	0	0	0	0	0	0	0	0	0	0	0	0	0	0	0	0	0	0.240	0.241	0.253	0.251	1.314	0.214	0.900	0.000	0.000	0.000	0.000	0.000	0.000	0.000	0.000	0.000	0.000	0.000	0.000	0.000	0.000	52	340	3250	3334	-2.056	Error	Error	630	2620	0	0	648	2686	0	0	0	0
1	1	4	""	"YDR016C"	1460	30690	90	3309	3203	984	48	49	11	100	100	0	4607	4442	1316	144	145	23	100	100	0	0	0	0	0	0	0	0	0	0	0	0	0	0	0	0	0	0	0	0.731	0.734	0.742	0.730	1.320	0.704	0.930	0.000	0.000	0.000	0.000	0.000	0.000	0.000	0.000	0.000	0.000	0.000	0.000	0.000	0.000	52	420	7724	7453	-0.453	Error	Error	3261	4463	0	0	3155	4298	0	0	0	0
1	2	4	""	"YDR032C"	1650	30690	80	3929	4214	1645	48	49	12	100	100	0	16934	16049	7647	148	161	128	100	100	0	0	0	0	0	0	0	0	0	0	0	0	0	0	0	0	0	0	0	0.231	0.262	0.265	0.275	1.294	0.232	0.939	0.000	0.000	0.000	0.000	0.000	0.000	0.000	0.000	0.000	0.000	0.000	0.000	0.000	0.000	52	340	20667	20067	-2.113	Error	Error	3881	16786	0	0	4166	15901	0	0	0	0
1	3	4	""	"YDR048C"	1830	30690	80	672	668	148	49	51	13	100	100	0	1352	1332	350	152	168	147	98	98	0	0	0	0	0	0	0	0	0	0	0	0	0	0	0	0	0	0	0	0.519	0.525	0.528	0.526	1.279	0.497	0.894	0.000	0.000	0.000	0.000	0.000	0.000	0.000	0.000	0.000	0.000	0.000	0.000	0.000	0.000	52	340	1823	1799	-0.946	Error	Error	623	1200	0	0	619	1180	0	0	0	0
1	4	4	""	"YDL218W"	2060	30690	90	532	529	167	50	53	22	100	100	0	2300	2334	677	156	161	73	100	100	0	0	0	0	0	0	0	0	0	0	0	0	0	0	0	0	0	0	0	0.225	0.220	0.216	0.216	1.338	0.206	0.881	0.000	0.000	0.000	0.000	0.000	0.000	0.000	0.000	0.000	0.000	0.000	0.000	0.000	0.000	52	420	2626	2657	-2.153	Error	Error	482	2144	0	0	479	2178	0	0	0	0
1	5	4	"GYP7"	"YDL234C"	2260	30690	90	1351	1372	407	50	52	12	100	100	0	3251	3438	1089	156	157	23	100	100	0	0	0	0	0	0	0	0	0	0	0	0	0	0	0	0	0	0	0	0.420	0.403	0.403	0.406	1.221	0.390	0.948	0.000	0.000	0.000	0.000	0.000	0.000	0.000	0.000	0.000	0.000	0.000	0.000	0.000	0.000	52	420	4396	4604	-1.250	Error	Error	1301	3095	0	0	1322	3282	0	0	0	0
1	6	4	"YRB1"	"YDR002W"	2450	30690	90	14302	14120	2314	50	63	93	100	100	0	20623	20659	4815	154	220	721	100	100	0	0	0	0	0	0	0	0	0	0	0	0	0	0	0	0	0	0	0	0.696	0.686	0.669	0.699	1.198	0.648	0.941	0.000	0.000	0.000	0.000	0.000	0.000	0.000	0.000	0.000	0.000	0.000	0.000	0.000	0.000	52	420	34721	34575	-0.522	Error	Error	14252	20469	0	0	14070	20505	0	0	0	0
1	7	4	""	"YDR018C"	2640	30690	90	631	634	117	51	61	89	100	100	0	1882	1856	392	150	216	720	98	73	0	0	0	0	0	0	0	0	0	0	0	0	0	0	0	0	0	0	0	0.335	0.342	0.340	0.346	1.310	0.317	0.889	0.000	0.000	0.000	0.000	0.000	0.000	0.000	0.000	0.000	0.000	0.000	0.000	0.000	0.000	52	420	2312	2289	-1.578	Error	Error	580	1732	0	0	583	1706	0	0	0	0
1	8	4	"LYS14"	"YDR034C"	2860	30690	90	2269	2192	705	51	52	14	100	100	0	3689	3588	1158	153	155	27	100	100	0	0	0	0	0	0	0	0	0	0	0	0	0	0	0	0	0	0	0	0.627	0.623	0.629	0.624	1.226	0.612	0.951	0.000	0.000	0.000	0.000	0.000	0.000	0.000	0.000	0.000	0.000	0.000	0.000	0.000	0.000	52	420	5754	5576	-0.673	Error	Error	2218	3536	0	0	2141	3435	0	0	0	0
1	9	4	"TPI1"	"YDR050C"	3060	30690	90	51258	44595	15687	55	63	53	100	100	0	28953	25113	8870	154	162	60	100	100	0	0	0	0	0	0	0	0	0	0	0	0	0	0	0	0	0	0	0	1.778	1.785	1.772	1.805	1.315	1.764	0.942	0.000	0.000	0.000	0.000	0.000	0.000	0.000	0.000	0.000	0.000	0.000	0.000	0.000	0.000	52	420	80002	69499	0.830	Error	Error	51203	28799	0	0	44540	24959	0	0	0	0
1	10	4	"MRP1"	"YDR347W"	3260	30690	90	6617	6793	1239	56	64	65	100	100	0	8239	8523	1693	161	166	33	100	100	0	0	0	0	0	0	0	0	0	0	0	0	0	0	0	0	0	0	0	0.812	0.806	0.818	0.811	1.191	0.756	0.914	0.000	0.000	0.000	0.000	0.000	0.000	0.000	0.000	0.000	0.000	0.000	0.000	0.000	0.000	52	420	14639	15099	-0.300	Error	Error	6561	8078	0	0	6737	8362	0	0	0	0
1	11	4	"ESC2"	"YDR363W"	3450	30690	90	1447	1445	241	61	65	19	100	100	0	2508	2549	578	166	170	37	100	100	0	0	0	0	0	0	0	0	0	0	0	0	0	0	0	0	0	0	0	0.592	0.581	0.604	0.591	1.219	0.546	0.928	0.000	0.000	0.000	0.000	0.000	0.000	0.000	0.000	0.000	0.000	0.000	0.000	0.000	0.000	52	420	3728	3767	-0.757	Error	Error	1386	2342	0	0	1384	2383	0	0	0	0
1	12	4	"RGA2"	"YDR379W"	3660	30700	90	2340	2042	676	63	64	18	100	100	0	4267	3958	1160	169	174	36	100	100	0	0	0	0	0	0	0	0	0	0	0	0	0	0	0	0	0	0	0	0.556	0.522	0.528	0.519	1.377	0.512	0.921	0.000	0.000	0.000	0.000	0.000	0.000	0.000	0.000	0.000	0.000	0.000	0.000	0.000	0.000	52	420	6375	5768	-0.848	Error	Error	2277	4098	0	0	1979	3789	0	0	0	0
1	13	4	"SXM1"	"YDR395W"	3860	30700	90	7241	7583	2618	56	64	66	100	100	0	4189	4001	1129	159	163	30	100	100	0	0	0	0	0	0	0	0	0	0	0	0	0	0	0	0	0	0	0	1.783	1.959	1.946	1.929	1.270	2.077	0.947	0.000	0.000	0.000	0.000	0.000	0.000	0.000	0.000	0.000	0.000	0.000	0.000	0.000	0.000	52	420	11215	11369	0.834	Error	Error	7185	4030	0	0	7527	3842	0	0	0	0
1	14	4	""	"YDR411C"	4050	30700	90	2616	2278	738	58	66	68	100	98	0	5377	4913	1829	159	206	400	98	92	0	0	0	0	0	0	0	0	0	0	0	0	0	0	0	0	0	0	0	0.490	0.467	0.466	0.498	1.349	0.431	0.934	0.000	0.000	0.000	0.000	0.000	0.000	0.000	0.000	0.000	0.000	0.000	0.000	0.000	0.000	52	420	7776	6974	-1.028	Error	Error	2558	5218	0	0	2220	4754	0	0	0	0
1	15	4	"RPN9"	"YDR427W"	4250	30700	80	1489	1394	449	57	59	15	100	100	0	2427	2215	779	156	157	24	100	98	0	0	0	0	0	0	0	0	0	0	0	0	0	0	0	0	0	0	0	0.631	0.649	0.641	0.687	1.390	0.617	0.927	0.000	0.000	0.000	0.000	0.000	0.000	0.000	0.000	0.000	0.000	0.000	0.000	0.000	0.000	52	340	3703	3396	-0.665	Error	Error	1432	2271	0	0	1337	2059	0	0	0	0
1	16	4	"YPS7"	"YDR349C"	4450	30700	90	666	627	180	57	70	78	98	96	0	825	770	218	163	181	108	98	94	0	0	0	0	0	0	0	0	0	0	0	0	0	0	0	0	0	0	0	0.920	0.939	0.964	0.943	1.357	0.874	0.893	0.000	0.000	0.000	0.000	0.000	0.000	0.000	0.000	0.000	0.000	0.000	0.000	0.000	0.000	52	414	1271	1177	-0.120	Error	Error	609	662	0	0	570	607	0	0	0	0
1	17	4	""	"YDR365C"	4630	30700	80	4928	5307	1402	53	62	67	100	100	0	3299	3450	854	158	175	104	100	100	0	0	0	0	0	0	0	0	0	0	0	0	0	0	0	0	0	0	0	1.552	1.596	1.570	1.595	1.244	1.627	0.893	0.000	0.000	0.000	0.000	0.000	0.000	0.000	0.000	0.000	0.000	0.000	0.000	0.000	0.000	52	340	8016	8546	0.634	Error	Error	4875	3141	0	0	5254	3292	0	0	0	0
1	18	4	"YRA1"	"YDR381W"	4820	30700	90	9897	9134	2224	52	67	125	100	100	0	9094	8510	2756	155	204	441	100	100	0	0	0	0	0	0	0	0	0	0	0	0	0	0	0	0	0	0	0	1.101	1.087	1.038	1.132	1.373	1.032	0.929	0.000	0.000	0.000	0.000	0.000	0.000	0.000	0.000	0.000	0.000	0.000	0.000	0.000	0.000	52	420	18784	17437	0.139	Error	Error	9845	8939	0	0	9082	8355	0	0	0	0
1	19	4	"NCB2"	"YDR397C"	5050	30700	90	4672	4643	969	58	66	34	100	100	0	5572	5425	1158	166	173	41	100	100	0	0	0	0	0	0	0	0	0	0	0	0	0	0	0	0	0	0	0	0.853	0.872	0.874	0.874	1.144	0.864	0.927	0.000	0.000	0.000	0.000	0.000	0.000	0.000	0.000	0.000	0.000	0.000	0.000	0.000	0.000	52	420	10020	9844	-0.229	Error	Error	4614	5406	0	0	4585	5259	0	0	0	0
1	20	4	""	"YDR413C"	5250	30700	90	5360	4885	1440	78	144	422	100	100	0	5001	4609	1551	189	290	692	100	94	0	0	0	0	0	0	0	0	0	0	0	0	0	0	0	0	0	0	0	1.098	1.088	1.086	1.124	1.224	1.042	0.922	0.000	0.000	0.000	0.000	0.000	0.000	0.000	0.000	0.000	0.000	0.000	0.000	0.000	0.000	52	420	10094	9227	0.134	Error	Error	5282	4812	0	0	4807	4420	0	0	0	0
1	21	4	"TIF35"	"YDR429C"	5460	30700	110	14008	12631	5146	71	117	347	100	93	0	11558	11311	4321	183	255	569	95	92	0	0	0	0	0	0	0	0	0	0	0	0	0	0	0	0	0	0	0	1.225	1.129	1.183	1.135	1.493	1.173	0.933	0.000	0.000	0.000	0.000	0.000	0.000	0.000	0.000	0.000	0.000	0.000	0.000	0.000	0.000	80	626	25312	23688	0.293	Error	Error	13937	11375	0	0	12560	11128	0	0	0	0
1	1	5	"SBE2"	"YDR351W"	1440	30890	90	2584	2570	462	48	49	11	100	100	0	4373	4381	976	146	146	22	100	100	0	0	0	0	0	0	0	0	0	0	0	0	0	0	0	0	0	0	0	0.600	0.596	0.604	0.603	1.167	0.575	0.933	0.000	0.000	0.000	0.000	0.000	0.000	0.000	0.000	0.000	0.000	0.000	0.000	0.000	0.000	52	400	6763	6757	-0.737	Error	Error	2536	4227	0	0	2522	4235	0	0	0	0
1	2	5	""	"YDR367W"	1650	30890	90	3761	3902	1136	50	54	25	100	100	0	4169	4196	1257	151	161	106	100	100	0	0	0	0	0	0	0	0	0	0	0	0	0	0	0	0	0	0	0	0.924	0.952	0.947	0.954	1.181	0.912	0.933	0.000	0.000	0.000	0.000	0.000	0.000	0.000	0.000	0.000	0.000	0.000	0.000	0.000	0.000	52	414	7729	7897	-0.115	Error	Error	3711	4018	0	0	3852	4045	0	0	0	0
1	3	5	""	"YDR383C"	1830	30890	80	1469	1441	317	51	56	27	100	100	0	2273	2249	512	155	168	116	100	100	0	0	0	0	0	0	0	0	0	0	0	0	0	0	0	0	0	0	0	0.669	0.664	0.651	0.666	1.209	0.611	0.909	0.000	0.000	0.000	0.000	0.000	0.000	0.000	0.000	0.000	0.000	0.000	0.000	0.000	0.000	52	340	3536	3484	-0.579	Error	Error	1418	2118	0	0	1390	2094	0	0	0	0
1	4	5	"HPT1"	"YDR399W"	2050	30890	90	18068	16260	4490	53	65	58	100	100	0	8036	7494	2581	154	166	102	100	100	0	0	0	0	0	0	0	0	0	0	0	0	0	0	0	0	0	0	0	2.286	2.208	2.123	2.328	1.412	2.090	0.929	0.000	0.000	0.000	0.000	0.000	0.000	0.000	0.000	0.000	0.000	0.000	0.000	0.000	0.000	52	420	25897	23547	1.193	Error	Error	18015	7882	0	0	16207	7340	0	0	0	0
1	5	5	""	"YDR415C"	2260	30890	90	1835	1743	393	52	57	33	100	100	0	3017	2850	834	157	173	162	100	100	0	0	0	0	0	0	0	0	0	0	0	0	0	0	0	0	0	0	0	0.623	0.628	0.617	0.648	1.263	0.570	0.927	0.000	0.000	0.000	0.000	0.000	0.000	0.000	0.000	0.000	0.000	0.000	0.000	0.000	0.000	52	414	4643	4384	-0.682	Error	Error	1783	2860	0	0	1691	2693	0	0	0	0
1	6	5	""	"YDR431W"	2440	30890	80	756	710	176	52	54	28	100	100	0	1023	945	257	156	175	177	94	90	0	0	0	0	0	0	0	0	0	0	0	0	0	0	0	0	0	0	0	0.812	0.834	0.848	0.908	1.597	0.789	0.919	0.000	0.000	0.000	0.000	0.000	0.000	0.000	0.000	0.000	0.000	0.000	0.000	0.000	0.000	52	340	1571	1447	-0.300	Error	Error	704	867	0	0	658	789	0	0	0	0
1	7	5	"TRR1"	"YDR353W"	2660	30890	90	9281	9669	1993	56	63	64	100	100	0	11507	11888	2687	157	190	352	100	100	0	0	0	0	0	0	0	0	0	0	0	0	0	0	0	0	0	0	0	0.813	0.819	0.830	0.824	1.132	0.802	0.923	0.000	0.000	0.000	0.000	0.000	0.000	0.000	0.000	0.000	0.000	0.000	0.000	0.000	0.000	52	420	20575	21344	-0.299	Error	Error	9225	11350	0	0	9613	11731	0	0	0	0
1	8	5	"XRS2"	"YDR369C"	2860	30890	90	743	820	584	58	59	16	100	100	0	1142	1400	971	162	164	28	100	100	0	0	0	0	0	0	0	0	0	0	0	0	0	0	0	0	0	0	0	0.699	0.616	0.652	0.647	1.435	0.590	0.880	0.000	0.000	0.000	0.000	0.000	0.000	0.000	0.000	0.000	0.000	0.000	0.000	0.000	0.000	52	420	1665	2000	-0.517	Error	Error	685	980	0	0	762	1238	0	0	0	0
1	9	5	"EFT2"	"YDR385W"	3050	30890	90	34090	31796	8475	60	76	90	100	100	0	14745	14010	4424	164	172	75	100	100	0	0	0	0	0	0	0	0	0	0	0	0	0	0	0	0	0	0	0	2.334	2.292	2.280	2.368	1.365	2.210	0.922	0.000	0.000	0.000	0.000	0.000	0.000	0.000	0.000	0.000	0.000	0.000	0.000	0.000	0.000	52	414	48611	45582	1.223	Error	Error	34030	14581	0	0	31736	13846	0	0	0	0
1	10	5	""	"YDR401W"	3230	30890	90	611	596	135	71	78	41	100	100	0	966	951	205	182	189	46	100	100	0	0	0	0	0	0	0	0	0	0	0	0	0	0	0	0	0	0	0	0.689	0.683	0.686	0.688	1.309	0.635	0.884	0.000	0.000	0.000	0.000	0.000	0.000	0.000	0.000	0.000	0.000	0.000	0.000	0.000	0.000	52	414	1324	1294	-0.538	Error	Error	540	784	0	0	525	769	0	0	0	0
1	11	5	""	"YDR417C"	3450	30890	90	32102	29161	7629	87	95	57	100	100	0	13536	12357	3837	201	213	65	100	100	0	0	0	0	0	0	0	0	0	0	0	0	0	0	0	0	0	0	0	2.401	2.392	2.397	2.465	1.250	2.414	0.926	0.000	0.000	0.000	0.000	0.000	0.000	0.000	0.000	0.000	0.000	0.000	0.000	0.000	0.000	52	420	45350	41230	1.264	Error	Error	32015	13335	0	0	29074	12156	0	0	0	0
1	12	5	""	"YDR433W"	3650	30890	90	14421	13134	4411	69	83	43	100	100	0	5453	4659	1657	182	198	63	100	100	0	0	0	0	0	0	0	0	0	0	0	0	0	0	0	0	0	0	0	2.723	2.918	2.893	3.032	1.350	2.884	0.942	0.000	0.000	0.000	0.000	0.000	0.000	0.000	0.000	0.000	0.000	0.000	0.000	0.000	0.000	52	420	19623	17542	1.445	Error	Error	14352	5271	0	0	13065	4477	0	0	0	0
1	13	5	""	"YER097W"	3850	30890	90	392	410	132	57	60	15	100	100	0	671	774	442	164	166	29	100	100	0	0	0	0	0	0	0	0	0	0	0	0	0	0	0	0	0	0	0	0.661	0.579	0.613	0.627	1.445	0.455	0.735	0.000	0.000	0.000	0.000	0.000	0.000	0.000	0.000	0.000	0.000	0.000	0.000	0.000	0.000	52	420	842	963	-0.598	Error	Error	335	507	0	0	353	610	0	0	0	0
1	14	5	""	"YER113C"	4060	30890	90	2563	2256	681	56	60	31	100	100	0	3426	3100	1008	160	162	26	100	100	0	0	0	0	0	0	0	0	0	0	0	0	0	0	0	0	0	0	0	0.768	0.748	0.752	0.776	1.359	0.710	0.939	0.000	0.000	0.000	0.000	0.000	0.000	0.000	0.000	0.000	0.000	0.000	0.000	0.000	0.000	52	414	5773	5140	-0.382	Error	Error	2507	3266	0	0	2200	2940	0	0	0	0
1	15	5	""	"YER128W"	4240	30890	90	1562	1543	449	56	60	33	100	100	0	3535	3469	1024	159	162	27	100	100	0	0	0	0	0	0	0	0	0	0	0	0	0	0	0	0	0	0	0	0.446	0.449	0.456	0.452	1.251	0.428	0.914	0.000	0.000	0.000	0.000	0.000	0.000	0.000	0.000	0.000	0.000	0.000	0.000	0.000	0.000	52	414	4882	4797	-1.165	Error	Error	1506	3376	0	0	1487	3310	0	0	0	0
1	16	5	"UBP5"	"YER144C"	4460	30900	90	1635	1490	561	57	61	18	100	100	0	3095	2876	1044	167	172	32	100	100	0	0	0	0	0	0	0	0	0	0	0	0	0	0	0	0	0	0	0	0.539	0.529	0.516	0.527	1.274	0.525	0.939	0.000	0.000	0.000	0.000	0.000	0.000	0.000	0.000	0.000	0.000	0.000	0.000	0.000	0.000	52	420	4506	4142	-0.892	Error	Error	1578	2928	0	0	1433	2709	0	0	0	0
1	17	5	""	"YER160C"	4660	30900	90	1516	1459	493	51	53	15	100	100	0	26586	24932	9531	158	162	32	100	100	0	0	0	0	0	0	0	0	0	0	0	0	0	0	0	0	0	0	0	0.055	0.057	0.057	0.059	1.353	0.054	0.926	0.000	0.000	0.000	0.000	0.000	0.000	0.000	0.000	0.000	0.000	0.000	0.000	0.000	0.000	52	420	27893	26182	-4.173	Error	Error	1465	26428	0	0	1408	24774	0	0	0	0
1	18	5	"ECM32"	"YER176W"	4850	30900	80	1289	1293	494	51	52	13	100	100	0	1626	1644	563	158	160	27	100	100	0	0	0	0	0	0	0	0	0	0	0	0	0	0	0	0	0	0	0	0.843	0.836	0.838	0.840	1.436	0.831	0.901	0.000	0.000	0.000	0.000	0.000	0.000	0.000	0.000	0.000	0.000	0.000	0.000	0.000	0.000	52	340	2706	2728	-0.246	Error	Error	1238	1468	0	0	1242	1486	0	0	0	0
1	19	5	"PRS2"	"YER099C"	5050	30900	90	5834	5622	1353	55	70	143	100	100	0	6152	6258	1574	163	165	30	100	100	0	0	0	0	0	0	0	0	0	0	0	0	0	0	0	0	0	0	0	0.965	0.913	0.942	0.920	1.240	0.911	0.936	0.000	0.000	0.000	0.000	0.000	0.000	0.000	0.000	0.000	0.000	0.000	0.000	0.000	0.000	52	420	11768	11662	-0.051	Error	Error	5779	5989	0	0	5567	6095	0	0	0	0
1	20	5	"SPR6"	"YER115C"	5240	30900	90	702	661	199	62	67	23	100	100	0	1649	1624	536	171	178	43	100	98	0	0	0	0	0	0	0	0	0	0	0	0	0	0	0	0	0	0	0	0.433	0.412	0.414	0.429	1.473	0.382	0.895	0.000	0.000	0.000	0.000	0.000	0.000	0.000	0.000	0.000	0.000	0.000	0.000	0.000	0.000	52	420	2118	2052	-1.208	Error	Error	640	1478	0	0	599	1453	0	0	0	0
1	21	5	""	"YER130C"	5430	30900	90	1335	1294	231	66	70	21	100	100	0	3811	3643	759	177	187	73	100	100	0	0	0	0	0	0	0	0	0	0	0	0	0	0	0	0	0	0	0	0.349	0.354	0.352	0.357	1.176	0.332	0.947	0.000	0.000	0.000	0.000	0.000	0.000	0.000	0.000	0.000	0.000	0.000	0.000	0.000	0.000	52	420	4903	4694	-1.518	Error	Error	1269	3634	0	0	1228	3466	0	0	0	0
1	1	6	"LSM5"	"YER146W"	1460	31080	90	5855	5168	1618	51	59	93	100	100	0	5903	5290	1557	153	155	29	100	100	0	0	0	0	0	0	0	0	0	0	0	0	0	0	0	0	0	0	0	1.009	0.996	1.024	0.994	1.261	0.995	0.932	0.000	0.000	0.000	0.000	0.000	0.000	0.000	0.000	0.000	0.000	0.000	0.000	0.000	0.000	52	420	11554	10254	0.013	Error	Error	5804	5750	0	0	5117	5137	0	0	0	0
1	2	6	"RAD4"	"YER162C"	1660	31090	80	964	953	176	52	53	12	100	100	0	1819	1801	422	156	159	34	100	100	0	0	0	0	0	0	0	0	0	0	0	0	0	0	0	0	0	0	0	0.548	0.548	0.550	0.558	1.244	0.509	0.917	0.000	0.000	0.000	0.000	0.000	0.000	0.000	0.000	0.000	0.000	0.000	0.000	0.000	0.000	52	334	2575	2546	-0.867	Error	Error	912	1663	0	0	901	1645	0	0	0	0
1	3	6	"PDA1"	"YER178W"	1830	31090	90	10236	9751	2038	53	82	255	100	100	0	12409	12316	3357	156	265	902	100	100	0	0	0	0	0	0	0	0	0	0	0	0	0	0	0	0	0	0	0	0.831	0.798	0.799	0.815	1.193	0.735	0.948	0.000	0.000	0.000	0.000	0.000	0.000	0.000	0.000	0.000	0.000	0.000	0.000	0.000	0.000	52	406	22436	21858	-0.267	Error	Error	10183	12253	0	0	9698	12160	0	0	0	0
1	4	6	"AST2"	"YER101C"	2050	31090	90	891	879	137	52	53	13	100	100	0	2119	2124	403	154	157	44	100	100	0	0	0	0	0	0	0	0	0	0	0	0	0	0	0	0	0	0	0	0.427	0.420	0.410	0.423	1.198	0.388	0.911	0.000	0.000	0.000	0.000	0.000	0.000	0.000	0.000	0.000	0.000	0.000	0.000	0.000	0.000	52	420	2804	2797	-1.228	Error	Error	839	1965	0	0	827	1970	0	0	0	0
1	5	6	"RPL23B"	"YER117W"	2250	31090	90	26823	24729	5918	54	61	54	100	100	0	15013	13566	3803	158	168	133	100	100	0	0	0	0	0	0	0	0	0	0	0	0	0	0	0	0	0	0	0	1.802	1.840	1.812	1.864	1.202	1.790	0.943	0.000	0.000	0.000	0.000	0.000	0.000	0.000	0.000	0.000	0.000	0.000	0.000	0.000	0.000	52	420	41624	38083	0.850	Error	Error	26769	14855	0	0	24675	13408	0	0	0	0
1	6	6	"PMD1"	"YER132C"	2440	31090	80	2957	2900	1062	51	54	17	100	100	0	3641	3593	1512	157	158	25	98	98	0	0	0	0	0	0	0	0	0	0	0	0	0	0	0	0	0	0	0	0.834	0.829	0.847	0.908	1.863	0.793	0.936	0.000	0.000	0.000	0.000	0.000	0.000	0.000	0.000	0.000	0.000	0.000	0.000	0.000	0.000	52	340	6390	6285	-0.262	Error	Error	2906	3484	0	0	2849	3436	0	0	0	0
1	7	6	"SPT15"	"YER148W"	2650	31090	90	6765	6562	983	52	54	14	100	100	0	10033	10046	1739	153	156	26	100	100	0	0	0	0	0	0	0	0	0	0	0	0	0	0	0	0	0	0	0	0.679	0.658	0.658	0.661	1.158	0.620	0.930	0.000	0.000	0.000	0.000	0.000	0.000	0.000	0.000	0.000	0.000	0.000	0.000	0.000	0.000	52	414	16593	16403	-0.558	Error	Error	6713	9880	0	0	6510	9893	0	0	0	0
1	8	6	"CHD1"	"YER164W"	2830	31090	80	2075	1804	1009	51	53	16	100	100	0	2243	2104	1157	157	159	28	100	100	0	0	0	0	0	0	0	0	0	0	0	0	0	0	0	0	0	0	0	0.970	0.900	0.935	0.908	1.288	0.870	0.927	0.000	0.000	0.000	0.000	0.000	0.000	0.000	0.000	0.000	0.000	0.000	0.000	0.000	0.000	52	340	4110	3700	-0.044	Error	Error	2024	2086	0	0	1753	1947	0	0	0	0
1	9	6	"ISC10"	"YER180C"	3030	31090	90	2475	2434	523	52	54	13	100	100	0	3416	3303	757	155	157	26	100	100	0	0	0	0	0	0	0	0	0	0	0	0	0	0	0	0	0	0	0	0.743	0.757	0.764	0.767	1.171	0.739	0.913	0.000	0.000	0.000	0.000	0.000	0.000	0.000	0.000	0.000	0.000	0.000	0.000	0.000	0.000	52	420	5684	5530	-0.429	Error	Error	2423	3261	0	0	2382	3148	0	0	0	0
1	10	6	"SSA4"	"YER103W"	3260	31090	90	16131	14207	4442	71	77	28	100	100	0	15166	13911	3128	184	198	59	100	100	0	0	0	0	0	0	0	0	0	0	0	0	0	0	0	0	0	0	0	1.072	1.030	1.078	0.995	1.247	1.026	0.920	0.000	0.000	0.000	0.000	0.000	0.000	0.000	0.000	0.000	0.000	0.000	0.000	0.000	0.000	52	420	31042	27863	0.100	Error	Error	16060	14982	0	0	14136	13727	0	0	0	0
1	11	6	""	"YER119C"	3450	31090	90	1068	1024	240	96	99	34	100	100	0	1270	1219	337	223	229	67	100	100	0	0	0	0	0	0	0	0	0	0	0	0	0	0	0	0	0	0	0	0.928	0.932	0.936	0.973	1.398	0.879	0.893	0.000	0.000	0.000	0.000	0.000	0.000	0.000	0.000	0.000	0.000	0.000	0.000	0.000	0.000	52	420	2019	1924	-0.107	Error	Error	972	1047	0	0	928	996	0	0	0	0
1	12	6	""	"YER134C"	3650	31090	90	1920	1932	232	76	88	39	100	100	0	3561	3468	552	183	203	66	100	100	0	0	0	0	0	0	0	0	0	0	0	0	0	0	0	0	0	0	0	0.546	0.565	0.567	0.569	1.146	0.534	0.948	0.000	0.000	0.000	0.000	0.000	0.000	0.000	0.000	0.000	0.000	0.000	0.000	0.000	0.000	52	420	5222	5141	-0.873	Error	Error	1844	3378	0	0	1856	3285	0	0	0	0
1	13	6	"SPI1"	"YER150W"	3850	31090	110	1067	983	349	64	66	18	100	100	0	4136	4183	1766	172	183	47	100	100	0	0	0	0	0	0	0	0	0	0	0	0	0	0	0	0	0	0	0	0.253	0.229	0.235	0.236	1.337	0.210	0.918	0.000	0.000	0.000	0.000	0.000	0.000	0.000	0.000	0.000	0.000	0.000	0.000	0.000	0.000	80	582	4967	4930	-1.983	Error	Error	1003	3964	0	0	919	4011	0	0	0	0
1	14	6	""	"YER166W"	4030	31090	90	323	326	72	61	63	19	100	100	0	725	761	232	172	184	52	100	100	0	0	0	0	0	0	0	0	0	0	0	0	0	0	0	0	0	0	0	0.474	0.450	0.477	0.469	1.414	0.410	0.834	0.000	0.000	0.000	0.000	0.000	0.000	0.000	0.000	0.000	0.000	0.000	0.000	0.000	0.000	52	406	815	854	-1.078	Error	Error	262	553	0	0	265	589	0	0	0	0
1	15	6	""	"YER182W"	4250	31090	90	4203	3789	1132	58	60	15	100	100	0	12040	10774	3465	168	170	31	100	100	0	0	0	0	0	0	0	0	0	0	0	0	0	0	0	0	0	0	0	0.349	0.352	0.357	0.358	1.269	0.326	0.928	0.000	0.000	0.000	0.000	0.000	0.000	0.000	0.000	0.000	0.000	0.000	0.000	0.000	0.000	52	420	16017	14337	-1.518	Error	Error	4145	11872	0	0	3731	10606	0	0	0	0
1	16	6	"AMS1"	"YGL156W"	4450	31100	80	1023	1018	383	62	66	20	100	100	0	4302	3969	1640	168	171	31	100	100	0	0	0	0	0	0	0	0	0	0	0	0	0	0	0	0	0	0	0	0.232	0.252	0.254	0.256	1.357	0.235	0.902	0.000	0.000	0.000	0.000	0.000	0.000	0.000	0.000	0.000	0.000	0.000	0.000	0.000	0.000	52	340	5095	4757	-2.105	Error	Error	961	4134	0	0	956	3801	0	0	0	0
1	17	6	"NUP49"	"YGL172W"	4660	31090	90	2313	2181	582	60	76	73	100	100	0	3726	3545	857	168	199	443	100	100	0	0	0	0	0	0	0	0	0	0	0	0	0	0	0	0	0	0	0	0.633	0.628	0.636	0.621	1.275	0.572	0.830	0.000	0.000	0.000	0.000	0.000	0.000	0.000	0.000	0.000	0.000	0.000	0.000	0.000	0.000	52	420	5811	5498	-0.659	Error	Error	2253	3558	0	0	2121	3377	0	0	0	0
1	18	6	""	"YGL188C"	4850	31090	90	8106	6979	2566	62	76	167	100	100	0	22389	19918	8189	174	203	449	100	98	0	0	0	0	0	0	0	0	0	0	0	0	0	0	0	0	0	0	0	0.362	0.350	0.358	0.374	1.465	0.336	0.924	0.000	0.000	0.000	0.000	0.000	0.000	0.000	0.000	0.000	0.000	0.000	0.000	0.000	0.000	52	414	30259	26661	-1.466	Error	Error	8044	22215	0	0	6917	19744	0	0	0	0
1	19	6	""	"YGL204C"	5030	31090	90	1878	1809	528	62	64	17	100	100	0	2225	2309	769	177	181	37	100	100	0	0	0	0	0	0	0	0	0	0	0	0	0	0	0	0	0	0	0	0.887	0.819	0.819	0.839	1.249	0.781	0.859	0.000	0.000	0.000	0.000	0.000	0.000	0.000	0.000	0.000	0.000	0.000	0.000	0.000	0.000	52	414	3864	3879	-0.173	Error	Error	1816	2048	0	0	1747	2132	0	0	0	0
1	20	6	""	"YGL220W"	5250	31100	100	10393	9024	3308	69	74	27	100	100	0	11293	10240	3791	186	199	61	100	100	0	0	0	0	0	0	0	0	0	0	0	0	0	0	0	0	0	0	0	0.930	0.891	0.909	0.904	1.418	0.884	0.937	0.000	0.000	0.000	0.000	0.000	0.000	0.000	0.000	0.000	0.000	0.000	0.000	0.000	0.000	80	548	21431	19009	-0.105	Error	Error	10324	11107	0	0	8955	10054	0	0	0	0
1	21	6	"MTO1"	"YGL236C"	5460	31100	90	3128	2766	864	69	71	20	100	100	0	2515	2384	787	180	187	41	100	100	0	0	0	0	0	0	0	0	0	0	0	0	0	0	0	0	0	0	0	1.310	1.224	1.242	1.279	1.360	1.160	0.917	0.000	0.000	0.000	0.000	0.000	0.000	0.000	0.000	0.000	0.000	0.000	0.000	0.000	0.000	52	420	5394	4901	0.390	Error	Error	3059	2335	0	0	2697	2204	0	0	0	0
1	1	7	"RCK1"	"YGL158W"	1460	31280	90	1271	1297	284	50	52	15	100	100	0	373	369	87	150	152	24	96	96	0	0	0	0	0	0	0	0	0	0	0	0	0	0	0	0	0	0	0	5.475	5.694	5.405	5.689	1.446	5.821	0.803	0.000	0.000	0.000	0.000	0.000	0.000	0.000	0.000	0.000	0.000	0.000	0.000	0.000	0.000	52	420	1444	1466	2.453	Error	Error	1221	223	0	0	1247	219	0	0	0	0
1	2	7	""	"YGL174W"	1660	31280	90	1523	1589	282	52	54	24	100	100	0	2349	2457	444	156	158	43	100	100	0	0	0	0	0	0	0	0	0	0	0	0	0	0	0	0	0	0	0	0.671	0.668	0.668	0.669	1.166	0.622	0.896	0.000	0.000	0.000	0.000	0.000	0.000	0.000	0.000	0.000	0.000	0.000	0.000	0.000	0.000	52	420	3664	3838	-0.576	Error	Error	1471	2193	0	0	1537	2301	0	0	0	0
1	3	7	"CDC55"	"YGL190C"	1870	31290	90	3297	3194	1367	52	54	15	100	100	0	4029	3892	1606	156	158	26	100	100	0	0	0	0	0	0	0	0	0	0	0	0	0	0	0	0	0	0	0	0.838	0.841	0.806	0.876	1.581	0.851	0.930	0.000	0.000	0.000	0.000	0.000	0.000	0.000	0.000	0.000	0.000	0.000	0.000	0.000	0.000	52	420	7118	6878	-0.255	Error	Error	3245	3873	0	0	3142	3736	0	0	0	0
1	4	7	"CHC1"	"YGL206C"	2060	31290	80	310	365	195	50	52	13	100	100	0	598	933	817	153	155	27	100	100	0	0	0	0	0	0	0	0	0	0	0	0	0	0	0	0	0	0	0	0.584	0.404	0.515	0.524	1.764	0.282	0.760	0.000	0.000	0.000	0.000	0.000	0.000	0.000	0.000	0.000	0.000	0.000	0.000	0.000	0.000	52	340	705	1095	-0.775	Error	Error	260	445	0	0	315	780	0	0	0	0
1	5	7	""	"YGL222C"	2250	31290	90	901	855	276	51	53	12	100	100	0	1930	1868	717	158	159	27	100	100	0	0	0	0	0	0	0	0	0	0	0	0	0	0	0	0	0	0	0	0.480	0.470	0.467	0.493	1.362	0.422	0.928	0.000	0.000	0.000	0.000	0.000	0.000	0.000	0.000	0.000	0.000	0.000	0.000	0.000	0.000	52	420	2622	2514	-1.060	Error	Error	850	1772	0	0	804	1710	0	0	0	0
1	6	7	"CSE1"	"YGL238W"	2460	31290	90	6804	6284	1635	51	53	12	100	100	0	5477	5002	1416	155	156	25	100	100	0	0	0	0	0	0	0	0	0	0	0	0	0	0	0	0	0	0	0	1.269	1.286	1.288	1.301	1.213	1.243	0.943	0.000	0.000	0.000	0.000	0.000	0.000	0.000	0.000	0.000	0.000	0.000	0.000	0.000	0.000	52	414	12075	11080	0.344	Error	Error	6753	5322	0	0	6233	4847	0	0	0	0
1	7	7	""	"YGL160W"	2640	31290	90	3520	3486	608	55	57	16	100	100	0	3890	3961	873	158	161	30	100	100	0	0	0	0	0	0	0	0	0	0	0	0	0	0	0	0	0	0	0	0.928	0.902	0.893	0.915	1.170	0.877	0.917	0.000	0.000	0.000	0.000	0.000	0.000	0.000	0.000	0.000	0.000	0.000	0.000	0.000	0.000	52	414	7197	7234	-0.107	Error	Error	3465	3732	0	0	3431	3803	0	0	0	0
1	8	7	""	"YGL176C"	2860	31290	90	1308	1291	322	52	54	14	100	100	0	1805	1826	505	156	160	43	100	100	0	0	0	0	0	0	0	0	0	0	0	0	0	0	0	0	0	0	0	0.762	0.742	0.756	0.754	1.251	0.724	0.907	0.000	0.000	0.000	0.000	0.000	0.000	0.000	0.000	0.000	0.000	0.000	0.000	0.000	0.000	52	406	2905	2909	-0.393	Error	Error	1256	1649	0	0	1239	1670	0	0	0	0
1	9	7	"IME4"	"YGL192W"	3030	31290	90	669	682	143	53	54	14	100	100	0	2832	2864	669	156	161	44	100	100	0	0	0	0	0	0	0	0	0	0	0	0	0	0	0	0	0	0	0	0.230	0.232	0.230	0.233	1.163	0.214	0.907	0.000	0.000	0.000	0.000	0.000	0.000	0.000	0.000	0.000	0.000	0.000	0.000	0.000	0.000	52	406	3292	3337	-2.119	Error	Error	616	2676	0	0	629	2708	0	0	0	0
1	10	7	"SIP2"	"YGL208W"	3260	31290	100	1073	1109	314	59	61	17	100	100	0	1946	2014	666	165	169	33	100	100	0	0	0	0	0	0	0	0	0	0	0	0	0	0	0	0	0	0	0	0.569	0.568	0.581	0.588	1.348	0.539	0.919	0.000	0.000	0.000	0.000	0.000	0.000	0.000	0.000	0.000	0.000	0.000	0.000	0.000	0.000	80	535	2795	2899	-0.813	Error	Error	1014	1781	0	0	1050	1849	0	0	0	0
1	11	7	""	"YGL224C"	3450	31290	90	3020	3047	570	64	71	30	100	100	0	3579	3732	723	172	184	70	100	100	0	0	0	0	0	0	0	0	0	0	0	0	0	0	0	0	0	0	0	0.868	0.838	0.840	0.839	1.136	0.791	0.924	0.000	0.000	0.000	0.000	0.000	0.000	0.000	0.000	0.000	0.000	0.000	0.000	0.000	0.000	52	414	6363	6543	-0.205	Error	Error	2956	3407	0	0	2983	3560	0	0	0	0
1	12	7	"DOC1"	"YGL240W"	3650	31290	90	865	818	194	66	71	26	100	100	0	1164	1133	289	181	191	48	100	100	0	0	0	0	0	0	0	0	0	0	0	0	0	0	0	0	0	0	0	0.813	0.790	0.782	0.804	1.221	0.766	0.912	0.000	0.000	0.000	0.000	0.000	0.000	0.000	0.000	0.000	0.000	0.000	0.000	0.000	0.000	52	420	1782	1704	-0.299	Error	Error	799	983	0	0	752	952	0	0	0	0
1	13	7	"SUT1"	"YGL162W"	3850	31290	90	653	603	156	62	65	20	100	100	0	623	617	193	170	178	40	96	96	0	0	0	0	0	0	0	0	0	0	0	0	0	0	0	0	0	0	0	1.305	1.210	1.235	1.280	1.604	1.129	0.842	0.000	0.000	0.000	0.000	0.000	0.000	0.000	0.000	0.000	0.000	0.000	0.000	0.000	0.000	52	420	1044	988	0.384	Error	Error	591	453	0	0	541	447	0	0	0	0
1	14	7	"MPT5"	"YGL178W"	4040	31300	90	758	722	274	61	66	22	100	100	0	1029	1163	596	169	174	35	100	100	0	0	0	0	0	0	0	0	0	0	0	0	0	0	0	0	0	0	0	0.810	0.665	0.777	0.719	1.386	0.584	0.836	0.000	0.000	0.000	0.000	0.000	0.000	0.000	0.000	0.000	0.000	0.000	0.000	0.000	0.000	52	420	1557	1655	-0.303	Error	Error	697	860	0	0	661	994	0	0	0	0
1	15	7	"HOS2"	"YGL194C"	4250	31300	100	850	858	219	62	65	20	100	100	0	1455	1397	425	167	172	40	98	97	0	0	0	0	0	0	0	0	0	0	0	0	0	0	0	0	0	0	0	0.612	0.647	0.642	0.682	1.421	0.588	0.898	0.000	0.000	0.000	0.000	0.000	0.000	0.000	0.000	0.000	0.000	0.000	0.000	0.000	0.000	80	505	2076	2026	-0.709	Error	Error	788	1288	0	0	796	1230	0	0	0	0
1	16	7	"YPT32"	"YGL210W"	4460	31300	100	2888	2767	868	78	81	26	100	100	0	6016	5608	1970	181	192	54	100	100	0	0	0	0	0	0	0	0	0	0	0	0	0	0	0	0	0	0	0	0.482	0.495	0.504	0.524	1.381	0.464	0.924	0.000	0.000	0.000	0.000	0.000	0.000	0.000	0.000	0.000	0.000	0.000	0.000	0.000	0.000	80	505	8645	8116	-1.054	Error	Error	2810	5835	0	0	2689	5427	0	0	0	0
1	17	7	""	"YGL226W"	4630	31300	80	1466	1355	377	82	88	29	100	100	0	5646	5332	1652	202	220	123	100	100	0	0	0	0	0	0	0	0	0	0	0	0	0	0	0	0	0	0	0	0.254	0.248	0.246	0.250	1.189	0.226	0.932	0.000	0.000	0.000	0.000	0.000	0.000	0.000	0.000	0.000	0.000	0.000	0.000	0.000	0.000	52	326	6828	6403	-1.976	Error	Error	1384	5444	0	0	1273	5130	0	0	0	0
1	18	7	""	"YGL242C"	4840	31300	90	3331	3277	418	83	100	54	100	100	0	6309	6229	1116	217	251	122	100	100	0	0	0	0	0	0	0	0	0	0	0	0	0	0	0	0	0	0	0	0.533	0.531	0.530	0.537	1.184	0.508	0.936	0.000	0.000	0.000	0.000	0.000	0.000	0.000	0.000	0.000	0.000	0.000	0.000	0.000	0.000	52	414	9340	9206	-0.907	Error	Error	3248	6092	0	0	3194	6012	0	0	0	0
1	19	7	""	"YGR277C"	5030	31300	90	2035	2134	510	95	105	50	100	100	0	3855	3920	1088	232	277	304	100	100	0	0	0	0	0	0	0	0	0	0	0	0	0	0	0	0	0	0	0	0.535	0.553	0.543	0.563	1.286	0.512	0.903	0.000	0.000	0.000	0.000	0.000	0.000	0.000	0.000	0.000	0.000	0.000	0.000	0.000	0.000	52	420	5563	5727	-0.901	Error	Error	1940	3623	0	0	2039	3688	0	0	0	0
1	20	7	""	"YGR293C"	5250	31300	90	981	957	256	87	92	32	100	100	0	1359	1331	408	211	230	75	100	98	0	0	0	0	0	0	0	0	0	0	0	0	0	0	0	0	0	0	0	0.779	0.777	0.762	0.813	1.321	0.725	0.904	0.000	0.000	0.000	0.000	0.000	0.000	0.000	0.000	0.000	0.000	0.000	0.000	0.000	0.000	52	420	2042	1990	-0.361	Error	Error	894	1148	0	0	870	1120	0	0	0	0
1	21	7	""	"YHL013C"	5440	31300	90	1929	1988	294	77	84	35	100	100	0	2196	2176	435	205	225	107	100	100	0	0	0	0	0	0	0	0	0	0	0	0	0	0	0	0	0	0	0	0.930	0.970	0.956	0.987	1.229	0.903	0.913	0.000	0.000	0.000	0.000	0.000	0.000	0.000	0.000	0.000	0.000	0.000	0.000	0.000	0.000	52	420	3843	3882	-0.104	Error	Error	1852	1991	0	0	1911	1971	0	0	0	0
1	1	8	""	"YHL029C"	1450	31480	90	2247	2009	693	50	51	15	100	100	0	3288	2974	1211	155	157	27	98	98	0	0	0	0	0	0	0	0	0	0	0	0	0	0	0	0	0	0	0	0.701	0.695	0.686	0.790	1.626	0.656	0.922	0.000	0.000	0.000	0.000	0.000	0.000	0.000	0.000	0.000	0.000	0.000	0.000	0.000	0.000	52	412	5330	4778	-0.512	Error	Error	2197	3133	0	0	1959	2819	0	0	0	0
1	2	8	""	"YHL045W"	1660	31490	100	333	311	93	51	78	299	38	0	0	661	623	222	157	159	26	91	90	0	0	0	0	0	0	0	0	0	0	0	0	0	0	0	0	0	0	0	0.560	0.558	0.557	0.587	1.473	0.493	0.860	0.000	0.000	0.000	0.000	0.000	0.000	0.000	0.000	0.000	0.000	0.000	0.000	0.000	0.000	80	546	786	726	-0.838	Error	Error	282	504	0	0	260	466	0	0	0	0
1	3	8	"RPL27A"	"YHR010W"	1870	31490	90	30604	27036	7895	54	95	362	100	100	0	16036	14668	4069	158	159	27	100	100	0	0	0	0	0	0	0	0	0	0	0	0	0	0	0	0	0	0	0	1.924	1.860	1.905	1.862	1.247	1.906	0.930	0.000	0.000	0.000	0.000	0.000	0.000	0.000	0.000	0.000	0.000	0.000	0.000	0.000	0.000	52	414	46428	41492	0.944	Error	Error	30550	15878	0	0	26982	14510	0	0	0	0
1	4	8	"SCW4"	"YGR279C"	2060	31490	100	12357	11474	4118	54	58	18	100	100	0	35493	32765	11942	162	172	46	100	100	0	0	0	0	0	0	0	0	0	0	0	0	0	0	0	0	0	0	0	0.348	0.350	0.351	0.386	1.728	0.340	0.932	0.000	0.000	0.000	0.000	0.000	0.000	0.000	0.000	0.000	0.000	0.000	0.000	0.000	0.000	80	520	47634	44023	-1.522	Error	Error	12303	35331	0	0	11420	32603	0	0	0	0
1	5	8	"COS6"	"YGR295C"	2260	31490	100	3201	2797	1004	55	57	17	100	100	0	21964	19736	7954	162	173	46	100	100	0	0	0	0	0	0	0	0	0	0	0	0	0	0	0	0	0	0	0	0.144	0.140	0.141	0.150	1.628	0.132	0.921	0.000	0.000	0.000	0.000	0.000	0.000	0.000	0.000	0.000	0.000	0.000	0.000	0.000	0.000	80	512	24948	22316	-2.793	Error	Error	3146	21802	0	0	2742	19574	0	0	0	0
1	6	8	"RPS20"	"YHL015W"	2440	31490	80	41605	39227	7946	59	74	101	100	100	0	15471	14609	3656	168	180	148	100	100	0	0	0	0	0	0	0	0	0	0	0	0	0	0	0	0	0	0	0	2.715	2.712	2.696	2.758	1.179	2.636	0.938	0.000	0.000	0.000	0.000	0.000	0.000	0.000	0.000	0.000	0.000	0.000	0.000	0.000	0.000	52	334	56849	53609	1.441	Error	Error	41546	15303	0	0	39168	14441	0	0	0	0
1	7	8	"GOS1"	"YHL031C"	2660	31490	100	3823	3718	1527	59	61	18	100	100	0	5863	5770	2674	167	169	33	97	97	0	0	0	0	0	0	0	0	0	0	0	0	0	0	0	0	0	0	0	0.661	0.653	0.653	0.709	1.563	0.595	0.917	0.000	0.000	0.000	0.000	0.000	0.000	0.000	0.000	0.000	0.000	0.000	0.000	0.000	0.000	80	527	9460	9262	-0.598	Error	Error	3764	5696	0	0	3659	5603	0	0	0	0
1	8	8	""	"YHL047C"	2860	31490	100	3435	2973	1236	57	63	22	100	100	0	1564	1408	568	165	173	42	100	97	0	0	0	0	0	0	0	0	0	0	0	0	0	0	0	0	0	0	0	2.415	2.346	2.402	2.375	1.260	2.350	0.946	0.000	0.000	0.000	0.000	0.000	0.000	0.000	0.000	0.000	0.000	0.000	0.000	0.000	0.000	80	520	4777	4159	1.272	Error	Error	3378	1399	0	0	2916	1243	0	0	0	0
1	9	8	"VPS29"	"YHR012W"	3060	31490	100	2597	2481	626	53	56	15	100	100	0	3952	3691	1060	157	159	32	98	98	0	0	0	0	0	0	0	0	0	0	0	0	0	0	0	0	0	0	0	0.670	0.687	0.695	0.722	1.374	0.654	0.936	0.000	0.000	0.000	0.000	0.000	0.000	0.000	0.000	0.000	0.000	0.000	0.000	0.000	0.000	80	515	6339	5962	-0.577	Error	Error	2544	3795	0	0	2428	3534	0	0	0	0
1	10	8	"YOR1"	"YGR281W"	3240	31490	80	4889	4428	1149	56	57	13	100	100	0	7292	6902	1770	162	165	28	100	100	0	0	0	0	0	0	0	0	0	0	0	0	0	0	0	0	0	0	0	0.678	0.649	0.659	0.647	1.247	0.628	0.941	0.000	0.000	0.000	0.000	0.000	0.000	0.000	0.000	0.000	0.000	0.000	0.000	0.000	0.000	52	334	11963	11112	-0.561	Error	Error	4833	7130	0	0	4372	6740	0	0	0	0
1	11	8	"RPL14B"	"YHL001W"	3440	31490	90	32932	31668	4495	59	67	55	100	100	0	13837	13355	1999	165	172	68	100	100	0	0	0	0	0	0	0	0	0	0	0	0	0	0	0	0	0	0	0	2.404	2.396	2.387	2.404	1.143	2.388	0.949	0.000	0.000	0.000	0.000	0.000	0.000	0.000	0.000	0.000	0.000	0.000	0.000	0.000	0.000	52	414	46545	44799	1.266	Error	Error	32873	13672	0	0	31609	13190	0	0	0	0
1	12	8	""	"YHL017W"	3620	31490	90	3431	3483	788	66	91	93	100	100	0	3066	3323	991	177	208	197	100	100	0	0	0	0	0	0	0	0	0	0	0	0	0	0	0	0	0	0	0	1.165	1.086	1.090	1.118	1.261	1.033	0.916	0.000	0.000	0.000	0.000	0.000	0.000	0.000	0.000	0.000	0.000	0.000	0.000	0.000	0.000	52	414	6254	6563	0.220	Error	Error	3365	2889	0	0	3417	3146	0	0	0	0
1	13	8	"RPL8A"	"YHL033C"	3850	31490	90	38906	34064	11916	67	92	142	100	100	0	14229	12701	4345	171	204	295	100	98	0	0	0	0	0	0	0	0	0	0	0	0	0	0	0	0	0	0	0	2.763	2.713	2.695	2.746	1.304	2.738	0.934	0.000	0.000	0.000	0.000	0.000	0.000	0.000	0.000	0.000	0.000	0.000	0.000	0.000	0.000	52	420	52897	46527	1.466	Error	Error	38839	14058	0	0	33997	12530	0	0	0	0
1	14	8	""	"YHL049C"	4060	31490	90	1737	1702	296	76	89	51	100	100	0	4071	4122	740	178	201	160	100	100	0	0	0	0	0	0	0	0	0	0	0	0	0	0	0	0	0	0	0	0.427	0.412	0.412	0.413	1.125	0.389	0.938	0.000	0.000	0.000	0.000	0.000	0.000	0.000	0.000	0.000	0.000	0.000	0.000	0.000	0.000	52	414	5554	5570	-1.229	Error	Error	1661	3893	0	0	1626	3944	0	0	0	0
1	15	8	"SPO13"	"YHR014W"	4260	31480	120	374	340	146	63	77	46	92	82	0	777	693	281	170	192	139	86	75	0	0	0	0	0	0	0	0	0	0	0	0	0	0	0	0	0	0	0	0.512	0.530	0.537	0.549	1.808	0.497	0.843	0.000	0.000	0.000	0.000	0.000	0.000	0.000	0.000	0.000	0.000	0.000	0.000	0.000	0.000	120	621	918	800	-0.965	Error	Error	311	607	0	0	277	523	0	0	0	0
1	16	8	""	"YGR283C"	4430	31490	90	2471	2524	478	73	81	37	100	100	0	4306	4467	979	182	209	106	100	100	0	0	0	0	0	0	0	0	0	0	0	0	0	0	0	0	0	0	0	0.581	0.572	0.567	0.577	1.168	0.533	0.920	0.000	0.000	0.000	0.000	0.000	0.000	0.000	0.000	0.000	0.000	0.000	0.000	0.000	0.000	52	381	6522	6736	-0.782	Error	Error	2398	4124	0	0	2451	4285	0	0	0	0
1	17	8	"LAG1"	"YHL003C"	4660	31490	90	5250	4814	1293	75	98	163	100	100	0	5812	5418	1617	194	213	81	100	100	0	0	0	0	0	0	0	0	0	0	0	0	0	0	0	0	0	0	0	0.921	0.907	0.892	0.921	1.228	0.862	0.928	0.000	0.000	0.000	0.000	0.000	0.000	0.000	0.000	0.000	0.000	0.000	0.000	0.000	0.000	52	414	10793	9963	-0.118	Error	Error	5175	5618	0	0	4739	5224	0	0	0	0
1	18	8	"APM2"	"YHL019C"	4850	31490	100	2162	2039	810	98	120	62	100	98	0	2581	2570	1040	244	275	106	98	98	0	0	0	0	0	0	0	0	0	0	0	0	0	0	0	0	0	0	0	0.883	0.834	0.851	0.845	1.460	0.796	0.883	0.000	0.000	0.000	0.000	0.000	0.000	0.000	0.000	0.000	0.000	0.000	0.000	0.000	0.000	80	521	4401	4267	-0.179	Error	Error	2064	2337	0	0	1941	2326	0	0	0	0
1	19	8	""	"YHL035C"	5050	31490	90	2798	2576	966	102	115	49	100	100	0	3942	3474	1357	250	269	84	98	98	0	0	0	0	0	0	0	0	0	0	0	0	0	0	0	0	0	0	0	0.730	0.767	0.773	0.763	1.380	0.728	0.923	0.000	0.000	0.000	0.000	0.000	0.000	0.000	0.000	0.000	0.000	0.000	0.000	0.000	0.000	52	420	6388	5698	-0.454	Error	Error	2696	3692	0	0	2474	3224	0	0	0	0
1	20	8	""	"YHR001W"	5260	31500	100	1709	1583	506	67	71	21	100	100	0	3475	3339	1164	190	196	47	98	98	0	0	0	0	0	0	0	0	0	0	0	0	0	0	0	0	0	0	0	0.500	0.481	0.489	0.521	1.713	0.455	0.900	0.000	0.000	0.000	0.000	0.000	0.000	0.000	0.000	0.000	0.000	0.000	0.000	0.000	0.000	80	516	4927	4665	-1.000	Error	Error	1642	3285	0	0	1516	3149	0	0	0	0
1	21	8	"YSC84"	"YHR016C"	5430	31500	90	2097	2013	661	61	63	15	100	100	0	2992	2828	950	175	180	36	100	100	0	0	0	0	0	0	0	0	0	0	0	0	0	0	0	0	0	0	0	0.723	0.736	0.731	0.747	1.381	0.704	0.938	0.000	0.000	0.000	0.000	0.000	0.000	0.000	0.000	0.000	0.000	0.000	0.000	0.000	0.000	52	398	4853	4605	-0.468	Error	Error	2036	2817	0	0	1952	2653	0	0	0	0
1	1	9	""	"YIL087C"	1450	31690	80	1195	1252	295	51	53	14	100	100	0	3086	3315	864	165	169	42	100	100	0	0	0	0	0	0	0	0	0	0	0	0	0	0	0	0	0	0	0	0.392	0.381	0.390	0.385	1.220	0.342	0.861	0.000	0.000	0.000	0.000	0.000	0.000	0.000	0.000	0.000	0.000	0.000	0.000	0.000	0.000	52	332	4065	4351	-1.352	Error	Error	1144	2921	0	0	1201	3150	0	0	0	0
1	2	9	""	"YIL103W"	1660	31680	90	1694	1717	355	54	92	265	100	100	0	2054	2107	548	165	221	386	100	98	0	0	0	0	0	0	0	0	0	0	0	0	0	0	0	0	0	0	0	0.868	0.856	0.875	0.871	1.252	0.842	0.920	0.000	0.000	0.000	0.000	0.000	0.000	0.000	0.000	0.000	0.000	0.000	0.000	0.000	0.000	52	414	3529	3605	-0.204	Error	Error	1640	1889	0	0	1663	1942	0	0	0	0
1	3	9	"RPI1"	"YIL119C"	1860	31680	90	1549	1601	381	53	68	138	100	100	0	4241	4331	1185	156	179	205	100	100	0	0	0	0	0	0	0	0	0	0	0	0	0	0	0	0	0	0	0	0.366	0.371	0.379	0.375	1.195	0.338	0.916	0.000	0.000	0.000	0.000	0.000	0.000	0.000	0.000	0.000	0.000	0.000	0.000	0.000	0.000	52	420	5581	5723	-1.449	Error	Error	1496	4085	0	0	1548	4175	0	0	0	0
1	4	9	""	"YIL135C"	2060	31690	90	1662	1714	521	51	52	12	100	100	0	2461	2435	717	158	158	25	100	100	0	0	0	0	0	0	0	0	0	0	0	0	0	0	0	0	0	0	0	0.700	0.730	0.769	0.738	1.341	0.714	0.920	0.000	0.000	0.000	0.000	0.000	0.000	0.000	0.000	0.000	0.000	0.000	0.000	0.000	0.000	52	420	3914	3940	-0.516	Error	Error	1611	2303	0	0	1663	2277	0	0	0	0
1	5	9	""	"YIL151C"	2270	31690	90	824	920	400	50	51	12	100	100	0	1173	1332	633	154	155	23	100	100	0	0	0	0	0	0	0	0	0	0	0	0	0	0	0	0	0	0	0	0.760	0.739	0.825	0.746	1.502	0.684	0.744	0.000	0.000	0.000	0.000	0.000	0.000	0.000	0.000	0.000	0.000	0.000	0.000	0.000	0.000	52	420	1793	2048	-0.397	Error	Error	774	1019	0	0	870	1178	0	0	0	0
1	6	9	""	"YIL167W"	2470	31690	90	543	531	119	50	51	13	100	100	0	3855	3852	910	154	156	25	100	100	0	0	0	0	0	0	0	0	0	0	0	0	0	0	0	0	0	0	0	0.133	0.130	0.139	0.130	1.272	0.122	0.892	0.000	0.000	0.000	0.000	0.000	0.000	0.000	0.000	0.000	0.000	0.000	0.000	0.000	0.000	52	414	4194	4179	-2.908	Error	Error	493	3701	0	0	481	3698	0	0	0	0
1	7	9	""	"YIL089W"	2660	31690	100	1341	1267	308	51	53	13	100	100	0	1604	1583	551	159	161	27	98	98	0	0	0	0	0	0	0	0	0	0	0	0	0	0	0	0	0	0	0	0.893	0.854	0.861	0.922	1.519	0.760	0.836	0.000	0.000	0.000	0.000	0.000	0.000	0.000	0.000	0.000	0.000	0.000	0.000	0.000	0.000	80	512	2735	2640	-0.164	Error	Error	1290	1445	0	0	1216	1424	0	0	0	0
1	8	9	""	"YIL105C"	2850	31690	90	6250	6047	1373	52	56	20	100	100	0	6461	6482	1586	165	168	38	100	100	0	0	0	0	0	0	0	0	0	0	0	0	0	0	0	0	0	0	0	0.984	0.949	0.928	0.954	1.205	0.939	0.932	0.000	0.000	0.000	0.000	0.000	0.000	0.000	0.000	0.000	0.000	0.000	0.000	0.000	0.000	52	414	12494	12312	-0.023	Error	Error	6198	6296	0	0	5995	6317	0	0	0	0
1	9	9	""	"YIL121W"	3040	31690	90	852	855	188	52	54	15	100	100	0	1051	1059	282	158	164	40	100	100	0	0	0	0	0	0	0	0	0	0	0	0	0	0	0	0	0	0	0	0.896	0.891	0.910	0.921	1.317	0.865	0.914	0.000	0.000	0.000	0.000	0.000	0.000	0.000	0.000	0.000	0.000	0.000	0.000	0.000	0.000	52	420	1693	1704	-0.159	Error	Error	800	893	0	0	803	901	0	0	0	0
1	10	9	""	"YIL137C"	3260	31690	90	2509	2586	1043	55	56	13	100	100	0	2580	2641	1095	166	169	30	100	100	0	0	0	0	0	0	0	0	0	0	0	0	0	0	0	0	0	0	0	1.017	1.023	1.023	1.034	1.439	0.984	0.908	0.000	0.000	0.000	0.000	0.000	0.000	0.000	0.000	0.000	0.000	0.000	0.000	0.000	0.000	52	414	4868	5006	0.024	Error	Error	2454	2414	0	0	2531	2475	0	0	0	0
1	11	9	"RRD1"	"YIL153W"	3440	31690	90	1007	999	302	56	58	14	100	100	0	1443	1465	440	167	168	28	100	100	0	0	0	0	0	0	0	0	0	0	0	0	0	0	0	0	0	0	0	0.745	0.727	0.726	0.734	1.275	0.704	0.886	0.000	0.000	0.000	0.000	0.000	0.000	0.000	0.000	0.000	0.000	0.000	0.000	0.000	0.000	52	414	2227	2241	-0.424	Error	Error	951	1276	0	0	943	1298	0	0	0	0
1	12	9	""	"YIL169C"	3670	31690	90	3622	3648	1670	54	57	34	100	100	0	5359	5692	3178	154	157	25	100	100	0	0	0	0	0	0	0	0	0	0	0	0	0	0	0	0	0	0	0	0.685	0.649	0.654	0.708	1.507	0.607	0.928	0.000	0.000	0.000	0.000	0.000	0.000	0.000	0.000	0.000	0.000	0.000	0.000	0.000	0.000	52	406	8773	9132	-0.545	Error	Error	3568	5205	0	0	3594	5538	0	0	0	0
1	13	9	""	"YIL091C"	3840	31690	90	4693	4655	598	56	58	16	100	100	0	4267	4250	757	158	162	29	100	100	0	0	0	0	0	0	0	0	0	0	0	0	0	0	0	0	0	0	0	1.128	1.124	1.151	1.134	1.156	1.101	0.933	0.000	0.000	0.000	0.000	0.000	0.000	0.000	0.000	0.000	0.000	0.000	0.000	0.000	0.000	52	406	8746	8691	0.174	Error	Error	4637	4109	0	0	4599	4092	0	0	0	0
1	14	9	"PFK26"	"YIL107C"	4060	31700	100	1620	1481	491	56	58	17	100	100	0	3644	3263	1167	164	168	33	100	97	0	0	0	0	0	0	0	0	0	0	0	0	0	0	0	0	0	0	0	0.449	0.460	0.477	0.498	1.562	0.436	0.932	0.000	0.000	0.000	0.000	0.000	0.000	0.000	0.000	0.000	0.000	0.000	0.000	0.000	0.000	80	526	5044	4524	-1.154	Error	Error	1564	3480	0	0	1425	3099	0	0	0	0
1	15	9	"SIM1"	"YIL123W"	4240	31690	90	3683	3822	865	56	57	14	100	100	0	5958	6052	1509	160	163	27	100	100	0	0	0	0	0	0	0	0	0	0	0	0	0	0	0	0	0	0	0	0.626	0.639	0.637	0.645	1.161	0.613	0.926	0.000	0.000	0.000	0.000	0.000	0.000	0.000	0.000	0.000	0.000	0.000	0.000	0.000	0.000	52	407	9425	9658	-0.677	Error	Error	3627	5798	0	0	3766	5892	0	0	0	0
1	16	9	"REV7"	"YIL139C"	4460	31700	100	2322	2286	645	58	60	15	100	100	0	3180	2975	945	169	172	34	100	100	0	0	0	0	0	0	0	0	0	0	0	0	0	0	0	0	0	0	0	0.752	0.794	0.776	0.836	1.477	0.775	0.919	0.000	0.000	0.000	0.000	0.000	0.000	0.000	0.000	0.000	0.000	0.000	0.000	0.000	0.000	80	534	5275	5034	-0.411	Error	Error	2264	3011	0	0	2228	2806	0	0	0	0
1	17	9	"GUT2"	"YIL155C"	4660	31700	100	1658	1575	476	60	63	19	100	100	0	6334	6005	2348	171	177	42	100	100	0	0	0	0	0	0	0	0	0	0	0	0	0	0	0	0	0	0	0	0.259	0.260	0.259	0.285	1.564	0.243	0.939	0.000	0.000	0.000	0.000	0.000	0.000	0.000	0.000	0.000	0.000	0.000	0.000	0.000	0.000	80	518	7761	7349	-1.947	Error	Error	1598	6163	0	0	1515	5834	0	0	0	0
1	18	9	"HXT12"	"YIL171W"	4860	31700	100	976	915	354	64	69	24	100	100	0	934	833	311	184	195	55	93	93	0	0	0	0	0	0	0	0	0	0	0	0	0	0	0	0	0	0	0	1.216	1.311	1.286	1.367	1.703	1.280	0.883	0.000	0.000	0.000	0.000	0.000	0.000	0.000	0.000	0.000	0.000	0.000	0.000	0.000	0.000	80	513	1662	1500	0.282	Error	Error	912	750	0	0	851	649	0	0	0	0
1	19	9	""	"YIL093C"	5050	31700	100	3501	3668	1858	66	71	24	100	100	0	4414	4615	2408	186	200	60	100	97	0	0	0	0	0	0	0	0	0	0	0	0	0	0	0	0	0	0	0	0.812	0.813	0.817	0.904	1.609	0.796	0.942	0.000	0.000	0.000	0.000	0.000	0.000	0.000	0.000	0.000	0.000	0.000	0.000	0.000	0.000	80	533	7663	8031	-0.300	Error	Error	3435	4228	0	0	3602	4429	0	0	0	0
1	20	9	"SEC24"	"YIL109C"	5270	31700	90	5695	5297	1363	57	77	166	100	100	0	6710	6453	1467	168	176	51	100	100	0	0	0	0	0	0	0	0	0	0	0	0	0	0	0	0	0	0	0	0.862	0.834	0.837	0.822	1.402	0.848	0.932	0.000	0.000	0.000	0.000	0.000	0.000	0.000	0.000	0.000	0.000	0.000	0.000	0.000	0.000	52	414	12180	11525	-0.215	Error	Error	5638	6542	0	0	5240	6285	0	0	0	0
1	21	9	"KGD1"	"YIL125W"	5450	31700	90	6949	6522	1466	54	56	14	100	100	0	9749	9563	2539	162	166	30	100	100	0	0	0	0	0	0	0	0	0	0	0	0	0	0	0	0	0	0	0	0.719	0.688	0.701	0.696	1.204	0.653	0.944	0.000	0.000	0.000	0.000	0.000	0.000	0.000	0.000	0.000	0.000	0.000	0.000	0.000	0.000	52	414	16482	15869	-0.476	Error	Error	6895	9587	0	0	6468	9401	0	0	0	0
1	1	10	""	"YIL141W"	1460	31880	90	356	338	79	48	49	11	100	100	0	728	695	174	157	157	23	100	98	0	0	0	0	0	0	0	0	0	0	0	0	0	0	0	0	0	0	0	0.539	0.539	0.546	0.576	1.507	0.489	0.863	0.000	0.000	0.000	0.000	0.000	0.000	0.000	0.000	0.000	0.000	0.000	0.000	0.000	0.000	52	420	879	828	-0.891	Error	Error	308	571	0	0	290	538	0	0	0	0
1	2	10	""	"YIL157C"	1680	31880	90	6235	5867	1352	52	104	416	100	100	0	8320	7997	1952	160	189	363	100	100	0	0	0	0	0	0	0	0	0	0	0	0	0	0	0	0	0	0	0	0.758	0.742	0.755	0.745	1.251	0.724	0.934	0.000	0.000	0.000	0.000	0.000	0.000	0.000	0.000	0.000	0.000	0.000	0.000	0.000	0.000	52	414	14343	13652	-0.400	Error	Error	6183	8160	0	0	5815	7837	0	0	0	0
1	3	10	"VTH1"	"YIL173W"	1860	31890	90	3950	3662	1017	53	54	13	100	100	0	3503	3656	1117	156	157	26	100	100	0	0	0	0	0	0	0	0	0	0	0	0	0	0	0	0	0	0	0	1.164	1.031	0.981	1.046	1.307	0.989	0.932	0.000	0.000	0.000	0.000	0.000	0.000	0.000	0.000	0.000	0.000	0.000	0.000	0.000	0.000	52	414	7244	7109	0.219	Error	Error	3897	3347	0	0	3609	3500	0	0	0	0
1	4	10	""	"YJR026W"	2050	31890	90	2334	2197	611	53	54	12	100	100	0	57508	50074	18166	156	157	29	100	100	11	0	0	0	0	0	0	0	0	0	0	0	0	0	0	0	0	0	0	0.040	0.043	0.041	0.047	1.543	0.038	0.915	0.000	0.000	0.000	0.000	0.000	0.000	0.000	0.000	0.000	0.000	0.000	0.000	0.000	0.000	52	420	59633	52062	-4.652	Error	Error	2281	57352	0	0	2144	49918	0	0	0	0
1	5	10	"NUP85"	"YJR042W"	2260	31890	80	354	388	208	50	51	13	100	100	0	636	842	482	150	152	25	100	100	0	0	0	0	0	0	0	0	0	0	0	0	0	0	0	0	0	0	0	0.626	0.488	0.496	0.504	1.417	0.441	0.843	0.000	0.000	0.000	0.000	0.000	0.000	0.000	0.000	0.000	0.000	0.000	0.000	0.000	0.000	52	340	790	1030	-0.677	Error	Error	304	486	0	0	338	692	0	0	0	0
1	6	10	"APS2"	"YJR058C"	2460	31890	90	2628	2643	725	50	51	12	100	100	0	3704	3557	996	151	153	24	100	100	0	0	0	0	0	0	0	0	0	0	0	0	0	0	0	0	0	0	0	0.726	0.761	0.767	0.765	1.229	0.739	0.951	0.000	0.000	0.000	0.000	0.000	0.000	0.000	0.000	0.000	0.000	0.000	0.000	0.000	0.000	52	420	6131	5999	-0.463	Error	Error	2578	3553	0	0	2593	3406	0	0	0	0
1	7	10	"MOG1"	"YJR074W"	2650	31890	90	1386	1357	498	53	55	14	100	100	0	2394	2352	953	159	164	36	100	100	0	0	0	0	0	0	0	0	0	0	0	0	0	0	0	0	0	0	0	0.596	0.595	0.597	0.619	1.337	0.556	0.931	0.000	0.000	0.000	0.000	0.000	0.000	0.000	0.000	0.000	0.000	0.000	0.000	0.000	0.000	52	420	3568	3497	-0.746	Error	Error	1333	2235	0	0	1304	2193	0	0	0	0
1	8	10	"JSN1"	"YJR091C"	2850	31890	80	671	675	112	50	50	11	100	100	0	845	890	287	157	159	28	100	100	0	0	0	0	0	0	0	0	0	0	0	0	0	0	0	0	0	0	0	0.903	0.853	0.916	0.898	1.492	0.765	0.771	0.000	0.000	0.000	0.000	0.000	0.000	0.000	0.000	0.000	0.000	0.000	0.000	0.000	0.000	52	340	1309	1358	-0.148	Error	Error	621	688	0	0	625	733	0	0	0	0
1	9	10	"ECM27"	"YJR106W"	3060	31890	90	5773	5077	1862	50	51	11	100	100	0	3881	3631	1180	153	155	23	100	100	0	0	0	0	0	0	0	0	0	0	0	0	0	0	0	0	0	0	0	1.535	1.445	1.491	1.472	1.622	1.429	0.906	0.000	0.000	0.000	0.000	0.000	0.000	0.000	0.000	0.000	0.000	0.000	0.000	0.000	0.000	52	420	9451	8505	0.618	Error	Error	5723	3728	0	0	5027	3478	0	0	0	0
1	10	10	""	"YJR028W"	3250	31890	90	1370	1289	422	52	53	13	100	100	0	34162	29199	14213	153	207	507	100	100	0	0	0	0	0	0	0	0	0	0	0	0	0	0	0	0	0	0	0	0.039	0.043	0.041	0.050	1.694	0.037	0.923	0.000	0.000	0.000	0.000	0.000	0.000	0.000	0.000	0.000	0.000	0.000	0.000	0.000	0.000	52	420	35327	30283	-4.689	Error	Error	1318	34009	0	0	1237	29046	0	0	0	0
1	11	10	""	"YJR044C"	3450	31890	90	7509	6754	2149	53	54	12	100	100	0	12313	11273	3993	161	163	29	100	100	0	0	0	0	0	0	0	0	0	0	0	0	0	0	0	0	0	0	0	0.614	0.603	0.587	0.609	1.258	0.561	0.930	0.000	0.000	0.000	0.000	0.000	0.000	0.000	0.000	0.000	0.000	0.000	0.000	0.000	0.000	52	420	19608	17813	-0.705	Error	Error	7456	12152	0	0	6701	11112	0	0	0	0
1	12	10	"CBF1"	"YJR060W"	3650	31890	90	221	230	60	52	66	254	11	0	0	645	670	179	158	186	557	36	0	0	0	0	0	0	0	0	0	0	0	0	0	0	0	0	0	0	0	0	0.347	0.348	0.354	0.344	1.389	0.326	0.828	0.000	0.000	0.000	0.000	0.000	0.000	0.000	0.000	0.000	0.000	0.000	0.000	0.000	0.000	52	420	656	690	-1.527	Error	Error	169	487	0	0	178	512	0	0	0	0
1	13	10	"CDC11"	"YJR076C"	3840	31890	90	1186	1108	312	53	66	253	100	94	0	2360	2199	612	156	185	557	100	92	0	0	0	0	0	0	0	0	0	0	0	0	0	0	0	0	0	0	0	0.514	0.516	0.527	0.515	1.232	0.499	0.927	0.000	0.000	0.000	0.000	0.000	0.000	0.000	0.000	0.000	0.000	0.000	0.000	0.000	0.000	52	420	3337	3098	-0.960	Error	Error	1133	2204	0	0	1055	2043	0	0	0	0
1	14	10	"FIP1"	"YJR093C"	4040	31890	90	745	722	192	51	52	13	100	100	0	1500	1481	334	156	158	26	100	100	0	0	0	0	0	0	0	0	0	0	0	0	0	0	0	0	0	0	0	0.516	0.506	0.512	0.502	1.279	0.495	0.914	0.000	0.000	0.000	0.000	0.000	0.000	0.000	0.000	0.000	0.000	0.000	0.000	0.000	0.000	52	415	2038	1996	-0.954	Error	Error	694	1344	0	0	671	1325	0	0	0	0
1	15	10	"ABM1"	"YJR108W"	4260	31900	80	226	278	151	54	57	15	100	98	0	438	743	634	162	164	30	98	94	0	0	0	0	0	0	0	0	0	0	0	0	0	0	0	0	0	0	0	0.623	0.386	0.534	0.504	1.974	0.266	0.754	0.000	0.000	0.000	0.000	0.000	0.000	0.000	0.000	0.000	0.000	0.000	0.000	0.000	0.000	52	340	448	805	-0.682	Error	Error	172	276	0	0	224	581	0	0	0	0
1	16	10	""	"YJR030C"	4440	31890	90	1682	1570	551	60	61	16	100	100	0	3028	2861	954	173	175	32	98	98	0	0	0	0	0	0	0	0	0	0	0	0	0	0	0	0	0	0	0	0.568	0.562	0.549	0.540	1.303	0.551	0.940	0.000	0.000	0.000	0.000	0.000	0.000	0.000	0.000	0.000	0.000	0.000	0.000	0.000	0.000	52	409	4477	4198	-0.816	Error	Error	1622	2855	0	0	1510	2688	0	0	0	0
1	17	10	"TAH11"	"YJR046W"	4660	31900	100	892	852	303	56	58	15	100	100	0	1551	1500	546	163	165	30	97	97	0	0	0	0	0	0	0	0	0	0	0	0	0	0	0	0	0	0	0	0.602	0.595	0.587	0.619	1.676	0.577	0.919	0.000	0.000	0.000	0.000	0.000	0.000	0.000	0.000	0.000	0.000	0.000	0.000	0.000	0.000	80	518	2224	2133	-0.731	Error	Error	836	1388	0	0	796	1337	0	0	0	0
1	18	10	"NTA1"	"YJR062C"	4840	31900	80	876	897	246	56	57	17	100	100	0	1514	1552	471	167	171	37	100	100	0	0	0	0	0	0	0	0	0	0	0	0	0	0	0	0	0	0	0	0.609	0.607	0.667	0.617	1.340	0.574	0.893	0.000	0.000	0.000	0.000	0.000	0.000	0.000	0.000	0.000	0.000	0.000	0.000	0.000	0.000	52	334	2167	2226	-0.716	Error	Error	820	1347	0	0	841	1385	0	0	0	0
1	19	10	""	"YJR078W"	5030	31910	110	347	356	199	56	58	17	98	93	0	597	726	493	166	173	42	100	93	0	0	0	0	0	0	0	0	0	0	0	0	0	0	0	0	0	0	0	0.675	0.536	0.585	0.551	1.628	0.451	0.798	0.000	0.000	0.000	0.000	0.000	0.000	0.000	0.000	0.000	0.000	0.000	0.000	0.000	0.000	80	601	722	860	-0.567	Error	Error	291	431	0	0	300	560	0	0	0	0
1	20	10	"RPL43B"	"YJR094W-A"	5250	31900	90	2292	2135	584	52	54	12	100	100	0	1216	1267	257	161	163	26	100	100	0	0	0	0	0	0	0	0	0	0	0	0	0	0	0	0	0	0	0	2.123	1.883	2.015	1.848	1.484	1.993	0.854	0.000	0.000	0.000	0.000	0.000	0.000	0.000	0.000	0.000	0.000	0.000	0.000	0.000	0.000	52	420	3295	3189	1.086	Error	Error	2240	1055	0	0	2083	1106	0	0	0	0
1	21	10	""	"YJR110W"	5440	31900	90	1476	1435	387	53	54	12	100	100	0	2431	2291	570	162	164	28	100	100	0	0	0	0	0	0	0	0	0	0	0	0	0	0	0	0	0	0	0	0.627	0.649	0.638	0.639	1.246	0.624	0.920	0.000	0.000	0.000	0.000	0.000	0.000	0.000	0.000	0.000	0.000	0.000	0.000	0.000	0.000	52	420	3692	3511	-0.673	Error	Error	1423	2269	0	0	1382	2129	0	0	0	0
1	1	11	"CPR7"	"YJR032W"	1470	32090	90	2864	2701	1081	49	53	37	100	100	0	4190	3945	1260	158	159	24	98	98	0	0	0	0	0	0	0	0	0	0	0	0	0	0	0	0	0	0	0	0.698	0.700	0.706	0.668	1.374	0.719	0.921	0.000	0.000	0.000	0.000	0.000	0.000	0.000	0.000	0.000	0.000	0.000	0.000	0.000	0.000	52	420	6847	6439	-0.518	Error	Error	2815	4032	0	0	2652	3787	0	0	0	0
1	2	11	"CYC1"	"YJR048W"	1660	32090	90	2515	2653	1332	49	50	13	98	98	0	5218	4904	2506	155	159	43	96	96	0	0	0	0	0	0	0	0	0	0	0	0	0	0	0	0	0	0	0	0.487	0.548	0.560	0.558	1.349	0.533	0.943	0.000	0.000	0.000	0.000	0.000	0.000	0.000	0.000	0.000	0.000	0.000	0.000	0.000	0.000	52	420	7529	7353	-1.038	Error	Error	2466	5063	0	0	2604	4749	0	0	0	0
1	3	11	"CCT5"	"YJR064W"	1850	32090	90	9098	8687	2871	50	53	24	100	100	0	8827	7991	2951	150	161	97	100	100	0	0	0	0	0	0	0	0	0	0	0	0	0	0	0	0	0	0	0	1.043	1.102	1.082	1.112	1.327	1.030	0.928	0.000	0.000	0.000	0.000	0.000	0.000	0.000	0.000	0.000	0.000	0.000	0.000	0.000	0.000	52	420	17725	16478	0.060	Error	Error	9048	8677	0	0	8637	7841	0	0	0	0
1	4	11	""	"YJR080C"	2060	32090	90	2317	2302	883	49	51	24	100	100	0	6807	6855	3041	146	169	219	100	100	0	0	0	0	0	0	0	0	0	0	0	0	0	0	0	0	0	0	0	0.340	0.336	0.335	0.348	1.250	0.299	0.939	0.000	0.000	0.000	0.000	0.000	0.000	0.000	0.000	0.000	0.000	0.000	0.000	0.000	0.000	52	420	8929	8962	-1.554	Error	Error	2268	6661	0	0	2253	6709	0	0	0	0
1	5	11	""	"YJR096W"	2270	32090	90	2958	2642	887	49	50	11	100	100	0	9207	8174	3039	151	153	23	100	100	0	0	0	0	0	0	0	0	0	0	0	0	0	0	0	0	0	0	0	0.321	0.323	0.326	0.331	1.252	0.301	0.935	0.000	0.000	0.000	0.000	0.000	0.000	0.000	0.000	0.000	0.000	0.000	0.000	0.000	0.000	52	420	11965	10616	-1.638	Error	Error	2909	9056	0	0	2593	8023	0	0	0	0
1	6	11	"NNF1"	"YJR112W"	2460	32090	90	909	882	159	51	53	13	100	100	0	2117	2060	449	157	159	26	100	100	0	0	0	0	0	0	0	0	0	0	0	0	0	0	0	0	0	0	0	0.438	0.437	0.437	0.444	1.217	0.401	0.919	0.000	0.000	0.000	0.000	0.000	0.000	0.000	0.000	0.000	0.000	0.000	0.000	0.000	0.000	52	420	2818	2734	-1.192	Error	Error	858	1960	0	0	831	1903	0	0	0	0
1	7	11	""	"YKR021W"	2660	32090	90	1348	1405	323	50	52	13	100	100	0	2172	2290	711	156	160	27	100	100	0	0	0	0	0	0	0	0	0	0	0	0	0	0	0	0	0	0	0	0.644	0.635	0.651	0.652	1.284	0.599	0.920	0.000	0.000	0.000	0.000	0.000	0.000	0.000	0.000	0.000	0.000	0.000	0.000	0.000	0.000	52	420	3314	3489	-0.635	Error	Error	1298	2016	0	0	1355	2134	0	0	0	0
1	8	11	"SPC34"	"YKR037C"	2880	32100	90	2031	1842	619	49	61	77	100	100	0	3067	2896	771	156	166	58	100	100	0	0	0	0	0	0	0	0	0	0	0	0	0	0	0	0	0	0	0	0.681	0.654	0.698	0.649	1.487	0.678	0.906	0.000	0.000	0.000	0.000	0.000	0.000	0.000	0.000	0.000	0.000	0.000	0.000	0.000	0.000	52	406	4893	4533	-0.555	Error	Error	1982	2911	0	0	1793	2740	0	0	0	0
1	9	11	"YSR3"	"YKR053C"	3050	32100	90	961	956	180	51	52	12	100	100	0	2042	1941	409	154	157	28	100	100	0	0	0	0	0	0	0	0	0	0	0	0	0	0	0	0	0	0	0	0.482	0.506	0.513	0.511	1.251	0.489	0.918	0.000	0.000	0.000	0.000	0.000	0.000	0.000	0.000	0.000	0.000	0.000	0.000	0.000	0.000	52	406	2798	2692	-1.053	Error	Error	910	1888	0	0	905	1787	0	0	0	0
1	10	11	"MET1"	"YKR069W"	3260	32100	90	437	434	116	50	52	12	100	100	0	1054	1132	474	155	156	26	100	98	0	0	0	0	0	0	0	0	0	0	0	0	0	0	0	0	0	0	0	0.430	0.393	0.448	0.427	1.586	0.331	0.780	0.000	0.000	0.000	0.000	0.000	0.000	0.000	0.000	0.000	0.000	0.000	0.000	0.000	0.000	52	420	1286	1361	-1.216	Error	Error	387	899	0	0	384	977	0	0	0	0
1	11	11	"MRPL20"	"YKR085C"	3460	32090	90	2917	2823	1139	51	52	12	100	100	0	3801	3574	1525	155	156	26	100	100	0	0	0	0	0	0	0	0	0	0	0	0	0	0	0	0	0	0	0	0.786	0.811	0.816	0.841	1.446	0.782	0.928	0.000	0.000	0.000	0.000	0.000	0.000	0.000	0.000	0.000	0.000	0.000	0.000	0.000	0.000	52	420	6512	6191	-0.347	Error	Error	2866	3646	0	0	2772	3419	0	0	0	0
1	12	11	"SIR1"	"YKR101W"	3670	32090	90	456	446	122	53	54	14	100	100	0	1149	1147	324	156	159	31	100	100	0	0	0	0	0	0	0	0	0	0	0	0	0	0	0	0	0	0	0	0.406	0.397	0.414	0.394	1.380	0.382	0.914	0.000	0.000	0.000	0.000	0.000	0.000	0.000	0.000	0.000	0.000	0.000	0.000	0.000	0.000	52	420	1396	1384	-1.301	Error	Error	403	993	0	0	393	991	0	0	0	0
1	13	11	""	"YKR023W"	3870	32100	100	1564	1426	480	54	56	14	100	100	0	2755	2580	824	163	166	30	100	100	0	0	0	0	0	0	0	0	0	0	0	0	0	0	0	0	0	0	0	0.583	0.568	0.579	0.564	1.426	0.568	0.935	0.000	0.000	0.000	0.000	0.000	0.000	0.000	0.000	0.000	0.000	0.000	0.000	0.000	0.000	80	528	4102	3789	-0.780	Error	Error	1510	2592	0	0	1372	2417	0	0	0	0
1	14	11	"GAP1"	"YKR039W"	4060	32100	100	3615	3224	1260	55	57	16	100	100	0	8100	7740	3109	165	167	31	100	100	0	0	0	0	0	0	0	0	0	0	0	0	0	0	0	0	0	0	0	0.449	0.418	0.424	0.425	1.500	0.406	0.937	0.000	0.000	0.000	0.000	0.000	0.000	0.000	0.000	0.000	0.000	0.000	0.000	0.000	0.000	80	532	11495	10744	-1.156	Error	Error	3560	7935	0	0	3169	7575	0	0	0	0
1	15	11	"RHO4"	"YKR055W"	4270	32100	90	463	461	148	60	61	18	100	100	0	1071	1140	437	164	167	31	100	100	0	0	0	0	0	0	0	0	0	0	0	0	0	0	0	0	0	0	0	0.444	0.411	0.414	0.411	1.401	0.395	0.870	0.000	0.000	0.000	0.000	0.000	0.000	0.000	0.000	0.000	0.000	0.000	0.000	0.000	0.000	52	414	1310	1377	-1.170	Error	Error	403	907	0	0	401	976	0	0	0	0
1	16	11	""	"YKR071C"	4450	32100	90	7829	6825	2708	63	123	438	100	100	0	11097	9938	4539	166	347	1248	100	94	0	0	0	0	0	0	0	0	0	0	0	0	0	0	0	0	0	0	0	0.710	0.692	0.669	0.723	1.572	0.645	0.920	0.000	0.000	0.000	0.000	0.000	0.000	0.000	0.000	0.000	0.000	0.000	0.000	0.000	0.000	52	414	18697	16534	-0.493	Error	Error	7766	10931	0	0	6762	9772	0	0	0	0
1	17	11	""	"YKR087C"	4650	32100	90	2727	2475	764	62	67	32	100	100	0	3228	3109	877	170	191	139	100	100	0	0	0	0	0	0	0	0	0	0	0	0	0	0	0	0	0	0	0	0.871	0.821	0.836	0.809	1.379	0.786	0.919	0.000	0.000	0.000	0.000	0.000	0.000	0.000	0.000	0.000	0.000	0.000	0.000	0.000	0.000	52	420	5723	5352	-0.198	Error	Error	2665	3058	0	0	2413	2939	0	0	0	0
1	18	11	""	"YKR103W"	4840	32100	80	400	403	77	54	58	18	100	100	0	899	959	375	164	170	44	100	100	0	0	0	0	0	0	0	0	0	0	0	0	0	0	0	0	0	0	0	0.471	0.439	0.497	0.474	1.392	0.364	0.828	0.000	0.000	0.000	0.000	0.000	0.000	0.000	0.000	0.000	0.000	0.000	0.000	0.000	0.000	52	340	1081	1144	-1.087	Error	Error	346	735	0	0	349	795	0	0	0	0
1	19	11	"RPC37"	"YKR025W"	5050	32100	90	3087	2774	987	54	63	62	100	100	0	2693	2691	989	164	186	147	100	100	0	0	0	0	0	0	0	0	0	0	0	0	0	0	0	0	0	0	0	1.199	1.076	1.104	1.094	1.330	1.018	0.945	0.000	0.000	0.000	0.000	0.000	0.000	0.000	0.000	0.000	0.000	0.000	0.000	0.000	0.000	52	415	5562	5247	0.262	Error	Error	3033	2529	0	0	2720	2527	0	0	0	0
1	20	11	""	"YKR041W"	5240	32100	80	401	406	134	53	55	13	100	100	0	651	810	534	164	167	28	100	100	0	0	0	0	0	0	0	0	0	0	0	0	0	0	0	0	0	0	0	0.715	0.546	0.675	0.627	1.533	0.375	0.684	0.000	0.000	0.000	0.000	0.000	0.000	0.000	0.000	0.000	0.000	0.000	0.000	0.000	0.000	52	340	835	999	-0.485	Error	Error	348	487	0	0	353	646	0	0	0	0
1	21	11	"RPS21A"	"YKR057W"	5430	32100	90	18892	17751	5793	53	55	15	100	100	0	8826	9389	3224	162	165	28	100	100	0	0	0	0	0	0	0	0	0	0	0	0	0	0	0	0	0	0	0	2.174	1.918	1.903	1.941	1.240	1.850	0.939	0.000	0.000	0.000	0.000	0.000	0.000	0.000	0.000	0.000	0.000	0.000	0.000	0.000	0.000	52	420	27503	26925	1.121	Error	Error	18839	8664	0	0	17698	9227	0	0	0	0
1	1	12	""	"YKR073C"	1460	32290	80	367	376	111	50	50	11	100	100	0	655	766	417	160	162	49	100	100	0	0	0	0	0	0	0	0	0	0	0	0	0	0	0	0	0	0	0	0.640	0.538	0.610	0.596	1.656	0.401	0.711	0.000	0.000	0.000	0.000	0.000	0.000	0.000	0.000	0.000	0.000	0.000	0.000	0.000	0.000	52	340	812	932	-0.643	Error	Error	317	495	0	0	326	606	0	0	0	0
1	2	12	""	"YKR089C"	1660	32290	90	1078	1129	357	49	49	11	100	100	0	2169	2150	805	151	155	46	100	100	0	0	0	0	0	0	0	0	0	0	0	0	0	0	0	0	0	0	0	0.510	0.540	0.552	0.558	1.316	0.499	0.916	0.000	0.000	0.000	0.000	0.000	0.000	0.000	0.000	0.000	0.000	0.000	0.000	0.000	0.000	52	420	3047	3079	-0.972	Error	Error	1029	2018	0	0	1080	1999	0	0	0	0
1	3	12	""	"YKR105C"	1860	32290	90	544	540	159	48	48	11	100	100	0	860	1057	582	149	149	24	100	100	0	0	0	0	0	0	0	0	0	0	0	0	0	0	0	0	0	0	0	0.698	0.542	0.615	0.606	1.475	0.436	0.807	0.000	0.000	0.000	0.000	0.000	0.000	0.000	0.000	0.000	0.000	0.000	0.000	0.000	0.000	52	420	1207	1400	-0.520	Error	Error	496	711	0	0	492	908	0	0	0	0
1	4	12	""	"YKR027W"	2060	32290	90	2192	2078	432	49	50	11	100	100	0	3216	3083	707	149	149	25	100	100	0	0	0	0	0	0	0	0	0	0	0	0	0	0	0	0	0	0	0	0.699	0.692	0.687	0.700	1.270	0.656	0.934	0.000	0.000	0.000	0.000	0.000	0.000	0.000	0.000	0.000	0.000	0.000	0.000	0.000	0.000	52	420	5210	4963	-0.517	Error	Error	2143	3067	0	0	2029	2934	0	0	0	0
1	5	12	""	"YKR043C"	2260	32290	90	6105	5889	1835	48	49	11	100	100	0	6853	6684	2026	148	149	24	100	100	0	0	0	0	0	0	0	0	0	0	0	0	0	0	0	0	0	0	0	0.903	0.894	0.910	0.885	1.228	0.871	0.948	0.000	0.000	0.000	0.000	0.000	0.000	0.000	0.000	0.000	0.000	0.000	0.000	0.000	0.000	52	420	12762	12377	-0.147	Error	Error	6057	6705	0	0	5841	6536	0	0	0	0
1	6	12	"TIF1"	"YKR059W"	2460	32290	90	33303	29212	9682	51	53	23	100	100	0	20178	17582	6041	151	154	40	100	100	0	0	0	0	0	0	0	0	0	0	0	0	0	0	0	0	0	0	0	1.660	1.673	1.679	1.690	1.324	1.658	0.932	0.000	0.000	0.000	0.000	0.000	0.000	0.000	0.000	0.000	0.000	0.000	0.000	0.000	0.000	52	420	53279	46592	0.731	Error	Error	33252	20027	0	0	29161	17431	0	0	0	0
1	7	12	""	"YKR075C"	2680	32300	90	3218	3210	1393	52	60	59	100	100	0	1416	1474	644	156	160	46	98	98	0	0	0	0	0	0	0	0	0	0	0	0	0	0	0	0	0	0	0	2.513	2.396	2.941	2.355	1.982	2.890	0.668	0.000	0.000	0.000	0.000	0.000	0.000	0.000	0.000	0.000	0.000	0.000	0.000	0.000	0.000	52	420	4426	4476	1.329	Error	Error	3166	1260	0	0	3158	1318	0	0	0	0
1	8	12	"SRL3"	"YKR091W"	2870	32290	90	1730	1718	642	56	60	25	100	100	0	7768	7205	2844	166	177	65	100	100	0	0	0	0	0	0	0	0	0	0	0	0	0	0	0	0	0	0	0	0.220	0.236	0.238	0.241	1.319	0.230	0.948	0.000	0.000	0.000	0.000	0.000	0.000	0.000	0.000	0.000	0.000	0.000	0.000	0.000	0.000	52	420	9276	8701	-2.183	Error	Error	1674	7602	0	0	1662	7039	0	0	0	0
1	9	12	"DNM1"	"YLL001W"	3060	32290	90	2063	2063	662	56	57	17	100	100	0	3706	3569	1088	165	171	42	100	100	0	0	0	0	0	0	0	0	0	0	0	0	0	0	0	0	0	0	0	0.567	0.590	0.590	0.614	1.448	0.568	0.930	0.000	0.000	0.000	0.000	0.000	0.000	0.000	0.000	0.000	0.000	0.000	0.000	0.000	0.000	52	414	5548	5411	-0.819	Error	Error	2007	3541	0	0	2007	3404	0	0	0	0
1	10	12	""	"YLR232W"	3240	32290	90	775	727	157	53	54	13	100	100	0	1149	1082	281	161	164	29	100	98	0	0	0	0	0	0	0	0	0	0	0	0	0	0	0	0	0	0	0	0.731	0.732	0.718	0.772	1.459	0.682	0.926	0.000	0.000	0.000	0.000	0.000	0.000	0.000	0.000	0.000	0.000	0.000	0.000	0.000	0.000	52	414	1710	1595	-0.453	Error	Error	722	988	0	0	674	921	0	0	0	0
1	11	12	"RCK2"	"YLR248W"	3480	32290	90	5415	5074	1365	57	93	312	100	100	0	9372	8635	2209	163	187	296	100	100	0	0	0	0	0	0	0	0	0	0	0	0	0	0	0	0	0	0	0	0.582	0.592	0.587	0.589	1.256	0.594	0.942	0.000	0.000	0.000	0.000	0.000	0.000	0.000	0.000	0.000	0.000	0.000	0.000	0.000	0.000	52	407	14567	13489	-0.781	Error	Error	5358	9209	0	0	5017	8472	0	0	0	0
1	12	12	"RPS28B"	"YLR264W"	3660	32300	100	18956	20401	10077	59	61	31	100	100	0	10244	10617	5762	165	169	32	98	98	0	0	0	0	0	0	0	0	0	0	0	0	0	0	0	0	0	0	0	1.875	1.946	1.979	2.273	1.854	1.903	0.943	0.000	0.000	0.000	0.000	0.000	0.000	0.000	0.000	0.000	0.000	0.000	0.000	0.000	0.000	80	504	28976	30794	0.907	Error	Error	18897	10079	0	0	20342	10452	0	0	0	0
1	13	12	""	"YLR280C"	3840	32300	80	729	678	204	62	62	15	100	100	0	945	908	412	165	167	29	100	100	0	0	0	0	0	0	0	0	0	0	0	0	0	0	0	0	0	0	0	0.855	0.829	0.936	0.910	1.443	0.720	0.787	0.000	0.000	0.000	0.000	0.000	0.000	0.000	0.000	0.000	0.000	0.000	0.000	0.000	0.000	52	334	1447	1359	-0.226	Error	Error	667	780	0	0	616	743	0	0	0	0
1	14	12	"ATP14"	"YLR295C"	4050	32300	90	9021	8385	2638	57	61	18	100	100	0	25740	22512	7030	167	169	33	100	100	0	0	0	0	0	0	0	0	0	0	0	0	0	0	0	0	0	0	0	0.351	0.373	0.372	0.373	1.234	0.368	0.950	0.000	0.000	0.000	0.000	0.000	0.000	0.000	0.000	0.000	0.000	0.000	0.000	0.000	0.000	52	420	34537	30673	-1.512	Error	Error	8964	25573	0	0	8328	22345	0	0	0	0
1	15	12	""	"YLR311C"	4250	32300	90	361	345	81	60	66	25	100	100	0	1655	1616	419	166	172	44	100	100	0	0	0	0	0	0	0	0	0	0	0	0	0	0	0	0	0	0	0	0.202	0.197	0.197	0.198	1.314	0.169	0.868	0.000	0.000	0.000	0.000	0.000	0.000	0.000	0.000	0.000	0.000	0.000	0.000	0.000	0.000	52	414	1790	1735	-2.307	Error	Error	301	1489	0	0	285	1450	0	0	0	0
1	16	12	"TOP3"	"YLR234W"	4430	32300	90	801	825	216	54	57	19	100	100	0	1088	1112	390	158	168	68	100	98	0	0	0	0	0	0	0	0	0	0	0	0	0	0	0	0	0	0	0	0.803	0.808	0.802	0.861	1.455	0.720	0.867	0.000	0.000	0.000	0.000	0.000	0.000	0.000	0.000	0.000	0.000	0.000	0.000	0.000	0.000	52	414	1677	1725	-0.316	Error	Error	747	930	0	0	771	954	0	0	0	0
1	17	12	"SSP120"	"YLR250W"	4640	32300	90	4430	4304	522	53	56	17	100	100	0	13661	13466	2413	161	169	42	100	100	0	0	0	0	0	0	0	0	0	0	0	0	0	0	0	0	0	0	0	0.324	0.320	0.324	0.323	1.140	0.302	0.940	0.000	0.000	0.000	0.000	0.000	0.000	0.000	0.000	0.000	0.000	0.000	0.000	0.000	0.000	52	420	17877	17556	-1.625	Error	Error	4377	13500	0	0	4251	13305	0	0	0	0
1	18	12	""	"YLR266C"	4840	32300	100	1322	1217	572	55	59	19	98	95	0	2516	2490	1228	166	182	64	100	100	0	0	0	0	0	0	0	0	0	0	0	0	0	0	0	0	0	0	0	0.539	0.500	0.501	0.494	1.384	0.485	0.949	0.000	0.000	0.000	0.000	0.000	0.000	0.000	0.000	0.000	0.000	0.000	0.000	0.000	0.000	80	542	3617	3486	-0.891	Error	Error	1267	2350	0	0	1162	2324	0	0	0	0
1	19	12	""	"YLR282C"	5050	32300	110	733	658	239	56	60	17	100	98	0	1172	1045	355	173	187	64	97	93	0	0	0	0	0	0	0	0	0	0	0	0	0	0	0	0	0	0	0	0.678	0.690	0.685	0.714	1.955	0.653	0.885	0.000	0.000	0.000	0.000	0.000	0.000	0.000	0.000	0.000	0.000	0.000	0.000	0.000	0.000	80	594	1676	1474	-0.561	Error	Error	677	999	0	0	602	872	0	0	0	0
1	20	12	""	"YLR297W"	5240	32300	90	1735	1666	355	54	56	15	100	100	0	6658	6217	1541	172	176	37	100	100	0	0	0	0	0	0	0	0	0	0	0	0	0	0	0	0	0	0	0	0.259	0.267	0.262	0.274	1.258	0.251	0.935	0.000	0.000	0.000	0.000	0.000	0.000	0.000	0.000	0.000	0.000	0.000	0.000	0.000	0.000	52	414	8167	7657	-1.948	Error	Error	1681	6486	0	0	1612	6045	0	0	0	0
1	21	12	"SPH1"	"YLR313C"	5450	32300	90	1063	1015	203	54	55	15	100	100	0	1512	1436	351	168	172	38	100	100	0	0	0	0	0	0	0	0	0	0	0	0	0	0	0	0	0	0	0	0.751	0.758	0.754	0.778	1.292	0.715	0.910	0.000	0.000	0.000	0.000	0.000	0.000	0.000	0.000	0.000	0.000	0.000	0.000	0.000	0.000	52	420	2353	2229	-0.414	Error	Error	1009	1344	0	0	961	1268	0	0	0	0
1	1	13	""	"YLR236C"	1460	32490	90	640	609	164	48	48	11	100	100	0	1047	1010	319	154	156	25	100	100	0	0	0	0	0	0	0	0	0	0	0	0	0	0	0	0	0	0	0	0.663	0.655	0.692	0.694	1.336	0.608	0.900	0.000	0.000	0.000	0.000	0.000	0.000	0.000	0.000	0.000	0.000	0.000	0.000	0.000	0.000	52	420	1485	1417	-0.593	Error	Error	592	893	0	0	561	856	0	0	0	0
1	2	13	""	"YLR252W"	1660	32490	90	621	612	148	48	49	11	100	100	0	3464	3430	852	151	152	22	100	100	0	0	0	0	0	0	0	0	0	0	0	0	0	0	0	0	0	0	0	0.173	0.172	0.169	0.172	1.216	0.161	0.899	0.000	0.000	0.000	0.000	0.000	0.000	0.000	0.000	0.000	0.000	0.000	0.000	0.000	0.000	52	420	3886	3843	-2.532	Error	Error	573	3313	0	0	564	3279	0	0	0	0
1	3	13	"SEC22"	"YLR268W"	1850	32490	90	4736	4659	954	48	49	11	100	100	0	7612	7670	1736	152	153	23	100	100	0	0	0	0	0	0	0	0	0	0	0	0	0	0	0	0	0	0	0	0.628	0.613	0.622	0.618	1.151	0.597	0.922	0.000	0.000	0.000	0.000	0.000	0.000	0.000	0.000	0.000	0.000	0.000	0.000	0.000	0.000	52	420	12148	12129	-0.670	Error	Error	4688	7460	0	0	4611	7518	0	0	0	0
1	4	13	"ECI1"	"YLR284C"	2060	32490	90	1312	1243	364	49	52	13	100	100	0	2260	2077	663	150	151	24	100	100	0	0	0	0	0	0	0	0	0	0	0	0	0	0	0	0	0	0	0	0.599	0.620	0.612	0.658	1.368	0.588	0.927	0.000	0.000	0.000	0.000	0.000	0.000	0.000	0.000	0.000	0.000	0.000	0.000	0.000	0.000	52	420	3373	3121	-0.740	Error	Error	1263	2110	0	0	1194	1927	0	0	0	0
1	5	13	"ECM38"	"YLR299W"	2260	32490	90	1671	1709	425	53	56	16	100	100	0	4404	4577	1371	154	161	38	100	100	0	0	0	0	0	0	0	0	0	0	0	0	0	0	0	0	0	0	0	0.381	0.374	0.387	0.382	1.235	0.359	0.918	0.000	0.000	0.000	0.000	0.000	0.000	0.000	0.000	0.000	0.000	0.000	0.000	0.000	0.000	52	420	5868	6079	-1.393	Error	Error	1618	4250	0	0	1656	4423	0	0	0	0
1	6	13	""	"YLR315W"	2460	32490	90	791	757	235	51	53	13	100	100	0	1610	1490	546	150	157	33	98	98	0	0	0	0	0	0	0	0	0	0	0	0	0	0	0	0	0	0	0	0.507	0.527	0.525	0.552	1.338	0.499	0.918	0.000	0.000	0.000	0.000	0.000	0.000	0.000	0.000	0.000	0.000	0.000	0.000	0.000	0.000	52	420	2200	2046	-0.980	Error	Error	740	1460	0	0	706	1340	0	0	0	0
1	7	13	""	"YLR238W"	2670	32490	90	929	964	208	54	59	25	100	100	0	2032	2158	477	160	169	43	100	100	0	0	0	0	0	0	0	0	0	0	0	0	0	0	0	0	0	0	0	0.467	0.455	0.458	0.458	1.199	0.406	0.878	0.000	0.000	0.000	0.000	0.000	0.000	0.000	0.000	0.000	0.000	0.000	0.000	0.000	0.000	52	420	2747	2908	-1.097	Error	Error	875	1872	0	0	910	1998	0	0	0	0
1	8	13	""	"YLR254C"	2860	32490	90	2538	2418	474	68	71	25	100	100	0	9074	8211	2151	191	207	96	100	100	0	0	0	0	0	0	0	0	0	0	0	0	0	0	0	0	0	0	0	0.278	0.293	0.291	0.299	1.179	0.276	0.935	0.000	0.000	0.000	0.000	0.000	0.000	0.000	0.000	0.000	0.000	0.000	0.000	0.000	0.000	52	420	11353	10370	-1.847	Error	Error	2470	8883	0	0	2350	8020	0	0	0	0
1	9	13	""	"YLR270W"	3050	32490	90	2145	2142	312	62	65	20	100	100	0	4691	4586	871	184	192	49	100	100	0	0	0	0	0	0	0	0	0	0	0	0	0	0	0	0	0	0	0	0.462	0.473	0.478	0.477	1.179	0.444	0.925	0.000	0.000	0.000	0.000	0.000	0.000	0.000	0.000	0.000	0.000	0.000	0.000	0.000	0.000	52	420	6590	6482	-1.114	Error	Error	2083	4507	0	0	2080	4402	0	0	0	0
1	10	13	"CTS1"	"YLR286C"	3270	32500	100	15589	15223	5015	57	60	15	100	100	0	4162	4139	1461	167	169	32	100	100	0	0	0	0	0	0	0	0	0	0	0	0	0	0	0	0	0	0	0	3.888	3.818	3.818	3.921	1.259	3.847	0.936	0.000	0.000	0.000	0.000	0.000	0.000	0.000	0.000	0.000	0.000	0.000	0.000	0.000	0.000	80	534	19527	19138	1.959	Error	Error	15532	3995	0	0	15166	3972	0	0	0	0
1	11	13	""	"YLR301W"	3470	32500	100	5032	5970	3664	60	64	21	100	100	0	4244	5986	3663	165	170	47	100	100	0	0	0	0	0	0	0	0	0	0	0	0	0	0	0	0	0	0	0	1.219	1.015	0.991	1.051	1.447	1.000	0.943	0.000	0.000	0.000	0.000	0.000	0.000	0.000	0.000	0.000	0.000	0.000	0.000	0.000	0.000	80	501	9051	11731	0.286	Error	Error	4972	4079	0	0	5910	5821	0	0	0	0
1	12	13	""	"YLR317W"	3640	32490	90	1405	1345	341	65	71	25	100	100	0	2626	2484	788	170	184	64	100	100	0	0	0	0	0	0	0	0	0	0	0	0	0	0	0	0	0	0	0	0.546	0.553	0.559	0.588	1.321	0.503	0.920	0.000	0.000	0.000	0.000	0.000	0.000	0.000	0.000	0.000	0.000	0.000	0.000	0.000	0.000	52	393	3796	3594	-0.874	Error	Error	1340	2456	0	0	1280	2314	0	0	0	0
1	13	13	"MPT1"	"YMR005W"	3850	32500	100	1832	1873	786	66	72	24	100	100	0	2908	2923	1380	167	177	45	98	97	0	0	0	0	0	0	0	0	0	0	0	0	0	0	0	0	0	0	0	0.644	0.656	0.664	0.722	1.512	0.626	0.949	0.000	0.000	0.000	0.000	0.000	0.000	0.000	0.000	0.000	0.000	0.000	0.000	0.000	0.000	80	542	4507	4563	-0.634	Error	Error	1766	2741	0	0	1807	2756	0	0	0	0
1	14	13	"MAC1"	"YMR021C"	4050	32500	90	1435	1360	373	65	68	22	100	100	0	1945	1847	550	171	179	43	100	100	0	0	0	0	0	0	0	0	0	0	0	0	0	0	0	0	0	0	0	0.772	0.773	0.797	0.794	1.551	0.730	0.895	0.000	0.000	0.000	0.000	0.000	0.000	0.000	0.000	0.000	0.000	0.000	0.000	0.000	0.000	52	420	3144	2971	-0.373	Error	Error	1370	1774	0	0	1295	1676	0	0	0	0
1	15	13	"MIH1"	"YMR036C"	4260	32500	90	538	514	156	62	66	24	100	98	0	1022	1024	348	171	176	35	94	94	0	0	0	0	0	0	0	0	0	0	0	0	0	0	0	0	0	0	0	0.559	0.530	0.524	0.528	1.432	0.486	0.854	0.000	0.000	0.000	0.000	0.000	0.000	0.000	0.000	0.000	0.000	0.000	0.000	0.000	0.000	52	420	1327	1305	-0.838	Error	Error	476	851	0	0	452	853	0	0	0	0
1	16	13	""	"YMR052C-A"	4450	32500	90	846	805	156	50	51	12	100	100	0	2256	2229	439	158	158	25	100	100	0	0	0	0	0	0	0	0	0	0	0	0	0	0	0	0	0	0	0	0.379	0.365	0.366	0.364	1.227	0.343	0.918	0.000	0.000	0.000	0.000	0.000	0.000	0.000	0.000	0.000	0.000	0.000	0.000	0.000	0.000	52	420	2894	2826	-1.398	Error	Error	796	2098	0	0	755	2071	0	0	0	0
1	17	13	""	"YMR067C"	4660	32500	90	578	580	181	52	54	14	100	100	0	1213	1201	478	155	162	33	98	96	0	0	0	0	0	0	0	0	0	0	0	0	0	0	0	0	0	0	0	0.497	0.505	0.525	0.547	1.602	0.473	0.866	0.000	0.000	0.000	0.000	0.000	0.000	0.000	0.000	0.000	0.000	0.000	0.000	0.000	0.000	52	420	1584	1574	-1.008	Error	Error	526	1058	0	0	528	1046	0	0	0	0
1	18	13	""	"YMR082C"	4860	32510	80	212	245	127	62	64	16	100	98	0	482	627	487	182	187	42	96	96	0	0	0	0	0	0	0	0	0	0	0	0	0	0	0	0	0	0	0	0.500	0.411	0.455	0.463	1.892	0.285	0.715	0.000	0.000	0.000	0.000	0.000	0.000	0.000	0.000	0.000	0.000	0.000	0.000	0.000	0.000	52	334	450	628	-1.000	Error	Error	150	300	0	0	183	445	0	0	0	0
1	19	13	""	"YMR007W"	5030	32500	90	1914	1976	743	63	65	18	100	100	0	2466	2511	950	183	189	44	100	100	0	0	0	0	0	0	0	0	0	0	0	0	0	0	0	0	0	0	0	0.811	0.822	0.813	0.831	1.277	0.778	0.886	0.000	0.000	0.000	0.000	0.000	0.000	0.000	0.000	0.000	0.000	0.000	0.000	0.000	0.000	52	407	4134	4241	-0.303	Error	Error	1851	2283	0	0	1913	2328	0	0	0	0
1	20	13	"MSS1"	"YMR023C"	5250	32500	90	1528	1518	326	60	63	18	100	100	0	2124	2159	538	172	180	42	100	100	0	0	0	0	0	0	0	0	0	0	0	0	0	0	0	0	0	0	0	0.752	0.734	0.704	0.744	1.254	0.709	0.883	0.000	0.000	0.000	0.000	0.000	0.000	0.000	0.000	0.000	0.000	0.000	0.000	0.000	0.000	52	420	3420	3445	-0.411	Error	Error	1468	1952	0	0	1458	1987	0	0	0	0
1	21	13	"LYS7"	"YMR038C"	5440	32500	90	4743	4810	910	67	69	20	100	100	0	6747	6687	1529	178	202	375	100	100	0	0	0	0	0	0	0	0	0	0	0	0	0	0	0	0	0	0	0	0.712	0.729	0.732	0.737	1.191	0.710	0.921	0.000	0.000	0.000	0.000	0.000	0.000	0.000	0.000	0.000	0.000	0.000	0.000	0.000	0.000	52	420	11245	11252	-0.490	Error	Error	4676	6569	0	0	4743	6509	0	0	0	0
1	1	14	"STB2"	"YMR053C"	1450	32690	90	942	1021	264	47	48	10	100	100	0	1960	2072	637	153	152	22	100	100	0	0	0	0	0	0	0	0	0	0	0	0	0	0	0	0	0	0	0	0.495	0.508	0.517	0.520	1.343	0.466	0.893	0.000	0.000	0.000	0.000	0.000	0.000	0.000	0.000	0.000	0.000	0.000	0.000	0.000	0.000	52	412	2702	2893	-1.014	Error	Error	895	1807	0	0	974	1919	0	0	0	0
1	2	14	""	"YMR069W"	1640	32690	80	246	246	39	47	48	11	100	100	0	416	416	88	152	153	21	100	100	0	0	0	0	0	0	0	0	0	0	0	0	0	0	0	0	0	0	0	0.754	0.754	0.758	0.784	1.421	0.693	0.798	0.000	0.000	0.000	0.000	0.000	0.000	0.000	0.000	0.000	0.000	0.000	0.000	0.000	0.000	52	340	463	463	-0.408	Error	Error	199	264	0	0	199	264	0	0	0	0
1	3	14	""	"YMR084W"	1860	32690	90	235	214	81	48	49	14	90	90	0	497	437	176	151	154	72	84	80	0	0	0	0	0	0	0	0	0	0	0	0	0	0	0	0	0	0	0	0.540	0.580	0.557	0.524	1.719	0.414	0.659	0.000	0.000	0.000	0.000	0.000	0.000	0.000	0.000	0.000	0.000	0.000	0.000	0.000	0.000	52	420	533	452	-0.888	Error	Error	187	346	0	0	166	286	0	0	0	0
1	4	14	""	"YMR009W"	2060	32690	90	3580	3509	802	49	50	12	100	100	0	7944	7606	2008	150	158	169	100	100	0	0	0	0	0	0	0	0	0	0	0	0	0	0	0	0	0	0	0	0.453	0.464	0.477	0.472	1.237	0.444	0.936	0.000	0.000	0.000	0.000	0.000	0.000	0.000	0.000	0.000	0.000	0.000	0.000	0.000	0.000	52	420	11325	10916	-1.142	Error	Error	3531	7794	0	0	3460	7456	0	0	0	0
1	5	14	""	"YMR025W"	2270	32690	90	1819	1710	466	55	62	43	100	100	0	3229	3049	824	167	175	40	100	100	0	0	0	0	0	0	0	0	0	0	0	0	0	0	0	0	0	0	0	0.576	0.574	0.567	0.590	1.398	0.537	0.920	0.000	0.000	0.000	0.000	0.000	0.000	0.000	0.000	0.000	0.000	0.000	0.000	0.000	0.000	52	420	4826	4537	-0.796	Error	Error	1764	3062	0	0	1655	2882	0	0	0	0
1	6	14	""	"YMR040W"	2470	32690	90	839	779	179	51	55	16	100	100	0	2228	2039	504	157	164	38	100	100	0	0	0	0	0	0	0	0	0	0	0	0	0	0	0	0	0	0	0	0.380	0.387	0.392	0.389	1.236	0.365	0.932	0.000	0.000	0.000	0.000	0.000	0.000	0.000	0.000	0.000	0.000	0.000	0.000	0.000	0.000	52	420	2859	2610	-1.394	Error	Error	788	2071	0	0	728	1882	0	0	0	0
1	7	14	"BUB2"	"YMR055C"	2670	32700	100	1047	1006	336	54	58	19	100	100	0	3057	2998	1151	161	168	38	100	100	0	0	0	0	0	0	0	0	0	0	0	0	0	0	0	0	0	0	0	0.343	0.336	0.335	0.354	1.442	0.308	0.905	0.000	0.000	0.000	0.000	0.000	0.000	0.000	0.000	0.000	0.000	0.000	0.000	0.000	0.000	80	518	3889	3789	-1.544	Error	Error	993	2896	0	0	952	2837	0	0	0	0
1	8	14	""	"YMR071C"	2860	32700	100	5465	4957	1902	65	69	25	100	100	0	7444	6903	2643	181	192	60	100	97	0	0	0	0	0	0	0	0	0	0	0	0	0	0	0	0	0	0	0	0.743	0.728	0.728	0.774	1.582	0.720	0.953	0.000	0.000	0.000	0.000	0.000	0.000	0.000	0.000	0.000	0.000	0.000	0.000	0.000	0.000	80	502	12663	11614	-0.428	Error	Error	5400	7263	0	0	4892	6722	0	0	0	0
1	9	14	""	"YMR086C-A"	3050	32700	100	1213	1091	349	61	63	21	100	100	0	2200	2071	647	172	181	49	98	97	0	0	0	0	0	0	0	0	0	0	0	0	0	0	0	0	0	0	0	0.568	0.542	0.546	0.584	1.858	0.532	0.940	0.000	0.000	0.000	0.000	0.000	0.000	0.000	0.000	0.000	0.000	0.000	0.000	0.000	0.000	80	512	3180	2929	-0.816	Error	Error	1152	2028	0	0	1030	1899	0	0	0	0
1	10	14	"HXT2"	"YMR011W"	3250	32700	100	27576	24956	8755	59	63	21	100	100	0	1249	1109	438	165	169	35	100	100	0	0	0	0	0	0	0	0	0	0	0	0	0	0	0	0	0	0	0	25.385	26.374	25.539	28.255	1.494	26.847	0.877	0.000	0.000	0.000	0.000	0.000	0.000	0.000	0.000	0.000	0.000	0.000	0.000	0.000	0.000	80	515	28601	25841	4.666	Error	Error	27517	1084	0	0	24897	944	0	0	0	0
1	11	14	"HRT2"	"YMR027W"	3460	32700	100	3306	3243	849	64	68	25	100	100	0	5044	4846	1550	165	170	37	98	98	0	0	0	0	0	0	0	0	0	0	0	0	0	0	0	0	0	0	0	0.664	0.679	0.693	0.714	1.450	0.650	0.930	0.000	0.000	0.000	0.000	0.000	0.000	0.000	0.000	0.000	0.000	0.000	0.000	0.000	0.000	80	514	8121	7860	-0.590	Error	Error	3242	4879	0	0	3179	4681	0	0	0	0
1	12	14	"ARG80"	"YMR042W"	3660	32700	100	2535	2387	829	64	68	23	100	100	0	2394	2244	729	168	173	43	100	100	0	0	0	0	0	0	0	0	0	0	0	0	0	0	0	0	0	0	0	1.110	1.119	1.125	1.147	1.429	1.134	0.922	0.000	0.000	0.000	0.000	0.000	0.000	0.000	0.000	0.000	0.000	0.000	0.000	0.000	0.000	80	510	4697	4399	0.151	Error	Error	2471	2226	0	0	2323	2076	0	0	0	0
1	13	14	""	"YMR057C"	3840	32700	80	425	436	134	65	74	69	100	98	0	740	925	516	166	329	2378	3	0	0	0	0	0	0	0	0	0	0	0	0	0	0	0	0	0	0	0	0	0.627	0.489	0.551	0.535	1.466	0.373	0.757	0.000	0.000	0.000	0.000	0.000	0.000	0.000	0.000	0.000	0.000	0.000	0.000	0.000	0.000	52	334	934	1130	-0.673	Error	Error	360	574	0	0	371	759	0	0	0	0
1	14	14	""	"YMR073C"	4060	32700	90	2334	2259	762	62	68	27	100	100	0	3838	3735	1309	174	188	70	100	100	0	0	0	0	0	0	0	0	0	0	0	0	0	0	0	0	0	0	0	0.620	0.617	0.620	0.620	1.308	0.587	0.903	0.000	0.000	0.000	0.000	0.000	0.000	0.000	0.000	0.000	0.000	0.000	0.000	0.000	0.000	52	414	5936	5758	-0.689	Error	Error	2272	3664	0	0	2197	3561	0	0	0	0
1	15	14	""	"YMR087W"	4250	32710	110	997	961	351	64	74	32	100	100	0	3687	3585	1515	183	211	88	98	97	0	0	0	0	0	0	0	0	0	0	0	0	0	0	0	0	0	0	0	0.266	0.264	0.261	0.286	1.688	0.236	0.908	0.000	0.000	0.000	0.000	0.000	0.000	0.000	0.000	0.000	0.000	0.000	0.000	0.000	0.000	80	584	4437	4299	-1.909	Error	Error	933	3504	0	0	897	3402	0	0	0	0
1	16	14	""	"YNL047C"	4450	32710	100	1866	1736	609	58	66	31	100	100	0	3049	2845	1091	171	195	80	98	97	0	0	0	0	0	0	0	0	0	0	0	0	0	0	0	0	0	0	0	0.628	0.628	0.627	0.668	1.519	0.607	0.912	0.000	0.000	0.000	0.000	0.000	0.000	0.000	0.000	0.000	0.000	0.000	0.000	0.000	0.000	80	527	4686	4352	-0.671	Error	Error	1808	2878	0	0	1678	2674	0	0	0	0
1	17	14	"YDJ1"	"YNL064C"	4650	32700	90	10364	10057	1788	57	61	22	100	100	0	13699	13899	2486	169	178	45	100	100	0	0	0	0	0	0	0	0	0	0	0	0	0	0	0	0	0	0	0	0.762	0.728	0.746	0.727	1.154	0.682	0.936	0.000	0.000	0.000	0.000	0.000	0.000	0.000	0.000	0.000	0.000	0.000	0.000	0.000	0.000	52	414	23837	23730	-0.393	Error	Error	10307	13530	0	0	10000	13730	0	0	0	0
1	18	14	""	"YNL080C"	4830	32700	90	1802	1825	448	66	73	30	100	100	0	1502	1507	376	187	199	58	100	100	0	0	0	0	0	0	0	0	0	0	0	0	0	0	0	0	0	0	0	1.320	1.333	1.356	1.350	1.222	1.298	0.889	0.000	0.000	0.000	0.000	0.000	0.000	0.000	0.000	0.000	0.000	0.000	0.000	0.000	0.000	52	414	3051	3079	0.401	Error	Error	1736	1315	0	0	1759	1320	0	0	0	0
1	19	14	"RPS7B"	"YNL096C"	5040	32710	100	20524	19458	5330	82	104	61	100	100	0	8740	8080	2491	214	232	68	100	100	0	0	0	0	0	0	0	0	0	0	0	0	0	0	0	0	0	0	0	2.398	2.463	2.459	2.550	1.311	2.463	0.950	0.000	0.000	0.000	0.000	0.000	0.000	0.000	0.000	0.000	0.000	0.000	0.000	0.000	0.000	80	538	28968	27242	1.262	Error	Error	20442	8526	0	0	19376	7866	0	0	0	0
1	20	14	"DBP2"	"YNL112W"	5250	32700	90	9918	9217	2610	91	112	62	100	100	0	4468	4171	1270	228	236	64	100	100	0	0	0	0	0	0	0	0	0	0	0	0	0	0	0	0	0	0	0	2.318	2.314	2.263	2.346	1.218	2.246	0.944	0.000	0.000	0.000	0.000	0.000	0.000	0.000	0.000	0.000	0.000	0.000	0.000	0.000	0.000	52	420	14067	13069	1.213	Error	Error	9827	4240	0	0	9126	3943	0	0	0	0
1	21	14	"TEP1"	"YNL128W"	5460	32710	100	745	725	219	75	87	42	100	98	0	872	848	239	192	203	54	98	96	0	0	0	0	0	0	0	0	0	0	0	0	0	0	0	0	0	0	0	0.985	0.991	0.978	0.998	1.351	0.986	0.898	0.000	0.000	0.000	0.000	0.000	0.000	0.000	0.000	0.000	0.000	0.000	0.000	0.000	0.000	80	539	1350	1306	-0.021	Error	Error	670	680	0	0	650	656	0	0	0	0
1	1	15	"SFB2"	"YNL049C"	1440	32890	80	1376	1442	614	47	49	23	100	100	0	1145	1137	414	151	153	23	100	100	0	0	0	0	0	0	0	0	0	0	0	0	0	0	0	0	0	0	0	1.337	1.415	1.386	1.438	1.545	1.434	0.871	0.000	0.000	0.000	0.000	0.000	0.000	0.000	0.000	0.000	0.000	0.000	0.000	0.000	0.000	52	320	2323	2381	0.419	Error	Error	1329	994	0	0	1395	986	0	0	0	0
1	2	15	"SUN4"	"YNL066W"	1650	32890	90	7550	7747	2322	48	54	46	100	100	0	2960	3039	902	152	159	50	100	100	0	0	0	0	0	0	0	0	0	0	0	0	0	0	0	0	0	0	0	2.672	2.667	2.522	2.698	1.347	2.775	0.911	0.000	0.000	0.000	0.000	0.000	0.000	0.000	0.000	0.000	0.000	0.000	0.000	0.000	0.000	52	420	10310	10586	1.418	Error	Error	7502	2808	0	0	7699	2887	0	0	0	0
1	3	15	"PMS1"	"YNL082W"	1860	32890	90	1285	1248	274	48	53	39	100	100	0	1982	1940	468	155	155	28	100	100	0	0	0	0	0	0	0	0	0	0	0	0	0	0	0	0	0	0	0	0.677	0.672	0.662	0.678	1.238	0.662	0.923	0.000	0.000	0.000	0.000	0.000	0.000	0.000	0.000	0.000	0.000	0.000	0.000	0.000	0.000	52	420	3064	2985	-0.563	Error	Error	1237	1827	0	0	1200	1785	0	0	0	0
1	4	15	"RAS2"	"YNL098C"	2050	32890	90	8426	8196	1473	50	51	13	100	100	0	12859	12409	2410	157	165	168	100	100	0	0	0	0	0	0	0	0	0	0	0	0	0	0	0	0	0	0	0	0.659	0.665	0.667	0.668	1.126	0.639	0.937	0.000	0.000	0.000	0.000	0.000	0.000	0.000	0.000	0.000	0.000	0.000	0.000	0.000	0.000	52	420	21078	20398	-0.601	Error	Error	8376	12702	0	0	8146	12252	0	0	0	0
1	5	15	""	"YNL114C"	2260	32890	90	5388	4952	2189	55	60	25	100	100	0	6350	6399	2863	162	175	97	100	100	0	0	0	0	0	0	0	0	0	0	0	0	0	0	0	0	0	0	0	0.862	0.785	0.783	0.789	1.262	0.743	0.948	0.000	0.000	0.000	0.000	0.000	0.000	0.000	0.000	0.000	0.000	0.000	0.000	0.000	0.000	52	420	11521	11134	-0.215	Error	Error	5333	6188	0	0	4897	6237	0	0	0	0
1	6	15	"CPT1"	"YNL130C"	2480	32890	90	5598	5121	1478	57	87	223	100	100	0	4641	4503	1112	165	178	124	100	100	0	0	0	0	0	0	0	0	0	0	0	0	0	0	0	0	0	0	0	1.238	1.167	1.197	1.145	1.333	1.202	0.942	0.000	0.000	0.000	0.000	0.000	0.000	0.000	0.000	0.000	0.000	0.000	0.000	0.000	0.000	52	414	10017	9402	0.308	Error	Error	5541	4476	0	0	5064	4338	0	0	0	0
1	7	15	""	"YNL051W"	2670	32900	100	3381	3180	1009	57	68	44	100	100	0	5419	4991	1850	168	182	71	100	98	0	0	0	0	0	0	0	0	0	0	0	0	0	0	0	0	0	0	0	0.633	0.648	0.669	0.691	1.347	0.622	0.922	0.000	0.000	0.000	0.000	0.000	0.000	0.000	0.000	0.000	0.000	0.000	0.000	0.000	0.000	80	514	8575	7946	-0.660	Error	Error	3324	5251	0	0	3123	4823	0	0	0	0
1	8	15	"FKH2"	"YNL068C"	2860	32890	90	1911	1864	524	60	71	42	100	100	0	3267	3123	954	170	191	80	100	100	0	0	0	0	0	0	0	0	0	0	0	0	0	0	0	0	0	0	0	0.598	0.611	0.618	0.616	1.242	0.599	0.932	0.000	0.000	0.000	0.000	0.000	0.000	0.000	0.000	0.000	0.000	0.000	0.000	0.000	0.000	52	408	4948	4757	-0.743	Error	Error	1851	3097	0	0	1804	2953	0	0	0	0
1	9	15	"END3"	"YNL084C"	3070	32900	100	3358	3129	1068	61	65	24	100	100	0	7312	6709	2375	172	183	53	100	100	0	0	0	0	0	0	0	0	0	0	0	0	0	0	0	0	0	0	0	0.462	0.469	0.482	0.479	1.393	0.459	0.936	0.000	0.000	0.000	0.000	0.000	0.000	0.000	0.000	0.000	0.000	0.000	0.000	0.000	0.000	80	515	10437	9605	-1.115	Error	Error	3297	7140	0	0	3068	6537	0	0	0	0
1	10	15	""	"YNL100W"	3260	32900	100	3175	2940	1632	62	66	25	100	100	0	9333	9499	5068	174	187	56	100	100	0	0	0	0	0	0	0	0	0	0	0	0	0	0	0	0	0	0	0	0.340	0.309	0.318	0.304	1.465	0.305	0.947	0.000	0.000	0.000	0.000	0.000	0.000	0.000	0.000	0.000	0.000	0.000	0.000	0.000	0.000	80	505	12272	12203	-1.557	Error	Error	3113	9159	0	0	2878	9325	0	0	0	0
1	11	15	""	"YNL116W"	3470	32900	100	925	964	264	62	65	20	100	100	0	1590	1539	467	172	180	41	100	100	0	0	0	0	0	0	0	0	0	0	0	0	0	0	0	0	0	0	0	0.609	0.660	0.667	0.675	1.248	0.616	0.894	0.000	0.000	0.000	0.000	0.000	0.000	0.000	0.000	0.000	0.000	0.000	0.000	0.000	0.000	80	514	2281	2269	-0.716	Error	Error	863	1418	0	0	902	1367	0	0	0	0
1	12	15	""	"YNL132W"	3660	32900	100	3852	3457	1318	61	63	19	100	100	0	2053	1964	678	168	174	38	100	100	0	0	0	0	0	0	0	0	0	0	0	0	0	0	0	0	0	0	0	2.011	1.891	1.832	1.855	1.456	1.954	0.928	0.000	0.000	0.000	0.000	0.000	0.000	0.000	0.000	0.000	0.000	0.000	0.000	0.000	0.000	80	498	5676	5192	1.008	Error	Error	3791	1885	0	0	3396	1796	0	0	0	0
1	13	15	"MSG5"	"YNL053W"	3860	32900	100	1602	1666	460	58	61	28	100	100	0	2671	2877	944	163	166	32	100	100	0	0	0	0	0	0	0	0	0	0	0	0	0	0	0	0	0	0	0	0.616	0.592	0.587	0.609	1.332	0.566	0.901	0.000	0.000	0.000	0.000	0.000	0.000	0.000	0.000	0.000	0.000	0.000	0.000	0.000	0.000	80	521	4052	4322	-0.700	Error	Error	1544	2508	0	0	1608	2714	0	0	0	0
1	14	15	"TOM7"	"YNL070W"	4050	32900	90	12537	11625	5102	58	116	467	98	98	0	12247	10897	5273	165	301	1089	88	88	0	0	0	0	0	0	0	0	0	0	0	0	0	0	0	0	0	0	0	1.033	1.078	1.080	1.212	1.580	1.040	0.934	0.000	0.000	0.000	0.000	0.000	0.000	0.000	0.000	0.000	0.000	0.000	0.000	0.000	0.000	52	414	24561	22299	0.047	Error	Error	12479	12082	0	0	11567	10732	0	0	0	0
1	15	15	""	"YNL086W"	4250	32900	90	989	899	288	57	60	19	100	100	0	1165	1128	306	165	170	35	100	100	0	0	0	0	0	0	0	0	0	0	0	0	0	0	0	0	0	0	0	0.932	0.874	0.935	0.868	1.450	0.865	0.885	0.000	0.000	0.000	0.000	0.000	0.000	0.000	0.000	0.000	0.000	0.000	0.000	0.000	0.000	52	414	1932	1805	-0.102	Error	Error	932	1000	0	0	842	963	0	0	0	0
1	16	15	"POL1"	"YNL102W"	4460	32910	100	547	1157	1162	55	58	17	98	98	0	867	1365	1182	163	166	34	100	98	0	0	0	0	0	0	0	0	0	0	0	0	0	0	0	0	0	0	0	0.699	0.917	0.920	0.867	1.737	0.951	0.873	0.000	0.000	0.000	0.000	0.000	0.000	0.000	0.000	0.000	0.000	0.000	0.000	0.000	0.000	80	521	1196	2304	-0.517	Error	Error	492	704	0	0	1102	1202	0	0	0	0
1	17	15	"DCP2"	"YNL118C"	4650	32900	90	3727	3659	924	53	54	12	100	100	0	3324	3352	982	157	160	26	100	100	0	0	0	0	0	0	0	0	0	0	0	0	0	0	0	0	0	0	0	1.160	1.129	1.133	1.153	1.256	1.059	0.932	0.000	0.000	0.000	0.000	0.000	0.000	0.000	0.000	0.000	0.000	0.000	0.000	0.000	0.000	52	414	6841	6801	0.214	Error	Error	3674	3167	0	0	3606	3195	0	0	0	0
1	18	15	""	"YNL134C"	4850	32900	90	2413	2450	434	58	59	15	100	100	0	37823	38079	5869	178	225	144	100	100	0	0	0	0	0	0	0	0	0	0	0	0	0	0	0	0	0	0	0	0.063	0.063	0.063	0.063	1.137	0.061	0.916	0.000	0.000	0.000	0.000	0.000	0.000	0.000	0.000	0.000	0.000	0.000	0.000	0.000	0.000	52	420	40000	40293	-3.999	Error	Error	2355	37645	0	0	2392	37901	0	0	0	0
1	19	15	"CMK2"	"YOL016C"	5050	32900	110	528	566	287	63	65	18	100	100	0	1569	1530	661	205	262	156	98	95	0	0	0	0	0	0	0	0	0	0	0	0	0	0	0	0	0	0	0	0.341	0.380	0.384	0.371	2.131	0.368	0.805	0.000	0.000	0.000	0.000	0.000	0.000	0.000	0.000	0.000	0.000	0.000	0.000	0.000	0.000	80	584	1829	1828	-1.553	Error	Error	465	1364	0	0	503	1325	0	0	0	0
1	20	15	""	"YOL032W"	5250	32900	90	1431	1402	419	64	67	18	100	100	0	3520	3497	1143	220	260	130	100	100	0	0	0	0	0	0	0	0	0	0	0	0	0	0	0	0	0	0	0	0.414	0.408	0.413	0.419	1.287	0.383	0.911	0.000	0.000	0.000	0.000	0.000	0.000	0.000	0.000	0.000	0.000	0.000	0.000	0.000	0.000	52	420	4667	4615	-1.271	Error	Error	1367	3300	0	0	1338	3277	0	0	0	0
1	21	15	""	"YOL048C"	5450	32900	90	587	555	156	56	59	17	100	100	0	1749	1729	527	177	195	69	100	100	0	0	0	0	0	0	0	0	0	0	0	0	0	0	0	0	0	0	0	0.338	0.322	0.320	0.322	1.279	0.300	0.904	0.000	0.000	0.000	0.000	0.000	0.000	0.000	0.000	0.000	0.000	0.000	0.000	0.000	0.000	52	414	2103	2051	-1.566	Error	Error	531	1572	0	0	499	1552	0	0	0	0
1	1	16	""	"YOL063C"	1440	33090	80	371	454	278	45	47	11	100	100	0	717	913	590	150	150	23	100	100	0	0	0	0	0	0	0	0	0	0	0	0	0	0	0	0	0	0	0	0.575	0.536	0.560	0.552	1.506	0.476	0.808	0.000	0.000	0.000	0.000	0.000	0.000	0.000	0.000	0.000	0.000	0.000	0.000	0.000	0.000	52	320	893	1172	-0.798	Error	Error	326	567	0	0	409	763	0	0	0	0
1	2	16	""	"YOL080C"	1660	33090	90	2768	2644	544	48	48	11	100	100	0	1994	1923	454	155	156	24	100	100	0	0	0	0	0	0	0	0	0	0	0	0	0	0	0	0	0	0	0	1.479	1.468	1.506	1.504	1.304	1.440	0.916	0.000	0.000	0.000	0.000	0.000	0.000	0.000	0.000	0.000	0.000	0.000	0.000	0.000	0.000	52	420	4559	4364	0.565	Error	Error	2720	1839	0	0	2596	1768	0	0	0	0
1	3	16	"COQ3"	"YOL096C"	1860	33090	90	1465	1380	440	48	49	12	100	100	0	3157	3032	1086	156	157	23	100	100	0	0	0	0	0	0	0	0	0	0	0	0	0	0	0	0	0	0	0	0.472	0.463	0.465	0.477	1.295	0.423	0.929	0.000	0.000	0.000	0.000	0.000	0.000	0.000	0.000	0.000	0.000	0.000	0.000	0.000	0.000	52	420	4418	4208	-1.083	Error	Error	1417	3001	0	0	1332	2876	0	0	0	0
1	4	16	"TLG2"	"YOL018C"	2050	33090	80	1507	1508	442	47	48	12	100	100	0	3292	3348	1086	152	154	23	100	100	0	0	0	0	0	0	0	0	0	0	0	0	0	0	0	0	0	0	0	0.465	0.457	0.462	0.466	1.276	0.439	0.939	0.000	0.000	0.000	0.000	0.000	0.000	0.000	0.000	0.000	0.000	0.000	0.000	0.000	0.000	52	340	4600	4657	-1.105	Error	Error	1460	3140	0	0	1461	3196	0	0	0	0
1	5	16	""	"YOL034W"	2240	33090	90	1382	1228	442	49	50	11	100	100	0	1444	1413	558	152	154	24	100	100	0	0	0	0	0	0	0	0	0	0	0	0	0	0	0	0	0	0	0	1.032	0.935	0.938	0.979	1.402	0.870	0.912	0.000	0.000	0.000	0.000	0.000	0.000	0.000	0.000	0.000	0.000	0.000	0.000	0.000	0.000	52	420	2625	2440	0.045	Error	Error	1333	1292	0	0	1179	1261	0	0	0	0
1	6	16	""	"YOL050C"	2470	33100	100	1736	1582	584	60	65	35	98	97	0	2761	2525	1011	167	174	44	95	95	0	0	0	0	0	0	0	0	0	0	0	0	0	0	0	0	0	0	0	0.646	0.645	0.646	0.666	1.343	0.603	0.916	0.000	0.000	0.000	0.000	0.000	0.000	0.000	0.000	0.000	0.000	0.000	0.000	0.000	0.000	80	546	4270	3880	-0.630	Error	Error	1676	2594	0	0	1522	2358	0	0	0	0
1	7	16	"INP54"	"YOL065C"	2680	33100	90	1063	1065	605	63	72	42	100	100	0	2115	1972	999	172	183	47	98	98	0	0	0	0	0	0	0	0	0	0	0	0	0	0	0	0	0	0	0	0.515	0.557	0.510	0.568	1.878	0.561	0.902	0.000	0.000	0.000	0.000	0.000	0.000	0.000	0.000	0.000	0.000	0.000	0.000	0.000	0.000	52	414	2943	2802	-0.958	Error	Error	1000	1943	0	0	1002	1800	0	0	0	0
1	8	16	""	"YOL082W"	2870	33100	100	1353	1252	487	68	75	31	100	100	0	6569	6351	2531	180	192	52	100	100	0	0	0	0	0	0	0	0	0	0	0	0	0	0	0	0	0	0	0	0.201	0.192	0.198	0.194	1.390	0.185	0.938	0.000	0.000	0.000	0.000	0.000	0.000	0.000	0.000	0.000	0.000	0.000	0.000	0.000	0.000	80	489	7674	7355	-2.314	Error	Error	1285	6389	0	0	1184	6171	0	0	0	0
1	9	16	""	"YOL098C"	3040	33100	100	9703	8527	4350	65	92	285	97	97	0	4726	4249	2157	181	199	170	93	93	0	0	0	0	0	0	0	0	0	0	0	0	0	0	0	0	0	0	0	2.121	2.080	2.094	2.287	1.840	2.096	0.935	0.000	0.000	0.000	0.000	0.000	0.000	0.000	0.000	0.000	0.000	0.000	0.000	0.000	0.000	80	492	14183	12530	1.084	Error	Error	9638	4545	0	0	8462	4068	0	0	0	0
1	10	16	"TAT2"	"YOL020W"	3260	33100	100	3793	3741	1220	61	86	277	98	97	0	3149	3092	1194	172	187	166	96	96	0	0	0	0	0	0	0	0	0	0	0	0	0	0	0	0	0	0	0	1.254	1.260	1.275	1.398	1.771	1.221	0.931	0.000	0.000	0.000	0.000	0.000	0.000	0.000	0.000	0.000	0.000	0.000	0.000	0.000	0.000	80	519	6709	6600	0.326	Error	Error	3732	2977	0	0	3680	2920	0	0	0	0
1	11	16	""	"YOL036W"	3450	33100	90	5446	5257	1196	62	65	18	100	100	0	4580	4419	1002	168	171	31	100	100	0	0	0	0	0	0	0	0	0	0	0	0	0	0	0	0	0	0	0	1.220	1.222	1.252	1.228	1.187	1.266	0.942	0.000	0.000	0.000	0.000	0.000	0.000	0.000	0.000	0.000	0.000	0.000	0.000	0.000	0.000	52	408	9796	9446	0.287	Error	Error	5384	4412	0	0	5195	4251	0	0	0	0
1	12	16	"SPE2"	"YOL052C"	3640	33100	100	2779	2633	830	63	66	21	100	100	0	3853	3806	1379	169	175	37	100	100	0	0	0	0	0	0	0	0	0	0	0	0	0	0	0	0	0	0	0	0.737	0.707	0.705	0.750	1.456	0.675	0.927	0.000	0.000	0.000	0.000	0.000	0.000	0.000	0.000	0.000	0.000	0.000	0.000	0.000	0.000	80	522	6400	6207	-0.440	Error	Error	2716	3684	0	0	2570	3637	0	0	0	0
1	13	16	"RTG1"	"YOL067C"	3860	33100	90	992	1165	637	62	65	20	100	100	0	1605	1668	883	164	171	44	100	100	0	0	0	0	0	0	0	0	0	0	0	0	0	0	0	0	0	0	0	0.645	0.733	0.797	0.762	1.477	0.706	0.803	0.000	0.000	0.000	0.000	0.000	0.000	0.000	0.000	0.000	0.000	0.000	0.000	0.000	0.000	52	420	2371	2607	-0.632	Error	Error	930	1441	0	0	1103	1504	0	0	0	0
1	14	16	""	"YOL084W"	4050	33100	90	570	548	122	54	55	15	100	100	0	1347	1282	333	157	160	30	100	100	0	0	0	0	0	0	0	0	0	0	0	0	0	0	0	0	0	0	0	0.434	0.439	0.437	0.446	1.314	0.403	0.901	0.000	0.000	0.000	0.000	0.000	0.000	0.000	0.000	0.000	0.000	0.000	0.000	0.000	0.000	52	420	1706	1619	-1.206	Error	Error	516	1190	0	0	494	1125	0	0	0	0
1	15	16	"PKH2"	"YOL100W"	4250	33100	90	6214	5725	1761	53	55	15	100	100	0	14053	13496	4477	161	162	29	100	100	0	0	0	0	0	0	0	0	0	0	0	0	0	0	0	0	0	0	0	0.443	0.425	0.418	0.440	1.278	0.410	0.941	0.000	0.000	0.000	0.000	0.000	0.000	0.000	0.000	0.000	0.000	0.000	0.000	0.000	0.000	52	420	20053	19007	-1.173	Error	Error	6161	13892	0	0	5672	13335	0	0	0	0
1	16	16	""	"YOL022C"	4450	33100	90	4240	4201	702	65	72	28	100	100	0	3890	3948	762	176	183	45	100	100	0	0	0	0	0	0	0	0	0	0	0	0	0	0	0	0	0	0	0	1.124	1.097	1.117	1.102	1.115	1.074	0.931	0.000	0.000	0.000	0.000	0.000	0.000	0.000	0.000	0.000	0.000	0.000	0.000	0.000	0.000	52	408	7889	7908	0.169	Error	Error	4175	3714	0	0	4136	3772	0	0	0	0
1	17	16	"PRE6"	"YOL038W"	4630	33100	90	5360	5449	1168	64	73	50	100	100	0	10108	10486	2942	178	226	407	100	100	0	0	0	0	0	0	0	0	0	0	0	0	0	0	0	0	0	0	0	0.533	0.522	0.520	0.534	1.220	0.486	0.942	0.000	0.000	0.000	0.000	0.000	0.000	0.000	0.000	0.000	0.000	0.000	0.000	0.000	0.000	52	414	15226	15693	-0.907	Error	Error	5296	9930	0	0	5385	10308	0	0	0	0
1	18	16	""	"YOL053W"	4830	33100	90	1261	1249	200	60	64	20	100	100	0	5277	5453	923	178	186	49	100	100	0	0	0	0	0	0	0	0	0	0	0	0	0	0	0	0	0	0	0	0.236	0.225	0.226	0.225	1.163	0.210	0.915	0.000	0.000	0.000	0.000	0.000	0.000	0.000	0.000	0.000	0.000	0.000	0.000	0.000	0.000	52	420	6300	6464	-2.086	Error	Error	1201	5099	0	0	1189	5275	0	0	0	0
1	19	16	"NUF2"	"YOL069W"	5030	33100	90	2429	2518	708	64	73	35	100	100	0	4393	4752	1413	186	204	69	100	100	0	0	0	0	0	0	0	0	0	0	0	0	0	0	0	0	0	0	0	0.562	0.537	0.543	0.542	1.166	0.537	0.880	0.000	0.000	0.000	0.000	0.000	0.000	0.000	0.000	0.000	0.000	0.000	0.000	0.000	0.000	52	420	6572	7020	-0.831	Error	Error	2365	4207	0	0	2454	4566	0	0	0	0
1	20	16	"ADH1"	"YOL086C"	5260	33100	90	20075	17827	6705	65	76	54	100	100	0	19495	18347	7210	186	199	65	100	100	0	0	0	0	0	0	0	0	0	0	0	0	0	0	0	0	0	0	0	1.036	0.978	0.971	0.991	1.287	0.930	0.933	0.000	0.000	0.000	0.000	0.000	0.000	0.000	0.000	0.000	0.000	0.000	0.000	0.000	0.000	52	420	39319	35923	0.051	Error	Error	20010	19309	0	0	17762	18161	0	0	0	0
1	21	16	"TPT1"	"YOL102C"	5450	33100	90	1869	1706	431	60	71	37	100	100	0	2294	2136	695	168	187	68	100	100	0	0	0	0	0	0	0	0	0	0	0	0	0	0	0	0	0	0	0	0.851	0.836	0.872	0.887	1.404	0.791	0.922	0.000	0.000	0.000	0.000	0.000	0.000	0.000	0.000	0.000	0.000	0.000	0.000	0.000	0.000	52	420	3935	3614	-0.233	Error	Error	1809	2126	0	0	1646	1968	0	0	0	0
1	1	17	"RPL33B"	"YOR234C"	1450	33290	100	8272	7525	2421	48	49	11	100	100	0	4567	4032	1590	153	154	24	96	96	0	0	0	0	0	0	0	0	0	0	0	0	0	0	0	0	0	0	0	1.863	1.928	1.887	2.160	1.616	1.871	0.942	0.000	0.000	0.000	0.000	0.000	0.000	0.000	0.000	0.000	0.000	0.000	0.000	0.000	0.000	80	540	12638	11356	0.898	Error	Error	8224	4414	0	0	7477	3879	0	0	0	0
1	2	17	"CLP1"	"YOR250C"	1660	33290	90	1855	1793	338	48	48	10	100	100	0	2554	2484	482	152	153	24	100	100	0	0	0	0	0	0	0	0	0	0	0	0	0	0	0	0	0	0	0	0.752	0.748	0.770	0.752	1.213	0.721	0.929	0.000	0.000	0.000	0.000	0.000	0.000	0.000	0.000	0.000	0.000	0.000	0.000	0.000	0.000	52	420	4209	4077	-0.411	Error	Error	1807	2402	0	0	1745	2332	0	0	0	0
1	3	17	"PNT1"	"YOR266W"	1870	33290	90	958	1049	508	46	47	11	100	100	0	2555	2781	1366	152	153	22	100	100	0	0	0	0	0	0	0	0	0	0	0	0	0	0	0	0	0	0	0	0.380	0.382	0.372	0.380	1.375	0.365	0.907	0.000	0.000	0.000	0.000	0.000	0.000	0.000	0.000	0.000	0.000	0.000	0.000	0.000	0.000	52	420	3315	3632	-1.398	Error	Error	912	2403	0	0	1003	2629	0	0	0	0
1	4	17	""	"YOR282W"	2060	33290	90	664	640	154	49	50	12	100	100	0	1191	1141	365	152	154	23	98	98	0	0	0	0	0	0	0	0	0	0	0	0	0	0	0	0	0	0	0	0.592	0.598	0.601	0.614	1.291	0.544	0.919	0.000	0.000	0.000	0.000	0.000	0.000	0.000	0.000	0.000	0.000	0.000	0.000	0.000	0.000	52	420	1654	1580	-0.757	Error	Error	615	1039	0	0	591	989	0	0	0	0
1	5	17	""	"YOR298W"	2260	33290	90	1840	1879	806	49	50	11	100	100	0	2433	2368	996	148	151	23	100	100	0	0	0	0	0	0	0	0	0	0	0	0	0	0	0	0	0	0	0	0.784	0.824	0.805	0.825	1.271	0.830	0.907	0.000	0.000	0.000	0.000	0.000	0.000	0.000	0.000	0.000	0.000	0.000	0.000	0.000	0.000	52	420	4076	4050	-0.351	Error	Error	1791	2285	0	0	1830	2220	0	0	0	0
1	6	17	"SPS4"	"YOR313C"	2470	33290	90	2350	2503	1094	51	53	14	100	100	0	4765	4756	1976	156	158	31	100	100	0	0	0	0	0	0	0	0	0	0	0	0	0	0	0	0	0	0	0	0.499	0.533	0.534	0.531	1.316	0.528	0.950	0.000	0.000	0.000	0.000	0.000	0.000	0.000	0.000	0.000	0.000	0.000	0.000	0.000	0.000	52	400	6908	7052	-1.003	Error	Error	2299	4609	0	0	2452	4600	0	0	0	0
1	7	17	"DFR1"	"YOR236W"	2640	33290	90	3491	3422	894	58	65	26	100	100	0	3239	3131	941	165	175	42	100	100	0	0	0	0	0	0	0	0	0	0	0	0	0	0	0	0	0	0	0	1.117	1.134	1.134	1.161	1.223	1.078	0.916	0.000	0.000	0.000	0.000	0.000	0.000	0.000	0.000	0.000	0.000	0.000	0.000	0.000	0.000	52	406	6507	6330	0.159	Error	Error	3433	3074	0	0	3364	2966	0	0	0	0
1	8	17	""	"YOR252W"	2860	33290	90	4331	4162	898	90	102	51	100	100	0	4907	4624	1270	204	224	82	100	100	0	0	0	0	0	0	0	0	0	0	0	0	0	0	0	0	0	0	0	0.902	0.921	0.913	0.949	1.230	0.857	0.935	0.000	0.000	0.000	0.000	0.000	0.000	0.000	0.000	0.000	0.000	0.000	0.000	0.000	0.000	52	414	8944	8492	-0.149	Error	Error	4241	4703	0	0	4072	4420	0	0	0	0
1	9	17	""	"YOR268C"	3050	33290	90	317	305	97	70	83	48	94	86	0	532	527	168	188	204	77	90	90	0	0	0	0	0	0	0	0	0	0	0	0	0	0	0	0	0	0	0	0.718	0.693	0.712	0.670	1.472	0.629	0.797	0.000	0.000	0.000	0.000	0.000	0.000	0.000	0.000	0.000	0.000	0.000	0.000	0.000	0.000	52	414	591	574	-0.478	Error	Error	247	344	0	0	235	339	0	0	0	0
1	10	17	""	"YOR284W"	3270	33300	100	588	594	186	63	68	21	100	100	0	1762	1744	608	178	185	46	100	100	0	0	0	0	0	0	0	0	0	0	0	0	0	0	0	0	0	0	0	0.331	0.339	0.327	0.348	1.336	0.319	0.921	0.000	0.000	0.000	0.000	0.000	0.000	0.000	0.000	0.000	0.000	0.000	0.000	0.000	0.000	80	504	2109	2097	-1.593	Error	Error	525	1584	0	0	531	1566	0	0	0	0
1	11	17	""	"YOR300W"	3450	33300	100	1599	1514	460	63	64	17	100	100	0	2331	2219	739	178	183	37	100	98	0	0	0	0	0	0	0	0	0	0	0	0	0	0	0	0	0	0	0	0.713	0.711	0.714	0.751	1.478	0.691	0.924	0.000	0.000	0.000	0.000	0.000	0.000	0.000	0.000	0.000	0.000	0.000	0.000	0.000	0.000	80	504	3689	3492	-0.487	Error	Error	1536	2153	0	0	1451	2041	0	0	0	0
1	12	17	""	"YOR315W"	3660	33300	100	3755	3684	2033	56	57	13	100	100	0	5220	5021	2703	164	168	33	100	100	0	0	0	0	0	0	0	0	0	0	0	0	0	0	0	0	0	0	0	0.732	0.747	0.733	0.763	1.477	0.744	0.958	0.000	0.000	0.000	0.000	0.000	0.000	0.000	0.000	0.000	0.000	0.000	0.000	0.000	0.000	80	515	8755	8485	-0.451	Error	Error	3699	5056	0	0	3628	4857	0	0	0	0
1	13	17	""	"YOR238W"	3860	33300	100	2256	2254	646	55	56	13	100	100	0	3849	3789	1257	159	163	34	100	100	0	0	0	0	0	0	0	0	0	0	0	0	0	0	0	0	0	0	0	0.596	0.606	0.631	0.630	1.343	0.574	0.934	0.000	0.000	0.000	0.000	0.000	0.000	0.000	0.000	0.000	0.000	0.000	0.000	0.000	0.000	80	521	5891	5829	-0.745	Error	Error	2201	3690	0	0	2199	3630	0	0	0	0
1	14	17	"SEC63"	"YOR254C"	4060	33300	100	12841	12316	5634	54	54	13	100	100	0	7472	6891	3027	157	159	28	100	100	0	0	0	0	0	0	0	0	0	0	0	0	0	0	0	0	0	0	0	1.748	1.821	1.837	1.882	1.534	1.861	0.937	0.000	0.000	0.000	0.000	0.000	0.000	0.000	0.000	0.000	0.000	0.000	0.000	0.000	0.000	80	512	20102	18996	0.806	Error	Error	12787	7315	0	0	12262	6734	0	0	0	0
1	15	17	"VPH1"	"YOR270C"	4250	33300	90	17104	16260	4107	55	58	17	100	100	0	11935	11276	3325	157	161	28	100	100	0	0	0	0	0	0	0	0	0	0	0	0	0	0	0	0	0	0	0	1.448	1.457	1.493	1.489	1.220	1.387	0.938	0.000	0.000	0.000	0.000	0.000	0.000	0.000	0.000	0.000	0.000	0.000	0.000	0.000	0.000	52	414	28827	27324	0.534	Error	Error	17049	11778	0	0	16205	11119	0	0	0	0
1	16	17	""	"YOR286W"	4460	33300	100	7949	6844	2432	65	71	31	100	100	0	8741	7876	2730	172	187	122	98	98	0	0	0	0	0	0	0	0	0	0	0	0	0	0	0	0	0	0	0	0.920	0.880	0.914	0.907	1.482	0.882	0.937	0.000	0.000	0.000	0.000	0.000	0.000	0.000	0.000	0.000	0.000	0.000	0.000	0.000	0.000	80	528	16453	14483	-0.120	Error	Error	7884	8569	0	0	6779	7704	0	0	0	0
1	17	17	""	"YOR302W"	4660	33310	100	1212	1219	601	66	72	35	98	98	0	1916	1837	813	179	198	137	97	95	0	0	0	0	0	0	0	0	0	0	0	0	0	0	0	0	0	0	0	0.660	0.695	0.680	0.695	1.539	0.684	0.887	0.000	0.000	0.000	0.000	0.000	0.000	0.000	0.000	0.000	0.000	0.000	0.000	0.000	0.000	80	504	2883	2811	-0.600	Error	Error	1146	1737	0	0	1153	1658	0	0	0	0
1	18	17	"FAA1"	"YOR317W"	4840	33300	90	4996	4912	767	60	64	30	100	100	0	8967	8474	1663	174	182	58	100	100	0	0	0	0	0	0	0	0	0	0	0	0	0	0	0	0	0	0	0	0.561	0.585	0.580	0.590	1.147	0.563	0.938	0.000	0.000	0.000	0.000	0.000	0.000	0.000	0.000	0.000	0.000	0.000	0.000	0.000	0.000	52	407	13729	13152	-0.833	Error	Error	4936	8793	0	0	4852	8300	0	0	0	0
1	19	17	""	"YOR240W"	5050	33310	100	5066	5097	1295	59	66	31	100	100	0	5448	5331	1786	175	186	61	100	100	0	0	0	0	0	0	0	0	0	0	0	0	0	0	0	0	0	0	0	0.950	0.977	0.963	1.035	1.439	0.934	0.931	0.000	0.000	0.000	0.000	0.000	0.000	0.000	0.000	0.000	0.000	0.000	0.000	0.000	0.000	80	533	10280	10194	-0.075	Error	Error	5007	5273	0	0	5038	5156	0	0	0	0
1	20	17	""	"YOR256C"	5250	33310	100	2214	2279	568	61	68	27	100	100	0	3255	3226	1137	170	182	54	100	100	0	0	0	0	0	0	0	0	0	0	0	0	0	0	0	0	0	0	0	0.698	0.726	0.755	0.781	1.471	0.661	0.911	0.000	0.000	0.000	0.000	0.000	0.000	0.000	0.000	0.000	0.000	0.000	0.000	0.000	0.000	80	501	5238	5274	-0.519	Error	Error	2153	3085	0	0	2218	3056	0	0	0	0
1	21	17	"YTM1"	"YOR272W"	5430	33310	100	4289	4480	1322	68	81	49	100	100	0	2529	2531	1014	175	189	59	98	98	0	0	0	0	0	0	0	0	0	0	0	0	0	0	0	0	0	0	0	1.793	1.873	1.894	2.061	1.514	1.754	0.905	0.000	0.000	0.000	0.000	0.000	0.000	0.000	0.000	0.000	0.000	0.000	0.000	0.000	0.000	80	517	6575	6768	0.842	Error	Error	4221	2354	0	0	4412	2356	0	0	0	0
1	1	18	"MPD1"	"YOR288C"	1450	33490	90	2739	2861	576	47	52	34	100	100	0	3099	3238	1022	154	172	161	100	98	0	0	0	0	0	0	0	0	0	0	0	0	0	0	0	0	0	0	0	0.914	0.912	0.881	0.968	1.415	0.845	0.926	0.000	0.000	0.000	0.000	0.000	0.000	0.000	0.000	0.000	0.000	0.000	0.000	0.000	0.000	52	412	5637	5898	-0.130	Error	Error	2692	2945	0	0	2814	3084	0	0	0	0
1	2	18	""	"YOR304C-A"	1640	33490	90	2341	2143	551	49	52	30	100	100	0	3403	3065	870	156	169	149	100	100	0	0	0	0	0	0	0	0	0	0	0	0	0	0	0	0	0	0	0	0.706	0.720	0.711	0.735	1.199	0.680	0.944	0.000	0.000	0.000	0.000	0.000	0.000	0.000	0.000	0.000	0.000	0.000	0.000	0.000	0.000	52	420	5539	5003	-0.503	Error	Error	2292	3247	0	0	2094	2909	0	0	0	0
1	3	18	"HSH49"	"YOR319W"	1840	33490	90	3603	3634	921	48	50	13	100	100	0	3863	3950	1014	154	156	25	100	100	0	0	0	0	0	0	0	0	0	0	0	0	0	0	0	0	0	0	0	0.958	0.945	0.934	0.947	1.147	0.896	0.929	0.000	0.000	0.000	0.000	0.000	0.000	0.000	0.000	0.000	0.000	0.000	0.000	0.000	0.000	52	420	7264	7382	-0.061	Error	Error	3555	3709	0	0	3586	3796	0	0	0	0
1	4	18	"GRE1"	"YPL223C"	2040	33490	90	293	286	63	49	49	12	100	100	0	1314	1312	289	153	154	25	100	100	0	0	0	0	0	0	0	0	0	0	0	0	0	0	0	0	0	0	0	0.210	0.204	0.196	0.204	1.310	0.182	0.882	0.000	0.000	0.000	0.000	0.000	0.000	0.000	0.000	0.000	0.000	0.000	0.000	0.000	0.000	52	420	1405	1396	-2.250	Error	Error	244	1161	0	0	237	1159	0	0	0	0
1	5	18	"YAR1"	"YPL239W"	2270	33490	90	6960	6390	2599	49	52	18	100	100	0	8515	7392	3015	152	152	24	100	98	0	0	0	0	0	0	0	0	0	0	0	0	0	0	0	0	0	0	0	0.826	0.876	0.868	0.973	1.646	0.806	0.923	0.000	0.000	0.000	0.000	0.000	0.000	0.000	0.000	0.000	0.000	0.000	0.000	0.000	0.000	52	420	15274	13581	-0.275	Error	Error	6911	8363	0	0	6341	7240	0	0	0	0
1	6	18	"BBP1"	"YPL255W"	2470	33490	90	1467	1365	542	48	50	14	100	100	0	2062	1960	803	151	152	30	98	98	0	0	0	0	0	0	0	0	0	0	0	0	0	0	0	0	0	0	0	0.743	0.728	0.741	0.748	1.472	0.688	0.931	0.000	0.000	0.000	0.000	0.000	0.000	0.000	0.000	0.000	0.000	0.000	0.000	0.000	0.000	52	420	3330	3126	-0.429	Error	Error	1419	1911	0	0	1317	1809	0	0	0	0
1	7	18	"ATP15"	"YPL271W"	2660	33490	90	5740	5609	2444	49	51	15	100	100	0	12064	12329	6089	152	153	30	100	100	0	0	0	0	0	0	0	0	0	0	0	0	0	0	0	0	0	0	0	0.478	0.457	0.438	0.483	1.373	0.426	0.929	0.000	0.000	0.000	0.000	0.000	0.000	0.000	0.000	0.000	0.000	0.000	0.000	0.000	0.000	52	420	17603	17737	-1.066	Error	Error	5691	11912	0	0	5560	12177	0	0	0	0
1	8	18	""	"YPR004C"	2860	33490	90	7348	7257	2057	54	57	17	100	100	0	10098	9824	3200	158	162	31	100	100	0	0	0	0	0	0	0	0	0	0	0	0	0	0	0	0	0	0	0	0.734	0.745	0.759	0.756	1.214	0.688	0.933	0.000	0.000	0.000	0.000	0.000	0.000	0.000	0.000	0.000	0.000	0.000	0.000	0.000	0.000	52	420	17234	16869	-0.447	Error	Error	7294	9940	0	0	7203	9666	0	0	0	0
1	9	18	"ATP20"	"YPR020W"	3060	33490	90	14821	13516	5291	58	63	30	100	100	0	31912	28922	12252	165	170	37	100	100	0	0	0	0	0	0	0	0	0	0	0	0	0	0	0	0	0	0	0	0.465	0.468	0.471	0.498	1.370	0.440	0.949	0.000	0.000	0.000	0.000	0.000	0.000	0.000	0.000	0.000	0.000	0.000	0.000	0.000	0.000	52	414	46510	42215	-1.105	Error	Error	14763	31747	0	0	13458	28757	0	0	0	0
1	10	18	""	"YPL225W"	3240	33490	90	16007	14519	5348	74	81	31	100	100	0	28621	26428	10852	192	203	54	100	100	0	0	0	0	0	0	0	0	0	0	0	0	0	0	0	0	0	0	0	0.560	0.551	0.543	0.571	1.315	0.507	0.932	0.000	0.000	0.000	0.000	0.000	0.000	0.000	0.000	0.000	0.000	0.000	0.000	0.000	0.000	52	410	44362	40681	-0.835	Error	Error	15933	28429	0	0	14445	26236	0	0	0	0
1	11	18	"CIN2"	"YPL241C"	3470	33500	100	1525	1551	538	57	61	20	100	100	0	1561	1559	551	168	176	45	98	97	0	0	0	0	0	0	0	0	0	0	0	0	0	0	0	0	0	0	0	1.054	1.074	1.079	1.131	1.420	1.058	0.927	0.000	0.000	0.000	0.000	0.000	0.000	0.000	0.000	0.000	0.000	0.000	0.000	0.000	0.000	80	534	2861	2885	0.076	Error	Error	1468	1393	0	0	1494	1391	0	0	0	0
1	12	18	""	"YPL257W"	3670	33500	100	758	727	281	52	57	30	100	98	0	1563	1509	607	157	162	35	98	98	0	0	0	0	0	0	0	0	0	0	0	0	0	0	0	0	0	0	0	0.502	0.499	0.518	0.529	1.613	0.477	0.909	0.000	0.000	0.000	0.000	0.000	0.000	0.000	0.000	0.000	0.000	0.000	0.000	0.000	0.000	80	533	2112	2027	-0.994	Error	Error	706	1406	0	0	675	1352	0	0	0	0
1	13	18	""	"YPL273W"	3880	33500	90	612	683	399	49	54	33	98	98	0	831	1005	782	152	154	29	98	98	0	0	0	0	0	0	0	0	0	0	0	0	0	0	0	0	0	0	0	0.829	0.743	0.998	0.946	2.005	0.594	0.577	0.000	0.000	0.000	0.000	0.000	0.000	0.000	0.000	0.000	0.000	0.000	0.000	0.000	0.000	52	406	1242	1487	-0.270	Error	Error	563	679	0	0	634	853	0	0	0	0
1	14	18	"ICL2"	"YPR006C"	4060	33500	100	504	493	148	49	51	12	100	100	0	1965	1981	751	150	151	24	100	100	0	0	0	0	0	0	0	0	0	0	0	0	0	0	0	0	0	0	0	0.251	0.242	0.249	0.252	1.457	0.223	0.893	0.000	0.000	0.000	0.000	0.000	0.000	0.000	0.000	0.000	0.000	0.000	0.000	0.000	0.000	80	518	2270	2275	-1.996	Error	Error	455	1815	0	0	444	1831	0	0	0	0
1	15	18	""	"YPR022C"	4260	33500	90	1239	1633	1085	52	53	14	100	100	0	1868	2036	1269	156	156	28	100	100	0	0	0	0	0	0	0	0	0	0	0	0	0	0	0	0	0	0	0	0.693	0.841	0.946	0.906	1.672	0.834	0.877	0.000	0.000	0.000	0.000	0.000	0.000	0.000	0.000	0.000	0.000	0.000	0.000	0.000	0.000	52	420	2899	3461	-0.528	Error	Error	1187	1712	0	0	1581	1880	0	0	0	0
1	16	18	"ALG5"	"YPL227C"	4470	33500	100	3510	3339	1424	53	55	17	100	100	0	5744	5229	2004	160	162	33	100	100	0	0	0	0	0	0	0	0	0	0	0	0	0	0	0	0	0	0	0	0.619	0.648	0.658	0.652	1.514	0.665	0.928	0.000	0.000	0.000	0.000	0.000	0.000	0.000	0.000	0.000	0.000	0.000	0.000	0.000	0.000	80	503	9041	8355	-0.692	Error	Error	3457	5584	0	0	3286	5069	0	0	0	0
1	17	18	"SRP68"	"YPL243W"	4640	33500	100	5107	4740	2173	56	66	36	100	100	0	5146	4933	2367	161	172	58	98	97	0	0	0	0	0	0	0	0	0	0	0	0	0	0	0	0	0	0	0	1.013	0.982	1.020	1.077	1.658	0.964	0.937	0.000	0.000	0.000	0.000	0.000	0.000	0.000	0.000	0.000	0.000	0.000	0.000	0.000	0.000	80	489	10036	9456	0.019	Error	Error	5051	4985	0	0	4684	4772	0	0	0	0
1	18	18	"APM1"	"YPL259C"	4840	33500	90	1664	1670	420	61	71	37	100	100	0	2232	2209	697	172	186	55	100	100	0	0	0	0	0	0	0	0	0	0	0	0	0	0	0	0	0	0	0	0.778	0.790	0.796	0.834	1.385	0.725	0.891	0.000	0.000	0.000	0.000	0.000	0.000	0.000	0.000	0.000	0.000	0.000	0.000	0.000	0.000	52	420	3663	3646	-0.362	Error	Error	1603	2060	0	0	1609	2037	0	0	0	0
1	19	18	""	"YPL275W"	5060	33500	90	405	388	129	53	55	13	100	100	0	617	578	188	166	171	39	92	92	0	0	0	0	0	0	0	0	0	0	0	0	0	0	0	0	0	0	0	0.780	0.813	0.804	0.785	1.301	0.778	0.864	0.000	0.000	0.000	0.000	0.000	0.000	0.000	0.000	0.000	0.000	0.000	0.000	0.000	0.000	52	414	803	747	-0.358	Error	Error	352	451	0	0	335	412	0	0	0	0
1	20	18	""	"YPR008W"	5260	33500	90	2430	2286	822	52	53	13	100	100	0	3030	2970	1151	157	161	29	100	100	0	0	0	0	0	0	0	0	0	0	0	0	0	0	0	0	0	0	0	0.828	0.794	0.784	0.812	1.283	0.752	0.935	0.000	0.000	0.000	0.000	0.000	0.000	0.000	0.000	0.000	0.000	0.000	0.000	0.000	0.000	52	414	5251	5047	-0.273	Error	Error	2378	2873	0	0	2234	2813	0	0	0	0
1	21	18	"YME1"	"YPR024W"	5460	33500	90	4155	4153	1104	60	66	35	100	100	0	3715	3658	1107	168	174	39	100	100	0	0	0	0	0	0	0	0	0	0	0	0	0	0	0	0	0	0	0	1.154	1.173	1.186	1.200	1.286	1.132	0.944	0.000	0.000	0.000	0.000	0.000	0.000	0.000	0.000	0.000	0.000	0.000	0.000	0.000	0.000	52	416	7642	7583	0.207	Error	Error	4095	3547	0	0	4093	3490	0	0	0	0
1	1	19	""	"YPL229W"	1450	33690	90	4654	4343	1485	47	51	31	100	100	0	5157	4770	1960	155	176	185	100	100	0	0	0	0	0	0	0	0	0	0	0	0	0	0	0	0	0	0	0	0.921	0.931	0.937	0.975	1.339	0.846	0.913	0.000	0.000	0.000	0.000	0.000	0.000	0.000	0.000	0.000	0.000	0.000	0.000	0.000	0.000	52	412	9609	8911	-0.119	Error	Error	4607	5002	0	0	4296	4615	0	0	0	0
1	2	19	""	"YPL245W"	1650	33690	90	4269	4324	854	48	49	12	100	100	0	2557	2515	514	155	157	26	100	100	0	0	0	0	0	0	0	0	0	0	0	0	0	0	0	0	0	0	0	1.757	1.812	1.843	1.823	1.187	1.796	0.933	0.000	0.000	0.000	0.000	0.000	0.000	0.000	0.000	0.000	0.000	0.000	0.000	0.000	0.000	52	420	6623	6636	0.813	Error	Error	4221	2402	0	0	4276	2360	0	0	0	0
1	3	19	""	"YPL261C"	1860	33690	90	435	414	116	47	47	10	100	100	0	866	829	275	154	154	22	96	96	0	0	0	0	0	0	0	0	0	0	0	0	0	0	0	0	0	0	0	0.545	0.544	0.562	0.599	1.680	0.485	0.886	0.000	0.000	0.000	0.000	0.000	0.000	0.000	0.000	0.000	0.000	0.000	0.000	0.000	0.000	52	420	1100	1042	-0.876	Error	Error	388	712	0	0	367	675	0	0	0	0
1	4	19	""	"YPL277C"	2070	33690	90	818	798	140	48	48	10	100	100	0	1235	1268	273	152	154	27	100	100	0	0	0	0	0	0	0	0	0	0	0	0	0	0	0	0	0	0	0	0.711	0.672	0.693	0.678	1.206	0.649	0.911	0.000	0.000	0.000	0.000	0.000	0.000	0.000	0.000	0.000	0.000	0.000	0.000	0.000	0.000	52	420	1853	1866	-0.492	Error	Error	770	1083	0	0	750	1116	0	0	0	0
1	5	19	"RPA135"	"YPR010C"	2260	33690	90	9312	8876	1676	50	51	13	100	100	0	16137	15690	5380	156	157	27	100	100	0	0	0	0	0	0	0	0	0	0	0	0	0	0	0	0	0	0	0	0.580	0.568	0.571	0.598	1.358	0.461	0.863	0.000	0.000	0.000	0.000	0.000	0.000	0.000	0.000	0.000	0.000	0.000	0.000	0.000	0.000	52	420	25243	24360	-0.787	Error	Error	9262	15981	0	0	8826	15534	0	0	0	0
1	6	19	"ATH1"	"YPR026W"	2460	33690	90	1762	1643	519	47	49	12	100	100	0	2938	2809	1030	152	153	24	100	100	0	0	0	0	0	0	0	0	0	0	0	0	0	0	0	0	0	0	0	0.616	0.601	0.586	0.624	1.382	0.575	0.929	0.000	0.000	0.000	0.000	0.000	0.000	0.000	0.000	0.000	0.000	0.000	0.000	0.000	0.000	52	420	4501	4253	-0.700	Error	Error	1715	2786	0	0	1596	2657	0	0	0	0
1	7	19	"SEC7"	"YDR170C"	2650	33690	70	133	163	102	48	48	11	100	90	0	290	551	482	145	147	23	90	87	0	0	0	0	0	0	0	0	0	0	0	0	0	0	0	0	0	0	0	0.586	0.283	0.347	0.341	2.083	0.202	0.694	0.000	0.000	0.000	0.000	0.000	0.000	0.000	0.000	0.000	0.000	0.000	0.000	0.000	0.000	32	236	230	521	-0.771	Error	Error	85	145	0	0	115	406	0	0	0	0
1	8	19	"CFT1"	"YDR301W"	2860	33690	60	174	252	223	49	49	10	93	81	0	381	709	644	151	152	26	96	81	0	0	0	0	0	0	0	0	0	0	0	0	0	0	0	0	0	0	0	0.543	0.364	0.337	0.365	2.860	0.323	0.712	0.000	0.000	0.000	0.000	0.000	0.000	0.000	0.000	0.000	0.000	0.000	0.000	0.000	0.000	32	176	355	761	-0.880	Error	Error	125	230	0	0	203	558	0	0	0	0
1	9	19	"YRF1-1"	"YDR545W"	3060	33700	60	195	278	265	47	47	10	90	78	0	255	691	698	145	146	22	81	71	0	0	0	0	0	0	0	0	0	0	0	0	0	0	0	0	0	0	0	1.345	0.423	0.446	0.569	2.742	0.319	0.756	0.000	0.000	0.000	0.000	0.000	0.000	0.000	0.000	0.000	0.000	0.000	0.000	0.000	0.000	32	176	258	777	0.428	Error	Error	148	110	0	0	231	546	0	0	0	0
1	10	19	""	"YEL007W"	3270	33700	60	180	385	356	48	50	12	100	87	0	581	1075	1116	154	154	23	87	84	0	0	0	0	0	0	0	0	0	0	0	0	0	0	0	0	0	0	0	0.309	0.366	0.329	0.403	1.977	0.306	0.807	0.000	0.000	0.000	0.000	0.000	0.000	0.000	0.000	0.000	0.000	0.000	0.000	0.000	0.000	32	176	559	1258	-1.694	Error	Error	132	427	0	0	337	921	0	0	0	0
1	11	19	"SWI4"	"YER111C"	3460	33700	60	152	227	174	46	48	10	93	84	0	340	679	681	140	141	23	81	75	0	0	0	0	0	0	0	0	0	0	0	0	0	0	0	0	0	0	0	0.530	0.336	0.367	0.517	2.648	0.249	0.779	0.000	0.000	0.000	0.000	0.000	0.000	0.000	0.000	0.000	0.000	0.000	0.000	0.000	0.000	32	176	306	720	-0.916	Error	Error	106	200	0	0	181	539	0	0	0	0
1	12	19	""	"YER160C"	3650	33700	70	155	251	210	46	47	10	90	81	0	501	744	768	142	142	22	84	78	0	0	0	0	0	0	0	0	0	0	0	0	0	0	0	0	0	0	0	0.304	0.341	0.327	0.407	2.309	0.271	0.813	0.000	0.000	0.000	0.000	0.000	0.000	0.000	0.000	0.000	0.000	0.000	0.000	0.000	0.000	32	236	468	807	-1.720	Error	Error	109	359	0	0	205	602	0	0	0	0
1	13	19	"ESP1"	"YGR098C"	3850	33700	70	173	249	174	48	48	10	100	96	0	390	706	588	149	149	23	93	90	0	0	0	0	0	0	0	0	0	0	0	0	0	0	0	0	0	0	0	0.519	0.361	0.563	0.538	2.737	0.285	0.744	0.000	0.000	0.000	0.000	0.000	0.000	0.000	0.000	0.000	0.000	0.000	0.000	0.000	0.000	32	236	366	758	-0.947	Error	Error	125	241	0	0	201	557	0	0	0	0
1	14	19	"YOR1"	"YGR281W"	4050	33700	60	172	280	256	47	47	10	96	84	0	402	841	863	148	147	23	81	71	0	0	0	0	0	0	0	0	0	0	0	0	0	0	0	0	0	0	0	0.492	0.336	0.375	0.422	2.360	0.284	0.820	0.000	0.000	0.000	0.000	0.000	0.000	0.000	0.000	0.000	0.000	0.000	0.000	0.000	0.000	32	176	379	926	-1.023	Error	Error	125	254	0	0	233	693	0	0	0	0
1	15	19	"RIM101"	"YHL027W"	4240	33700	60	173	250	203	47	48	11	90	75	0	413	786	747	144	146	21	87	78	0	0	0	0	0	0	0	0	0	0	0	0	0	0	0	0	0	0	0	0.468	0.316	0.339	0.367	2.261	0.263	0.809	0.000	0.000	0.000	0.000	0.000	0.000	0.000	0.000	0.000	0.000	0.000	0.000	0.000	0.000	32	176	395	845	-1.094	Error	Error	126	269	0	0	203	642	0	0	0	0
1	16	19	""	"YHL035C"	4450	33700	60	178	271	238	48	50	27	93	78	0	433	734	645	150	151	46	93	78	0	0	0	0	0	0	0	0	0	0	0	0	0	0	0	0	0	0	0	0.459	0.382	0.478	0.373	2.611	0.344	0.729	0.000	0.000	0.000	0.000	0.000	0.000	0.000	0.000	0.000	0.000	0.000	0.000	0.000	0.000	32	176	413	807	-1.122	Error	Error	130	283	0	0	223	584	0	0	0	0
1	17	19	"MIP6"	"YHR015W"	4650	33700	70	176	298	272	48	50	13	93	78	0	345	856	880	148	150	23	90	87	0	0	0	0	0	0	0	0	0	0	0	0	0	0	0	0	0	0	0	0.650	0.353	0.457	0.481	2.696	0.304	0.873	0.000	0.000	0.000	0.000	0.000	0.000	0.000	0.000	0.000	0.000	0.000	0.000	0.000	0.000	32	236	325	958	-0.622	Error	Error	128	197	0	0	250	708	0	0	0	0
1	18	19	"RPN1"	"YHR027C"	4840	33710	70	118	212	187	49	50	11	93	78	0	279	630	643	148	150	23	87	84	0	0	0	0	0	0	0	0	0	0	0	0	0	0	0	0	0	0	0	0.527	0.338	0.338	0.451	3.138	0.256	0.735	0.000	0.000	0.000	0.000	0.000	0.000	0.000	0.000	0.000	0.000	0.000	0.000	0.000	0.000	32	236	200	645	-0.925	Error	Error	69	131	0	0	163	482	0	0	0	0
1	19	19	"VTH1"	"YIL173W"	5050	33700	70	175	220	125	51	50	11	100	100	0	439	626	470	156	155	27	96	93	0	0	0	0	0	0	0	0	0	0	0	0	0	0	0	0	0	0	0	0.438	0.360	0.443	0.431	1.943	0.268	0.739	0.000	0.000	0.000	0.000	0.000	0.000	0.000	0.000	0.000	0.000	0.000	0.000	0.000	0.000	32	236	407	639	-1.190	Error	Error	124	283	0	0	169	470	0	0	0	0
1	20	19	"CIS3"	"YJL158C"	5250	33710	60	153	255	230	53	52	11	93	87	0	374	707	725	153	157	27	93	81	0	0	0	0	0	0	0	0	0	0	0	0	0	0	0	0	0	0	0	0.452	0.365	0.375	0.391	2.626	0.291	0.800	0.000	0.000	0.000	0.000	0.000	0.000	0.000	0.000	0.000	0.000	0.000	0.000	0.000	0.000	32	176	321	756	-1.144	Error	Error	100	221	0	0	202	554	0	0	0	0
1	21	19	""	"YJR029W"	5450	33710	60	161	252	210	51	52	10	96	81	0	305	663	656	155	159	27	87	87	0	0	0	0	0	0	0	0	0	0	0	0	0	0	0	0	0	0	0	0.733	0.396	0.345	0.390	2.653	0.284	0.684	0.000	0.000	0.000	0.000	0.000	0.000	0.000	0.000	0.000	0.000	0.000	0.000	0.000	0.000	32	176	260	709	-0.447	Error	Error	110	150	0	0	201	508	0	0	0	0
1	1	20	""	"YKL215C"	1430	33890	70	137	192	146	45	45	10	84	81	0	244	588	594	148	150	24	78	62	0	0	0	0	0	0	0	0	0	0	0	0	0	0	0	0	0	0	0	0.958	0.334	0.463	0.538	4.188	0.232	0.680	0.000	0.000	0.000	0.000	0.000	0.000	0.000	0.000	0.000	0.000	0.000	0.000	0.000	0.000	32	206	188	587	-0.061	Error	Error	92	96	0	0	147	440	0	0	0	0
1	2	20	""	"YLL034C"	1670	33890	70	212	298	261	46	47	12	96	81	0	523	946	933	151	149	22	93	93	0	0	0	0	0	0	0	0	0	0	0	0	0	0	0	0	0	0	0	0.446	0.317	0.464	0.381	2.370	0.271	0.765	0.000	0.000	0.000	0.000	0.000	0.000	0.000	0.000	0.000	0.000	0.000	0.000	0.000	0.000	32	236	538	1047	-1.164	Error	Error	166	372	0	0	252	795	0	0	0	0
1	3	20	""	"YLR024C"	1850	33890	60	118	197	163	45	47	11	87	84	0	273	661	639	147	149	23	84	78	0	0	0	0	0	0	0	0	0	0	0	0	0	0	0	0	0	0	0	0.579	0.296	0.342	0.396	2.427	0.237	0.771	0.000	0.000	0.000	0.000	0.000	0.000	0.000	0.000	0.000	0.000	0.000	0.000	0.000	0.000	32	176	199	666	-0.787	Error	Error	73	126	0	0	152	514	0	0	0	0
1	4	20	"ESC1"	"YMR219W"	2060	33890	60	153	218	150	44	46	9	96	96	0	384	708	629	145	145	23	87	78	0	0	0	0	0	0	0	0	0	0	0	0	0	0	0	0	0	0	0	0.456	0.309	0.414	0.417	2.432	0.228	0.707	0.000	0.000	0.000	0.000	0.000	0.000	0.000	0.000	0.000	0.000	0.000	0.000	0.000	0.000	32	176	348	737	-1.133	Error	Error	109	239	0	0	174	563	0	0	0	0
1	5	20	""	"YMR247C"	2250	33890	60	169	181	117	45	46	10	90	84	0	277	532	499	143	144	21	90	84	0	0	0	0	0	0	0	0	0	0	0	0	0	0	0	0	0	0	0	0.925	0.350	0.435	0.485	2.807	0.232	0.674	0.000	0.000	0.000	0.000	0.000	0.000	0.000	0.000	0.000	0.000	0.000	0.000	0.000	0.000	32	176	258	525	-0.112	Error	Error	124	134	0	0	136	389	0	0	0	0
1	6	20	"YKU70"	"YMR284W"	2460	33890	60	218	274	252	45	46	10	84	75	0	552	840	755	139	140	21	90	84	0	0	0	0	0	0	0	0	0	0	0	0	0	0	0	0	0	0	0	0.419	0.327	0.289	0.299	2.945	0.307	0.782	0.000	0.000	0.000	0.000	0.000	0.000	0.000	0.000	0.000	0.000	0.000	0.000	0.000	0.000	32	176	586	930	-1.255	Error	Error	173	413	0	0	229	701	0	0	0	0
1	7	20	""	"YNL008C"	2670	33890	60	216	341	310	47	47	11	96	90	0	482	1010	952	148	148	22	90	87	0	0	0	0	0	0	0	0	0	0	0	0	0	0	0	0	0	0	0	0.506	0.341	0.298	0.398	2.490	0.317	0.752	0.000	0.000	0.000	0.000	0.000	0.000	0.000	0.000	0.000	0.000	0.000	0.000	0.000	0.000	32	176	503	1156	-0.983	Error	Error	169	334	0	0	294	862	0	0	0	0
1	8	20	"POL1"	"YNL102W"	2870	33890	60	165	267	227	45	46	10	90	75	0	605	894	821	145	146	24	90	75	0	0	0	0	0	0	0	0	0	0	0	0	0	0	0	0	0	0	0	0.261	0.296	0.313	0.417	2.696	0.273	0.715	0.000	0.000	0.000	0.000	0.000	0.000	0.000	0.000	0.000	0.000	0.000	0.000	0.000	0.000	32	176	580	971	-1.939	Error	Error	120	460	0	0	222	749	0	0	0	0
1	9	20	"SIN3"	"YOL004W"	3070	33900	60	243	318	276	46	47	10	96	90	0	569	860	856	141	142	22	93	87	0	0	0	0	0	0	0	0	0	0	0	0	0	0	0	0	0	0	0	0.460	0.378	0.471	0.487	1.987	0.297	0.799	0.000	0.000	0.000	0.000	0.000	0.000	0.000	0.000	0.000	0.000	0.000	0.000	0.000	0.000	32	176	625	991	-1.119	Error	Error	197	428	0	0	272	719	0	0	0	0
1	10	20	"EMPTY"	"EMPTY"	3250	33890	150	45	46	10	46	47	10	12	2	0	140	140	24	141	143	25	15	0	0	0	0	0	0	0	0	0	0	0	0	0	0	0	0	0	0	0	0	1.000	0.000	0.446	0.435	3.955	29.247	0.003	0.000	0.000	0.000	0.000	0.000	0.000	0.000	0.000	0.000	0.000	0.000	0.000	0.000	0.000	156	974	-2	-1	0.000	Error	Error	-1	-1	0	0	0	-1	0	0	-75	0
1	11	20	"EMPTY"	"EMPTY"	3450	33890	150	46	46	9	47	47	10	7	0	0	137	140	21	141	142	23	13	2	0	0	0	0	0	0	0	0	0	0	0	0	0	0	0	0	0	0	0	0.250	1.000	0.452	0.481	3.866	0.039	0.005	0.000	0.000	0.000	0.000	0.000	0.000	0.000	0.000	0.000	0.000	0.000	0.000	0.000	0.000	156	892	-5	-2	-2.000	Error	Error	-1	-4	0	0	-1	-1	0	0	-75	0
1	12	20	"EMPTY"	"EMPTY"	3650	33890	150	47	48	10	46	47	11	17	3	0	150	148	26	143	144	23	20	3	0	0	0	0	0	0	0	0	0	0	0	0	0	0	0	0	0	0	0	0.143	0.400	0.407	0.431	3.154	0.079	0.022	0.000	0.000	0.000	0.000	0.000	0.000	0.000	0.000	0.000	0.000	0.000	0.000	0.000	0.000	156	895	8	7	-2.807	Error	Error	1	7	0	0	2	5	0	0	-75	0
1	13	20	"EMPTY"	"EMPTY"	3850	33890	150	44	45	9	47	48	11	7	1	0	139	140	22	146	146	24	9	0	0	0	0	0	0	0	0	0	0	0	0	0	0	0	0	0	0	0	0	0.429	0.333	0.412	0.470	3.672	0.012	0.000	0.000	0.000	0.000	0.000	0.000	0.000	0.000	0.000	0.000	0.000	0.000	0.000	0.000	0.000	156	896	-10	-8	-1.222	Error	Error	-3	-7	0	0	-2	-6	0	0	-75	0
1	14	20	"EMPTY"	"EMPTY"	4050	33900	150	46	46	9	47	48	10	9	2	0	141	141	21	144	145	23	11	1	0	0	0	0	0	0	0	0	0	0	0	0	0	0	0	0	0	0	0	0.333	0.333	0.440	0.463	3.139	48.425	0.001	0.000	0.000	0.000	0.000	0.000	0.000	0.000	0.000	0.000	0.000	0.000	0.000	0.000	0.000	156	904	-4	-4	-1.585	Error	Error	-1	-3	0	0	-1	-3	0	0	-75	0
1	15	20	"EMPTY"	"EMPTY"	4250	33900	150	45	45	10	46	47	10	9	2	0	136	137	21	144	144	23	8	0	0	0	0	0	0	0	0	0	0	0	0	0	0	0	0	0	0	0	0	0.125	0.143	0.474	0.512	3.440	0.021	0.001	0.000	0.000	0.000	0.000	0.000	0.000	0.000	0.000	0.000	0.000	0.000	0.000	0.000	0.000	156	905	-9	-8	-3.000	Error	Error	-1	-8	0	0	-1	-7	0	0	-75	0
1	16	20	"EMPTY"	"EMPTY"	4450	33900	150	47	48	10	48	50	15	8	0	0	145	145	21	151	152	28	6	0	0	0	0	0	0	0	0	0	0	0	0	0	0	0	0	0	0	0	0	0.167	0.000	0.429	0.455	3.361	0.082	0.017	0.000	0.000	0.000	0.000	0.000	0.000	0.000	0.000	0.000	0.000	0.000	0.000	0.000	0.000	156	904	-7	-6	-2.585	Error	Error	-1	-6	0	0	0	-6	0	0	-75	0
1	17	20	"EMPTY"	"EMPTY"	4650	33900	150	48	49	11	50	52	16	5	1	0	145	147	24	151	153	27	8	1	0	0	0	0	0	0	0	0	0	0	0	0	0	0	0	0	0	0	0	0.333	0.250	0.400	0.405	4.166	0.044	0.005	0.000	0.000	0.000	0.000	0.000	0.000	0.000	0.000	0.000	0.000	0.000	0.000	0.000	0.000	156	903	-8	-5	-1.585	Error	Error	-2	-6	0	0	-1	-4	0	0	-75	0
1	18	20	"EMPTY"	"EMPTY"	4850	33900	150	48	48	10	49	49	12	8	0	0	148	148	23	150	151	25	14	1	0	0	0	0	0	0	0	0	0	0	0	0	0	0	0	0	0	0	0	0.500	0.500	0.410	0.388	3.008	0.024	0.003	0.000	0.000	0.000	0.000	0.000	0.000	0.000	0.000	0.000	0.000	0.000	0.000	0.000	0.000	156	896	-3	-3	-1.000	Error	Error	-1	-2	0	0	-1	-2	0	0	-75	0
1	19	20	"EMPTY"	"EMPTY"	5050	33900	150	48	48	11	49	50	11	16	3	0	143	144	21	152	154	26	7	0	0	0	0	0	0	0	0	0	0	0	0	0	0	0	0	0	0	0	0	0.111	0.125	0.583	0.539	4.185	0.017	0.001	0.000	0.000	0.000	0.000	0.000	0.000	0.000	0.000	0.000	0.000	0.000	0.000	0.000	0.000	156	904	-10	-9	-3.170	Error	Error	-1	-9	0	0	-1	-8	0	0	-75	0
1	20	20	"EMPTY"	"EMPTY"	5250	33900	150	50	51	11	50	50	11	17	1	0	149	154	31	152	155	27	12	2	0	0	0	0	0	0	0	0	0	0	0	0	0	0	0	0	0	0	0	0.000	0.500	0.500	0.453	3.184	0.011	0.001	0.000	0.000	0.000	0.000	0.000	0.000	0.000	0.000	0.000	0.000	0.000	0.000	0.000	0.000	156	896	-3	3	Error	Error	Error	0	-3	0	0	1	2	0	0	-75	0
1	21	20	"EMPTY"	"EMPTY"	5450	33900	150	51	51	11	49	50	11	18	2	0	151	152	23	151	154	27	10	1	0	0	0	0	0	0	0	0	0	0	0	0	0	0	0	0	0	0	0	100000.000	2.000	0.414	0.431	3.213	0.110	0.041	0.000	0.000	0.000	0.000	0.000	0.000	0.000	0.000	0.000	0.000	0.000	0.000	0.000	0.000	156	1050	2	3	16.610	Error	Error	2	0	0	0	2	1	0	0	-75	0
2	1	1	"VPS8"	"YAL002W"	5880	30080	100	2940	2858	638	53	57	20	100	100	0	3454	3382	771	162	167	32	100	100	0	0	0	0	0	0	0	0	0	0	0	0	0	0	0	0	0	0	0	0.877	0.871	0.874	0.874	1.174	0.864	0.944	0.000	0.000	0.000	0.000	0.000	0.000	0.000	0.000	0.000	0.000	0.000	0.000	0.000	0.000	80	504	6179	6025	-0.189	Error	Error	2887	3292	0	0	2805	3220	0	0	0	0
2	2	1	"FUN30"	"YAL019W"	6080	30080	100	2657	2322	992	58	63	24	100	100	0	14527	14997	6549	168	180	49	100	100	0	0	0	0	0	0	0	0	0	0	0	0	0	0	0	0	0	0	0	0.181	0.153	0.154	0.148	1.340	0.144	0.892	0.000	0.000	0.000	0.000	0.000	0.000	0.000	0.000	0.000	0.000	0.000	0.000	0.000	0.000	80	512	16958	17093	-2.466	Error	Error	2599	14359	0	0	2264	14829	0	0	0	0
2	3	1	"MTW1"	"YAL034W-A"	6280	30080	100	736	744	133	58	62	23	100	100	0	1518	1473	289	165	178	57	100	100	0	0	0	0	0	0	0	0	0	0	0	0	0	0	0	0	0	0	0	0.501	0.524	0.531	0.528	1.181	0.495	0.912	0.000	0.000	0.000	0.000	0.000	0.000	0.000	0.000	0.000	0.000	0.000	0.000	0.000	0.000	80	512	2031	1994	-0.997	Error	Error	678	1353	0	0	686	1308	0	0	0	0
2	4	1	""	"YAL048C"	6480	30080	100	1516	1528	264	54	55	13	100	100	0	5048	4946	1374	156	160	30	100	100	0	0	0	0	0	0	0	0	0	0	0	0	0	0	0	0	0	0	0	0.299	0.308	0.307	0.318	1.244	0.287	0.931	0.000	0.000	0.000	0.000	0.000	0.000	0.000	0.000	0.000	0.000	0.000	0.000	0.000	0.000	80	520	6354	6264	-1.742	Error	Error	1462	4892	0	0	1474	4790	0	0	0	0
2	5	1	""	"YAL065C-A"	6690	30080	100	882	873	108	52	53	13	100	100	0	1153	1135	188	151	153	24	100	100	0	0	0	0	0	0	0	0	0	0	0	0	0	0	0	0	0	0	0	0.828	0.834	0.830	0.843	1.238	0.826	0.918	0.000	0.000	0.000	0.000	0.000	0.000	0.000	0.000	0.000	0.000	0.000	0.000	0.000	0.000	80	527	1832	1805	-0.272	Error	Error	830	1002	0	0	821	984	0	0	0	0
2	6	1	"PAU7"	"YAR020C"	6900	30080	100	913	892	207	53	54	13	100	100	0	1806	1781	388	150	153	26	100	100	0	0	0	0	0	0	0	0	0	0	0	0	0	0	0	0	0	0	0	0.519	0.514	0.513	0.514	1.217	0.504	0.941	0.000	0.000	0.000	0.000	0.000	0.000	0.000	0.000	0.000	0.000	0.000	0.000	0.000	0.000	80	519	2516	2470	-0.945	Error	Error	860	1656	0	0	839	1631	0	0	0	0
2	7	1	""	"YAL004W"	7100	30080	100	29714	27701	6623	52	54	16	100	100	0	17105	16542	3927	154	156	26	100	100	0	0	0	0	0	0	0	0	0	0	0	0	0	0	0	0	0	0	0	1.750	1.687	1.732	1.695	1.253	1.666	0.939	0.000	0.000	0.000	0.000	0.000	0.000	0.000	0.000	0.000	0.000	0.000	0.000	0.000	0.000	80	510	46613	44037	0.807	Error	Error	29662	16951	0	0	27649	16388	0	0	0	0
2	8	1	"CCR4"	"YAL021C"	7300	30080	100	3927	3577	1515	53	55	17	100	100	0	4808	4360	1854	155	168	59	100	100	0	0	0	0	0	0	0	0	0	0	0	0	0	0	0	0	0	0	0	0.833	0.838	0.826	0.841	1.249	0.828	0.947	0.000	0.000	0.000	0.000	0.000	0.000	0.000	0.000	0.000	0.000	0.000	0.000	0.000	0.000	80	511	8527	7729	-0.264	Error	Error	3874	4653	0	0	3524	4205	0	0	0	0
2	9	1	"FUN12"	"YAL035W"	7490	30080	90	11959	11498	2272	54	153	711	100	100	0	8859	8708	1657	157	301	853	100	100	0	0	0	0	0	0	0	0	0	0	0	0	0	0	0	0	0	0	0	1.368	1.338	1.345	1.333	1.184	1.301	0.951	0.000	0.000	0.000	0.000	0.000	0.000	0.000	0.000	0.000	0.000	0.000	0.000	0.000	0.000	52	414	20607	19995	0.452	Error	Error	11905	8702	0	0	11444	8551	0	0	0	0
2	10	1	"YAF1"	"YAL051W"	7700	30080	100	1763	1621	408	58	122	610	96	81	0	2002	1937	497	160	250	707	95	78	0	0	0	0	0	0	0	0	0	0	0	0	0	0	0	0	0	0	0	0.926	0.880	0.870	0.884	1.211	0.855	0.945	0.000	0.000	0.000	0.000	0.000	0.000	0.000	0.000	0.000	0.000	0.000	0.000	0.000	0.000	80	525	3547	3340	-0.112	Error	Error	1705	1842	0	0	1563	1777	0	0	0	0
2	11	1	"SEO1"	"YAL067C"	7900	30090	100	1420	1359	311	58	64	28	100	100	0	2212	2100	607	160	170	114	100	100	0	0	0	0	0	0	0	0	0	0	0	0	0	0	0	0	0	0	0	0.664	0.671	0.691	0.690	1.243	0.642	0.932	0.000	0.000	0.000	0.000	0.000	0.000	0.000	0.000	0.000	0.000	0.000	0.000	0.000	0.000	80	493	3414	3241	-0.591	Error	Error	1362	2052	0	0	1301	1940	0	0	0	0
2	12	1	""	"YAR027W"	8080	30090	110	1335	1230	426	59	69	37	100	100	0	5775	5131	2123	160	172	69	100	100	0	0	0	0	0	0	0	0	0	0	0	0	0	0	0	0	0	0	0	0.227	0.236	0.239	0.247	1.308	0.221	0.951	0.000	0.000	0.000	0.000	0.000	0.000	0.000	0.000	0.000	0.000	0.000	0.000	0.000	0.000	80	558	6891	6142	-2.138	Error	Error	1276	5615	0	0	1171	4971	0	0	0	0
2	13	1	"ERP2"	"YAL007C"	8280	30090	110	10487	11002	1896	58	64	37	100	100	0	10419	10955	2185	159	169	86	100	100	0	0	0	0	0	0	0	0	0	0	0	0	0	0	0	0	0	0	0	1.016	1.014	1.009	1.019	1.122	0.989	0.937	0.000	0.000	0.000	0.000	0.000	0.000	0.000	0.000	0.000	0.000	0.000	0.000	0.000	0.000	80	598	20689	21740	0.024	Error	Error	10429	10260	0	0	10944	10796	0	0	0	0
2	14	1	"PMT2"	"YAL023C"	8490	30090	100	9812	9864	2015	70	80	43	100	100	0	3617	3682	851	173	187	93	100	100	0	0	0	0	0	0	0	0	0	0	0	0	0	0	0	0	0	0	0	2.829	2.791	2.757	2.847	1.261	2.798	0.940	0.000	0.000	0.000	0.000	0.000	0.000	0.000	0.000	0.000	0.000	0.000	0.000	0.000	0.000	80	526	13186	13303	1.500	Error	Error	9742	3444	0	0	9794	3509	0	0	0	0
2	15	1	""	"YAL037W"	8690	30090	100	592	581	112	79	86	42	100	100	0	949	974	219	190	204	94	100	100	0	0	0	0	0	0	0	0	0	0	0	0	0	0	0	0	0	0	0	0.676	0.640	0.621	0.650	1.260	0.601	0.910	0.000	0.000	0.000	0.000	0.000	0.000	0.000	0.000	0.000	0.000	0.000	0.000	0.000	0.000	80	511	1272	1286	-0.565	Error	Error	513	759	0	0	502	784	0	0	0	0
2	16	1	"ACS1"	"YAL054C"	8880	30090	100	4923	5263	1586	74	81	38	100	100	0	1262	1257	318	179	193	89	100	97	0	0	0	0	0	0	0	0	0	0	0	0	0	0	0	0	0	0	0	4.477	4.814	4.696	4.877	1.323	4.995	0.922	0.000	0.000	0.000	0.000	0.000	0.000	0.000	0.000	0.000	0.000	0.000	0.000	0.000	0.000	80	519	5932	6267	2.163	Error	Error	4849	1083	0	0	5189	1078	0	0	0	0
2	17	1	""	"YAL069W"	9090	30090	100	2154	2192	416	85	101	53	100	100	0	2269	2255	552	193	212	81	100	100	0	0	0	0	0	0	0	0	0	0	0	0	0	0	0	0	0	0	0	0.997	1.022	1.024	1.045	1.250	0.997	0.912	0.000	0.000	0.000	0.000	0.000	0.000	0.000	0.000	0.000	0.000	0.000	0.000	0.000	0.000	80	528	4145	4169	-0.005	Error	Error	2069	2076	0	0	2107	2062	0	0	0	0
2	18	1	""	"YAR029W"	9290	30090	100	596	589	137	81	95	55	100	97	0	716	719	224	187	210	80	95	95	0	0	0	0	0	0	0	0	0	0	0	0	0	0	0	0	0	0	0	0.974	0.955	0.962	1.001	1.608	0.891	0.830	0.000	0.000	0.000	0.000	0.000	0.000	0.000	0.000	0.000	0.000	0.000	0.000	0.000	0.000	80	501	1044	1040	-0.039	Error	Error	515	529	0	0	508	532	0	0	0	0
2	19	1	"SPO7"	"YAL009W"	9470	30090	100	1260	1255	180	66	69	22	100	100	0	1664	1693	347	171	178	44	100	100	0	0	0	0	0	0	0	0	0	0	0	0	0	0	0	0	0	0	0	0.800	0.781	0.775	0.793	1.220	0.750	0.908	0.000	0.000	0.000	0.000	0.000	0.000	0.000	0.000	0.000	0.000	0.000	0.000	0.000	0.000	80	517	2687	2711	-0.322	Error	Error	1194	1493	0	0	1189	1522	0	0	0	0
2	20	1	"MAK16"	"YAL025C"	9690	30090	100	6084	6174	890	59	66	66	100	100	0	5169	5129	1113	164	183	199	100	100	0	0	0	0	0	0	0	0	0	0	0	0	0	0	0	0	0	0	0	1.204	1.232	1.207	1.258	1.222	1.186	0.930	0.000	0.000	0.000	0.000	0.000	0.000	0.000	0.000	0.000	0.000	0.000	0.000	0.000	0.000	80	533	11030	11080	0.268	Error	Error	6025	5005	0	0	6115	4965	0	0	0	0
2	21	1	"CYC3"	"YAL039C"	9890	30090	100	2952	2977	439	60	68	66	100	100	0	4253	4304	903	162	185	212	100	100	0	0	0	0	0	0	0	0	0	0	0	0	0	0	0	0	0	0	0	0.707	0.704	0.695	0.721	1.255	0.673	0.921	0.000	0.000	0.000	0.000	0.000	0.000	0.000	0.000	0.000	0.000	0.000	0.000	0.000	0.000	80	540	6983	7059	-0.500	Error	Error	2892	4091	0	0	2917	4142	0	0	0	0
2	1	2	""	"YAL056W"	5900	30270	90	925	1053	449	59	63	24	100	100	0	2396	2525	1168	163	176	67	100	100	0	0	0	0	0	0	0	0	0	0	0	0	0	0	0	0	0	0	0	0.388	0.421	0.420	0.435	1.294	0.399	0.950	0.000	0.000	0.000	0.000	0.000	0.000	0.000	0.000	0.000	0.000	0.000	0.000	0.000	0.000	52	415	3099	3356	-1.367	Error	Error	866	2233	0	0	994	2362	0	0	0	0
2	2	2	""	"YAR002W"	6100	30280	100	2663	2798	645	65	77	57	100	100	0	2847	3056	811	170	206	167	100	100	0	0	0	0	0	0	0	0	0	0	0	0	0	0	0	0	0	0	0	0.970	0.947	0.955	0.959	1.157	0.907	0.923	0.000	0.000	0.000	0.000	0.000	0.000	0.000	0.000	0.000	0.000	0.000	0.000	0.000	0.000	80	514	5275	5619	-0.043	Error	Error	2598	2677	0	0	2733	2886	0	0	0	0
2	3	2	""	"YAR031W"	6300	30280	100	1883	1871	325	62	73	54	100	100	0	5342	5400	1021	173	205	163	100	100	0	0	0	0	0	0	0	0	0	0	0	0	0	0	0	0	0	0	0	0.352	0.346	0.346	0.347	1.162	0.329	0.930	0.000	0.000	0.000	0.000	0.000	0.000	0.000	0.000	0.000	0.000	0.000	0.000	0.000	0.000	80	506	6990	7036	-1.505	Error	Error	1821	5169	0	0	1809	5227	0	0	0	0
2	4	2	"CNS1"	"YBR155W"	6500	30280	100	2558	2536	557	53	54	14	100	100	0	2459	2436	472	157	167	48	100	100	0	0	0	0	0	0	0	0	0	0	0	0	0	0	0	0	0	0	0	1.088	1.090	1.082	1.085	1.155	1.091	0.939	0.000	0.000	0.000	0.000	0.000	0.000	0.000	0.000	0.000	0.000	0.000	0.000	0.000	0.000	80	507	4807	4762	0.122	Error	Error	2505	2302	0	0	2483	2279	0	0	0	0
2	5	2	"NPL4"	"YBR170C"	6700	30280	100	1538	1500	285	52	54	22	100	100	0	2277	2270	340	156	158	27	100	100	0	0	0	0	0	0	0	0	0	0	0	0	0	0	0	0	0	0	0	0.701	0.685	0.705	0.678	1.201	0.670	0.933	0.000	0.000	0.000	0.000	0.000	0.000	0.000	0.000	0.000	0.000	0.000	0.000	0.000	0.000	80	497	3607	3562	-0.513	Error	Error	1486	2121	0	0	1448	2114	0	0	0	0
2	6	2	"PCH2"	"YBR186W"	6890	30280	100	1762	1709	388	51	54	19	100	100	0	1722	1668	391	154	157	29	100	100	0	0	0	0	0	0	0	0	0	0	0	0	0	0	0	0	0	0	0	1.091	1.095	1.110	1.103	1.269	1.100	0.928	0.000	0.000	0.000	0.000	0.000	0.000	0.000	0.000	0.000	0.000	0.000	0.000	0.000	0.000	80	506	3279	3172	0.126	Error	Error	1711	1568	0	0	1658	1514	0	0	0	0
2	7	2	"CDC47"	"YBR202W"	7100	30280	100	1414	1497	488	55	69	47	100	100	0	2154	2231	694	158	172	59	98	98	0	0	0	0	0	0	0	0	0	0	0	0	0	0	0	0	0	0	0	0.681	0.696	0.658	0.692	1.237	0.675	0.923	0.000	0.000	0.000	0.000	0.000	0.000	0.000	0.000	0.000	0.000	0.000	0.000	0.000	0.000	80	504	3355	3515	-0.555	Error	Error	1359	1996	0	0	1442	2073	0	0	0	0
2	8	2	"PYC2"	"YBR218C"	7290	30280	100	1577	1572	498	54	59	25	100	100	0	1692	1656	544	157	173	61	100	98	0	0	0	0	0	0	0	0	0	0	0	0	0	0	0	0	0	0	0	0.992	1.013	1.021	1.061	1.466	0.991	0.928	0.000	0.000	0.000	0.000	0.000	0.000	0.000	0.000	0.000	0.000	0.000	0.000	0.000	0.000	80	506	3058	3017	-0.011	Error	Error	1523	1535	0	0	1518	1499	0	0	0	0
2	9	2	"ARC40"	"YBR234C"	7500	30280	100	941	1071	439	54	59	25	100	100	0	1429	1558	602	165	179	59	100	100	0	0	0	0	0	0	0	0	0	0	0	0	0	0	0	0	0	0	0	0.702	0.730	0.742	0.736	1.325	0.720	0.926	0.000	0.000	0.000	0.000	0.000	0.000	0.000	0.000	0.000	0.000	0.000	0.000	0.000	0.000	80	521	2151	2410	-0.511	Error	Error	887	1264	0	0	1017	1393	0	0	0	0
2	10	2	"ICS2"	"YBR157C"	7700	30280	100	363	359	72	57	62	43	100	100	0	2181	2163	565	166	172	37	100	100	0	0	0	0	0	0	0	0	0	0	0	0	0	0	0	0	0	0	0	0.152	0.151	0.152	0.153	1.270	0.131	0.872	0.000	0.000	0.000	0.000	0.000	0.000	0.000	0.000	0.000	0.000	0.000	0.000	0.000	0.000	80	496	2321	2299	-2.719	Error	Error	306	2015	0	0	302	1997	0	0	0	0
2	11	2	"SMY2"	"YBR172C"	7890	30280	110	3455	3315	637	57	64	43	100	100	0	3722	3605	720	167	175	43	100	100	0	0	0	0	0	0	0	0	0	0	0	0	0	0	0	0	0	0	0	0.956	0.948	0.958	0.951	1.175	0.948	0.952	0.000	0.000	0.000	0.000	0.000	0.000	0.000	0.000	0.000	0.000	0.000	0.000	0.000	0.000	80	557	6953	6696	-0.065	Error	Error	3398	3555	0	0	3258	3438	0	0	0	0
2	12	2	"NTC20"	"YBR188C"	8090	30280	110	1978	1883	427	62	68	27	100	100	0	3518	3389	717	172	181	45	100	100	0	0	0	0	0	0	0	0	0	0	0	0	0	0	0	0	0	0	0	0.573	0.566	0.571	0.564	1.175	0.556	0.954	0.000	0.000	0.000	0.000	0.000	0.000	0.000	0.000	0.000	0.000	0.000	0.000	0.000	0.000	80	558	5262	5038	-0.804	Error	Error	1916	3346	0	0	1821	3217	0	0	0	0
2	13	2	""	"YBR204C"	8290	30290	100	1567	1508	294	57	59	15	100	100	0	3829	3758	793	162	168	48	100	100	0	0	0	0	0	0	0	0	0	0	0	0	0	0	0	0	0	0	0	0.412	0.404	0.413	0.406	1.165	0.381	0.944	0.000	0.000	0.000	0.000	0.000	0.000	0.000	0.000	0.000	0.000	0.000	0.000	0.000	0.000	80	506	5177	5047	-1.280	Error	Error	1510	3667	0	0	1451	3596	0	0	0	0
2	14	2	""	"YBR220C"	8490	30290	100	3257	3268	778	59	71	45	100	100	0	2850	2855	618	161	187	138	100	100	0	0	0	0	0	0	0	0	0	0	0	0	0	0	0	0	0	0	0	1.189	1.191	1.212	1.187	1.231	1.159	0.924	0.000	0.000	0.000	0.000	0.000	0.000	0.000	0.000	0.000	0.000	0.000	0.000	0.000	0.000	80	512	5887	5903	0.250	Error	Error	3198	2689	0	0	3209	2694	0	0	0	0
2	15	2	"ABD1"	"YBR236C"	8700	30290	100	3289	3040	778	68	79	41	100	100	0	4624	4384	1153	182	198	109	100	100	0	0	0	0	0	0	0	0	0	0	0	0	0	0	0	0	0	0	0	0.725	0.707	0.702	0.717	1.233	0.686	0.942	0.000	0.000	0.000	0.000	0.000	0.000	0.000	0.000	0.000	0.000	0.000	0.000	0.000	0.000	80	507	7663	7174	-0.464	Error	Error	3221	4442	0	0	2972	4202	0	0	0	0
2	16	2	""	"YBR159W"	8890	30290	100	7667	8083	1691	72	75	23	100	100	0	7843	8531	2199	183	188	41	100	100	0	0	0	0	0	0	0	0	0	0	0	0	0	0	0	0	0	0	0	0.992	0.960	0.969	0.972	1.146	0.905	0.919	0.000	0.000	0.000	0.000	0.000	0.000	0.000	0.000	0.000	0.000	0.000	0.000	0.000	0.000	80	479	15255	16359	-0.012	Error	Error	7595	7660	0	0	8011	8348	0	0	0	0
2	17	2	""	"YBR174C"	9070	30290	100	787	789	148	76	91	52	100	100	0	915	900	193	188	204	74	100	100	0	0	0	0	0	0	0	0	0	0	0	0	0	0	0	0	0	0	0	0.978	1.001	0.995	1.019	1.233	0.929	0.890	0.000	0.000	0.000	0.000	0.000	0.000	0.000	0.000	0.000	0.000	0.000	0.000	0.000	0.000	80	505	1438	1425	-0.032	Error	Error	711	727	0	0	713	712	0	0	0	0
2	18	2	""	"YBR190W"	9300	30290	110	3027	2812	694	84	106	122	100	100	0	2709	2539	660	198	218	85	100	100	0	0	0	0	0	0	0	0	0	0	0	0	0	0	0	0	0	0	0	1.172	1.165	1.154	1.179	1.216	1.153	0.937	0.000	0.000	0.000	0.000	0.000	0.000	0.000	0.000	0.000	0.000	0.000	0.000	0.000	0.000	80	591	5454	5069	0.229	Error	Error	2943	2511	0	0	2728	2341	0	0	0	0
2	19	2	""	"YBR206W"	9500	30290	110	4853	4872	877	78	90	115	100	100	0	4319	4475	904	187	195	45	100	100	0	0	0	0	0	0	0	0	0	0	0	0	0	0	0	0	0	0	0	1.156	1.118	1.123	1.122	1.139	1.090	0.933	0.000	0.000	0.000	0.000	0.000	0.000	0.000	0.000	0.000	0.000	0.000	0.000	0.000	0.000	80	572	8907	9082	0.209	Error	Error	4775	4132	0	0	4794	4288	0	0	0	0
2	20	2	"FAT2"	"YBR222C"	9700	30290	100	1724	1657	457	65	68	28	100	100	0	3367	3186	887	168	172	30	100	100	0	0	0	0	0	0	0	0	0	0	0	0	0	0	0	0	0	0	0	0.519	0.528	0.533	0.532	1.270	0.512	0.933	0.000	0.000	0.000	0.000	0.000	0.000	0.000	0.000	0.000	0.000	0.000	0.000	0.000	0.000	80	497	4858	4610	-0.947	Error	Error	1659	3199	0	0	1592	3018	0	0	0	0
2	21	2	""	"YBR238C"	9890	30300	100	2606	2535	598	59	62	24	100	100	0	836	844	204	164	167	31	100	100	0	0	0	0	0	0	0	0	0	0	0	0	0	0	0	0	0	0	0	3.790	3.641	3.680	3.692	1.354	3.739	0.871	0.000	0.000	0.000	0.000	0.000	0.000	0.000	0.000	0.000	0.000	0.000	0.000	0.000	0.000	80	510	3219	3156	1.922	Error	Error	2547	672	0	0	2476	680	0	0	0	0
2	1	3	""	"YBR161W"	5880	30480	100	1699	1801	462	55	60	28	100	100	0	1611	1769	522	159	168	76	100	100	0	0	0	0	0	0	0	0	0	0	0	0	0	0	0	0	0	0	0	1.132	1.084	1.050	1.107	1.247	1.021	0.905	0.000	0.000	0.000	0.000	0.000	0.000	0.000	0.000	0.000	0.000	0.000	0.000	0.000	0.000	80	526	3096	3356	0.179	Error	Error	1644	1452	0	0	1746	1610	0	0	0	0
2	2	3	"ECM31"	"YBR176W"	6100	30480	100	1133	1148	184	64	71	31	100	100	0	1567	1579	329	170	184	68	100	100	0	0	0	0	0	0	0	0	0	0	0	0	0	0	0	0	0	0	0	0.765	0.769	0.779	0.779	1.190	0.736	0.918	0.000	0.000	0.000	0.000	0.000	0.000	0.000	0.000	0.000	0.000	0.000	0.000	0.000	0.000	80	519	2466	2493	-0.386	Error	Error	1069	1397	0	0	1084	1409	0	0	0	0
2	3	3	"RIM2"	"YBR192W"	6300	30480	100	2832	2816	485	68	75	31	100	100	0	3306	3396	658	178	195	73	100	100	0	0	0	0	0	0	0	0	0	0	0	0	0	0	0	0	0	0	0	0.884	0.854	0.861	0.858	1.124	0.824	0.919	0.000	0.000	0.000	0.000	0.000	0.000	0.000	0.000	0.000	0.000	0.000	0.000	0.000	0.000	80	513	5892	5966	-0.178	Error	Error	2764	3128	0	0	2748	3218	0	0	0	0
2	4	3	"DUR1,2"	"YBR208C"	6510	30480	100	361	394	159	61	67	26	100	98	0	652	699	315	173	190	76	100	96	0	0	0	0	0	0	0	0	0	0	0	0	0	0	0	0	0	0	0	0.626	0.633	0.657	0.649	1.421	0.569	0.849	0.000	0.000	0.000	0.000	0.000	0.000	0.000	0.000	0.000	0.000	0.000	0.000	0.000	0.000	80	506	779	859	-0.675	Error	Error	300	479	0	0	333	526	0	0	0	0
2	5	3	""	"YBR224W"	6700	30480	100	410	410	76	58	61	27	100	100	0	757	738	167	164	181	148	98	91	0	0	0	0	0	0	0	0	0	0	0	0	0	0	0	0	0	0	0	0.594	0.613	0.602	0.639	1.397	0.447	0.607	0.000	0.000	0.000	0.000	0.000	0.000	0.000	0.000	0.000	0.000	0.000	0.000	0.000	0.000	80	496	945	926	-0.752	Error	Error	352	593	0	0	352	574	0	0	0	0
2	6	3	"THI2"	"YBR240C"	6900	30480	100	1522	1673	401	59	63	21	100	100	0	1650	1776	475	168	180	143	100	100	0	0	0	0	0	0	0	0	0	0	0	0	0	0	0	0	0	0	0	0.987	1.004	1.022	1.016	1.187	0.982	0.928	0.000	0.000	0.000	0.000	0.000	0.000	0.000	0.000	0.000	0.000	0.000	0.000	0.000	0.000	80	505	2945	3222	-0.019	Error	Error	1463	1482	0	0	1614	1608	0	0	0	0
2	7	3	"GPM2"	"YDL021W"	7100	30480	100	1261	1272	299	69	79	43	100	100	0	3282	3255	837	180	191	56	100	100	0	0	0	0	0	0	0	0	0	0	0	0	0	0	0	0	0	0	0	0.384	0.391	0.393	0.395	1.180	0.359	0.924	0.000	0.000	0.000	0.000	0.000	0.000	0.000	0.000	0.000	0.000	0.000	0.000	0.000	0.000	80	505	4294	4278	-1.380	Error	Error	1192	3102	0	0	1203	3075	0	0	0	0
2	8	3	""	"YDL037C"	7300	30480	100	694	767	316	58	64	38	100	100	0	468	546	292	161	167	36	98	96	0	0	0	0	0	0	0	0	0	0	0	0	0	0	0	0	0	0	0	2.072	1.842	2.210	2.119	1.853	1.823	0.505	0.000	0.000	0.000	0.000	0.000	0.000	0.000	0.000	0.000	0.000	0.000	0.000	0.000	0.000	80	505	943	1094	1.051	Error	Error	636	307	0	0	709	385	0	0	0	0
2	9	3	""	"YDL053C"	7490	30480	110	6476	6391	1586	54	60	35	100	100	0	7466	7260	1604	159	166	49	100	100	0	0	0	0	0	0	0	0	0	0	0	0	0	0	0	0	0	0	0	0.879	0.892	0.926	0.885	1.175	0.881	0.945	0.000	0.000	0.000	0.000	0.000	0.000	0.000	0.000	0.000	0.000	0.000	0.000	0.000	0.000	80	576	13729	13438	-0.186	Error	Error	6422	7307	0	0	6337	7101	0	0	0	0
2	10	3	"CBS1"	"YDL069C"	7700	30480	100	1900	1902	626	54	56	14	100	100	0	3337	3430	967	158	162	37	100	100	0	0	0	0	0	0	0	0	0	0	0	0	0	0	0	0	0	0	0	0.581	0.565	0.574	0.554	1.216	0.559	0.928	0.000	0.000	0.000	0.000	0.000	0.000	0.000	0.000	0.000	0.000	0.000	0.000	0.000	0.000	80	521	5025	5120	-0.784	Error	Error	1846	3179	0	0	1848	3272	0	0	0	0
2	11	3	""	"YDL085W"	7900	30490	100	2002	2007	511	57	60	17	100	100	0	3439	3322	699	160	171	62	100	100	0	0	0	0	0	0	0	0	0	0	0	0	0	0	0	0	0	0	0	0.593	0.617	0.598	0.611	1.160	0.608	0.925	0.000	0.000	0.000	0.000	0.000	0.000	0.000	0.000	0.000	0.000	0.000	0.000	0.000	0.000	80	515	5224	5112	-0.753	Error	Error	1945	3279	0	0	1950	3162	0	0	0	0
2	12	3	"DUN1"	"YDL101C"	8100	30480	110	2319	2175	766	60	64	20	100	100	0	4860	4644	1760	170	178	43	100	100	0	0	0	0	0	0	0	0	0	0	0	0	0	0	0	0	0	0	0	0.482	0.473	0.478	0.496	1.443	0.436	0.915	0.000	0.000	0.000	0.000	0.000	0.000	0.000	0.000	0.000	0.000	0.000	0.000	0.000	0.000	80	566	6949	6589	-1.054	Error	Error	2259	4690	0	0	2115	4474	0	0	0	0
2	13	3	""	"YDL023C"	8290	30490	100	2754	2706	678	57	60	19	100	100	0	6099	5958	1545	165	176	89	100	100	0	0	0	0	0	0	0	0	0	0	0	0	0	0	0	0	0	0	0	0.454	0.457	0.458	0.459	1.159	0.434	0.927	0.000	0.000	0.000	0.000	0.000	0.000	0.000	0.000	0.000	0.000	0.000	0.000	0.000	0.000	80	497	8631	8442	-1.138	Error	Error	2697	5934	0	0	2649	5793	0	0	0	0
2	14	3	""	"YDL039C"	8490	30490	100	3061	2983	545	56	60	29	100	100	0	1687	1669	293	162	183	171	100	100	0	0	0	0	0	0	0	0	0	0	0	0	0	0	0	0	0	0	0	1.970	1.942	1.976	1.946	1.312	1.980	0.882	0.000	0.000	0.000	0.000	0.000	0.000	0.000	0.000	0.000	0.000	0.000	0.000	0.000	0.000	80	497	4530	4434	0.979	Error	Error	3005	1525	0	0	2927	1507	0	0	0	0
2	15	3	"PSA1"	"YDL055C"	8680	30490	100	21949	20566	6593	65	133	662	100	100	0	10452	9451	3055	174	257	708	100	100	0	0	0	0	0	0	0	0	0	0	0	0	0	0	0	0	0	0	0	2.129	2.210	2.154	2.206	1.292	2.192	0.935	0.000	0.000	0.000	0.000	0.000	0.000	0.000	0.000	0.000	0.000	0.000	0.000	0.000	0.000	80	508	32162	29778	1.090	Error	Error	21884	10278	0	0	20501	9277	0	0	0	0
2	16	3	""	"YDL071C"	8890	30490	100	515	524	67	61	120	639	0	0	0	953	1013	397	171	234	655	77	3	0	0	0	0	0	0	0	0	0	0	0	0	0	0	0	0	0	0	0	0.581	0.550	0.588	0.575	1.357	0.455	0.762	0.000	0.000	0.000	0.000	0.000	0.000	0.000	0.000	0.000	0.000	0.000	0.000	0.000	0.000	80	521	1236	1305	-0.784	Error	Error	454	782	0	0	463	842	0	0	0	0
2	17	3	"LUC7"	"YDL087C"	9100	30490	100	1276	1221	239	65	67	16	100	100	0	2280	2308	461	176	181	37	100	100	0	0	0	0	0	0	0	0	0	0	0	0	0	0	0	0	0	0	0	0.576	0.542	0.556	0.542	1.157	0.523	0.926	0.000	0.000	0.000	0.000	0.000	0.000	0.000	0.000	0.000	0.000	0.000	0.000	0.000	0.000	80	499	3315	3288	-0.797	Error	Error	1211	2104	0	0	1156	2132	0	0	0	0
2	18	3	"QRI1"	"YDL103C"	9280	30490	100	530	554	176	72	74	17	100	100	0	945	1044	333	194	197	38	100	100	0	0	0	0	0	0	0	0	0	0	0	0	0	0	0	0	0	0	0	0.610	0.567	0.583	0.571	1.414	0.533	0.854	0.000	0.000	0.000	0.000	0.000	0.000	0.000	0.000	0.000	0.000	0.000	0.000	0.000	0.000	80	481	1209	1332	-0.713	Error	Error	458	751	0	0	482	850	0	0	0	0
2	19	3	""	"YDL025C"	9470	30490	100	3806	3722	941	75	77	21	100	100	0	4246	4188	1036	194	199	40	100	100	0	0	0	0	0	0	0	0	0	0	0	0	0	0	0	0	0	0	0	0.921	0.913	0.907	0.912	1.194	0.874	0.921	0.000	0.000	0.000	0.000	0.000	0.000	0.000	0.000	0.000	0.000	0.000	0.000	0.000	0.000	80	516	7783	7641	-0.119	Error	Error	3731	4052	0	0	3647	3994	0	0	0	0
2	20	3	""	"YDL041W"	9700	30490	100	437	444	90	67	68	17	100	100	0	838	862	202	178	180	32	100	100	0	0	0	0	0	0	0	0	0	0	0	0	0	0	0	0	0	0	0	0.561	0.551	0.568	0.561	1.294	0.512	0.883	0.000	0.000	0.000	0.000	0.000	0.000	0.000	0.000	0.000	0.000	0.000	0.000	0.000	0.000	80	527	1030	1061	-0.835	Error	Error	370	660	0	0	377	684	0	0	0	0
2	21	3	""	"YDL057W"	9900	30490	100	414	413	95	60	62	16	100	100	0	1050	1159	382	169	172	31	100	100	0	0	0	0	0	0	0	0	0	0	0	0	0	0	0	0	0	0	0	0.402	0.357	0.350	0.368	1.426	0.323	0.864	0.000	0.000	0.000	0.000	0.000	0.000	0.000	0.000	0.000	0.000	0.000	0.000	0.000	0.000	80	510	1235	1343	-1.315	Error	Error	354	881	0	0	353	990	0	0	0	0
2	1	4	""	"YDL073W"	5900	30680	100	645	669	229	52	53	11	100	100	0	794	821	291	155	157	26	100	100	0	0	0	0	0	0	0	0	0	0	0	0	0	0	0	0	0	0	0	0.928	0.926	0.954	0.956	1.441	0.901	0.854	0.000	0.000	0.000	0.000	0.000	0.000	0.000	0.000	0.000	0.000	0.000	0.000	0.000	0.000	80	529	1232	1283	-0.108	Error	Error	593	639	0	0	617	666	0	0	0	0
2	2	4	""	"YDL089W"	6110	30680	100	328	355	128	55	58	18	100	100	0	851	914	309	163	167	35	100	100	0	0	0	0	0	0	0	0	0	0	0	0	0	0	0	0	0	0	0	0.397	0.399	0.415	0.402	1.331	0.382	0.871	0.000	0.000	0.000	0.000	0.000	0.000	0.000	0.000	0.000	0.000	0.000	0.000	0.000	0.000	80	496	961	1051	-1.334	Error	Error	273	688	0	0	300	751	0	0	0	0
2	3	4	"QRI2"	"YDL105W"	6290	30680	100	692	691	145	57	62	22	100	100	0	1355	1330	329	165	175	45	100	100	0	0	0	0	0	0	0	0	0	0	0	0	0	0	0	0	0	0	0	0.534	0.544	0.544	0.569	1.413	0.509	0.913	0.000	0.000	0.000	0.000	0.000	0.000	0.000	0.000	0.000	0.000	0.000	0.000	0.000	0.000	80	495	1825	1799	-0.906	Error	Error	635	1190	0	0	634	1165	0	0	0	0
2	4	4	""	"YDL027C"	6500	30680	100	1983	2223	789	66	71	27	100	100	0	5587	6471	2470	188	219	210	100	100	0	0	0	0	0	0	0	0	0	0	0	0	0	0	0	0	0	0	0	0.355	0.343	0.343	0.346	1.181	0.320	0.898	0.000	0.000	0.000	0.000	0.000	0.000	0.000	0.000	0.000	0.000	0.000	0.000	0.000	0.000	80	513	7316	8440	-1.494	Error	Error	1917	5399	0	0	2157	6283	0	0	0	0
2	5	4	"PRP11"	"YDL043C"	6700	30680	110	1630	1728	454	67	74	31	100	100	0	3226	3455	1081	195	233	206	100	100	0	0	0	0	0	0	0	0	0	0	0	0	0	0	0	0	0	0	0	0.516	0.510	0.511	0.520	1.203	0.466	0.918	0.000	0.000	0.000	0.000	0.000	0.000	0.000	0.000	0.000	0.000	0.000	0.000	0.000	0.000	80	577	4594	4921	-0.955	Error	Error	1563	3031	0	0	1661	3260	0	0	0	0
2	6	4	"RAD59"	"YDL059C"	6900	30680	100	718	712	106	67	73	29	100	100	0	1891	1908	331	198	226	101	100	100	0	0	0	0	0	0	0	0	0	0	0	0	0	0	0	0	0	0	0	0.385	0.377	0.380	0.379	1.199	0.357	0.902	0.000	0.000	0.000	0.000	0.000	0.000	0.000	0.000	0.000	0.000	0.000	0.000	0.000	0.000	80	497	2344	2355	-1.379	Error	Error	651	1693	0	0	645	1710	0	0	0	0
2	7	4	"RPL31A"	"YDL075W"	7090	30680	100	16218	14774	4231	72	77	26	100	100	0	9515	8806	2793	205	234	136	100	100	0	0	0	0	0	0	0	0	0	0	0	0	0	0	0	0	0	0	0	1.734	1.709	1.691	1.748	1.236	1.685	0.956	0.000	0.000	0.000	0.000	0.000	0.000	0.000	0.000	0.000	0.000	0.000	0.000	0.000	0.000	80	440	25456	23303	0.794	Error	Error	16146	9310	0	0	14702	8601	0	0	0	0
2	8	4	""	"YDL091C"	7300	30690	110	1648	1672	300	60	62	16	100	100	0	3461	3431	625	168	174	41	100	100	0	0	0	0	0	0	0	0	0	0	0	0	0	0	0	0	0	0	0	0.482	0.494	0.505	0.495	1.162	0.470	0.919	0.000	0.000	0.000	0.000	0.000	0.000	0.000	0.000	0.000	0.000	0.000	0.000	0.000	0.000	80	583	4881	4875	-1.052	Error	Error	1588	3293	0	0	1612	3263	0	0	0	0
2	9	4	"MSS2"	"YDL107W"	7510	30690	110	1200	1214	263	58	68	41	100	100	0	3569	3614	874	161	173	60	100	100	0	0	0	0	0	0	0	0	0	0	0	0	0	0	0	0	0	0	0	0.335	0.335	0.337	0.337	1.216	0.318	0.938	0.000	0.000	0.000	0.000	0.000	0.000	0.000	0.000	0.000	0.000	0.000	0.000	0.000	0.000	80	566	4550	4609	-1.577	Error	Error	1142	3408	0	0	1156	3453	0	0	0	0
2	10	4	"RPA14"	"YDR156W"	7700	30690	100	957	1135	734	58	71	45	100	98	0	1382	1538	879	162	180	73	100	98	0	0	0	0	0	0	0	0	0	0	0	0	0	0	0	0	0	0	0	0.737	0.783	0.759	0.773	1.480	0.795	0.905	0.000	0.000	0.000	0.000	0.000	0.000	0.000	0.000	0.000	0.000	0.000	0.000	0.000	0.000	80	497	2119	2453	-0.440	Error	Error	899	1220	0	0	1077	1376	0	0	0	0
2	11	4	"SUP35"	"YDR172W"	7890	30690	100	438	429	98	53	54	12	100	100	0	772	821	354	157	162	60	100	100	0	0	0	0	0	0	0	0	0	0	0	0	0	0	0	0	0	0	0	0.626	0.566	0.593	0.611	1.429	0.453	0.795	0.000	0.000	0.000	0.000	0.000	0.000	0.000	0.000	0.000	0.000	0.000	0.000	0.000	0.000	80	505	1000	1040	-0.676	Error	Error	385	615	0	0	376	664	0	0	0	0
2	12	4	""	"YDR187C"	8100	30690	100	690	689	242	54	55	13	100	100	0	972	971	415	161	162	29	100	98	0	0	0	0	0	0	0	0	0	0	0	0	0	0	0	0	0	0	0	0.784	0.784	0.844	0.848	1.557	0.710	0.814	0.000	0.000	0.000	0.000	0.000	0.000	0.000	0.000	0.000	0.000	0.000	0.000	0.000	0.000	80	520	1447	1445	-0.351	Error	Error	636	811	0	0	635	810	0	0	0	0
2	13	4	""	"YDR203W"	8300	30690	100	713	674	169	54	55	14	100	100	0	1755	1716	457	160	162	29	100	100	0	0	0	0	0	0	0	0	0	0	0	0	0	0	0	0	0	0	0	0.413	0.398	0.399	0.403	1.335	0.380	0.907	0.000	0.000	0.000	0.000	0.000	0.000	0.000	0.000	0.000	0.000	0.000	0.000	0.000	0.000	80	507	2254	2176	-1.275	Error	Error	659	1595	0	0	620	1556	0	0	0	0
2	14	4	""	"YDR219C"	8500	30690	100	541	532	160	54	56	16	100	100	0	803	918	426	159	168	123	100	93	0	0	0	0	0	0	0	0	0	0	0	0	0	0	0	0	0	0	0	0.756	0.630	0.729	0.685	1.474	0.534	0.822	0.000	0.000	0.000	0.000	0.000	0.000	0.000	0.000	0.000	0.000	0.000	0.000	0.000	0.000	80	505	1131	1237	-0.403	Error	Error	487	644	0	0	478	759	0	0	0	0
2	15	4	"PRP42"	"YDR235W"	8700	30690	100	1232	1237	333	61	65	22	100	100	0	1912	1895	385	171	177	44	100	100	0	0	0	0	0	0	0	0	0	0	0	0	0	0	0	0	0	0	0	0.673	0.682	0.698	0.669	1.293	0.686	0.915	0.000	0.000	0.000	0.000	0.000	0.000	0.000	0.000	0.000	0.000	0.000	0.000	0.000	0.000	80	508	2912	2900	-0.572	Error	Error	1171	1741	0	0	1176	1724	0	0	0	0
2	16	4	"HOM2"	"YDR158W"	8900	30690	100	7345	6953	1668	58	61	19	100	100	0	26804	26211	9141	168	174	41	100	100	0	0	0	0	0	0	0	0	0	0	0	0	0	0	0	0	0	0	0	0.274	0.265	0.269	0.276	1.286	0.248	0.902	0.000	0.000	0.000	0.000	0.000	0.000	0.000	0.000	0.000	0.000	0.000	0.000	0.000	0.000	80	487	33923	32938	-1.870	Error	Error	7287	26636	0	0	6895	26043	0	0	0	0
2	17	4	"HMO1"	"YDR174W"	9080	30690	100	6699	6561	1244	64	67	19	100	100	0	7395	7267	1428	174	180	36	100	100	0	0	0	0	0	0	0	0	0	0	0	0	0	0	0	0	0	0	0	0.919	0.916	0.931	0.917	1.130	0.893	0.945	0.000	0.000	0.000	0.000	0.000	0.000	0.000	0.000	0.000	0.000	0.000	0.000	0.000	0.000	80	498	13856	13590	-0.122	Error	Error	6635	7221	0	0	6497	7093	0	0	0	0
2	18	4	"SLY1"	"YDR189W"	9290	30690	100	3211	3247	1073	70	72	20	100	100	0	2980	2887	776	194	199	39	100	100	0	0	0	0	0	0	0	0	0	0	0	0	0	0	0	0	0	0	0	1.127	1.180	1.168	1.152	1.284	1.220	0.923	0.000	0.000	0.000	0.000	0.000	0.000	0.000	0.000	0.000	0.000	0.000	0.000	0.000	0.000	80	521	5927	5870	0.173	Error	Error	3141	2786	0	0	3177	2693	0	0	0	0
2	19	4	""	"YDR205W"	9500	30690	100	3455	3309	1020	70	73	20	100	100	0	2951	2866	736	193	197	39	100	98	0	0	0	0	0	0	0	0	0	0	0	0	0	0	0	0	0	0	0	1.227	1.212	1.228	1.219	1.417	1.230	0.930	0.000	0.000	0.000	0.000	0.000	0.000	0.000	0.000	0.000	0.000	0.000	0.000	0.000	0.000	80	508	6143	5912	0.296	Error	Error	3385	2758	0	0	3239	2673	0	0	0	0
2	20	4	""	"YDR221W"	9680	30690	90	1023	1101	333	70	95	137	100	100	0	1322	1412	466	191	234	222	98	98	0	0	0	0	0	0	0	0	0	0	0	0	0	0	0	0	0	0	0	0.843	0.844	0.816	0.875	1.468	0.784	0.872	0.000	0.000	0.000	0.000	0.000	0.000	0.000	0.000	0.000	0.000	0.000	0.000	0.000	0.000	52	406	2084	2252	-0.247	Error	Error	953	1131	0	0	1031	1221	0	0	0	0
2	21	4	"MRPL7"	"YDR237W"	9890	30690	90	1931	1957	443	66	73	48	100	100	0	2310	2350	599	186	199	72	100	100	0	0	0	0	0	0	0	0	0	0	0	0	0	0	0	0	0	0	0	0.878	0.874	0.873	0.896	1.406	0.839	0.889	0.000	0.000	0.000	0.000	0.000	0.000	0.000	0.000	0.000	0.000	0.000	0.000	0.000	0.000	52	420	3989	4055	-0.188	Error	Error	1865	2124	0	0	1891	2164	0	0	0	0
2	1	5	"SSY1"	"YDR160W"	5890	30880	100	1704	1712	301	52	54	12	100	100	0	2684	2668	452	158	160	36	100	100	0	0	0	0	0	0	0	0	0	0	0	0	0	0	0	0	0	0	0	0.654	0.661	0.664	0.661	1.168	0.640	0.938	0.000	0.000	0.000	0.000	0.000	0.000	0.000	0.000	0.000	0.000	0.000	0.000	0.000	0.000	80	520	4178	4170	-0.613	Error	Error	1652	2526	0	0	1660	2510	0	0	0	0
2	2	5	"NGG1"	"YDR176W"	6100	30880	100	1496	1513	379	54	54	13	100	100	0	1929	1912	426	161	162	30	100	100	0	0	0	0	0	0	0	0	0	0	0	0	0	0	0	0	0	0	0	0.816	0.833	0.841	0.839	1.305	0.824	0.932	0.000	0.000	0.000	0.000	0.000	0.000	0.000	0.000	0.000	0.000	0.000	0.000	0.000	0.000	80	505	3210	3210	-0.294	Error	Error	1442	1768	0	0	1459	1751	0	0	0	0
2	3	5	"HST4"	"YDR191W"	6290	30880	100	901	885	156	52	54	12	100	100	0	2148	2157	442	158	160	28	100	100	0	0	0	0	0	0	0	0	0	0	0	0	0	0	0	0	0	0	0	0.427	0.417	0.432	0.420	1.206	0.392	0.921	0.000	0.000	0.000	0.000	0.000	0.000	0.000	0.000	0.000	0.000	0.000	0.000	0.000	0.000	80	504	2839	2832	-1.229	Error	Error	849	1990	0	0	833	1999	0	0	0	0
2	4	5	"UME6"	"YDR207C"	6500	30880	100	2181	2237	556	58	60	16	100	100	0	2565	2549	562	169	174	36	100	100	0	0	0	0	0	0	0	0	0	0	0	0	0	0	0	0	0	0	0	0.886	0.916	0.941	0.912	1.216	0.911	0.932	0.000	0.000	0.000	0.000	0.000	0.000	0.000	0.000	0.000	0.000	0.000	0.000	0.000	0.000	80	526	4519	4559	-0.175	Error	Error	2123	2396	0	0	2179	2380	0	0	0	0
2	5	5	""	"YDR223W"	6710	30880	90	555	539	110	59	61	17	100	100	0	937	1021	399	171	175	35	100	100	0	0	0	0	0	0	0	0	0	0	0	0	0	0	0	0	0	0	0	0.648	0.565	0.647	0.599	1.408	0.490	0.799	0.000	0.000	0.000	0.000	0.000	0.000	0.000	0.000	0.000	0.000	0.000	0.000	0.000	0.000	52	406	1262	1330	-0.627	Error	Error	496	766	0	0	480	850	0	0	0	0
2	6	5	""	"YDR239C"	6890	30880	100	609	607	167	54	55	13	100	100	0	854	914	362	161	166	39	100	100	0	0	0	0	0	0	0	0	0	0	0	0	0	0	0	0	0	0	0	0.801	0.734	0.818	0.797	1.428	0.656	0.865	0.000	0.000	0.000	0.000	0.000	0.000	0.000	0.000	0.000	0.000	0.000	0.000	0.000	0.000	80	489	1248	1306	-0.320	Error	Error	555	693	0	0	553	753	0	0	0	0
2	7	5	"NBP2"	"YDR162C"	7100	30850	150	156	285	263	59	62	21	75	65	0	465	722	640	171	190	104	62	54	0	0	0	0	0	0	0	0	0	0	0	0	0	0	0	0	0	0	0	0.330	0.410	0.450	0.393	2.304	0.354	0.773	0.000	0.000	0.000	0.000	0.000	0.000	0.000	0.000	0.000	0.000	0.000	0.000	0.000	0.000	156	840	391	777	-1.600	Error	Error	97	294	0	0	226	551	0	0	0	0
2	8	5	"SDH4"	"YDR178W"	7300	30880	100	1629	1668	377	57	59	15	100	100	0	8224	8616	2570	168	175	41	100	100	0	0	0	0	0	0	0	0	0	0	0	0	0	0	0	0	0	0	0	0.195	0.191	0.191	0.194	1.186	0.180	0.940	0.000	0.000	0.000	0.000	0.000	0.000	0.000	0.000	0.000	0.000	0.000	0.000	0.000	0.000	80	477	9628	10059	-2.357	Error	Error	1572	8056	0	0	1611	8448	0	0	0	0
2	9	5	""	"YDR193W"	7500	30880	100	1555	1507	391	58	66	35	100	100	0	2576	2455	610	166	176	50	100	100	0	0	0	0	0	0	0	0	0	0	0	0	0	0	0	0	0	0	0	0.621	0.633	0.636	0.628	1.215	0.621	0.947	0.000	0.000	0.000	0.000	0.000	0.000	0.000	0.000	0.000	0.000	0.000	0.000	0.000	0.000	80	497	3907	3738	-0.687	Error	Error	1497	2410	0	0	1449	2289	0	0	0	0
2	10	5	""	"YDR209C"	7690	30880	90	278	323	151	61	71	38	100	96	0	642	786	438	168	180	61	100	100	0	0	0	0	0	0	0	0	0	0	0	0	0	0	0	0	0	0	0	0.458	0.424	0.440	0.449	1.486	0.368	0.840	0.000	0.000	0.000	0.000	0.000	0.000	0.000	0.000	0.000	0.000	0.000	0.000	0.000	0.000	52	408	691	880	-1.127	Error	Error	217	474	0	0	262	618	0	0	0	0
2	11	5	"HTA1"	"YDR225W"	7890	30890	100	18138	17196	3978	59	81	200	100	100	0	19363	18281	5174	168	239	685	100	100	0	0	0	0	0	0	0	0	0	0	0	0	0	0	0	0	0	0	0	0.942	0.946	0.943	0.970	1.209	0.909	0.954	0.000	0.000	0.000	0.000	0.000	0.000	0.000	0.000	0.000	0.000	0.000	0.000	0.000	0.000	80	518	37274	35250	-0.086	Error	Error	18079	19195	0	0	17137	18113	0	0	0	0
2	12	5	""	"YDR241W"	8100	30880	90	505	487	139	56	58	17	100	100	0	1476	1485	481	166	170	38	100	98	0	0	0	0	0	0	0	0	0	0	0	0	0	0	0	0	0	0	0	0.343	0.327	0.332	0.338	1.610	0.302	0.892	0.000	0.000	0.000	0.000	0.000	0.000	0.000	0.000	0.000	0.000	0.000	0.000	0.000	0.000	52	408	1759	1750	-1.545	Error	Error	449	1310	0	0	431	1319	0	0	0	0
2	13	5	""	"YDR539W"	8280	30880	90	934	896	235	56	74	114	100	98	0	2857	2811	977	168	263	544	96	92	0	0	0	0	0	0	0	0	0	0	0	0	0	0	0	0	0	0	0	0.327	0.318	0.327	0.342	1.478	0.284	0.909	0.000	0.000	0.000	0.000	0.000	0.000	0.000	0.000	0.000	0.000	0.000	0.000	0.000	0.000	52	409	3567	3483	-1.615	Error	Error	878	2689	0	0	840	2643	0	0	0	0
2	14	5	""	"YEL010W"	8500	30890	100	198	205	49	57	60	27	98	98	0	564	602	221	167	186	175	96	73	0	0	0	0	0	0	0	0	0	0	0	0	0	0	0	0	0	0	0	0.355	0.340	0.354	0.354	1.516	0.279	0.699	0.000	0.000	0.000	0.000	0.000	0.000	0.000	0.000	0.000	0.000	0.000	0.000	0.000	0.000	80	502	538	583	-1.493	Error	Error	141	397	0	0	148	435	0	0	0	0
2	15	5	""	"YEL025C"	8680	30890	100	2870	2923	748	57	59	13	100	100	0	3073	3093	693	168	172	32	100	100	0	0	0	0	0	0	0	0	0	0	0	0	0	0	0	0	0	0	0	0.968	0.980	0.998	0.976	1.263	0.984	0.920	0.000	0.000	0.000	0.000	0.000	0.000	0.000	0.000	0.000	0.000	0.000	0.000	0.000	0.000	80	503	5718	5791	-0.046	Error	Error	2813	2905	0	0	2866	2925	0	0	0	0
2	16	5	""	"YEL041W"	8900	30890	100	892	882	181	59	61	15	100	100	0	2522	2706	693	169	174	38	100	100	0	0	0	0	0	0	0	0	0	0	0	0	0	0	0	0	0	0	0	0.354	0.324	0.328	0.329	1.209	0.299	0.922	0.000	0.000	0.000	0.000	0.000	0.000	0.000	0.000	0.000	0.000	0.000	0.000	0.000	0.000	80	519	3186	3360	-1.498	Error	Error	833	2353	0	0	823	2537	0	0	0	0
2	17	5	""	"YEL057C"	9100	30890	100	995	1000	163	65	67	17	100	100	0	4746	4852	1179	179	184	44	100	100	0	0	0	0	0	0	0	0	0	0	0	0	0	0	0	0	0	0	0	0.204	0.200	0.200	0.203	1.199	0.182	0.907	0.000	0.000	0.000	0.000	0.000	0.000	0.000	0.000	0.000	0.000	0.000	0.000	0.000	0.000	80	499	5497	5608	-2.296	Error	Error	930	4567	0	0	935	4673	0	0	0	0
2	18	5	""	"YEL072W"	9290	30890	100	675	676	138	66	67	17	100	100	0	3196	3248	770	188	194	51	100	100	0	0	0	0	0	0	0	0	0	0	0	0	0	0	0	0	0	0	0	0.202	0.199	0.202	0.201	1.173	0.185	0.915	0.000	0.000	0.000	0.000	0.000	0.000	0.000	0.000	0.000	0.000	0.000	0.000	0.000	0.000	80	496	3617	3670	-2.304	Error	Error	609	3008	0	0	610	3060	0	0	0	0
2	19	5	""	"YDR541C"	9490	30890	100	1693	1689	408	66	68	18	100	100	0	1987	1995	412	188	194	51	100	100	0	0	0	0	0	0	0	0	0	0	0	0	0	0	0	0	0	0	0	0.904	0.898	0.891	0.891	1.293	0.898	0.905	0.000	0.000	0.000	0.000	0.000	0.000	0.000	0.000	0.000	0.000	0.000	0.000	0.000	0.000	80	505	3426	3430	-0.145	Error	Error	1627	1799	0	0	1623	1807	0	0	0	0
2	20	5	"UBC8"	"YEL012W"	9690	30890	100	1232	1226	267	69	72	23	100	100	0	4188	4314	1213	197	199	36	100	100	0	0	0	0	0	0	0	0	0	0	0	0	0	0	0	0	0	0	0	0.291	0.281	0.290	0.285	1.213	0.262	0.932	0.000	0.000	0.000	0.000	0.000	0.000	0.000	0.000	0.000	0.000	0.000	0.000	0.000	0.000	80	512	5154	5274	-1.779	Error	Error	1163	3991	0	0	1157	4117	0	0	0	0
2	21	5	"CUP5"	"YEL027W"	9890	30890	100	11410	10418	3020	70	73	25	100	100	0	15043	13747	4168	195	198	37	100	100	0	0	0	0	0	0	0	0	0	0	0	0	0	0	0	0	0	0	0	0.764	0.764	0.766	0.768	1.218	0.750	0.946	0.000	0.000	0.000	0.000	0.000	0.000	0.000	0.000	0.000	0.000	0.000	0.000	0.000	0.000	80	526	26188	23900	-0.389	Error	Error	11340	14848	0	0	10348	13552	0	0	0	0
2	1	6	""	"YEL043W"	5900	31080	100	745	718	155	60	62	16	100	100	0	945	921	210	169	171	41	100	100	0	0	0	0	0	0	0	0	0	0	0	0	0	0	0	0	0	0	0	0.883	0.875	0.904	0.886	1.317	0.838	0.902	0.000	0.000	0.000	0.000	0.000	0.000	0.000	0.000	0.000	0.000	0.000	0.000	0.000	0.000	80	520	1461	1410	-0.180	Error	Error	685	776	0	0	658	752	0	0	0	0
2	2	6	"SOM1"	"YEL059C-A"	6100	31080	100	2171	2079	458	65	69	25	100	100	0	5393	5128	1312	173	184	104	100	100	0	0	0	0	0	0	0	0	0	0	0	0	0	0	0	0	0	0	0	0.403	0.406	0.419	0.412	1.208	0.385	0.935	0.000	0.000	0.000	0.000	0.000	0.000	0.000	0.000	0.000	0.000	0.000	0.000	0.000	0.000	80	496	7326	6969	-1.310	Error	Error	2106	5220	0	0	2014	4955	0	0	0	0
2	3	6	""	"YEL074W"	6290	31080	100	2750	2907	824	64	71	27	100	100	0	5814	5873	1901	174	185	102	100	100	0	0	0	0	0	0	0	0	0	0	0	0	0	0	0	0	0	0	0	0.476	0.499	0.508	0.507	1.226	0.462	0.924	0.000	0.000	0.000	0.000	0.000	0.000	0.000	0.000	0.000	0.000	0.000	0.000	0.000	0.000	80	498	8326	8542	-1.070	Error	Error	2686	5640	0	0	2843	5699	0	0	0	0
2	4	6	""	"YDR543C"	6510	31100	140	238	228	110	63	71	39	83	69	0	456	477	270	171	180	62	77	66	0	0	0	0	0	0	0	0	0	0	0	0	0	0	0	0	0	0	0	0.614	0.539	0.559	0.612	2.212	0.454	0.634	0.000	0.000	0.000	0.000	0.000	0.000	0.000	0.000	0.000	0.000	0.000	0.000	0.000	0.000	156	807	460	471	-0.704	Error	Error	175	285	0	0	165	306	0	0	0	0
2	5	6	""	"YEL014C"	6710	31080	100	926	902	223	61	64	19	100	100	0	1681	1682	337	170	175	34	100	100	0	0	0	0	0	0	0	0	0	0	0	0	0	0	0	0	0	0	0	0.572	0.556	0.552	0.548	1.255	0.555	0.931	0.000	0.000	0.000	0.000	0.000	0.000	0.000	0.000	0.000	0.000	0.000	0.000	0.000	0.000	80	474	2376	2353	-0.805	Error	Error	865	1511	0	0	841	1512	0	0	0	0
2	6	6	""	"YEL029C"	6890	31080	100	3466	3288	994	61	63	18	100	100	0	3407	3383	937	170	173	32	100	100	0	0	0	0	0	0	0	0	0	0	0	0	0	0	0	0	0	0	0	1.052	1.004	0.999	0.992	1.192	0.992	0.931	0.000	0.000	0.000	0.000	0.000	0.000	0.000	0.000	0.000	0.000	0.000	0.000	0.000	0.000	80	496	6642	6440	0.073	Error	Error	3405	3237	0	0	3227	3213	0	0	0	0
2	7	6	""	"YEL045C"	7100	31080	100	855	838	181	58	60	17	100	100	0	1187	1164	228	163	168	39	100	100	0	0	0	0	0	0	0	0	0	0	0	0	0	0	0	0	0	0	0	0.778	0.779	0.780	0.780	1.246	0.778	0.919	0.000	0.000	0.000	0.000	0.000	0.000	0.000	0.000	0.000	0.000	0.000	0.000	0.000	0.000	80	513	1821	1781	-0.362	Error	Error	797	1024	0	0	780	1001	0	0	0	0
2	8	6	"PRB1"	"YEL060C"	7290	31080	100	546	545	143	57	58	16	100	100	0	1032	1027	263	164	169	32	100	100	0	0	0	0	0	0	0	0	0	0	0	0	0	0	0	0	0	0	0	0.563	0.565	0.567	0.573	1.251	0.551	0.918	0.000	0.000	0.000	0.000	0.000	0.000	0.000	0.000	0.000	0.000	0.000	0.000	0.000	0.000	80	498	1357	1351	-0.828	Error	Error	489	868	0	0	488	863	0	0	0	0
2	9	6	""	"YEL076C"	7490	31080	100	1445	1355	339	58	61	22	100	100	0	2963	2852	703	174	192	70	100	100	0	0	0	0	0	0	0	0	0	0	0	0	0	0	0	0	0	0	0	0.497	0.484	0.487	0.483	1.236	0.477	0.932	0.000	0.000	0.000	0.000	0.000	0.000	0.000	0.000	0.000	0.000	0.000	0.000	0.000	0.000	80	513	4176	3975	-1.008	Error	Error	1387	2789	0	0	1297	2678	0	0	0	0
2	10	6	"YRF1-1"	"YDR545W"	7700	31080	100	2090	2084	621	59	61	17	100	100	0	5358	5578	1819	179	203	76	100	100	0	0	0	0	0	0	0	0	0	0	0	0	0	0	0	0	0	0	0	0.392	0.375	0.379	0.379	1.228	0.360	0.942	0.000	0.000	0.000	0.000	0.000	0.000	0.000	0.000	0.000	0.000	0.000	0.000	0.000	0.000	80	520	7210	7424	-1.350	Error	Error	2031	5179	0	0	2025	5399	0	0	0	0
2	11	6	""	"YEL016C"	7900	31080	110	1319	1309	297	62	63	20	100	100	0	2155	2216	509	176	180	34	100	100	0	0	0	0	0	0	0	0	0	0	0	0	0	0	0	0	0	0	0	0.635	0.611	0.610	0.613	1.209	0.580	0.920	0.000	0.000	0.000	0.000	0.000	0.000	0.000	0.000	0.000	0.000	0.000	0.000	0.000	0.000	80	558	3236	3287	-0.655	Error	Error	1257	1979	0	0	1247	2040	0	0	0	0
2	12	6	"SPF1"	"YEL031W"	8090	31080	90	333	327	80	65	71	27	100	98	0	617	608	148	187	200	65	98	98	0	0	0	0	0	0	0	0	0	0	0	0	0	0	0	0	0	0	0	0.623	0.622	0.632	0.618	1.368	0.561	0.834	0.000	0.000	0.000	0.000	0.000	0.000	0.000	0.000	0.000	0.000	0.000	0.000	0.000	0.000	52	414	698	683	-0.682	Error	Error	268	430	0	0	262	421	0	0	0	0
2	13	6	""	"YEL047C"	8290	31080	100	2474	2446	483	69	88	55	100	100	0	3045	3050	762	186	218	102	100	100	0	0	0	0	0	0	0	0	0	0	0	0	0	0	0	0	0	0	0	0.841	0.830	0.820	0.844	1.219	0.772	0.913	0.000	0.000	0.000	0.000	0.000	0.000	0.000	0.000	0.000	0.000	0.000	0.000	0.000	0.000	80	528	5264	5241	-0.249	Error	Error	2405	2859	0	0	2377	2864	0	0	0	0
2	14	6	"NPR2"	"YEL062W"	8480	31080	90	1305	1292	199	67	84	59	100	100	0	2208	2199	400	183	209	107	100	100	0	0	0	0	0	0	0	0	0	0	0	0	0	0	0	0	0	0	0	0.611	0.608	0.616	0.612	1.224	0.575	0.922	0.000	0.000	0.000	0.000	0.000	0.000	0.000	0.000	0.000	0.000	0.000	0.000	0.000	0.000	52	409	3263	3241	-0.710	Error	Error	1238	2025	0	0	1225	2016	0	0	0	0
2	15	6	""	"YEL076W-C"	8690	31090	100	1261	1289	180	62	67	27	100	100	0	3378	3334	539	179	191	83	100	100	0	0	0	0	0	0	0	0	0	0	0	0	0	0	0	0	0	0	0	0.375	0.389	0.388	0.391	1.167	0.375	0.934	0.000	0.000	0.000	0.000	0.000	0.000	0.000	0.000	0.000	0.000	0.000	0.000	0.000	0.000	80	519	4398	4382	-1.416	Error	Error	1199	3199	0	0	1227	3155	0	0	0	0
2	16	6	"PES4"	"YFR023W"	8890	31090	100	262	259	56	68	72	25	100	100	0	1111	1126	272	180	190	49	100	100	0	0	0	0	0	0	0	0	0	0	0	0	0	0	0	0	0	0	0	0.208	0.202	0.202	0.203	1.397	0.190	0.819	0.000	0.000	0.000	0.000	0.000	0.000	0.000	0.000	0.000	0.000	0.000	0.000	0.000	0.000	80	506	1125	1137	-2.263	Error	Error	194	931	0	0	191	946	0	0	0	0
2	17	6	"RSC8"	"YFR037C"	9090	31090	100	3637	3557	736	77	99	83	100	100	0	5194	5173	1142	187	203	69	100	100	0	0	0	0	0	0	0	0	0	0	0	0	0	0	0	0	0	0	0	0.711	0.698	0.703	0.700	1.207	0.656	0.928	0.000	0.000	0.000	0.000	0.000	0.000	0.000	0.000	0.000	0.000	0.000	0.000	0.000	0.000	80	483	8567	8466	-0.492	Error	Error	3560	5007	0	0	3480	4986	0	0	0	0
2	18	6	"HXK1"	"YFR053C"	9290	31090	100	16209	15109	3452	69	117	156	100	100	0	6870	6767	1362	183	209	102	100	100	0	0	0	0	0	0	0	0	0	0	0	0	0	0	0	0	0	0	0	2.414	2.284	2.288	2.259	1.190	2.291	0.944	0.000	0.000	0.000	0.000	0.000	0.000	0.000	0.000	0.000	0.000	0.000	0.000	0.000	0.000	80	504	22827	21624	1.271	Error	Error	16140	6687	0	0	15040	6584	0	0	0	0
2	19	6	"ERG4"	"YGL012W"	9490	31090	100	14146	14129	2467	68	72	21	100	100	0	15790	15478	2862	183	192	44	100	100	0	0	0	0	0	0	0	0	0	0	0	0	0	0	0	0	0	0	0	0.902	0.919	0.934	0.921	1.163	0.890	0.940	0.000	0.000	0.000	0.000	0.000	0.000	0.000	0.000	0.000	0.000	0.000	0.000	0.000	0.000	80	504	29685	29356	-0.149	Error	Error	14078	15607	0	0	14061	15295	0	0	0	0
2	20	6	"SCW11"	"YGL028C"	9690	31090	100	6347	5934	1727	81	83	26	100	100	0	1245	1170	330	205	211	45	100	100	0	0	0	0	0	0	0	0	0	0	0	0	0	0	0	0	0	0	0	6.025	6.065	6.201	6.231	1.365	6.277	0.879	0.000	0.000	0.000	0.000	0.000	0.000	0.000	0.000	0.000	0.000	0.000	0.000	0.000	0.000	80	505	7306	6818	2.591	Error	Error	6266	1040	0	0	5853	965	0	0	0	0
2	21	6	"RNA15"	"YGL044C"	9890	31090	100	1614	1516	468	72	75	25	100	100	0	2756	2667	770	185	195	86	100	100	0	0	0	0	0	0	0	0	0	0	0	0	0	0	0	0	0	0	0	0.600	0.582	0.584	0.576	1.251	0.546	0.915	0.000	0.000	0.000	0.000	0.000	0.000	0.000	0.000	0.000	0.000	0.000	0.000	0.000	0.000	80	518	4113	3926	-0.738	Error	Error	1542	2571	0	0	1444	2482	0	0	0	0
2	1	7	""	"YFR024C-A"	5890	31270	90	706	741	243	73	81	52	100	100	0	972	1017	311	184	203	95	100	100	0	0	0	0	0	0	0	0	0	0	0	0	0	0	0	0	0	0	0	0.803	0.802	0.821	0.814	1.404	0.776	0.852	0.000	0.000	0.000	0.000	0.000	0.000	0.000	0.000	0.000	0.000	0.000	0.000	0.000	0.000	52	406	1421	1501	-0.316	Error	Error	633	788	0	0	668	833	0	0	0	0
2	2	7	""	"YFR039C"	6100	31280	110	2208	2134	427	66	75	47	100	100	0	4766	4608	939	182	197	86	100	100	0	0	0	0	0	0	0	0	0	0	0	0	0	0	0	0	0	0	0	0.467	0.467	0.468	0.468	1.214	0.455	0.938	0.000	0.000	0.000	0.000	0.000	0.000	0.000	0.000	0.000	0.000	0.000	0.000	0.000	0.000	80	584	6726	6494	-1.098	Error	Error	2142	4584	0	0	2068	4426	0	0	0	0
2	3	7	""	"YFR055W"	6300	31280	100	7323	7026	1613	67	75	43	100	100	0	5644	5330	1306	178	193	111	100	100	0	0	0	0	0	0	0	0	0	0	0	0	0	0	0	0	0	0	0	1.327	1.351	1.348	1.363	1.163	1.313	0.937	0.000	0.000	0.000	0.000	0.000	0.000	0.000	0.000	0.000	0.000	0.000	0.000	0.000	0.000	80	505	12722	12111	0.409	Error	Error	7256	5466	0	0	6959	5152	0	0	0	0
2	4	7	""	"YGL014W"	6500	31280	100	3110	3158	911	70	81	57	100	100	0	1901	1999	636	176	193	119	100	100	0	0	0	0	0	0	0	0	0	0	0	0	0	0	0	0	0	0	0	1.762	1.694	1.745	1.715	1.277	1.680	0.926	0.000	0.000	0.000	0.000	0.000	0.000	0.000	0.000	0.000	0.000	0.000	0.000	0.000	0.000	80	454	4765	4911	0.817	Error	Error	3040	1725	0	0	3088	1823	0	0	0	0
2	5	7	"RPL30"	"YGL030W"	6700	31280	100	16392	15983	3123	67	72	26	100	100	0	9903	9408	2233	176	181	39	100	100	0	0	0	0	0	0	0	0	0	0	0	0	0	0	0	0	0	0	0	1.678	1.724	1.711	1.758	1.209	1.702	0.935	0.000	0.000	0.000	0.000	0.000	0.000	0.000	0.000	0.000	0.000	0.000	0.000	0.000	0.000	80	513	26052	25148	0.747	Error	Error	16325	9727	0	0	15916	9232	0	0	0	0
2	6	7	""	"YGL046W"	6910	31280	100	638	674	290	68	75	31	100	100	0	1068	1201	542	178	187	49	100	100	0	0	0	0	0	0	0	0	0	0	0	0	0	0	0	0	0	0	0	0.640	0.592	0.577	0.599	1.414	0.561	0.884	0.000	0.000	0.000	0.000	0.000	0.000	0.000	0.000	0.000	0.000	0.000	0.000	0.000	0.000	80	498	1460	1629	-0.643	Error	Error	570	890	0	0	606	1023	0	0	0	0
2	7	7	""	"YFR026C"	7090	31280	100	812	800	138	69	81	40	100	100	0	1383	1349	300	185	207	80	100	100	0	0	0	0	0	0	0	0	0	0	0	0	0	0	0	0	0	0	0	0.620	0.628	0.643	0.642	1.241	0.598	0.922	0.000	0.000	0.000	0.000	0.000	0.000	0.000	0.000	0.000	0.000	0.000	0.000	0.000	0.000	80	496	1941	1895	-0.689	Error	Error	743	1198	0	0	731	1164	0	0	0	0
2	8	7	""	"YFR041C"	7300	31280	100	3629	3696	781	63	66	19	100	100	0	6199	6231	1488	176	182	54	100	100	0	0	0	0	0	0	0	0	0	0	0	0	0	0	0	0	0	0	0	0.592	0.600	0.603	0.606	1.168	0.566	0.933	0.000	0.000	0.000	0.000	0.000	0.000	0.000	0.000	0.000	0.000	0.000	0.000	0.000	0.000	80	505	9589	9688	-0.756	Error	Error	3566	6023	0	0	3633	6055	0	0	0	0
2	9	7	""	"YFR057W"	7490	31280	100	209	294	177	60	60	15	100	100	0	618	883	608	172	183	60	98	96	0	0	0	0	0	0	0	0	0	0	0	0	0	0	0	0	0	0	0	0.334	0.329	0.332	0.348	1.550	0.296	0.878	0.000	0.000	0.000	0.000	0.000	0.000	0.000	0.000	0.000	0.000	0.000	0.000	0.000	0.000	80	505	595	945	-1.582	Error	Error	149	446	0	0	234	711	0	0	0	0
2	10	7	"KAP122"	"YGL016W"	7700	31280	100	2844	2840	598	60	62	16	100	100	0	2568	2537	551	187	205	79	100	100	0	0	0	0	0	0	0	0	0	0	0	0	0	0	0	0	0	0	0	1.169	1.183	1.195	1.202	1.271	1.151	0.927	0.000	0.000	0.000	0.000	0.000	0.000	0.000	0.000	0.000	0.000	0.000	0.000	0.000	0.000	80	520	5165	5130	0.226	Error	Error	2784	2381	0	0	2780	2350	0	0	0	0
2	11	7	"AGA2"	"YGL032C"	7910	31280	110	303	300	69	63	66	25	100	100	0	8106	7799	2473	183	191	60	100	100	0	0	0	0	0	0	0	0	0	0	0	0	0	0	0	0	0	0	0	0.030	0.031	0.032	0.032	1.372	0.028	0.850	0.000	0.000	0.000	0.000	0.000	0.000	0.000	0.000	0.000	0.000	0.000	0.000	0.000	0.000	80	577	8163	7853	-5.045	Error	Error	240	7923	0	0	237	7616	0	0	0	0
2	12	7	"RPT6"	"YGL048C"	8100	31280	110	7480	7577	1643	67	77	39	100	100	0	9776	9592	2465	192	211	81	100	100	0	0	0	0	0	0	0	0	0	0	0	0	0	0	0	0	0	0	0	0.773	0.799	0.795	0.809	1.199	0.757	0.934	0.000	0.000	0.000	0.000	0.000	0.000	0.000	0.000	0.000	0.000	0.000	0.000	0.000	0.000	80	567	16997	16910	-0.371	Error	Error	7413	9584	0	0	7510	9400	0	0	0	0
2	13	7	"CDC14"	"YFR028C"	8300	31290	110	2208	2212	424	75	102	76	100	100	0	3484	3419	702	202	239	114	100	100	0	0	0	0	0	0	0	0	0	0	0	0	0	0	0	0	0	0	0	0.650	0.664	0.663	0.665	1.169	0.639	0.936	0.000	0.000	0.000	0.000	0.000	0.000	0.000	0.000	0.000	0.000	0.000	0.000	0.000	0.000	80	557	5415	5354	-0.622	Error	Error	2133	3282	0	0	2137	3217	0	0	0	0
2	14	7	""	"YFR043C"	8490	31290	110	1996	2097	464	78	108	90	100	100	0	4264	4325	931	200	234	108	100	100	0	0	0	0	0	0	0	0	0	0	0	0	0	0	0	0	0	0	0	0.472	0.489	0.492	0.488	1.185	0.468	0.925	0.000	0.000	0.000	0.000	0.000	0.000	0.000	0.000	0.000	0.000	0.000	0.000	0.000	0.000	80	564	5982	6144	-1.083	Error	Error	1918	4064	0	0	2019	4125	0	0	0	0
2	15	7	"ERP6"	"YGL002W"	8690	31290	100	2479	2551	485	72	78	29	100	100	0	2511	2634	585	191	200	51	100	100	0	0	0	0	0	0	0	0	0	0	0	0	0	0	0	0	0	0	0	1.038	1.015	1.029	1.024	1.176	0.990	0.915	0.000	0.000	0.000	0.000	0.000	0.000	0.000	0.000	0.000	0.000	0.000	0.000	0.000	0.000	80	512	4727	4922	0.053	Error	Error	2407	2320	0	0	2479	2443	0	0	0	0
2	16	7	"JAC1"	"YGL018C"	8900	31290	100	719	739	156	74	80	29	100	100	0	1312	1336	302	192	202	53	100	100	0	0	0	0	0	0	0	0	0	0	0	0	0	0	0	0	0	0	0	0.576	0.581	0.590	0.586	1.211	0.541	0.906	0.000	0.000	0.000	0.000	0.000	0.000	0.000	0.000	0.000	0.000	0.000	0.000	0.000	0.000	80	493	1765	1809	-0.796	Error	Error	645	1120	0	0	665	1144	0	0	0	0
2	17	7	""	"YGL034C"	9090	31280	120	329	352	201	86	128	148	66	40	0	571	677	425	199	224	104	85	67	0	0	0	0	0	0	0	0	0	0	0	0	0	0	0	0	0	0	0	0.653	0.556	0.620	0.568	1.827	0.480	0.751	0.000	0.000	0.000	0.000	0.000	0.000	0.000	0.000	0.000	0.000	0.000	0.000	0.000	0.000	120	621	615	744	-0.614	Error	Error	243	372	0	0	266	478	0	0	0	0
2	18	7	""	"YGL050W"	9290	31290	100	1750	1767	306	83	145	177	100	100	0	2810	2931	648	206	236	118	100	100	0	0	0	0	0	0	0	0	0	0	0	0	0	0	0	0	0	0	0	0.640	0.618	0.614	0.625	1.173	0.567	0.896	0.000	0.000	0.000	0.000	0.000	0.000	0.000	0.000	0.000	0.000	0.000	0.000	0.000	0.000	80	494	4271	4409	-0.643	Error	Error	1667	2604	0	0	1684	2725	0	0	0	0
2	19	7	"RPL11B"	"YGR085C"	9490	31290	100	14844	15018	3694	76	84	35	100	100	0	7943	8137	2261	196	205	54	100	100	0	0	0	0	0	0	0	0	0	0	0	0	0	0	0	0	0	0	0	1.906	1.882	1.898	1.898	1.223	1.896	0.924	0.000	0.000	0.000	0.000	0.000	0.000	0.000	0.000	0.000	0.000	0.000	0.000	0.000	0.000	80	512	22515	22883	0.931	Error	Error	14768	7747	0	0	14942	7941	0	0	0	0
2	20	7	""	"YGR101W"	9700	31290	100	1944	1852	305	78	82	29	100	100	0	5100	4987	832	197	203	44	100	100	0	0	0	0	0	0	0	0	0	0	0	0	0	0	0	0	0	0	0	0.381	0.370	0.371	0.370	1.198	0.354	0.934	0.000	0.000	0.000	0.000	0.000	0.000	0.000	0.000	0.000	0.000	0.000	0.000	0.000	0.000	80	506	6769	6564	-1.394	Error	Error	1866	4903	0	0	1774	4790	0	0	0	0
2	21	7	""	"YGR117C"	9890	31290	100	1548	1553	300	66	70	20	100	100	0	2691	2644	541	177	182	36	100	100	0	0	0	0	0	0	0	0	0	0	0	0	0	0	0	0	0	0	0	0.589	0.603	0.608	0.606	1.186	0.566	0.901	0.000	0.000	0.000	0.000	0.000	0.000	0.000	0.000	0.000	0.000	0.000	0.000	0.000	0.000	80	512	3996	3954	-0.762	Error	Error	1482	2514	0	0	1487	2467	0	0	0	0
2	1	8	"PEX4"	"YGR133W"	5890	31480	100	857	872	148	58	61	18	100	100	0	1308	1306	244	170	178	51	100	100	0	0	0	0	0	0	0	0	0	0	0	0	0	0	0	0	0	0	0	0.702	0.717	0.695	0.724	1.253	0.686	0.915	0.000	0.000	0.000	0.000	0.000	0.000	0.000	0.000	0.000	0.000	0.000	0.000	0.000	0.000	80	533	1937	1950	-0.510	Error	Error	799	1138	0	0	814	1136	0	0	0	0
2	2	8	""	"YGR149W"	6100	31480	100	1424	1452	207	58	60	23	100	100	0	3559	3579	609	175	183	72	100	100	0	0	0	0	0	0	0	0	0	0	0	0	0	0	0	0	0	0	0	0.404	0.410	0.404	0.412	1.146	0.396	0.934	0.000	0.000	0.000	0.000	0.000	0.000	0.000	0.000	0.000	0.000	0.000	0.000	0.000	0.000	80	512	4750	4798	-1.309	Error	Error	1366	3384	0	0	1394	3404	0	0	0	0
2	3	8	""	"YGR165W"	6300	31480	100	6142	5849	1329	58	59	14	100	100	0	7872	7685	1968	168	173	59	100	100	0	0	0	0	0	0	0	0	0	0	0	0	0	0	0	0	0	0	0	0.790	0.770	0.762	0.778	1.206	0.739	0.943	0.000	0.000	0.000	0.000	0.000	0.000	0.000	0.000	0.000	0.000	0.000	0.000	0.000	0.000	80	504	13788	13308	-0.341	Error	Error	6084	7704	0	0	5791	7517	0	0	0	0
2	4	8	"PDC6"	"YGR087C"	6500	31480	100	7826	7484	1336	61	63	16	100	100	0	4691	4664	807	167	172	61	100	100	0	0	0	0	0	0	0	0	0	0	0	0	0	0	0	0	0	0	0	1.716	1.651	1.672	1.651	1.150	1.632	0.955	0.000	0.000	0.000	0.000	0.000	0.000	0.000	0.000	0.000	0.000	0.000	0.000	0.000	0.000	80	505	12289	11920	0.779	Error	Error	7765	4524	0	0	7423	4497	0	0	0	0
2	5	8	""	"YGR103W"	6700	31480	100	8933	8873	1134	66	69	20	100	100	0	5078	4991	754	175	177	32	100	100	0	0	0	0	0	0	0	0	0	0	0	0	0	0	0	0	0	0	0	1.808	1.829	1.822	1.839	1.164	1.826	0.947	0.000	0.000	0.000	0.000	0.000	0.000	0.000	0.000	0.000	0.000	0.000	0.000	0.000	0.000	80	496	13770	13623	0.855	Error	Error	8867	4903	0	0	8807	4816	0	0	0	0
2	6	8	"NUP57"	"YGR119C"	6890	31480	100	4679	4642	581	65	70	21	100	100	0	5209	5138	781	177	181	36	100	100	0	0	0	0	0	0	0	0	0	0	0	0	0	0	0	0	0	0	0	0.917	0.923	0.928	0.927	1.123	0.893	0.933	0.000	0.000	0.000	0.000	0.000	0.000	0.000	0.000	0.000	0.000	0.000	0.000	0.000	0.000	80	507	9646	9538	-0.125	Error	Error	4614	5032	0	0	4577	4961	0	0	0	0
2	7	8	"PRE9"	"YGR135W"	7100	31480	100	7153	7104	2069	76	84	38	100	100	0	11735	11387	3857	192	214	98	100	100	0	0	0	0	0	0	0	0	0	0	0	0	0	0	0	0	0	0	0	0.613	0.628	0.621	0.644	1.282	0.589	0.939	0.000	0.000	0.000	0.000	0.000	0.000	0.000	0.000	0.000	0.000	0.000	0.000	0.000	0.000	80	513	18620	18223	-0.706	Error	Error	7077	11543	0	0	7028	11195	0	0	0	0
2	8	8	""	"YGR151C"	7300	31480	100	2521	2479	415	73	77	25	100	100	0	4440	4307	875	192	204	89	100	100	0	0	0	0	0	0	0	0	0	0	0	0	0	0	0	0	0	0	0	0.576	0.585	0.578	0.591	1.165	0.560	0.931	0.000	0.000	0.000	0.000	0.000	0.000	0.000	0.000	0.000	0.000	0.000	0.000	0.000	0.000	80	504	6696	6521	-0.795	Error	Error	2448	4248	0	0	2406	4115	0	0	0	0
2	9	8	"CLC1"	"YGR167W"	7500	31480	100	7459	7428	968	66	69	22	100	100	0	7696	7636	1197	183	190	53	100	100	0	0	0	0	0	0	0	0	0	0	0	0	0	0	0	0	0	0	0	0.984	0.988	0.990	0.992	1.128	0.966	0.943	0.000	0.000	0.000	0.000	0.000	0.000	0.000	0.000	0.000	0.000	0.000	0.000	0.000	0.000	80	505	14906	14815	-0.023	Error	Error	7393	7513	0	0	7362	7453	0	0	0	0
2	10	8	""	"YGR089W"	7700	31480	110	1078	1593	1280	59	60	16	100	100	0	1223	1561	1111	171	173	30	100	100	0	0	0	0	0	0	0	0	0	0	0	0	0	0	0	0	0	0	0	0.969	1.104	1.132	1.097	1.578	1.141	0.889	0.000	0.000	0.000	0.000	0.000	0.000	0.000	0.000	0.000	0.000	0.000	0.000	0.000	0.000	80	558	2071	2924	-0.046	Error	Error	1019	1052	0	0	1534	1390	0	0	0	0
2	11	8	"VMA21"	"YGR105W"	7880	31480	90	720	695	157	61	67	48	100	100	0	1003	982	268	169	181	78	98	98	0	0	0	0	0	0	0	0	0	0	0	0	0	0	0	0	0	0	0	0.790	0.780	0.829	0.813	1.556	0.742	0.893	0.000	0.000	0.000	0.000	0.000	0.000	0.000	0.000	0.000	0.000	0.000	0.000	0.000	0.000	52	406	1493	1447	-0.340	Error	Error	659	834	0	0	634	813	0	0	0	0
2	12	8	"MEP1"	"YGR121C"	8090	31480	100	2456	2276	565	60	68	58	100	100	0	2834	2746	603	176	184	69	100	100	0	0	0	0	0	0	0	0	0	0	0	0	0	0	0	0	0	0	0	0.901	0.862	0.878	0.848	1.230	0.866	0.951	0.000	0.000	0.000	0.000	0.000	0.000	0.000	0.000	0.000	0.000	0.000	0.000	0.000	0.000	80	535	5054	4786	-0.150	Error	Error	2396	2658	0	0	2216	2570	0	0	0	0
2	13	8	""	"YGR137W"	8300	31480	100	2392	2309	460	59	60	15	100	100	0	5541	5218	1109	172	175	34	100	100	0	0	0	0	0	0	0	0	0	0	0	0	0	0	0	0	0	0	0	0.435	0.446	0.452	0.447	1.153	0.433	0.952	0.000	0.000	0.000	0.000	0.000	0.000	0.000	0.000	0.000	0.000	0.000	0.000	0.000	0.000	80	520	7702	7296	-1.202	Error	Error	2333	5369	0	0	2250	5046	0	0	0	0
2	14	8	""	"YGR153W"	8510	31480	100	656	647	132	61	63	17	100	100	0	3502	3415	777	177	179	33	100	100	0	0	0	0	0	0	0	0	0	0	0	0	0	0	0	0	0	0	0	0.179	0.181	0.183	0.182	1.295	0.169	0.919	0.000	0.000	0.000	0.000	0.000	0.000	0.000	0.000	0.000	0.000	0.000	0.000	0.000	0.000	80	495	3920	3824	-2.482	Error	Error	595	3325	0	0	586	3238	0	0	0	0
2	15	8	""	"YGR169C"	8690	31490	110	794	756	231	62	65	18	100	100	0	1117	1104	322	179	184	55	97	97	0	0	0	0	0	0	0	0	0	0	0	0	0	0	0	0	0	0	0	0.780	0.750	0.745	0.762	1.425	0.739	0.917	0.000	0.000	0.000	0.000	0.000	0.000	0.000	0.000	0.000	0.000	0.000	0.000	0.000	0.000	80	536	1670	1619	-0.358	Error	Error	732	938	0	0	694	925	0	0	0	0
2	16	8	"PRP31"	"YGR091W"	8880	31490	100	816	865	233	63	66	20	100	100	0	1258	1334	354	181	189	58	100	100	0	0	0	0	0	0	0	0	0	0	0	0	0	0	0	0	0	0	0	0.699	0.696	0.700	0.699	1.239	0.659	0.891	0.000	0.000	0.000	0.000	0.000	0.000	0.000	0.000	0.000	0.000	0.000	0.000	0.000	0.000	80	508	1830	1955	-0.516	Error	Error	753	1077	0	0	802	1153	0	0	0	0
2	17	8	""	"YGR107W"	9090	31490	100	229	227	42	65	67	17	100	100	0	574	562	125	180	184	35	100	100	0	0	0	0	0	0	0	0	0	0	0	0	0	0	0	0	0	0	0	0.416	0.424	0.419	0.437	1.491	0.369	0.809	0.000	0.000	0.000	0.000	0.000	0.000	0.000	0.000	0.000	0.000	0.000	0.000	0.000	0.000	80	513	558	544	-1.264	Error	Error	164	394	0	0	162	382	0	0	0	0
2	18	8	"PPT1"	"YGR123C"	9290	31490	100	3830	3918	585	70	78	39	100	100	0	2784	2919	602	192	203	58	100	100	0	0	0	0	0	0	0	0	0	0	0	0	0	0	0	0	0	0	0	1.451	1.411	1.454	1.429	1.169	1.368	0.902	0.000	0.000	0.000	0.000	0.000	0.000	0.000	0.000	0.000	0.000	0.000	0.000	0.000	0.000	80	505	6352	6575	0.537	Error	Error	3760	2592	0	0	3848	2727	0	0	0	0
2	19	8	""	"YGR139W"	9490	31490	100	552	545	114	71	82	43	100	100	0	882	881	302	194	208	75	98	97	0	0	0	0	0	0	0	0	0	0	0	0	0	0	0	0	0	0	0	0.699	0.690	0.701	0.710	1.272	0.599	0.844	0.000	0.000	0.000	0.000	0.000	0.000	0.000	0.000	0.000	0.000	0.000	0.000	0.000	0.000	80	505	1169	1161	-0.516	Error	Error	481	688	0	0	474	687	0	0	0	0
2	20	8	"CYS4"	"YGR155W"	9690	31490	100	11436	11353	1605	69	83	118	100	100	0	13949	13887	2719	186	241	615	100	100	0	0	0	0	0	0	0	0	0	0	0	0	0	0	0	0	0	0	0	0.826	0.824	0.830	0.832	1.150	0.789	0.925	0.000	0.000	0.000	0.000	0.000	0.000	0.000	0.000	0.000	0.000	0.000	0.000	0.000	0.000	80	488	25130	24985	-0.276	Error	Error	11367	13763	0	0	11284	13701	0	0	0	0
2	21	8	"MSM1"	"YGR171C"	9870	31490	100	1472	1495	220	64	75	114	100	100	0	2124	2224	420	178	230	601	100	98	0	0	0	0	0	0	0	0	0	0	0	0	0	0	0	0	0	0	0	0.724	0.699	0.700	0.706	1.190	0.677	0.901	0.000	0.000	0.000	0.000	0.000	0.000	0.000	0.000	0.000	0.000	0.000	0.000	0.000	0.000	80	511	3354	3477	-0.467	Error	Error	1408	1946	0	0	1431	2046	0	0	0	0
2	1	9	"SET1"	"YHR119W"	5900	31680	100	3574	3575	1491	53	55	13	100	100	0	4208	4173	1859	162	164	31	100	100	0	0	0	0	0	0	0	0	0	0	0	0	0	0	0	0	0	0	0	0.870	0.878	0.882	0.912	1.400	0.851	0.927	0.000	0.000	0.000	0.000	0.000	0.000	0.000	0.000	0.000	0.000	0.000	0.000	0.000	0.000	80	519	7567	7533	-0.201	Error	Error	3521	4046	0	0	3522	4011	0	0	0	0
2	2	9	"YCK1"	"YHR135C"	6100	31680	100	920	956	345	54	56	22	100	100	0	1825	1875	676	162	165	31	100	100	0	0	0	0	0	0	0	0	0	0	0	0	0	0	0	0	0	0	0	0.521	0.527	0.536	0.530	1.330	0.511	0.921	0.000	0.000	0.000	0.000	0.000	0.000	0.000	0.000	0.000	0.000	0.000	0.000	0.000	0.000	80	513	2529	2615	-0.941	Error	Error	866	1663	0	0	902	1713	0	0	0	0
2	3	9	""	"YHR149C"	6300	31680	100	1617	1590	423	53	54	11	100	100	0	3192	3019	866	160	163	29	100	100	0	0	0	0	0	0	0	0	0	0	0	0	0	0	0	0	0	0	0	0.516	0.538	0.543	0.544	1.312	0.522	0.926	0.000	0.000	0.000	0.000	0.000	0.000	0.000	0.000	0.000	0.000	0.000	0.000	0.000	0.000	80	505	4596	4396	-0.955	Error	Error	1564	3032	0	0	1537	2859	0	0	0	0
2	4	9	"PRP8"	"YHR165C"	6490	31670	90	1725	1695	485	57	82	112	100	100	0	1528	1547	442	171	200	142	100	100	0	0	0	0	0	0	0	0	0	0	0	0	0	0	0	0	0	0	0	1.229	1.190	1.232	1.203	1.368	1.182	0.897	0.000	0.000	0.000	0.000	0.000	0.000	0.000	0.000	0.000	0.000	0.000	0.000	0.000	0.000	52	408	3025	3014	0.298	Error	Error	1668	1357	0	0	1638	1376	0	0	0	0
2	5	9	""	"YHR181W"	6700	31680	100	807	799	248	58	73	84	100	100	0	2909	2833	926	171	185	88	100	100	0	0	0	0	0	0	0	0	0	0	0	0	0	0	0	0	0	0	0	0.274	0.278	0.280	0.282	1.337	0.262	0.910	0.000	0.000	0.000	0.000	0.000	0.000	0.000	0.000	0.000	0.000	0.000	0.000	0.000	0.000	80	519	3487	3403	-1.870	Error	Error	749	2738	0	0	741	2662	0	0	0	0
2	6	9	""	"YHR197W"	6900	31680	100	796	789	200	58	60	15	100	100	0	1262	1224	351	171	174	32	100	100	0	0	0	0	0	0	0	0	0	0	0	0	0	0	0	0	0	0	0	0.676	0.694	0.700	0.720	1.369	0.660	0.905	0.000	0.000	0.000	0.000	0.000	0.000	0.000	0.000	0.000	0.000	0.000	0.000	0.000	0.000	80	513	1829	1784	-0.564	Error	Error	738	1091	0	0	731	1053	0	0	0	0
2	7	9	""	"YHR121W"	7100	31680	100	3464	3317	983	74	77	26	100	100	0	5308	5058	1626	191	201	90	100	100	0	0	0	0	0	0	0	0	0	0	0	0	0	0	0	0	0	0	0	0.662	0.666	0.650	0.676	1.255	0.621	0.923	0.000	0.000	0.000	0.000	0.000	0.000	0.000	0.000	0.000	0.000	0.000	0.000	0.000	0.000	80	504	8507	8110	-0.594	Error	Error	3390	5117	0	0	3243	4867	0	0	0	0
2	8	9	"ARO9"	"YHR137W"	7300	31680	100	1308	1259	355	75	80	26	100	100	0	5370	5172	1898	192	203	89	100	100	0	0	0	0	0	0	0	0	0	0	0	0	0	0	0	0	0	0	0	0.238	0.238	0.238	0.247	1.356	0.216	0.900	0.000	0.000	0.000	0.000	0.000	0.000	0.000	0.000	0.000	0.000	0.000	0.000	0.000	0.000	80	512	6411	6164	-2.070	Error	Error	1233	5178	0	0	1184	4980	0	0	0	0
2	9	9	""	"YHR151C"	7500	31680	100	521	511	124	65	67	17	100	100	0	1029	1027	287	182	186	39	100	100	0	0	0	0	0	0	0	0	0	0	0	0	0	0	0	0	0	0	0	0.538	0.528	0.528	0.540	1.347	0.508	0.888	0.000	0.000	0.000	0.000	0.000	0.000	0.000	0.000	0.000	0.000	0.000	0.000	0.000	0.000	80	505	1303	1291	-0.893	Error	Error	456	847	0	0	446	845	0	0	0	0
2	10	9	""	"YHR167W"	7700	31680	100	917	983	504	62	66	21	100	100	0	1459	1561	806	181	190	47	100	100	0	0	0	0	0	0	0	0	0	0	0	0	0	0	0	0	0	0	0	0.669	0.667	0.656	0.712	1.569	0.623	0.851	0.000	0.000	0.000	0.000	0.000	0.000	0.000	0.000	0.000	0.000	0.000	0.000	0.000	0.000	80	497	2133	2301	-0.580	Error	Error	855	1278	0	0	921	1380	0	0	0	0
2	11	9	"GND1"	"YHR183W"	7880	31680	90	1364	1510	778	60	64	30	98	98	0	781	927	505	175	183	44	98	96	0	0	0	0	0	0	0	0	0	0	0	0	0	0	0	0	0	0	0	2.152	1.928	2.104	2.046	1.567	1.844	0.837	0.000	0.000	0.000	0.000	0.000	0.000	0.000	0.000	0.000	0.000	0.000	0.000	0.000	0.000	52	406	1910	2202	1.106	Error	Error	1304	606	0	0	1450	752	0	0	0	0
2	12	9	""	"YHR199C"	8100	31680	90	269	291	92	64	65	18	100	98	0	671	716	308	180	185	38	98	96	0	0	0	0	0	0	0	0	0	0	0	0	0	0	0	0	0	0	0	0.418	0.424	0.402	0.468	1.723	0.355	0.822	0.000	0.000	0.000	0.000	0.000	0.000	0.000	0.000	0.000	0.000	0.000	0.000	0.000	0.000	52	414	696	763	-1.260	Error	Error	205	491	0	0	227	536	0	0	0	0
2	13	9	"EPT1"	"YHR123W"	8290	31690	100	2177	2203	848	59	61	21	100	100	0	3878	3799	1265	172	177	41	100	100	0	0	0	0	0	0	0	0	0	0	0	0	0	0	0	0	0	0	0	0.572	0.591	0.576	0.590	1.256	0.587	0.927	0.000	0.000	0.000	0.000	0.000	0.000	0.000	0.000	0.000	0.000	0.000	0.000	0.000	0.000	80	521	5824	5771	-0.807	Error	Error	2118	3706	0	0	2144	3627	0	0	0	0
2	14	9	"SPS100"	"YHR139C"	8500	31690	100	2136	2077	635	59	61	18	100	100	0	2397	2381	712	174	178	34	100	100	0	0	0	0	0	0	0	0	0	0	0	0	0	0	0	0	0	0	0	0.934	0.914	0.941	0.913	1.293	0.906	0.922	0.000	0.000	0.000	0.000	0.000	0.000	0.000	0.000	0.000	0.000	0.000	0.000	0.000	0.000	80	504	4300	4225	-0.098	Error	Error	2077	2223	0	0	2018	2207	0	0	0	0
2	15	9	"SPO16"	"YHR153C"	8680	31690	100	2119	1956	668	62	72	47	100	100	0	3596	3429	1404	184	197	72	100	100	0	0	0	0	0	0	0	0	0	0	0	0	0	0	0	0	0	0	0	0.603	0.584	0.584	0.608	1.272	0.543	0.934	0.000	0.000	0.000	0.000	0.000	0.000	0.000	0.000	0.000	0.000	0.000	0.000	0.000	0.000	80	502	5469	5139	-0.730	Error	Error	2057	3412	0	0	1894	3245	0	0	0	0
2	16	9	"DBP8"	"YHR169W"	8900	31690	100	1694	1728	598	61	64	17	100	100	0	2610	2631	879	186	199	63	100	98	0	0	0	0	0	0	0	0	0	0	0	0	0	0	0	0	0	0	0	0.674	0.682	0.707	0.691	1.392	0.669	0.918	0.000	0.000	0.000	0.000	0.000	0.000	0.000	0.000	0.000	0.000	0.000	0.000	0.000	0.000	80	522	4057	4112	-0.570	Error	Error	1633	2424	0	0	1667	2445	0	0	0	0
2	17	9	"ADY1"	"YHR185C"	9100	31690	100	552	568	166	62	65	18	100	100	0	1100	1106	436	183	186	35	100	100	0	0	0	0	0	0	0	0	0	0	0	0	0	0	0	0	0	0	0	0.534	0.548	0.587	0.588	1.407	0.489	0.868	0.000	0.000	0.000	0.000	0.000	0.000	0.000	0.000	0.000	0.000	0.000	0.000	0.000	0.000	80	505	1407	1429	-0.904	Error	Error	490	917	0	0	506	923	0	0	0	0
2	18	9	"PPX1"	"YHR201C"	9300	31690	100	1226	1256	399	66	68	18	100	100	0	2677	2713	918	185	188	36	100	100	0	0	0	0	0	0	0	0	0	0	0	0	0	0	0	0	0	0	0	0.465	0.471	0.479	0.479	1.286	0.452	0.929	0.000	0.000	0.000	0.000	0.000	0.000	0.000	0.000	0.000	0.000	0.000	0.000	0.000	0.000	80	506	3652	3718	-1.103	Error	Error	1160	2492	0	0	1190	2528	0	0	0	0
2	19	9	""	"YHR125W"	9500	31690	100	2235	2266	395	69	79	41	100	100	0	1317	1357	270	189	201	64	100	100	0	0	0	0	0	0	0	0	0	0	0	0	0	0	0	0	0	0	0	1.920	1.881	1.884	1.896	1.234	1.873	0.918	0.000	0.000	0.000	0.000	0.000	0.000	0.000	0.000	0.000	0.000	0.000	0.000	0.000	0.000	80	505	3294	3365	0.941	Error	Error	2166	1128	0	0	2197	1168	0	0	0	0
2	20	9	""	"YHR140W"	9700	31690	100	5456	5283	974	64	71	38	100	100	0	4186	4088	827	180	191	70	100	100	0	0	0	0	0	0	0	0	0	0	0	0	0	0	0	0	0	0	0	1.346	1.335	1.369	1.344	1.178	1.319	0.951	0.000	0.000	0.000	0.000	0.000	0.000	0.000	0.000	0.000	0.000	0.000	0.000	0.000	0.000	80	470	9398	9127	0.429	Error	Error	5392	4006	0	0	5219	3908	0	0	0	0
2	21	9	""	"YHR155W"	9890	31690	90	1737	1733	270	64	73	74	100	100	0	1895	1888	340	178	197	132	100	100	0	0	0	0	0	0	0	0	0	0	0	0	0	0	0	0	0	0	0	0.974	0.976	1.012	0.984	1.238	0.946	0.913	0.000	0.000	0.000	0.000	0.000	0.000	0.000	0.000	0.000	0.000	0.000	0.000	0.000	0.000	52	414	3390	3379	-0.037	Error	Error	1673	1717	0	0	1669	1710	0	0	0	0
2	1	10	"APG7"	"YHR171W"	5900	31880	100	2135	2070	674	53	54	12	100	100	0	2126	2072	660	159	162	27	100	100	0	0	0	0	0	0	0	0	0	0	0	0	0	0	0	0	0	0	0	1.058	1.054	1.057	1.074	1.321	1.046	0.936	0.000	0.000	0.000	0.000	0.000	0.000	0.000	0.000	0.000	0.000	0.000	0.000	0.000	0.000	80	532	4049	3930	0.082	Error	Error	2082	1967	0	0	2017	1913	0	0	0	0
2	2	10	"IKI1"	"YHR187W"	6120	31880	90	328	378	171	55	57	16	100	100	0	630	791	459	161	167	38	100	100	0	0	0	0	0	0	0	0	0	0	0	0	0	0	0	0	0	0	0	0.582	0.513	0.577	0.543	1.634	0.431	0.781	0.000	0.000	0.000	0.000	0.000	0.000	0.000	0.000	0.000	0.000	0.000	0.000	0.000	0.000	52	406	742	953	-0.781	Error	Error	273	469	0	0	323	630	0	0	0	0
2	3	10	"RPS4B"	"YHR203C"	6300	31880	100	1123	1102	413	52	53	12	100	100	0	1572	1406	531	159	160	30	100	100	0	0	0	0	0	0	0	0	0	0	0	0	0	0	0	0	0	0	0	0.758	0.842	0.872	0.875	1.411	0.821	0.926	0.000	0.000	0.000	0.000	0.000	0.000	0.000	0.000	0.000	0.000	0.000	0.000	0.000	0.000	80	496	2484	2297	-0.400	Error	Error	1071	1413	0	0	1050	1247	0	0	0	0
2	4	10	"YHC3"	"YJL059W"	6490	31880	90	1286	1343	418	54	80	168	100	100	0	2558	2571	800	165	232	410	100	100	0	0	0	0	0	0	0	0	0	0	0	0	0	0	0	0	0	0	0	0.515	0.536	0.534	0.537	1.167	0.517	0.942	0.000	0.000	0.000	0.000	0.000	0.000	0.000	0.000	0.000	0.000	0.000	0.000	0.000	0.000	52	414	3625	3695	-0.958	Error	Error	1232	2393	0	0	1289	2406	0	0	0	0
2	5	10	""	"YJL075C"	6710	31880	100	1981	2012	277	62	78	59	100	100	0	1942	1989	372	170	193	130	100	100	0	0	0	0	0	0	0	0	0	0	0	0	0	0	0	0	0	0	0	1.083	1.072	1.090	1.086	1.183	1.034	0.934	0.000	0.000	0.000	0.000	0.000	0.000	0.000	0.000	0.000	0.000	0.000	0.000	0.000	0.000	80	511	3691	3769	0.115	Error	Error	1919	1772	0	0	1950	1819	0	0	0	0
2	6	10	""	"YJL091C"	6890	31880	90	1208	1172	260	61	83	115	100	100	0	2604	2573	763	171	238	345	100	100	0	0	0	0	0	0	0	0	0	0	0	0	0	0	0	0	0	0	0	0.471	0.463	0.472	0.474	1.232	0.419	0.939	0.000	0.000	0.000	0.000	0.000	0.000	0.000	0.000	0.000	0.000	0.000	0.000	0.000	0.000	52	406	3580	3513	-1.085	Error	Error	1147	2433	0	0	1111	2402	0	0	0	0
2	7	10	""	"YJL107C"	7100	31880	100	397	409	93	62	77	97	100	97	0	699	755	203	176	222	281	96	37	0	0	0	0	0	0	0	0	0	0	0	0	0	0	0	0	0	0	0	0.641	0.599	0.598	0.615	1.353	0.536	0.845	0.000	0.000	0.000	0.000	0.000	0.000	0.000	0.000	0.000	0.000	0.000	0.000	0.000	0.000	80	526	858	926	-0.643	Error	Error	335	523	0	0	347	579	0	0	0	0
2	8	10	""	"YJL123C"	7290	31880	90	4471	4275	871	67	104	272	100	100	0	6561	6233	1390	184	285	667	100	100	0	0	0	0	0	0	0	0	0	0	0	0	0	0	0	0	0	0	0	0.691	0.696	0.681	0.700	1.171	0.661	0.941	0.000	0.000	0.000	0.000	0.000	0.000	0.000	0.000	0.000	0.000	0.000	0.000	0.000	0.000	52	414	10781	10257	-0.534	Error	Error	4404	6377	0	0	4208	6049	0	0	0	0
2	9	10	"YUR1"	"YJL139C"	7510	31880	110	1768	1810	339	67	92	225	100	100	0	2044	2127	402	180	246	541	100	100	0	0	0	0	0	0	0	0	0	0	0	0	0	0	0	0	0	0	0	0.913	0.895	0.922	0.898	1.176	0.853	0.915	0.000	0.000	0.000	0.000	0.000	0.000	0.000	0.000	0.000	0.000	0.000	0.000	0.000	0.000	80	599	3565	3690	-0.132	Error	Error	1701	1864	0	0	1743	1947	0	0	0	0
2	10	10	"NUP82"	"YJL061W"	7710	31880	100	2663	2652	684	69	75	31	100	100	0	2730	2678	654	188	199	50	100	100	0	0	0	0	0	0	0	0	0	0	0	0	0	0	0	0	0	0	0	1.020	1.037	1.032	1.036	1.265	1.042	0.931	0.000	0.000	0.000	0.000	0.000	0.000	0.000	0.000	0.000	0.000	0.000	0.000	0.000	0.000	80	505	5136	5073	0.029	Error	Error	2594	2542	0	0	2583	2490	0	0	0	0
2	11	10	"ICS3"	"YJL077C"	7900	31880	110	731	734	121	60	61	17	100	100	0	1646	1649	269	177	180	33	100	100	0	0	0	0	0	0	0	0	0	0	0	0	0	0	0	0	0	0	0	0.457	0.458	0.452	0.459	1.185	0.439	0.922	0.000	0.000	0.000	0.000	0.000	0.000	0.000	0.000	0.000	0.000	0.000	0.000	0.000	0.000	80	566	2140	2146	-1.130	Error	Error	671	1469	0	0	674	1472	0	0	0	0
2	12	10	"TOK1"	"YJL093C"	8090	31890	100	1553	1563	304	67	70	19	100	100	0	3192	3200	726	185	189	40	100	100	0	0	0	0	0	0	0	0	0	0	0	0	0	0	0	0	0	0	0	0.494	0.496	0.495	0.502	1.185	0.474	0.939	0.000	0.000	0.000	0.000	0.000	0.000	0.000	0.000	0.000	0.000	0.000	0.000	0.000	0.000	80	511	4493	4511	-1.017	Error	Error	1486	3007	0	0	1496	3015	0	0	0	0
2	13	10	""	"YJL109C"	8290	31890	100	4931	4793	1584	62	65	23	100	100	0	2552	2477	762	176	182	43	100	100	0	0	0	0	0	0	0	0	0	0	0	0	0	0	0	0	0	0	0	2.049	2.056	2.103	2.049	1.276	2.099	0.935	0.000	0.000	0.000	0.000	0.000	0.000	0.000	0.000	0.000	0.000	0.000	0.000	0.000	0.000	80	497	7245	7032	1.035	Error	Error	4869	2376	0	0	4731	2301	0	0	0	0
2	14	10	"GCD14"	"YJL125C"	8480	31890	100	2164	2167	401	60	62	19	100	100	0	2332	2465	503	174	179	39	100	100	0	0	0	0	0	0	0	0	0	0	0	0	0	0	0	0	0	0	0	0.975	0.920	0.927	0.924	1.158	0.870	0.906	0.000	0.000	0.000	0.000	0.000	0.000	0.000	0.000	0.000	0.000	0.000	0.000	0.000	0.000	80	508	4262	4398	-0.037	Error	Error	2104	2158	0	0	2107	2291	0	0	0	0
2	15	10	"YAK1"	"YJL141C"	8690	31890	100	2711	2716	557	73	84	50	100	100	0	3448	3436	676	195	217	96	100	100	0	0	0	0	0	0	0	0	0	0	0	0	0	0	0	0	0	0	0	0.811	0.815	0.811	0.815	1.207	0.803	0.923	0.000	0.000	0.000	0.000	0.000	0.000	0.000	0.000	0.000	0.000	0.000	0.000	0.000	0.000	80	506	5891	5884	-0.302	Error	Error	2638	3253	0	0	2643	3241	0	0	0	0
2	16	10	"MRPL8"	"YJL063C"	8880	31890	100	4077	4109	1035	70	75	28	100	100	0	4860	4813	1379	197	218	86	100	100	0	0	0	0	0	0	0	0	0	0	0	0	0	0	0	0	0	0	0	0.859	0.875	0.889	0.887	1.185	0.831	0.914	0.000	0.000	0.000	0.000	0.000	0.000	0.000	0.000	0.000	0.000	0.000	0.000	0.000	0.000	80	515	8670	8655	-0.219	Error	Error	4007	4663	0	0	4039	4616	0	0	0	0
2	17	10	"PRY1"	"YJL079C"	9100	31890	100	760	749	94	65	68	18	100	100	0	2866	2895	637	186	192	44	100	100	0	0	0	0	0	0	0	0	0	0	0	0	0	0	0	0	0	0	0	0.259	0.252	0.257	0.257	1.205	0.229	0.896	0.000	0.000	0.000	0.000	0.000	0.000	0.000	0.000	0.000	0.000	0.000	0.000	0.000	0.000	80	510	3375	3393	-1.947	Error	Error	695	2680	0	0	684	2709	0	0	0	0
2	18	10	"BCK1"	"YJL095W"	9290	31890	100	1343	1306	351	68	73	24	100	100	0	1646	1554	417	187	194	48	100	100	0	0	0	0	0	0	0	0	0	0	0	0	0	0	0	0	0	0	0	0.874	0.906	0.903	0.920	1.235	0.887	0.924	0.000	0.000	0.000	0.000	0.000	0.000	0.000	0.000	0.000	0.000	0.000	0.000	0.000	0.000	80	505	2734	2605	-0.194	Error	Error	1275	1459	0	0	1238	1367	0	0	0	0
2	19	10	"CCT7"	"YJL111W"	9500	31890	100	6687	6518	1051	74	89	55	100	100	0	4615	4565	799	196	212	85	100	100	0	0	0	0	0	0	0	0	0	0	0	0	0	0	0	0	0	0	0	1.496	1.475	1.496	1.477	1.188	1.460	0.936	0.000	0.000	0.000	0.000	0.000	0.000	0.000	0.000	0.000	0.000	0.000	0.000	0.000	0.000	80	477	11032	10813	0.582	Error	Error	6613	4419	0	0	6444	4369	0	0	0	0
2	20	10	"SPT10"	"YJL127C"	9690	31880	150	341	329	156	67	78	46	89	80	0	626	580	258	183	200	77	83	74	0	0	0	0	0	0	0	0	0	0	0	0	0	0	0	0	0	0	0	0.619	0.660	0.674	0.678	1.904	0.609	0.841	0.000	0.000	0.000	0.000	0.000	0.000	0.000	0.000	0.000	0.000	0.000	0.000	0.000	0.000	156	816	717	659	-0.693	Error	Error	274	443	0	0	262	397	0	0	0	0
2	21	10	"TIM17"	"YJL143W"	9880	31890	100	7440	7591	1110	66	71	26	100	100	0	9794	9731	1960	178	185	46	100	100	0	0	0	0	0	0	0	0	0	0	0	0	0	0	0	0	0	0	0	0.767	0.788	0.797	0.801	1.187	0.752	0.940	0.000	0.000	0.000	0.000	0.000	0.000	0.000	0.000	0.000	0.000	0.000	0.000	0.000	0.000	80	499	16990	17078	-0.383	Error	Error	7374	9616	0	0	7525	9553	0	0	0	0
2	1	11	""	"YJL065C"	5900	32080	100	2324	2199	449	53	54	12	100	100	0	2664	2619	556	162	165	29	100	100	0	0	0	0	0	0	0	0	0	0	0	0	0	0	0	0	0	0	0	0.908	0.873	0.876	0.875	1.187	0.831	0.938	0.000	0.000	0.000	0.000	0.000	0.000	0.000	0.000	0.000	0.000	0.000	0.000	0.000	0.000	80	526	4773	4603	-0.140	Error	Error	2271	2502	0	0	2146	2457	0	0	0	0
2	2	11	"ARP4"	"YJL081C"	6110	32080	100	2556	2448	526	61	66	26	100	100	0	4074	3932	844	179	188	55	100	100	0	0	0	0	0	0	0	0	0	0	0	0	0	0	0	0	0	0	0	0.641	0.636	0.639	0.636	1.203	0.608	0.931	0.000	0.000	0.000	0.000	0.000	0.000	0.000	0.000	0.000	0.000	0.000	0.000	0.000	0.000	80	513	6390	6140	-0.643	Error	Error	2495	3895	0	0	2387	3753	0	0	0	0
2	3	11	""	"YJL097W"	6300	32080	100	7434	7333	1795	58	63	25	100	100	0	13287	13177	3899	171	180	55	100	100	0	0	0	0	0	0	0	0	0	0	0	0	0	0	0	0	0	0	0	0.562	0.559	0.556	0.570	1.164	0.525	0.926	0.000	0.000	0.000	0.000	0.000	0.000	0.000	0.000	0.000	0.000	0.000	0.000	0.000	0.000	80	504	20492	20281	-0.830	Error	Error	7376	13116	0	0	7275	13006	0	0	0	0
2	4	11	""	"YJL113W"	6500	32080	90	2285	2272	595	52	65	96	100	100	0	2943	2913	754	164	191	203	100	100	0	0	0	0	0	0	0	0	0	0	0	0	0	0	0	0	0	0	0	0.804	0.808	0.809	0.812	1.235	0.779	0.942	0.000	0.000	0.000	0.000	0.000	0.000	0.000	0.000	0.000	0.000	0.000	0.000	0.000	0.000	52	420	5012	4969	-0.316	Error	Error	2233	2779	0	0	2220	2749	0	0	0	0
2	5	11	"TRK1"	"YJL129C"	6710	32080	100	2877	2709	694	58	82	105	100	100	0	3640	3513	941	170	204	199	100	100	0	0	0	0	0	0	0	0	0	0	0	0	0	0	0	0	0	0	0	0.812	0.793	0.784	0.797	1.250	0.753	0.927	0.000	0.000	0.000	0.000	0.000	0.000	0.000	0.000	0.000	0.000	0.000	0.000	0.000	0.000	80	510	6289	5994	-0.300	Error	Error	2819	3470	0	0	2651	3343	0	0	0	0
2	6	11	""	"YJL145W"	6900	32080	110	4717	4826	905	60	72	50	100	100	0	4184	4287	809	172	186	93	100	100	0	0	0	0	0	0	0	0	0	0	0	0	0	0	0	0	0	0	0	1.161	1.158	1.157	1.161	1.172	1.123	0.918	0.000	0.000	0.000	0.000	0.000	0.000	0.000	0.000	0.000	0.000	0.000	0.000	0.000	0.000	80	567	8669	8881	0.215	Error	Error	4657	4012	0	0	4766	4115	0	0	0	0
2	7	11	"OAR1"	"YKL055C"	7100	32090	110	464	458	93	61	65	21	100	100	0	703	697	140	176	187	85	98	98	0	0	0	0	0	0	0	0	0	0	0	0	0	0	0	0	0	0	0	0.765	0.762	0.778	0.784	1.382	0.738	0.877	0.000	0.000	0.000	0.000	0.000	0.000	0.000	0.000	0.000	0.000	0.000	0.000	0.000	0.000	80	584	930	918	-0.387	Error	Error	403	527	0	0	397	521	0	0	0	0
2	8	11	""	"YKL071W"	7310	32090	100	1243	1248	260	62	63	16	100	100	0	3846	3946	893	175	183	73	100	100	0	0	0	0	0	0	0	0	0	0	0	0	0	0	0	0	0	0	0	0.322	0.315	0.318	0.315	1.225	0.301	0.925	0.000	0.000	0.000	0.000	0.000	0.000	0.000	0.000	0.000	0.000	0.000	0.000	0.000	0.000	80	519	4852	4957	-1.636	Error	Error	1181	3671	0	0	1186	3771	0	0	0	0
2	9	11	"CYT2"	"YKL087C"	7500	32090	100	6243	6125	1225	58	60	15	100	100	0	10151	10065	2426	172	177	37	100	100	0	0	0	0	0	0	0	0	0	0	0	0	0	0	0	0	0	0	0	0.620	0.613	0.619	0.620	1.192	0.587	0.935	0.000	0.000	0.000	0.000	0.000	0.000	0.000	0.000	0.000	0.000	0.000	0.000	0.000	0.000	80	504	16164	15960	-0.690	Error	Error	6185	9979	0	0	6067	9893	0	0	0	0
2	10	11	""	"YKL102C"	7700	32090	100	200	206	48	58	61	19	100	100	0	617	642	181	170	176	41	100	100	0	0	0	0	0	0	0	0	0	0	0	0	0	0	0	0	0	0	0	0.318	0.314	0.314	0.315	1.424	0.274	0.791	0.000	0.000	0.000	0.000	0.000	0.000	0.000	0.000	0.000	0.000	0.000	0.000	0.000	0.000	80	513	589	620	-1.654	Error	Error	142	447	0	0	148	472	0	0	0	0
2	11	11	""	"YKL118W"	7900	32090	100	432	460	127	59	60	16	100	100	0	915	949	284	171	176	39	100	100	0	0	0	0	0	0	0	0	0	0	0	0	0	0	0	0	0	0	0	0.501	0.515	0.533	0.521	1.255	0.488	0.904	0.000	0.000	0.000	0.000	0.000	0.000	0.000	0.000	0.000	0.000	0.000	0.000	0.000	0.000	80	513	1117	1179	-0.996	Error	Error	373	744	0	0	401	778	0	0	0	0
2	12	11	"1-Oct"	"YKL134C"	8100	32090	100	772	751	189	65	68	19	100	100	0	1598	1611	434	182	186	43	100	100	0	0	0	0	0	0	0	0	0	0	0	0	0	0	0	0	0	0	0	0.499	0.480	0.483	0.489	1.392	0.441	0.891	0.000	0.000	0.000	0.000	0.000	0.000	0.000	0.000	0.000	0.000	0.000	0.000	0.000	0.000	80	506	2123	2115	-1.002	Error	Error	707	1416	0	0	686	1429	0	0	0	0
2	13	11	"NUP120"	"YKL057C"	8300	32090	100	1880	1898	523	64	65	17	100	100	0	1862	1960	658	176	182	40	100	100	0	0	0	0	0	0	0	0	0	0	0	0	0	0	0	0	0	0	0	1.077	1.028	1.031	1.055	1.323	0.972	0.904	0.000	0.000	0.000	0.000	0.000	0.000	0.000	0.000	0.000	0.000	0.000	0.000	0.000	0.000	80	505	3502	3618	0.107	Error	Error	1816	1686	0	0	1834	1784	0	0	0	0
2	14	11	"LHS1"	"YKL073W"	8500	32090	100	2060	2004	684	65	68	21	100	100	0	1641	1664	543	182	192	49	98	97	0	0	0	0	0	0	0	0	0	0	0	0	0	0	0	0	0	0	0	1.367	1.308	1.328	1.319	1.405	1.306	0.895	0.000	0.000	0.000	0.000	0.000	0.000	0.000	0.000	0.000	0.000	0.000	0.000	0.000	0.000	80	507	3454	3421	0.451	Error	Error	1995	1459	0	0	1939	1482	0	0	0	0
2	15	11	"MIF2"	"YKL089W"	8700	32090	100	873	860	154	67	70	23	100	100	0	2006	2007	376	187	195	48	100	100	0	0	0	0	0	0	0	0	0	0	0	0	0	0	0	0	0	0	0	0.443	0.436	0.450	0.437	1.236	0.419	0.913	0.000	0.000	0.000	0.000	0.000	0.000	0.000	0.000	0.000	0.000	0.000	0.000	0.000	0.000	80	514	2625	2613	-1.174	Error	Error	806	1819	0	0	793	1820	0	0	0	0
2	16	11	"GFA1"	"YKL104C"	8910	32090	100	2464	2408	725	60	62	17	100	100	0	7341	7034	2373	173	176	31	100	100	0	0	0	0	0	0	0	0	0	0	0	0	0	0	0	0	0	0	0	0.335	0.342	0.337	0.352	1.366	0.324	0.924	0.000	0.000	0.000	0.000	0.000	0.000	0.000	0.000	0.000	0.000	0.000	0.000	0.000	0.000	80	509	9572	9209	-1.576	Error	Error	2404	7168	0	0	2348	6861	0	0	0	0
2	17	11	"OAC1"	"YKL120W"	9100	32090	100	1230	1512	811	62	64	14	100	100	0	1191	1300	621	177	181	35	100	100	0	0	0	0	0	0	0	0	0	0	0	0	0	0	0	0	0	0	0	1.152	1.291	1.252	1.295	1.433	1.304	0.870	0.000	0.000	0.000	0.000	0.000	0.000	0.000	0.000	0.000	0.000	0.000	0.000	0.000	0.000	80	497	2182	2573	0.204	Error	Error	1168	1014	0	0	1450	1123	0	0	0	0
2	18	11	""	"YKL136W"	9290	32090	100	2864	2774	750	65	68	17	100	100	0	4282	4200	1224	182	188	47	100	100	0	0	0	0	0	0	0	0	0	0	0	0	0	0	0	0	0	0	0	0.683	0.674	0.692	0.685	1.251	0.648	0.939	0.000	0.000	0.000	0.000	0.000	0.000	0.000	0.000	0.000	0.000	0.000	0.000	0.000	0.000	80	512	6899	6727	-0.551	Error	Error	2799	4100	0	0	2709	4018	0	0	0	0
2	19	11	""	"YKL059C"	9500	32090	100	1207	1158	276	66	68	16	100	100	0	1569	1547	394	183	187	37	100	100	0	0	0	0	0	0	0	0	0	0	0	0	0	0	0	0	0	0	0	0.823	0.801	0.823	0.816	1.277	0.771	0.902	0.000	0.000	0.000	0.000	0.000	0.000	0.000	0.000	0.000	0.000	0.000	0.000	0.000	0.000	80	512	2527	2456	-0.281	Error	Error	1141	1386	0	0	1092	1364	0	0	0	0
2	20	11	""	"YKL075C"	9690	32090	100	1204	1152	315	65	68	18	100	100	0	1853	1817	452	180	186	41	100	100	0	0	0	0	0	0	0	0	0	0	0	0	0	0	0	0	0	0	0	0.681	0.664	0.668	0.660	1.239	0.658	0.928	0.000	0.000	0.000	0.000	0.000	0.000	0.000	0.000	0.000	0.000	0.000	0.000	0.000	0.000	80	494	2812	2724	-0.555	Error	Error	1139	1673	0	0	1087	1637	0	0	0	0
2	21	11	""	"YKL091C"	9880	32090	90	983	978	190	62	66	30	100	100	0	3605	3579	841	175	202	195	100	100	0	0	0	0	0	0	0	0	0	0	0	0	0	0	0	0	0	0	0	0.269	0.269	0.271	0.273	1.230	0.246	0.920	0.000	0.000	0.000	0.000	0.000	0.000	0.000	0.000	0.000	0.000	0.000	0.000	0.000	0.000	52	414	4351	4320	-1.897	Error	Error	921	3430	0	0	916	3404	0	0	0	0
2	1	12	"AAT1"	"YKL106W"	5900	32280	100	3149	3007	954	60	61	15	100	100	0	2376	2250	734	171	174	30	100	100	0	0	0	0	0	0	0	0	0	0	0	0	0	0	0	0	0	0	0	1.401	1.418	1.398	1.444	1.233	1.393	0.918	0.000	0.000	0.000	0.000	0.000	0.000	0.000	0.000	0.000	0.000	0.000	0.000	0.000	0.000	80	526	5294	5026	0.486	Error	Error	3089	2205	0	0	2947	2079	0	0	0	0
2	2	12	"SRP21"	"YKL122C"	6100	32280	100	3382	3268	1414	69	84	55	100	100	0	6074	6113	3001	189	208	104	100	100	0	0	0	0	0	0	0	0	0	0	0	0	0	0	0	0	0	0	0	0.563	0.540	0.546	0.566	1.357	0.498	0.924	0.000	0.000	0.000	0.000	0.000	0.000	0.000	0.000	0.000	0.000	0.000	0.000	0.000	0.000	80	505	9198	9123	-0.829	Error	Error	3313	5885	0	0	3199	5924	0	0	0	0
2	3	12	"MRPL31"	"YKL138C"	6300	32280	110	6416	6503	1646	70	80	43	100	100	0	8107	8007	2244	189	205	92	100	100	0	0	0	0	0	0	0	0	0	0	0	0	0	0	0	0	0	0	0	0.801	0.823	0.815	0.833	1.211	0.788	0.939	0.000	0.000	0.000	0.000	0.000	0.000	0.000	0.000	0.000	0.000	0.000	0.000	0.000	0.000	80	577	14264	14251	-0.319	Error	Error	6346	7918	0	0	6433	7818	0	0	0	0
2	4	12	""	"YKL061W"	6500	32280	100	1318	1323	263	64	87	227	100	100	0	2214	2272	564	175	189	108	100	100	0	0	0	0	0	0	0	0	0	0	0	0	0	0	0	0	0	0	0	0.615	0.600	0.591	0.611	1.216	0.573	0.935	0.000	0.000	0.000	0.000	0.000	0.000	0.000	0.000	0.000	0.000	0.000	0.000	0.000	0.000	80	528	3293	3356	-0.701	Error	Error	1254	2039	0	0	1259	2097	0	0	0	0
2	5	12	""	"YKL077W"	6710	32280	110	7985	8091	1573	60	89	266	100	100	0	6318	6342	1171	169	181	105	100	100	0	0	0	0	0	0	0	0	0	0	0	0	0	0	0	0	0	0	0	1.289	1.301	1.305	1.298	1.141	1.285	0.940	0.000	0.000	0.000	0.000	0.000	0.000	0.000	0.000	0.000	0.000	0.000	0.000	0.000	0.000	80	575	14074	14204	0.366	Error	Error	7925	6149	0	0	8031	6173	0	0	0	0
2	6	12	"MBR1"	"YKL093W"	6900	32280	110	832	896	228	55	57	15	100	100	0	2427	2626	789	163	167	61	100	100	0	0	0	0	0	0	0	0	0	0	0	0	0	0	0	0	0	0	0	0.343	0.341	0.346	0.349	1.276	0.303	0.901	0.000	0.000	0.000	0.000	0.000	0.000	0.000	0.000	0.000	0.000	0.000	0.000	0.000	0.000	80	566	3041	3304	-1.543	Error	Error	777	2264	0	0	841	2463	0	0	0	0
2	7	12	"SLD2"	"YKL108W"	7100	32290	100	669	684	143	56	61	28	100	100	0	1328	1355	304	168	186	120	100	100	0	0	0	0	0	0	0	0	0	0	0	0	0	0	0	0	0	0	0	0.528	0.529	0.529	0.533	1.232	0.509	0.894	0.000	0.000	0.000	0.000	0.000	0.000	0.000	0.000	0.000	0.000	0.000	0.000	0.000	0.000	80	505	1773	1815	-0.920	Error	Error	613	1160	0	0	628	1187	0	0	0	0
2	8	12	"SSH4"	"YKL124W"	7300	32290	100	993	1004	172	67	72	32	100	100	0	1986	1980	392	184	205	117	100	100	0	0	0	0	0	0	0	0	0	0	0	0	0	0	0	0	0	0	0	0.514	0.522	0.524	0.525	1.207	0.502	0.927	0.000	0.000	0.000	0.000	0.000	0.000	0.000	0.000	0.000	0.000	0.000	0.000	0.000	0.000	80	505	2728	2733	-0.961	Error	Error	926	1802	0	0	937	1796	0	0	0	0
2	9	12	"TGL1"	"YKL140W"	7500	32290	100	2837	2907	444	62	65	19	100	100	0	3481	3587	649	180	190	62	100	100	0	0	0	0	0	0	0	0	0	0	0	0	0	0	0	0	0	0	0	0.841	0.835	0.849	0.840	1.161	0.798	0.913	0.000	0.000	0.000	0.000	0.000	0.000	0.000	0.000	0.000	0.000	0.000	0.000	0.000	0.000	80	497	6076	6252	-0.250	Error	Error	2775	3301	0	0	2845	3407	0	0	0	0
2	10	12	""	"YLR040C"	7690	32290	100	377	365	62	57	59	19	100	100	0	2428	2327	517	169	175	45	100	100	0	0	0	0	0	0	0	0	0	0	0	0	0	0	0	0	0	0	0	0.142	0.143	0.144	0.145	1.303	0.129	0.888	0.000	0.000	0.000	0.000	0.000	0.000	0.000	0.000	0.000	0.000	0.000	0.000	0.000	0.000	80	513	2579	2466	-2.820	Error	Error	320	2259	0	0	308	2158	0	0	0	0
2	11	12	"ERG3"	"YLR056W"	7910	32290	100	14697	13395	3781	59	61	17	100	100	0	15960	14658	4741	172	176	36	100	100	0	0	0	0	0	0	0	0	0	0	0	0	0	0	0	0	0	0	0	0.927	0.921	0.937	0.940	1.229	0.891	0.941	0.000	0.000	0.000	0.000	0.000	0.000	0.000	0.000	0.000	0.000	0.000	0.000	0.000	0.000	80	519	30426	27822	-0.109	Error	Error	14638	15788	0	0	13336	14486	0	0	0	0
2	12	12	""	"YLR072W"	8110	32290	100	478	463	146	68	72	22	98	98	0	706	724	292	184	190	44	96	96	0	0	0	0	0	0	0	0	0	0	0	0	0	0	0	0	0	0	0	0.785	0.731	0.767	0.761	1.473	0.640	0.802	0.000	0.000	0.000	0.000	0.000	0.000	0.000	0.000	0.000	0.000	0.000	0.000	0.000	0.000	80	499	932	935	-0.348	Error	Error	410	522	0	0	395	540	0	0	0	0
2	13	12	"GAA1"	"YLR088W"	8300	32290	100	1105	1102	247	75	79	29	100	100	0	1631	1584	377	191	200	52	100	100	0	0	0	0	0	0	0	0	0	0	0	0	0	0	0	0	0	0	0	0.715	0.737	0.730	0.744	1.300	0.726	0.891	0.000	0.000	0.000	0.000	0.000	0.000	0.000	0.000	0.000	0.000	0.000	0.000	0.000	0.000	80	489	2470	2420	-0.483	Error	Error	1030	1440	0	0	1027	1393	0	0	0	0
2	14	12	""	"YLR104W"	8490	32290	100	5251	4913	1437	63	68	29	100	100	0	4739	4795	1688	176	184	47	100	100	0	0	0	0	0	0	0	0	0	0	0	0	0	0	0	0	0	0	0	1.137	1.050	1.056	1.085	1.271	1.007	0.945	0.000	0.000	0.000	0.000	0.000	0.000	0.000	0.000	0.000	0.000	0.000	0.000	0.000	0.000	80	512	9751	9469	0.185	Error	Error	5188	4563	0	0	4850	4619	0	0	0	0
2	15	12	"YPS1"	"YLR120C"	8710	32290	100	3080	2875	829	60	65	40	100	100	0	9303	8782	2919	173	178	39	100	100	0	0	0	0	0	0	0	0	0	0	0	0	0	0	0	0	0	0	0	0.331	0.327	0.324	0.336	1.292	0.316	0.925	0.000	0.000	0.000	0.000	0.000	0.000	0.000	0.000	0.000	0.000	0.000	0.000	0.000	0.000	80	502	12150	11424	-1.596	Error	Error	3020	9130	0	0	2815	8609	0	0	0	0
2	16	12	""	"YLR042C"	8890	32290	100	270	266	53	60	61	14	100	100	0	1281	1328	327	180	181	31	100	100	0	0	0	0	0	0	0	0	0	0	0	0	0	0	0	0	0	0	0	0.191	0.179	0.176	0.179	1.374	0.160	0.845	0.000	0.000	0.000	0.000	0.000	0.000	0.000	0.000	0.000	0.000	0.000	0.000	0.000	0.000	80	481	1311	1354	-2.390	Error	Error	210	1101	0	0	206	1148	0	0	0	0
2	17	12	"SHM2"	"YLR058C"	9080	32300	110	22417	20923	5709	63	88	306	100	100	0	2574	2467	769	177	188	89	98	98	0	0	0	0	0	0	0	0	0	0	0	0	0	0	0	0	0	0	0	9.326	9.109	9.152	9.656	1.416	8.956	0.953	0.000	0.000	0.000	0.000	0.000	0.000	0.000	0.000	0.000	0.000	0.000	0.000	0.000	0.000	80	590	24751	23150	3.221	Error	Error	22354	2397	0	0	20860	2290	0	0	0	0
2	18	12	""	"YLR074C"	9280	32290	90	4265	4129	877	68	94	173	100	100	0	4382	4257	1013	184	226	286	100	100	0	0	0	0	0	0	0	0	0	0	0	0	0	0	0	0	0	0	0	1.000	0.997	1.012	1.010	1.235	0.936	0.937	0.000	0.000	0.000	0.000	0.000	0.000	0.000	0.000	0.000	0.000	0.000	0.000	0.000	0.000	52	420	8395	8134	0.000	Error	Error	4197	4198	0	0	4061	4073	0	0	0	0
2	19	12	"XDJ1"	"YLR090W"	9490	32300	100	1360	1367	390	72	88	117	100	100	0	2321	2279	716	193	228	251	100	97	0	0	0	0	0	0	0	0	0	0	0	0	0	0	0	0	0	0	0	0.605	0.621	0.634	0.636	1.279	0.588	0.930	0.000	0.000	0.000	0.000	0.000	0.000	0.000	0.000	0.000	0.000	0.000	0.000	0.000	0.000	80	528	3416	3381	-0.724	Error	Error	1288	2128	0	0	1295	2086	0	0	0	0
2	20	12	""	"YLR106C"	9690	32300	100	3139	3104	1118	73	77	23	100	100	0	3389	3348	1100	192	205	89	100	100	0	0	0	0	0	0	0	0	0	0	0	0	0	0	0	0	0	0	0	0.959	0.960	0.955	0.948	1.315	0.958	0.937	0.000	0.000	0.000	0.000	0.000	0.000	0.000	0.000	0.000	0.000	0.000	0.000	0.000	0.000	80	520	6263	6187	-0.060	Error	Error	3066	3197	0	0	3031	3156	0	0	0	0
2	21	12	""	"YLR122C"	9900	32300	100	497	491	100	77	79	22	100	100	0	773	792	200	196	202	46	100	98	0	0	0	0	0	0	0	0	0	0	0	0	0	0	0	0	0	0	0	0.728	0.695	0.734	0.718	1.361	0.665	0.855	0.000	0.000	0.000	0.000	0.000	0.000	0.000	0.000	0.000	0.000	0.000	0.000	0.000	0.000	80	533	997	1010	-0.458	Error	Error	420	577	0	0	414	596	0	0	0	0
2	1	13	"PDC1"	"YLR044C"	5900	32490	100	13007	12591	3927	59	68	75	100	100	0	8065	7750	2591	166	187	182	100	100	0	0	0	0	0	0	0	0	0	0	0	0	0	0	0	0	0	0	0	1.639	1.652	1.638	1.682	1.291	1.619	0.939	0.000	0.000	0.000	0.000	0.000	0.000	0.000	0.000	0.000	0.000	0.000	0.000	0.000	0.000	80	519	20847	20116	0.713	Error	Error	12948	7899	0	0	12532	7584	0	0	0	0
2	2	13	"FRS1"	"YLR060W"	6100	32480	100	12200	11708	3605	66	85	89	100	100	0	9212	8893	2893	176	206	193	100	100	0	0	0	0	0	0	0	0	0	0	0	0	0	0	0	0	0	0	0	1.343	1.336	1.326	1.360	1.299	1.295	0.923	0.000	0.000	0.000	0.000	0.000	0.000	0.000	0.000	0.000	0.000	0.000	0.000	0.000	0.000	80	498	21170	20359	0.425	Error	Error	12134	9036	0	0	11642	8717	0	0	0	0
2	3	13	""	"YLR076C"	6290	32490	110	29267	26747	8545	77	95	128	100	100	0	19702	18316	5934	191	221	289	100	100	0	0	0	0	0	0	0	0	0	0	0	0	0	0	0	0	0	0	0	1.496	1.471	1.476	1.495	1.227	1.439	0.960	0.000	0.000	0.000	0.000	0.000	0.000	0.000	0.000	0.000	0.000	0.000	0.000	0.000	0.000	80	576	48701	44795	0.581	Error	Error	29190	19511	0	0	26670	18125	0	0	0	0
2	4	13	"SUL2"	"YLR092W"	6490	32480	90	1334	1370	358	71	94	116	100	100	0	2026	2143	551	183	232	268	100	100	0	0	0	0	0	0	0	0	0	0	0	0	0	0	0	0	0	0	0	0.685	0.663	0.669	0.661	1.254	0.619	0.916	0.000	0.000	0.000	0.000	0.000	0.000	0.000	0.000	0.000	0.000	0.000	0.000	0.000	0.000	52	420	3106	3259	-0.545	Error	Error	1263	1843	0	0	1299	1960	0	0	0	0
2	5	13	""	"YLR108C"	6700	32490	100	664	680	133	62	73	96	100	100	0	2069	2064	525	169	199	199	100	100	0	0	0	0	0	0	0	0	0	0	0	0	0	0	0	0	0	0	0	0.317	0.326	0.331	0.333	1.254	0.294	0.917	0.000	0.000	0.000	0.000	0.000	0.000	0.000	0.000	0.000	0.000	0.000	0.000	0.000	0.000	80	518	2502	2513	-1.658	Error	Error	602	1900	0	0	618	1895	0	0	0	0
2	6	13	""	"YLR124W"	6900	32490	100	276	275	63	59	69	48	100	95	0	542	545	160	166	179	107	96	90	0	0	0	0	0	0	0	0	0	0	0	0	0	0	0	0	0	0	0	0.577	0.570	0.590	0.597	1.482	0.510	0.755	0.000	0.000	0.000	0.000	0.000	0.000	0.000	0.000	0.000	0.000	0.000	0.000	0.000	0.000	80	512	593	595	-0.793	Error	Error	217	376	0	0	216	379	0	0	0	0
2	7	13	""	"YLR046C"	7100	32490	100	8878	8562	2627	59	62	20	100	100	0	2224	2207	597	167	171	40	98	98	0	0	0	0	0	0	0	0	0	0	0	0	0	0	0	0	0	0	0	4.287	4.168	4.287	4.093	1.305	4.260	0.926	0.000	0.000	0.000	0.000	0.000	0.000	0.000	0.000	0.000	0.000	0.000	0.000	0.000	0.000	80	505	10876	10543	2.100	Error	Error	8819	2057	0	0	8503	2040	0	0	0	0
2	8	13	""	"YLR062C"	7300	32490	100	7051	6836	2396	69	77	44	100	100	0	5326	5034	2096	185	204	100	100	100	0	0	0	0	0	0	0	0	0	0	0	0	0	0	0	0	0	0	0	1.358	1.396	1.402	1.451	1.298	1.342	0.928	0.000	0.000	0.000	0.000	0.000	0.000	0.000	0.000	0.000	0.000	0.000	0.000	0.000	0.000	80	496	12123	11616	0.442	Error	Error	6982	5141	0	0	6767	4849	0	0	0	0
2	9	13	"BOS1"	"YLR078C"	7490	32490	100	1935	1976	322	71	76	41	100	100	0	4144	4197	785	187	211	128	100	100	0	0	0	0	0	0	0	0	0	0	0	0	0	0	0	0	0	0	0	0.471	0.475	0.476	0.478	1.138	0.452	0.929	0.000	0.000	0.000	0.000	0.000	0.000	0.000	0.000	0.000	0.000	0.000	0.000	0.000	0.000	80	511	5821	5915	-1.086	Error	Error	1864	3957	0	0	1905	4010	0	0	0	0
2	10	13	"GIS3"	"YLR094C"	7710	32490	100	3891	3834	1301	65	75	35	100	100	0	2624	2543	749	187	214	106	100	100	0	0	0	0	0	0	0	0	0	0	0	0	0	0	0	0	0	0	0	1.570	1.600	1.608	1.581	1.287	1.621	0.920	0.000	0.000	0.000	0.000	0.000	0.000	0.000	0.000	0.000	0.000	0.000	0.000	0.000	0.000	80	520	6263	6125	0.651	Error	Error	3826	2437	0	0	3769	2356	0	0	0	0
2	11	13	""	"YLR110C"	7910	32490	100	7135	8788	4310	70	75	29	100	100	0	14470	17741	8343	189	210	100	100	100	0	0	0	0	0	0	0	0	0	0	0	0	0	0	0	0	0	0	0	0.495	0.497	0.486	0.491	1.266	0.478	0.928	0.000	0.000	0.000	0.000	0.000	0.000	0.000	0.000	0.000	0.000	0.000	0.000	0.000	0.000	80	401	21346	26270	-1.015	Error	Error	7065	14281	0	0	8718	17552	0	0	0	0
2	12	13	""	"YLR126C"	8090	32490	100	970	957	108	80	80	20	100	100	0	1723	1688	244	206	213	69	100	100	0	0	0	0	0	0	0	0	0	0	0	0	0	0	0	0	0	0	0	0.587	0.592	0.599	0.595	1.173	0.569	0.931	0.000	0.000	0.000	0.000	0.000	0.000	0.000	0.000	0.000	0.000	0.000	0.000	0.000	0.000	80	489	2407	2359	-0.769	Error	Error	890	1517	0	0	877	1482	0	0	0	0
2	13	13	""	"YLR423C"	8290	32490	100	681	681	120	71	76	29	100	100	0	1967	2009	366	190	199	56	100	100	0	0	0	0	0	0	0	0	0	0	0	0	0	0	0	0	0	0	0	0.343	0.335	0.340	0.336	1.165	0.320	0.930	0.000	0.000	0.000	0.000	0.000	0.000	0.000	0.000	0.000	0.000	0.000	0.000	0.000	0.000	80	514	2387	2429	-1.543	Error	Error	610	1777	0	0	610	1819	0	0	0	0
2	14	13	"MRPL4"	"YLR439W"	8500	32490	100	1790	1753	519	64	68	21	100	100	0	1935	1953	547	178	185	48	100	100	0	0	0	0	0	0	0	0	0	0	0	0	0	0	0	0	0	0	0	0.982	0.952	0.951	0.952	1.258	0.939	0.915	0.000	0.000	0.000	0.000	0.000	0.000	0.000	0.000	0.000	0.000	0.000	0.000	0.000	0.000	80	513	3483	3464	-0.026	Error	Error	1726	1757	0	0	1689	1775	0	0	0	0
2	15	13	""	"YLR455W"	8700	32490	100	2454	2383	577	63	66	21	100	100	0	2781	2807	657	176	181	40	100	100	0	0	0	0	0	0	0	0	0	0	0	0	0	0	0	0	0	0	0	0.918	0.882	0.885	0.880	1.192	0.862	0.928	0.000	0.000	0.000	0.000	0.000	0.000	0.000	0.000	0.000	0.000	0.000	0.000	0.000	0.000	80	513	4996	4951	-0.124	Error	Error	2391	2605	0	0	2320	2631	0	0	0	0
2	16	13	"GLO1"	"YML004C"	8900	32490	100	5443	5245	1406	61	63	19	100	100	0	7662	7458	1990	176	179	36	100	100	0	0	0	0	0	0	0	0	0	0	0	0	0	0	0	0	0	0	0	0.719	0.712	0.731	0.711	1.229	0.678	0.927	0.000	0.000	0.000	0.000	0.000	0.000	0.000	0.000	0.000	0.000	0.000	0.000	0.000	0.000	80	527	12868	12466	-0.476	Error	Error	5382	7486	0	0	5184	7282	0	0	0	0
2	17	13	"PSP2"	"YML017W"	9110	32490	70	313	328	103	64	66	17	100	100	0	568	725	406	173	180	39	100	100	0	0	0	0	0	0	0	0	0	0	0	0	0	0	0	0	0	0	0	0.630	0.478	0.560	0.548	1.610	0.322	0.693	0.000	0.000	0.000	0.000	0.000	0.000	0.000	0.000	0.000	0.000	0.000	0.000	0.000	0.000	32	236	644	816	-0.666	Error	Error	249	395	0	0	264	552	0	0	0	0
2	18	13	""	"YML032C-A"	9290	32490	90	771	755	201	63	74	76	100	100	0	1176	1122	284	174	200	158	100	98	0	0	0	0	0	0	0	0	0	0	0	0	0	0	0	0	0	0	0	0.707	0.730	0.738	0.734	1.324	0.684	0.889	0.000	0.000	0.000	0.000	0.000	0.000	0.000	0.000	0.000	0.000	0.000	0.000	0.000	0.000	52	414	1710	1640	-0.501	Error	Error	708	1002	0	0	692	948	0	0	0	0
2	19	13	"TUS1"	"YLR425W"	9470	32490	90	3035	2940	735	69	121	275	100	100	0	2425	2409	695	183	254	307	100	98	0	0	0	0	0	0	0	0	0	0	0	0	0	0	0	0	0	0	0	1.323	1.290	1.297	1.320	1.334	1.272	0.906	0.000	0.000	0.000	0.000	0.000	0.000	0.000	0.000	0.000	0.000	0.000	0.000	0.000	0.000	52	409	5208	5097	0.404	Error	Error	2966	2242	0	0	2871	2226	0	0	0	0
2	20	13	"RPS1A"	"YLR441C"	9690	32500	100	19203	20711	10100	73	80	45	100	100	0	10530	10959	4933	187	204	108	100	100	0	0	0	0	0	0	0	0	0	0	0	0	0	0	0	0	0	0	0	1.850	1.916	1.921	1.947	1.314	1.932	0.936	0.000	0.000	0.000	0.000	0.000	0.000	0.000	0.000	0.000	0.000	0.000	0.000	0.000	0.000	80	526	29473	31410	0.887	Error	Error	19130	10343	0	0	20638	10772	0	0	0	0
2	21	13	"NBP1"	"YLR457C"	9890	32500	100	737	704	151	89	93	31	100	100	0	1198	1158	278	215	225	86	100	100	0	0	0	0	0	0	0	0	0	0	0	0	0	0	0	0	0	0	0	0.659	0.652	0.652	0.660	1.310	0.621	0.887	0.000	0.000	0.000	0.000	0.000	0.000	0.000	0.000	0.000	0.000	0.000	0.000	0.000	0.000	80	519	1631	1558	-0.601	Error	Error	648	983	0	0	615	943	0	0	0	0
2	1	14	"GIS4"	"YML006C"	5900	32680	100	2209	2186	623	59	62	17	100	100	0	2543	2513	803	168	170	31	100	100	0	0	0	0	0	0	0	0	0	0	0	0	0	0	0	0	0	0	0	0.905	0.907	0.928	0.930	1.281	0.873	0.934	0.000	0.000	0.000	0.000	0.000	0.000	0.000	0.000	0.000	0.000	0.000	0.000	0.000	0.000	80	503	4525	4472	-0.144	Error	Error	2150	2375	0	0	2127	2345	0	0	0	0
2	2	14	"OST6"	"YML019W"	6090	32680	100	4551	4560	1050	61	63	17	100	100	0	4457	4468	1061	169	174	32	100	100	0	0	0	0	0	0	0	0	0	0	0	0	0	0	0	0	0	0	0	1.047	1.047	1.050	1.051	1.173	1.024	0.930	0.000	0.000	0.000	0.000	0.000	0.000	0.000	0.000	0.000	0.000	0.000	0.000	0.000	0.000	80	513	8778	8798	0.066	Error	Error	4490	4288	0	0	4499	4299	0	0	0	0
2	3	14	"SRC1"	"YML034W"	6300	32690	100	780	852	330	67	69	15	100	100	0	1612	1717	647	181	184	36	100	100	0	0	0	0	0	0	0	0	0	0	0	0	0	0	0	0	0	0	0	0.498	0.511	0.516	0.518	1.296	0.489	0.925	0.000	0.000	0.000	0.000	0.000	0.000	0.000	0.000	0.000	0.000	0.000	0.000	0.000	0.000	80	506	2144	2321	-1.005	Error	Error	713	1431	0	0	785	1536	0	0	0	0
2	4	14	""	"YLR427W"	6490	32680	90	1692	1732	427	59	84	169	100	100	0	1823	1792	458	169	211	248	100	100	0	0	0	0	0	0	0	0	0	0	0	0	0	0	0	0	0	0	0	0.987	1.031	1.028	1.040	1.176	0.997	0.929	0.000	0.000	0.000	0.000	0.000	0.000	0.000	0.000	0.000	0.000	0.000	0.000	0.000	0.000	52	414	3287	3296	-0.018	Error	Error	1633	1654	0	0	1673	1623	0	0	0	0
2	5	14	"ECM7"	"YLR443W"	6710	32680	110	2564	2550	604	62	79	141	100	100	0	3772	3786	878	173	199	197	100	100	0	0	0	0	0	0	0	0	0	0	0	0	0	0	0	0	0	0	0	0.695	0.689	0.690	0.692	1.206	0.672	0.940	0.000	0.000	0.000	0.000	0.000	0.000	0.000	0.000	0.000	0.000	0.000	0.000	0.000	0.000	80	579	6101	6101	-0.525	Error	Error	2502	3599	0	0	2488	3613	0	0	0	0
2	6	14	"CDC91"	"YLR459W"	6900	32690	100	3267	3230	739	71	95	148	100	100	0	4011	4351	1261	188	234	350	100	100	0	0	0	0	0	0	0	0	0	0	0	0	0	0	0	0	0	0	0	0.836	0.759	0.754	0.773	1.203	0.721	0.919	0.000	0.000	0.000	0.000	0.000	0.000	0.000	0.000	0.000	0.000	0.000	0.000	0.000	0.000	80	505	7019	7322	-0.258	Error	Error	3196	3823	0	0	3159	4163	0	0	0	0
2	7	14	"ERG6"	"YML008C"	7110	32690	100	9410	9213	2098	67	79	85	100	100	0	9504	9284	1882	182	217	313	100	100	0	0	0	0	0	0	0	0	0	0	0	0	0	0	0	0	0	0	0	1.002	1.005	1.019	0.994	1.225	0.979	0.941	0.000	0.000	0.000	0.000	0.000	0.000	0.000	0.000	0.000	0.000	0.000	0.000	0.000	0.000	80	506	18665	18248	0.003	Error	Error	9343	9322	0	0	9146	9102	0	0	0	0
2	8	14	"UNG1"	"YML021C"	7300	32690	100	1779	1886	484	66	68	21	100	100	0	2599	2800	844	182	186	41	100	100	0	0	0	0	0	0	0	0	0	0	0	0	0	0	0	0	0	0	0	0.709	0.695	0.686	0.705	1.165	0.652	0.911	0.000	0.000	0.000	0.000	0.000	0.000	0.000	0.000	0.000	0.000	0.000	0.000	0.000	0.000	80	489	4130	4438	-0.497	Error	Error	1713	2417	0	0	1820	2618	0	0	0	0
2	9	14	""	"YML035C-A"	7490	32690	100	433	418	79	69	71	18	100	100	0	898	888	201	188	199	117	100	97	0	0	0	0	0	0	0	0	0	0	0	0	0	0	0	0	0	0	0	0.513	0.499	0.492	0.509	1.281	0.466	0.900	0.000	0.000	0.000	0.000	0.000	0.000	0.000	0.000	0.000	0.000	0.000	0.000	0.000	0.000	80	498	1074	1049	-0.964	Error	Error	364	710	0	0	349	700	0	0	0	0
2	10	14	"CRN1"	"YLR429W"	7690	32690	100	5818	5779	1053	68	74	28	100	100	0	4713	4940	1254	191	208	77	100	100	0	0	0	0	0	0	0	0	0	0	0	0	0	0	0	0	0	0	0	1.272	1.203	1.199	1.224	1.188	1.153	0.920	0.000	0.000	0.000	0.000	0.000	0.000	0.000	0.000	0.000	0.000	0.000	0.000	0.000	0.000	80	473	10272	10460	0.347	Error	Error	5750	4522	0	0	5711	4749	0	0	0	0
2	11	14	""	"YLR445W"	7890	32660	160	148	186	102	67	73	29	74	62	0	359	381	162	185	203	89	63	48	0	0	0	0	0	0	0	0	0	0	0	0	0	0	0	0	0	0	0	0.466	0.607	0.589	0.567	2.338	0.504	0.701	0.000	0.000	0.000	0.000	0.000	0.000	0.000	0.000	0.000	0.000	0.000	0.000	0.000	0.000	208	910	255	315	-1.103	Error	Error	81	174	0	0	119	196	0	0	0	0
2	12	14	"PAU4"	"YLR461W"	8100	32690	100	763	739	113	66	69	20	100	100	0	1555	1523	284	186	191	43	100	100	0	0	0	0	0	0	0	0	0	0	0	0	0	0	0	0	0	0	0	0.509	0.503	0.500	0.508	1.183	0.463	0.911	0.000	0.000	0.000	0.000	0.000	0.000	0.000	0.000	0.000	0.000	0.000	0.000	0.000	0.000	80	466	2066	2010	-0.974	Error	Error	697	1369	0	0	673	1337	0	0	0	0
2	13	14	"SPT5"	"YML010W"	8280	32690	100	3767	3446	1319	58	62	25	100	100	0	3534	3508	1424	172	179	49	100	100	0	0	0	0	0	0	0	0	0	0	0	0	0	0	0	0	0	0	0	1.103	1.016	1.083	1.039	1.270	0.983	0.932	0.000	0.000	0.000	0.000	0.000	0.000	0.000	0.000	0.000	0.000	0.000	0.000	0.000	0.000	80	503	7071	6724	0.142	Error	Error	3709	3362	0	0	3388	3336	0	0	0	0
2	14	14	""	"YML023C"	8500	32690	110	1647	1776	448	62	66	25	100	100	0	1599	1689	451	178	183	50	100	100	0	0	0	0	0	0	0	0	0	0	0	0	0	0	0	0	0	0	0	1.115	1.134	1.136	1.147	1.202	1.101	0.932	0.000	0.000	0.000	0.000	0.000	0.000	0.000	0.000	0.000	0.000	0.000	0.000	0.000	0.000	80	574	3006	3225	0.158	Error	Error	1585	1421	0	0	1714	1511	0	0	0	0
2	15	14	""	"YML037C"	8690	32700	100	444	445	80	63	66	18	100	100	0	651	641	125	181	185	39	100	100	0	0	0	0	0	0	0	0	0	0	0	0	0	0	0	0	0	0	0	0.811	0.830	0.854	0.845	1.343	0.771	0.866	0.000	0.000	0.000	0.000	0.000	0.000	0.000	0.000	0.000	0.000	0.000	0.000	0.000	0.000	80	504	851	842	-0.303	Error	Error	381	470	0	0	382	460	0	0	0	0
2	16	14	""	"YMR187C"	8890	32700	100	670	674	197	61	64	18	100	100	0	1098	1112	335	179	183	36	98	98	0	0	0	0	0	0	0	0	0	0	0	0	0	0	0	0	0	0	0	0.663	0.657	0.666	0.692	1.642	0.622	0.892	0.000	0.000	0.000	0.000	0.000	0.000	0.000	0.000	0.000	0.000	0.000	0.000	0.000	0.000	80	514	1528	1546	-0.594	Error	Error	609	919	0	0	613	933	0	0	0	0
2	17	14	"ERG2"	"YMR202W"	9090	32690	110	16347	14900	5995	67	72	28	100	100	0	9866	9194	4190	184	193	73	100	100	0	0	0	0	0	0	0	0	0	0	0	0	0	0	0	0	0	0	0	1.681	1.646	1.633	1.731	1.362	1.596	0.946	0.000	0.000	0.000	0.000	0.000	0.000	0.000	0.000	0.000	0.000	0.000	0.000	0.000	0.000	80	586	25962	23843	0.750	Error	Error	16280	9682	0	0	14833	9010	0	0	0	0
2	18	14	"TRS130"	"YMR218C"	9280	32690	90	383	387	73	63	67	26	100	100	0	687	681	146	175	184	82	100	98	0	0	0	0	0	0	0	0	0	0	0	0	0	0	0	0	0	0	0	0.625	0.640	0.650	0.654	1.360	0.629	0.846	0.000	0.000	0.000	0.000	0.000	0.000	0.000	0.000	0.000	0.000	0.000	0.000	0.000	0.000	52	414	832	830	-0.678	Error	Error	320	512	0	0	324	506	0	0	0	0
2	19	14	"RNH1"	"YMR234W"	9480	32700	100	981	994	245	60	63	16	100	100	0	1233	1219	364	175	179	36	100	100	0	0	0	0	0	0	0	0	0	0	0	0	0	0	0	0	0	0	0	0.871	0.895	0.896	0.923	1.305	0.847	0.902	0.000	0.000	0.000	0.000	0.000	0.000	0.000	0.000	0.000	0.000	0.000	0.000	0.000	0.000	80	532	1979	1978	-0.200	Error	Error	921	1058	0	0	934	1044	0	0	0	0
2	20	14	""	"YMR251W"	9690	32700	80	148	156	40	61	62	14	100	96	0	418	445	168	173	175	38	98	96	0	0	0	0	0	0	0	0	0	0	0	0	0	0	0	0	0	0	0	0.355	0.349	0.373	0.371	1.739	0.246	0.544	0.000	0.000	0.000	0.000	0.000	0.000	0.000	0.000	0.000	0.000	0.000	0.000	0.000	0.000	52	340	332	367	-1.494	Error	Error	87	245	0	0	95	272	0	0	0	0
2	21	14	""	"YMR266W"	9890	32690	80	277	290	119	76	78	20	98	96	0	388	414	151	198	203	43	92	84	0	0	0	0	0	0	0	0	0	0	0	0	0	0	0	0	0	0	0	1.058	0.991	1.088	1.071	1.944	0.845	0.589	0.000	0.000	0.000	0.000	0.000	0.000	0.000	0.000	0.000	0.000	0.000	0.000	0.000	0.000	52	340	391	430	0.081	Error	Error	201	190	0	0	214	216	0	0	0	0
2	1	15	"GCV2"	"YMR189W"	5890	32880	100	2666	2566	639	60	62	16	100	100	0	1037	996	227	173	177	34	100	100	0	0	0	0	0	0	0	0	0	0	0	0	0	0	0	0	0	0	0	3.016	3.045	3.118	3.089	1.303	3.171	0.914	0.000	0.000	0.000	0.000	0.000	0.000	0.000	0.000	0.000	0.000	0.000	0.000	0.000	0.000	80	519	3470	3329	1.593	Error	Error	2606	864	0	0	2506	823	0	0	0	0
2	2	15	""	"YMR204C"	6090	32880	90	544	571	161	61	67	32	100	98	0	1113	1087	336	169	187	92	98	98	0	0	0	0	0	0	0	0	0	0	0	0	0	0	0	0	0	0	0	0.512	0.556	0.544	0.593	1.692	0.517	0.885	0.000	0.000	0.000	0.000	0.000	0.000	0.000	0.000	0.000	0.000	0.000	0.000	0.000	0.000	52	420	1427	1428	-0.967	Error	Error	483	944	0	0	510	918	0	0	0	0
2	3	15	"ERG8"	"YMR220W"	6300	32880	100	3685	3628	1019	63	68	29	100	100	0	4732	4617	1330	170	183	82	100	100	0	0	0	0	0	0	0	0	0	0	0	0	0	0	0	0	0	0	0	0.794	0.802	0.797	0.802	1.246	0.759	0.918	0.000	0.000	0.000	0.000	0.000	0.000	0.000	0.000	0.000	0.000	0.000	0.000	0.000	0.000	80	511	8184	8012	-0.333	Error	Error	3622	4562	0	0	3565	4447	0	0	0	0
2	4	15	"TAF17"	"YMR236W"	6490	32880	90	3108	3035	763	55	64	74	100	100	0	5067	5134	1520	162	192	245	100	100	0	0	0	0	0	0	0	0	0	0	0	0	0	0	0	0	0	0	0	0.622	0.599	0.599	0.609	1.253	0.566	0.936	0.000	0.000	0.000	0.000	0.000	0.000	0.000	0.000	0.000	0.000	0.000	0.000	0.000	0.000	52	414	7958	7952	-0.684	Error	Error	3053	4905	0	0	2980	4972	0	0	0	0
2	5	15	""	"YMR252C"	6700	32890	100	533	509	133	65	73	66	100	97	0	1393	1347	405	188	229	224	96	92	0	0	0	0	0	0	0	0	0	0	0	0	0	0	0	0	0	0	0	0.388	0.383	0.388	0.396	1.395	0.364	0.911	0.000	0.000	0.000	0.000	0.000	0.000	0.000	0.000	0.000	0.000	0.000	0.000	0.000	0.000	80	536	1673	1603	-1.364	Error	Error	468	1205	0	0	444	1159	0	0	0	0
2	6	15	"PRP24"	"YMR268C"	6910	32890	110	320	331	114	76	92	55	98	90	0	667	687	244	211	244	115	96	82	0	0	0	0	0	0	0	0	0	0	0	0	0	0	0	0	0	0	0	0.535	0.536	0.516	0.564	1.646	0.465	0.806	0.000	0.000	0.000	0.000	0.000	0.000	0.000	0.000	0.000	0.000	0.000	0.000	0.000	0.000	80	566	700	731	-0.902	Error	Error	244	456	0	0	255	476	0	0	0	0
2	7	15	""	"YMR191W"	7100	32890	100	1073	1093	431	71	102	80	100	100	0	3725	3870	1617	195	257	193	100	98	0	0	0	0	0	0	0	0	0	0	0	0	0	0	0	0	0	0	0	0.284	0.278	0.282	0.286	1.313	0.258	0.896	0.000	0.000	0.000	0.000	0.000	0.000	0.000	0.000	0.000	0.000	0.000	0.000	0.000	0.000	80	506	4532	4697	-1.817	Error	Error	1002	3530	0	0	1022	3675	0	0	0	0
2	8	15	""	"YMR206W"	7310	32890	100	426	419	81	69	77	34	100	100	0	950	926	184	187	200	62	100	100	0	0	0	0	0	0	0	0	0	0	0	0	0	0	0	0	0	0	0	0.468	0.474	0.492	0.475	1.304	0.433	0.868	0.000	0.000	0.000	0.000	0.000	0.000	0.000	0.000	0.000	0.000	0.000	0.000	0.000	0.000	80	514	1120	1089	-1.096	Error	Error	357	763	0	0	350	739	0	0	0	0
2	9	15	""	"YMR222C"	7510	32890	100	919	905	380	67	71	23	100	100	0	1728	1677	670	189	200	118	100	98	0	0	0	0	0	0	0	0	0	0	0	0	0	0	0	0	0	0	0	0.554	0.563	0.567	0.567	1.397	0.550	0.910	0.000	0.000	0.000	0.000	0.000	0.000	0.000	0.000	0.000	0.000	0.000	0.000	0.000	0.000	80	500	2391	2326	-0.853	Error	Error	852	1539	0	0	838	1488	0	0	0	0
2	10	15	"DFG5"	"YMR238W"	7700	32890	100	4068	4123	973	64	67	18	100	100	0	7166	6957	1874	185	192	47	100	100	0	0	0	0	0	0	0	0	0	0	0	0	0	0	0	0	0	0	0	0.574	0.599	0.609	0.611	1.216	0.572	0.939	0.000	0.000	0.000	0.000	0.000	0.000	0.000	0.000	0.000	0.000	0.000	0.000	0.000	0.000	80	505	10985	10831	-0.802	Error	Error	4004	6981	0	0	4059	6772	0	0	0	0
2	11	15	""	"YMR254C"	7910	32890	100	260	262	67	65	70	25	100	97	0	736	752	264	178	182	39	100	100	0	0	0	0	0	0	0	0	0	0	0	0	0	0	0	0	0	0	0	0.349	0.343	0.354	0.354	1.442	0.301	0.819	0.000	0.000	0.000	0.000	0.000	0.000	0.000	0.000	0.000	0.000	0.000	0.000	0.000	0.000	80	507	753	771	-1.517	Error	Error	195	558	0	0	197	574	0	0	0	0
2	12	15	"RRN9"	"YMR270C"	8100	32890	100	1637	1644	414	64	71	32	100	100	0	2654	2702	700	181	186	41	100	100	0	0	0	0	0	0	0	0	0	0	0	0	0	0	0	0	0	0	0	0.636	0.627	0.636	0.629	1.234	0.605	0.937	0.000	0.000	0.000	0.000	0.000	0.000	0.000	0.000	0.000	0.000	0.000	0.000	0.000	0.000	80	498	4046	4101	-0.653	Error	Error	1573	2473	0	0	1580	2521	0	0	0	0
2	13	15	""	"YMR193C-A"	8300	32890	100	2551	2617	1084	59	63	23	100	100	0	3284	3374	1383	171	174	34	100	100	0	0	0	0	0	0	0	0	0	0	0	0	0	0	0	0	0	0	0	0.801	0.799	0.797	0.796	1.280	0.776	0.931	0.000	0.000	0.000	0.000	0.000	0.000	0.000	0.000	0.000	0.000	0.000	0.000	0.000	0.000	80	506	5605	5761	-0.321	Error	Error	2492	3113	0	0	2558	3203	0	0	0	0
2	14	15	"ERG12"	"YMR208W"	8500	32890	100	2987	2882	838	60	66	28	100	100	0	3115	3050	889	168	176	46	100	100	0	0	0	0	0	0	0	0	0	0	0	0	0	0	0	0	0	0	0	0.993	0.979	1.013	0.988	1.242	0.958	0.937	0.000	0.000	0.000	0.000	0.000	0.000	0.000	0.000	0.000	0.000	0.000	0.000	0.000	0.000	80	513	5874	5704	-0.010	Error	Error	2927	2947	0	0	2822	2882	0	0	0	0
2	15	15	"MRE11"	"YMR224C"	8690	32890	90	398	406	109	61	68	29	100	100	0	619	746	363	174	181	44	100	100	0	0	0	0	0	0	0	0	0	0	0	0	0	0	0	0	0	0	0	0.757	0.603	0.705	0.677	1.533	0.477	0.774	0.000	0.000	0.000	0.000	0.000	0.000	0.000	0.000	0.000	0.000	0.000	0.000	0.000	0.000	52	408	782	917	-0.401	Error	Error	337	445	0	0	345	572	0	0	0	0
2	16	15	"CUS1"	"YMR240C"	8900	32890	90	405	409	137	67	69	19	100	100	0	775	861	352	184	189	44	100	100	0	0	0	0	0	0	0	0	0	0	0	0	0	0	0	0	0	0	0	0.572	0.505	0.556	0.524	1.441	0.437	0.817	0.000	0.000	0.000	0.000	0.000	0.000	0.000	0.000	0.000	0.000	0.000	0.000	0.000	0.000	52	414	929	1019	-0.806	Error	Error	338	591	0	0	342	677	0	0	0	0
2	17	15	"COX7"	"YMR256C"	9100	32890	110	3149	3205	914	76	83	42	100	100	0	9529	9587	2750	203	210	53	100	100	0	0	0	0	0	0	0	0	0	0	0	0	0	0	0	0	0	0	0	0.330	0.333	0.333	0.333	1.220	0.324	0.942	0.000	0.000	0.000	0.000	0.000	0.000	0.000	0.000	0.000	0.000	0.000	0.000	0.000	0.000	80	586	12399	12513	-1.602	Error	Error	3073	9326	0	0	3129	9384	0	0	0	0
2	18	15	"SCS7"	"YMR272C"	9290	32890	90	3610	3764	1025	83	97	81	100	100	0	3088	3204	720	213	233	112	100	100	0	0	0	0	0	0	0	0	0	0	0	0	0	0	0	0	0	0	0	1.227	1.231	1.186	1.216	1.214	1.246	0.933	0.000	0.000	0.000	0.000	0.000	0.000	0.000	0.000	0.000	0.000	0.000	0.000	0.000	0.000	52	414	6402	6672	0.295	Error	Error	3527	2875	0	0	3681	2991	0	0	0	0
2	19	15	"NAR1"	"YNL240C"	9490	32890	100	731	796	197	81	95	81	100	100	0	1196	1308	402	201	224	111	100	100	0	0	0	0	0	0	0	0	0	0	0	0	0	0	0	0	0	0	0	0.653	0.646	0.654	0.663	1.265	0.612	0.885	0.000	0.000	0.000	0.000	0.000	0.000	0.000	0.000	0.000	0.000	0.000	0.000	0.000	0.000	80	505	1645	1822	-0.614	Error	Error	650	995	0	0	715	1107	0	0	0	0
2	20	15	"FOL1"	"YNL256W"	9690	32890	100	5171	5079	1270	72	77	33	100	100	0	2765	2774	771	190	199	64	100	100	0	0	0	0	0	0	0	0	0	0	0	0	0	0	0	0	0	0	0	1.980	1.938	1.919	1.975	1.227	1.891	0.931	0.000	0.000	0.000	0.000	0.000	0.000	0.000	0.000	0.000	0.000	0.000	0.000	0.000	0.000	80	506	7674	7591	0.986	Error	Error	5099	2575	0	0	5007	2584	0	0	0	0
2	21	15	"SEC2"	"YNL272C"	9890	32900	100	2013	1856	581	71	75	30	100	100	0	2129	2135	718	190	197	60	100	100	0	0	0	0	0	0	0	0	0	0	0	0	0	0	0	0	0	0	0	1.002	0.918	0.905	0.931	1.242	0.875	0.939	0.000	0.000	0.000	0.000	0.000	0.000	0.000	0.000	0.000	0.000	0.000	0.000	0.000	0.000	80	525	3881	3730	0.002	Error	Error	1942	1939	0	0	1785	1945	0	0	0	0
2	1	16	""	"YNL288W"	5890	33080	100	3613	3730	761	69	128	171	100	100	0	3326	3493	838	185	243	186	100	100	0	0	0	0	0	0	0	0	0	0	0	0	0	0	0	0	0	0	0	1.128	1.107	1.116	1.118	1.198	1.068	0.915	0.000	0.000	0.000	0.000	0.000	0.000	0.000	0.000	0.000	0.000	0.000	0.000	0.000	0.000	80	510	6685	6969	0.174	Error	Error	3544	3141	0	0	3661	3308	0	0	0	0
2	2	16	"YPT11"	"YNL304W"	6090	33080	110	720	708	145	77	147	172	100	97	0	887	912	236	196	272	201	97	91	0	0	0	0	0	0	0	0	0	0	0	0	0	0	0	0	0	0	0	0.931	0.881	0.855	0.921	1.409	0.823	0.861	0.000	0.000	0.000	0.000	0.000	0.000	0.000	0.000	0.000	0.000	0.000	0.000	0.000	0.000	80	592	1334	1347	-0.104	Error	Error	643	691	0	0	631	716	0	0	0	0
2	3	16	""	"YNL320W"	6310	33080	100	939	896	303	64	89	84	100	96	0	1973	2035	724	180	214	126	100	100	0	0	0	0	0	0	0	0	0	0	0	0	0	0	0	0	0	0	0	0.488	0.449	0.460	0.450	1.305	0.428	0.920	0.000	0.000	0.000	0.000	0.000	0.000	0.000	0.000	0.000	0.000	0.000	0.000	0.000	0.000	80	511	2668	2687	-1.035	Error	Error	875	1793	0	0	832	1855	0	0	0	0
2	4	16	""	"YNL242W"	6490	33080	90	765	741	152	62	83	58	100	100	0	1476	1379	357	176	219	135	100	100	0	0	0	0	0	0	0	0	0	0	0	0	0	0	0	0	0	0	0	0.541	0.564	0.579	0.578	1.219	0.514	0.935	0.000	0.000	0.000	0.000	0.000	0.000	0.000	0.000	0.000	0.000	0.000	0.000	0.000	0.000	52	406	2003	1882	-0.887	Error	Error	703	1300	0	0	679	1203	0	0	0	0
2	5	16	""	"YNL258C"	6680	33080	90	2953	2892	374	99	154	199	100	100	0	3512	3559	708	251	359	401	100	100	0	0	0	0	0	0	0	0	0	0	0	0	0	0	0	0	0	0	0	0.875	0.844	0.871	0.855	1.169	0.810	0.935	0.000	0.000	0.000	0.000	0.000	0.000	0.000	0.000	0.000	0.000	0.000	0.000	0.000	0.000	52	415	6115	6101	-0.192	Error	Error	2854	3261	0	0	2793	3308	0	0	0	0
2	6	16	""	"YNL274C"	6900	33090	100	913	937	148	102	116	55	100	100	0	7721	8084	1876	253	318	438	100	100	0	0	0	0	0	0	0	0	0	0	0	0	0	0	0	0	0	0	0	0.109	0.107	0.106	0.108	1.200	0.097	0.910	0.000	0.000	0.000	0.000	0.000	0.000	0.000	0.000	0.000	0.000	0.000	0.000	0.000	0.000	80	519	8279	8666	-3.203	Error	Error	811	7468	0	0	835	7831	0	0	0	0
2	7	16	"RFC3"	"YNL290W"	7110	33090	110	1829	1809	392	98	120	76	100	100	0	2616	2681	629	244	322	416	100	100	0	0	0	0	0	0	0	0	0	0	0	0	0	0	0	0	0	0	0	0.730	0.702	0.704	0.705	1.235	0.657	0.915	0.000	0.000	0.000	0.000	0.000	0.000	0.000	0.000	0.000	0.000	0.000	0.000	0.000	0.000	80	556	4103	4148	-0.454	Error	Error	1731	2372	0	0	1711	2437	0	0	0	0
2	8	16	""	"YNL306W"	7300	33090	100	7274	7181	915	78	90	48	100	100	0	12345	12406	2088	212	247	286	100	100	0	0	0	0	0	0	0	0	0	0	0	0	0	0	0	0	0	0	0	0.593	0.582	0.587	0.586	1.115	0.561	0.947	0.000	0.000	0.000	0.000	0.000	0.000	0.000	0.000	0.000	0.000	0.000	0.000	0.000	0.000	80	481	19329	19297	-0.754	Error	Error	7196	12133	0	0	7103	12194	0	0	0	0
2	9	16	"KRE1"	"YNL322C"	7490	33090	100	1850	1955	402	69	77	39	100	100	0	2156	2343	648	191	221	273	100	100	0	0	0	0	0	0	0	0	0	0	0	0	0	0	0	0	0	0	0	0.906	0.876	0.901	0.893	1.187	0.832	0.919	0.000	0.000	0.000	0.000	0.000	0.000	0.000	0.000	0.000	0.000	0.000	0.000	0.000	0.000	80	506	3746	4038	-0.142	Error	Error	1781	1965	0	0	1886	2152	0	0	0	0
2	10	16	"SUI1"	"YNL244C"	7700	33090	100	10434	9949	2453	77	103	102	100	100	0	8856	8337	2247	207	242	222	100	100	0	0	0	0	0	0	0	0	0	0	0	0	0	0	0	0	0	0	0	1.197	1.214	1.214	1.235	1.237	1.186	0.939	0.000	0.000	0.000	0.000	0.000	0.000	0.000	0.000	0.000	0.000	0.000	0.000	0.000	0.000	80	505	19006	18002	0.260	Error	Error	10357	8649	0	0	9872	8130	0	0	0	0
2	11	16	""	"YNL260C"	7890	33090	100	697	696	117	92	122	106	100	100	0	1771	1815	389	215	267	233	100	100	0	0	0	0	0	0	0	0	0	0	0	0	0	0	0	0	0	0	0	0.389	0.377	0.380	0.381	1.183	0.352	0.914	0.000	0.000	0.000	0.000	0.000	0.000	0.000	0.000	0.000	0.000	0.000	0.000	0.000	0.000	80	490	2161	2204	-1.363	Error	Error	605	1556	0	0	604	1600	0	0	0	0
2	12	16	""	"YNL276C"	8080	33090	100	2565	2571	662	96	107	46	100	100	0	6350	6198	1915	222	242	95	100	100	0	0	0	0	0	0	0	0	0	0	0	0	0	0	0	0	0	0	0	0.403	0.414	0.415	0.423	1.248	0.375	0.913	0.000	0.000	0.000	0.000	0.000	0.000	0.000	0.000	0.000	0.000	0.000	0.000	0.000	0.000	80	514	8597	8451	-1.311	Error	Error	2469	6128	0	0	2475	5976	0	0	0	0
2	13	16	"PUS4"	"YNL292W"	8300	33090	100	2677	2654	623	85	104	72	100	100	0	1991	2029	524	205	236	124	100	100	0	0	0	0	0	0	0	0	0	0	0	0	0	0	0	0	0	0	0	1.451	1.408	1.419	1.421	1.202	1.361	0.927	0.000	0.000	0.000	0.000	0.000	0.000	0.000	0.000	0.000	0.000	0.000	0.000	0.000	0.000	80	511	4378	4393	0.537	Error	Error	2592	1786	0	0	2569	1824	0	0	0	0
2	14	16	"KRI1"	"YNL308C"	8480	33090	90	4309	4164	1734	72	179	509	100	98	0	4058	3906	1749	186	344	653	100	88	0	0	0	0	0	0	0	0	0	0	0	0	0	0	0	0	0	0	0	1.094	1.100	1.111	1.130	1.291	1.043	0.925	0.000	0.000	0.000	0.000	0.000	0.000	0.000	0.000	0.000	0.000	0.000	0.000	0.000	0.000	52	406	8109	7812	0.130	Error	Error	4237	3872	0	0	4092	3720	0	0	0	0
2	15	16	""	"YNL324W"	8700	33090	100	452	453	106	75	101	233	95	20	0	805	825	212	192	233	354	91	36	0	0	0	0	0	0	0	0	0	0	0	0	0	0	0	0	0	0	0	0.615	0.597	0.603	0.607	1.371	0.550	0.866	0.000	0.000	0.000	0.000	0.000	0.000	0.000	0.000	0.000	0.000	0.000	0.000	0.000	0.000	80	519	990	1011	-0.701	Error	Error	377	613	0	0	378	633	0	0	0	0
2	16	16	""	"YNL246W"	8890	33090	110	2058	2090	310	83	87	29	100	100	0	2227	2262	371	205	215	71	100	100	0	0	0	0	0	0	0	0	0	0	0	0	0	0	0	0	0	0	0	0.977	0.976	0.976	0.980	1.166	0.942	0.937	0.000	0.000	0.000	0.000	0.000	0.000	0.000	0.000	0.000	0.000	0.000	0.000	0.000	0.000	80	567	3997	4064	-0.034	Error	Error	1975	2022	0	0	2007	2057	0	0	0	0
2	17	16	"POL2"	"YNL262W"	9080	33090	90	799	894	460	84	86	27	100	100	0	1316	1476	782	210	217	76	100	100	0	0	0	0	0	0	0	0	0	0	0	0	0	0	0	0	0	0	0	0.646	0.640	0.653	0.661	1.428	0.601	0.889	0.000	0.000	0.000	0.000	0.000	0.000	0.000	0.000	0.000	0.000	0.000	0.000	0.000	0.000	52	414	1821	2076	-0.629	Error	Error	715	1106	0	0	810	1266	0	0	0	0
2	18	16	""	"YNL278W"	9290	33090	100	3910	4099	1220	95	106	53	100	100	0	4119	4360	1304	227	245	81	100	100	0	0	0	0	0	0	0	0	0	0	0	0	0	0	0	0	0	0	0	0.980	0.969	0.983	0.966	1.278	0.972	0.920	0.000	0.000	0.000	0.000	0.000	0.000	0.000	0.000	0.000	0.000	0.000	0.000	0.000	0.000	80	518	7707	8137	-0.029	Error	Error	3815	3892	0	0	4004	4133	0	0	0	0
2	19	16	""	"YNL294C"	9480	33090	100	2238	2273	374	100	115	55	100	100	0	4228	4248	722	233	257	101	100	100	0	0	0	0	0	0	0	0	0	0	0	0	0	0	0	0	0	0	0	0.535	0.541	0.535	0.542	1.156	0.522	0.949	0.000	0.000	0.000	0.000	0.000	0.000	0.000	0.000	0.000	0.000	0.000	0.000	0.000	0.000	80	476	6133	6188	-0.902	Error	Error	2138	3995	0	0	2173	4015	0	0	0	0
2	20	16	""	"YNL310C"	9700	33090	110	2219	2430	707	82	90	67	100	100	0	2559	2821	947	201	208	55	100	100	0	0	0	0	0	0	0	0	0	0	0	0	0	0	0	0	0	0	0	0.906	0.896	0.922	0.911	1.183	0.875	0.920	0.000	0.000	0.000	0.000	0.000	0.000	0.000	0.000	0.000	0.000	0.000	0.000	0.000	0.000	80	593	4495	4968	-0.142	Error	Error	2137	2358	0	0	2348	2620	0	0	0	0
2	21	16	""	"YNL326C"	9900	33090	110	1124	1175	253	73	81	66	100	100	0	1740	1803	409	190	199	55	100	100	0	0	0	0	0	0	0	0	0	0	0	0	0	0	0	0	0	0	0	0.678	0.683	0.693	0.687	1.190	0.637	0.907	0.000	0.000	0.000	0.000	0.000	0.000	0.000	0.000	0.000	0.000	0.000	0.000	0.000	0.000	80	590	2601	2715	-0.561	Error	Error	1051	1550	0	0	1102	1613	0	0	0	0
2	1	17	""	"YOR042W"	5890	33280	100	1998	1911	297	73	91	55	100	100	0	4766	4563	1123	184	239	211	100	100	0	0	0	0	0	0	0	0	0	0	0	0	0	0	0	0	0	0	0	0.420	0.420	0.419	0.433	1.270	0.388	0.932	0.000	0.000	0.000	0.000	0.000	0.000	0.000	0.000	0.000	0.000	0.000	0.000	0.000	0.000	80	519	6507	6217	-1.251	Error	Error	1925	4582	0	0	1838	4379	0	0	0	0
2	2	17	"ASE1"	"YOR058C"	6100	33280	100	2947	2784	769	86	102	55	100	100	0	3834	3819	1130	209	261	208	100	100	0	0	0	0	0	0	0	0	0	0	0	0	0	0	0	0	0	0	0	0.789	0.747	0.756	0.753	1.236	0.731	0.935	0.000	0.000	0.000	0.000	0.000	0.000	0.000	0.000	0.000	0.000	0.000	0.000	0.000	0.000	80	524	6486	6308	-0.341	Error	Error	2861	3625	0	0	2698	3610	0	0	0	0
2	3	17	"CDC21"	"YOR074C"	6310	33280	100	655	657	152	81	89	39	100	100	0	1007	1031	215	192	204	59	100	100	0	0	0	0	0	0	0	0	0	0	0	0	0	0	0	0	0	0	0	0.704	0.687	0.701	0.688	1.287	0.663	0.890	0.000	0.000	0.000	0.000	0.000	0.000	0.000	0.000	0.000	0.000	0.000	0.000	0.000	0.000	80	507	1389	1415	-0.506	Error	Error	574	815	0	0	576	839	0	0	0	0
2	4	17	"PTC5"	"YOR090C"	6500	33280	100	2000	2105	492	102	117	62	100	100	0	3334	3413	952	207	240	136	100	100	0	0	0	0	0	0	0	0	0	0	0	0	0	0	0	0	0	0	0	0.607	0.625	0.624	0.635	1.211	0.598	0.928	0.000	0.000	0.000	0.000	0.000	0.000	0.000	0.000	0.000	0.000	0.000	0.000	0.000	0.000	80	505	5025	5209	-0.720	Error	Error	1898	3127	0	0	2003	3206	0	0	0	0
2	5	17	"VAM3"	"YOR106W"	6700	33280	110	1088	1150	261	124	146	81	100	100	0	2152	2287	623	245	299	177	100	100	0	0	0	0	0	0	0	0	0	0	0	0	0	0	0	0	0	0	0	0.506	0.502	0.505	0.508	1.199	0.477	0.902	0.000	0.000	0.000	0.000	0.000	0.000	0.000	0.000	0.000	0.000	0.000	0.000	0.000	0.000	80	586	2871	3068	-0.984	Error	Error	964	1907	0	0	1026	2042	0	0	0	0
2	6	17	"PFY1"	"YOR122C"	6910	33280	110	12107	11824	2544	108	123	55	100	100	0	16267	16199	4051	238	263	114	100	100	0	0	0	0	0	0	0	0	0	0	0	0	0	0	0	0	0	0	0	0.749	0.734	0.737	0.741	1.127	0.714	0.963	0.000	0.000	0.000	0.000	0.000	0.000	0.000	0.000	0.000	0.000	0.000	0.000	0.000	0.000	80	544	28028	27677	-0.418	Error	Error	11999	16029	0	0	11716	15961	0	0	0	0
2	7	17	""	"YOR044W"	7090	33280	110	1479	1716	652	98	109	50	100	100	0	2275	2608	1072	231	253	95	100	100	0	0	0	0	0	0	0	0	0	0	0	0	0	0	0	0	0	0	0	0.676	0.681	0.684	0.691	1.229	0.659	0.884	0.000	0.000	0.000	0.000	0.000	0.000	0.000	0.000	0.000	0.000	0.000	0.000	0.000	0.000	80	560	3425	3995	-0.566	Error	Error	1381	2044	0	0	1618	2377	0	0	0	0
2	8	17	""	"YOR060C"	7310	33280	110	617	653	186	80	85	29	100	100	0	1001	1031	291	213	221	60	100	100	0	0	0	0	0	0	0	0	0	0	0	0	0	0	0	0	0	0	0	0.681	0.700	0.689	0.708	1.257	0.646	0.872	0.000	0.000	0.000	0.000	0.000	0.000	0.000	0.000	0.000	0.000	0.000	0.000	0.000	0.000	80	552	1325	1391	-0.553	Error	Error	537	788	0	0	573	818	0	0	0	0
2	9	17	""	"YOR076C"	7490	33290	100	936	931	211	71	73	21	100	100	0	1425	1507	416	193	201	48	100	100	0	0	0	0	0	0	0	0	0	0	0	0	0	0	0	0	0	0	0	0.702	0.654	0.677	0.669	1.255	0.608	0.898	0.000	0.000	0.000	0.000	0.000	0.000	0.000	0.000	0.000	0.000	0.000	0.000	0.000	0.000	80	501	2097	2174	-0.510	Error	Error	865	1232	0	0	860	1314	0	0	0	0
2	10	17	"ECM3"	"YOR092W"	7710	33290	100	3635	3569	1133	75	83	36	100	100	0	2435	2354	820	193	209	71	100	100	0	0	0	0	0	0	0	0	0	0	0	0	0	0	0	0	0	0	0	1.588	1.617	1.660	1.653	1.267	1.591	0.930	0.000	0.000	0.000	0.000	0.000	0.000	0.000	0.000	0.000	0.000	0.000	0.000	0.000	0.000	80	503	5802	5655	0.667	Error	Error	3560	2242	0	0	3494	2161	0	0	0	0
2	11	17	""	"YOR108W"	7890	33290	100	10027	9893	3367	91	107	51	100	100	0	6836	6794	2537	211	239	95	100	100	0	0	0	0	0	0	0	0	0	0	0	0	0	0	0	0	0	0	0	1.500	1.489	1.518	1.522	1.209	1.446	0.951	0.000	0.000	0.000	0.000	0.000	0.000	0.000	0.000	0.000	0.000	0.000	0.000	0.000	0.000	80	495	16561	16385	0.585	Error	Error	9936	6625	0	0	9802	6583	0	0	0	0
2	12	17	"UBP2"	"YOR124C"	8100	33290	100	4157	4011	761	93	104	42	100	100	0	5061	4945	1035	213	222	63	100	100	0	0	0	0	0	0	0	0	0	0	0	0	0	0	0	0	0	0	0	0.838	0.828	0.848	0.832	1.164	0.805	0.950	0.000	0.000	0.000	0.000	0.000	0.000	0.000	0.000	0.000	0.000	0.000	0.000	0.000	0.000	80	507	8912	8650	-0.254	Error	Error	4064	4848	0	0	3918	4732	0	0	0	0
2	13	17	"DBP5"	"YOR046C"	8290	33290	100	4941	5159	981	100	114	60	100	100	0	5000	5230	1230	225	246	96	100	100	0	0	0	0	0	0	0	0	0	0	0	0	0	0	0	0	0	0	0	1.014	1.011	1.030	1.021	1.141	0.978	0.920	0.000	0.000	0.000	0.000	0.000	0.000	0.000	0.000	0.000	0.000	0.000	0.000	0.000	0.000	80	506	9616	10064	0.020	Error	Error	4841	4775	0	0	5059	5005	0	0	0	0
2	14	17	""	"YOR062C"	8500	33290	100	2980	3123	681	94	111	64	100	100	0	4193	4281	1102	220	250	121	100	100	0	0	0	0	0	0	0	0	0	0	0	0	0	0	0	0	0	0	0	0.726	0.746	0.749	0.757	1.163	0.737	0.930	0.000	0.000	0.000	0.000	0.000	0.000	0.000	0.000	0.000	0.000	0.000	0.000	0.000	0.000	80	513	6859	7090	-0.461	Error	Error	2886	3973	0	0	3029	4061	0	0	0	0
2	15	17	""	"YOR078W"	8690	33290	100	2653	2756	667	76	84	38	100	100	0	3978	4164	1169	195	217	149	100	100	0	0	0	0	0	0	0	0	0	0	0	0	0	0	0	0	0	0	0	0.681	0.675	0.678	0.688	1.235	0.642	0.931	0.000	0.000	0.000	0.000	0.000	0.000	0.000	0.000	0.000	0.000	0.000	0.000	0.000	0.000	80	506	6360	6649	-0.554	Error	Error	2577	3783	0	0	2680	3969	0	0	0	0
2	16	17	"ARF3"	"YOR094W"	8900	33290	100	2595	2424	694	86	90	35	100	100	0	2750	2541	797	221	239	151	100	100	0	0	0	0	0	0	0	0	0	0	0	0	0	0	0	0	0	0	0	0.992	1.008	1.036	1.036	1.270	0.975	0.943	0.000	0.000	0.000	0.000	0.000	0.000	0.000	0.000	0.000	0.000	0.000	0.000	0.000	0.000	80	521	5038	4658	-0.011	Error	Error	2509	2529	0	0	2338	2320	0	0	0	0
2	17	17	""	"YOR110W"	9100	33290	90	446	471	160	84	88	25	100	100	0	830	1007	544	218	228	72	96	94	0	0	0	0	0	0	0	0	0	0	0	0	0	0	0	0	0	0	0	0.592	0.490	0.548	0.591	1.690	0.385	0.816	0.000	0.000	0.000	0.000	0.000	0.000	0.000	0.000	0.000	0.000	0.000	0.000	0.000	0.000	52	414	974	1176	-0.758	Error	Error	362	612	0	0	387	789	0	0	0	0
2	18	17	"IAH1"	"YOR126C"	9290	33290	100	1090	1065	207	98	106	42	100	100	0	1818	1854	412	243	272	120	100	100	0	0	0	0	0	0	0	0	0	0	0	0	0	0	0	0	0	0	0	0.630	0.600	0.600	0.604	1.205	0.577	0.919	0.000	0.000	0.000	0.000	0.000	0.000	0.000	0.000	0.000	0.000	0.000	0.000	0.000	0.000	80	482	2567	2578	-0.667	Error	Error	992	1575	0	0	967	1611	0	0	0	0
2	19	17	"RAT1"	"YOR048C"	9490	33280	150	240	332	245	91	103	52	70	59	0	465	607	403	231	272	161	62	40	0	0	0	0	0	0	0	0	0	0	0	0	0	0	0	0	0	0	0	0.637	0.641	0.642	0.693	2.465	0.496	0.710	0.000	0.000	0.000	0.000	0.000	0.000	0.000	0.000	0.000	0.000	0.000	0.000	0.000	0.000	156	854	383	617	-0.651	Error	Error	149	234	0	0	241	376	0	0	0	0
2	20	17	""	"YOR064C"	9690	33300	100	1910	2034	517	76	79	22	100	100	0	4210	4401	1204	196	207	54	100	100	0	0	0	0	0	0	0	0	0	0	0	0	0	0	0	0	0	0	0	0.457	0.466	0.463	0.469	1.172	0.444	0.929	0.000	0.000	0.000	0.000	0.000	0.000	0.000	0.000	0.000	0.000	0.000	0.000	0.000	0.000	80	475	5848	6163	-1.130	Error	Error	1834	4014	0	0	1958	4205	0	0	0	0
2	21	17	""	"YOR080W"	9880	33300	100	1680	1665	434	68	71	19	100	100	0	3226	3384	891	187	195	49	100	100	0	0	0	0	0	0	0	0	0	0	0	0	0	0	0	0	0	0	0	0.530	0.500	0.491	0.500	1.182	0.487	0.916	0.000	0.000	0.000	0.000	0.000	0.000	0.000	0.000	0.000	0.000	0.000	0.000	0.000	0.000	80	520	4651	4794	-0.915	Error	Error	1612	3039	0	0	1597	3197	0	0	0	0
2	1	18	"RPS7A"	"YOR096W"	5900	33480	110	26268	25634	4727	73	142	244	100	100	0	14890	14435	2738	184	234	183	100	100	0	0	0	0	0	0	0	0	0	0	0	0	0	0	0	0	0	0	0	1.781	1.794	1.779	1.796	1.122	1.813	0.958	0.000	0.000	0.000	0.000	0.000	0.000	0.000	0.000	0.000	0.000	0.000	0.000	0.000	0.000	80	554	40901	39812	0.833	Error	Error	26195	14706	0	0	25561	14251	0	0	0	0
2	2	18	""	"YOR112W"	6070	33480	110	1436	1407	332	92	196	287	100	98	0	1670	1549	519	212	311	307	96	87	0	0	0	0	0	0	0	0	0	0	0	0	0	0	0	0	0	0	0	0.922	0.984	0.987	1.062	1.363	0.894	0.873	0.000	0.000	0.000	0.000	0.000	0.000	0.000	0.000	0.000	0.000	0.000	0.000	0.000	0.000	80	542	2802	2652	-0.117	Error	Error	1344	1458	0	0	1315	1337	0	0	0	0
2	3	18	"ADE2"	"YOR128C"	6280	33480	110	14676	14826	2898	96	296	472	100	100	0	1280	1297	259	211	269	249	98	97	0	0	0	0	0	0	0	0	0	0	0	0	0	0	0	0	0	0	0	13.639	13.564	14.179	13.721	1.202	13.952	0.880	0.000	0.000	0.000	0.000	0.000	0.000	0.000	0.000	0.000	0.000	0.000	0.000	0.000	0.000	80	586	15649	15816	3.770	Error	Error	14580	1069	0	0	14730	1086	0	0	0	0
2	4	18	"PHO85"	"YPL031C"	6490	33480	100	2144	2132	343	125	312	475	100	100	0	3427	3486	791	216	233	74	100	100	0	0	0	0	0	0	0	0	0	0	0	0	0	0	0	0	0	0	0	0.629	0.614	0.617	0.628	1.231	0.540	0.839	0.000	0.000	0.000	0.000	0.000	0.000	0.000	0.000	0.000	0.000	0.000	0.000	0.000	0.000	80	505	5230	5277	-0.669	Error	Error	2019	3211	0	0	2007	3270	0	0	0	0
2	5	18	""	"YPL047W"	6710	33480	110	1185	1160	237	118	151	159	100	100	0	1240	1251	294	225	264	211	98	98	0	0	0	0	0	0	0	0	0	0	0	0	0	0	0	0	0	0	0	1.051	1.016	1.006	1.037	1.294	0.973	0.842	0.000	0.000	0.000	0.000	0.000	0.000	0.000	0.000	0.000	0.000	0.000	0.000	0.000	0.000	80	584	2082	2068	0.072	Error	Error	1067	1015	0	0	1042	1026	0	0	0	0
2	6	18	""	"YPL063W"	6910	33480	100	4141	4183	949	106	144	191	100	100	0	3696	3704	885	231	253	105	100	100	0	0	0	0	0	0	0	0	0	0	0	0	0	0	0	0	0	0	0	1.165	1.174	1.178	1.178	1.180	1.142	0.936	0.000	0.000	0.000	0.000	0.000	0.000	0.000	0.000	0.000	0.000	0.000	0.000	0.000	0.000	80	504	7500	7550	0.220	Error	Error	4035	3465	0	0	4077	3473	0	0	0	0
2	7	18	"RPL21B"	"YPL079W"	7090	33480	90	13025	13766	3486	94	232	918	100	100	0	6664	6813	1884	226	354	740	100	100	0	0	0	0	0	0	0	0	0	0	0	0	0	0	0	0	0	0	0	2.009	2.076	2.078	2.102	1.192	2.033	0.923	0.000	0.000	0.000	0.000	0.000	0.000	0.000	0.000	0.000	0.000	0.000	0.000	0.000	0.000	52	406	19369	20259	1.006	Error	Error	12931	6438	0	0	13672	6587	0	0	0	0
2	8	18	""	"YPL095C"	7310	33480	110	2242	2200	596	81	168	752	98	82	0	2462	2477	740	206	282	587	98	92	0	0	0	0	0	0	0	0	0	0	0	0	0	0	0	0	0	0	0	0.958	0.933	0.954	0.943	1.227	0.924	0.935	0.000	0.000	0.000	0.000	0.000	0.000	0.000	0.000	0.000	0.000	0.000	0.000	0.000	0.000	80	589	4417	4390	-0.062	Error	Error	2161	2256	0	0	2119	2271	0	0	0	0
2	9	18	"CAR1"	"YPL111W"	7500	33490	110	1446	1433	354	80	88	41	100	100	0	1825	1722	462	205	225	101	100	100	0	0	0	0	0	0	0	0	0	0	0	0	0	0	0	0	0	0	0	0.843	0.892	0.904	0.904	1.243	0.862	0.938	0.000	0.000	0.000	0.000	0.000	0.000	0.000	0.000	0.000	0.000	0.000	0.000	0.000	0.000	80	548	2986	2870	-0.246	Error	Error	1366	1620	0	0	1353	1517	0	0	0	0
2	10	18	""	"YPL033C"	7690	33490	100	345	346	79	73	76	22	100	100	0	725	766	188	195	199	47	100	100	0	0	0	0	0	0	0	0	0	0	0	0	0	0	0	0	0	0	0	0.513	0.478	0.477	0.487	1.362	0.449	0.840	0.000	0.000	0.000	0.000	0.000	0.000	0.000	0.000	0.000	0.000	0.000	0.000	0.000	0.000	80	507	802	844	-0.962	Error	Error	272	530	0	0	273	571	0	0	0	0
2	11	18	"DIG1"	"YPL049C"	7900	33490	100	827	861	182	77	91	50	100	100	0	1654	1756	481	197	220	95	100	100	0	0	0	0	0	0	0	0	0	0	0	0	0	0	0	0	0	0	0	0.515	0.503	0.516	0.512	1.199	0.461	0.907	0.000	0.000	0.000	0.000	0.000	0.000	0.000	0.000	0.000	0.000	0.000	0.000	0.000	0.000	80	521	2207	2343	-0.958	Error	Error	750	1457	0	0	784	1559	0	0	0	0
2	12	18	"VPS28"	"YPL065W"	8110	33490	110	1205	1337	477	80	91	45	100	100	0	1914	2084	754	195	211	73	100	100	0	0	0	0	0	0	0	0	0	0	0	0	0	0	0	0	0	0	0	0.654	0.665	0.671	0.671	1.282	0.630	0.916	0.000	0.000	0.000	0.000	0.000	0.000	0.000	0.000	0.000	0.000	0.000	0.000	0.000	0.000	80	525	2844	3146	-0.612	Error	Error	1125	1719	0	0	1257	1889	0	0	0	0
2	13	18	"RPS9A"	"YPL081W"	8300	33490	100	8278	8291	971	76	82	35	100	100	0	5820	5941	836	188	201	62	100	100	0	0	0	0	0	0	0	0	0	0	0	0	0	0	0	0	0	0	0	1.456	1.428	1.457	1.432	1.157	1.416	0.943	0.000	0.000	0.000	0.000	0.000	0.000	0.000	0.000	0.000	0.000	0.000	0.000	0.000	0.000	80	497	13834	13968	0.542	Error	Error	8202	5632	0	0	8215	5753	0	0	0	0
2	14	18	"MSY1"	"YPL097W"	8500	33490	100	2227	2290	535	71	76	28	100	100	0	3009	3137	882	187	196	55	100	100	0	0	0	0	0	0	0	0	0	0	0	0	0	0	0	0	0	0	0	0.764	0.752	0.767	0.764	1.211	0.710	0.926	0.000	0.000	0.000	0.000	0.000	0.000	0.000	0.000	0.000	0.000	0.000	0.000	0.000	0.000	80	513	4978	5169	-0.388	Error	Error	2156	2822	0	0	2219	2950	0	0	0	0
2	15	18	""	"YPL113C"	8700	33490	100	656	681	130	64	67	20	100	100	0	1214	1221	227	182	186	41	100	100	0	0	0	0	0	0	0	0	0	0	0	0	0	0	0	0	0	0	0	0.574	0.594	0.613	0.595	1.187	0.576	0.912	0.000	0.000	0.000	0.000	0.000	0.000	0.000	0.000	0.000	0.000	0.000	0.000	0.000	0.000	80	514	1624	1656	-0.802	Error	Error	592	1032	0	0	617	1039	0	0	0	0
2	16	18	""	"YPL035C"	8900	33490	100	1006	966	226	68	71	20	100	100	0	1840	1755	424	190	207	96	100	100	0	0	0	0	0	0	0	0	0	0	0	0	0	0	0	0	0	0	0	0.568	0.574	0.583	0.576	1.224	0.546	0.927	0.000	0.000	0.000	0.000	0.000	0.000	0.000	0.000	0.000	0.000	0.000	0.000	0.000	0.000	80	504	2588	2463	-0.815	Error	Error	938	1650	0	0	898	1565	0	0	0	0
2	17	18	"ARL3"	"YPL051W"	9090	33490	100	2175	2083	493	71	73	21	100	100	0	4712	4705	1081	192	220	103	100	100	0	0	0	0	0	0	0	0	0	0	0	0	0	0	0	0	0	0	0	0.465	0.446	0.461	0.442	1.271	0.439	0.933	0.000	0.000	0.000	0.000	0.000	0.000	0.000	0.000	0.000	0.000	0.000	0.000	0.000	0.000	80	505	6624	6525	-1.103	Error	Error	2104	4520	0	0	2012	4513	0	0	0	0
2	18	18	""	"YPL067C"	9290	33490	100	463	476	101	83	91	38	100	100	0	3314	3573	1068	221	247	116	100	100	0	0	0	0	0	0	0	0	0	0	0	0	0	0	0	0	0	0	0	0.123	0.117	0.119	0.119	1.245	0.104	0.895	0.000	0.000	0.000	0.000	0.000	0.000	0.000	0.000	0.000	0.000	0.000	0.000	0.000	0.000	80	490	3473	3745	-3.025	Error	Error	380	3093	0	0	393	3352	0	0	0	0
2	19	18	"SEN54"	"YPL083C"	9500	33490	110	2164	2186	621	75	90	55	100	100	0	3230	3238	923	202	247	176	100	100	0	0	0	0	0	0	0	0	0	0	0	0	0	0	0	0	0	0	0	0.690	0.695	0.695	0.696	1.260	0.672	0.928	0.000	0.000	0.000	0.000	0.000	0.000	0.000	0.000	0.000	0.000	0.000	0.000	0.000	0.000	80	578	5117	5147	-0.536	Error	Error	2089	3028	0	0	2111	3036	0	0	0	0
2	20	18	""	"YPL099C"	9700	33490	100	1045	1020	222	75	77	22	100	100	0	2675	2642	721	198	205	47	100	100	0	0	0	0	0	0	0	0	0	0	0	0	0	0	0	0	0	0	0	0.392	0.387	0.387	0.395	1.242	0.355	0.910	0.000	0.000	0.000	0.000	0.000	0.000	0.000	0.000	0.000	0.000	0.000	0.000	0.000	0.000	80	504	3447	3389	-1.353	Error	Error	970	2477	0	0	945	2444	0	0	0	0
2	21	18	"BEM3"	"YPL115C"	9890	33490	90	1811	1752	339	65	71	55	100	100	0	1500	1529	378	180	195	87	100	100	0	0	0	0	0	0	0	0	0	0	0	0	0	0	0	0	0	0	0	1.323	1.251	1.310	1.277	1.203	1.213	0.924	0.000	0.000	0.000	0.000	0.000	0.000	0.000	0.000	0.000	0.000	0.000	0.000	0.000	0.000	52	408	3066	3036	0.404	Error	Error	1746	1320	0	0	1687	1349	0	0	0	0
2	1	19	"EGD1"	"YPL037C"	5900	33680	100	21673	20849	5817	66	114	167	100	100	0	16726	15315	4400	175	228	209	100	100	0	0	0	0	0	0	0	0	0	0	0	0	0	0	0	0	0	0	0	1.305	1.373	1.379	1.390	1.242	1.353	0.946	0.000	0.000	0.000	0.000	0.000	0.000	0.000	0.000	0.000	0.000	0.000	0.000	0.000	0.000	80	508	38158	35923	0.385	Error	Error	21607	16551	0	0	20783	15140	0	0	0	0
2	2	19	"KTR6"	"YPL053C"	6080	33680	100	3738	3748	1290	78	206	374	100	96	0	5898	6046	2673	198	437	831	92	88	0	0	0	0	0	0	0	0	0	0	0	0	0	0	0	0	0	0	0	0.642	0.628	0.632	0.714	1.554	0.556	0.945	0.000	0.000	0.000	0.000	0.000	0.000	0.000	0.000	0.000	0.000	0.000	0.000	0.000	0.000	80	504	9360	9518	-0.639	Error	Error	3660	5700	0	0	3670	5848	0	0	0	0
2	3	19	"BTS1"	"YPL069C"	6290	33680	110	1562	1614	414	78	191	369	100	97	0	2543	2736	857	202	453	866	97	88	0	0	0	0	0	0	0	0	0	0	0	0	0	0	0	0	0	0	0	0.634	0.606	0.611	0.627	1.262	0.570	0.925	0.000	0.000	0.000	0.000	0.000	0.000	0.000	0.000	0.000	0.000	0.000	0.000	0.000	0.000	80	520	3825	4070	-0.658	Error	Error	1484	2341	0	0	1536	2534	0	0	0	0
2	4	19	"SEC16"	"YPL085W"	6490	33680	150	197	245	143	77	141	225	30	3	0	390	420	192	191	249	295	28	4	0	0	0	0	0	0	0	0	0	0	0	0	0	0	0	0	0	0	0	0.603	0.734	0.680	0.647	2.007	0.470	0.834	0.000	0.000	0.000	0.000	0.000	0.000	0.000	0.000	0.000	0.000	0.000	0.000	0.000	0.000	156	868	319	397	-0.730	Error	Error	120	199	0	0	168	229	0	0	-50	0
2	5	19	""	"YPL101W"	6710	33680	100	1350	1342	313	71	113	191	100	98	0	1578	1608	425	181	228	237	100	98	0	0	0	0	0	0	0	0	0	0	0	0	0	0	0	0	0	0	0	0.916	0.891	0.915	0.898	1.264	0.824	0.833	0.000	0.000	0.000	0.000	0.000	0.000	0.000	0.000	0.000	0.000	0.000	0.000	0.000	0.000	80	506	2676	2698	-0.127	Error	Error	1279	1397	0	0	1271	1427	0	0	0	0
2	6	19	"IDI1"	"YPL117C"	6900	33690	100	10845	10797	2419	74	151	275	100	100	0	9646	9528	2534	184	243	250	100	100	0	0	0	0	0	0	0	0	0	0	0	0	0	0	0	0	0	0	0	1.138	1.148	1.157	1.166	1.177	1.098	0.947	0.000	0.000	0.000	0.000	0.000	0.000	0.000	0.000	0.000	0.000	0.000	0.000	0.000	0.000	80	505	20233	20067	0.187	Error	Error	10771	9462	0	0	10723	9344	0	0	0	0
2	7	19	"RPS23B"	"YPR132W"	7100	33680	100	33051	31752	7427	78	114	183	100	100	0	19898	18688	4253	194	227	189	100	100	0	0	0	0	0	0	0	0	0	0	0	0	0	0	0	0	0	0	0	1.673	1.713	1.737	1.701	1.160	1.738	0.959	0.000	0.000	0.000	0.000	0.000	0.000	0.000	0.000	0.000	0.000	0.000	0.000	0.000	0.000	80	522	52677	50168	0.743	Error	Error	32973	19704	0	0	31674	18494	0	0	0	0
2	8	19	""	"YPR148C"	7300	33690	100	4027	3951	677	70	75	26	100	100	0	9132	9103	1947	185	202	128	100	100	0	0	0	0	0	0	0	0	0	0	0	0	0	0	0	0	0	0	0	0.442	0.435	0.430	0.438	1.206	0.405	0.931	0.000	0.000	0.000	0.000	0.000	0.000	0.000	0.000	0.000	0.000	0.000	0.000	0.000	0.000	80	522	12904	12799	-1.177	Error	Error	3957	8947	0	0	3881	8918	0	0	0	0
2	9	19	"KIM3"	"YPR164W"	7500	33680	90	408	433	189	69	88	65	98	90	0	904	1032	552	189	238	188	94	76	0	0	0	0	0	0	0	0	0	0	0	0	0	0	0	0	0	0	0	0.474	0.432	0.448	0.480	1.843	0.336	0.753	0.000	0.000	0.000	0.000	0.000	0.000	0.000	0.000	0.000	0.000	0.000	0.000	0.000	0.000	52	400	1054	1207	-1.077	Error	Error	339	715	0	0	364	843	0	0	0	0
2	10	19	"AOS1"	"YPR180W"	7700	33690	100	1723	1732	359	67	78	53	100	100	0	3737	3687	909	181	209	135	100	100	0	0	0	0	0	0	0	0	0	0	0	0	0	0	0	0	0	0	0	0.466	0.475	0.475	0.482	1.188	0.447	0.943	0.000	0.000	0.000	0.000	0.000	0.000	0.000	0.000	0.000	0.000	0.000	0.000	0.000	0.000	80	478	5212	5171	-1.103	Error	Error	1656	3556	0	0	1665	3506	0	0	0	0
2	11	19	""	"YPR196W"	7900	33690	100	1621	1655	342	61	63	18	100	100	0	1271	1275	279	170	178	72	100	100	0	0	0	0	0	0	0	0	0	0	0	0	0	0	0	0	0	0	0	1.417	1.443	1.486	1.455	1.216	1.388	0.887	0.000	0.000	0.000	0.000	0.000	0.000	0.000	0.000	0.000	0.000	0.000	0.000	0.000	0.000	80	434	2661	2699	0.503	Error	Error	1560	1101	0	0	1594	1105	0	0	0	0
2	12	19	""	"EMPTY"	8090	33680	150	90	187	179	57	60	23	55	46	0	211	396	445	166	170	38	51	40	0	0	0	0	0	0	0	0	0	0	0	0	0	0	0	0	0	0	0	0.733	0.565	0.712	0.704	3.039	0.379	0.696	0.000	0.000	0.000	0.000	0.000	0.000	0.000	0.000	0.000	0.000	0.000	0.000	0.000	0.000	156	738	78	360	-0.447	Error	Error	33	45	0	0	130	230	0	0	-75	0
2	13	19	"MSS18"	"YPR134W"	8300	33690	100	1190	1174	349	54	56	14	100	100	0	3327	3214	912	159	162	28	100	100	0	0	0	0	0	0	0	0	0	0	0	0	0	0	0	0	0	0	0	0.359	0.367	0.365	0.365	1.213	0.354	0.932	0.000	0.000	0.000	0.000	0.000	0.000	0.000	0.000	0.000	0.000	0.000	0.000	0.000	0.000	80	451	4304	4175	-1.480	Error	Error	1136	3168	0	0	1120	3055	0	0	0	0
2	14	19	""	"YPR150W"	8480	33690	90	1206	1119	283	61	78	107	100	100	0	5345	4965	1752	167	283	673	100	100	0	0	0	0	0	0	0	0	0	0	0	0	0	0	0	0	0	0	0	0.221	0.221	0.223	0.231	1.256	0.202	0.947	0.000	0.000	0.000	0.000	0.000	0.000	0.000	0.000	0.000	0.000	0.000	0.000	0.000	0.000	52	392	6323	5856	-2.177	Error	Error	1145	5178	0	0	1058	4798	0	0	0	0
2	15	19	"MRP2"	"YPR166C"	8680	33690	90	9493	9495	2696	68	123	438	100	100	0	15648	14835	4743	184	369	1273	100	100	0	0	0	0	0	0	0	0	0	0	0	0	0	0	0	0	0	0	0	0.609	0.643	0.645	0.659	1.294	0.608	0.938	0.000	0.000	0.000	0.000	0.000	0.000	0.000	0.000	0.000	0.000	0.000	0.000	0.000	0.000	52	406	24889	24078	-0.714	Error	Error	9425	15464	0	0	9427	14651	0	0	0	0
2	16	19	"SMX3"	"YPR182W"	8900	33690	90	1409	1476	481	62	67	31	100	100	0	1990	1944	523	174	177	38	100	100	0	0	0	0	0	0	0	0	0	0	0	0	0	0	0	0	0	0	0	0.742	0.799	0.812	0.797	1.345	0.806	0.898	0.000	0.000	0.000	0.000	0.000	0.000	0.000	0.000	0.000	0.000	0.000	0.000	0.000	0.000	52	406	3163	3184	-0.431	Error	Error	1347	1816	0	0	1414	1770	0	0	0	0
2	17	19	"SGE1"	"YPR198W"	9100	33690	100	141	150	50	55	57	14	97	92	0	3422	3224	952	162	166	32	100	100	0	0	0	0	0	0	0	0	0	0	0	0	0	0	0	0	0	0	0	0.026	0.031	0.030	0.030	1.545	0.028	0.703	0.000	0.000	0.000	0.000	0.000	0.000	0.000	0.000	0.000	0.000	0.000	0.000	0.000	0.000	80	455	3346	3157	-5.244	Error	Error	86	3260	0	0	95	3062	0	0	0	0
2	18	19	""	"EMPTY"	9290	33690	150	65	103	96	61	64	18	30	21	0	184	325	379	172	178	41	31	23	0	0	0	0	0	0	0	0	0	0	0	0	0	0	0	0	0	0	0	0.333	0.275	0.300	0.340	3.101	0.233	0.768	0.000	0.000	0.000	0.000	0.000	0.000	0.000	0.000	0.000	0.000	0.000	0.000	0.000	0.000	156	783	16	195	-1.585	Error	Error	4	12	0	0	42	153	0	0	-75	0
2	19	19	""	"YPR136C"	9500	33700	80	668	657	186	60	62	16	100	100	0	907	1056	453	172	175	33	100	100	0	0	0	0	0	0	0	0	0	0	0	0	0	0	0	0	0	0	0	0.827	0.675	0.801	0.712	1.522	0.548	0.737	0.000	0.000	0.000	0.000	0.000	0.000	0.000	0.000	0.000	0.000	0.000	0.000	0.000	0.000	52	326	1343	1481	-0.274	Error	Error	608	735	0	0	597	884	0	0	0	0
2	20	19	""	"YPR152C"	9690	33700	100	632	621	145	62	66	19	100	100	0	788	783	230	181	185	40	100	100	0	0	0	0	0	0	0	0	0	0	0	0	0	0	0	0	0	0	0	0.939	0.929	0.956	0.955	1.423	0.861	0.822	0.000	0.000	0.000	0.000	0.000	0.000	0.000	0.000	0.000	0.000	0.000	0.000	0.000	0.000	80	490	1177	1161	-0.091	Error	Error	570	607	0	0	559	602	0	0	0	0
2	21	19	"NUT2"	"YPR168W"	9900	33700	80	297	321	169	58	59	14	100	98	0	687	883	627	168	171	33	100	98	0	0	0	0	0	0	0	0	0	0	0	0	0	0	0	0	0	0	0	0.461	0.368	0.411	0.442	1.641	0.292	0.818	0.000	0.000	0.000	0.000	0.000	0.000	0.000	0.000	0.000	0.000	0.000	0.000	0.000	0.000	52	318	758	978	-1.119	Error	Error	239	519	0	0	263	715	0	0	0	0
2	1	20	""	"YPR184W"	5890	33880	90	460	509	199	55	56	14	100	100	0	1352	1503	663	162	164	29	100	100	0	0	0	0	0	0	0	0	0	0	0	0	0	0	0	0	0	0	0	0.340	0.339	0.320	0.351	1.594	0.271	0.816	0.000	0.000	0.000	0.000	0.000	0.000	0.000	0.000	0.000	0.000	0.000	0.000	0.000	0.000	52	412	1595	1795	-1.555	Error	Error	405	1190	0	0	454	1341	0	0	0	0
2	2	20	"ARR2"	"YPR200C"	6100	33880	90	131	126	27	54	56	16	98	88	0	1960	1857	595	165	198	211	100	96	0	0	0	0	0	0	0	0	0	0	0	0	0	0	0	0	0	0	0	0.043	0.043	0.045	0.043	1.527	0.039	0.717	0.000	0.000	0.000	0.000	0.000	0.000	0.000	0.000	0.000	0.000	0.000	0.000	0.000	0.000	52	396	1872	1764	-4.543	Error	Error	77	1795	0	0	72	1692	0	0	0	0
2	3	20	""	"EMPTY"	6290	33880	150	65	106	117	53	70	109	14	8	0	201	285	275	161	207	275	12	7	0	0	0	0	0	0	0	0	0	0	0	0	0	0	0	0	0	0	0	0.300	0.427	0.400	0.423	2.898	0.184	0.339	0.000	0.000	0.000	0.000	0.000	0.000	0.000	0.000	0.000	0.000	0.000	0.000	0.000	0.000	156	980	52	177	-1.737	Error	Error	12	40	0	0	53	124	0	0	-75	0
2	4	20	"MEP3"	"YPR138C"	6510	33880	100	4803	4601	1241	58	67	47	100	100	0	6558	6322	1609	164	177	68	100	100	0	0	0	0	0	0	0	0	0	0	0	0	0	0	0	0	0	0	0	0.742	0.738	0.747	0.731	1.216	0.732	0.945	0.000	0.000	0.000	0.000	0.000	0.000	0.000	0.000	0.000	0.000	0.000	0.000	0.000	0.000	80	479	11139	10701	-0.430	Error	Error	4745	6394	0	0	4543	6158	0	0	0	0
2	5	20	""	"YPR154W"	6680	33880	90	1469	1422	349	62	96	196	100	100	0	1793	1752	455	170	235	329	100	98	0	0	0	0	0	0	0	0	0	0	0	0	0	0	0	0	0	0	0	0.867	0.860	0.847	0.867	1.227	0.794	0.908	0.000	0.000	0.000	0.000	0.000	0.000	0.000	0.000	0.000	0.000	0.000	0.000	0.000	0.000	52	398	3030	2942	-0.206	Error	Error	1407	1623	0	0	1360	1582	0	0	0	0
2	6	20	""	"YPR170C"	6900	33880	90	4209	4020	1457	60	74	116	100	100	0	4366	4227	1716	168	196	240	100	100	0	0	0	0	0	0	0	0	0	0	0	0	0	0	0	0	0	0	0	0.988	0.976	0.980	1.002	1.267	0.927	0.941	0.000	0.000	0.000	0.000	0.000	0.000	0.000	0.000	0.000	0.000	0.000	0.000	0.000	0.000	52	414	8347	8019	-0.017	Error	Error	4149	4198	0	0	3960	4059	0	0	0	0
2	7	20	"PZF1"	"YPR186C"	7100	33890	100	1469	1456	422	59	70	101	100	98	0	1882	1888	597	168	195	215	98	98	0	0	0	0	0	0	0	0	0	0	0	0	0	0	0	0	0	0	0	0.823	0.812	0.815	0.828	1.232	0.772	0.931	0.000	0.000	0.000	0.000	0.000	0.000	0.000	0.000	0.000	0.000	0.000	0.000	0.000	0.000	80	542	3124	3117	-0.282	Error	Error	1410	1714	0	0	1397	1720	0	0	0	0
2	8	20	""	"YPR202W"	7310	33890	100	1434	1385	366	56	59	21	100	100	0	3528	3389	981	165	171	61	100	100	0	0	0	0	0	0	0	0	0	0	0	0	0	0	0	0	0	0	0	0.410	0.412	0.408	0.418	1.253	0.392	0.940	0.000	0.000	0.000	0.000	0.000	0.000	0.000	0.000	0.000	0.000	0.000	0.000	0.000	0.000	80	477	4741	4553	-1.287	Error	Error	1378	3363	0	0	1329	3224	0	0	0	0
2	9	20	""	"EMPTY"	7490	33880	150	72	136	151	60	61	16	44	33	0	191	355	395	166	171	44	39	26	0	0	0	0	0	0	0	0	0	0	0	0	0	0	0	0	0	0	0	0.480	0.402	0.425	0.456	3.461	0.344	0.755	0.000	0.000	0.000	0.000	0.000	0.000	0.000	0.000	0.000	0.000	0.000	0.000	0.000	0.000	156	889	37	265	-1.059	Error	Error	12	25	0	0	76	189	0	0	-75	0
2	10	20	"EMPTY"	"EMPTY"	7690	33880	150	60	62	14	60	61	15	13	4	0	164	166	30	167	171	50	5	0	0	0	0	0	0	0	0	0	0	0	0	0	0	0	0	0	0	0	0	0.000	-2.000	0.560	0.566	3.534	0.090	0.026	0.000	0.000	0.000	0.000	0.000	0.000	0.000	0.000	0.000	0.000	0.000	0.000	0.000	0.000	156	842	-3	1	Error	Error	Error	0	-3	0	0	2	-1	0	0	-75	0
2	11	20	"EMPTY"	"EMPTY"	7890	33880	150	60	60	14	58	60	15	17	1	0	159	164	30	162	166	32	15	3	0	0	0	0	0	0	0	0	0	0	0	0	0	0	0	0	0	0	0	-0.667	1.000	0.455	0.476	3.699	0.088	0.020	0.000	0.000	0.000	0.000	0.000	0.000	0.000	0.000	0.000	0.000	0.000	0.000	0.000	0.000	156	812	-1	4	Error	Error	Error	2	-3	0	0	2	2	0	0	-75	0
2	12	20	"EMPTY"	"EMPTY"	8090	33880	150	54	55	12	57	59	14	10	1	0	160	161	29	162	165	31	14	1	0	0	0	0	0	0	0	0	0	0	0	0	0	0	0	0	0	0	0	1.500	2.000	0.488	0.523	3.642	0.099	0.033	0.000	0.000	0.000	0.000	0.000	0.000	0.000	0.000	0.000	0.000	0.000	0.000	0.000	0.000	156	793	-5	-3	0.585	Error	Error	-3	-2	0	0	-2	-1	0	0	-75	0
2	13	20	"EMPTY"	"EMPTY"	8290	33880	150	55	54	12	56	58	14	9	0	0	155	156	25	159	161	30	10	1	0	0	0	0	0	0	0	0	0	0	0	0	0	0	0	0	0	0	0	0.250	0.667	0.603	0.554	3.506	0.085	0.030	0.000	0.000	0.000	0.000	0.000	0.000	0.000	0.000	0.000	0.000	0.000	0.000	0.000	0.000	156	819	-5	-5	-2.000	Error	Error	-1	-4	0	0	-2	-3	0	0	-75	0
2	14	20	"EMPTY"	"EMPTY"	8490	33890	150	65	66	16	61	68	62	0	0	0	167	172	33	167	203	374	0	0	0	0	0	0	0	0	0	0	0	0	0	0	0	0	0	0	0	0	0	100000.000	1.000	0.429	0.554	4.037	0.174	0.074	0.000	0.000	0.000	0.000	0.000	0.000	0.000	0.000	0.000	0.000	0.000	0.000	0.000	0.000	156	871	4	10	16.610	Error	Error	4	0	0	0	5	5	0	0	-75	0
2	15	20	"EMPTY"	"EMPTY"	8690	33890	150	56	57	14	63	81	252	0	0	0	155	160	30	172	227	760	0	0	0	0	0	0	0	0	0	0	0	0	0	0	0	0	0	0	0	0	0	0.412	0.500	0.417	0.449	3.242	0.208	0.096	0.000	0.000	0.000	0.000	0.000	0.000	0.000	0.000	0.000	0.000	0.000	0.000	0.000	0.000	156	882	-24	-18	-1.280	Error	Error	-7	-17	0	0	-6	-12	0	0	-75	0
2	16	20	"EMPTY"	"EMPTY"	8890	33890	150	54	55	13	57	60	24	3	0	0	155	156	27	160	165	34	7	0	0	0	0	0	0	0	0	0	0	0	0	0	0	0	0	0	0	0	0	0.600	0.500	0.514	0.576	3.514	0.105	0.030	0.000	0.000	0.000	0.000	0.000	0.000	0.000	0.000	0.000	0.000	0.000	0.000	0.000	0.000	156	882	-8	-6	-0.737	Error	Error	-3	-5	0	0	-2	-4	0	0	-75	0
2	17	20	"EMPTY"	"EMPTY"	9090	33890	150	56	57	14	55	57	14	22	3	0	156	160	31	156	162	53	5	1	0	0	0	0	0	0	0	0	0	0	0	0	0	0	0	0	0	0	0	100000.000	0.500	0.600	0.575	3.627	0.132	0.043	0.000	0.000	0.000	0.000	0.000	0.000	0.000	0.000	0.000	0.000	0.000	0.000	0.000	0.000	156	837	1	6	16.610	Error	Error	1	0	0	0	2	4	0	0	-75	0
2	18	20	"EMPTY"	"EMPTY"	9290	33890	150	52	53	11	54	56	14	8	0	0	155	154	25	156	161	53	2	0	0	0	0	0	0	0	0	0	0	0	0	0	0	0	0	0	0	0	0	2.000	0.500	0.560	0.654	3.601	0.018	0.001	0.000	0.000	0.000	0.000	0.000	0.000	0.000	0.000	0.000	0.000	0.000	0.000	0.000	0.000	156	802	-3	-3	1.000	Error	Error	-2	-1	0	0	-1	-2	0	0	-75	0
2	19	20	"EMPTY"	"EMPTY"	9490	33890	150	53	56	31	54	55	13	14	3	0	157	165	64	158	161	31	13	4	0	0	0	0	0	0	0	0	0	0	0	0	0	0	0	0	0	0	0	1.000	0.286	0.400	0.430	3.350	0.312	0.327	0.000	0.000	0.000	0.000	0.000	0.000	0.000	0.000	0.000	0.000	0.000	0.000	0.000	0.000	156	840	-2	9	0.000	Error	Error	-1	-1	0	0	2	7	0	0	-75	0
2	20	20	"EMPTY"	"EMPTY"	9690	33890	150	48	50	12	57	58	14	7	1	0	150	151	24	162	166	32	5	0	0	0	0	0	0	0	0	0	0	0	0	0	0	0	0	0	0	0	0	0.750	0.636	0.415	0.491	3.102	0.024	0.002	0.000	0.000	0.000	0.000	0.000	0.000	0.000	0.000	0.000	0.000	0.000	0.000	0.000	0.000	156	841	-21	-18	-0.415	Error	Error	-9	-12	0	0	-7	-11	0	0	-75	0
2	21	20	"EMPTY"	"EMPTY"	9890	33890	150	58	61	17	55	56	14	28	10	0	163	166	34	158	162	31	22	7	0	0	0	0	0	0	0	0	0	0	0	0	0	0	0	0	0	0	0	0.600	0.750	0.487	0.496	3.631	0.190	0.109	0.000	0.000	0.000	0.000	0.000	0.000	0.000	0.000	0.000	0.000	0.000	0.000	0.000	0.000	156	1016	8	14	-0.737	Error	Error	3	5	0	0	6	8	0	0	-75	0
3	1	1	"PET112"	"YBL080C"	10450	30120	110	628	591	333	60	64	20	95	90	0	1144	1120	693	176	182	39	82	80	0	0	0	0	0	0	0	0	0	0	0	0	0	0	0	0	0	0	0	0.587	0.563	0.541	0.571	1.971	0.524	0.898	0.000	0.000	0.000	0.000	0.000	0.000	0.000	0.000	0.000	0.000	0.000	0.000	0.000	0.000	80	588	1536	1475	-0.769	Error	Error	568	968	0	0	531	944	0	0	0	0
3	2	1	""	"YBL096C"	10640	30120	100	1478	1386	373	57	58	14	100	100	0	2439	2315	745	169	173	36	100	100	0	0	0	0	0	0	0	0	0	0	0	0	0	0	0	0	0	0	0	0.626	0.619	0.628	0.648	1.314	0.573	0.920	0.000	0.000	0.000	0.000	0.000	0.000	0.000	0.000	0.000	0.000	0.000	0.000	0.000	0.000	80	503	3691	3475	-0.676	Error	Error	1421	2270	0	0	1329	2146	0	0	0	0
3	3	1	""	"YBL111C"	10840	30120	100	1631	1408	742	55	62	53	100	100	0	4299	3688	2134	166	199	249	96	91	0	0	0	0	0	0	0	0	0	0	0	0	0	0	0	0	0	0	0	0.381	0.384	0.392	0.449	1.991	0.363	0.924	0.000	0.000	0.000	0.000	0.000	0.000	0.000	0.000	0.000	0.000	0.000	0.000	0.000	0.000	80	518	5709	4875	-1.391	Error	Error	1576	4133	0	0	1353	3522	0	0	0	0
3	4	1	""	"YBR012W-B"	11050	30120	100	267	243	105	55	62	52	87	75	0	1820	1715	985	168	198	248	83	83	0	0	0	0	0	0	0	0	0	0	0	0	0	0	0	0	0	0	0	0.128	0.122	0.122	0.132	1.819	0.107	0.843	0.000	0.000	0.000	0.000	0.000	0.000	0.000	0.000	0.000	0.000	0.000	0.000	0.000	0.000	80	519	1864	1735	-2.962	Error	Error	212	1652	0	0	188	1547	0	0	0	0
3	5	1	""	"YBR028C"	11240	30120	90	1195	1060	402	57	65	65	100	100	0	1910	1806	604	168	193	174	96	96	0	0	0	0	0	0	0	0	0	0	0	0	0	0	0	0	0	0	0	0.653	0.612	0.643	0.638	1.700	0.616	0.888	0.000	0.000	0.000	0.000	0.000	0.000	0.000	0.000	0.000	0.000	0.000	0.000	0.000	0.000	52	414	2880	2641	-0.614	Error	Error	1138	1742	0	0	1003	1638	0	0	0	0
3	6	1	"TCM62"	"YBR044C"	11450	30130	100	1692	1474	689	59	70	43	100	97	0	3499	2987	1539	180	205	131	90	85	0	0	0	0	0	0	0	0	0	0	0	0	0	0	0	0	0	0	0	0.492	0.504	0.518	0.586	1.968	0.480	0.913	0.000	0.000	0.000	0.000	0.000	0.000	0.000	0.000	0.000	0.000	0.000	0.000	0.000	0.000	80	508	4952	4222	-1.023	Error	Error	1633	3319	0	0	1415	2807	0	0	0	0
3	7	1	"RHK1"	"YBL082C"	11630	30120	110	1441	1403	458	57	73	59	98	98	0	2465	2466	803	178	211	147	97	96	0	0	0	0	0	0	0	0	0	0	0	0	0	0	0	0	0	0	0	0.605	0.588	0.593	0.579	1.301	0.580	0.909	0.000	0.000	0.000	0.000	0.000	0.000	0.000	0.000	0.000	0.000	0.000	0.000	0.000	0.000	80	577	3671	3634	-0.725	Error	Error	1384	2287	0	0	1346	2288	0	0	0	0
3	8	1	""	"YBL098W"	11840	30130	110	3000	2873	856	60	83	181	100	100	0	2685	2593	750	174	199	173	98	97	0	0	0	0	0	0	0	0	0	0	0	0	0	0	0	0	0	0	0	1.171	1.163	1.170	1.182	1.422	1.157	0.900	0.000	0.000	0.000	0.000	0.000	0.000	0.000	0.000	0.000	0.000	0.000	0.000	0.000	0.000	80	597	5451	5232	0.228	Error	Error	2940	2511	0	0	2813	2419	0	0	0	0
3	9	1	""	"YBL113C"	12050	30130	110	2347	2198	663	64	95	188	97	95	0	4912	4615	1505	178	198	130	97	96	0	0	0	0	0	0	0	0	0	0	0	0	0	0	0	0	0	0	0	0.482	0.481	0.484	0.485	1.288	0.457	0.911	0.000	0.000	0.000	0.000	0.000	0.000	0.000	0.000	0.000	0.000	0.000	0.000	0.000	0.000	80	574	7017	6571	-1.052	Error	Error	2283	4734	0	0	2134	4437	0	0	0	0
3	10	1	""	"YBR014C"	12240	30130	110	1867	1817	389	57	61	29	100	100	0	4551	4377	1123	170	174	36	100	100	0	0	0	0	0	0	0	0	0	0	0	0	0	0	0	0	0	0	0	0.413	0.418	0.418	0.430	1.317	0.394	0.920	0.000	0.000	0.000	0.000	0.000	0.000	0.000	0.000	0.000	0.000	0.000	0.000	0.000	0.000	80	507	6191	5967	-1.275	Error	Error	1810	4381	0	0	1760	4207	0	0	0	0
3	11	1	""	"YBR030W"	12440	30130	100	728	738	271	57	59	16	97	97	0	1119	1174	516	171	176	35	95	92	0	0	0	0	0	0	0	0	0	0	0	0	0	0	0	0	0	0	0	0.708	0.679	0.687	0.682	1.628	0.650	0.869	0.000	0.000	0.000	0.000	0.000	0.000	0.000	0.000	0.000	0.000	0.000	0.000	0.000	0.000	80	511	1619	1684	-0.499	Error	Error	671	948	0	0	681	1003	0	0	0	0
3	12	1	"ZTA1"	"YBR046C"	12630	30130	100	172	181	49	60	66	27	98	92	0	395	486	241	171	183	62	95	87	0	0	0	0	0	0	0	0	0	0	0	0	0	0	0	0	0	0	0	0.500	0.384	0.504	0.448	1.806	0.267	0.590	0.000	0.000	0.000	0.000	0.000	0.000	0.000	0.000	0.000	0.000	0.000	0.000	0.000	0.000	80	502	336	436	-1.000	Error	Error	112	224	0	0	121	315	0	0	0	0
3	13	1	"CDC27"	"YBL084C"	12820	30130	100	2089	2029	420	56	61	24	100	100	0	2982	2871	646	164	172	57	100	100	0	0	0	0	0	0	0	0	0	0	0	0	0	0	0	0	0	0	0	0.721	0.729	0.719	0.738	1.189	0.703	0.927	0.000	0.000	0.000	0.000	0.000	0.000	0.000	0.000	0.000	0.000	0.000	0.000	0.000	0.000	80	518	4851	4680	-0.471	Error	Error	2033	2818	0	0	1973	2707	0	0	0	0
3	14	1	""	"YBL100C"	13030	30130	110	5086	4977	1391	55	88	238	100	100	0	6268	6030	1909	161	237	502	98	97	0	0	0	0	0	0	0	0	0	0	0	0	0	0	0	0	0	0	0	0.824	0.839	0.854	0.879	1.332	0.798	0.944	0.000	0.000	0.000	0.000	0.000	0.000	0.000	0.000	0.000	0.000	0.000	0.000	0.000	0.000	80	598	11138	10791	-0.280	Error	Error	5031	6107	0	0	4922	5869	0	0	0	0
3	15	1	"RER2"	"YBR002C"	13230	30130	110	2525	2316	692	55	96	249	100	98	0	2565	2354	757	161	253	528	95	88	0	0	0	0	0	0	0	0	0	0	0	0	0	0	0	0	0	0	0	1.027	1.031	0.977	1.060	1.313	1.021	0.907	0.000	0.000	0.000	0.000	0.000	0.000	0.000	0.000	0.000	0.000	0.000	0.000	0.000	0.000	80	580	4874	4454	0.039	Error	Error	2470	2404	0	0	2261	2193	0	0	0	0
3	16	1	""	"YBR016W"	13420	30130	110	3644	3481	638	53	79	170	100	100	0	3165	3170	679	160	206	296	100	100	0	0	0	0	0	0	0	0	0	0	0	0	0	0	0	0	0	0	0	1.195	1.139	1.148	1.152	1.198	1.104	0.941	0.000	0.000	0.000	0.000	0.000	0.000	0.000	0.000	0.000	0.000	0.000	0.000	0.000	0.000	80	589	6596	6438	0.257	Error	Error	3591	3005	0	0	3428	3010	0	0	0	0
3	17	1	""	"YBR032W"	13620	30130	110	1547	1375	557	53	106	258	95	90	0	1428	1303	452	161	228	326	93	87	0	0	0	0	0	0	0	0	0	0	0	0	0	0	0	0	0	0	0	1.179	1.158	1.136	1.148	1.311	1.155	0.920	0.000	0.000	0.000	0.000	0.000	0.000	0.000	0.000	0.000	0.000	0.000	0.000	0.000	0.000	80	599	2761	2464	0.238	Error	Error	1494	1267	0	0	1322	1142	0	0	0	0
3	18	1	"RPS11B"	"YBR048W"	13830	30130	110	3051	3063	1360	53	92	200	97	96	0	2981	2921	1270	165	210	210	97	93	0	0	0	0	0	0	0	0	0	0	0	0	0	0	0	0	0	0	0	1.065	1.092	1.091	1.105	1.472	1.066	0.896	0.000	0.000	0.000	0.000	0.000	0.000	0.000	0.000	0.000	0.000	0.000	0.000	0.000	0.000	80	597	5814	5766	0.090	Error	Error	2998	2816	0	0	3010	2756	0	0	0	0
3	19	1	""	"YBL086C"	14020	30130	110	439	452	103	54	64	63	100	100	0	835	861	203	164	176	80	100	100	0	0	0	0	0	0	0	0	0	0	0	0	0	0	0	0	0	0	0	0.574	0.571	0.569	0.576	1.344	0.549	0.860	0.000	0.000	0.000	0.000	0.000	0.000	0.000	0.000	0.000	0.000	0.000	0.000	0.000	0.000	80	606	1056	1095	-0.801	Error	Error	385	671	0	0	398	697	0	0	0	0
3	20	1	""	"YBL101W-A"	14240	30140	110	8174	7554	1768	53	57	32	100	100	0	65535	60715	13333	164	208	1009	100	100	83	0	0	0	0	0	0	0	0	0	0	0	0	0	0	0	0	0	0	0.124	0.124	0.127	0.125	1.196	0.120	0.940	0.000	0.000	0.000	0.000	0.000	0.000	0.000	0.000	0.000	0.000	0.000	0.000	0.000	0.000	80	606	73492	68052	-3.009	Error	Error	8121	65371	0	0	7501	60551	0	0	0	0
3	21	1	""	"YBR004C"	14440	30140	110	1914	1783	615	52	59	37	100	97	0	2838	2623	933	160	216	1012	91	76	0	0	0	0	0	0	0	0	0	0	0	0	0	0	0	0	0	0	0	0.695	0.703	0.721	0.740	1.431	0.683	0.905	0.000	0.000	0.000	0.000	0.000	0.000	0.000	0.000	0.000	0.000	0.000	0.000	0.000	0.000	80	605	4540	4194	-0.524	Error	Error	1862	2678	0	0	1731	2463	0	0	0	0
3	1	2	"GAL7"	"YBR018C"	10440	30320	120	185	181	53	62	64	15	95	91	0	65535	56567	19501	180	234	796	98	95	75	0	0	0	0	0	0	0	0	0	0	0	0	0	0	0	0	0	0	0.002	0.002	0.025	0.030	2.474	0.002	0.800	0.000	0.000	0.000	0.000	0.000	0.000	0.000	0.000	0.000	0.000	0.000	0.000	0.000	0.000	120	669	65478	56506	-9.053	Error	Error	123	65355	0	0	119	56387	0	0	0	0
3	2	2	"HMT1"	"YBR034C"	10630	30320	110	8647	8294	2578	61	357	1648	97	93	0	6498	6253	2428	181	552	1798	93	83	0	0	0	0	0	0	0	0	0	0	0	0	0	0	0	0	0	0	0	1.359	1.356	1.335	1.478	1.472	1.236	0.894	0.000	0.000	0.000	0.000	0.000	0.000	0.000	0.000	0.000	0.000	0.000	0.000	0.000	0.000	80	548	14903	14305	0.443	Error	Error	8586	6317	0	0	8233	6072	0	0	0	0
3	3	2	"REG2"	"YBR050C"	10840	30320	110	1229	1083	398	61	311	1517	2	0	0	1330	1246	454	176	445	1460	17	0	0	0	0	0	0	0	0	0	0	0	0	0	0	0	0	0	0	0	0	1.012	0.955	0.997	1.007	1.486	0.933	0.913	0.000	0.000	0.000	0.000	0.000	0.000	0.000	0.000	0.000	0.000	0.000	0.000	0.000	0.000	80	549	2322	2092	0.017	Error	Error	1168	1154	0	0	1022	1070	0	0	0	0
3	4	2	""	"YCL044C"	11040	30320	110	291	306	88	61	67	29	100	98	0	608	700	319	177	189	67	97	97	0	0	0	0	0	0	0	0	0	0	0	0	0	0	0	0	0	0	0	0.534	0.468	0.485	0.499	1.474	0.391	0.770	0.000	0.000	0.000	0.000	0.000	0.000	0.000	0.000	0.000	0.000	0.000	0.000	0.000	0.000	80	577	661	768	-0.906	Error	Error	230	431	0	0	245	523	0	0	0	0
3	5	2	""	"YCL060C"	11240	30320	110	1019	951	333	60	63	24	95	95	0	1505	1416	503	174	185	81	92	91	0	0	0	0	0	0	0	0	0	0	0	0	0	0	0	0	0	0	0	0.721	0.717	0.706	0.690	1.842	0.687	0.907	0.000	0.000	0.000	0.000	0.000	0.000	0.000	0.000	0.000	0.000	0.000	0.000	0.000	0.000	80	563	2290	2133	-0.473	Error	Error	959	1331	0	0	891	1242	0	0	0	0
3	6	2	""	"YCLX03C"	11420	30320	110	550	546	74	67	73	33	100	100	0	1509	1529	259	186	211	118	100	100	0	0	0	0	0	0	0	0	0	0	0	0	0	0	0	0	0	0	0	0.365	0.357	0.356	0.360	1.239	0.343	0.918	0.000	0.000	0.000	0.000	0.000	0.000	0.000	0.000	0.000	0.000	0.000	0.000	0.000	0.000	80	555	1806	1822	-1.454	Error	Error	483	1323	0	0	479	1343	0	0	0	0
3	7	2	""	"YCR007C"	11630	30320	110	1030	945	295	61	77	56	100	98	0	2698	2481	875	178	232	249	100	95	0	0	0	0	0	0	0	0	0	0	0	0	0	0	0	0	0	0	0	0.385	0.384	0.376	0.398	1.363	0.361	0.925	0.000	0.000	0.000	0.000	0.000	0.000	0.000	0.000	0.000	0.000	0.000	0.000	0.000	0.000	80	574	3489	3187	-1.379	Error	Error	969	2520	0	0	884	2303	0	0	0	0
3	8	2	""	"YCR022C"	11820	30320	110	3346	3366	470	62	90	208	100	100	0	5525	5424	700	177	277	577	100	100	0	0	0	0	0	0	0	0	0	0	0	0	0	0	0	0	0	0	0	0.614	0.630	0.634	0.629	1.122	0.617	0.941	0.000	0.000	0.000	0.000	0.000	0.000	0.000	0.000	0.000	0.000	0.000	0.000	0.000	0.000	80	565	8632	8551	-0.704	Error	Error	3284	5348	0	0	3304	5247	0	0	0	0
3	9	2	"RBK1"	"YCR036W"	12030	30320	110	3391	3155	898	67	110	211	100	97	0	5345	5049	1678	178	304	642	97	93	0	0	0	0	0	0	0	0	0	0	0	0	0	0	0	0	0	0	0	0.643	0.634	0.627	0.661	1.259	0.593	0.933	0.000	0.000	0.000	0.000	0.000	0.000	0.000	0.000	0.000	0.000	0.000	0.000	0.000	0.000	80	497	8491	7959	-0.636	Error	Error	3324	5167	0	0	3088	4871	0	0	0	0
3	10	2	""	"YCL046W"	12220	30300	140	169	196	124	61	82	106	51	15	0	318	413	365	172	218	349	12	7	0	0	0	0	0	0	0	0	0	0	0	0	0	0	0	0	0	0	0	0.740	0.560	0.734	0.660	2.230	0.281	0.653	0.000	0.000	0.000	0.000	0.000	0.000	0.000	0.000	0.000	0.000	0.000	0.000	0.000	0.000	156	757	254	376	-0.435	Error	Error	108	146	0	0	135	241	0	0	0	0
3	11	2	""	"YCL062W"	12430	30330	110	1014	1005	236	60	67	35	100	100	0	1108	1102	202	176	181	41	100	100	0	0	0	0	0	0	0	0	0	0	0	0	0	0	0	0	0	0	0	1.024	1.021	1.041	1.013	1.334	1.047	0.901	0.000	0.000	0.000	0.000	0.000	0.000	0.000	0.000	0.000	0.000	0.000	0.000	0.000	0.000	80	556	1886	1871	0.034	Error	Error	954	932	0	0	945	926	0	0	0	0
3	12	2	""	"YCLX05C"	12630	30330	110	2754	2722	538	60	65	30	100	100	0	3833	3739	774	177	185	60	100	100	0	0	0	0	0	0	0	0	0	0	0	0	0	0	0	0	0	0	0	0.737	0.747	0.763	0.754	1.217	0.746	0.921	0.000	0.000	0.000	0.000	0.000	0.000	0.000	0.000	0.000	0.000	0.000	0.000	0.000	0.000	80	558	6350	6224	-0.441	Error	Error	2694	3656	0	0	2662	3562	0	0	0	0
3	13	2	"RVS161"	"YCR009C"	12820	30330	100	4571	4391	1244	56	59	17	100	100	0	10027	10190	3443	167	170	38	100	100	0	0	0	0	0	0	0	0	0	0	0	0	0	0	0	0	0	0	0	0.458	0.433	0.429	0.452	1.315	0.392	0.925	0.000	0.000	0.000	0.000	0.000	0.000	0.000	0.000	0.000	0.000	0.000	0.000	0.000	0.000	80	496	14375	14358	-1.127	Error	Error	4515	9860	0	0	4335	10023	0	0	0	0
3	14	2	""	"YCR024C"	13020	30330	100	1649	1559	483	54	60	39	100	100	0	2621	2484	924	160	183	180	95	95	0	0	0	0	0	0	0	0	0	0	0	0	0	0	0	0	0	0	0	0.648	0.648	0.649	0.722	1.623	0.601	0.929	0.000	0.000	0.000	0.000	0.000	0.000	0.000	0.000	0.000	0.000	0.000	0.000	0.000	0.000	80	514	4056	3829	-0.626	Error	Error	1595	2461	0	0	1505	2324	0	0	0	0
3	15	2	"BUD5"	"YCR038C"	13230	30330	110	776	747	200	53	58	41	100	100	0	1457	1377	394	157	179	169	100	96	0	0	0	0	0	0	0	0	0	0	0	0	0	0	0	0	0	0	0	0.556	0.569	0.573	0.585	1.272	0.545	0.937	0.000	0.000	0.000	0.000	0.000	0.000	0.000	0.000	0.000	0.000	0.000	0.000	0.000	0.000	80	584	2023	1914	-0.846	Error	Error	723	1300	0	0	694	1220	0	0	0	0
3	16	2	""	"YCL048W"	13430	30330	90	171	195	86	52	53	12	100	100	0	395	499	281	157	159	31	100	98	0	0	0	0	0	0	0	0	0	0	0	0	0	0	0	0	0	0	0	0.500	0.418	0.512	0.476	1.630	0.322	0.771	0.000	0.000	0.000	0.000	0.000	0.000	0.000	0.000	0.000	0.000	0.000	0.000	0.000	0.000	52	398	357	485	-1.000	Error	Error	119	238	0	0	143	342	0	0	0	0
3	17	2	"CHA1"	"YCL064C"	13600	30330	110	516	491	127	52	53	14	100	100	0	1241	1186	307	160	161	27	100	100	0	0	0	0	0	0	0	0	0	0	0	0	0	0	0	0	0	0	0	0.429	0.428	0.429	0.428	1.250	0.414	0.910	0.000	0.000	0.000	0.000	0.000	0.000	0.000	0.000	0.000	0.000	0.000	0.000	0.000	0.000	80	565	1545	1465	-1.220	Error	Error	464	1081	0	0	439	1026	0	0	0	0
3	18	2	""	"YCLX07W"	13820	30340	100	235	228	51	53	60	72	93	80	0	610	609	121	165	171	47	98	97	0	0	0	0	0	0	0	0	0	0	0	0	0	0	0	0	0	0	0	0.409	0.394	0.388	0.393	1.565	0.366	0.857	0.000	0.000	0.000	0.000	0.000	0.000	0.000	0.000	0.000	0.000	0.000	0.000	0.000	0.000	80	541	627	619	-1.290	Error	Error	182	445	0	0	175	444	0	0	0	0
3	19	2	"ADP1"	"YCR011C"	14040	30340	110	2799	2645	740	56	66	82	100	100	0	3105	2945	901	169	175	51	98	98	0	0	0	0	0	0	0	0	0	0	0	0	0	0	0	0	0	0	0	0.934	0.933	0.932	0.955	1.360	0.920	0.928	0.000	0.000	0.000	0.000	0.000	0.000	0.000	0.000	0.000	0.000	0.000	0.000	0.000	0.000	80	585	5679	5365	-0.098	Error	Error	2743	2936	0	0	2589	2776	0	0	0	0
3	20	2	""	"YCR025C"	14230	30340	100	280	262	93	54	56	15	95	95	0	511	487	159	162	165	27	91	88	0	0	0	0	0	0	0	0	0	0	0	0	0	0	0	0	0	0	0	0.648	0.640	0.634	0.593	1.728	0.594	0.810	0.000	0.000	0.000	0.000	0.000	0.000	0.000	0.000	0.000	0.000	0.000	0.000	0.000	0.000	80	489	575	533	-0.627	Error	Error	226	349	0	0	208	325	0	0	0	0
3	21	2	"MATALPHA1"	"YCR040W"	14420	30340	100	367	357	91	52	54	13	98	98	0	613	589	160	163	164	27	96	96	0	0	0	0	0	0	0	0	0	0	0	0	0	0	0	0	0	0	0	0.700	0.716	0.729	0.727	1.339	0.642	0.849	0.000	0.000	0.000	0.000	0.000	0.000	0.000	0.000	0.000	0.000	0.000	0.000	0.000	0.000	80	513	765	731	-0.515	Error	Error	315	450	0	0	305	426	0	0	0	0
3	1	3	"APA1"	"YCL050C"	10420	30520	110	2014	1965	283	65	67	17	100	100	0	1415	1404	205	179	186	64	100	100	0	0	0	0	0	0	0	0	0	0	0	0	0	0	0	0	0	0	0	1.577	1.551	1.564	1.552	1.213	1.551	0.917	0.000	0.000	0.000	0.000	0.000	0.000	0.000	0.000	0.000	0.000	0.000	0.000	0.000	0.000	80	586	3185	3125	0.657	Error	Error	1949	1236	0	0	1900	1225	0	0	0	0
3	2	3	"HMLALPHA1"	"YCL066W"	10630	30520	110	597	587	94	59	87	432	81	0	0	893	889	201	172	210	526	83	5	0	0	0	0	0	0	0	0	0	0	0	0	0	0	0	0	0	0	0	0.746	0.736	0.735	0.758	1.290	0.674	0.881	0.000	0.000	0.000	0.000	0.000	0.000	0.000	0.000	0.000	0.000	0.000	0.000	0.000	0.000	80	548	1259	1245	-0.422	Error	Error	538	721	0	0	528	717	0	0	0	0
3	3	3	""	"YCLX09W"	10830	30520	150	70	127	150	63	155	862	0	0	0	189	394	566	176	277	851	10	5	0	0	0	0	0	0	0	0	0	0	0	0	0	0	0	0	0	0	0	0.538	0.294	0.429	0.466	3.755	0.245	0.779	0.000	0.000	0.000	0.000	0.000	0.000	0.000	0.000	0.000	0.000	0.000	0.000	0.000	0.000	156	872	20	282	-0.893	Error	Error	7	13	0	0	64	218	0	0	-50	0
3	4	3	""	"YCR013C"	11030	30530	100	19411	18513	4313	71	76	25	100	100	0	22711	21747	5522	188	194	46	100	100	0	0	0	0	0	0	0	0	0	0	0	0	0	0	0	0	0	0	0	0.859	0.855	0.860	0.866	1.186	0.833	0.939	0.000	0.000	0.000	0.000	0.000	0.000	0.000	0.000	0.000	0.000	0.000	0.000	0.000	0.000	80	491	41863	40001	-0.220	Error	Error	19340	22523	0	0	18442	21559	0	0	0	0
3	5	3	"RSG1"	"YCR027C"	11230	30530	110	2001	2160	767	70	75	29	100	100	0	2607	2779	1047	183	197	98	100	100	0	0	0	0	0	0	0	0	0	0	0	0	0	0	0	0	0	0	0	0.797	0.805	0.813	0.820	1.195	0.790	0.915	0.000	0.000	0.000	0.000	0.000	0.000	0.000	0.000	0.000	0.000	0.000	0.000	0.000	0.000	80	577	4355	4686	-0.328	Error	Error	1931	2424	0	0	2090	2596	0	0	0	0
3	6	3	"TSM1"	"YCR042C"	11430	30530	110	4078	3886	1022	64	67	27	100	100	0	4981	4882	1339	176	187	97	100	100	0	0	0	0	0	0	0	0	0	0	0	0	0	0	0	0	0	0	0	0.835	0.812	0.814	0.817	1.129	0.786	0.939	0.000	0.000	0.000	0.000	0.000	0.000	0.000	0.000	0.000	0.000	0.000	0.000	0.000	0.000	80	577	8819	8528	-0.259	Error	Error	4014	4805	0	0	3822	4706	0	0	0	0
3	7	3	""	"YDL211C"	11630	30530	100	497	498	134	55	56	13	100	100	0	912	919	228	164	167	30	100	100	0	0	0	0	0	0	0	0	0	0	0	0	0	0	0	0	0	0	0	0.591	0.587	0.598	0.586	1.416	0.567	0.829	0.000	0.000	0.000	0.000	0.000	0.000	0.000	0.000	0.000	0.000	0.000	0.000	0.000	0.000	80	512	1190	1198	-0.759	Error	Error	442	748	0	0	443	755	0	0	0	0
3	8	3	"HO"	"YDL227C"	11830	30530	110	153	154	39	57	60	32	95	81	0	372	390	164	168	175	129	73	32	0	0	0	0	0	0	0	0	0	0	0	0	0	0	0	0	0	0	0	0.471	0.437	0.447	0.471	1.899	0.317	0.598	0.000	0.000	0.000	0.000	0.000	0.000	0.000	0.000	0.000	0.000	0.000	0.000	0.000	0.000	80	550	300	319	-1.087	Error	Error	96	204	0	0	97	222	0	0	0	0
3	9	3	"AAD4"	"YDL243C"	12030	30520	150	57	91	119	60	77	166	7	3	0	165	270	407	169	223	450	6	5	0	0	0	0	0	0	0	0	0	0	0	0	0	0	0	0	0	0	0	0.750	0.307	0.385	0.462	3.807	0.271	0.796	0.000	0.000	0.000	0.000	0.000	0.000	0.000	0.000	0.000	0.000	0.000	0.000	0.000	0.000	156	865	-7	132	-0.415	Error	Error	-3	-4	0	0	31	101	0	0	-50	0
3	10	3	"SNQ2"	"YDR011W"	12230	30530	100	687	703	340	61	65	22	95	92	0	847	923	527	170	180	42	90	90	0	0	0	0	0	0	0	0	0	0	0	0	0	0	0	0	0	0	0	0.925	0.853	0.874	0.845	1.581	0.767	0.873	0.000	0.000	0.000	0.000	0.000	0.000	0.000	0.000	0.000	0.000	0.000	0.000	0.000	0.000	80	490	1303	1395	-0.113	Error	Error	626	677	0	0	642	753	0	0	0	0
3	11	3	"LUV1"	"YDR027C"	12430	30530	100	1819	1850	661	62	72	35	100	100	0	2147	2316	906	178	199	94	97	97	0	0	0	0	0	0	0	0	0	0	0	0	0	0	0	0	0	0	0	0.892	0.836	0.874	0.834	1.366	0.804	0.909	0.000	0.000	0.000	0.000	0.000	0.000	0.000	0.000	0.000	0.000	0.000	0.000	0.000	0.000	80	504	3726	3926	-0.164	Error	Error	1757	1969	0	0	1788	2138	0	0	0	0
3	12	3	"NRG1"	"YDR043C"	12630	30530	100	338	342	152	65	73	31	90	90	0	944	1000	502	187	210	95	88	86	0	0	0	0	0	0	0	0	0	0	0	0	0	0	0	0	0	0	0	0.361	0.341	0.323	0.329	1.839	0.310	0.870	0.000	0.000	0.000	0.000	0.000	0.000	0.000	0.000	0.000	0.000	0.000	0.000	0.000	0.000	80	496	1030	1090	-1.471	Error	Error	273	757	0	0	277	813	0	0	0	0
3	13	3	""	"YDL213C"	12820	30530	100	2300	2453	1197	60	66	24	100	100	0	3633	3685	1867	179	202	76	100	97	0	0	0	0	0	0	0	0	0	0	0	0	0	0	0	0	0	0	0	0.649	0.683	0.680	0.723	1.493	0.642	0.913	0.000	0.000	0.000	0.000	0.000	0.000	0.000	0.000	0.000	0.000	0.000	0.000	0.000	0.000	80	504	5694	5899	-0.625	Error	Error	2240	3454	0	0	2393	3506	0	0	0	0
3	14	3	"SSB1"	"YDL229W"	13030	30530	100	4422	4025	1673	55	55	13	100	100	0	2629	2556	892	162	165	32	100	100	0	0	0	0	0	0	0	0	0	0	0	0	0	0	0	0	0	0	0	1.770	1.658	1.669	1.553	1.459	1.695	0.892	0.000	0.000	0.000	0.000	0.000	0.000	0.000	0.000	0.000	0.000	0.000	0.000	0.000	0.000	80	505	6834	6364	0.824	Error	Error	4367	2467	0	0	3970	2394	0	0	0	0
3	15	3	"HXT15"	"YDL245C"	13220	30530	110	593	583	179	53	55	16	100	100	0	1280	1208	410	162	168	47	96	95	0	0	0	0	0	0	0	0	0	0	0	0	0	0	0	0	0	0	0	0.483	0.507	0.490	0.529	1.481	0.480	0.909	0.000	0.000	0.000	0.000	0.000	0.000	0.000	0.000	0.000	0.000	0.000	0.000	0.000	0.000	80	576	1658	1576	-1.050	Error	Error	540	1118	0	0	530	1046	0	0	0	0
3	16	3	""	"YDR013W"	13430	30530	110	589	556	266	53	58	23	97	95	0	1596	1436	732	166	183	110	87	85	0	0	0	0	0	0	0	0	0	0	0	0	0	0	0	0	0	0	0	0.375	0.396	0.396	0.380	1.737	0.369	0.890	0.000	0.000	0.000	0.000	0.000	0.000	0.000	0.000	0.000	0.000	0.000	0.000	0.000	0.000	80	592	1966	1773	-1.416	Error	Error	536	1430	0	0	503	1270	0	0	0	0
3	17	3	""	"YDR029W"	13630	30530	100	190	250	184	54	63	48	85	71	0	382	500	438	170	187	103	71	52	0	0	0	0	0	0	0	0	0	0	0	0	0	0	0	0	0	0	0	0.642	0.594	0.545	0.546	2.009	0.459	0.860	0.000	0.000	0.000	0.000	0.000	0.000	0.000	0.000	0.000	0.000	0.000	0.000	0.000	0.000	80	509	348	526	-0.640	Error	Error	136	212	0	0	196	330	0	0	0	0
3	18	3	"RPC11"	"YDR045C"	13830	30540	110	251	424	370	55	76	96	88	51	0	451	717	615	172	196	119	86	60	0	0	0	0	0	0	0	0	0	0	0	0	0	0	0	0	0	0	0	0.703	0.677	0.631	0.714	1.704	0.618	0.891	0.000	0.000	0.000	0.000	0.000	0.000	0.000	0.000	0.000	0.000	0.000	0.000	0.000	0.000	80	500	475	914	-0.509	Error	Error	196	279	0	0	369	545	0	0	0	0
3	19	3	"GDH2"	"YDL215C"	14020	30540	110	1420	1379	402	61	73	47	100	100	0	2307	2303	558	180	194	66	100	100	0	0	0	0	0	0	0	0	0	0	0	0	0	0	0	0	0	0	0	0.639	0.621	0.637	0.615	1.449	0.625	0.909	0.000	0.000	0.000	0.000	0.000	0.000	0.000	0.000	0.000	0.000	0.000	0.000	0.000	0.000	80	567	3486	3441	-0.646	Error	Error	1359	2127	0	0	1318	2123	0	0	0	0
3	20	3	""	"YDL231C"	14230	30540	100	1952	1950	719	53	58	27	100	100	0	7291	7507	3324	164	172	41	100	100	0	0	0	0	0	0	0	0	0	0	0	0	0	0	0	0	0	0	0	0.266	0.258	0.274	0.271	1.333	0.232	0.879	0.000	0.000	0.000	0.000	0.000	0.000	0.000	0.000	0.000	0.000	0.000	0.000	0.000	0.000	80	490	9026	9240	-1.908	Error	Error	1899	7127	0	0	1897	7343	0	0	0	0
3	21	3	""	"YDL247W"	14430	30540	100	390	370	110	51	54	21	100	96	0	1125	1114	329	163	166	51	98	98	0	0	0	0	0	0	0	0	0	0	0	0	0	0	0	0	0	0	0	0.352	0.335	0.330	0.325	1.519	0.317	0.858	0.000	0.000	0.000	0.000	0.000	0.000	0.000	0.000	0.000	0.000	0.000	0.000	0.000	0.000	80	520	1301	1270	-1.505	Error	Error	339	962	0	0	319	951	0	0	0	0
3	1	4	""	"YDR015C"	10430	30730	100	214	241	95	72	81	34	100	96	0	630	740	307	193	204	54	100	100	0	0	0	0	0	0	0	0	0	0	0	0	0	0	0	0	0	0	0	0.325	0.309	0.285	0.304	1.464	0.277	0.795	0.000	0.000	0.000	0.000	0.000	0.000	0.000	0.000	0.000	0.000	0.000	0.000	0.000	0.000	80	511	579	716	-1.622	Error	Error	142	437	0	0	169	547	0	0	0	0
3	2	4	""	"YDR031W"	10630	30720	110	1183	1194	355	64	77	40	100	100	0	4468	4364	1559	184	194	52	100	100	0	0	0	0	0	0	0	0	0	0	0	0	0	0	0	0	0	0	0	0.261	0.270	0.269	0.280	1.308	0.242	0.908	0.000	0.000	0.000	0.000	0.000	0.000	0.000	0.000	0.000	0.000	0.000	0.000	0.000	0.000	80	568	5403	5310	-1.937	Error	Error	1119	4284	0	0	1130	4180	0	0	0	0
3	3	4	"HEM12"	"YDR047W"	10830	30730	110	5675	5496	1753	62	68	25	100	100	0	4107	4008	1221	181	187	43	100	100	0	0	0	0	0	0	0	0	0	0	0	0	0	0	0	0	0	0	0	1.430	1.420	1.392	1.426	1.315	1.427	0.929	0.000	0.000	0.000	0.000	0.000	0.000	0.000	0.000	0.000	0.000	0.000	0.000	0.000	0.000	80	552	9539	9261	0.516	Error	Error	5613	3926	0	0	5434	3827	0	0	0	0
3	4	4	"TIM22"	"YDL217C"	11040	30730	100	858	959	389	67	71	21	100	100	0	1741	1765	647	180	186	39	100	100	0	0	0	0	0	0	0	0	0	0	0	0	0	0	0	0	0	0	0	0.507	0.563	0.596	0.570	1.449	0.547	0.853	0.000	0.000	0.000	0.000	0.000	0.000	0.000	0.000	0.000	0.000	0.000	0.000	0.000	0.000	80	497	2352	2477	-0.981	Error	Error	791	1561	0	0	892	1585	0	0	0	0
3	5	4	""	"YDL233W"	11230	30730	110	2508	2324	791	72	74	36	100	100	0	3632	3513	1138	185	192	64	100	98	0	0	0	0	0	0	0	0	0	0	0	0	0	0	0	0	0	0	0	0.707	0.677	0.700	0.682	1.428	0.674	0.913	0.000	0.000	0.000	0.000	0.000	0.000	0.000	0.000	0.000	0.000	0.000	0.000	0.000	0.000	80	556	5883	5580	-0.501	Error	Error	2436	3447	0	0	2252	3328	0	0	0	0
3	6	4	"NTH1"	"YDR001C"	11440	30730	100	768	766	300	65	66	17	100	100	0	1770	1979	872	176	180	33	100	100	0	0	0	0	0	0	0	0	0	0	0	0	0	0	0	0	0	0	0	0.441	0.389	0.406	0.382	1.445	0.362	0.884	0.000	0.000	0.000	0.000	0.000	0.000	0.000	0.000	0.000	0.000	0.000	0.000	0.000	0.000	80	497	2297	2504	-1.181	Error	Error	703	1594	0	0	701	1803	0	0	0	0
3	7	4	"KCS1"	"YDR017C"	11630	30730	110	750	774	248	57	59	15	100	100	0	1059	1077	275	165	169	31	100	100	0	0	0	0	0	0	0	0	0	0	0	0	0	0	0	0	0	0	0	0.775	0.786	0.786	0.775	1.354	0.820	0.893	0.000	0.000	0.000	0.000	0.000	0.000	0.000	0.000	0.000	0.000	0.000	0.000	0.000	0.000	80	558	1587	1629	-0.367	Error	Error	693	894	0	0	717	912	0	0	0	0
3	8	4	"MRH1"	"YDR033W"	11830	30730	110	10880	9446	4006	57	58	14	100	100	0	43288	35734	16868	165	167	29	100	100	0	0	0	0	0	0	0	0	0	0	0	0	0	0	0	0	0	0	0	0.251	0.264	0.265	0.299	1.638	0.246	0.931	0.000	0.000	0.000	0.000	0.000	0.000	0.000	0.000	0.000	0.000	0.000	0.000	0.000	0.000	80	576	53946	44958	-1.994	Error	Error	10823	43123	0	0	9389	35569	0	0	0	0
3	9	4	""	"YDR049W"	12040	30730	100	996	1017	265	63	64	17	100	100	0	2019	1996	504	174	178	56	100	98	0	0	0	0	0	0	0	0	0	0	0	0	0	0	0	0	0	0	0	0.506	0.524	0.532	0.531	1.396	0.507	0.888	0.000	0.000	0.000	0.000	0.000	0.000	0.000	0.000	0.000	0.000	0.000	0.000	0.000	0.000	80	494	2778	2776	-0.984	Error	Error	933	1845	0	0	954	1822	0	0	0	0
3	10	4	""	"YDR346C"	12230	30730	100	1721	2317	1686	73	79	30	100	100	0	2585	3437	2501	186	195	51	100	100	0	0	0	0	0	0	0	0	0	0	0	0	0	0	0	0	0	0	0	0.687	0.690	0.710	0.688	1.355	0.665	0.898	0.000	0.000	0.000	0.000	0.000	0.000	0.000	0.000	0.000	0.000	0.000	0.000	0.000	0.000	80	496	4047	5495	-0.542	Error	Error	1648	2399	0	0	2244	3251	0	0	0	0
3	11	4	"TFC6"	"YDR362C"	12430	30730	100	938	1039	337	88	96	37	100	100	0	1544	1743	666	205	217	62	100	100	0	0	0	0	0	0	0	0	0	0	0	0	0	0	0	0	0	0	0	0.635	0.618	0.629	0.637	1.297	0.576	0.864	0.000	0.000	0.000	0.000	0.000	0.000	0.000	0.000	0.000	0.000	0.000	0.000	0.000	0.000	80	504	2189	2489	-0.656	Error	Error	850	1339	0	0	951	1538	0	0	0	0
3	12	4	"LSM6"	"YDR378C"	12630	30730	110	6739	6294	2693	104	117	52	100	100	0	9449	8930	4175	258	279	103	96	95	0	0	0	0	0	0	0	0	0	0	0	0	0	0	0	0	0	0	0	0.722	0.714	0.712	0.801	1.618	0.684	0.909	0.000	0.000	0.000	0.000	0.000	0.000	0.000	0.000	0.000	0.000	0.000	0.000	0.000	0.000	80	558	15826	14862	-0.470	Error	Error	6635	9191	0	0	6190	8672	0	0	0	0
3	13	4	"RPT3"	"YDR394W"	12820	30730	110	3719	4143	1397	105	126	71	100	100	0	4989	5621	2192	280	310	142	100	100	0	0	0	0	0	0	0	0	0	0	0	0	0	0	0	0	0	0	0	0.767	0.756	0.733	0.778	1.274	0.692	0.899	0.000	0.000	0.000	0.000	0.000	0.000	0.000	0.000	0.000	0.000	0.000	0.000	0.000	0.000	80	566	8323	9379	-0.382	Error	Error	3614	4709	0	0	4038	5341	0	0	0	0
3	14	4	"STE14"	"YDR410C"	13030	30730	110	2203	2123	775	82	89	40	100	100	0	6514	6294	2721	219	234	75	98	97	0	0	0	0	0	0	0	0	0	0	0	0	0	0	0	0	0	0	0	0.337	0.336	0.335	0.363	1.488	0.304	0.915	0.000	0.000	0.000	0.000	0.000	0.000	0.000	0.000	0.000	0.000	0.000	0.000	0.000	0.000	80	585	8416	8116	-1.569	Error	Error	2121	6295	0	0	2041	6075	0	0	0	0
3	15	4	""	"YDR426C"	13240	30740	110	1491	1289	566	76	83	40	98	95	0	2742	2515	1245	215	231	81	90	90	0	0	0	0	0	0	0	0	0	0	0	0	0	0	0	0	0	0	0	0.560	0.527	0.526	0.569	1.780	0.490	0.893	0.000	0.000	0.000	0.000	0.000	0.000	0.000	0.000	0.000	0.000	0.000	0.000	0.000	0.000	80	567	3942	3513	-0.837	Error	Error	1415	2527	0	0	1213	2300	0	0	0	0
3	16	4	""	"YDR348C"	13430	30740	110	313	288	98	68	76	29	92	88	0	638	559	226	202	223	79	82	80	0	0	0	0	0	0	0	0	0	0	0	0	0	0	0	0	0	0	0	0.562	0.616	0.572	0.575	2.274	0.497	0.803	0.000	0.000	0.000	0.000	0.000	0.000	0.000	0.000	0.000	0.000	0.000	0.000	0.000	0.000	80	546	681	577	-0.832	Error	Error	245	436	0	0	220	357	0	0	0	0
3	17	4	"CDC40"	"YDR364C"	13620	30730	110	1022	1015	267	62	76	80	100	100	0	1366	1333	331	183	203	111	100	98	0	0	0	0	0	0	0	0	0	0	0	0	0	0	0	0	0	0	0	0.811	0.829	0.822	0.840	1.314	0.811	0.920	0.000	0.000	0.000	0.000	0.000	0.000	0.000	0.000	0.000	0.000	0.000	0.000	0.000	0.000	80	531	2143	2103	-0.301	Error	Error	960	1183	0	0	953	1150	0	0	0	0
3	18	4	""	"YDR380W"	13820	30720	150	1768	1758	1231	63	82	86	91	84	0	2075	2122	1460	180	206	119	85	80	0	0	0	0	0	0	0	0	0	0	0	0	0	0	0	0	0	0	0	0.900	0.873	0.901	0.917	1.898	0.851	0.907	0.000	0.000	0.000	0.000	0.000	0.000	0.000	0.000	0.000	0.000	0.000	0.000	0.000	0.000	156	837	3600	3637	-0.152	Error	Error	1705	1895	0	0	1695	1942	0	0	0	0
3	19	4	""	"YDR396W"	14030	30740	110	3285	3275	583	71	87	61	100	100	0	4090	4081	863	185	205	96	100	100	0	0	0	0	0	0	0	0	0	0	0	0	0	0	0	0	0	0	0	0.823	0.822	0.828	0.831	1.198	0.822	0.929	0.000	0.000	0.000	0.000	0.000	0.000	0.000	0.000	0.000	0.000	0.000	0.000	0.000	0.000	80	531	7119	7100	-0.281	Error	Error	3214	3905	0	0	3204	3896	0	0	0	0
3	20	4	""	"YDR412W"	14230	30730	120	2926	2444	1263	59	72	45	100	99	0	2715	2440	1292	169	181	60	97	95	0	0	0	0	0	0	0	0	0	0	0	0	0	0	0	0	0	0	0	1.126	1.050	1.063	1.142	1.731	1.026	0.929	0.000	0.000	0.000	0.000	0.000	0.000	0.000	0.000	0.000	0.000	0.000	0.000	0.000	0.000	120	646	5413	4656	0.171	Error	Error	2867	2546	0	0	2385	2271	0	0	0	0
3	21	4	""	"YDR428C"	14440	30740	110	2063	2138	672	55	67	69	100	100	0	2438	2591	767	165	173	57	100	100	0	0	0	0	0	0	0	0	0	0	0	0	0	0	0	0	0	0	0	0.883	0.859	0.882	0.852	1.351	0.867	0.897	0.000	0.000	0.000	0.000	0.000	0.000	0.000	0.000	0.000	0.000	0.000	0.000	0.000	0.000	80	580	4281	4509	-0.179	Error	Error	2008	2273	0	0	2083	2426	0	0	0	0
3	1	5	"TCM10"	"YDR350C"	10420	30920	110	2104	2124	718	86	95	49	100	100	0	2877	3114	1113	219	240	136	100	100	0	0	0	0	0	0	0	0	0	0	0	0	0	0	0	0	0	0	0	0.759	0.704	0.687	0.705	1.244	0.651	0.912	0.000	0.000	0.000	0.000	0.000	0.000	0.000	0.000	0.000	0.000	0.000	0.000	0.000	0.000	80	588	4676	4933	-0.397	Error	Error	2018	2658	0	0	2038	2895	0	0	0	0
3	2	5	""	"YDR366C"	10640	30920	110	2124	1874	616	126	145	81	100	97	0	23546	20691	7537	277	315	150	100	100	0	0	0	0	0	0	0	0	0	0	0	0	0	0	0	0	0	0	0	0.086	0.086	0.086	0.092	1.586	0.082	0.931	0.000	0.000	0.000	0.000	0.000	0.000	0.000	0.000	0.000	0.000	0.000	0.000	0.000	0.000	80	574	25267	22162	-3.542	Error	Error	1998	23269	0	0	1748	20414	0	0	0	0
3	3	5	"RPP2B"	"YDR382W"	10830	30920	110	34824	31966	7635	104	141	130	100	100	0	19715	18278	4607	243	313	249	100	100	0	0	0	0	0	0	0	0	0	0	0	0	0	0	0	0	0	0	0	1.783	1.767	1.772	1.792	1.195	1.787	0.948	0.000	0.000	0.000	0.000	0.000	0.000	0.000	0.000	0.000	0.000	0.000	0.000	0.000	0.000	80	548	54192	49897	0.834	Error	Error	34720	19472	0	0	31862	18035	0	0	0	0
3	4	5	""	"YDR398W"	11030	30920	110	3189	3232	943	80	89	41	100	100	0	1649	1751	607	192	203	59	100	100	0	0	0	0	0	0	0	0	0	0	0	0	0	0	0	0	0	0	0	2.134	2.022	2.010	2.116	1.412	1.978	0.900	0.000	0.000	0.000	0.000	0.000	0.000	0.000	0.000	0.000	0.000	0.000	0.000	0.000	0.000	80	566	4566	4711	1.093	Error	Error	3109	1457	0	0	3152	1559	0	0	0	0
3	5	5	"ERD1"	"YDR414C"	11240	30920	110	1170	1195	483	71	75	37	100	100	0	1180	1178	487	183	189	64	97	95	0	0	0	0	0	0	0	0	0	0	0	0	0	0	0	0	0	0	0	1.102	1.130	1.107	1.220	1.620	1.098	0.864	0.000	0.000	0.000	0.000	0.000	0.000	0.000	0.000	0.000	0.000	0.000	0.000	0.000	0.000	80	564	2096	2119	0.141	Error	Error	1099	997	0	0	1124	995	0	0	0	0
3	6	5	""	"YDR430C"	11430	30920	110	3034	3000	620	63	66	17	100	100	0	3588	3435	793	174	178	36	100	100	0	0	0	0	0	0	0	0	0	0	0	0	0	0	0	0	0	0	0	0.870	0.901	0.903	0.908	1.179	0.886	0.934	0.000	0.000	0.000	0.000	0.000	0.000	0.000	0.000	0.000	0.000	0.000	0.000	0.000	0.000	80	557	6385	6198	-0.201	Error	Error	2971	3414	0	0	2937	3261	0	0	0	0
3	7	5	""	"YDR352W"	11640	30930	110	5825	5177	2185	59	62	24	100	100	0	7318	6290	2869	166	177	63	98	98	0	0	0	0	0	0	0	0	0	0	0	0	0	0	0	0	0	0	0	0.806	0.836	0.840	0.903	1.425	0.819	0.941	0.000	0.000	0.000	0.000	0.000	0.000	0.000	0.000	0.000	0.000	0.000	0.000	0.000	0.000	80	577	12918	11242	-0.311	Error	Error	5766	7152	0	0	5118	6124	0	0	0	0
3	8	5	"YPR1"	"YDR368W"	11840	30930	100	277	323	163	62	67	22	98	98	0	560	684	431	169	173	35	97	96	0	0	0	0	0	0	0	0	0	0	0	0	0	0	0	0	0	0	0	0.550	0.507	0.520	0.535	1.912	0.394	0.689	0.000	0.000	0.000	0.000	0.000	0.000	0.000	0.000	0.000	0.000	0.000	0.000	0.000	0.000	80	497	606	776	-0.863	Error	Error	215	391	0	0	261	515	0	0	0	0
3	9	5	""	"YDR384C"	12040	30930	110	2427	2230	770	78	97	54	100	98	0	942	878	299	187	203	74	91	90	0	0	0	0	0	0	0	0	0	0	0	0	0	0	0	0	0	0	0	3.111	3.114	3.062	3.105	1.317	3.164	0.893	0.000	0.000	0.000	0.000	0.000	0.000	0.000	0.000	0.000	0.000	0.000	0.000	0.000	0.000	80	548	3104	2843	1.637	Error	Error	2349	755	0	0	2152	691	0	0	0	0
3	10	5	""	"YDR400W"	12230	30930	110	2355	2444	647	85	101	60	100	100	0	1985	1983	494	189	212	104	100	100	0	0	0	0	0	0	0	0	0	0	0	0	0	0	0	0	0	0	0	1.264	1.315	1.355	1.316	1.252	1.365	0.908	0.000	0.000	0.000	0.000	0.000	0.000	0.000	0.000	0.000	0.000	0.000	0.000	0.000	0.000	80	548	4066	4153	0.338	Error	Error	2270	1796	0	0	2359	1794	0	0	0	0
3	11	5	"SYF1"	"YDR416W"	12430	30930	100	1173	1161	341	94	105	57	100	100	0	1569	1498	464	203	216	101	98	96	0	0	0	0	0	0	0	0	0	0	0	0	0	0	0	0	0	0	0	0.790	0.824	0.824	0.862	1.371	0.769	0.883	0.000	0.000	0.000	0.000	0.000	0.000	0.000	0.000	0.000	0.000	0.000	0.000	0.000	0.000	80	505	2445	2362	-0.340	Error	Error	1079	1366	0	0	1067	1295	0	0	0	0
3	12	5	"NPL3"	"YDR432W"	12630	30930	100	5270	5378	1430	108	121	61	100	100	0	2034	2110	621	231	251	98	100	100	0	0	0	0	0	0	0	0	0	0	0	0	0	0	0	0	0	0	0	2.863	2.805	2.746	2.872	1.248	2.785	0.907	0.000	0.000	0.000	0.000	0.000	0.000	0.000	0.000	0.000	0.000	0.000	0.000	0.000	0.000	80	497	6965	7149	1.518	Error	Error	5162	1803	0	0	5270	1879	0	0	0	0
3	13	5	"SHC1"	"YER096W"	12820	30930	100	917	840	352	115	133	68	97	91	0	1267	1233	481	267	299	127	92	92	0	0	0	0	0	0	0	0	0	0	0	0	0	0	0	0	0	0	0	0.802	0.751	0.713	0.732	1.438	0.733	0.851	0.000	0.000	0.000	0.000	0.000	0.000	0.000	0.000	0.000	0.000	0.000	0.000	0.000	0.000	80	496	1802	1691	-0.318	Error	Error	802	1000	0	0	725	966	0	0	0	0
3	14	5	"LSM4"	"YER112W"	13020	30930	100	3218	2980	1322	115	126	59	97	95	0	4681	4686	2254	284	311	144	95	93	0	0	0	0	0	0	0	0	0	0	0	0	0	0	0	0	0	0	0	0.706	0.651	0.621	0.690	1.496	0.605	0.897	0.000	0.000	0.000	0.000	0.000	0.000	0.000	0.000	0.000	0.000	0.000	0.000	0.000	0.000	80	505	7500	7267	-0.503	Error	Error	3103	4397	0	0	2865	4402	0	0	0	0
3	15	5	"LCP5"	"YER127W"	13220	30930	100	1861	1922	424	107	118	48	100	100	0	1765	1817	472	262	279	124	100	100	0	0	0	0	0	0	0	0	0	0	0	0	0	0	0	0	0	0	0	1.167	1.167	1.156	1.195	1.254	1.111	0.905	0.000	0.000	0.000	0.000	0.000	0.000	0.000	0.000	0.000	0.000	0.000	0.000	0.000	0.000	80	505	3257	3370	0.223	Error	Error	1754	1503	0	0	1815	1555	0	0	0	0
3	16	5	"DDI1"	"YER143W"	13430	30930	100	1344	1436	448	96	100	29	100	100	0	2630	2755	979	255	265	73	97	96	0	0	0	0	0	0	0	0	0	0	0	0	0	0	0	0	0	0	0	0.525	0.536	0.531	0.600	1.742	0.500	0.889	0.000	0.000	0.000	0.000	0.000	0.000	0.000	0.000	0.000	0.000	0.000	0.000	0.000	0.000	80	497	3623	3840	-0.928	Error	Error	1248	2375	0	0	1340	2500	0	0	0	0
3	17	5	"BUR6"	"YER159C"	13620	30930	110	2681	2539	984	69	73	23	100	100	0	6285	6012	2470	201	217	69	100	100	0	0	0	0	0	0	0	0	0	0	0	0	0	0	0	0	0	0	0	0.429	0.425	0.413	0.443	1.389	0.397	0.924	0.000	0.000	0.000	0.000	0.000	0.000	0.000	0.000	0.000	0.000	0.000	0.000	0.000	0.000	80	558	8696	8281	-1.220	Error	Error	2612	6084	0	0	2470	5811	0	0	0	0
3	18	5	""	"YER175C"	13820	30930	110	532	552	125	62	66	21	100	100	0	1851	1846	510	183	196	60	100	100	0	0	0	0	0	0	0	0	0	0	0	0	0	0	0	0	0	0	0	0.282	0.295	0.292	0.302	1.271	0.272	0.910	0.000	0.000	0.000	0.000	0.000	0.000	0.000	0.000	0.000	0.000	0.000	0.000	0.000	0.000	80	554	2138	2153	-1.827	Error	Error	470	1668	0	0	490	1663	0	0	0	0
3	19	5	"UBP9"	"YER098W"	14020	30930	110	873	885	190	59	63	21	100	100	0	1147	1184	280	172	184	52	100	100	0	0	0	0	0	0	0	0	0	0	0	0	0	0	0	0	0	0	0	0.835	0.816	0.816	0.830	1.265	0.762	0.910	0.000	0.000	0.000	0.000	0.000	0.000	0.000	0.000	0.000	0.000	0.000	0.000	0.000	0.000	80	558	1789	1838	-0.260	Error	Error	814	975	0	0	826	1012	0	0	0	0
3	20	5	"BOI2"	"YER114C"	14220	30940	100	1034	1043	365	53	55	13	100	100	0	1241	1199	480	163	164	27	98	97	0	0	0	0	0	0	0	0	0	0	0	0	0	0	0	0	0	0	0	0.910	0.956	0.944	1.047	1.623	0.890	0.898	0.000	0.000	0.000	0.000	0.000	0.000	0.000	0.000	0.000	0.000	0.000	0.000	0.000	0.000	80	505	2059	2026	-0.136	Error	Error	981	1078	0	0	990	1036	0	0	0	0
3	21	5	"PAK1"	"YER129W"	14430	30940	100	1468	1442	466	53	77	99	100	100	0	1563	1510	484	165	193	142	100	98	0	0	0	0	0	0	0	0	0	0	0	0	0	0	0	0	0	0	0	1.012	1.033	1.026	1.046	1.313	1.018	0.926	0.000	0.000	0.000	0.000	0.000	0.000	0.000	0.000	0.000	0.000	0.000	0.000	0.000	0.000	80	519	2813	2734	0.017	Error	Error	1415	1398	0	0	1389	1345	0	0	0	0
3	1	6	"FTR1"	"YER145C"	10430	31120	110	3353	3468	796	85	108	67	100	100	0	1732	1670	393	196	214	74	100	100	0	0	0	0	0	0	0	0	0	0	0	0	0	0	0	0	0	0	0	2.128	2.295	2.290	2.330	1.247	2.329	0.923	0.000	0.000	0.000	0.000	0.000	0.000	0.000	0.000	0.000	0.000	0.000	0.000	0.000	0.000	80	598	4804	4857	1.089	Error	Error	3268	1536	0	0	3383	1474	0	0	0	0
3	2	6	"SPT2"	"YER161C"	10640	31120	110	1337	1389	363	129	179	144	100	100	0	1729	1804	560	263	334	244	97	96	0	0	0	0	0	0	0	0	0	0	0	0	0	0	0	0	0	0	0	0.824	0.818	0.802	0.855	1.370	0.737	0.884	0.000	0.000	0.000	0.000	0.000	0.000	0.000	0.000	0.000	0.000	0.000	0.000	0.000	0.000	80	556	2674	2801	-0.279	Error	Error	1208	1466	0	0	1260	1541	0	0	0	0
3	3	6	"BMH1"	"YER177W"	10830	31120	110	18752	18849	3346	118	152	133	100	100	0	18640	18865	3532	251	324	257	100	100	0	0	0	0	0	0	0	0	0	0	0	0	0	0	0	0	0	0	0	1.013	1.006	1.010	1.009	1.122	0.992	0.932	0.000	0.000	0.000	0.000	0.000	0.000	0.000	0.000	0.000	0.000	0.000	0.000	0.000	0.000	80	558	37023	37345	0.019	Error	Error	18634	18389	0	0	18731	18614	0	0	0	0
3	4	6	"UBC6"	"YER100W"	11030	31120	110	2762	2733	889	93	104	57	100	100	0	4389	4401	1393	209	239	133	100	100	0	0	0	0	0	0	0	0	0	0	0	0	0	0	0	0	0	0	0	0.639	0.630	0.619	0.630	1.266	0.596	0.922	0.000	0.000	0.000	0.000	0.000	0.000	0.000	0.000	0.000	0.000	0.000	0.000	0.000	0.000	80	577	6849	6832	-0.647	Error	Error	2669	4180	0	0	2640	4192	0	0	0	0
3	5	6	""	"YER116C"	11240	31130	110	786	771	242	75	125	905	21	0	0	1940	1972	623	187	210	103	98	98	0	0	0	0	0	0	0	0	0	0	0	0	0	0	0	0	0	0	0	0.406	0.390	0.391	0.396	1.394	0.375	0.917	0.000	0.000	0.000	0.000	0.000	0.000	0.000	0.000	0.000	0.000	0.000	0.000	0.000	0.000	80	565	2464	2481	-1.302	Error	Error	711	1753	0	0	696	1785	0	0	0	0
3	6	6	"RPS26B"	"YER131W"	11430	31120	110	65535	60391	12778	76	163	1280	100	100	77	23603	21686	6863	183	194	56	100	100	0	0	0	0	0	0	0	0	0	0	0	0	0	0	0	0	0	0	0	2.795	2.805	2.723	3.050	1.521	2.921	0.880	0.000	0.000	0.000	0.000	0.000	0.000	0.000	0.000	0.000	0.000	0.000	0.000	0.000	0.000	80	558	88879	81818	1.483	Error	Error	65459	23420	0	0	60315	21503	0	0	0	0
3	7	6	""	"YER147C"	11630	31130	100	749	785	197	77	128	954	16	0	0	1248	1294	341	195	213	78	100	100	0	0	0	0	0	0	0	0	0	0	0	0	0	0	0	0	0	0	0	0.638	0.644	0.654	0.650	1.242	0.613	0.871	0.000	0.000	0.000	0.000	0.000	0.000	0.000	0.000	0.000	0.000	0.000	0.000	0.000	0.000	80	499	1725	1807	-0.648	Error	Error	672	1053	0	0	708	1099	0	0	0	0
3	8	6	""	"YER163C"	11830	31120	110	1563	1621	426	65	72	27	100	100	0	3464	3702	1016	179	190	58	100	100	0	0	0	0	0	0	0	0	0	0	0	0	0	0	0	0	0	0	0	0.456	0.442	0.448	0.443	1.155	0.426	0.923	0.000	0.000	0.000	0.000	0.000	0.000	0.000	0.000	0.000	0.000	0.000	0.000	0.000	0.000	80	548	4783	5079	-1.133	Error	Error	1498	3285	0	0	1556	3523	0	0	0	0
3	9	6	"DMC1"	"YER179W"	12020	31120	110	291	296	49	88	121	81	100	77	0	767	779	143	207	240	108	100	100	0	0	0	0	0	0	0	0	0	0	0	0	0	0	0	0	0	0	0	0.363	0.364	0.360	0.364	1.275	0.334	0.675	0.000	0.000	0.000	0.000	0.000	0.000	0.000	0.000	0.000	0.000	0.000	0.000	0.000	0.000	80	556	763	780	-1.464	Error	Error	203	560	0	0	208	572	0	0	0	0
3	10	6	"RPS8B"	"YER102W"	12230	31120	110	60654	52292	16623	143	207	559	100	100	12	20301	18276	5792	260	332	609	100	100	0	0	0	0	0	0	0	0	0	0	0	0	0	0	0	0	0	0	0	3.019	2.895	2.896	2.933	1.301	2.974	0.936	0.000	0.000	0.000	0.000	0.000	0.000	0.000	0.000	0.000	0.000	0.000	0.000	0.000	0.000	80	575	80552	70165	1.594	Error	Error	60511	20041	0	0	52149	18016	0	0	0	0
3	11	6	"SSU81"	"YER118C"	12440	31130	110	1878	2034	686	129	192	536	97	92	0	3093	3306	1249	270	337	597	98	95	0	0	0	0	0	0	0	0	0	0	0	0	0	0	0	0	0	0	0	0.620	0.627	0.663	0.651	1.340	0.585	0.885	0.000	0.000	0.000	0.000	0.000	0.000	0.000	0.000	0.000	0.000	0.000	0.000	0.000	0.000	80	565	4572	4941	-0.691	Error	Error	1749	2823	0	0	1905	3036	0	0	0	0
3	12	6	"GLC7"	"YER133W"	12640	31130	110	5847	5985	1697	108	120	95	100	100	0	9929	9990	2888	234	248	74	100	100	0	0	0	0	0	0	0	0	0	0	0	0	0	0	0	0	0	0	0	0.592	0.602	0.608	0.601	1.211	0.599	0.917	0.000	0.000	0.000	0.000	0.000	0.000	0.000	0.000	0.000	0.000	0.000	0.000	0.000	0.000	80	468	15434	15633	-0.756	Error	Error	5739	9695	0	0	5877	9756	0	0	0	0
3	13	6	"PEA2"	"YER149C"	12820	31130	100	962	966	443	96	101	36	100	100	0	1541	1488	645	244	253	68	95	93	0	0	0	0	0	0	0	0	0	0	0	0	0	0	0	0	0	0	0	0.668	0.699	0.678	0.724	1.467	0.654	0.859	0.000	0.000	0.000	0.000	0.000	0.000	0.000	0.000	0.000	0.000	0.000	0.000	0.000	0.000	80	478	2163	2114	-0.583	Error	Error	866	1297	0	0	870	1244	0	0	0	0
3	14	6	"PAB1"	"YER165W"	13020	31130	100	10575	10454	3636	99	106	47	100	100	0	5013	4914	1894	270	288	102	100	100	0	0	0	0	0	0	0	0	0	0	0	0	0	0	0	0	0	0	0	2.209	2.230	2.229	2.291	1.210	2.164	0.897	0.000	0.000	0.000	0.000	0.000	0.000	0.000	0.000	0.000	0.000	0.000	0.000	0.000	0.000	80	504	15219	14999	1.143	Error	Error	10476	4743	0	0	10355	4644	0	0	0	0
3	15	6	""	"YER181C"	13220	31130	100	2931	2585	919	106	112	37	100	96	0	47989	41897	15933	261	283	119	100	100	0	0	0	0	0	0	0	0	0	0	0	0	0	0	0	0	0	0	0	0.059	0.060	0.059	0.060	1.415	0.056	0.917	0.000	0.000	0.000	0.000	0.000	0.000	0.000	0.000	0.000	0.000	0.000	0.000	0.000	0.000	80	504	50553	44115	-4.079	Error	Error	2825	47728	0	0	2479	41636	0	0	0	0
3	16	6	"CDC43"	"YGL155W"	13420	31130	100	2618	2647	853	92	99	49	100	100	0	1974	2013	653	230	252	120	100	100	0	0	0	0	0	0	0	0	0	0	0	0	0	0	0	0	0	0	0	1.448	1.433	1.417	1.458	1.248	1.387	0.888	0.000	0.000	0.000	0.000	0.000	0.000	0.000	0.000	0.000	0.000	0.000	0.000	0.000	0.000	80	506	4270	4338	0.534	Error	Error	2526	1744	0	0	2555	1783	0	0	0	0
3	17	6	"ROK1"	"YGL171W"	13620	31130	100	2081	2087	554	72	77	25	100	100	0	2228	2186	622	193	210	71	100	100	0	0	0	0	0	0	0	0	0	0	0	0	0	0	0	0	0	0	0	0.987	1.011	0.984	1.028	1.298	0.971	0.911	0.000	0.000	0.000	0.000	0.000	0.000	0.000	0.000	0.000	0.000	0.000	0.000	0.000	0.000	80	504	4044	4008	-0.019	Error	Error	2009	2035	0	0	2015	1993	0	0	0	0
3	18	6	"COX4"	"YGL187C"	13820	31130	100	10938	10728	3211	78	84	29	100	100	0	22267	21507	6707	211	225	70	100	100	0	0	0	0	0	0	0	0	0	0	0	0	0	0	0	0	0	0	0	0.492	0.500	0.504	0.510	1.184	0.475	0.926	0.000	0.000	0.000	0.000	0.000	0.000	0.000	0.000	0.000	0.000	0.000	0.000	0.000	0.000	80	520	32916	31946	-1.022	Error	Error	10860	22056	0	0	10650	21296	0	0	0	0
3	19	6	"KEX1"	"YGL203C"	14030	31130	100	2237	2208	398	64	69	24	100	100	0	3233	3193	647	183	198	64	100	100	0	0	0	0	0	0	0	0	0	0	0	0	0	0	0	0	0	0	0	0.712	0.712	0.716	0.717	1.203	0.701	0.937	0.000	0.000	0.000	0.000	0.000	0.000	0.000	0.000	0.000	0.000	0.000	0.000	0.000	0.000	80	506	5223	5154	-0.489	Error	Error	2173	3050	0	0	2144	3010	0	0	0	0
3	20	6	""	"YGL219C"	14220	31130	100	1834	1888	387	58	60	15	100	100	0	3847	3922	872	169	174	38	100	100	0	0	0	0	0	0	0	0	0	0	0	0	0	0	0	0	0	0	0	0.483	0.488	0.479	0.489	1.183	0.460	0.922	0.000	0.000	0.000	0.000	0.000	0.000	0.000	0.000	0.000	0.000	0.000	0.000	0.000	0.000	80	489	5454	5583	-1.050	Error	Error	1776	3678	0	0	1830	3753	0	0	0	0
3	21	6	""	"YGL235W"	14420	31130	110	840	798	232	55	61	45	100	100	0	1532	1435	552	166	182	122	97	93	0	0	0	0	0	0	0	0	0	0	0	0	0	0	0	0	0	0	0	0.575	0.586	0.564	0.658	1.556	0.534	0.912	0.000	0.000	0.000	0.000	0.000	0.000	0.000	0.000	0.000	0.000	0.000	0.000	0.000	0.000	80	580	2151	2012	-0.799	Error	Error	785	1366	0	0	743	1269	0	0	0	0
3	1	7	""	"YGL157W"	10440	31320	110	4837	5360	1846	94	117	75	100	100	0	2469	2641	938	197	209	64	98	98	0	0	0	0	0	0	0	0	0	0	0	0	0	0	0	0	0	0	0	2.088	2.155	2.167	2.193	1.276	2.135	0.893	0.000	0.000	0.000	0.000	0.000	0.000	0.000	0.000	0.000	0.000	0.000	0.000	0.000	0.000	80	581	7015	7710	1.062	Error	Error	4743	2272	0	0	5266	2444	0	0	0	0
3	2	7	"KEM1"	"YGL173C"	10630	31310	110	4702	4463	1390	97	128	90	100	100	0	4364	4114	1454	206	228	81	100	100	0	0	0	0	0	0	0	0	0	0	0	0	0	0	0	0	0	0	0	1.108	1.117	1.157	1.183	1.362	1.075	0.941	0.000	0.000	0.000	0.000	0.000	0.000	0.000	0.000	0.000	0.000	0.000	0.000	0.000	0.000	80	548	8763	8274	0.147	Error	Error	4605	4158	0	0	4366	3908	0	0	0	0
3	3	7	"RPS26A"	"YGL189C"	10830	31320	110	27155	24512	8748	105	166	531	100	100	0	14464	12705	4773	223	305	751	98	95	0	0	0	0	0	0	0	0	0	0	0	0	0	0	0	0	0	0	0	1.899	1.955	1.953	2.066	1.636	1.945	0.937	0.000	0.000	0.000	0.000	0.000	0.000	0.000	0.000	0.000	0.000	0.000	0.000	0.000	0.000	80	568	41291	36889	0.926	Error	Error	27050	14241	0	0	24407	12482	0	0	0	0
3	4	7	"POX1"	"YGL205W"	11030	31320	110	328	367	114	108	162	530	1	0	0	714	771	214	227	304	751	21	0	0	0	0	0	0	0	0	0	0	0	0	0	0	0	0	0	0	0	0	0.452	0.476	0.487	0.469	1.312	0.478	0.835	0.000	0.000	0.000	0.000	0.000	0.000	0.000	0.000	0.000	0.000	0.000	0.000	0.000	0.000	80	568	707	803	-1.146	Error	Error	220	487	0	0	259	544	0	0	0	0
3	5	7	"NIF3"	"YGL221C"	11230	31320	110	4030	4073	1375	106	116	66	100	100	0	4398	4355	1631	229	266	238	100	97	0	0	0	0	0	0	0	0	0	0	0	0	0	0	0	0	0	0	0	0.941	0.961	0.916	0.994	1.404	0.908	0.909	0.000	0.000	0.000	0.000	0.000	0.000	0.000	0.000	0.000	0.000	0.000	0.000	0.000	0.000	80	558	8093	8093	-0.087	Error	Error	3924	4169	0	0	3967	4126	0	0	0	0
3	6	7	"HAP2"	"YGL237C"	11430	31320	110	2943	2731	641	98	111	68	100	100	0	3400	3245	887	224	262	239	100	100	0	0	0	0	0	0	0	0	0	0	0	0	0	0	0	0	0	0	0	0.896	0.872	0.862	0.889	1.259	0.822	0.935	0.000	0.000	0.000	0.000	0.000	0.000	0.000	0.000	0.000	0.000	0.000	0.000	0.000	0.000	80	558	6021	5654	-0.159	Error	Error	2845	3176	0	0	2633	3021	0	0	0	0
3	7	7	""	"YGL159W"	11620	31320	110	979	992	195	79	86	34	100	100	0	1619	1633	411	201	216	68	100	100	0	0	0	0	0	0	0	0	0	0	0	0	0	0	0	0	0	0	0	0.635	0.638	0.612	0.653	1.294	0.599	0.914	0.000	0.000	0.000	0.000	0.000	0.000	0.000	0.000	0.000	0.000	0.000	0.000	0.000	0.000	80	556	2318	2345	-0.656	Error	Error	900	1418	0	0	913	1432	0	0	0	0
3	8	7	"SAE2"	"YGL175C"	11830	31320	110	286	303	68	60	62	16	100	100	0	511	512	148	177	181	43	97	93	0	0	0	0	0	0	0	0	0	0	0	0	0	0	0	0	0	0	0	0.677	0.725	0.705	0.777	1.613	0.618	0.797	0.000	0.000	0.000	0.000	0.000	0.000	0.000	0.000	0.000	0.000	0.000	0.000	0.000	0.000	80	566	560	578	-0.564	Error	Error	226	334	0	0	243	335	0	0	0	0
3	9	7	"COX13"	"YGL191W"	12020	31320	110	4515	4556	597	63	71	31	100	100	0	11534	11698	2347	182	203	86	100	100	0	0	0	0	0	0	0	0	0	0	0	0	0	0	0	0	0	0	0	0.392	0.390	0.395	0.396	1.150	0.371	0.952	0.000	0.000	0.000	0.000	0.000	0.000	0.000	0.000	0.000	0.000	0.000	0.000	0.000	0.000	80	575	15804	16009	-1.350	Error	Error	4452	11352	0	0	4493	11516	0	0	0	0
3	10	7	"SPT16"	"YGL207W"	12240	31320	110	3434	3547	1484	84	99	192	100	98	0	3530	3614	1567	212	227	151	98	98	0	0	0	0	0	0	0	0	0	0	0	0	0	0	0	0	0	0	0	1.010	1.018	0.981	1.059	1.400	0.992	0.928	0.000	0.000	0.000	0.000	0.000	0.000	0.000	0.000	0.000	0.000	0.000	0.000	0.000	0.000	80	574	6668	6865	0.014	Error	Error	3350	3318	0	0	3463	3402	0	0	0	0
3	11	7	""	"YGL223C"	12430	31320	110	1119	1167	378	100	112	49	100	100	0	1407	1533	602	239	265	96	100	97	0	0	0	0	0	0	0	0	0	0	0	0	0	0	0	0	0	0	0	0.872	0.825	0.847	0.873	1.346	0.764	0.868	0.000	0.000	0.000	0.000	0.000	0.000	0.000	0.000	0.000	0.000	0.000	0.000	0.000	0.000	80	494	2187	2361	-0.197	Error	Error	1019	1168	0	0	1067	1294	0	0	0	0
3	12	7	""	"YGL239C"	12620	31310	160	337	318	159	95	110	78	71	63	0	542	535	258	242	261	90	71	62	0	0	0	0	0	0	0	0	0	0	0	0	0	0	0	0	0	0	0	0.807	0.761	0.799	0.796	2.210	0.605	0.701	0.000	0.000	0.000	0.000	0.000	0.000	0.000	0.000	0.000	0.000	0.000	0.000	0.000	0.000	208	864	542	516	-0.310	Error	Error	242	300	0	0	223	293	0	0	0	0
3	13	7	""	"YGL161C"	12820	31320	110	3518	3763	938	96	105	42	100	100	0	6334	6531	1974	247	270	127	100	100	0	0	0	0	0	0	0	0	0	0	0	0	0	0	0	0	0	0	0	0.562	0.584	0.582	0.597	1.227	0.542	0.918	0.000	0.000	0.000	0.000	0.000	0.000	0.000	0.000	0.000	0.000	0.000	0.000	0.000	0.000	80	512	9509	9951	-0.831	Error	Error	3422	6087	0	0	3667	6284	0	0	0	0
3	14	7	""	"YGL177W"	13020	31330	110	605	570	162	101	114	49	98	98	0	1008	960	300	262	295	135	93	88	0	0	0	0	0	0	0	0	0	0	0	0	0	0	0	0	0	0	0	0.676	0.672	0.671	0.676	1.276	0.617	0.863	0.000	0.000	0.000	0.000	0.000	0.000	0.000	0.000	0.000	0.000	0.000	0.000	0.000	0.000	80	558	1250	1167	-0.566	Error	Error	504	746	0	0	469	698	0	0	0	0
3	15	7	""	"YGL193C"	13220	31330	100	336	318	98	102	106	31	92	91	0	848	828	257	251	274	94	91	90	0	0	0	0	0	0	0	0	0	0	0	0	0	0	0	0	0	0	0	0.392	0.374	0.389	0.388	1.901	0.357	0.799	0.000	0.000	0.000	0.000	0.000	0.000	0.000	0.000	0.000	0.000	0.000	0.000	0.000	0.000	80	513	831	793	-1.351	Error	Error	234	597	0	0	216	577	0	0	0	0
3	16	7	"MIG2"	"YGL209W"	13430	31330	100	2390	2266	646	86	96	41	100	100	0	2189	2072	610	217	231	69	100	100	0	0	0	0	0	0	0	0	0	0	0	0	0	0	0	0	0	0	0	1.168	1.175	1.166	1.209	1.342	1.147	0.920	0.000	0.000	0.000	0.000	0.000	0.000	0.000	0.000	0.000	0.000	0.000	0.000	0.000	0.000	80	507	4276	4035	0.224	Error	Error	2304	1972	0	0	2180	1855	0	0	0	0
3	17	7	"GOG5"	"YGL225W"	13620	31330	110	6178	6599	1733	84	98	102	100	100	0	4999	5284	1392	206	233	253	100	100	0	0	0	0	0	0	0	0	0	0	0	0	0	0	0	0	0	0	0	1.271	1.283	1.291	1.291	1.175	1.266	0.922	0.000	0.000	0.000	0.000	0.000	0.000	0.000	0.000	0.000	0.000	0.000	0.000	0.000	0.000	80	566	10887	11593	0.346	Error	Error	6094	4793	0	0	6515	5078	0	0	0	0
3	18	7	"KAP114"	"YGL241W"	13820	31330	90	665	717	394	79	95	50	100	100	0	912	1123	679	203	226	97	100	98	0	0	0	0	0	0	0	0	0	0	0	0	0	0	0	0	0	0	0	0.827	0.693	0.829	0.764	1.587	0.574	0.693	0.000	0.000	0.000	0.000	0.000	0.000	0.000	0.000	0.000	0.000	0.000	0.000	0.000	0.000	52	415	1295	1558	-0.275	Error	Error	586	709	0	0	638	920	0	0	0	0
3	19	7	"RNH70"	"YGR276C"	14020	31330	110	2823	2893	745	62	66	22	100	100	0	3778	3826	1228	176	183	45	100	100	0	0	0	0	0	0	0	0	0	0	0	0	0	0	0	0	0	0	0	0.767	0.776	0.780	0.800	1.232	0.741	0.892	0.000	0.000	0.000	0.000	0.000	0.000	0.000	0.000	0.000	0.000	0.000	0.000	0.000	0.000	80	584	6363	6481	-0.384	Error	Error	2761	3602	0	0	2831	3650	0	0	0	0
3	20	7	"MAL12"	"YGR292W"	14230	31330	110	621	607	126	58	60	16	100	100	0	1372	1378	366	172	175	35	100	100	0	0	0	0	0	0	0	0	0	0	0	0	0	0	0	0	0	0	0	0.469	0.455	0.451	0.467	1.270	0.433	0.899	0.000	0.000	0.000	0.000	0.000	0.000	0.000	0.000	0.000	0.000	0.000	0.000	0.000	0.000	80	576	1763	1755	-1.092	Error	Error	563	1200	0	0	549	1206	0	0	0	0
3	21	7	""	"YHL012W"	14430	31330	110	327	340	84	55	55	13	100	100	0	582	599	117	163	166	29	100	98	0	0	0	0	0	0	0	0	0	0	0	0	0	0	0	0	0	0	0	0.649	0.654	0.649	0.657	1.329	0.682	0.854	0.000	0.000	0.000	0.000	0.000	0.000	0.000	0.000	0.000	0.000	0.000	0.000	0.000	0.000	80	590	691	721	-0.623	Error	Error	272	419	0	0	285	436	0	0	0	0
3	1	8	"WSC4"	"YHL028W"	10420	31520	100	1426	1686	846	69	78	59	100	100	0	2829	2950	947	193	223	263	100	97	0	0	0	0	0	0	0	0	0	0	0	0	0	0	0	0	0	0	0	0.515	0.587	0.548	0.538	1.460	0.632	0.851	0.000	0.000	0.000	0.000	0.000	0.000	0.000	0.000	0.000	0.000	0.000	0.000	0.000	0.000	80	514	3993	4374	-0.958	Error	Error	1357	2636	0	0	1617	2757	0	0	0	0
3	2	8	""	"YHL044W"	10630	31510	110	158	161	31	79	87	53	83	21	0	722	722	152	196	228	247	97	57	0	0	0	0	0	0	0	0	0	0	0	0	0	0	0	0	0	0	0	0.150	0.156	0.157	0.154	1.678	0.141	0.575	0.000	0.000	0.000	0.000	0.000	0.000	0.000	0.000	0.000	0.000	0.000	0.000	0.000	0.000	80	585	605	608	-2.735	Error	Error	79	526	0	0	82	526	0	0	0	0
3	3	8	""	"YHR009C"	10830	31520	100	4308	4201	522	81	84	27	100	100	0	3405	3296	497	201	209	54	100	100	0	0	0	0	0	0	0	0	0	0	0	0	0	0	0	0	0	0	0	1.319	1.331	1.319	1.338	1.145	1.297	0.921	0.000	0.000	0.000	0.000	0.000	0.000	0.000	0.000	0.000	0.000	0.000	0.000	0.000	0.000	80	522	7431	7215	0.400	Error	Error	4227	3204	0	0	4120	3095	0	0	0	0
3	4	8	""	"YGR278W"	11040	31520	110	654	695	159	76	81	28	100	100	0	1195	1265	292	190	201	55	100	100	0	0	0	0	0	0	0	0	0	0	0	0	0	0	0	0	0	0	0	0.575	0.576	0.567	0.579	1.235	0.547	0.888	0.000	0.000	0.000	0.000	0.000	0.000	0.000	0.000	0.000	0.000	0.000	0.000	0.000	0.000	80	566	1583	1694	-0.798	Error	Error	578	1005	0	0	619	1075	0	0	0	0
3	5	8	""	"YGR294W"	11230	31520	110	678	636	156	83	88	35	100	98	0	1344	1305	373	203	217	82	97	96	0	0	0	0	0	0	0	0	0	0	0	0	0	0	0	0	0	0	0	0.521	0.502	0.511	0.512	1.359	0.468	0.886	0.000	0.000	0.000	0.000	0.000	0.000	0.000	0.000	0.000	0.000	0.000	0.000	0.000	0.000	80	566	1736	1655	-0.939	Error	Error	595	1141	0	0	553	1102	0	0	0	0
3	6	8	"YLF2"	"YHL014C"	11430	31520	110	1956	2160	620	73	79	30	100	100	0	2163	2263	670	192	206	80	100	100	0	0	0	0	0	0	0	0	0	0	0	0	0	0	0	0	0	0	0	0.955	1.008	1.013	1.017	1.202	0.967	0.888	0.000	0.000	0.000	0.000	0.000	0.000	0.000	0.000	0.000	0.000	0.000	0.000	0.000	0.000	80	576	3854	4158	-0.066	Error	Error	1883	1971	0	0	2087	2071	0	0	0	0
3	7	8	"ECM29"	"YHL030W"	11630	31520	110	2687	2574	431	72	83	48	100	100	0	2902	2805	574	196	220	158	100	100	0	0	0	0	0	0	0	0	0	0	0	0	0	0	0	0	0	0	0	0.966	0.959	0.967	0.968	1.203	0.920	0.929	0.000	0.000	0.000	0.000	0.000	0.000	0.000	0.000	0.000	0.000	0.000	0.000	0.000	0.000	80	576	5321	5111	-0.049	Error	Error	2615	2706	0	0	2502	2609	0	0	0	0
3	8	8	""	"YHL046C"	11830	31520	110	955	916	239	62	73	66	100	100	0	1872	1798	504	182	226	225	97	95	0	0	0	0	0	0	0	0	0	0	0	0	0	0	0	0	0	0	0	0.528	0.528	0.529	0.554	1.374	0.497	0.927	0.000	0.000	0.000	0.000	0.000	0.000	0.000	0.000	0.000	0.000	0.000	0.000	0.000	0.000	80	584	2583	2470	-0.920	Error	Error	893	1690	0	0	854	1616	0	0	0	0
3	9	8	""	"YHR011W"	12040	31520	110	811	812	152	63	69	47	100	100	0	1741	1769	335	184	231	185	100	100	0	0	0	0	0	0	0	0	0	0	0	0	0	0	0	0	0	0	0	0.480	0.473	0.471	0.472	1.213	0.446	0.892	0.000	0.000	0.000	0.000	0.000	0.000	0.000	0.000	0.000	0.000	0.000	0.000	0.000	0.000	80	576	2305	2334	-1.058	Error	Error	748	1557	0	0	749	1585	0	0	0	0
3	10	8	""	"YGR280C"	12230	31520	110	2420	2424	483	66	68	21	100	100	0	2251	2220	405	190	199	77	100	100	0	0	0	0	0	0	0	0	0	0	0	0	0	0	0	0	0	0	0	1.142	1.162	1.155	1.158	1.161	1.152	0.918	0.000	0.000	0.000	0.000	0.000	0.000	0.000	0.000	0.000	0.000	0.000	0.000	0.000	0.000	80	568	4415	4388	0.192	Error	Error	2354	2061	0	0	2358	2030	0	0	0	0
3	11	8	"YRF1-3"	"YGR296W"	12430	31530	100	482	514	261	71	74	21	100	100	0	893	1166	874	203	206	42	100	97	0	0	0	0	0	0	0	0	0	0	0	0	0	0	0	0	0	0	0	0.596	0.460	0.535	0.548	1.578	0.348	0.789	0.000	0.000	0.000	0.000	0.000	0.000	0.000	0.000	0.000	0.000	0.000	0.000	0.000	0.000	80	505	1101	1406	-0.747	Error	Error	411	690	0	0	443	963	0	0	0	0
3	12	8	"DUR3"	"YHL016C"	12620	31520	110	426	453	121	76	80	25	100	100	0	681	688	162	220	228	62	100	100	0	0	0	0	0	0	0	0	0	0	0	0	0	0	0	0	0	0	0	0.759	0.806	0.797	0.817	1.378	0.753	0.826	0.000	0.000	0.000	0.000	0.000	0.000	0.000	0.000	0.000	0.000	0.000	0.000	0.000	0.000	80	546	811	845	-0.397	Error	Error	350	461	0	0	377	468	0	0	0	0
3	13	8	"GUT1"	"YHL032C"	12830	31520	110	636	700	227	93	115	103	100	97	0	951	1026	324	261	302	188	98	95	0	0	0	0	0	0	0	0	0	0	0	0	0	0	0	0	0	0	0	0.787	0.793	0.785	0.814	1.330	0.795	0.821	0.000	0.000	0.000	0.000	0.000	0.000	0.000	0.000	0.000	0.000	0.000	0.000	0.000	0.000	80	582	1233	1372	-0.346	Error	Error	543	690	0	0	607	765	0	0	0	0
3	14	8	"COS8"	"YHL048W"	13040	31520	110	1968	1896	472	110	125	76	100	100	0	9425	9476	2715	303	352	248	100	100	0	0	0	0	0	0	0	0	0	0	0	0	0	0	0	0	0	0	0	0.204	0.195	0.196	0.196	1.198	0.178	0.912	0.000	0.000	0.000	0.000	0.000	0.000	0.000	0.000	0.000	0.000	0.000	0.000	0.000	0.000	80	565	10980	10959	-2.296	Error	Error	1858	9122	0	0	1786	9173	0	0	0	0
3	15	8	"ARD1"	"YHR013C"	13230	31530	100	1829	1794	307	101	115	56	100	100	0	2399	2464	525	293	353	272	100	100	0	0	0	0	0	0	0	0	0	0	0	0	0	0	0	0	0	0	0	0.821	0.780	0.813	0.789	1.182	0.745	0.914	0.000	0.000	0.000	0.000	0.000	0.000	0.000	0.000	0.000	0.000	0.000	0.000	0.000	0.000	80	429	3834	3864	-0.285	Error	Error	1728	2106	0	0	1693	2171	0	0	0	0
3	16	8	"BGL2"	"YGR282C"	13410	31530	100	16666	15918	4246	84	112	219	100	100	0	48449	45500	10954	223	474	2079	100	100	0	0	0	0	0	0	0	0	0	0	0	0	0	0	0	0	0	0	0	0.344	0.350	0.337	0.345	1.244	0.340	0.928	0.000	0.000	0.000	0.000	0.000	0.000	0.000	0.000	0.000	0.000	0.000	0.000	0.000	0.000	80	498	64808	61111	-1.540	Error	Error	16582	48226	0	0	15834	45277	0	0	0	0
3	17	8	""	"YHL002W"	13620	31530	100	1665	1761	351	76	109	212	100	100	0	2838	3022	722	208	443	2008	91	8	0	0	0	0	0	0	0	0	0	0	0	0	0	0	0	0	0	0	0	0.604	0.599	0.596	0.605	1.181	0.569	0.919	0.000	0.000	0.000	0.000	0.000	0.000	0.000	0.000	0.000	0.000	0.000	0.000	0.000	0.000	80	527	4219	4499	-0.727	Error	Error	1589	2630	0	0	1685	2814	0	0	0	0
3	18	8	""	"YHL018W"	13840	31520	110	341	340	99	74	99	80	93	87	0	744	695	236	206	250	248	81	58	0	0	0	0	0	0	0	0	0	0	0	0	0	0	0	0	0	0	0	0.496	0.544	0.535	0.567	1.694	0.481	0.818	0.000	0.000	0.000	0.000	0.000	0.000	0.000	0.000	0.000	0.000	0.000	0.000	0.000	0.000	80	572	805	755	-1.011	Error	Error	267	538	0	0	266	489	0	0	0	0
3	19	8	"SBP1"	"YHL034C"	14020	31530	100	6713	6841	1080	74	93	98	100	100	0	5952	6109	1334	209	263	302	100	100	0	0	0	0	0	0	0	0	0	0	0	0	0	0	0	0	0	0	0	1.156	1.147	1.169	1.163	1.171	1.095	0.925	0.000	0.000	0.000	0.000	0.000	0.000	0.000	0.000	0.000	0.000	0.000	0.000	0.000	0.000	80	495	12382	12667	0.209	Error	Error	6639	5743	0	0	6767	5900	0	0	0	0
3	20	8	""	"YHL050C"	14230	31530	110	5847	5628	1022	65	84	101	100	100	0	11897	11912	2512	188	256	326	100	100	0	0	0	0	0	0	0	0	0	0	0	0	0	0	0	0	0	0	0	0.494	0.474	0.479	0.477	1.183	0.464	0.941	0.000	0.000	0.000	0.000	0.000	0.000	0.000	0.000	0.000	0.000	0.000	0.000	0.000	0.000	80	552	17491	17287	-1.018	Error	Error	5782	11709	0	0	5563	11724	0	0	0	0
3	21	8	"MIP6"	"YHR015W"	14420	31530	110	283	284	57	57	63	50	100	98	0	909	937	175	171	193	159	100	100	0	0	0	0	0	0	0	0	0	0	0	0	0	0	0	0	0	0	0	0.306	0.296	0.294	0.293	1.342	0.280	0.860	0.000	0.000	0.000	0.000	0.000	0.000	0.000	0.000	0.000	0.000	0.000	0.000	0.000	0.000	80	580	964	993	-1.707	Error	Error	226	738	0	0	227	766	0	0	0	0
3	1	9	""	"YIL086C"	10430	31720	90	211	293	169	65	68	19	98	98	0	404	819	817	181	190	51	88	75	0	0	0	0	0	0	0	0	0	0	0	0	0	0	0	0	0	0	0	0.655	0.357	0.571	0.542	2.115	0.232	0.717	0.000	0.000	0.000	0.000	0.000	0.000	0.000	0.000	0.000	0.000	0.000	0.000	0.000	0.000	52	420	369	866	-0.611	Error	Error	146	223	0	0	228	638	0	0	0	0
3	2	9	""	"YIL102C"	10630	31720	110	395	388	124	75	104	274	71	1	0	505	479	151	197	207	66	88	86	0	0	0	0	0	0	0	0	0	0	0	0	0	0	0	0	0	0	0	1.039	1.110	1.091	1.085	1.421	0.957	0.797	0.000	0.000	0.000	0.000	0.000	0.000	0.000	0.000	0.000	0.000	0.000	0.000	0.000	0.000	80	600	628	595	0.055	Error	Error	320	308	0	0	313	282	0	0	0	0
3	3	9	"RHO3"	"YIL118W"	10850	31730	110	5659	5407	2178	79	117	316	100	97	0	9888	9722	4066	201	213	79	100	100	0	0	0	0	0	0	0	0	0	0	0	0	0	0	0	0	0	0	0	0.576	0.560	0.572	0.585	1.420	0.555	0.928	0.000	0.000	0.000	0.000	0.000	0.000	0.000	0.000	0.000	0.000	0.000	0.000	0.000	0.000	80	557	15267	14849	-0.796	Error	Error	5580	9687	0	0	5328	9521	0	0	0	0
3	4	9	"FLX1"	"YIL134W"	11040	31720	110	1414	1439	304	70	82	84	100	100	0	1627	1647	487	184	203	140	100	97	0	0	0	0	0	0	0	0	0	0	0	0	0	0	0	0	0	0	0	0.931	0.936	0.921	0.980	1.362	0.894	0.904	0.000	0.000	0.000	0.000	0.000	0.000	0.000	0.000	0.000	0.000	0.000	0.000	0.000	0.000	80	548	2787	2832	-0.103	Error	Error	1344	1443	0	0	1369	1463	0	0	0	0
3	5	9	"DNA43"	"YIL150C"	11230	31730	100	510	536	141	67	86	83	100	100	0	674	704	207	185	209	129	97	93	0	0	0	0	0	0	0	0	0	0	0	0	0	0	0	0	0	0	0	0.906	0.904	0.908	0.926	1.320	0.837	0.872	0.000	0.000	0.000	0.000	0.000	0.000	0.000	0.000	0.000	0.000	0.000	0.000	0.000	0.000	80	496	932	988	-0.143	Error	Error	443	489	0	0	469	519	0	0	0	0
3	6	9	""	"YIL166C"	11430	31730	100	1432	1364	394	65	75	34	100	100	0	908	852	279	181	194	62	93	93	0	0	0	0	0	0	0	0	0	0	0	0	0	0	0	0	0	0	0	1.880	1.936	1.884	2.018	1.439	1.833	0.901	0.000	0.000	0.000	0.000	0.000	0.000	0.000	0.000	0.000	0.000	0.000	0.000	0.000	0.000	80	504	2094	1970	0.911	Error	Error	1367	727	0	0	1299	671	0	0	0	0
3	7	9	""	"YIL088C"	11630	31730	110	4181	4427	1177	71	149	519	100	100	0	4177	4586	1570	188	318	832	98	97	0	0	0	0	0	0	0	0	0	0	0	0	0	0	0	0	0	0	0	1.030	0.990	0.962	1.021	1.291	0.957	0.892	0.000	0.000	0.000	0.000	0.000	0.000	0.000	0.000	0.000	0.000	0.000	0.000	0.000	0.000	80	566	8099	8754	0.043	Error	Error	4110	3989	0	0	4356	4398	0	0	0	0
3	8	9	""	"YIL104C"	11830	31730	110	14203	14112	2480	64	163	639	100	100	0	11069	11089	2636	184	370	1044	100	100	0	0	0	0	0	0	0	0	0	0	0	0	0	0	0	0	0	0	0	1.299	1.288	1.286	1.315	1.165	1.264	0.937	0.000	0.000	0.000	0.000	0.000	0.000	0.000	0.000	0.000	0.000	0.000	0.000	0.000	0.000	80	576	25024	24953	0.377	Error	Error	14139	10885	0	0	14048	10905	0	0	0	0
3	9	9	""	"YIL120W"	12030	31730	110	520	515	86	66	104	379	77	0	0	702	718	124	197	303	662	12	0	0	0	0	0	0	0	0	0	0	0	0	0	0	0	0	0	0	0	0	0.899	0.862	0.842	0.871	1.291	0.822	0.731	0.000	0.000	0.000	0.000	0.000	0.000	0.000	0.000	0.000	0.000	0.000	0.000	0.000	0.000	80	583	959	970	-0.154	Error	Error	454	505	0	0	449	521	0	0	0	0
3	10	9	"OM45"	"YIL136W"	12250	31730	110	1249	1288	220	62	72	78	100	100	0	12069	13107	3397	198	232	184	100	100	0	0	0	0	0	0	0	0	0	0	0	0	0	0	0	0	0	0	0	0.100	0.095	0.100	0.096	1.237	0.089	0.888	0.000	0.000	0.000	0.000	0.000	0.000	0.000	0.000	0.000	0.000	0.000	0.000	0.000	0.000	80	573	13058	14135	-3.322	Error	Error	1187	11871	0	0	1226	12909	0	0	0	0
3	11	9	""	"YIL152W"	12430	31730	100	1701	1606	294	60	61	14	100	100	0	2427	2367	441	187	194	54	100	100	0	0	0	0	0	0	0	0	0	0	0	0	0	0	0	0	0	0	0	0.733	0.709	0.722	0.708	1.183	0.697	0.924	0.000	0.000	0.000	0.000	0.000	0.000	0.000	0.000	0.000	0.000	0.000	0.000	0.000	0.000	80	495	3881	3726	-0.449	Error	Error	1641	2240	0	0	1546	2180	0	0	0	0
3	12	9	"SDL1"	"YIL168W"	12640	31730	110	274	266	83	72	81	37	92	88	0	1631	1517	477	210	241	137	96	93	0	0	0	0	0	0	0	0	0	0	0	0	0	0	0	0	0	0	0	0.142	0.148	0.142	0.143	1.423	0.143	0.841	0.000	0.000	0.000	0.000	0.000	0.000	0.000	0.000	0.000	0.000	0.000	0.000	0.000	0.000	80	558	1623	1501	-2.814	Error	Error	202	1421	0	0	194	1307	0	0	0	0
3	13	9	""	"YIL090W"	12830	31730	120	2550	2276	789	78	97	89	99	98	0	2229	2125	654	212	266	186	96	95	0	0	0	0	0	0	0	0	0	0	0	0	0	0	0	0	0	0	0	1.226	1.149	1.137	1.129	1.536	1.191	0.898	0.000	0.000	0.000	0.000	0.000	0.000	0.000	0.000	0.000	0.000	0.000	0.000	0.000	0.000	120	634	4489	4111	0.293	Error	Error	2472	2017	0	0	2198	1913	0	0	0	0
3	14	9	"MOB1"	"YIL106W"	13030	31730	110	1100	1080	367	69	88	58	97	97	0	2498	2451	909	202	263	215	92	92	0	0	0	0	0	0	0	0	0	0	0	0	0	0	0	0	0	0	0	0.449	0.450	0.462	0.485	1.847	0.430	0.912	0.000	0.000	0.000	0.000	0.000	0.000	0.000	0.000	0.000	0.000	0.000	0.000	0.000	0.000	80	537	3327	3260	-1.155	Error	Error	1031	2296	0	0	1011	2249	0	0	0	0
3	15	9	""	"YIL122W"	13230	31710	140	630	613	297	69	87	58	94	91	0	1329	1270	584	200	264	256	89	76	0	0	0	0	0	0	0	0	0	0	0	0	0	0	0	0	0	0	0	0.497	0.508	0.529	0.528	1.821	0.471	0.827	0.000	0.000	0.000	0.000	0.000	0.000	0.000	0.000	0.000	0.000	0.000	0.000	0.000	0.000	156	767	1690	1614	-1.009	Error	Error	561	1129	0	0	544	1070	0	0	0	0
3	16	9	"TPM2"	"YIL138C"	13430	31730	110	4417	4220	900	71	94	127	100	100	0	10589	10155	2780	194	286	623	100	100	0	0	0	0	0	0	0	0	0	0	0	0	0	0	0	0	0	0	0	0.418	0.417	0.422	0.428	1.296	0.392	0.917	0.000	0.000	0.000	0.000	0.000	0.000	0.000	0.000	0.000	0.000	0.000	0.000	0.000	0.000	80	543	14741	14110	-1.258	Error	Error	4346	10395	0	0	4149	9961	0	0	0	0
3	17	9	"IMP2'"	"YIL154C"	13630	31730	110	784	793	191	66	84	108	100	100	0	1028	1078	269	184	248	487	95	31	0	0	0	0	0	0	0	0	0	0	0	0	0	0	0	0	0	0	0	0.851	0.813	0.809	0.827	1.301	0.777	0.903	0.000	0.000	0.000	0.000	0.000	0.000	0.000	0.000	0.000	0.000	0.000	0.000	0.000	0.000	80	568	1562	1621	-0.233	Error	Error	718	844	0	0	727	894	0	0	0	0
3	18	9	"HXT12"	"YIL170W"	13830	31730	110	1676	1682	456	62	71	64	100	100	0	1510	1497	448	181	200	131	100	98	0	0	0	0	0	0	0	0	0	0	0	0	0	0	0	0	0	0	0	1.214	1.231	1.244	1.267	1.312	1.126	0.895	0.000	0.000	0.000	0.000	0.000	0.000	0.000	0.000	0.000	0.000	0.000	0.000	0.000	0.000	80	586	2943	2936	0.280	Error	Error	1614	1329	0	0	1620	1316	0	0	0	0
3	19	9	""	"YIL092W"	14030	31730	110	825	829	176	63	71	47	100	100	0	941	956	252	188	223	119	100	98	0	0	0	0	0	0	0	0	0	0	0	0	0	0	0	0	0	0	0	1.012	0.997	1.014	1.032	1.293	0.947	0.890	0.000	0.000	0.000	0.000	0.000	0.000	0.000	0.000	0.000	0.000	0.000	0.000	0.000	0.000	80	574	1515	1534	0.017	Error	Error	762	753	0	0	766	768	0	0	0	0
3	20	9	""	"YIL108W"	14240	31730	120	1052	1001	348	62	72	52	100	98	0	1962	1898	643	191	228	164	99	98	0	0	0	0	0	0	0	0	0	0	0	0	0	0	0	0	0	0	0	0.559	0.550	0.546	0.544	1.460	0.542	0.887	0.000	0.000	0.000	0.000	0.000	0.000	0.000	0.000	0.000	0.000	0.000	0.000	0.000	0.000	120	646	2761	2646	-0.839	Error	Error	990	1771	0	0	939	1707	0	0	0	0
3	21	9	"AYR1"	"YIL124W"	14430	31730	110	2991	2962	415	57	69	131	100	100	0	11532	11533	2343	173	266	919	100	100	0	0	0	0	0	0	0	0	0	0	0	0	0	0	0	0	0	0	0	0.258	0.256	0.256	0.260	1.188	0.242	0.930	0.000	0.000	0.000	0.000	0.000	0.000	0.000	0.000	0.000	0.000	0.000	0.000	0.000	0.000	80	570	14293	14265	-1.953	Error	Error	2934	11359	0	0	2905	11360	0	0	0	0
3	1	10	"SRO4"	"YIL140W"	10430	31920	110	1374	1397	320	62	64	28	100	100	0	2025	2027	529	171	181	96	100	100	0	0	0	0	0	0	0	0	0	0	0	0	0	0	0	0	0	0	0	0.708	0.719	0.738	0.730	1.174	0.673	0.916	0.000	0.000	0.000	0.000	0.000	0.000	0.000	0.000	0.000	0.000	0.000	0.000	0.000	0.000	80	592	3166	3191	-0.499	Error	Error	1312	1854	0	0	1335	1856	0	0	0	0
3	2	10	"UBP7"	"YIL156W"	10640	31920	110	5471	5419	1672	70	75	41	100	100	0	5643	5762	1890	188	211	118	100	100	0	0	0	0	0	0	0	0	0	0	0	0	0	0	0	0	0	0	0	0.990	0.960	0.957	0.976	1.222	0.939	0.928	0.000	0.000	0.000	0.000	0.000	0.000	0.000	0.000	0.000	0.000	0.000	0.000	0.000	0.000	80	562	10856	10923	-0.014	Error	Error	5401	5455	0	0	5349	5574	0	0	0	0
3	3	10	""	"YIL172C"	10840	31920	120	1315	1287	418	71	76	41	100	100	0	1352	1371	480	189	207	97	98	95	0	0	0	0	0	0	0	0	0	0	0	0	0	0	0	0	0	0	0	1.070	1.029	1.050	1.070	1.395	0.980	0.890	0.000	0.000	0.000	0.000	0.000	0.000	0.000	0.000	0.000	0.000	0.000	0.000	0.000	0.000	120	621	2407	2398	0.097	Error	Error	1244	1163	0	0	1216	1182	0	0	0	0
3	4	10	"BNA1"	"YJR025C"	11030	31920	110	2256	2184	455	68	78	66	100	100	0	12700	12094	3136	189	209	181	100	100	0	0	0	0	0	0	0	0	0	0	0	0	0	0	0	0	0	0	0	0.175	0.178	0.178	0.181	1.237	0.168	0.935	0.000	0.000	0.000	0.000	0.000	0.000	0.000	0.000	0.000	0.000	0.000	0.000	0.000	0.000	80	558	14699	14021	-2.516	Error	Error	2188	12511	0	0	2116	11905	0	0	0	0
3	5	10	""	"YJR041C"	11240	31920	110	1212	1322	688	73	86	53	100	100	0	1909	2114	1087	196	213	118	100	98	0	0	0	0	0	0	0	0	0	0	0	0	0	0	0	0	0	0	0	0.665	0.651	0.646	0.657	1.454	0.618	0.899	0.000	0.000	0.000	0.000	0.000	0.000	0.000	0.000	0.000	0.000	0.000	0.000	0.000	0.000	80	564	2852	3167	-0.589	Error	Error	1139	1713	0	0	1249	1918	0	0	0	0
3	6	10	"CDC8"	"YJR057W"	11430	31920	110	3385	3381	1187	63	93	242	100	100	0	3343	3372	1243	181	234	381	100	98	0	0	0	0	0	0	0	0	0	0	0	0	0	0	0	0	0	0	0	1.051	1.040	1.023	1.059	1.282	1.026	0.920	0.000	0.000	0.000	0.000	0.000	0.000	0.000	0.000	0.000	0.000	0.000	0.000	0.000	0.000	80	556	6484	6509	0.071	Error	Error	3322	3162	0	0	3318	3191	0	0	0	0
3	7	10	"OPI3"	"YJR073C"	11630	31920	110	2230	1919	764	69	110	342	97	85	0	9045	7670	3621	189	271	524	98	97	0	0	0	0	0	0	0	0	0	0	0	0	0	0	0	0	0	0	0	0.244	0.247	0.243	0.269	1.415	0.225	0.923	0.000	0.000	0.000	0.000	0.000	0.000	0.000	0.000	0.000	0.000	0.000	0.000	0.000	0.000	80	577	11017	9331	-2.035	Error	Error	2161	8856	0	0	1850	7481	0	0	0	0
3	8	10	"GRR1"	"YJR090C"	11840	31930	110	2446	2252	718	64	72	100	100	100	0	2547	2351	748	182	205	205	98	96	0	0	0	0	0	0	0	0	0	0	0	0	0	0	0	0	0	0	0	1.007	1.009	1.013	1.002	1.286	0.998	0.926	0.000	0.000	0.000	0.000	0.000	0.000	0.000	0.000	0.000	0.000	0.000	0.000	0.000	0.000	80	577	4747	4357	0.010	Error	Error	2382	2365	0	0	2188	2169	0	0	0	0
3	9	10	""	"YJR105W"	12040	31920	110	10258	8717	3890	69	79	89	100	100	0	12071	10450	5001	191	217	189	100	98	0	0	0	0	0	0	0	0	0	0	0	0	0	0	0	0	0	0	0	0.858	0.843	0.853	0.898	1.447	0.826	0.941	0.000	0.000	0.000	0.000	0.000	0.000	0.000	0.000	0.000	0.000	0.000	0.000	0.000	0.000	80	557	22069	18907	-0.222	Error	Error	10189	11880	0	0	8648	10259	0	0	0	0
3	10	10	""	"YJR027W"	12230	31930	100	1598	1467	594	77	85	81	97	96	0	24783	22649	12000	208	250	243	97	97	0	0	0	0	0	0	0	0	0	0	0	0	0	0	0	0	0	0	0	0.062	0.062	0.062	0.075	1.753	0.054	0.910	0.000	0.000	0.000	0.000	0.000	0.000	0.000	0.000	0.000	0.000	0.000	0.000	0.000	0.000	80	506	26096	23831	-4.014	Error	Error	1521	24575	0	0	1390	22441	0	0	0	0
3	11	10	"POL32"	"YJR043C"	12440	31930	100	1320	1277	261	69	72	21	100	100	0	2077	2037	443	196	219	172	100	100	0	0	0	0	0	0	0	0	0	0	0	0	0	0	0	0	0	0	0	0.665	0.656	0.674	0.661	1.209	0.628	0.913	0.000	0.000	0.000	0.000	0.000	0.000	0.000	0.000	0.000	0.000	0.000	0.000	0.000	0.000	80	505	3132	3049	-0.588	Error	Error	1251	1881	0	0	1208	1841	0	0	0	0
3	12	10	"PTK2"	"YJR059W"	12630	31930	100	3574	3512	867	69	74	31	100	100	0	4453	4511	1168	195	206	71	100	100	0	0	0	0	0	0	0	0	0	0	0	0	0	0	0	0	0	0	0	0.823	0.798	0.805	0.801	1.204	0.772	0.934	0.000	0.000	0.000	0.000	0.000	0.000	0.000	0.000	0.000	0.000	0.000	0.000	0.000	0.000	80	497	7763	7759	-0.281	Error	Error	3505	4258	0	0	3443	4316	0	0	0	0
3	13	10	"HOC1"	"YJR075W"	12830	31930	100	5465	5230	1591	62	66	30	100	100	0	6525	6076	1841	179	184	36	100	100	0	0	0	0	0	0	0	0	0	0	0	0	0	0	0	0	0	0	0	0.851	0.876	0.878	0.878	1.230	0.872	0.923	0.000	0.000	0.000	0.000	0.000	0.000	0.000	0.000	0.000	0.000	0.000	0.000	0.000	0.000	80	486	11749	11065	-0.232	Error	Error	5403	6346	0	0	5168	5897	0	0	0	0
3	14	10	"BUD4"	"YJR092W"	13020	31930	100	417	416	101	59	60	14	100	100	0	893	873	218	177	181	34	98	98	0	0	0	0	0	0	0	0	0	0	0	0	0	0	0	0	0	0	0	0.500	0.513	0.506	0.514	1.388	0.484	0.870	0.000	0.000	0.000	0.000	0.000	0.000	0.000	0.000	0.000	0.000	0.000	0.000	0.000	0.000	80	506	1074	1053	-1.000	Error	Error	358	716	0	0	357	696	0	0	0	0
3	15	10	""	"YJR107W"	13230	31930	100	1113	1052	273	56	57	14	100	100	0	1987	1898	468	172	177	33	98	98	0	0	0	0	0	0	0	0	0	0	0	0	0	0	0	0	0	0	0	0.582	0.577	0.598	0.573	1.306	0.553	0.919	0.000	0.000	0.000	0.000	0.000	0.000	0.000	0.000	0.000	0.000	0.000	0.000	0.000	0.000	80	520	2872	2722	-0.780	Error	Error	1057	1815	0	0	996	1726	0	0	0	0
3	16	10	""	"YJR029W"	13430	31930	100	2751	2710	620	56	57	14	100	100	0	31584	30443	7902	173	175	32	100	100	0	0	0	0	0	0	0	0	0	0	0	0	0	0	0	0	0	0	0	0.086	0.088	0.086	0.089	1.312	0.080	0.891	0.000	0.000	0.000	0.000	0.000	0.000	0.000	0.000	0.000	0.000	0.000	0.000	0.000	0.000	80	505	34106	32924	-3.543	Error	Error	2695	31411	0	0	2654	30270	0	0	0	0
3	17	10	"SSC1"	"YJR045C"	13630	31930	110	5865	5301	2376	57	61	37	100	100	0	6955	6431	3017	173	183	97	96	95	0	0	0	0	0	0	0	0	0	0	0	0	0	0	0	0	0	0	0	0.856	0.838	0.863	0.882	1.656	0.794	0.899	0.000	0.000	0.000	0.000	0.000	0.000	0.000	0.000	0.000	0.000	0.000	0.000	0.000	0.000	80	586	12590	11502	-0.224	Error	Error	5808	6782	0	0	5244	6258	0	0	0	0
3	18	10	""	"YJR061W"	13840	31940	110	535	539	155	57	61	36	100	100	0	1169	1191	342	172	182	96	98	98	0	0	0	0	0	0	0	0	0	0	0	0	0	0	0	0	0	0	0	0.479	0.473	0.481	0.467	1.396	0.463	0.858	0.000	0.000	0.000	0.000	0.000	0.000	0.000	0.000	0.000	0.000	0.000	0.000	0.000	0.000	80	576	1475	1501	-1.061	Error	Error	478	997	0	0	482	1019	0	0	0	0
3	19	10	"MIR1"	"YJR077C"	14030	31940	100	3394	3354	1521	54	56	15	100	100	0	9746	9114	4050	169	172	32	100	100	0	0	0	0	0	0	0	0	0	0	0	0	0	0	0	0	0	0	0	0.349	0.369	0.366	0.381	1.476	0.360	0.908	0.000	0.000	0.000	0.000	0.000	0.000	0.000	0.000	0.000	0.000	0.000	0.000	0.000	0.000	80	505	12917	12245	-1.520	Error	Error	3340	9577	0	0	3300	8945	0	0	0	0
3	20	10	"IME1"	"YJR094C"	14230	31940	100	1256	1207	396	52	54	13	100	100	0	877	908	313	165	169	31	97	97	0	0	0	0	0	0	0	0	0	0	0	0	0	0	0	0	0	0	0	1.691	1.555	1.771	1.595	1.706	1.639	0.740	0.000	0.000	0.000	0.000	0.000	0.000	0.000	0.000	0.000	0.000	0.000	0.000	0.000	0.000	80	505	1916	1898	0.758	Error	Error	1204	712	0	0	1155	743	0	0	0	0
3	21	10	"CPA2"	"YJR109C"	14430	31940	100	1769	1624	528	50	51	12	100	100	0	1883	1804	462	160	162	28	100	98	0	0	0	0	0	0	0	0	0	0	0	0	0	0	0	0	0	0	0	0.998	0.957	0.995	0.943	1.632	0.993	0.863	0.000	0.000	0.000	0.000	0.000	0.000	0.000	0.000	0.000	0.000	0.000	0.000	0.000	0.000	80	527	3442	3218	-0.003	Error	Error	1719	1723	0	0	1574	1644	0	0	0	0
3	1	11	"GEA1"	"YJR031C"	10440	32120	120	1263	1150	570	62	66	27	95	93	0	2474	2266	988	172	181	85	93	93	0	0	0	0	0	0	0	0	0	0	0	0	0	0	0	0	0	0	0	0.522	0.520	0.530	0.512	1.679	0.520	0.911	0.000	0.000	0.000	0.000	0.000	0.000	0.000	0.000	0.000	0.000	0.000	0.000	0.000	0.000	120	694	3503	3182	-0.939	Error	Error	1201	2302	0	0	1088	2094	0	0	0	0
3	2	11	"ANB1"	"YJR047C"	10650	32120	110	5087	5513	3595	68	76	34	100	100	0	3120	3417	1759	178	185	42	100	100	0	0	0	0	0	0	0	0	0	0	0	0	0	0	0	0	0	0	0	1.706	1.681	1.711	1.556	1.529	1.848	0.917	0.000	0.000	0.000	0.000	0.000	0.000	0.000	0.000	0.000	0.000	0.000	0.000	0.000	0.000	80	564	7961	8684	0.771	Error	Error	5019	2942	0	0	5445	3239	0	0	0	0
3	3	11	"RPA12"	"YJR063W"	10840	32130	100	2545	2891	1590	64	74	43	100	100	0	2000	2282	974	178	188	52	100	100	0	0	0	0	0	0	0	0	0	0	0	0	0	0	0	0	0	0	0	1.362	1.344	1.429	1.271	1.551	1.463	0.848	0.000	0.000	0.000	0.000	0.000	0.000	0.000	0.000	0.000	0.000	0.000	0.000	0.000	0.000	80	456	4303	4931	0.445	Error	Error	2481	1822	0	0	2827	2104	0	0	0	0
3	4	11	""	"YJR079W"	11050	32130	100	2817	2626	1113	69	76	34	100	100	0	4839	4690	1753	193	200	69	100	100	0	0	0	0	0	0	0	0	0	0	0	0	0	0	0	0	0	0	0	0.591	0.569	0.600	0.550	1.479	0.577	0.906	0.000	0.000	0.000	0.000	0.000	0.000	0.000	0.000	0.000	0.000	0.000	0.000	0.000	0.000	80	506	7394	7054	-0.758	Error	Error	2748	4646	0	0	2557	4497	0	0	0	0
3	5	11	"SFC1"	"YJR095W"	11240	32130	110	2510	2348	1017	87	92	30	100	100	0	1545	1582	457	216	224	54	97	97	0	0	0	0	0	0	0	0	0	0	0	0	0	0	0	0	0	0	0	1.823	1.655	1.738	1.541	1.846	1.767	0.849	0.000	0.000	0.000	0.000	0.000	0.000	0.000	0.000	0.000	0.000	0.000	0.000	0.000	0.000	80	546	3752	3627	0.866	Error	Error	2423	1329	0	0	2261	1366	0	0	0	0
3	6	11	""	"YJR111C"	11430	32130	100	1201	1151	349	66	81	50	100	100	0	1864	1764	532	187	205	68	100	100	0	0	0	0	0	0	0	0	0	0	0	0	0	0	0	0	0	0	0	0.677	0.688	0.722	0.700	1.494	0.649	0.855	0.000	0.000	0.000	0.000	0.000	0.000	0.000	0.000	0.000	0.000	0.000	0.000	0.000	0.000	80	520	2812	2662	-0.563	Error	Error	1135	1677	0	0	1085	1577	0	0	0	0
3	7	11	""	"YKR020W"	11650	32130	110	957	903	256	68	79	56	100	100	0	1640	1563	456	188	201	75	98	98	0	0	0	0	0	0	0	0	0	0	0	0	0	0	0	0	0	0	0	0.612	0.607	0.617	0.631	1.464	0.601	0.912	0.000	0.000	0.000	0.000	0.000	0.000	0.000	0.000	0.000	0.000	0.000	0.000	0.000	0.000	80	584	2341	2210	-0.708	Error	Error	889	1452	0	0	835	1375	0	0	0	0
3	8	11	"CAF4"	"YKR036C"	11840	32130	100	433	432	123	65	69	23	100	100	0	909	904	232	181	188	44	97	97	0	0	0	0	0	0	0	0	0	0	0	0	0	0	0	0	0	0	0	0.505	0.508	0.519	0.504	1.421	0.480	0.845	0.000	0.000	0.000	0.000	0.000	0.000	0.000	0.000	0.000	0.000	0.000	0.000	0.000	0.000	80	488	1096	1090	-0.984	Error	Error	368	728	0	0	367	723	0	0	0	0
3	9	11	"MRS4"	"YKR052C"	12030	32130	110	852	833	211	64	66	17	100	100	0	1323	1317	394	182	185	35	100	100	0	0	0	0	0	0	0	0	0	0	0	0	0	0	0	0	0	0	0	0.691	0.678	0.703	0.704	1.410	0.635	0.891	0.000	0.000	0.000	0.000	0.000	0.000	0.000	0.000	0.000	0.000	0.000	0.000	0.000	0.000	80	567	1929	1904	-0.534	Error	Error	788	1141	0	0	769	1135	0	0	0	0
3	10	11	"BET3"	"YKR068C"	12230	32130	110	3396	3110	1302	70	81	72	100	100	0	6373	5719	2745	200	234	223	95	93	0	0	0	0	0	0	0	0	0	0	0	0	0	0	0	0	0	0	0	0.539	0.551	0.548	0.622	1.694	0.504	0.910	0.000	0.000	0.000	0.000	0.000	0.000	0.000	0.000	0.000	0.000	0.000	0.000	0.000	0.000	80	576	9499	8559	-0.892	Error	Error	3326	6173	0	0	3040	5519	0	0	0	0
3	11	11	"HBS1"	"YKR084C"	12440	32130	100	1171	1084	530	73	85	66	91	90	0	1613	1532	794	211	242	202	86	83	0	0	0	0	0	0	0	0	0	0	0	0	0	0	0	0	0	0	0	0.783	0.765	0.742	0.684	2.375	0.711	0.876	0.000	0.000	0.000	0.000	0.000	0.000	0.000	0.000	0.000	0.000	0.000	0.000	0.000	0.000	80	504	2500	2332	-0.353	Error	Error	1098	1402	0	0	1011	1321	0	0	0	0
3	12	11	""	"YKR100C"	12630	32130	100	699	725	356	84	90	35	96	95	0	1435	1586	867	236	263	111	91	90	0	0	0	0	0	0	0	0	0	0	0	0	0	0	0	0	0	0	0	0.513	0.475	0.455	0.485	1.792	0.421	0.888	0.000	0.000	0.000	0.000	0.000	0.000	0.000	0.000	0.000	0.000	0.000	0.000	0.000	0.000	80	497	1814	1991	-0.963	Error	Error	615	1199	0	0	641	1350	0	0	0	0
3	13	11	""	"YKR022C"	12830	32130	110	1122	1094	296	69	78	40	100	100	0	2626	2663	767	200	241	140	100	100	0	0	0	0	0	0	0	0	0	0	0	0	0	0	0	0	0	0	0	0.434	0.416	0.421	0.421	1.217	0.398	0.925	0.000	0.000	0.000	0.000	0.000	0.000	0.000	0.000	0.000	0.000	0.000	0.000	0.000	0.000	80	488	3479	3488	-1.204	Error	Error	1053	2426	0	0	1025	2463	0	0	0	0
3	14	11	""	"YKR038C"	13030	32130	110	2209	2092	509	65	68	25	100	100	0	2868	2763	709	189	200	85	100	100	0	0	0	0	0	0	0	0	0	0	0	0	0	0	0	0	0	0	0	0.800	0.787	0.787	0.794	1.238	0.734	0.905	0.000	0.000	0.000	0.000	0.000	0.000	0.000	0.000	0.000	0.000	0.000	0.000	0.000	0.000	80	585	4823	4601	-0.321	Error	Error	2144	2679	0	0	2027	2574	0	0	0	0
3	15	11	"DYN1"	"YKR054C"	13230	32130	90	314	335	92	61	65	21	100	100	0	693	796	405	181	186	38	96	96	0	0	0	0	0	0	0	0	0	0	0	0	0	0	0	0	0	0	0	0.494	0.446	0.512	0.517	1.676	0.351	0.785	0.000	0.000	0.000	0.000	0.000	0.000	0.000	0.000	0.000	0.000	0.000	0.000	0.000	0.000	52	420	765	889	-1.017	Error	Error	253	512	0	0	274	615	0	0	0	0
3	16	11	""	"YKR070W"	13440	32130	110	2426	2134	716	59	63	25	100	100	0	3607	3296	1119	179	187	52	100	100	0	0	0	0	0	0	0	0	0	0	0	0	0	0	0	0	0	0	0	0.690	0.666	0.679	0.675	1.398	0.645	0.927	0.000	0.000	0.000	0.000	0.000	0.000	0.000	0.000	0.000	0.000	0.000	0.000	0.000	0.000	80	594	5795	5192	-0.534	Error	Error	2367	3428	0	0	2075	3117	0	0	0	0
3	17	11	"PRP16"	"YKR086W"	13640	32140	100	1035	1010	299	55	57	19	100	100	0	2109	2116	623	175	181	47	100	100	0	0	0	0	0	0	0	0	0	0	0	0	0	0	0	0	0	0	0	0.507	0.492	0.490	0.492	1.268	0.474	0.913	0.000	0.000	0.000	0.000	0.000	0.000	0.000	0.000	0.000	0.000	0.000	0.000	0.000	0.000	80	513	2914	2896	-0.981	Error	Error	980	1934	0	0	955	1941	0	0	0	0
3	18	11	"FLO10"	"YKR102W"	13830	32140	100	764	858	362	55	56	13	100	100	0	616	674	391	170	174	29	100	98	0	0	0	0	0	0	0	0	0	0	0	0	0	0	0	0	0	0	0	1.590	1.593	2.004	1.796	1.831	1.491	0.505	0.000	0.000	0.000	0.000	0.000	0.000	0.000	0.000	0.000	0.000	0.000	0.000	0.000	0.000	80	506	1155	1307	0.669	Error	Error	709	446	0	0	803	504	0	0	0	0
3	19	11	"DBP7"	"YKR024C"	14040	32140	100	1074	1011	303	57	59	16	100	100	0	1221	1223	299	172	179	40	100	100	0	0	0	0	0	0	0	0	0	0	0	0	0	0	0	0	0	0	0	0.969	0.908	0.936	0.903	1.437	0.938	0.854	0.000	0.000	0.000	0.000	0.000	0.000	0.000	0.000	0.000	0.000	0.000	0.000	0.000	0.000	80	496	2066	2005	-0.045	Error	Error	1017	1049	0	0	954	1051	0	0	0	0
3	20	11	""	"YKR040C"	14220	32140	100	1629	1609	330	57	60	18	100	100	0	2458	2428	703	173	184	50	100	100	0	0	0	0	0	0	0	0	0	0	0	0	0	0	0	0	0	0	0	0.688	0.688	0.692	0.711	1.309	0.645	0.894	0.000	0.000	0.000	0.000	0.000	0.000	0.000	0.000	0.000	0.000	0.000	0.000	0.000	0.000	80	487	3857	3807	-0.540	Error	Error	1572	2285	0	0	1552	2255	0	0	0	0
3	21	11	"RNC1"	"YKR056W"	14420	32140	100	1620	1562	479	50	52	13	100	100	0	1470	1506	514	160	164	27	100	100	0	0	0	0	0	0	0	0	0	0	0	0	0	0	0	0	0	0	0	1.198	1.123	1.191	1.150	1.553	1.076	0.795	0.000	0.000	0.000	0.000	0.000	0.000	0.000	0.000	0.000	0.000	0.000	0.000	0.000	0.000	80	520	2880	2858	0.261	Error	Error	1570	1310	0	0	1512	1346	0	0	0	0
3	1	12	"SIS2"	"YKR072C"	10430	32320	110	2282	2207	666	79	84	50	100	100	0	2598	2622	790	208	217	76	100	98	0	0	0	0	0	0	0	0	0	0	0	0	0	0	0	0	0	0	0	0.922	0.882	0.893	0.894	1.488	0.876	0.905	0.000	0.000	0.000	0.000	0.000	0.000	0.000	0.000	0.000	0.000	0.000	0.000	0.000	0.000	80	590	4593	4542	-0.118	Error	Error	2203	2390	0	0	2128	2414	0	0	0	0
3	2	12	""	"YKR088C"	10650	32330	110	2909	2438	1001	75	88	60	100	100	0	4546	4087	1606	196	204	64	98	98	0	0	0	0	0	0	0	0	0	0	0	0	0	0	0	0	0	0	0	0.651	0.607	0.608	0.591	1.324	0.607	0.935	0.000	0.000	0.000	0.000	0.000	0.000	0.000	0.000	0.000	0.000	0.000	0.000	0.000	0.000	80	569	7184	6254	-0.618	Error	Error	2834	4350	0	0	2363	3891	0	0	0	0
3	3	12	""	"YKR104W"	10860	32310	140	216	244	159	84	99	70	70	47	0	429	487	300	211	229	91	69	57	0	0	0	0	0	0	0	0	0	0	0	0	0	0	0	0	0	0	0	0.606	0.580	0.564	0.606	2.491	0.533	0.483	0.000	0.000	0.000	0.000	0.000	0.000	0.000	0.000	0.000	0.000	0.000	0.000	0.000	0.000	156	754	350	436	-0.724	Error	Error	132	218	0	0	160	276	0	0	-100	0
3	4	12	"GCN3"	"YKR026C"	11030	32320	110	3512	3514	774	90	130	269	100	100	0	2860	2860	687	216	280	335	100	100	0	0	0	0	0	0	0	0	0	0	0	0	0	0	0	0	0	0	0	1.294	1.295	1.299	1.306	1.172	1.283	0.914	0.000	0.000	0.000	0.000	0.000	0.000	0.000	0.000	0.000	0.000	0.000	0.000	0.000	0.000	80	492	6066	6068	0.372	Error	Error	3422	2644	0	0	3424	2644	0	0	0	0
3	5	12	"UTH1"	"YKR042W"	11230	32320	110	5314	5576	1806	96	196	678	100	100	0	8255	8363	2824	216	424	1313	100	98	0	0	0	0	0	0	0	0	0	0	0	0	0	0	0	0	0	0	0	0.649	0.673	0.670	0.682	1.241	0.657	0.919	0.000	0.000	0.000	0.000	0.000	0.000	0.000	0.000	0.000	0.000	0.000	0.000	0.000	0.000	80	572	13257	13627	-0.624	Error	Error	5218	8039	0	0	5480	8147	0	0	0	0
3	6	12	"GLG1"	"YKR058W"	11450	32330	110	1126	1128	326	75	128	368	98	81	0	2073	2006	575	192	312	945	92	48	0	0	0	0	0	0	0	0	0	0	0	0	0	0	0	0	0	0	0	0.559	0.580	0.575	0.576	1.296	0.582	0.904	0.000	0.000	0.000	0.000	0.000	0.000	0.000	0.000	0.000	0.000	0.000	0.000	0.000	0.000	80	561	2932	2867	-0.840	Error	Error	1051	1881	0	0	1053	1814	0	0	0	0
3	7	12	""	"YKR074W"	11640	32330	110	4153	3878	1372	70	79	37	100	100	0	7877	7162	2724	191	207	92	98	98	0	0	0	0	0	0	0	0	0	0	0	0	0	0	0	0	0	0	0	0.531	0.546	0.563	0.556	1.319	0.525	0.930	0.000	0.000	0.000	0.000	0.000	0.000	0.000	0.000	0.000	0.000	0.000	0.000	0.000	0.000	80	558	11769	10779	-0.913	Error	Error	4083	7686	0	0	3808	6971	0	0	0	0
3	8	12	""	"YKR090W"	11840	32330	100	1197	1117	255	80	86	31	100	100	0	2018	1992	388	198	209	67	100	100	0	0	0	0	0	0	0	0	0	0	0	0	0	0	0	0	0	0	0	0.614	0.578	0.601	0.571	1.233	0.572	0.923	0.000	0.000	0.000	0.000	0.000	0.000	0.000	0.000	0.000	0.000	0.000	0.000	0.000	0.000	80	497	2937	2831	-0.704	Error	Error	1117	1820	0	0	1037	1794	0	0	0	0
3	9	12	""	"YKR106W"	12030	32330	100	5865	5619	1511	73	85	46	100	100	0	5606	5368	1460	191	209	102	100	100	0	0	0	0	0	0	0	0	0	0	0	0	0	0	0	0	0	0	0	1.070	1.071	1.086	1.076	1.259	1.046	0.927	0.000	0.000	0.000	0.000	0.000	0.000	0.000	0.000	0.000	0.000	0.000	0.000	0.000	0.000	80	497	11207	10723	0.097	Error	Error	5792	5415	0	0	5546	5177	0	0	0	0
3	10	12	""	"YLR231C"	12230	32330	110	1758	1647	540	67	77	60	100	100	0	1747	1679	583	193	214	131	100	100	0	0	0	0	0	0	0	0	0	0	0	0	0	0	0	0	0	0	0	1.088	1.063	1.036	1.085	1.281	0.991	0.910	0.000	0.000	0.000	0.000	0.000	0.000	0.000	0.000	0.000	0.000	0.000	0.000	0.000	0.000	80	576	3245	3066	0.122	Error	Error	1691	1554	0	0	1580	1486	0	0	0	0
3	11	12	""	"YLR247C"	12440	32330	100	4667	4344	1974	66	73	45	100	100	0	4241	4068	1605	191	202	90	98	97	0	0	0	0	0	0	0	0	0	0	0	0	0	0	0	0	0	0	0	1.136	1.103	1.143	1.122	1.557	1.137	0.907	0.000	0.000	0.000	0.000	0.000	0.000	0.000	0.000	0.000	0.000	0.000	0.000	0.000	0.000	80	512	8651	8155	0.184	Error	Error	4601	4050	0	0	4278	3877	0	0	0	0
3	12	12	"RED1"	"YLR263W"	12640	32330	100	467	456	151	71	83	49	100	97	0	865	817	309	199	241	135	91	85	0	0	0	0	0	0	0	0	0	0	0	0	0	0	0	0	0	0	0	0.595	0.623	0.601	0.629	1.476	0.566	0.844	0.000	0.000	0.000	0.000	0.000	0.000	0.000	0.000	0.000	0.000	0.000	0.000	0.000	0.000	80	456	1062	1003	-0.750	Error	Error	396	666	0	0	385	618	0	0	0	0
3	13	12	""	"YLR279W"	12830	32310	170	257	285	153	71	81	46	86	71	0	647	660	294	202	235	119	83	72	0	0	0	0	0	0	0	0	0	0	0	0	0	0	0	0	0	0	0	0.418	0.467	0.442	0.423	2.151	0.403	0.731	0.000	0.000	0.000	0.000	0.000	0.000	0.000	0.000	0.000	0.000	0.000	0.000	0.000	0.000	208	993	631	672	-1.259	Error	Error	186	445	0	0	214	458	0	0	0	0
3	14	12	""	"YLR294C"	13020	32340	110	7551	7415	2169	68	80	68	100	100	0	21065	20050	6444	195	274	666	100	100	0	0	0	0	0	0	0	0	0	0	0	0	0	0	0	0	0	0	0	0.359	0.370	0.363	0.378	1.293	0.348	0.937	0.000	0.000	0.000	0.000	0.000	0.000	0.000	0.000	0.000	0.000	0.000	0.000	0.000	0.000	80	536	28353	27202	-1.480	Error	Error	7483	20870	0	0	7347	19855	0	0	0	0
3	15	12	"CDC25"	"YLR310C"	13240	32340	100	716	754	219	68	77	42	100	100	0	1256	1256	358	189	235	420	97	71	0	0	0	0	0	0	0	0	0	0	0	0	0	0	0	0	0	0	0	0.607	0.643	0.678	0.650	1.330	0.627	0.884	0.000	0.000	0.000	0.000	0.000	0.000	0.000	0.000	0.000	0.000	0.000	0.000	0.000	0.000	80	514	1715	1753	-0.719	Error	Error	648	1067	0	0	686	1067	0	0	0	0
3	16	12	"EST1"	"YLR233C"	13420	32340	110	714	749	346	64	80	138	100	88	0	1149	1183	520	188	195	64	98	96	0	0	0	0	0	0	0	0	0	0	0	0	0	0	0	0	0	0	0	0.676	0.688	0.706	0.722	1.450	0.654	0.885	0.000	0.000	0.000	0.000	0.000	0.000	0.000	0.000	0.000	0.000	0.000	0.000	0.000	0.000	80	565	1611	1680	-0.564	Error	Error	650	961	0	0	685	995	0	0	0	0
3	17	12	"YEF3"	"YLR249W"	13630	32350	110	27070	25192	6121	61	75	141	100	100	0	11116	10705	2522	180	190	64	100	100	0	0	0	0	0	0	0	0	0	0	0	0	0	0	0	0	0	0	0	2.470	2.388	2.408	2.387	1.168	2.400	0.931	0.000	0.000	0.000	0.000	0.000	0.000	0.000	0.000	0.000	0.000	0.000	0.000	0.000	0.000	80	566	37945	35656	1.304	Error	Error	27009	10936	0	0	25131	10525	0	0	0	0
3	18	12	""	"YLR265C"	13820	32340	110	607	608	122	58	61	17	100	100	0	4192	4209	1291	172	185	91	100	100	0	0	0	0	0	0	0	0	0	0	0	0	0	0	0	0	0	0	0	0.137	0.136	0.137	0.140	1.240	0.120	0.912	0.000	0.000	0.000	0.000	0.000	0.000	0.000	0.000	0.000	0.000	0.000	0.000	0.000	0.000	80	566	4569	4587	-2.872	Error	Error	549	4020	0	0	550	4037	0	0	0	0
3	19	12	""	"YLR281C"	14030	32340	100	711	666	217	58	68	40	97	97	0	816	750	251	175	194	102	90	87	0	0	0	0	0	0	0	0	0	0	0	0	0	0	0	0	0	0	0	1.019	1.057	1.022	1.085	1.490	1.019	0.896	0.000	0.000	0.000	0.000	0.000	0.000	0.000	0.000	0.000	0.000	0.000	0.000	0.000	0.000	80	506	1294	1183	0.027	Error	Error	653	641	0	0	608	575	0	0	0	0
3	20	12	""	"YLR296W"	14220	32340	110	283	285	74	54	58	17	100	100	0	594	583	137	172	182	51	97	96	0	0	0	0	0	0	0	0	0	0	0	0	0	0	0	0	0	0	0	0.543	0.562	0.570	0.567	1.496	0.509	0.831	0.000	0.000	0.000	0.000	0.000	0.000	0.000	0.000	0.000	0.000	0.000	0.000	0.000	0.000	80	566	651	642	-0.882	Error	Error	229	422	0	0	231	411	0	0	0	0
3	21	12	""	"YLR312C"	14430	32340	110	387	384	85	51	53	13	100	100	0	1318	1403	370	164	172	55	100	100	0	0	0	0	0	0	0	0	0	0	0	0	0	0	0	0	0	0	0	0.291	0.269	0.266	0.272	1.234	0.258	0.913	0.000	0.000	0.000	0.000	0.000	0.000	0.000	0.000	0.000	0.000	0.000	0.000	0.000	0.000	80	598	1490	1572	-1.780	Error	Error	336	1154	0	0	333	1239	0	0	0	0
3	1	13	""	"YLR235C"	10440	32530	120	1928	1689	817	87	89	32	96	95	0	2215	1928	928	225	235	70	92	90	0	0	0	0	0	0	0	0	0	0	0	0	0	0	0	0	0	0	0	0.925	0.941	0.917	0.913	1.623	0.919	0.930	0.000	0.000	0.000	0.000	0.000	0.000	0.000	0.000	0.000	0.000	0.000	0.000	0.000	0.000	120	681	3831	3305	-0.112	Error	Error	1841	1990	0	0	1602	1703	0	0	0	0
3	2	13	""	"YLR251W"	10630	32520	110	631	616	192	81	86	47	100	96	0	2706	2656	888	215	250	259	98	95	0	0	0	0	0	0	0	0	0	0	0	0	0	0	0	0	0	0	0	0.221	0.219	0.225	0.223	1.363	0.214	0.895	0.000	0.000	0.000	0.000	0.000	0.000	0.000	0.000	0.000	0.000	0.000	0.000	0.000	0.000	80	539	3041	2976	-2.179	Error	Error	550	2491	0	0	535	2441	0	0	0	0
3	3	13	"BOP2"	"YLR267W"	10830	32530	110	1394	1436	519	93	104	52	100	100	0	1088	1152	360	230	268	232	98	92	0	0	0	0	0	0	0	0	0	0	0	0	0	0	0	0	0	0	0	1.516	1.457	1.445	1.457	1.225	1.480	0.885	0.000	0.000	0.000	0.000	0.000	0.000	0.000	0.000	0.000	0.000	0.000	0.000	0.000	0.000	80	568	2159	2265	0.601	Error	Error	1301	858	0	0	1343	922	0	0	0	0
3	4	13	""	"YLR283W"	11030	32530	110	992	1074	305	102	121	76	100	100	0	1558	1689	550	250	293	203	98	96	0	0	0	0	0	0	0	0	0	0	0	0	0	0	0	0	0	0	0	0.680	0.675	0.670	0.704	1.313	0.645	0.879	0.000	0.000	0.000	0.000	0.000	0.000	0.000	0.000	0.000	0.000	0.000	0.000	0.000	0.000	80	574	2198	2411	-0.555	Error	Error	890	1308	0	0	972	1439	0	0	0	0
3	5	13	"YHC1"	"YLR298C"	11240	32530	120	911	890	310	105	155	516	80	26	0	1989	1851	661	234	337	900	86	46	0	0	0	0	0	0	0	0	0	0	0	0	0	0	0	0	0	0	0	0.459	0.485	0.492	0.524	1.664	0.473	0.917	0.000	0.000	0.000	0.000	0.000	0.000	0.000	0.000	0.000	0.000	0.000	0.000	0.000	0.000	120	640	2561	2402	-1.123	Error	Error	806	1755	0	0	785	1617	0	0	0	0
3	6	13	"CDC3"	"YLR314C"	11440	32530	120	2590	2533	828	94	107	50	99	98	0	3817	3836	1354	209	221	64	99	96	0	0	0	0	0	0	0	0	0	0	0	0	0	0	0	0	0	0	0	0.692	0.672	0.686	0.707	1.429	0.647	0.925	0.000	0.000	0.000	0.000	0.000	0.000	0.000	0.000	0.000	0.000	0.000	0.000	0.000	0.000	120	602	6104	6066	-0.532	Error	Error	2496	3608	0	0	2439	3627	0	0	0	0
3	7	13	"THI7"	"YLR237W"	11630	32530	110	5977	6199	1264	97	207	746	100	100	0	1171	1256	319	210	257	229	100	97	0	0	0	0	0	0	0	0	0	0	0	0	0	0	0	0	0	0	0	6.119	5.834	5.792	5.987	1.256	5.620	0.872	0.000	0.000	0.000	0.000	0.000	0.000	0.000	0.000	0.000	0.000	0.000	0.000	0.000	0.000	80	540	6841	7148	2.613	Error	Error	5880	961	0	0	6102	1046	0	0	0	0
3	8	13	""	"YLR253W"	11830	32530	110	2097	2130	415	94	210	739	100	92	0	2290	2466	592	219	300	397	100	100	0	0	0	0	0	0	0	0	0	0	0	0	0	0	0	0	0	0	0	0.967	0.906	0.882	0.919	1.233	0.838	0.891	0.000	0.000	0.000	0.000	0.000	0.000	0.000	0.000	0.000	0.000	0.000	0.000	0.000	0.000	80	558	4074	4283	-0.048	Error	Error	2003	2071	0	0	2036	2247	0	0	0	0
3	9	13	""	"YLR269C"	12020	32530	110	2901	2813	1014	89	132	245	100	98	0	5428	5277	2123	214	351	758	96	93	0	0	0	0	0	0	0	0	0	0	0	0	0	0	0	0	0	0	0	0.539	0.538	0.538	0.562	1.354	0.500	0.918	0.000	0.000	0.000	0.000	0.000	0.000	0.000	0.000	0.000	0.000	0.000	0.000	0.000	0.000	80	576	8026	7787	-0.891	Error	Error	2812	5214	0	0	2724	5063	0	0	0	0
3	10	13	""	"YLR285W"	12230	32530	110	2888	3042	964	79	129	297	100	100	0	2265	2350	779	203	326	704	96	87	0	0	0	0	0	0	0	0	0	0	0	0	0	0	0	0	0	0	0	1.362	1.380	1.326	1.414	1.334	1.310	0.892	0.000	0.000	0.000	0.000	0.000	0.000	0.000	0.000	0.000	0.000	0.000	0.000	0.000	0.000	80	584	4871	5110	0.446	Error	Error	2809	2062	0	0	2963	2147	0	0	0	0
3	11	13	"EXG1"	"YLR300W"	12440	32530	110	11644	11746	1629	77	138	432	100	100	0	16915	16745	2769	206	374	1198	100	100	0	0	0	0	0	0	0	0	0	0	0	0	0	0	0	0	0	0	0	0.692	0.706	0.713	0.708	1.128	0.705	0.936	0.000	0.000	0.000	0.000	0.000	0.000	0.000	0.000	0.000	0.000	0.000	0.000	0.000	0.000	80	554	28276	28208	-0.531	Error	Error	11567	16709	0	0	11669	16539	0	0	0	0
3	12	13	"TAD3"	"YLR316C"	12620	32530	110	671	678	113	75	115	374	97	10	0	1147	1168	242	202	347	1150	23	0	0	0	0	0	0	0	0	0	0	0	0	0	0	0	0	0	0	0	0	0.631	0.624	0.637	0.637	1.264	0.358	0.589	0.000	0.000	0.000	0.000	0.000	0.000	0.000	0.000	0.000	0.000	0.000	0.000	0.000	0.000	80	563	1541	1569	-0.665	Error	Error	596	945	0	0	603	966	0	0	0	0
3	13	13	"MVP1"	"YMR004W"	12840	32540	110	947	935	316	74	89	61	100	100	0	2061	2063	649	202	226	98	98	97	0	0	0	0	0	0	0	0	0	0	0	0	0	0	0	0	0	0	0	0.470	0.463	0.476	0.481	1.500	0.447	0.904	0.000	0.000	0.000	0.000	0.000	0.000	0.000	0.000	0.000	0.000	0.000	0.000	0.000	0.000	80	524	2732	2722	-1.090	Error	Error	873	1859	0	0	861	1861	0	0	0	0
3	14	13	"FMS1"	"YMR020W"	13040	32540	110	1727	1550	531	70	76	44	100	100	0	3882	3617	1302	196	214	257	100	97	0	0	0	0	0	0	0	0	0	0	0	0	0	0	0	0	0	0	0	0.450	0.433	0.442	0.442	1.334	0.417	0.912	0.000	0.000	0.000	0.000	0.000	0.000	0.000	0.000	0.000	0.000	0.000	0.000	0.000	0.000	80	569	5343	4901	-1.153	Error	Error	1657	3686	0	0	1480	3421	0	0	0	0
3	15	13	"IMP2"	"YMR035W"	13240	32540	100	1413	1345	469	65	70	23	100	100	0	2107	1984	570	187	199	54	97	97	0	0	0	0	0	0	0	0	0	0	0	0	0	0	0	0	0	0	0	0.702	0.712	0.743	0.699	1.434	0.717	0.900	0.000	0.000	0.000	0.000	0.000	0.000	0.000	0.000	0.000	0.000	0.000	0.000	0.000	0.000	80	497	3268	3077	-0.510	Error	Error	1348	1920	0	0	1280	1797	0	0	0	0
3	16	13	""	"YMR051C"	13430	32540	100	3230	2935	1267	69	80	37	100	100	0	56977	47353	21781	193	216	76	100	100	25	0	0	0	0	0	0	0	0	0	0	0	0	0	0	0	0	0	0	0.056	0.061	0.061	0.068	1.644	0.057	0.913	0.000	0.000	0.000	0.000	0.000	0.000	0.000	0.000	0.000	0.000	0.000	0.000	0.000	0.000	80	498	59945	50026	-4.167	Error	Error	3161	56784	0	0	2866	47160	0	0	0	0
3	17	13	"SOV1"	"YMR066W"	13630	32540	100	667	681	184	67	86	66	100	98	0	1433	1420	345	184	224	144	100	100	0	0	0	0	0	0	0	0	0	0	0	0	0	0	0	0	0	0	0	0.480	0.497	0.503	0.491	1.374	0.466	0.855	0.000	0.000	0.000	0.000	0.000	0.000	0.000	0.000	0.000	0.000	0.000	0.000	0.000	0.000	80	486	1849	1850	-1.058	Error	Error	600	1249	0	0	614	1236	0	0	0	0
3	18	13	"ISF1"	"YMR081C"	13830	32540	100	1662	1519	533	65	69	23	100	100	0	1593	1563	410	177	185	49	100	100	0	0	0	0	0	0	0	0	0	0	0	0	0	0	0	0	0	0	0	1.128	1.049	1.071	1.011	1.360	1.087	0.890	0.000	0.000	0.000	0.000	0.000	0.000	0.000	0.000	0.000	0.000	0.000	0.000	0.000	0.000	80	499	3013	2840	0.174	Error	Error	1597	1416	0	0	1454	1386	0	0	0	0
3	19	13	"PLB2"	"YMR006C"	14020	32540	100	4020	3779	1693	68	82	47	100	100	0	1817	1829	731	176	195	86	100	100	0	0	0	0	0	0	0	0	0	0	0	0	0	0	0	0	0	0	0	2.408	2.245	2.268	2.206	1.485	2.326	0.863	0.000	0.000	0.000	0.000	0.000	0.000	0.000	0.000	0.000	0.000	0.000	0.000	0.000	0.000	80	505	5593	5364	1.268	Error	Error	3952	1641	0	0	3711	1653	0	0	0	0
3	20	13	"QRI8"	"YMR022W"	14230	32540	100	4342	4035	1122	54	57	19	100	100	0	5132	4813	1330	164	168	40	100	100	0	0	0	0	0	0	0	0	0	0	0	0	0	0	0	0	0	0	0	0.863	0.856	0.885	0.863	1.223	0.846	0.926	0.000	0.000	0.000	0.000	0.000	0.000	0.000	0.000	0.000	0.000	0.000	0.000	0.000	0.000	80	514	9256	8630	-0.212	Error	Error	4288	4968	0	0	3981	4649	0	0	0	0
3	21	13	"MSN2"	"YMR037C"	14430	32540	100	1293	1296	375	50	51	11	100	100	0	1453	1496	435	160	161	29	100	97	0	0	0	0	0	0	0	0	0	0	0	0	0	0	0	0	0	0	0	0.961	0.933	0.987	0.974	1.613	0.935	0.858	0.000	0.000	0.000	0.000	0.000	0.000	0.000	0.000	0.000	0.000	0.000	0.000	0.000	0.000	80	519	2536	2582	-0.057	Error	Error	1243	1293	0	0	1246	1336	0	0	0	0
3	1	14	"FAR3"	"YMR052W"	10440	32730	110	696	676	165	91	108	60	100	100	0	1775	1681	477	206	230	100	100	98	0	0	0	0	0	0	0	0	0	0	0	0	0	0	0	0	0	0	0	0.386	0.397	0.399	0.412	1.381	0.383	0.895	0.000	0.000	0.000	0.000	0.000	0.000	0.000	0.000	0.000	0.000	0.000	0.000	0.000	0.000	80	566	2174	2060	-1.375	Error	Error	605	1569	0	0	585	1475	0	0	0	0
3	2	14	""	"YMR068W"	10630	32730	100	829	798	196	87	121	101	100	98	0	1421	1442	271	219	274	176	100	98	0	0	0	0	0	0	0	0	0	0	0	0	0	0	0	0	0	0	0	0.617	0.581	0.609	0.571	1.355	0.568	0.870	0.000	0.000	0.000	0.000	0.000	0.000	0.000	0.000	0.000	0.000	0.000	0.000	0.000	0.000	80	504	1944	1934	-0.696	Error	Error	742	1202	0	0	711	1223	0	0	0	0
3	3	14	"ADH3"	"YMR083W"	10840	32730	100	15149	13726	3740	97	111	52	100	100	0	11393	10650	2774	235	253	83	100	100	0	0	0	0	0	0	0	0	0	0	0	0	0	0	0	0	0	0	0	1.349	1.309	1.343	1.301	1.218	1.318	0.938	0.000	0.000	0.000	0.000	0.000	0.000	0.000	0.000	0.000	0.000	0.000	0.000	0.000	0.000	80	497	26210	24044	0.432	Error	Error	15052	11158	0	0	13629	10415	0	0	0	0
3	4	14	"PLB1"	"YMR008C"	11030	32730	100	6825	6731	1351	116	140	78	100	100	0	15549	16697	5807	263	314	250	100	100	0	0	0	0	0	0	0	0	0	0	0	0	0	0	0	0	0	0	0	0.439	0.403	0.402	0.428	1.403	0.349	0.900	0.000	0.000	0.000	0.000	0.000	0.000	0.000	0.000	0.000	0.000	0.000	0.000	0.000	0.000	80	496	21995	23049	-1.188	Error	Error	6709	15286	0	0	6615	16434	0	0	0	0
3	5	14	"MRPL3"	"YMR024W"	11230	32730	110	3881	4013	721	103	177	419	100	100	0	4366	4608	972	258	396	744	100	100	0	0	0	0	0	0	0	0	0	0	0	0	0	0	0	0	0	0	0	0.920	0.899	0.881	0.906	1.143	0.866	0.932	0.000	0.000	0.000	0.000	0.000	0.000	0.000	0.000	0.000	0.000	0.000	0.000	0.000	0.000	80	562	7886	8260	-0.121	Error	Error	3778	4108	0	0	3910	4350	0	0	0	0
3	6	14	"SUB1"	"YMR039C"	11440	32730	110	2815	2824	643	91	141	343	100	100	0	5514	5525	1617	218	331	661	100	100	0	0	0	0	0	0	0	0	0	0	0	0	0	0	0	0	0	0	0	0.514	0.515	0.532	0.524	1.200	0.498	0.925	0.000	0.000	0.000	0.000	0.000	0.000	0.000	0.000	0.000	0.000	0.000	0.000	0.000	0.000	80	562	8020	8040	-0.959	Error	Error	2724	5296	0	0	2733	5307	0	0	0	0
3	7	14	"STV1"	"YMR054W"	11640	32730	110	2608	2933	1475	84	103	144	98	97	0	2446	2716	1306	202	228	176	98	97	0	0	0	0	0	0	0	0	0	0	0	0	0	0	0	0	0	0	0	1.125	1.133	1.124	1.113	1.408	1.116	0.908	0.000	0.000	0.000	0.000	0.000	0.000	0.000	0.000	0.000	0.000	0.000	0.000	0.000	0.000	80	544	4768	5363	0.170	Error	Error	2524	2244	0	0	2849	2514	0	0	0	0
3	8	14	"MOT3"	"YMR070W"	11830	32730	110	5710	5968	2758	87	106	116	100	100	0	5574	5796	2955	210	245	236	100	100	0	0	0	0	0	0	0	0	0	0	0	0	0	0	0	0	0	0	0	1.048	1.053	1.011	1.098	1.344	1.012	0.917	0.000	0.000	0.000	0.000	0.000	0.000	0.000	0.000	0.000	0.000	0.000	0.000	0.000	0.000	80	567	10987	11467	0.068	Error	Error	5623	5364	0	0	5881	5586	0	0	0	0
3	9	14	""	"YMR085W"	12040	32740	100	17518	17312	2974	82	95	77	100	100	0	4498	4412	918	208	230	151	100	100	0	0	0	0	0	0	0	0	0	0	0	0	0	0	0	0	0	0	0	4.064	4.098	4.168	4.150	1.190	4.132	0.940	0.000	0.000	0.000	0.000	0.000	0.000	0.000	0.000	0.000	0.000	0.000	0.000	0.000	0.000	80	505	21726	21434	2.023	Error	Error	17436	4290	0	0	17230	4204	0	0	0	0
3	10	14	""	"YMR010W"	12230	32730	110	2334	2582	774	75	84	71	100	100	0	2962	3185	979	196	218	202	100	100	0	0	0	0	0	0	0	0	0	0	0	0	0	0	0	0	0	0	0	0.817	0.839	0.843	0.845	1.190	0.819	0.908	0.000	0.000	0.000	0.000	0.000	0.000	0.000	0.000	0.000	0.000	0.000	0.000	0.000	0.000	80	558	5025	5496	-0.292	Error	Error	2259	2766	0	0	2507	2989	0	0	0	0
3	11	14	"PEX12"	"YMR026C"	12430	32730	110	1196	1252	294	78	105	165	100	100	0	1672	1775	481	202	276	513	100	93	0	0	0	0	0	0	0	0	0	0	0	0	0	0	0	0	0	0	0	0.761	0.746	0.736	0.757	1.230	0.713	0.912	0.000	0.000	0.000	0.000	0.000	0.000	0.000	0.000	0.000	0.000	0.000	0.000	0.000	0.000	80	568	2588	2747	-0.395	Error	Error	1118	1470	0	0	1174	1573	0	0	0	0
3	12	14	""	"YMR041C"	12630	32730	110	1876	1882	320	91	126	165	100	100	0	2536	2568	524	233	333	355	100	100	0	0	0	0	0	0	0	0	0	0	0	0	0	0	0	0	0	0	0	0.775	0.767	0.767	0.774	1.173	0.762	0.920	0.000	0.000	0.000	0.000	0.000	0.000	0.000	0.000	0.000	0.000	0.000	0.000	0.000	0.000	80	527	4088	4126	-0.368	Error	Error	1785	2303	0	0	1791	2335	0	0	0	0
3	13	14	"AAC1"	"YMR056C"	12830	32720	150	485	494	178	95	127	120	93	82	0	2416	2387	1219	225	290	259	94	89	0	0	0	0	0	0	0	0	0	0	0	0	0	0	0	0	0	0	0	0.178	0.185	0.178	0.214	2.454	0.151	0.613	0.000	0.000	0.000	0.000	0.000	0.000	0.000	0.000	0.000	0.000	0.000	0.000	0.000	0.000	156	828	2581	2561	-2.490	Error	Error	390	2191	0	0	399	2162	0	0	0	0
3	14	14	"ABF2"	"YMR072W"	13030	32740	110	2341	2423	813	82	110	127	100	98	0	3918	4027	1571	210	282	384	96	96	0	0	0	0	0	0	0	0	0	0	0	0	0	0	0	0	0	0	0	0.609	0.613	0.633	0.662	1.548	0.572	0.919	0.000	0.000	0.000	0.000	0.000	0.000	0.000	0.000	0.000	0.000	0.000	0.000	0.000	0.000	80	532	5967	6158	-0.715	Error	Error	2259	3708	0	0	2341	3817	0	0	0	0
3	15	14	""	"YMR086W"	13230	32740	100	1765	1812	507	80	96	111	100	100	0	2151	2334	734	205	257	347	100	98	0	0	0	0	0	0	0	0	0	0	0	0	0	0	0	0	0	0	0	0.866	0.814	0.820	0.829	1.213	0.785	0.914	0.000	0.000	0.000	0.000	0.000	0.000	0.000	0.000	0.000	0.000	0.000	0.000	0.000	0.000	80	489	3631	3861	-0.208	Error	Error	1685	1946	0	0	1732	2129	0	0	0	0
3	16	14	""	"YNL046W"	13420	32740	100	860	837	249	89	99	47	100	97	0	1403	1344	425	226	256	123	93	92	0	0	0	0	0	0	0	0	0	0	0	0	0	0	0	0	0	0	0	0.655	0.669	0.667	0.742	1.691	0.643	0.908	0.000	0.000	0.000	0.000	0.000	0.000	0.000	0.000	0.000	0.000	0.000	0.000	0.000	0.000	80	499	1948	1866	-0.610	Error	Error	771	1177	0	0	748	1118	0	0	0	0
3	17	14	""	"YNL063W"	13630	32740	130	1307	1299	463	90	110	69	99	99	0	1838	1781	689	236	298	182	95	90	0	0	0	0	0	0	0	0	0	0	0	0	0	0	0	0	0	0	0	0.760	0.783	0.792	0.861	1.557	0.738	0.891	0.000	0.000	0.000	0.000	0.000	0.000	0.000	0.000	0.000	0.000	0.000	0.000	0.000	0.000	120	672	2819	2754	-0.397	Error	Error	1217	1602	0	0	1209	1545	0	0	0	0
3	18	14	"TPM1"	"YNL079C"	13810	32740	110	6660	6699	1295	83	106	198	100	100	0	10839	10751	3086	206	297	702	100	100	0	0	0	0	0	0	0	0	0	0	0	0	0	0	0	0	0	0	0	0.619	0.627	0.633	0.647	1.236	0.593	0.941	0.000	0.000	0.000	0.000	0.000	0.000	0.000	0.000	0.000	0.000	0.000	0.000	0.000	0.000	80	536	17210	17161	-0.693	Error	Error	6577	10633	0	0	6616	10545	0	0	0	0
3	19	14	""	"YNL095C"	14020	32740	110	549	622	187	77	91	120	100	100	0	966	1034	305	192	252	547	87	16	0	0	0	0	0	0	0	0	0	0	0	0	0	0	0	0	0	0	0	0.610	0.647	0.647	0.651	1.293	0.617	0.866	0.000	0.000	0.000	0.000	0.000	0.000	0.000	0.000	0.000	0.000	0.000	0.000	0.000	0.000	80	576	1246	1387	-0.714	Error	Error	472	774	0	0	545	842	0	0	0	0
3	20	14	"CYB5"	"YNL111C"	14220	32740	110	11898	11672	4955	62	105	333	100	100	0	5784	5591	2494	180	224	340	97	96	0	0	0	0	0	0	0	0	0	0	0	0	0	0	0	0	0	0	0	2.112	2.146	2.131	2.241	1.442	2.088	0.945	0.000	0.000	0.000	0.000	0.000	0.000	0.000	0.000	0.000	0.000	0.000	0.000	0.000	0.000	80	568	17440	17021	1.079	Error	Error	11836	5604	0	0	11610	5411	0	0	0	0
3	21	14	""	"YNL127W"	14420	32740	110	801	848	253	55	94	325	100	56	0	1272	1294	441	166	210	334	97	87	0	0	0	0	0	0	0	0	0	0	0	0	0	0	0	0	0	0	0	0.675	0.703	0.696	0.730	1.364	0.644	0.897	0.000	0.000	0.000	0.000	0.000	0.000	0.000	0.000	0.000	0.000	0.000	0.000	0.000	0.000	80	590	1852	1921	-0.568	Error	Error	746	1106	0	0	793	1128	0	0	0	0
3	1	15	"ALG11"	"YNL048W"	10440	32930	110	1902	2034	468	99	117	75	100	100	0	2799	2857	682	209	231	94	100	100	0	0	0	0	0	0	0	0	0	0	0	0	0	0	0	0	0	0	0	0.696	0.731	0.723	0.733	1.156	0.685	0.918	0.000	0.000	0.000	0.000	0.000	0.000	0.000	0.000	0.000	0.000	0.000	0.000	0.000	0.000	80	580	4393	4583	-0.523	Error	Error	1803	2590	0	0	1935	2648	0	0	0	0
3	2	15	""	"YNL065W"	10630	32920	110	4157	4310	1039	120	185	374	100	100	0	912	980	302	258	316	201	97	91	0	0	0	0	0	0	0	0	0	0	0	0	0	0	0	0	0	0	0	6.173	5.803	5.765	6.171	1.353	5.823	0.737	0.000	0.000	0.000	0.000	0.000	0.000	0.000	0.000	0.000	0.000	0.000	0.000	0.000	0.000	80	557	4691	4912	2.626	Error	Error	4037	654	0	0	4190	722	0	0	0	0
3	3	15	""	"YNL081C"	10830	32920	110	4533	4215	1422	122	183	400	100	98	0	6445	6220	2117	274	356	576	98	95	0	0	0	0	0	0	0	0	0	0	0	0	0	0	0	0	0	0	0	0.715	0.688	0.687	0.708	1.351	0.672	0.937	0.000	0.000	0.000	0.000	0.000	0.000	0.000	0.000	0.000	0.000	0.000	0.000	0.000	0.000	80	568	10582	10039	-0.484	Error	Error	4411	6171	0	0	4093	5946	0	0	0	0
3	4	15	"PHO23"	"YNL097C"	11030	32930	110	629	642	125	112	140	223	100	77	0	1298	1312	271	260	322	495	98	60	0	0	0	0	0	0	0	0	0	0	0	0	0	0	0	0	0	0	0	0.498	0.504	0.509	0.507	1.205	0.466	0.897	0.000	0.000	0.000	0.000	0.000	0.000	0.000	0.000	0.000	0.000	0.000	0.000	0.000	0.000	80	568	1555	1582	-1.006	Error	Error	517	1038	0	0	530	1052	0	0	0	0
3	5	15	"RPC19"	"YNL113W"	11230	32930	110	6123	5701	1935	114	160	311	100	97	0	7225	6622	2528	261	365	684	93	93	0	0	0	0	0	0	0	0	0	0	0	0	0	0	0	0	0	0	0	0.863	0.878	0.870	0.971	1.634	0.837	0.939	0.000	0.000	0.000	0.000	0.000	0.000	0.000	0.000	0.000	0.000	0.000	0.000	0.000	0.000	80	568	12973	11948	-0.213	Error	Error	6009	6964	0	0	5587	6361	0	0	0	0
3	6	15	""	"YNL129W"	11430	32930	110	1292	1309	269	107	159	307	100	98	0	1916	1942	521	248	371	697	97	70	0	0	0	0	0	0	0	0	0	0	0	0	0	0	0	0	0	0	0	0.710	0.710	0.726	0.728	1.260	0.659	0.919	0.000	0.000	0.000	0.000	0.000	0.000	0.000	0.000	0.000	0.000	0.000	0.000	0.000	0.000	80	576	2853	2896	-0.493	Error	Error	1185	1668	0	0	1202	1694	0	0	0	0
3	7	15	""	"YNL050C"	11650	32930	120	1392	1342	409	91	109	105	100	99	0	2757	2665	896	214	253	249	98	96	0	0	0	0	0	0	0	0	0	0	0	0	0	0	0	0	0	0	0	0.512	0.510	0.523	0.541	1.554	0.492	0.906	0.000	0.000	0.000	0.000	0.000	0.000	0.000	0.000	0.000	0.000	0.000	0.000	0.000	0.000	120	631	3844	3702	-0.967	Error	Error	1301	2543	0	0	1251	2451	0	0	0	0
3	8	15	"RPL9B"	"YNL067W"	11830	32930	110	45478	42906	14055	103	261	1546	100	100	0	22710	20885	6293	223	415	1577	100	98	0	0	0	0	0	0	0	0	0	0	0	0	0	0	0	0	0	0	0	2.018	2.072	2.043	2.054	1.253	2.109	0.924	0.000	0.000	0.000	0.000	0.000	0.000	0.000	0.000	0.000	0.000	0.000	0.000	0.000	0.000	80	535	67862	63465	1.013	Error	Error	45375	22487	0	0	42803	20662	0	0	0	0
3	9	15	""	"YNL083W"	12030	32930	110	1239	1367	500	91	243	1501	27	0	0	1886	2164	824	227	430	1548	67	11	0	0	0	0	0	0	0	0	0	0	0	0	0	0	0	0	0	0	0	0.692	0.659	0.644	0.677	1.297	0.621	0.914	0.000	0.000	0.000	0.000	0.000	0.000	0.000	0.000	0.000	0.000	0.000	0.000	0.000	0.000	80	557	2807	3213	-0.531	Error	Error	1148	1659	0	0	1276	1937	0	0	0	0
3	10	15	""	"YNL099C"	12220	32930	110	1698	1710	377	75	113	197	100	100	0	2568	2502	734	203	302	448	98	95	0	0	0	0	0	0	0	0	0	0	0	0	0	0	0	0	0	0	0	0.686	0.711	0.698	0.741	1.338	0.674	0.930	0.000	0.000	0.000	0.000	0.000	0.000	0.000	0.000	0.000	0.000	0.000	0.000	0.000	0.000	80	574	3988	3934	-0.543	Error	Error	1623	2365	0	0	1635	2299	0	0	0	0
3	11	15	""	"YNL115C"	12440	32930	110	1421	1496	378	70	100	177	100	100	0	2578	2682	756	195	273	387	100	100	0	0	0	0	0	0	0	0	0	0	0	0	0	0	0	0	0	0	0	0.567	0.573	0.584	0.580	1.211	0.543	0.902	0.000	0.000	0.000	0.000	0.000	0.000	0.000	0.000	0.000	0.000	0.000	0.000	0.000	0.000	80	571	3734	3913	-0.819	Error	Error	1351	2383	0	0	1426	2487	0	0	0	0
3	12	15	"TOM22"	"YNL131W"	12640	32930	130	2938	3109	2181	80	118	160	98	93	0	3613	4105	2664	215	288	294	98	92	0	0	0	0	0	0	0	0	0	0	0	0	0	0	0	0	0	0	0	0.841	0.779	0.753	0.733	1.514	0.791	0.920	0.000	0.000	0.000	0.000	0.000	0.000	0.000	0.000	0.000	0.000	0.000	0.000	0.000	0.000	120	714	6256	6919	-0.250	Error	Error	2858	3398	0	0	3029	3890	0	0	0	0
3	13	15	"COX5A"	"YNL052W"	12830	32930	110	8571	8193	2500	93	133	198	100	100	0	21940	20884	6119	226	356	1141	100	100	0	0	0	0	0	0	0	0	0	0	0	0	0	0	0	0	0	0	0	0.390	0.392	0.393	0.389	1.162	0.376	0.938	0.000	0.000	0.000	0.000	0.000	0.000	0.000	0.000	0.000	0.000	0.000	0.000	0.000	0.000	80	536	30192	28758	-1.357	Error	Error	8478	21714	0	0	8100	20658	0	0	0	0
3	14	15	"RPL16B"	"YNL069C"	13030	32930	110	13645	12597	3229	81	167	567	100	100	0	6472	6053	1629	208	364	1181	100	95	0	0	0	0	0	0	0	0	0	0	0	0	0	0	0	0	0	0	0	2.165	2.141	2.166	2.166	1.193	2.112	0.946	0.000	0.000	0.000	0.000	0.000	0.000	0.000	0.000	0.000	0.000	0.000	0.000	0.000	0.000	80	548	19828	18361	1.115	Error	Error	13564	6264	0	0	12516	5845	0	0	0	0
3	15	15	"MKT1"	"YNL085W"	13220	32930	110	4777	4991	1490	75	188	674	100	100	0	2792	2958	912	189	300	599	97	97	0	0	0	0	0	0	0	0	0	0	0	0	0	0	0	0	0	0	0	1.806	1.775	1.743	1.806	1.293	1.704	0.930	0.000	0.000	0.000	0.000	0.000	0.000	0.000	0.000	0.000	0.000	0.000	0.000	0.000	0.000	80	564	7305	7685	0.853	Error	Error	4702	2603	0	0	4916	2769	0	0	0	0
3	16	15	""	"YNL101W"	13440	32940	100	1959	1956	570	72	106	281	100	100	0	2658	2817	874	193	241	289	100	100	0	0	0	0	0	0	0	0	0	0	0	0	0	0	0	0	0	0	0	0.766	0.718	0.726	0.728	1.257	0.690	0.912	0.000	0.000	0.000	0.000	0.000	0.000	0.000	0.000	0.000	0.000	0.000	0.000	0.000	0.000	80	504	4352	4508	-0.385	Error	Error	1887	2465	0	0	1884	2624	0	0	0	0
3	17	15	"MLS1"	"YNL117W"	13630	32930	110	2822	3145	998	73	89	68	100	100	0	806	825	227	198	246	131	98	95	0	0	0	0	0	0	0	0	0	0	0	0	0	0	0	0	0	0	0	4.521	4.900	4.816	4.929	1.264	5.708	0.722	0.000	0.000	0.000	0.000	0.000	0.000	0.000	0.000	0.000	0.000	0.000	0.000	0.000	0.000	80	539	3357	3699	2.177	Error	Error	2749	608	0	0	3072	627	0	0	0	0
3	18	15	""	"YNL133C"	13830	32940	100	680	695	211	69	81	57	100	100	0	2222	2242	676	189	222	107	100	100	0	0	0	0	0	0	0	0	0	0	0	0	0	0	0	0	0	0	0	0.301	0.305	0.310	0.306	1.277	0.291	0.904	0.000	0.000	0.000	0.000	0.000	0.000	0.000	0.000	0.000	0.000	0.000	0.000	0.000	0.000	80	508	2644	2679	-1.734	Error	Error	611	2033	0	0	626	2053	0	0	0	0
3	19	15	""	"YOL015W"	14030	32940	100	248	232	80	61	65	23	96	88	0	468	425	169	175	183	43	83	82	0	0	0	0	0	0	0	0	0	0	0	0	0	0	0	0	0	0	0	0.638	0.684	0.618	0.620	1.658	0.567	0.765	0.000	0.000	0.000	0.000	0.000	0.000	0.000	0.000	0.000	0.000	0.000	0.000	0.000	0.000	80	505	480	421	-0.648	Error	Error	187	293	0	0	171	250	0	0	0	0
3	20	15	""	"YOL031C"	14230	32940	110	2445	2516	651	59	63	49	100	100	0	2098	2146	587	173	179	56	100	100	0	0	0	0	0	0	0	0	0	0	0	0	0	0	0	0	0	0	0	1.239	1.245	1.245	1.259	1.208	1.213	0.912	0.000	0.000	0.000	0.000	0.000	0.000	0.000	0.000	0.000	0.000	0.000	0.000	0.000	0.000	80	558	4311	4430	0.310	Error	Error	2386	1925	0	0	2457	1973	0	0	0	0
3	21	15	""	"YOL047C"	14420	32940	110	152	152	40	54	56	15	97	96	0	498	487	120	163	170	45	98	97	0	0	0	0	0	0	0	0	0	0	0	0	0	0	0	0	0	0	0	0.293	0.302	0.307	0.305	1.622	0.270	0.769	0.000	0.000	0.000	0.000	0.000	0.000	0.000	0.000	0.000	0.000	0.000	0.000	0.000	0.000	80	596	433	422	-1.773	Error	Error	98	335	0	0	98	324	0	0	0	0
3	1	16	"APM4"	"YOL062C"	10440	33130	110	3998	4447	1605	97	120	192	100	100	0	5908	6716	2334	233	246	99	100	100	0	0	0	0	0	0	0	0	0	0	0	0	0	0	0	0	0	0	0	0.687	0.671	0.701	0.669	1.286	0.676	0.914	0.000	0.000	0.000	0.000	0.000	0.000	0.000	0.000	0.000	0.000	0.000	0.000	0.000	0.000	80	580	9576	10833	-0.541	Error	Error	3901	5675	0	0	4350	6483	0	0	0	0
3	2	16	""	"YOL079W"	10640	33130	100	857	766	293	116	121	40	93	91	0	1220	1123	450	264	275	80	88	88	0	0	0	0	0	0	0	0	0	0	0	0	0	0	0	0	0	0	0	0.775	0.757	0.716	0.679	2.125	0.725	0.874	0.000	0.000	0.000	0.000	0.000	0.000	0.000	0.000	0.000	0.000	0.000	0.000	0.000	0.000	80	512	1697	1509	-0.368	Error	Error	741	956	0	0	650	859	0	0	0	0
3	3	16	"HMI1"	"YOL095C"	10850	33130	110	755	745	160	107	131	151	100	97	0	1026	1003	277	253	291	308	96	67	0	0	0	0	0	0	0	0	0	0	0	0	0	0	0	0	0	0	0	0.838	0.851	0.854	0.867	1.317	0.787	0.864	0.000	0.000	0.000	0.000	0.000	0.000	0.000	0.000	0.000	0.000	0.000	0.000	0.000	0.000	80	554	1421	1388	-0.254	Error	Error	648	773	0	0	638	750	0	0	0	0
3	4	16	""	"YOL017W"	11030	33130	100	818	779	175	95	109	52	100	100	0	1350	1340	289	224	247	90	100	100	0	0	0	0	0	0	0	0	0	0	0	0	0	0	0	0	0	0	0	0.642	0.613	0.598	0.611	1.236	0.570	0.894	0.000	0.000	0.000	0.000	0.000	0.000	0.000	0.000	0.000	0.000	0.000	0.000	0.000	0.000	80	478	1849	1800	-0.639	Error	Error	723	1126	0	0	684	1116	0	0	0	0
3	5	16	"MSE1"	"YOL033W"	11230	33130	100	1734	1798	434	93	104	44	100	100	0	2126	2172	572	221	231	60	100	100	0	0	0	0	0	0	0	0	0	0	0	0	0	0	0	0	0	0	0	0.861	0.874	0.875	0.884	1.175	0.817	0.908	0.000	0.000	0.000	0.000	0.000	0.000	0.000	0.000	0.000	0.000	0.000	0.000	0.000	0.000	80	504	3546	3656	-0.215	Error	Error	1641	1905	0	0	1705	1951	0	0	0	0
3	6	16	"GSH2"	"YOL049W"	11440	33130	100	4384	4267	2104	91	101	40	100	98	0	6788	6216	3215	226	239	72	97	96	0	0	0	0	0	0	0	0	0	0	0	0	0	0	0	0	0	0	0	0.654	0.697	0.724	0.755	1.496	0.666	0.936	0.000	0.000	0.000	0.000	0.000	0.000	0.000	0.000	0.000	0.000	0.000	0.000	0.000	0.000	80	505	10855	10166	-0.612	Error	Error	4293	6562	0	0	4176	5990	0	0	0	0
3	7	16	"MET22"	"YOL064C"	11630	33130	110	3560	3714	996	106	154	318	100	100	0	4073	4321	1266	237	328	584	100	100	0	0	0	0	0	0	0	0	0	0	0	0	0	0	0	0	0	0	0	0.900	0.883	0.895	0.892	1.160	0.843	0.926	0.000	0.000	0.000	0.000	0.000	0.000	0.000	0.000	0.000	0.000	0.000	0.000	0.000	0.000	80	554	7290	7692	-0.151	Error	Error	3454	3836	0	0	3608	4084	0	0	0	0
3	8	16	"IRA2"	"YOL081W"	11840	33140	100	722	987	729	107	178	404	70	42	0	1221	1460	900	224	313	536	71	47	0	0	0	0	0	0	0	0	0	0	0	0	0	0	0	0	0	0	0	0.617	0.712	0.683	0.655	2.068	0.736	0.869	0.000	0.000	0.000	0.000	0.000	0.000	0.000	0.000	0.000	0.000	0.000	0.000	0.000	0.000	80	498	1612	2116	-0.697	Error	Error	615	997	0	0	880	1236	0	0	0	0
3	9	16	"WRS1"	"YOL097C"	12040	33140	110	7821	8318	1863	95	143	304	100	100	0	4331	4491	1125	229	260	140	100	100	0	0	0	0	0	0	0	0	0	0	0	0	0	0	0	0	0	0	0	1.883	1.929	2.003	1.943	1.224	1.955	0.922	0.000	0.000	0.000	0.000	0.000	0.000	0.000	0.000	0.000	0.000	0.000	0.000	0.000	0.000	80	509	11828	12485	0.913	Error	Error	7726	4102	0	0	8223	4262	0	0	0	0
3	10	16	""	"YOL019W"	12230	33130	110	1422	1502	454	81	94	75	100	100	0	2086	2309	783	209	240	193	100	100	0	0	0	0	0	0	0	0	0	0	0	0	0	0	0	0	0	0	0	0.714	0.677	0.677	0.686	1.275	0.615	0.896	0.000	0.000	0.000	0.000	0.000	0.000	0.000	0.000	0.000	0.000	0.000	0.000	0.000	0.000	80	548	3218	3521	-0.485	Error	Error	1341	1877	0	0	1421	2100	0	0	0	0
3	11	16	""	"YOL035C"	12420	33130	110	2084	1966	582	66	79	87	100	100	0	3749	3618	1159	185	227	283	100	100	0	0	0	0	0	0	0	0	0	0	0	0	0	0	0	0	0	0	0	0.566	0.553	0.559	0.563	1.199	0.517	0.928	0.000	0.000	0.000	0.000	0.000	0.000	0.000	0.000	0.000	0.000	0.000	0.000	0.000	0.000	80	559	5582	5333	-0.821	Error	Error	2018	3564	0	0	1900	3433	0	0	0	0
3	12	16	"GAL11"	"YOL051W"	12610	33140	90	4520	4386	974	69	150	421	100	100	0	4027	3998	1153	187	307	540	100	98	0	0	0	0	0	0	0	0	0	0	0	0	0	0	0	0	0	0	0	1.159	1.133	1.163	1.163	1.224	1.061	0.947	0.000	0.000	0.000	0.000	0.000	0.000	0.000	0.000	0.000	0.000	0.000	0.000	0.000	0.000	52	414	8291	8128	0.213	Error	Error	4451	3840	0	0	4317	3811	0	0	0	0
3	13	16	"RIB2"	"YOL066C"	12850	33140	110	935	980	279	65	76	77	100	100	0	1747	1794	571	183	205	321	100	97	0	0	0	0	0	0	0	0	0	0	0	0	0	0	0	0	0	0	0	0.556	0.568	0.573	0.581	1.256	0.542	0.924	0.000	0.000	0.000	0.000	0.000	0.000	0.000	0.000	0.000	0.000	0.000	0.000	0.000	0.000	80	555	2434	2526	-0.846	Error	Error	870	1564	0	0	915	1611	0	0	0	0
3	14	16	""	"YOL083W"	13020	33130	110	1911	2056	752	66	90	275	100	100	0	4064	4327	1587	190	248	455	100	98	0	0	0	0	0	0	0	0	0	0	0	0	0	0	0	0	0	0	0	0.476	0.481	0.463	0.487	1.288	0.455	0.928	0.000	0.000	0.000	0.000	0.000	0.000	0.000	0.000	0.000	0.000	0.000	0.000	0.000	0.000	80	533	5719	6127	-1.070	Error	Error	1845	3874	0	0	1990	4137	0	0	0	0
3	15	16	""	"YOL099C"	13220	33130	110	1385	1395	584	70	97	203	100	92	0	3816	3950	1889	193	281	568	96	86	0	0	0	0	0	0	0	0	0	0	0	0	0	0	0	0	0	0	0	0.363	0.353	0.355	0.382	1.415	0.319	0.920	0.000	0.000	0.000	0.000	0.000	0.000	0.000	0.000	0.000	0.000	0.000	0.000	0.000	0.000	80	576	4938	5082	-1.462	Error	Error	1315	3623	0	0	1325	3757	0	0	0	0
3	16	16	"DIS3"	"YOL021C"	13430	33130	110	2636	2698	734	74	85	64	100	100	0	1593	1696	499	202	238	296	100	96	0	0	0	0	0	0	0	0	0	0	0	0	0	0	0	0	0	0	0	1.842	1.756	1.787	1.779	1.247	1.706	0.911	0.000	0.000	0.000	0.000	0.000	0.000	0.000	0.000	0.000	0.000	0.000	0.000	0.000	0.000	80	556	3953	4118	0.881	Error	Error	2562	1391	0	0	2624	1494	0	0	0	0
3	17	16	""	"YOL037C"	13620	33140	100	684	610	194	82	92	42	96	92	0	978	882	328	225	242	84	87	87	0	0	0	0	0	0	0	0	0	0	0	0	0	0	0	0	0	0	0	0.799	0.804	0.762	0.865	1.723	0.707	0.857	0.000	0.000	0.000	0.000	0.000	0.000	0.000	0.000	0.000	0.000	0.000	0.000	0.000	0.000	80	496	1355	1185	-0.323	Error	Error	602	753	0	0	528	657	0	0	0	0
3	18	16	""	"YOL053C-A"	13820	33140	100	1815	1701	535	84	111	163	100	96	0	28179	25079	8810	242	260	99	100	100	0	0	0	0	0	0	0	0	0	0	0	0	0	0	0	0	0	0	0	0.062	0.065	0.067	0.068	1.403	0.062	0.917	0.000	0.000	0.000	0.000	0.000	0.000	0.000	0.000	0.000	0.000	0.000	0.000	0.000	0.000	80	503	29668	26454	-4.012	Error	Error	1731	27937	0	0	1617	24837	0	0	0	0
3	19	16	"HST1"	"YOL068C"	14030	33140	110	3404	3427	764	76	105	157	100	100	0	3533	3421	770	205	226	86	100	100	0	0	0	0	0	0	0	0	0	0	0	0	0	0	0	0	0	0	0	1.000	1.042	1.049	1.045	1.214	1.049	0.942	0.000	0.000	0.000	0.000	0.000	0.000	0.000	0.000	0.000	0.000	0.000	0.000	0.000	0.000	80	576	6656	6567	0.000	Error	Error	3328	3328	0	0	3351	3216	0	0	0	0
3	20	16	""	"YOL085C"	14230	33140	100	294	268	110	71	81	49	85	82	0	609	530	230	191	203	63	85	80	0	0	0	0	0	0	0	0	0	0	0	0	0	0	0	0	0	0	0	0.533	0.581	0.560	0.475	1.961	0.500	0.824	0.000	0.000	0.000	0.000	0.000	0.000	0.000	0.000	0.000	0.000	0.000	0.000	0.000	0.000	80	495	641	536	-0.906	Error	Error	223	418	0	0	197	339	0	0	0	0
3	21	16	""	"YOL101C"	14420	33150	90	453	416	187	68	72	31	88	88	0	752	704	335	182	200	89	84	82	0	0	0	0	0	0	0	0	0	0	0	0	0	0	0	0	0	0	0	0.675	0.667	0.657	0.618	1.701	0.600	0.841	0.000	0.000	0.000	0.000	0.000	0.000	0.000	0.000	0.000	0.000	0.000	0.000	0.000	0.000	52	408	955	870	-0.566	Error	Error	385	570	0	0	348	522	0	0	0	0
3	1	17	"KIN4"	"YOR233W"	10430	33320	110	1078	1051	182	88	96	38	100	100	0	1218	1250	275	218	248	116	100	100	0	0	0	0	0	0	0	0	0	0	0	0	0	0	0	0	0	0	0	0.990	0.933	0.970	0.949	1.233	0.889	0.893	0.000	0.000	0.000	0.000	0.000	0.000	0.000	0.000	0.000	0.000	0.000	0.000	0.000	0.000	80	580	1990	1995	-0.014	Error	Error	990	1000	0	0	963	1032	0	0	0	0
3	2	17	"APC5"	"YOR249C"	10630	33320	110	1058	1071	187	90	104	55	100	100	0	1690	1715	333	232	262	132	100	100	0	0	0	0	0	0	0	0	0	0	0	0	0	0	0	0	0	0	0	0.664	0.661	0.671	0.667	1.199	0.655	0.900	0.000	0.000	0.000	0.000	0.000	0.000	0.000	0.000	0.000	0.000	0.000	0.000	0.000	0.000	80	575	2426	2464	-0.591	Error	Error	968	1458	0	0	981	1483	0	0	0	0
3	3	17	"RBL2"	"YOR265W"	10840	33320	110	2563	2387	830	101	132	133	98	98	0	4745	4676	1632	254	323	350	97	95	0	0	0	0	0	0	0	0	0	0	0	0	0	0	0	0	0	0	0	0.548	0.517	0.538	0.531	1.334	0.506	0.934	0.000	0.000	0.000	0.000	0.000	0.000	0.000	0.000	0.000	0.000	0.000	0.000	0.000	0.000	80	582	6953	6708	-0.867	Error	Error	2462	4491	0	0	2286	4422	0	0	0	0
3	4	17	""	"YOR281C"	11040	33320	110	2750	2828	435	112	143	145	100	100	0	4084	4233	888	249	324	398	100	100	0	0	0	0	0	0	0	0	0	0	0	0	0	0	0	0	0	0	0	0.688	0.682	0.696	0.689	1.139	0.646	0.912	0.000	0.000	0.000	0.000	0.000	0.000	0.000	0.000	0.000	0.000	0.000	0.000	0.000	0.000	80	556	6473	6700	-0.540	Error	Error	2638	3835	0	0	2716	3984	0	0	0	0
3	5	17	"TIM18"	"YOR297C"	11230	33320	110	951	957	334	100	139	155	98	90	0	1623	1642	605	226	290	340	93	85	0	0	0	0	0	0	0	0	0	0	0	0	0	0	0	0	0	0	0	0.609	0.605	0.594	0.618	1.317	0.581	0.900	0.000	0.000	0.000	0.000	0.000	0.000	0.000	0.000	0.000	0.000	0.000	0.000	0.000	0.000	80	566	2248	2273	-0.715	Error	Error	851	1397	0	0	857	1416	0	0	0	0
3	6	17	"RPL20B"	"YOR312C"	11440	33330	110	11241	11115	3274	95	125	129	100	100	0	6243	6185	1918	225	267	229	100	100	0	0	0	0	0	0	0	0	0	0	0	0	0	0	0	0	0	0	0	1.852	1.849	1.810	1.876	1.268	1.833	0.930	0.000	0.000	0.000	0.000	0.000	0.000	0.000	0.000	0.000	0.000	0.000	0.000	0.000	0.000	80	553	17164	16980	0.889	Error	Error	11146	6018	0	0	11020	5960	0	0	0	0
3	7	17	"SNR17A"	"YOR235W"	11630	33330	110	612	611	100	98	121	114	100	100	0	748	731	144	229	264	236	96	62	0	0	0	0	0	0	0	0	0	0	0	0	0	0	0	0	0	0	0	0.990	1.022	1.013	1.035	1.349	0.945	0.813	0.000	0.000	0.000	0.000	0.000	0.000	0.000	0.000	0.000	0.000	0.000	0.000	0.000	0.000	80	556	1033	1015	-0.014	Error	Error	514	519	0	0	513	502	0	0	0	0
3	8	17	""	"YOR251C"	11840	33330	120	2262	2273	698	99	114	60	100	99	0	3641	3550	1242	229	257	112	99	97	0	0	0	0	0	0	0	0	0	0	0	0	0	0	0	0	0	0	0	0.634	0.655	0.649	0.691	1.416	0.611	0.920	0.000	0.000	0.000	0.000	0.000	0.000	0.000	0.000	0.000	0.000	0.000	0.000	0.000	0.000	120	598	5575	5495	-0.658	Error	Error	2163	3412	0	0	2174	3321	0	0	0	0
3	9	17	""	"YOR267C"	12040	33320	150	2712	2256	1412	99	131	227	84	78	0	1780	1630	795	235	271	160	86	82	0	0	0	0	0	0	0	0	0	0	0	0	0	0	0	0	0	0	0	1.691	1.546	1.626	1.367	2.090	1.654	0.852	0.000	0.000	0.000	0.000	0.000	0.000	0.000	0.000	0.000	0.000	0.000	0.000	0.000	0.000	156	787	4158	3552	0.758	Error	Error	2613	1545	0	0	2157	1395	0	0	0	0
3	10	17	""	"YOR283W"	12240	33330	110	1611	1687	425	89	111	88	100	100	0	3294	3269	1023	223	285	275	100	100	0	0	0	0	0	0	0	0	0	0	0	0	0	0	0	0	0	0	0	0.496	0.525	0.513	0.537	1.254	0.482	0.909	0.000	0.000	0.000	0.000	0.000	0.000	0.000	0.000	0.000	0.000	0.000	0.000	0.000	0.000	80	532	4593	4644	-1.013	Error	Error	1522	3071	0	0	1598	3046	0	0	0	0
3	11	17	"BUD7"	"YOR299W"	12430	33330	110	1751	1663	388	69	79	59	100	100	0	1419	1467	364	186	223	225	100	100	0	0	0	0	0	0	0	0	0	0	0	0	0	0	0	0	0	0	0	1.364	1.244	1.225	1.256	1.241	1.199	0.909	0.000	0.000	0.000	0.000	0.000	0.000	0.000	0.000	0.000	0.000	0.000	0.000	0.000	0.000	80	558	2915	2875	0.448	Error	Error	1682	1233	0	0	1594	1281	0	0	0	0
3	12	17	""	"YOR314W"	12620	33330	90	390	399	128	61	68	29	100	100	0	792	906	458	172	183	55	100	100	0	0	0	0	0	0	0	0	0	0	0	0	0	0	0	0	0	0	0	0.531	0.460	0.508	0.503	1.414	0.366	0.829	0.000	0.000	0.000	0.000	0.000	0.000	0.000	0.000	0.000	0.000	0.000	0.000	0.000	0.000	52	414	949	1072	-0.914	Error	Error	329	620	0	0	338	734	0	0	0	0
3	13	17	"HES1"	"YOR237W"	12830	33330	100	2484	2554	624	73	83	38	100	100	0	2581	2815	1164	185	197	58	100	100	0	0	0	0	0	0	0	0	0	0	0	0	0	0	0	0	0	0	0	1.006	0.943	1.009	0.976	1.274	0.842	0.819	0.000	0.000	0.000	0.000	0.000	0.000	0.000	0.000	0.000	0.000	0.000	0.000	0.000	0.000	80	521	4807	5111	0.009	Error	Error	2411	2396	0	0	2481	2630	0	0	0	0
3	14	17	""	"YOR253W"	13030	33330	110	7096	7052	2488	88	107	160	100	100	0	5794	5785	2152	202	239	315	100	98	0	0	0	0	0	0	0	0	0	0	0	0	0	0	0	0	0	0	0	1.253	1.247	1.274	1.283	1.298	1.250	0.928	0.000	0.000	0.000	0.000	0.000	0.000	0.000	0.000	0.000	0.000	0.000	0.000	0.000	0.000	80	558	12600	12547	0.326	Error	Error	7008	5592	0	0	6964	5583	0	0	0	0
3	15	17	"PAC1"	"YOR269W"	13220	33330	110	1372	1440	431	77	113	186	100	100	0	1174	1253	403	196	255	368	97	81	0	0	0	0	0	0	0	0	0	0	0	0	0	0	0	0	0	0	0	1.324	1.289	1.240	1.322	1.283	1.202	0.907	0.000	0.000	0.000	0.000	0.000	0.000	0.000	0.000	0.000	0.000	0.000	0.000	0.000	0.000	80	568	2273	2420	0.405	Error	Error	1295	978	0	0	1363	1057	0	0	0	0
[truncated: 1,847,656 more chars]
