# Supplementary material for: Genome-Wide Mapping of the Cohesin Complex in the Yeast Saccharomyces cerevisiae
Source: PLoS Biol. 2004 Jul 27;2(9):e259. doi: 10.1371/journal.pbio.0020259 (PMC490026; doi:10.1371/journal.pbio.0020259)
Supplement: Dataset S57 — Cy3 = polyA+ RNA nocodazole arrest glucose Mcd1-18Myc in W303; Cy5 = polyA+ reference RNA. (2.2 MB XLS). [file pbio.0020259.sd057.xls]

ATF	1.0
27	82    
"Type=GenePix Results 2"
"DateTime=2002/10/30 09:41:59"
"Settings=L:\cohesin followup\expression\ya1s4p2_0115.gps"
"GalFile=L:\arraying&printing\YA1S4P2.gal"
"PixelSize=10"
"Wavelengths=635	532"
"ImageFiles=L:\cohesin followup\expression\ya1s4p2_0115_635.tif 0	L:\cohesin followup\expression\ya1s4p2_0115_532.tif 0"
"NormalizationMethod=None"
"NormalizationFactors=1	1"
"JpegImage=L:\cohesin followup\expression\ya1s4p2_0115.jpg"
"RatioFormulations=W1/W2 (635/532)"
"Barcode="
"BackgroundSubtraction=LocalFeature"
"ImageOrigin=600, 28600"
"JpegOrigin=1020, 29450"
"Creator=GenePix Pro 4.0.1.9"
"Scanner=GenePix 4000B [87097]"
"FocusPosition=0"
"Temperature=28.65"
"LinesAveraged=1"
"Comment=Cy5refCy31827glu090902"
"PMTGain=490	490"
"ScanPower=100	100"
"LaserPower=3.35	3.72"
"LaserOnTime=16937	16949"
"ScanRegion=60,2860,2028,4736"
"Supplier="
"Block"	"Column"	"Row"	"Name"	"ID"	"X"	"Y"	"Dia."	"F635 Median"	"F635 Mean"	"F635 SD"	"B635 Median"	"B635 Mean"	"B635 SD"	"% > B635+1SD"	"% > B635+2SD"	"F635 % Sat."	"F532 Median"	"F532 Mean"	"F532 SD"	"B532 Median"	"B532 Mean"	"B532 SD"	"% > B532+1SD"	"% > B532+2SD"	"F532 % Sat."	"F3 Median"	"F3 Mean"	"F3 SD"	"B3 Median"	"B3 Mean"	"B3 SD"	"% > B3+1SD"	"% > B3+2SD"	"F3 % Sat."	"F4 Median"	"F4 Mean"	"F4 SD"	"B4 Median"	"B4 Mean"	"B4 SD"	"% > B4+1SD"	"% > B4+2SD"	"F4 % Sat."	"Ratio of Medians (635/532)"	"Ratio of Means (635/532)"	"Median of Ratios (635/532)"	"Mean of Ratios (635/532)"	"Ratios SD (635/532)"	"Rgn Ratio (635/532)"	"Rgn R� (635/532)"	"Ratio of Medians (Ratio/2)"	"Ratio of Means (Ratio/2)"	"Median of Ratios (Ratio/2)"	"Mean of Ratios (Ratio/2)"	"Ratios SD (Ratio/2)"	"Rgn Ratio (Ratio/2)"	"Rgn R� (Ratio/2)"	"Ratio of Medians (Ratio/3)"	"Ratio of Means (Ratio/3)"	"Median of Ratios (Ratio/3)"	"Mean of Ratios (Ratio/3)"	"Ratios SD (Ratio/3)"	"Rgn Ratio (Ratio/3)"	"Rgn R� (Ratio/3)"	"F Pixels"	"B Pixels"	"Sum of Medians"	"Sum of Means"	"Log Ratio (635/532)"	"Log Ratio (Ratio/2)"	"Log Ratio (Ratio/3)"	"F635 Median - B635"	"F532 Median - B532"	"F3 Median - B3"	"F4 Median - B4"	"F635 Mean - B635"	"F532 Mean - B532"	"F3 Mean - B3"	"F4 Mean - B4"	"Flags"	"Normalize"
1	1	1	""	"YBL081W"	1460	29750	90	2407	2365	783	45	47	10	100	100	0	989	1021	401	137	139	21	100	100	0	0	0	0	0	0	0	0	0	0	0	0	0	0	0	0	0	0	0	2.772	2.624	2.661	2.818	1.381	2.618	0.913	0.000	0.000	0.000	0.000	0.000	0.000	0.000	0.000	0.000	0.000	0.000	0.000	0.000	0.000	52	406	3214	3204	1.471	Error	Error	2362	852	0	0	2320	884	0	0	0	0
1	2	1	"BRN1"	"YBL097W"	1640	29750	90	767	748	201	46	46	10	100	100	0	816	816	251	138	140	21	98	98	0	0	0	0	0	0	0	0	0	0	0	0	0	0	0	0	0	0	0	1.063	1.035	1.096	1.158	1.840	0.992	0.911	0.000	0.000	0.000	0.000	0.000	0.000	0.000	0.000	0.000	0.000	0.000	0.000	0.000	0.000	52	406	1399	1380	0.089	Error	Error	721	678	0	0	702	678	0	0	0	0
1	3	1	""	"YBL112C"	1870	29750	90	3426	3306	1132	46	47	10	100	100	0	4572	4396	1523	143	147	30	98	98	0	0	0	0	0	0	0	0	0	0	0	0	0	0	0	0	0	0	0	0.763	0.767	0.775	0.784	1.365	0.739	0.935	0.000	0.000	0.000	0.000	0.000	0.000	0.000	0.000	0.000	0.000	0.000	0.000	0.000	0.000	52	412	7809	7513	-0.390	Error	Error	3380	4429	0	0	3260	4253	0	0	0	0
1	4	1	""	"YBR013C"	2070	29750	90	550	546	102	47	47	9	100	100	0	407	389	87	144	147	27	96	94	0	0	0	0	0	0	0	0	0	0	0	0	0	0	0	0	0	0	0	1.913	2.037	1.997	2.009	1.463	2.147	0.741	0.000	0.000	0.000	0.000	0.000	0.000	0.000	0.000	0.000	0.000	0.000	0.000	0.000	0.000	52	412	766	744	0.935	Error	Error	503	263	0	0	499	245	0	0	0	0
1	5	1	"CDS1"	"YBR029C"	2270	29760	90	524	498	176	45	46	9	100	100	0	495	499	189	136	139	21	96	92	0	0	0	0	0	0	0	0	0	0	0	0	0	0	0	0	0	0	0	1.334	1.248	1.275	1.355	1.601	1.199	0.848	0.000	0.000	0.000	0.000	0.000	0.000	0.000	0.000	0.000	0.000	0.000	0.000	0.000	0.000	52	414	838	816	0.416	Error	Error	479	359	0	0	453	363	0	0	0	0
1	6	1	"GIP1"	"YBR045C"	2450	29750	90	316	304	80	47	48	10	100	100	0	471	477	133	139	140	20	96	96	0	0	0	0	0	0	0	0	0	0	0	0	0	0	0	0	0	0	0	0.810	0.760	0.799	0.808	1.677	0.714	0.859	0.000	0.000	0.000	0.000	0.000	0.000	0.000	0.000	0.000	0.000	0.000	0.000	0.000	0.000	52	406	601	595	-0.304	Error	Error	269	332	0	0	257	338	0	0	0	0
1	7	1	""	"YBL083C"	2670	29760	90	553	563	132	47	47	10	100	100	0	702	691	201	137	139	22	100	100	0	0	0	0	0	0	0	0	0	0	0	0	0	0	0	0	0	0	0	0.896	0.931	0.955	0.968	1.291	0.881	0.918	0.000	0.000	0.000	0.000	0.000	0.000	0.000	0.000	0.000	0.000	0.000	0.000	0.000	0.000	52	420	1071	1070	-0.159	Error	Error	506	565	0	0	516	554	0	0	0	0
1	8	1	"ATP1"	"YBL099W"	2860	29760	80	2814	2503	857	47	47	9	100	100	0	2298	1980	775	139	140	21	100	100	0	0	0	0	0	0	0	0	0	0	0	0	0	0	0	0	0	0	0	1.282	1.334	1.325	1.397	1.408	1.245	0.931	0.000	0.000	0.000	0.000	0.000	0.000	0.000	0.000	0.000	0.000	0.000	0.000	0.000	0.000	52	340	4926	4297	0.358	Error	Error	2767	2159	0	0	2456	1841	0	0	0	0
1	9	1	"NTH2"	"YBR001C"	3070	29760	80	297	293	82	47	47	9	100	100	0	1797	1767	654	141	142	22	96	96	0	0	0	0	0	0	0	0	0	0	0	0	0	0	0	0	0	0	0	0.151	0.151	0.153	0.153	1.445	0.137	0.879	0.000	0.000	0.000	0.000	0.000	0.000	0.000	0.000	0.000	0.000	0.000	0.000	0.000	0.000	52	340	1906	1872	-2.728	Error	Error	250	1656	0	0	246	1626	0	0	0	0
1	10	1	"MNN2"	"YBR015C"	3260	29760	100	5398	4679	1979	47	49	10	100	100	0	3656	3156	1277	142	162	412	93	88	0	0	0	0	0	0	0	0	0	0	0	0	0	0	0	0	0	0	0	1.523	1.537	1.560	1.580	1.378	1.539	0.940	0.000	0.000	0.000	0.000	0.000	0.000	0.000	0.000	0.000	0.000	0.000	0.000	0.000	0.000	80	540	8865	7646	0.607	Error	Error	5351	3514	0	0	4632	3014	0	0	0	0
1	11	1	"RPL4A"	"YBR031W"	3470	29760	90	31080	28227	9052	53	55	16	100	100	0	5850	5296	1713	145	170	470	96	96	0	0	0	0	0	0	0	0	0	0	0	0	0	0	0	0	0	0	0	5.439	5.470	5.579	5.764	1.470	5.467	0.888	0.000	0.000	0.000	0.000	0.000	0.000	0.000	0.000	0.000	0.000	0.000	0.000	0.000	0.000	52	415	36732	33325	2.443	Error	Error	31027	5705	0	0	28174	5151	0	0	0	0
1	12	1	""	"YBR047W"	3680	29760	90	1056	1012	277	54	56	15	100	100	0	2260	2269	806	148	150	28	100	100	0	0	0	0	0	0	0	0	0	0	0	0	0	0	0	0	0	0	0	0.474	0.452	0.460	0.463	1.286	0.418	0.922	0.000	0.000	0.000	0.000	0.000	0.000	0.000	0.000	0.000	0.000	0.000	0.000	0.000	0.000	52	412	3114	3079	-1.076	Error	Error	1002	2112	0	0	958	2121	0	0	0	0
1	13	1	"BOI1"	"YBL085W"	3880	29760	90	259	311	182	53	55	12	100	100	0	427	509	298	145	148	26	100	100	0	0	0	0	0	0	0	0	0	0	0	0	0	0	0	0	0	0	0	0.730	0.709	0.709	0.742	1.453	0.645	0.854	0.000	0.000	0.000	0.000	0.000	0.000	0.000	0.000	0.000	0.000	0.000	0.000	0.000	0.000	52	412	488	622	-0.453	Error	Error	206	282	0	0	258	364	0	0	0	0
1	14	1	"ECM21"	"YBL101C"	4080	29760	90	734	708	267	60	62	20	98	98	0	811	792	290	157	158	25	92	92	0	0	0	0	0	0	0	0	0	0	0	0	0	0	0	0	0	0	0	1.031	1.020	1.033	0.943	1.857	1.009	0.909	0.000	0.000	0.000	0.000	0.000	0.000	0.000	0.000	0.000	0.000	0.000	0.000	0.000	0.000	52	398	1328	1283	0.043	Error	Error	674	654	0	0	648	635	0	0	0	0
1	15	1	"COQ1"	"YBR003W"	4250	29760	90	3942	3918	1153	56	58	17	100	100	0	3863	3721	1152	155	156	26	100	100	0	0	0	0	0	0	0	0	0	0	0	0	0	0	0	0	0	0	0	1.048	1.083	1.060	1.102	1.255	1.067	0.941	0.000	0.000	0.000	0.000	0.000	0.000	0.000	0.000	0.000	0.000	0.000	0.000	0.000	0.000	52	398	7594	7428	0.068	Error	Error	3886	3708	0	0	3862	3566	0	0	0	0
1	16	1	"KAP104"	"YBR017C"	4490	29760	90	2570	2343	928	52	65	83	98	96	0	1628	1424	537	154	157	38	92	92	0	0	0	0	0	0	0	0	0	0	0	0	0	0	0	0	0	0	0	1.708	1.804	1.818	1.787	1.293	1.791	0.933	0.000	0.000	0.000	0.000	0.000	0.000	0.000	0.000	0.000	0.000	0.000	0.000	0.000	0.000	52	412	3992	3561	0.773	Error	Error	2518	1474	0	0	2291	1270	0	0	0	0
1	17	1	""	"YBR033W"	4680	29760	90	5846	5791	1623	54	68	161	100	100	0	5518	5440	1592	155	157	27	100	100	0	0	0	0	0	0	0	0	0	0	0	0	0	0	0	0	0	0	0	1.080	1.086	1.087	1.091	1.354	1.077	0.908	0.000	0.000	0.000	0.000	0.000	0.000	0.000	0.000	0.000	0.000	0.000	0.000	0.000	0.000	52	412	11155	11022	0.111	Error	Error	5792	5363	0	0	5737	5285	0	0	0	0
1	18	1	"REB1"	"YBR049C"	4870	29770	80	1245	1198	361	57	58	14	100	98	0	1070	1047	367	159	161	25	94	94	0	0	0	0	0	0	0	0	0	0	0	0	0	0	0	0	0	0	0	1.304	1.285	1.285	1.318	1.386	1.206	0.904	0.000	0.000	0.000	0.000	0.000	0.000	0.000	0.000	0.000	0.000	0.000	0.000	0.000	0.000	52	340	2099	2029	0.383	Error	Error	1188	911	0	0	1141	888	0	0	0	0
1	19	1	"RPL23A"	"YBL087C"	5080	29770	100	36684	32572	10629	66	69	31	100	100	0	4169	3781	1088	163	168	46	98	98	0	0	0	0	0	0	0	0	0	0	0	0	0	0	0	0	0	0	0	9.141	8.985	9.150	8.889	1.292	9.391	0.933	0.000	0.000	0.000	0.000	0.000	0.000	0.000	0.000	0.000	0.000	0.000	0.000	0.000	0.000	80	533	40624	36124	3.192	Error	Error	36618	4006	0	0	32506	3618	0	0	0	0
1	20	1	""	"YBL101W-B"	5260	29770	90	1529	1367	424	65	69	34	98	98	0	8321	7493	2941	162	225	525	98	94	0	0	0	0	0	0	0	0	0	0	0	0	0	0	0	0	0	0	0	0.179	0.178	0.168	0.189	1.447	0.158	0.923	0.000	0.000	0.000	0.000	0.000	0.000	0.000	0.000	0.000	0.000	0.000	0.000	0.000	0.000	52	406	9623	8633	-2.478	Error	Error	1464	8159	0	0	1302	7331	0	0	0	0
1	21	1	""	"YBR005W"	5470	29770	90	1889	1775	464	60	62	14	100	100	0	4841	4643	1385	161	163	24	98	98	0	0	0	0	0	0	0	0	0	0	0	0	0	0	0	0	0	0	0	0.391	0.383	0.376	0.418	1.841	0.356	0.927	0.000	0.000	0.000	0.000	0.000	0.000	0.000	0.000	0.000	0.000	0.000	0.000	0.000	0.000	52	420	6509	6197	-1.355	Error	Error	1829	4680	0	0	1715	4482	0	0	0	0
1	1	2	"GAL10"	"YBR019C"	1450	29950	90	630	648	217	45	46	8	100	100	0	1020	1045	306	140	142	22	100	100	0	0	0	0	0	0	0	0	0	0	0	0	0	0	0	0	0	0	0	0.665	0.666	0.649	0.652	1.401	0.652	0.921	0.000	0.000	0.000	0.000	0.000	0.000	0.000	0.000	0.000	0.000	0.000	0.000	0.000	0.000	52	412	1465	1508	-0.589	Error	Error	585	880	0	0	603	905	0	0	0	0
1	2	2	"PDX3"	"YBR035C"	1670	29950	90	9476	8828	2174	45	48	19	100	100	0	16093	15497	3943	144	146	24	100	100	0	0	0	0	0	0	0	0	0	0	0	0	0	0	0	0	0	0	0	0.591	0.572	0.579	0.578	1.207	0.549	0.938	0.000	0.000	0.000	0.000	0.000	0.000	0.000	0.000	0.000	0.000	0.000	0.000	0.000	0.000	52	420	25380	24136	-0.758	Error	Error	9431	15949	0	0	8783	15353	0	0	0	0
1	3	2	""	"YBR051W"	1870	29960	100	691	666	199	45	46	10	100	100	0	742	694	224	145	146	23	97	96	0	0	0	0	0	0	0	0	0	0	0	0	0	0	0	0	0	0	0	1.082	1.131	1.125	1.259	1.716	1.077	0.922	0.000	0.000	0.000	0.000	0.000	0.000	0.000	0.000	0.000	0.000	0.000	0.000	0.000	0.000	80	536	1243	1170	0.114	Error	Error	646	597	0	0	621	549	0	0	0	0
1	4	2	""	"YCL045C"	2070	29950	90	167	172	68	47	48	10	100	100	0	301	335	135	141	143	21	98	98	0	0	0	0	0	0	0	0	0	0	0	0	0	0	0	0	0	0	0	0.750	0.644	0.645	0.669	1.566	0.546	0.778	0.000	0.000	0.000	0.000	0.000	0.000	0.000	0.000	0.000	0.000	0.000	0.000	0.000	0.000	52	420	280	319	-0.415	Error	Error	120	160	0	0	125	194	0	0	0	0
1	5	2	""	"YCL061C"	2260	29950	90	223	211	58	46	47	10	98	98	0	391	362	101	143	143	20	94	92	0	0	0	0	0	0	0	0	0	0	0	0	0	0	0	0	0	0	0	0.714	0.753	0.727	0.769	1.553	0.677	0.836	0.000	0.000	0.000	0.000	0.000	0.000	0.000	0.000	0.000	0.000	0.000	0.000	0.000	0.000	52	420	425	384	-0.487	Error	Error	177	248	0	0	165	219	0	0	0	0
1	6	2	""	"YCLX04W"	2460	29960	90	832	785	231	45	56	80	98	98	0	797	733	216	142	155	89	96	94	0	0	0	0	0	0	0	0	0	0	0	0	0	0	0	0	0	0	0	1.202	1.252	1.238	1.260	1.308	1.217	0.917	0.000	0.000	0.000	0.000	0.000	0.000	0.000	0.000	0.000	0.000	0.000	0.000	0.000	0.000	52	420	1442	1331	0.265	Error	Error	787	655	0	0	740	591	0	0	0	0
1	7	2	"SAT4"	"YCR008W"	2670	29960	80	295	310	99	46	47	9	100	100	0	355	419	199	142	143	21	100	100	0	0	0	0	0	0	0	0	0	0	0	0	0	0	0	0	0	0	0	1.169	0.953	1.046	1.063	1.432	0.776	0.807	0.000	0.000	0.000	0.000	0.000	0.000	0.000	0.000	0.000	0.000	0.000	0.000	0.000	0.000	52	340	462	541	0.225	Error	Error	249	213	0	0	264	277	0	0	0	0
1	8	2	""	"YCR023C"	2870	29960	90	1808	1808	642	46	47	10	100	100	0	1748	1776	596	143	145	28	100	100	0	0	0	0	0	0	0	0	0	0	0	0	0	0	0	0	0	0	0	1.098	1.079	1.093	1.082	1.246	1.050	0.932	0.000	0.000	0.000	0.000	0.000	0.000	0.000	0.000	0.000	0.000	0.000	0.000	0.000	0.000	52	420	3367	3395	0.135	Error	Error	1762	1605	0	0	1762	1633	0	0	0	0
1	9	2	"PHO87"	"YCR037C"	3070	29960	90	2355	2425	720	46	47	10	100	100	0	2461	2469	732	147	147	22	100	100	0	0	0	0	0	0	0	0	0	0	0	0	0	0	0	0	0	0	0	0.998	1.025	1.020	1.043	1.232	0.990	0.932	0.000	0.000	0.000	0.000	0.000	0.000	0.000	0.000	0.000	0.000	0.000	0.000	0.000	0.000	52	414	4623	4701	-0.003	Error	Error	2309	2314	0	0	2379	2322	0	0	0	0
1	10	2	""	"YCL047C"	3250	29960	90	592	586	108	49	49	10	100	100	0	831	860	228	146	148	22	100	100	0	0	0	0	0	0	0	0	0	0	0	0	0	0	0	0	0	0	0	0.793	0.752	0.769	0.772	1.328	0.713	0.889	0.000	0.000	0.000	0.000	0.000	0.000	0.000	0.000	0.000	0.000	0.000	0.000	0.000	0.000	52	414	1228	1251	-0.335	Error	Error	543	685	0	0	537	714	0	0	0	0
1	11	2	""	"YCL063W"	3470	29960	90	1112	1128	210	58	61	27	100	100	0	880	833	206	150	155	37	100	100	0	0	0	0	0	0	0	0	0	0	0	0	0	0	0	0	0	0	0	1.444	1.567	1.546	1.642	1.346	1.610	0.907	0.000	0.000	0.000	0.000	0.000	0.000	0.000	0.000	0.000	0.000	0.000	0.000	0.000	0.000	52	420	1784	1753	0.530	Error	Error	1054	730	0	0	1070	683	0	0	0	0
1	12	2	""	"YCLX06C"	3670	29970	100	3920	3401	1276	60	62	24	100	100	0	3219	2797	1100	151	155	38	97	97	0	0	0	0	0	0	0	0	0	0	0	0	0	0	0	0	0	0	0	1.258	1.263	1.276	1.346	1.624	1.213	0.944	0.000	0.000	0.000	0.000	0.000	0.000	0.000	0.000	0.000	0.000	0.000	0.000	0.000	0.000	80	534	6928	5987	0.331	Error	Error	3860	3068	0	0	3341	2646	0	0	0	0
1	13	2	""	"YCR010C"	3870	29960	90	4141	3975	1485	59	61	15	100	100	0	893	866	230	152	154	26	100	100	0	0	0	0	0	0	0	0	0	0	0	0	0	0	0	0	0	0	0	5.509	5.485	5.728	5.342	1.385	5.692	0.897	0.000	0.000	0.000	0.000	0.000	0.000	0.000	0.000	0.000	0.000	0.000	0.000	0.000	0.000	52	407	4823	4630	2.462	Error	Error	4082	741	0	0	3916	714	0	0	0	0
1	14	2	"PMP1"	"YCR024C-A"	4050	29970	100	40914	35939	10911	64	66	15	100	100	0	25314	21718	7742	158	161	26	100	100	0	0	0	0	0	0	0	0	0	0	0	0	0	0	0	0	0	0	0	1.624	1.664	1.648	1.766	1.497	1.622	0.947	0.000	0.000	0.000	0.000	0.000	0.000	0.000	0.000	0.000	0.000	0.000	0.000	0.000	0.000	80	526	66006	57435	0.699	Error	Error	40850	25156	0	0	35875	21560	0	0	0	0
1	15	2	"MATALPHA2"	"YCR039C"	4270	29970	100	4018	3496	1229	57	58	13	100	100	0	7453	6497	2282	160	162	24	100	100	0	0	0	0	0	0	0	0	0	0	0	0	0	0	0	0	0	0	0	0.543	0.543	0.545	0.554	1.369	0.537	0.938	0.000	0.000	0.000	0.000	0.000	0.000	0.000	0.000	0.000	0.000	0.000	0.000	0.000	0.000	80	548	11254	9776	-0.881	Error	Error	3961	7293	0	0	3439	6337	0	0	0	0
1	16	2	""	"YCL049C"	4470	29970	80	409	428	150	53	53	11	100	100	0	633	655	217	154	157	24	100	100	0	0	0	0	0	0	0	0	0	0	0	0	0	0	0	0	0	0	0	0.743	0.749	0.739	0.757	1.365	0.714	0.837	0.000	0.000	0.000	0.000	0.000	0.000	0.000	0.000	0.000	0.000	0.000	0.000	0.000	0.000	52	340	835	876	-0.428	Error	Error	356	479	0	0	375	501	0	0	0	0
1	17	2	""	"YCL065W"	4670	29970	90	2167	2009	645	53	58	35	100	100	0	1589	1488	385	155	162	69	100	100	0	0	0	0	0	0	0	0	0	0	0	0	0	0	0	0	0	0	0	1.474	1.467	1.473	1.445	1.244	1.466	0.922	0.000	0.000	0.000	0.000	0.000	0.000	0.000	0.000	0.000	0.000	0.000	0.000	0.000	0.000	52	406	3548	3289	0.560	Error	Error	2114	1434	0	0	1956	1333	0	0	0	0
1	18	2	""	"YCLX08C"	4840	29970	90	2507	2417	640	60	75	97	100	100	0	1844	1713	553	160	191	184	98	96	0	0	0	0	0	0	0	0	0	0	0	0	0	0	0	0	0	0	0	1.453	1.518	1.486	1.626	1.529	1.458	0.905	0.000	0.000	0.000	0.000	0.000	0.000	0.000	0.000	0.000	0.000	0.000	0.000	0.000	0.000	52	406	4131	3910	0.539	Error	Error	2447	1684	0	0	2357	1553	0	0	0	0
1	19	2	"PGK1"	"YCR012W"	5060	29970	90	20291	18122	5934	68	73	36	100	100	0	32737	28894	9565	174	180	63	100	100	0	0	0	0	0	0	0	0	0	0	0	0	0	0	0	0	0	0	0	0.621	0.629	0.634	0.641	1.350	0.603	0.937	0.000	0.000	0.000	0.000	0.000	0.000	0.000	0.000	0.000	0.000	0.000	0.000	0.000	0.000	52	420	52786	46774	-0.687	Error	Error	20223	32563	0	0	18054	28720	0	0	0	0
1	20	2	""	"YCR026C"	5270	29970	90	826	877	345	65	67	15	100	100	0	1067	1171	476	164	168	29	98	98	0	0	0	0	0	0	0	0	0	0	0	0	0	0	0	0	0	0	0	0.843	0.806	0.778	0.807	1.281	0.739	0.923	0.000	0.000	0.000	0.000	0.000	0.000	0.000	0.000	0.000	0.000	0.000	0.000	0.000	0.000	52	420	1664	1819	-0.247	Error	Error	761	903	0	0	812	1007	0	0	0	0
1	21	2	""	"YCR041W"	5470	29980	100	3474	3211	1009	68	71	18	100	100	0	3227	3036	1043	169	173	32	100	100	0	0	0	0	0	0	0	0	0	0	0	0	0	0	0	0	0	0	0	1.114	1.096	1.100	1.143	1.357	1.067	0.935	0.000	0.000	0.000	0.000	0.000	0.000	0.000	0.000	0.000	0.000	0.000	0.000	0.000	0.000	80	540	6464	6010	0.155	Error	Error	3406	3058	0	0	3143	2867	0	0	0	0
1	1	3	"LRE1"	"YCL051W"	1430	30150	90	213	224	92	44	45	8	100	98	0	377	391	184	143	145	23	94	94	0	0	0	0	0	0	0	0	0	0	0	0	0	0	0	0	0	0	0	0.722	0.726	0.730	0.774	1.653	0.617	0.856	0.000	0.000	0.000	0.000	0.000	0.000	0.000	0.000	0.000	0.000	0.000	0.000	0.000	0.000	52	384	403	428	-0.469	Error	Error	169	234	0	0	180	248	0	0	0	0
1	2	3	"HMLALPHA2"	"YCL067C"	1670	30160	100	5473	5201	1822	45	45	8	100	100	0	13089	11843	4299	144	145	20	100	100	0	0	0	0	0	0	0	0	0	0	0	0	0	0	0	0	0	0	0	0.419	0.441	0.456	0.459	1.425	0.430	0.931	0.000	0.000	0.000	0.000	0.000	0.000	0.000	0.000	0.000	0.000	0.000	0.000	0.000	0.000	80	524	18373	16855	-1.254	Error	Error	5428	12945	0	0	5156	11699	0	0	0	0
1	3	3	""	"YCLX10C"	1850	30160	100	5183	4903	1366	46	46	10	100	100	0	2305	2184	683	146	147	20	100	100	0	0	0	0	0	0	0	0	0	0	0	0	0	0	0	0	0	0	0	2.379	2.383	2.385	2.555	1.519	2.370	0.947	0.000	0.000	0.000	0.000	0.000	0.000	0.000	0.000	0.000	0.000	0.000	0.000	0.000	0.000	80	511	7296	6895	1.251	Error	Error	5137	2159	0	0	4857	2038	0	0	0	0
1	4	3	"POL4"	"YCR014C"	2060	30160	90	1559	1564	300	48	49	10	100	100	0	2323	2351	480	143	145	21	100	100	0	0	0	0	0	0	0	0	0	0	0	0	0	0	0	0	0	0	0	0.693	0.687	0.686	0.692	1.206	0.675	0.937	0.000	0.000	0.000	0.000	0.000	0.000	0.000	0.000	0.000	0.000	0.000	0.000	0.000	0.000	52	420	3691	3724	-0.529	Error	Error	1511	2180	0	0	1516	2208	0	0	0	0
1	5	3	"FEN2"	"YCR028C"	2260	30160	90	2270	2349	486	48	52	31	100	100	0	1442	1491	461	145	152	65	100	100	0	0	0	0	0	0	0	0	0	0	0	0	0	0	0	0	0	0	0	1.713	1.710	1.685	1.800	1.313	1.615	0.922	0.000	0.000	0.000	0.000	0.000	0.000	0.000	0.000	0.000	0.000	0.000	0.000	0.000	0.000	52	414	3519	3647	0.777	Error	Error	2222	1297	0	0	2301	1346	0	0	0	0
1	6	3	""	"YCR043C"	2440	30160	90	3267	3263	463	48	53	32	100	100	0	3447	3342	719	146	154	65	100	100	0	0	0	0	0	0	0	0	0	0	0	0	0	0	0	0	0	0	0	0.975	1.006	0.969	1.026	1.173	0.964	0.931	0.000	0.000	0.000	0.000	0.000	0.000	0.000	0.000	0.000	0.000	0.000	0.000	0.000	0.000	52	414	6520	6411	-0.036	Error	Error	3219	3301	0	0	3215	3196	0	0	0	0
1	7	3	"SHR3"	"YDL212W"	2640	30160	90	6677	6115	2315	48	55	54	100	100	0	3465	2963	1355	145	155	86	98	98	0	0	0	0	0	0	0	0	0	0	0	0	0	0	0	0	0	0	0	1.997	2.153	2.114	2.309	1.607	1.996	0.935	0.000	0.000	0.000	0.000	0.000	0.000	0.000	0.000	0.000	0.000	0.000	0.000	0.000	0.000	52	420	9949	8885	0.998	Error	Error	6629	3320	0	0	6067	2818	0	0	0	0
1	8	3	""	"YDL228C"	2840	30160	90	15883	15010	6508	48	56	60	100	100	0	1982	1886	798	145	148	35	98	98	0	0	0	0	0	0	0	0	0	0	0	0	0	0	0	0	0	0	0	8.620	8.594	8.505	8.943	1.570	8.500	0.944	0.000	0.000	0.000	0.000	0.000	0.000	0.000	0.000	0.000	0.000	0.000	0.000	0.000	0.000	52	420	17672	16703	3.108	Error	Error	15835	1837	0	0	14962	1741	0	0	0	0
1	9	3	"THI13"	"YDL244W"	3070	30160	90	529	472	176	48	50	11	100	100	0	1047	1007	458	148	150	23	96	96	0	0	0	0	0	0	0	0	0	0	0	0	0	0	0	0	0	0	0	0.535	0.494	0.471	0.591	2.041	0.431	0.897	0.000	0.000	0.000	0.000	0.000	0.000	0.000	0.000	0.000	0.000	0.000	0.000	0.000	0.000	52	420	1380	1283	-0.902	Error	Error	481	899	0	0	424	859	0	0	0	0
1	10	3	"RPL4B"	"YDR012W"	3260	30160	90	11964	11321	4453	52	59	83	100	100	0	2510	2313	849	150	152	23	96	96	0	0	0	0	0	0	0	0	0	0	0	0	0	0	0	0	0	0	0	5.047	5.210	5.285	5.168	1.307	5.377	0.936	0.000	0.000	0.000	0.000	0.000	0.000	0.000	0.000	0.000	0.000	0.000	0.000	0.000	0.000	52	420	14272	13432	2.336	Error	Error	11912	2360	0	0	11269	2163	0	0	0	0
1	11	3	"REG1"	"YDR028C"	3470	30160	90	631	612	226	57	58	11	100	100	0	630	646	232	153	154	23	96	94	0	0	0	0	0	0	0	0	0	0	0	0	0	0	0	0	0	0	0	1.203	1.126	1.118	1.102	1.799	1.161	0.857	0.000	0.000	0.000	0.000	0.000	0.000	0.000	0.000	0.000	0.000	0.000	0.000	0.000	0.000	52	420	1051	1048	0.267	Error	Error	574	477	0	0	555	493	0	0	0	0
1	12	3	"HEM13"	"YDR044W"	3670	30160	90	2429	2222	996	58	59	12	100	100	0	457	450	160	152	152	22	92	92	0	0	0	0	0	0	0	0	0	0	0	0	0	0	0	0	0	0	0	7.774	7.262	7.033	7.520	1.536	6.981	0.911	0.000	0.000	0.000	0.000	0.000	0.000	0.000	0.000	0.000	0.000	0.000	0.000	0.000	0.000	52	414	2676	2462	2.959	Error	Error	2371	305	0	0	2164	298	0	0	0	0
1	13	3	""	"YDL214C"	3860	30170	80	248	269	101	60	62	15	100	100	0	389	415	157	149	153	24	98	98	0	0	0	0	0	0	0	0	0	0	0	0	0	0	0	0	0	0	0	0.783	0.786	0.773	0.784	1.581	0.732	0.766	0.000	0.000	0.000	0.000	0.000	0.000	0.000	0.000	0.000	0.000	0.000	0.000	0.000	0.000	52	340	428	475	-0.352	Error	Error	188	240	0	0	209	266	0	0	0	0
1	14	3	"PTP1"	"YDL230W"	4070	30160	90	855	847	174	64	65	15	100	100	0	2151	2041	629	158	160	26	100	100	0	0	0	0	0	0	0	0	0	0	0	0	0	0	0	0	0	0	0	0.397	0.416	0.414	0.439	1.364	0.364	0.897	0.000	0.000	0.000	0.000	0.000	0.000	0.000	0.000	0.000	0.000	0.000	0.000	0.000	0.000	52	415	2784	2666	-1.333	Error	Error	791	1993	0	0	783	1883	0	0	0	0
1	15	3	""	"YDL246C"	4270	30170	80	113	139	92	59	60	13	96	96	0	257	277	90	158	161	28	94	88	0	0	0	0	0	0	0	0	0	0	0	0	0	0	0	0	0	0	0	0.545	0.672	0.580	0.630	1.744	0.766	0.549	0.000	0.000	0.000	0.000	0.000	0.000	0.000	0.000	0.000	0.000	0.000	0.000	0.000	0.000	52	340	153	199	-0.874	Error	Error	54	99	0	0	80	119	0	0	0	0
1	16	3	""	"YDR014W"	4470	30170	90	635	620	185	53	53	12	100	100	0	921	976	362	154	157	26	98	98	0	0	0	0	0	0	0	0	0	0	0	0	0	0	0	0	0	0	0	0.759	0.690	0.695	0.710	1.356	0.633	0.910	0.000	0.000	0.000	0.000	0.000	0.000	0.000	0.000	0.000	0.000	0.000	0.000	0.000	0.000	52	420	1349	1389	-0.398	Error	Error	582	767	0	0	567	822	0	0	0	0
1	17	3	"RAD28"	"YDR030C"	4670	30170	80	210	211	60	60	61	14	98	96	0	433	438	144	158	160	25	94	92	0	0	0	0	0	0	0	0	0	0	0	0	0	0	0	0	0	0	0	0.545	0.539	0.534	0.526	1.427	0.481	0.800	0.000	0.000	0.000	0.000	0.000	0.000	0.000	0.000	0.000	0.000	0.000	0.000	0.000	0.000	52	340	425	431	-0.874	Error	Error	150	275	0	0	151	280	0	0	0	0
1	18	3	"BAP3"	"YDR046C"	4870	30170	90	1309	1297	581	64	67	27	100	98	0	1514	1526	705	163	171	73	96	96	0	0	0	0	0	0	0	0	0	0	0	0	0	0	0	0	0	0	0	0.922	0.905	0.849	0.922	1.442	0.873	0.908	0.000	0.000	0.000	0.000	0.000	0.000	0.000	0.000	0.000	0.000	0.000	0.000	0.000	0.000	52	420	2596	2596	-0.118	Error	Error	1245	1351	0	0	1233	1363	0	0	0	0
1	19	3	""	"YDL216C"	5070	30170	90	556	558	131	68	71	19	100	100	0	1130	1124	364	167	172	36	98	98	0	0	0	0	0	0	0	0	0	0	0	0	0	0	0	0	0	0	0	0.507	0.512	0.526	0.523	1.325	0.458	0.914	0.000	0.000	0.000	0.000	0.000	0.000	0.000	0.000	0.000	0.000	0.000	0.000	0.000	0.000	52	420	1451	1447	-0.981	Error	Error	488	963	0	0	490	957	0	0	0	0
1	20	3	"OST4"	"YDL232W"	5260	30170	90	5892	5176	1857	74	80	29	100	100	0	3730	3463	1347	173	180	55	98	98	0	0	0	0	0	0	0	0	0	0	0	0	0	0	0	0	0	0	0	1.636	1.551	1.504	1.548	1.285	1.478	0.943	0.000	0.000	0.000	0.000	0.000	0.000	0.000	0.000	0.000	0.000	0.000	0.000	0.000	0.000	52	420	9375	8392	0.710	Error	Error	5818	3557	0	0	5102	3290	0	0	0	0
1	21	3	"COS7"	"YDL248W"	5470	30170	90	804	857	245	75	81	27	100	100	0	3001	3128	1346	170	174	33	100	100	0	0	0	0	0	0	0	0	0	0	0	0	0	0	0	0	0	0	0	0.258	0.264	0.256	0.282	1.468	0.232	0.887	0.000	0.000	0.000	0.000	0.000	0.000	0.000	0.000	0.000	0.000	0.000	0.000	0.000	0.000	52	408	3560	3740	-1.957	Error	Error	729	2831	0	0	782	2958	0	0	0	0
1	1	4	""	"YDR016C"	1450	30360	90	3223	3103	889	44	46	10	100	100	0	3262	3051	990	144	146	23	100	100	0	0	0	0	0	0	0	0	0	0	0	0	0	0	0	0	0	0	0	1.020	1.052	1.034	1.075	1.211	1.000	0.947	0.000	0.000	0.000	0.000	0.000	0.000	0.000	0.000	0.000	0.000	0.000	0.000	0.000	0.000	52	412	6297	5966	0.028	Error	Error	3179	3118	0	0	3059	2907	0	0	0	0
1	2	4	""	"YDR032C"	1640	30360	90	2872	2923	1113	45	47	16	100	100	0	17149	16284	7918	143	174	277	100	100	0	0	0	0	0	0	0	0	0	0	0	0	0	0	0	0	0	0	0	0.166	0.178	0.181	0.195	1.444	0.157	0.945	0.000	0.000	0.000	0.000	0.000	0.000	0.000	0.000	0.000	0.000	0.000	0.000	0.000	0.000	52	420	19833	19019	-2.589	Error	Error	2827	17006	0	0	2878	16141	0	0	0	0
1	3	4	""	"YDR048C"	1870	30360	90	660	643	163	45	45	9	100	100	0	1145	1072	289	145	146	22	100	100	0	0	0	0	0	0	0	0	0	0	0	0	0	0	0	0	0	0	0	0.615	0.645	0.651	0.660	1.386	0.629	0.905	0.000	0.000	0.000	0.000	0.000	0.000	0.000	0.000	0.000	0.000	0.000	0.000	0.000	0.000	52	420	1615	1525	-0.701	Error	Error	615	1000	0	0	598	927	0	0	0	0
1	4	4	""	"YDL218W"	2060	30360	90	576	566	103	46	46	9	100	100	0	15705	15280	5008	143	156	121	100	100	0	0	0	0	0	0	0	0	0	0	0	0	0	0	0	0	0	0	0	0.034	0.034	0.034	0.036	1.361	0.030	0.907	0.000	0.000	0.000	0.000	0.000	0.000	0.000	0.000	0.000	0.000	0.000	0.000	0.000	0.000	52	420	16092	15657	-4.876	Error	Error	530	15562	0	0	520	15137	0	0	0	0
1	5	4	"GYP7"	"YDL234C"	2270	30360	90	1453	1465	348	48	48	11	100	100	0	3458	3406	1106	144	149	31	100	100	0	0	0	0	0	0	0	0	0	0	0	0	0	0	0	0	0	0	0	0.424	0.434	0.437	0.448	1.256	0.409	0.938	0.000	0.000	0.000	0.000	0.000	0.000	0.000	0.000	0.000	0.000	0.000	0.000	0.000	0.000	52	420	4719	4679	-1.238	Error	Error	1405	3314	0	0	1417	3262	0	0	0	0
1	6	4	"YRB1"	"YDR002W"	2460	30360	90	14906	14741	1900	49	55	37	100	100	0	15196	15145	2467	150	159	67	100	100	0	0	0	0	0	0	0	0	0	0	0	0	0	0	0	0	0	0	0	0.987	0.980	0.967	0.986	1.123	0.936	0.941	0.000	0.000	0.000	0.000	0.000	0.000	0.000	0.000	0.000	0.000	0.000	0.000	0.000	0.000	52	420	29903	29687	-0.018	Error	Error	14857	15046	0	0	14692	14995	0	0	0	0
1	7	4	""	"YDR018C"	2670	30360	90	677	659	117	50	51	12	100	100	0	1971	1870	380	149	152	22	100	100	0	0	0	0	0	0	0	0	0	0	0	0	0	0	0	0	0	0	0	0.344	0.354	0.355	0.356	1.187	0.329	0.930	0.000	0.000	0.000	0.000	0.000	0.000	0.000	0.000	0.000	0.000	0.000	0.000	0.000	0.000	52	414	2449	2330	-1.539	Error	Error	627	1822	0	0	609	1721	0	0	0	0
1	8	4	"LYS14"	"YDR034C"	2850	30360	90	2314	2290	666	51	53	17	100	100	0	3519	3437	1094	148	150	25	98	98	0	0	0	0	0	0	0	0	0	0	0	0	0	0	0	0	0	0	0	0.671	0.681	0.700	0.682	1.188	0.671	0.950	0.000	0.000	0.000	0.000	0.000	0.000	0.000	0.000	0.000	0.000	0.000	0.000	0.000	0.000	52	414	5634	5528	-0.575	Error	Error	2263	3371	0	0	2239	3289	0	0	0	0
1	9	4	"TPI1"	"YDR050C"	3060	30360	90	34961	30615	10616	53	201	1466	100	100	0	17809	15429	4970	152	183	417	100	100	0	0	0	0	0	0	0	0	0	0	0	0	0	0	0	0	0	0	0	1.977	2.001	1.998	1.980	1.220	2.072	0.953	0.000	0.000	0.000	0.000	0.000	0.000	0.000	0.000	0.000	0.000	0.000	0.000	0.000	0.000	52	414	52565	45839	0.983	Error	Error	34908	17657	0	0	30562	15277	0	0	0	0
1	10	4	"MRP1"	"YDR347W"	3250	30370	100	7278	7195	1736	59	60	15	100	100	0	6116	6230	1511	155	158	26	100	100	0	0	0	0	0	0	0	0	0	0	0	0	0	0	0	0	0	0	0	1.211	1.175	1.245	1.172	1.279	1.194	0.923	0.000	0.000	0.000	0.000	0.000	0.000	0.000	0.000	0.000	0.000	0.000	0.000	0.000	0.000	80	536	13180	13211	0.276	Error	Error	7219	5961	0	0	7136	6075	0	0	0	0
1	11	4	"ESC2"	"YDR363W"	3470	30360	90	1448	1473	284	61	63	25	100	100	0	2154	2139	465	154	157	26	100	100	0	0	0	0	0	0	0	0	0	0	0	0	0	0	0	0	0	0	0	0.693	0.711	0.714	0.719	1.184	0.666	0.912	0.000	0.000	0.000	0.000	0.000	0.000	0.000	0.000	0.000	0.000	0.000	0.000	0.000	0.000	52	420	3387	3397	-0.528	Error	Error	1387	2000	0	0	1412	1985	0	0	0	0
1	12	4	"RGA2"	"YDR379W"	3660	30370	90	2375	2311	459	60	62	13	100	100	0	3425	3314	676	153	153	24	100	100	0	0	0	0	0	0	0	0	0	0	0	0	0	0	0	0	0	0	0	0.708	0.712	0.736	0.721	1.284	0.654	0.901	0.000	0.000	0.000	0.000	0.000	0.000	0.000	0.000	0.000	0.000	0.000	0.000	0.000	0.000	52	420	5587	5412	-0.499	Error	Error	2315	3272	0	0	2251	3161	0	0	0	0
1	13	4	"SXM1"	"YDR395W"	3850	30370	90	8660	8194	2133	65	69	21	100	100	0	2347	2286	555	158	161	25	100	100	0	0	0	0	0	0	0	0	0	0	0	0	0	0	0	0	0	0	0	3.926	3.820	3.667	3.861	1.280	3.774	0.928	0.000	0.000	0.000	0.000	0.000	0.000	0.000	0.000	0.000	0.000	0.000	0.000	0.000	0.000	52	420	10784	10257	1.973	Error	Error	8595	2189	0	0	8129	2128	0	0	0	0
1	14	4	""	"YDR411C"	4050	30370	100	2657	2462	668	73	86	47	100	100	0	4913	4564	1492	169	172	31	100	97	0	0	0	0	0	0	0	0	0	0	0	0	0	0	0	0	0	0	0	0.545	0.544	0.546	0.587	1.540	0.518	0.940	0.000	0.000	0.000	0.000	0.000	0.000	0.000	0.000	0.000	0.000	0.000	0.000	0.000	0.000	80	528	7328	6784	-0.876	Error	Error	2584	4744	0	0	2389	4395	0	0	0	0
1	15	4	"RPN9"	"YDR427W"	4240	30370	90	1822	1645	484	64	71	30	100	100	0	2279	2058	662	169	171	31	96	96	0	0	0	0	0	0	0	0	0	0	0	0	0	0	0	0	0	0	0	0.833	0.837	0.859	0.938	1.770	0.807	0.922	0.000	0.000	0.000	0.000	0.000	0.000	0.000	0.000	0.000	0.000	0.000	0.000	0.000	0.000	52	414	3868	3470	-0.263	Error	Error	1758	2110	0	0	1581	1889	0	0	0	0
1	16	4	"YPS7"	"YDR349C"	4460	30370	100	710	659	149	55	58	16	100	100	0	703	667	164	158	161	25	100	100	0	0	0	0	0	0	0	0	0	0	0	0	0	0	0	0	0	0	0	1.202	1.187	1.189	1.232	1.339	1.167	0.919	0.000	0.000	0.000	0.000	0.000	0.000	0.000	0.000	0.000	0.000	0.000	0.000	0.000	0.000	80	541	1200	1113	0.265	Error	Error	655	545	0	0	604	509	0	0	0	0
1	17	4	""	"YDR365C"	4680	30370	90	5262	5382	1515	71	79	36	100	100	0	1860	1827	508	175	180	37	100	100	0	0	0	0	0	0	0	0	0	0	0	0	0	0	0	0	0	0	0	3.081	3.215	3.169	3.311	1.281	3.205	0.927	0.000	0.000	0.000	0.000	0.000	0.000	0.000	0.000	0.000	0.000	0.000	0.000	0.000	0.000	52	388	6876	6963	1.623	Error	Error	5191	1685	0	0	5311	1652	0	0	0	0
1	18	4	"YRA1"	"YDR381W"	4830	30370	90	10619	10106	1898	78	105	169	100	100	0	6386	6036	1571	184	225	307	100	100	0	0	0	0	0	0	0	0	0	0	0	0	0	0	0	0	0	0	0	1.700	1.714	1.663	1.776	1.324	1.641	0.938	0.000	0.000	0.000	0.000	0.000	0.000	0.000	0.000	0.000	0.000	0.000	0.000	0.000	0.000	52	388	16743	15880	0.765	Error	Error	10541	6202	0	0	10028	5852	0	0	0	0
1	19	4	"NCB2"	"YDR397C"	5070	30370	90	4559	4379	1356	73	84	41	100	100	0	4139	4088	1126	174	180	42	100	100	0	0	0	0	0	0	0	0	0	0	0	0	0	0	0	0	0	0	0	1.131	1.100	1.099	1.086	1.178	1.105	0.918	0.000	0.000	0.000	0.000	0.000	0.000	0.000	0.000	0.000	0.000	0.000	0.000	0.000	0.000	52	420	8451	8220	0.178	Error	Error	4486	3965	0	0	4306	3914	0	0	0	0
1	20	4	""	"YDR413C"	5270	30370	90	5921	6015	1110	92	113	69	100	100	0	3001	2964	632	191	199	48	100	100	0	0	0	0	0	0	0	0	0	0	0	0	0	0	0	0	0	0	0	2.074	2.136	2.116	2.162	1.178	2.142	0.919	0.000	0.000	0.000	0.000	0.000	0.000	0.000	0.000	0.000	0.000	0.000	0.000	0.000	0.000	52	406	8639	8696	1.053	Error	Error	5829	2810	0	0	5923	2773	0	0	0	0
1	21	4	"TIF35"	"YDR429C"	5460	30370	130	14142	10581	7083	75	88	45	100	96	0	5986	4918	3378	177	183	39	94	89	0	0	0	0	0	0	0	0	0	0	0	0	0	0	0	0	0	0	0	2.422	2.216	2.211	2.331	1.931	2.208	0.949	0.000	0.000	0.000	0.000	0.000	0.000	0.000	0.000	0.000	0.000	0.000	0.000	0.000	0.000	120	791	19876	15247	1.276	Error	Error	14067	5809	0	0	10506	4741	0	0	0	0
1	1	5	"SBE2"	"YDR351W"	1470	30560	90	2457	2439	456	45	46	9	100	100	0	2558	2525	497	146	146	22	100	100	0	0	0	0	0	0	0	0	0	0	0	0	0	0	0	0	0	0	0	1.000	1.006	1.016	1.011	1.182	0.974	0.929	0.000	0.000	0.000	0.000	0.000	0.000	0.000	0.000	0.000	0.000	0.000	0.000	0.000	0.000	52	420	4824	4773	0.000	Error	Error	2412	2412	0	0	2394	2379	0	0	0	0
1	2	5	""	"YDR367W"	1670	30560	100	3967	4136	1408	46	46	9	100	100	0	3065	3259	1177	145	147	23	100	100	0	0	0	0	0	0	0	0	0	0	0	0	0	0	0	0	0	0	0	1.343	1.313	1.356	1.370	1.425	1.318	0.920	0.000	0.000	0.000	0.000	0.000	0.000	0.000	0.000	0.000	0.000	0.000	0.000	0.000	0.000	80	500	6841	7204	0.425	Error	Error	3921	2920	0	0	4090	3114	0	0	0	0
1	3	5	""	"YDR383C"	1840	30560	100	1695	1636	473	46	47	9	100	100	0	2020	1998	604	147	147	22	100	100	0	0	0	0	0	0	0	0	0	0	0	0	0	0	0	0	0	0	0	0.880	0.859	0.890	0.882	1.457	0.839	0.914	0.000	0.000	0.000	0.000	0.000	0.000	0.000	0.000	0.000	0.000	0.000	0.000	0.000	0.000	80	508	3522	3441	-0.184	Error	Error	1649	1873	0	0	1590	1851	0	0	0	0
1	4	5	"HPT1"	"YDR399W"	2060	30560	90	17424	16459	3164	49	58	51	100	100	0	4714	4424	1198	150	154	42	100	100	0	0	0	0	0	0	0	0	0	0	0	0	0	0	0	0	0	0	0	3.807	3.839	3.886	3.982	1.317	3.723	0.933	0.000	0.000	0.000	0.000	0.000	0.000	0.000	0.000	0.000	0.000	0.000	0.000	0.000	0.000	52	420	21939	20684	1.929	Error	Error	17375	4564	0	0	16410	4274	0	0	0	0
1	5	5	""	"YDR415C"	2260	30560	90	2073	2009	311	56	61	21	100	100	0	3061	2961	676	151	156	36	100	100	0	0	0	0	0	0	0	0	0	0	0	0	0	0	0	0	0	0	0	0.693	0.695	0.696	0.708	1.196	0.644	0.921	0.000	0.000	0.000	0.000	0.000	0.000	0.000	0.000	0.000	0.000	0.000	0.000	0.000	0.000	52	420	4927	4763	-0.529	Error	Error	2017	2910	0	0	1953	2810	0	0	0	0
1	6	5	""	"YDR431W"	2480	30560	90	744	673	178	49	51	16	100	100	0	762	710	180	150	152	27	100	98	0	0	0	0	0	0	0	0	0	0	0	0	0	0	0	0	0	0	0	1.136	1.114	1.117	1.162	1.339	1.063	0.913	0.000	0.000	0.000	0.000	0.000	0.000	0.000	0.000	0.000	0.000	0.000	0.000	0.000	0.000	52	398	1307	1184	0.183	Error	Error	695	612	0	0	624	560	0	0	0	0
1	7	5	"TRR1"	"YDR353W"	2640	30560	90	10380	10467	1516	50	57	45	100	100	0	12615	12465	2363	151	168	150	100	100	0	0	0	0	0	0	0	0	0	0	0	0	0	0	0	0	0	0	0	0.829	0.846	0.833	0.854	1.148	0.807	0.945	0.000	0.000	0.000	0.000	0.000	0.000	0.000	0.000	0.000	0.000	0.000	0.000	0.000	0.000	52	398	22794	22731	-0.271	Error	Error	10330	12464	0	0	10417	12314	0	0	0	0
1	8	5	"XRS2"	"YDR369C"	2870	30570	80	572	783	591	51	53	13	100	100	0	871	1151	806	151	153	32	100	100	0	0	0	0	0	0	0	0	0	0	0	0	0	0	0	0	0	0	0	0.724	0.732	0.723	0.724	1.423	0.719	0.893	0.000	0.000	0.000	0.000	0.000	0.000	0.000	0.000	0.000	0.000	0.000	0.000	0.000	0.000	52	340	1241	1732	-0.467	Error	Error	521	720	0	0	732	1000	0	0	0	0
1	9	5	"EFT2"	"YDR385W"	3060	30570	100	34287	29608	9146	60	68	27	100	100	0	5628	4972	1854	156	161	34	98	98	0	0	0	0	0	0	0	0	0	0	0	0	0	0	0	0	0	0	0	6.255	6.135	6.142	6.752	1.579	6.001	0.938	0.000	0.000	0.000	0.000	0.000	0.000	0.000	0.000	0.000	0.000	0.000	0.000	0.000	0.000	80	533	39699	34364	2.645	Error	Error	34227	5472	0	0	29548	4816	0	0	0	0
1	10	5	""	"YDR401W"	3280	30570	100	546	514	153	65	68	21	98	98	0	706	679	180	158	164	49	98	95	0	0	0	0	0	0	0	0	0	0	0	0	0	0	0	0	0	0	0	0.878	0.862	0.910	0.863	1.465	0.861	0.875	0.000	0.000	0.000	0.000	0.000	0.000	0.000	0.000	0.000	0.000	0.000	0.000	0.000	0.000	80	514	1029	970	-0.188	Error	Error	481	548	0	0	449	521	0	0	0	0
1	11	5	""	"YDR417C"	3470	30570	100	29270	26680	7437	68	75	40	100	100	0	2667	2350	787	153	159	34	100	100	0	0	0	0	0	0	0	0	0	0	0	0	0	0	0	0	0	0	0	11.616	12.113	11.866	12.988	1.454	12.015	0.941	0.000	0.000	0.000	0.000	0.000	0.000	0.000	0.000	0.000	0.000	0.000	0.000	0.000	0.000	80	511	31716	28809	3.538	Error	Error	29202	2514	0	0	26612	2197	0	0	0	0
1	12	5	""	"YDR433W"	3670	30570	100	12144	10382	3826	62	70	40	100	100	0	2341	2042	749	146	149	25	100	100	0	0	0	0	0	0	0	0	0	0	0	0	0	0	0	0	0	0	0	5.504	5.443	5.533	5.629	1.360	5.535	0.940	0.000	0.000	0.000	0.000	0.000	0.000	0.000	0.000	0.000	0.000	0.000	0.000	0.000	0.000	80	505	14277	12216	2.461	Error	Error	12082	2195	0	0	10320	1896	0	0	0	0
1	13	5	""	"YER097W"	3860	30570	100	394	389	85	66	70	20	100	100	0	566	577	182	169	181	47	97	96	0	0	0	0	0	0	0	0	0	0	0	0	0	0	0	0	0	0	0	0.826	0.792	0.806	0.870	1.633	0.698	0.824	0.000	0.000	0.000	0.000	0.000	0.000	0.000	0.000	0.000	0.000	0.000	0.000	0.000	0.000	80	513	725	731	-0.275	Error	Error	328	397	0	0	323	408	0	0	0	0
1	14	5	""	"YER113C"	4070	30570	100	2459	2292	570	62	74	45	100	100	0	2039	1907	552	180	187	43	100	100	0	0	0	0	0	0	0	0	0	0	0	0	0	0	0	0	0	0	0	1.289	1.291	1.286	1.342	1.362	1.266	0.937	0.000	0.000	0.000	0.000	0.000	0.000	0.000	0.000	0.000	0.000	0.000	0.000	0.000	0.000	80	536	4256	3957	0.367	Error	Error	2397	1859	0	0	2230	1727	0	0	0	0
1	15	5	""	"YER128W"	4280	30570	100	1651	1605	469	56	59	17	100	100	0	2839	2874	918	164	177	57	98	97	0	0	0	0	0	0	0	0	0	0	0	0	0	0	0	0	0	0	0	0.596	0.572	0.570	0.607	1.503	0.550	0.928	0.000	0.000	0.000	0.000	0.000	0.000	0.000	0.000	0.000	0.000	0.000	0.000	0.000	0.000	80	494	4270	4259	-0.746	Error	Error	1595	2675	0	0	1549	2710	0	0	0	0
1	16	5	"UBP5"	"YER144C"	4450	30570	100	1339	1322	740	56	59	15	100	100	0	1391	1327	687	167	184	70	96	96	0	0	0	0	0	0	0	0	0	0	0	0	0	0	0	0	0	0	0	1.048	1.091	1.105	1.159	1.636	1.092	0.939	0.000	0.000	0.000	0.000	0.000	0.000	0.000	0.000	0.000	0.000	0.000	0.000	0.000	0.000	80	491	2507	2426	0.068	Error	Error	1283	1224	0	0	1266	1160	0	0	0	0
1	17	5	""	"YER160C"	4660	30570	90	1919	1829	471	64	64	14	100	100	0	20063	19190	5847	180	193	55	100	100	0	0	0	0	0	0	0	0	0	0	0	0	0	0	0	0	0	0	0	0.093	0.093	0.092	0.096	1.297	0.088	0.927	0.000	0.000	0.000	0.000	0.000	0.000	0.000	0.000	0.000	0.000	0.000	0.000	0.000	0.000	52	420	21738	20775	-3.422	Error	Error	1855	19883	0	0	1765	19010	0	0	0	0
1	18	5	"ECM32"	"YER176W"	4870	30570	80	1224	1338	559	70	68	19	100	100	0	1236	1283	472	182	173	68	98	98	0	0	0	0	0	0	0	0	0	0	0	0	0	0	0	0	0	0	0	1.095	1.152	1.161	1.144	1.367	1.143	0.907	0.000	0.000	0.000	0.000	0.000	0.000	0.000	0.000	0.000	0.000	0.000	0.000	0.000	0.000	52	340	2208	2369	0.131	Error	Error	1154	1054	0	0	1268	1101	0	0	0	0
1	19	5	"PRS2"	"YER099C"	5070	30570	90	6350	6024	1230	62	64	26	100	100	0	5284	5142	1371	172	162	86	100	98	0	0	0	0	0	0	0	0	0	0	0	0	0	0	0	0	0	0	0	1.230	1.200	1.165	1.272	1.490	1.120	0.926	0.000	0.000	0.000	0.000	0.000	0.000	0.000	0.000	0.000	0.000	0.000	0.000	0.000	0.000	52	414	11400	10932	0.299	Error	Error	6288	5112	0	0	5962	4970	0	0	0	0
1	20	5	"SPR6"	"YER115C"	5250	30570	90	788	796	142	64	69	25	100	100	0	1576	1615	355	173	186	71	100	100	0	0	0	0	0	0	0	0	0	0	0	0	0	0	0	0	0	0	0	0.516	0.508	0.496	0.513	1.206	0.463	0.921	0.000	0.000	0.000	0.000	0.000	0.000	0.000	0.000	0.000	0.000	0.000	0.000	0.000	0.000	52	414	2127	2174	-0.954	Error	Error	724	1403	0	0	732	1442	0	0	0	0
1	21	5	""	"YER130C"	5480	30570	90	1384	1349	239	61	63	14	100	100	0	2850	2782	556	173	175	28	100	100	0	0	0	0	0	0	0	0	0	0	0	0	0	0	0	0	0	0	0	0.494	0.494	0.486	0.498	1.160	0.466	0.936	0.000	0.000	0.000	0.000	0.000	0.000	0.000	0.000	0.000	0.000	0.000	0.000	0.000	0.000	52	415	4000	3897	-1.017	Error	Error	1323	2677	0	0	1288	2609	0	0	0	0
1	1	6	"LSM5"	"YER146W"	1450	30750	90	5692	5319	1238	45	51	83	100	100	0	3573	3398	731	146	146	21	100	100	0	0	0	0	0	0	0	0	0	0	0	0	0	0	0	0	0	0	0	1.648	1.622	1.665	1.620	1.190	1.620	0.940	0.000	0.000	0.000	0.000	0.000	0.000	0.000	0.000	0.000	0.000	0.000	0.000	0.000	0.000	52	412	9074	8526	0.721	Error	Error	5647	3427	0	0	5274	3252	0	0	0	0
1	2	6	"RAD4"	"YER162C"	1660	30760	90	1080	1063	163	46	46	9	100	100	0	1648	1675	384	145	146	21	100	100	0	0	0	0	0	0	0	0	0	0	0	0	0	0	0	0	0	0	0	0.688	0.665	0.668	0.680	1.243	0.614	0.936	0.000	0.000	0.000	0.000	0.000	0.000	0.000	0.000	0.000	0.000	0.000	0.000	0.000	0.000	52	420	2537	2547	-0.540	Error	Error	1034	1503	0	0	1017	1530	0	0	0	0
1	3	6	"PDA1"	"YER178W"	1870	30760	90	10295	9852	1892	47	67	180	100	100	0	8939	8839	1753	147	195	421	100	100	0	0	0	0	0	0	0	0	0	0	0	0	0	0	0	0	0	0	0	1.166	1.128	1.120	1.131	1.157	1.100	0.947	0.000	0.000	0.000	0.000	0.000	0.000	0.000	0.000	0.000	0.000	0.000	0.000	0.000	0.000	52	420	19040	18497	0.221	Error	Error	10248	8792	0	0	9805	8692	0	0	0	0
1	4	6	"AST2"	"YER101C"	2060	30760	90	941	962	129	48	64	153	100	100	0	2111	2082	408	151	195	380	100	98	0	0	0	0	0	0	0	0	0	0	0	0	0	0	0	0	0	0	0	0.456	0.473	0.480	0.482	1.220	0.429	0.923	0.000	0.000	0.000	0.000	0.000	0.000	0.000	0.000	0.000	0.000	0.000	0.000	0.000	0.000	52	420	2853	2845	-1.134	Error	Error	893	1960	0	0	914	1931	0	0	0	0
1	5	6	"RPL23B"	"YER117W"	2260	30760	90	29607	27119	6153	53	64	84	100	100	0	3360	3139	753	150	156	43	100	100	0	0	0	0	0	0	0	0	0	0	0	0	0	0	0	0	0	0	0	9.207	9.055	9.232	9.131	1.199	9.035	0.947	0.000	0.000	0.000	0.000	0.000	0.000	0.000	0.000	0.000	0.000	0.000	0.000	0.000	0.000	52	420	32764	30055	3.203	Error	Error	29554	3210	0	0	27066	2989	0	0	0	0
1	6	6	"PMD1"	"YER132C"	2480	30770	90	2970	2922	1106	49	50	12	100	100	0	2180	2160	821	148	149	21	100	100	0	0	0	0	0	0	0	0	0	0	0	0	0	0	0	0	0	0	0	1.438	1.428	1.504	1.453	1.278	1.465	0.929	0.000	0.000	0.000	0.000	0.000	0.000	0.000	0.000	0.000	0.000	0.000	0.000	0.000	0.000	52	420	4953	4885	0.524	Error	Error	2921	2032	0	0	2873	2012	0	0	0	0
1	7	6	"SPT15"	"YER148W"	2670	30760	90	7161	7163	965	55	60	25	100	100	0	6996	7053	1039	157	161	29	100	100	0	0	0	0	0	0	0	0	0	0	0	0	0	0	0	0	0	0	0	1.039	1.031	1.024	1.033	1.088	1.012	0.940	0.000	0.000	0.000	0.000	0.000	0.000	0.000	0.000	0.000	0.000	0.000	0.000	0.000	0.000	52	420	13945	14004	0.055	Error	Error	7106	6839	0	0	7108	6896	0	0	0	0
1	8	6	"CHD1"	"YER164W"	2870	30770	90	2132	1960	879	53	54	13	100	100	0	1711	1625	692	155	154	29	100	100	0	0	0	0	0	0	0	0	0	0	0	0	0	0	0	0	0	0	0	1.336	1.297	1.343	1.298	1.267	1.261	0.929	0.000	0.000	0.000	0.000	0.000	0.000	0.000	0.000	0.000	0.000	0.000	0.000	0.000	0.000	52	420	3635	3377	0.418	Error	Error	2079	1556	0	0	1907	1470	0	0	0	0
1	9	6	"ISC10"	"YER180C"	3070	30760	90	2405	2309	522	55	61	23	100	100	0	2713	2669	582	157	161	47	100	100	0	0	0	0	0	0	0	0	0	0	0	0	0	0	0	0	0	0	0	0.919	0.897	0.872	0.898	1.148	0.886	0.924	0.000	0.000	0.000	0.000	0.000	0.000	0.000	0.000	0.000	0.000	0.000	0.000	0.000	0.000	52	414	4906	4766	-0.121	Error	Error	2350	2556	0	0	2254	2512	0	0	0	0
1	10	6	"SSA4"	"YER103W"	3270	30770	100	13036	11497	3956	58	60	17	100	100	0	19379	18191	4385	161	169	59	100	100	0	0	0	0	0	0	0	0	0	0	0	0	0	0	0	0	0	0	0	0.675	0.634	0.675	0.609	1.387	0.646	0.912	0.000	0.000	0.000	0.000	0.000	0.000	0.000	0.000	0.000	0.000	0.000	0.000	0.000	0.000	80	517	32196	29469	-0.566	Error	Error	12978	19218	0	0	11439	18030	0	0	0	0
1	11	6	""	"YER119C"	3460	30760	90	1095	1041	220	57	63	59	100	100	0	1320	1265	228	157	168	103	100	100	0	0	0	0	0	0	0	0	0	0	0	0	0	0	0	0	0	0	0	0.893	0.888	0.894	0.882	1.190	0.876	0.934	0.000	0.000	0.000	0.000	0.000	0.000	0.000	0.000	0.000	0.000	0.000	0.000	0.000	0.000	52	408	2201	2092	-0.164	Error	Error	1038	1163	0	0	984	1108	0	0	0	0
1	12	6	""	"YER134C"	3660	30770	100	1547	1399	558	53	59	53	98	95	0	2371	2080	921	149	157	92	92	92	0	0	0	0	0	0	0	0	0	0	0	0	0	0	0	0	0	0	0	0.672	0.697	0.692	0.715	1.358	0.656	0.938	0.000	0.000	0.000	0.000	0.000	0.000	0.000	0.000	0.000	0.000	0.000	0.000	0.000	0.000	80	515	3716	3277	-0.573	Error	Error	1494	2222	0	0	1346	1931	0	0	0	0
1	13	6	"SPI1"	"YER150W"	3850	30760	90	1322	1136	405	65	73	42	100	96	0	9074	8526	3723	192	212	108	94	94	0	0	0	0	0	0	0	0	0	0	0	0	0	0	0	0	0	0	0	0.142	0.129	0.135	0.132	1.388	0.109	0.877	0.000	0.000	0.000	0.000	0.000	0.000	0.000	0.000	0.000	0.000	0.000	0.000	0.000	0.000	52	408	10139	9405	-2.821	Error	Error	1257	8882	0	0	1071	8334	0	0	0	0
1	14	6	""	"YER166W"	4060	30770	70	346	372	110	66	82	59	100	100	0	769	787	249	216	246	136	93	87	0	0	0	0	0	0	0	0	0	0	0	0	0	0	0	0	0	0	0	0.506	0.536	0.529	0.610	1.954	0.466	0.811	0.000	0.000	0.000	0.000	0.000	0.000	0.000	0.000	0.000	0.000	0.000	0.000	0.000	0.000	32	236	833	877	-0.982	Error	Error	280	553	0	0	306	571	0	0	0	0
1	15	6	""	"YER182W"	4270	30770	100	4131	4021	1374	62	69	28	100	100	0	8093	7808	3300	175	192	76	98	97	0	0	0	0	0	0	0	0	0	0	0	0	0	0	0	0	0	0	0	0.514	0.519	0.504	0.562	1.550	0.481	0.931	0.000	0.000	0.000	0.000	0.000	0.000	0.000	0.000	0.000	0.000	0.000	0.000	0.000	0.000	80	520	11987	11592	-0.960	Error	Error	4069	7918	0	0	3959	7633	0	0	0	0
1	16	6	"AMS1"	"YGL156W"	4470	30770	100	979	883	433	61	66	23	100	100	0	4187	4675	2881	171	184	57	100	100	0	0	0	0	0	0	0	0	0	0	0	0	0	0	0	0	0	0	0	0.229	0.183	0.193	0.199	1.525	0.164	0.912	0.000	0.000	0.000	0.000	0.000	0.000	0.000	0.000	0.000	0.000	0.000	0.000	0.000	0.000	80	514	4934	5326	-2.129	Error	Error	918	4016	0	0	822	4504	0	0	0	0
1	17	6	"NUP49"	"YGL172W"	4660	30770	90	2642	2560	359	64	66	18	100	100	0	3135	2984	628	174	178	45	100	100	0	0	0	0	0	0	0	0	0	0	0	0	0	0	0	0	0	0	0	0.871	0.888	0.900	0.911	1.231	0.833	0.943	0.000	0.000	0.000	0.000	0.000	0.000	0.000	0.000	0.000	0.000	0.000	0.000	0.000	0.000	52	414	5539	5306	-0.200	Error	Error	2578	2961	0	0	2496	2810	0	0	0	0
1	18	6	""	"YGL188C"	4870	30770	90	8898	8025	2301	82	83	19	100	100	0	14698	13611	4479	200	204	52	100	100	0	0	0	0	0	0	0	0	0	0	0	0	0	0	0	0	0	0	0	0.608	0.592	0.585	0.615	1.325	0.558	0.919	0.000	0.000	0.000	0.000	0.000	0.000	0.000	0.000	0.000	0.000	0.000	0.000	0.000	0.000	52	420	23314	21354	-0.718	Error	Error	8816	14498	0	0	7943	13411	0	0	0	0
1	19	6	""	"YGL204C"	5070	30770	90	1749	1698	527	74	78	38	100	100	0	2056	1974	586	193	210	158	100	100	0	0	0	0	0	0	0	0	0	0	0	0	0	0	0	0	0	0	0	0.899	0.912	0.903	0.913	1.251	0.896	0.881	0.000	0.000	0.000	0.000	0.000	0.000	0.000	0.000	0.000	0.000	0.000	0.000	0.000	0.000	52	414	3538	3405	-0.153	Error	Error	1675	1863	0	0	1624	1781	0	0	0	0
1	20	6	""	"YGL220W"	5250	30770	90	10795	10032	2421	72	85	66	100	100	0	8000	7382	2093	183	223	270	100	100	0	0	0	0	0	0	0	0	0	0	0	0	0	0	0	0	0	0	0	1.372	1.384	1.372	1.415	1.265	1.344	0.947	0.000	0.000	0.000	0.000	0.000	0.000	0.000	0.000	0.000	0.000	0.000	0.000	0.000	0.000	52	414	18540	17159	0.456	Error	Error	10723	7817	0	0	9960	7199	0	0	0	0
1	21	6	"MTO1"	"YGL236C"	5460	30770	90	3379	3046	712	71	75	23	100	100	0	1674	1546	439	174	179	41	100	100	0	0	0	0	0	0	0	0	0	0	0	0	0	0	0	0	0	0	0	2.205	2.168	2.116	2.259	1.289	2.031	0.921	0.000	0.000	0.000	0.000	0.000	0.000	0.000	0.000	0.000	0.000	0.000	0.000	0.000	0.000	52	420	4808	4347	1.141	Error	Error	3308	1500	0	0	2975	1372	0	0	0	0
1	1	7	"RCK1"	"YGL158W"	1450	30950	80	1299	1199	398	43	46	13	100	100	0	327	309	108	144	140	33	86	84	0	0	0	0	0	0	0	0	0	0	0	0	0	0	0	0	0	0	0	6.863	7.006	6.154	6.850	1.431	5.654	0.513	0.000	0.000	0.000	0.000	0.000	0.000	0.000	0.000	0.000	0.000	0.000	0.000	0.000	0.000	52	320	1439	1321	2.779	Error	Error	1256	183	0	0	1156	165	0	0	0	0
1	2	7	""	"YGL174W"	1670	30950	80	1477	1382	478	45	47	30	100	96	0	1672	1506	594	148	148	56	92	92	0	0	0	0	0	0	0	0	0	0	0	0	0	0	0	0	0	0	0	0.940	0.985	0.984	1.004	1.196	0.899	0.897	0.000	0.000	0.000	0.000	0.000	0.000	0.000	0.000	0.000	0.000	0.000	0.000	0.000	0.000	52	340	2956	2695	-0.090	Error	Error	1432	1524	0	0	1337	1358	0	0	0	0
1	3	7	"CDC55"	"YGL190C"	1850	30960	90	2761	2643	1531	45	46	9	100	100	0	1931	2041	1347	148	147	29	84	84	0	0	0	0	0	0	0	0	0	0	0	0	0	0	0	0	0	0	0	1.523	1.372	1.350	1.474	1.431	1.250	0.937	0.000	0.000	0.000	0.000	0.000	0.000	0.000	0.000	0.000	0.000	0.000	0.000	0.000	0.000	52	414	4499	4491	0.607	Error	Error	2716	1783	0	0	2598	1893	0	0	0	0
1	4	7	"CHC1"	"YGL206C"	2050	30960	80	236	247	119	46	46	8	98	94	0	352	369	165	146	145	28	88	84	0	0	0	0	0	0	0	0	0	0	0	0	0	0	0	0	0	0	0	0.922	0.901	0.919	0.996	1.721	0.787	0.807	0.000	0.000	0.000	0.000	0.000	0.000	0.000	0.000	0.000	0.000	0.000	0.000	0.000	0.000	52	340	396	424	-0.117	Error	Error	190	206	0	0	201	223	0	0	0	0
1	5	7	""	"YGL222C"	2280	30960	90	779	763	346	45	47	10	100	100	0	1045	959	467	148	147	27	90	90	0	0	0	0	0	0	0	0	0	0	0	0	0	0	0	0	0	0	0	0.818	0.885	0.906	1.025	1.866	0.853	0.916	0.000	0.000	0.000	0.000	0.000	0.000	0.000	0.000	0.000	0.000	0.000	0.000	0.000	0.000	52	420	1631	1529	-0.289	Error	Error	734	897	0	0	718	811	0	0	0	0
1	6	7	"CSE1"	"YGL238W"	2480	30960	90	6786	6095	1459	53	60	47	100	100	0	3358	3171	752	158	158	30	100	100	0	0	0	0	0	0	0	0	0	0	0	0	0	0	0	0	0	0	0	2.104	2.005	2.024	2.021	1.291	2.040	0.941	0.000	0.000	0.000	0.000	0.000	0.000	0.000	0.000	0.000	0.000	0.000	0.000	0.000	0.000	52	420	9933	9055	1.073	Error	Error	6733	3200	0	0	6042	3013	0	0	0	0
1	7	7	""	"YGL160W"	2670	30960	90	3633	3675	591	65	72	33	100	100	0	3330	3368	606	167	170	47	100	100	0	0	0	0	0	0	0	0	0	0	0	0	0	0	0	0	0	0	0	1.128	1.128	1.145	1.133	1.123	1.090	0.925	0.000	0.000	0.000	0.000	0.000	0.000	0.000	0.000	0.000	0.000	0.000	0.000	0.000	0.000	52	420	6731	6811	0.174	Error	Error	3568	3163	0	0	3610	3201	0	0	0	0
1	8	7	""	"YGL176C"	2870	30960	90	1344	1417	313	52	53	13	100	100	0	1338	1388	310	151	150	30	100	100	0	0	0	0	0	0	0	0	0	0	0	0	0	0	0	0	0	0	0	1.088	1.103	1.074	1.106	1.180	1.098	0.906	0.000	0.000	0.000	0.000	0.000	0.000	0.000	0.000	0.000	0.000	0.000	0.000	0.000	0.000	52	420	2479	2602	0.122	Error	Error	1292	1187	0	0	1365	1237	0	0	0	0
1	9	7	"IME4"	"YGL192W"	3080	30960	90	711	704	153	57	61	25	100	100	0	1745	1835	488	157	157	33	100	100	0	0	0	0	0	0	0	0	0	0	0	0	0	0	0	0	0	0	0	0.412	0.386	0.400	0.389	1.203	0.350	0.910	0.000	0.000	0.000	0.000	0.000	0.000	0.000	0.000	0.000	0.000	0.000	0.000	0.000	0.000	52	398	2242	2325	-1.280	Error	Error	654	1588	0	0	647	1678	0	0	0	0
1	10	7	"SIP2"	"YGL208W"	3240	30960	90	1163	1199	212	62	69	42	100	100	0	2101	2068	480	161	184	168	100	100	0	0	0	0	0	0	0	0	0	0	0	0	0	0	0	0	0	0	0	0.568	0.596	0.592	0.609	1.241	0.560	0.900	0.000	0.000	0.000	0.000	0.000	0.000	0.000	0.000	0.000	0.000	0.000	0.000	0.000	0.000	52	394	3041	3044	-0.817	Error	Error	1101	1940	0	0	1137	1907	0	0	0	0
1	11	7	""	"YGL224C"	3470	30960	90	2895	2978	519	61	64	20	100	100	0	3136	3206	618	158	163	38	100	100	0	0	0	0	0	0	0	0	0	0	0	0	0	0	0	0	0	0	0	0.952	0.957	0.955	0.961	1.123	0.918	0.907	0.000	0.000	0.000	0.000	0.000	0.000	0.000	0.000	0.000	0.000	0.000	0.000	0.000	0.000	52	414	5812	5965	-0.072	Error	Error	2834	2978	0	0	2917	3048	0	0	0	0
1	12	7	"DOC1"	"YGL240W"	3650	30960	90	878	857	155	63	67	21	100	100	0	1052	997	231	158	165	36	100	100	0	0	0	0	0	0	0	0	0	0	0	0	0	0	0	0	0	0	0	0.912	0.946	0.942	0.974	1.229	0.918	0.921	0.000	0.000	0.000	0.000	0.000	0.000	0.000	0.000	0.000	0.000	0.000	0.000	0.000	0.000	52	408	1709	1633	-0.133	Error	Error	815	894	0	0	794	839	0	0	0	0
1	13	7	"SUT1"	"YGL162W"	3870	30970	100	642	603	149	72	85	52	98	98	0	430	410	105	159	174	93	90	72	0	0	0	0	0	0	0	0	0	0	0	0	0	0	0	0	0	0	0	2.103	2.116	2.198	2.296	1.571	1.864	0.592	0.000	0.000	0.000	0.000	0.000	0.000	0.000	0.000	0.000	0.000	0.000	0.000	0.000	0.000	80	541	841	782	1.073	Error	Error	570	271	0	0	531	251	0	0	0	0
1	14	7	"MPT5"	"YGL178W"	4070	30970	80	802	791	211	82	89	45	100	100	0	829	793	262	160	166	46	98	98	0	0	0	0	0	0	0	0	0	0	0	0	0	0	0	0	0	0	0	1.076	1.120	1.197	1.202	1.417	1.033	0.905	0.000	0.000	0.000	0.000	0.000	0.000	0.000	0.000	0.000	0.000	0.000	0.000	0.000	0.000	52	340	1389	1342	0.106	Error	Error	720	669	0	0	709	633	0	0	0	0
1	15	7	"HOS2"	"YGL194C"	4260	30970	100	914	923	256	81	109	85	100	98	0	995	957	283	175	184	43	98	98	0	0	0	0	0	0	0	0	0	0	0	0	0	0	0	0	0	0	0	1.016	1.077	1.106	1.135	1.408	1.059	0.894	0.000	0.000	0.000	0.000	0.000	0.000	0.000	0.000	0.000	0.000	0.000	0.000	0.000	0.000	80	520	1653	1624	0.023	Error	Error	833	820	0	0	842	782	0	0	0	0
1	16	7	"YPT32"	"YGL210W"	4470	30970	90	3147	3056	515	65	71	29	100	100	0	4599	4476	859	167	170	28	100	100	0	0	0	0	0	0	0	0	0	0	0	0	0	0	0	0	0	0	0	0.695	0.694	0.694	0.698	1.146	0.669	0.921	0.000	0.000	0.000	0.000	0.000	0.000	0.000	0.000	0.000	0.000	0.000	0.000	0.000	0.000	52	420	7514	7300	-0.524	Error	Error	3082	4432	0	0	2991	4309	0	0	0	0
1	17	7	""	"YGL226W"	4670	30970	90	1558	1463	369	79	93	54	100	100	0	3736	3448	1038	181	190	53	100	100	0	0	0	0	0	0	0	0	0	0	0	0	0	0	0	0	0	0	0	0.416	0.424	0.432	0.435	1.239	0.383	0.916	0.000	0.000	0.000	0.000	0.000	0.000	0.000	0.000	0.000	0.000	0.000	0.000	0.000	0.000	52	420	5034	4651	-1.265	Error	Error	1479	3555	0	0	1384	3267	0	0	0	0
1	18	7	""	"YGL242C"	4860	30970	90	3787	3655	571	108	141	169	100	100	0	5719	5454	1080	220	302	479	100	100	0	0	0	0	0	0	0	0	0	0	0	0	0	0	0	0	0	0	0	0.669	0.678	0.672	0.688	1.178	0.647	0.946	0.000	0.000	0.000	0.000	0.000	0.000	0.000	0.000	0.000	0.000	0.000	0.000	0.000	0.000	52	420	9178	8781	-0.580	Error	Error	3679	5499	0	0	3547	5234	0	0	0	0
1	19	7	""	"YGR277C"	5080	30980	100	2461	2501	693	92	103	45	100	100	0	3732	3864	1384	218	231	80	100	100	0	0	0	0	0	0	0	0	0	0	0	0	0	0	0	0	0	0	0	0.674	0.661	0.703	0.696	1.353	0.628	0.906	0.000	0.000	0.000	0.000	0.000	0.000	0.000	0.000	0.000	0.000	0.000	0.000	0.000	0.000	80	525	5883	6055	-0.569	Error	Error	2369	3514	0	0	2409	3646	0	0	0	0
1	20	7	""	"YGR293C"	5260	30970	90	1077	1050	259	69	75	31	100	100	0	1037	1027	262	183	189	60	100	100	0	0	0	0	0	0	0	0	0	0	0	0	0	0	0	0	0	0	0	1.180	1.162	1.183	1.185	1.263	1.162	0.919	0.000	0.000	0.000	0.000	0.000	0.000	0.000	0.000	0.000	0.000	0.000	0.000	0.000	0.000	52	407	1862	1825	0.239	Error	Error	1008	854	0	0	981	844	0	0	0	0
1	21	7	""	"YHL013C"	5470	30980	100	2124	2194	561	71	77	27	100	100	0	1669	1653	510	177	179	41	100	100	0	0	0	0	0	0	0	0	0	0	0	0	0	0	0	0	0	0	0	1.376	1.438	1.409	1.543	1.486	1.346	0.904	0.000	0.000	0.000	0.000	0.000	0.000	0.000	0.000	0.000	0.000	0.000	0.000	0.000	0.000	80	548	3545	3599	0.460	Error	Error	2053	1492	0	0	2123	1476	0	0	0	0
1	1	8	""	"YHL029C"	1450	31150	90	2343	2332	321	46	46	11	100	100	0	1949	1962	324	145	148	25	100	100	0	0	0	0	0	0	0	0	0	0	0	0	0	0	0	0	0	0	0	1.273	1.258	1.266	1.266	1.120	1.231	0.953	0.000	0.000	0.000	0.000	0.000	0.000	0.000	0.000	0.000	0.000	0.000	0.000	0.000	0.000	52	412	4101	4103	0.349	Error	Error	2297	1804	0	0	2286	1817	0	0	0	0
1	2	8	""	"YHL045W"	1670	31160	100	404	383	84	45	46	8	100	100	0	593	573	127	147	147	22	97	97	0	0	0	0	0	0	0	0	0	0	0	0	0	0	0	0	0	0	0	0.805	0.793	0.800	0.820	1.496	0.762	0.891	0.000	0.000	0.000	0.000	0.000	0.000	0.000	0.000	0.000	0.000	0.000	0.000	0.000	0.000	80	524	805	764	-0.313	Error	Error	359	446	0	0	338	426	0	0	0	0
1	3	8	"RPL27A"	"YHR010W"	1860	31160	100	31472	26740	8580	47	48	9	100	100	0	2964	2598	899	147	148	20	100	97	0	0	0	0	0	0	0	0	0	0	0	0	0	0	0	0	0	0	0	11.155	10.891	10.770	11.183	1.352	10.925	0.955	0.000	0.000	0.000	0.000	0.000	0.000	0.000	0.000	0.000	0.000	0.000	0.000	0.000	0.000	80	504	34242	29144	3.480	Error	Error	31425	2817	0	0	26693	2451	0	0	0	0
1	4	8	"SCW4"	"YGR279C"	2050	31160	90	15211	15028	2836	49	52	20	100	100	0	13615	13352	2406	150	152	24	100	100	0	0	0	0	0	0	0	0	0	0	0	0	0	0	0	0	0	0	0	1.126	1.135	1.123	1.133	1.134	1.122	0.943	0.000	0.000	0.000	0.000	0.000	0.000	0.000	0.000	0.000	0.000	0.000	0.000	0.000	0.000	52	414	28627	28181	0.171	Error	Error	15162	13465	0	0	14979	13202	0	0	0	0
1	5	8	"COS6"	"YGR295C"	2260	31160	90	3140	2929	577	47	48	10	100	100	0	18268	17129	3668	149	151	23	100	100	0	0	0	0	0	0	0	0	0	0	0	0	0	0	0	0	0	0	0	0.171	0.170	0.172	0.171	1.121	0.158	0.939	0.000	0.000	0.000	0.000	0.000	0.000	0.000	0.000	0.000	0.000	0.000	0.000	0.000	0.000	52	420	21212	19862	-2.550	Error	Error	3093	18119	0	0	2882	16980	0	0	0	0
1	6	8	"RPS20"	"YHL015W"	2470	31160	90	44287	40667	8751	62	105	297	100	100	0	2731	2548	595	165	177	78	100	100	0	0	0	0	0	0	0	0	0	0	0	0	0	0	0	0	0	0	0	17.235	17.039	17.371	17.326	1.178	17.298	0.950	0.000	0.000	0.000	0.000	0.000	0.000	0.000	0.000	0.000	0.000	0.000	0.000	0.000	0.000	52	414	46791	42988	4.107	Error	Error	44225	2566	0	0	40605	2383	0	0	0	0
1	7	8	"GOS1"	"YHL031C"	2650	31160	90	4075	4204	971	82	121	294	100	100	0	4173	4268	1135	181	198	116	100	100	0	0	0	0	0	0	0	0	0	0	0	0	0	0	0	0	0	0	0	1.000	1.009	0.994	1.023	1.209	0.959	0.922	0.000	0.000	0.000	0.000	0.000	0.000	0.000	0.000	0.000	0.000	0.000	0.000	0.000	0.000	52	414	7985	8209	0.000	Error	Error	3993	3992	0	0	4122	4087	0	0	0	0
1	8	8	""	"YHL047C"	2870	31160	90	3956	3864	540	63	74	35	100	100	0	1692	1661	270	161	171	48	100	100	0	0	0	0	0	0	0	0	0	0	0	0	0	0	0	0	0	0	0	2.543	2.534	2.555	2.552	1.163	2.531	0.936	0.000	0.000	0.000	0.000	0.000	0.000	0.000	0.000	0.000	0.000	0.000	0.000	0.000	0.000	52	420	5424	5301	1.346	Error	Error	3893	1531	0	0	3801	1500	0	0	0	0
1	9	8	"VPS29"	"YHR012W"	3070	31170	100	3046	2904	622	61	67	26	100	100	0	3838	3596	1044	162	165	30	100	100	0	0	0	0	0	0	0	0	0	0	0	0	0	0	0	0	0	0	0	0.812	0.828	0.811	0.872	1.367	0.764	0.931	0.000	0.000	0.000	0.000	0.000	0.000	0.000	0.000	0.000	0.000	0.000	0.000	0.000	0.000	80	541	6661	6277	-0.300	Error	Error	2985	3676	0	0	2843	3434	0	0	0	0
1	10	8	"YOR1"	"YGR281W"	3280	31160	90	4600	4181	1302	58	61	27	100	100	0	4452	4066	1381	159	162	28	100	100	0	0	0	0	0	0	0	0	0	0	0	0	0	0	0	0	0	0	0	1.058	1.055	1.066	1.074	1.182	1.036	0.951	0.000	0.000	0.000	0.000	0.000	0.000	0.000	0.000	0.000	0.000	0.000	0.000	0.000	0.000	52	420	8835	8030	0.081	Error	Error	4542	4293	0	0	4123	3907	0	0	0	0
1	11	8	"RPL14B"	"YHL001W"	3470	31160	90	34201	31570	6741	62	112	387	100	100	0	2864	2706	616	158	171	117	100	100	0	0	0	0	0	0	0	0	0	0	0	0	0	0	0	0	0	0	0	12.616	12.366	12.490	12.616	1.298	12.315	0.939	0.000	0.000	0.000	0.000	0.000	0.000	0.000	0.000	0.000	0.000	0.000	0.000	0.000	0.000	52	420	36845	34056	3.657	Error	Error	34139	2706	0	0	31508	2548	0	0	0	0
1	12	8	""	"YHL017W"	3680	31170	100	3459	3436	869	69	102	321	100	100	0	2422	2481	671	162	173	101	100	100	0	0	0	0	0	0	0	0	0	0	0	0	0	0	0	0	0	0	0	1.500	1.452	1.415	1.463	1.225	1.425	0.909	0.000	0.000	0.000	0.000	0.000	0.000	0.000	0.000	0.000	0.000	0.000	0.000	0.000	0.000	80	532	5650	5686	0.585	Error	Error	3390	2260	0	0	3367	2319	0	0	0	0
1	13	8	"RPL8A"	"YHL033C"	3860	31160	90	44675	41771	7605	94	188	611	100	100	0	1812	1683	389	164	174	85	100	100	0	0	0	0	0	0	0	0	0	0	0	0	0	0	0	0	0	0	0	27.052	27.437	26.548	27.649	1.236	27.238	0.933	0.000	0.000	0.000	0.000	0.000	0.000	0.000	0.000	0.000	0.000	0.000	0.000	0.000	0.000	52	401	46229	43196	4.758	Error	Error	44581	1648	0	0	41677	1519	0	0	0	0
1	14	8	""	"YHL049C"	4070	31160	90	1631	1652	231	113	130	66	100	100	0	2436	2500	388	173	182	45	100	100	0	0	0	0	0	0	0	0	0	0	0	0	0	0	0	0	0	0	0	0.671	0.661	0.665	0.663	1.151	0.648	0.868	0.000	0.000	0.000	0.000	0.000	0.000	0.000	0.000	0.000	0.000	0.000	0.000	0.000	0.000	52	420	3781	3866	-0.576	Error	Error	1518	2263	0	0	1539	2327	0	0	0	0
1	15	8	"SPO13"	"YHR014W"	4270	31170	110	481	474	94	82	109	81	100	96	0	644	628	120	187	196	53	100	98	0	0	0	0	0	0	0	0	0	0	0	0	0	0	0	0	0	0	0	0.873	0.889	0.889	0.899	1.374	0.888	0.776	0.000	0.000	0.000	0.000	0.000	0.000	0.000	0.000	0.000	0.000	0.000	0.000	0.000	0.000	80	601	856	833	-0.196	Error	Error	399	457	0	0	392	441	0	0	0	0
1	16	8	""	"YGR283C"	4490	31170	100	2408	2455	675	73	77	30	100	100	0	2498	2580	823	175	180	32	100	100	0	0	0	0	0	0	0	0	0	0	0	0	0	0	0	0	0	0	0	1.005	0.990	1.012	1.028	1.440	0.976	0.920	0.000	0.000	0.000	0.000	0.000	0.000	0.000	0.000	0.000	0.000	0.000	0.000	0.000	0.000	80	518	4658	4787	0.007	Error	Error	2335	2323	0	0	2382	2405	0	0	0	0
1	17	8	"LAG1"	"YHL003C"	4660	31170	90	5225	5216	740	73	77	21	100	100	0	4459	4471	717	177	183	33	100	100	0	0	0	0	0	0	0	0	0	0	0	0	0	0	0	0	0	0	0	1.203	1.198	1.207	1.202	1.146	1.182	0.940	0.000	0.000	0.000	0.000	0.000	0.000	0.000	0.000	0.000	0.000	0.000	0.000	0.000	0.000	52	398	9434	9437	0.267	Error	Error	5152	4282	0	0	5143	4294	0	0	0	0
1	18	8	"APM2"	"YHL019C"	4880	31170	100	2266	2235	634	79	87	30	100	100	0	1972	1972	543	187	197	51	100	100	0	0	0	0	0	0	0	0	0	0	0	0	0	0	0	0	0	0	0	1.225	1.208	1.230	1.237	1.395	1.246	0.906	0.000	0.000	0.000	0.000	0.000	0.000	0.000	0.000	0.000	0.000	0.000	0.000	0.000	0.000	80	536	3972	3941	0.293	Error	Error	2187	1785	0	0	2156	1785	0	0	0	0
1	19	8	""	"YHL035C"	5070	31170	80	3106	3024	591	71	74	19	100	100	0	2953	2820	686	176	179	41	100	100	0	0	0	0	0	0	0	0	0	0	0	0	0	0	0	0	0	0	0	1.093	1.117	1.063	1.139	1.239	1.055	0.938	0.000	0.000	0.000	0.000	0.000	0.000	0.000	0.000	0.000	0.000	0.000	0.000	0.000	0.000	52	340	5812	5597	0.128	Error	Error	3035	2777	0	0	2953	2644	0	0	0	0
1	20	8	""	"YHR001W"	5280	31170	100	1968	1884	563	70	73	25	100	100	0	3747	3725	1049	177	178	49	100	100	0	0	0	0	0	0	0	0	0	0	0	0	0	0	0	0	0	0	0	0.532	0.511	0.518	0.503	1.480	0.511	0.923	0.000	0.000	0.000	0.000	0.000	0.000	0.000	0.000	0.000	0.000	0.000	0.000	0.000	0.000	80	549	5468	5362	-0.911	Error	Error	1898	3570	0	0	1814	3548	0	0	0	0
1	21	8	"YSC84"	"YHR016C"	5490	31170	80	2278	2090	676	62	67	31	100	100	0	3795	3535	1223	172	176	36	100	100	0	0	0	0	0	0	0	0	0	0	0	0	0	0	0	0	0	0	0	0.612	0.603	0.594	0.633	1.386	0.594	0.940	0.000	0.000	0.000	0.000	0.000	0.000	0.000	0.000	0.000	0.000	0.000	0.000	0.000	0.000	52	332	5839	5391	-0.709	Error	Error	2216	3623	0	0	2028	3363	0	0	0	0
1	1	9	""	"YIL087C"	1460	31360	100	1315	1273	340	45	46	8	100	100	0	4347	4394	1291	145	146	21	100	100	0	0	0	0	0	0	0	0	0	0	0	0	0	0	0	0	0	0	0	0.302	0.289	0.299	0.307	1.580	0.269	0.912	0.000	0.000	0.000	0.000	0.000	0.000	0.000	0.000	0.000	0.000	0.000	0.000	0.000	0.000	80	532	5472	5477	-1.726	Error	Error	1270	4202	0	0	1228	4249	0	0	0	0
1	2	9	""	"YIL103W"	1670	31360	100	1890	1993	526	47	62	160	100	100	0	1478	1509	385	149	163	145	100	100	0	0	0	0	0	0	0	0	0	0	0	0	0	0	0	0	0	0	0	1.387	1.431	1.442	1.431	1.207	1.440	0.925	0.000	0.000	0.000	0.000	0.000	0.000	0.000	0.000	0.000	0.000	0.000	0.000	0.000	0.000	80	512	3172	3306	0.472	Error	Error	1843	1329	0	0	1946	1360	0	0	0	0
1	3	9	"RPI1"	"YIL119C"	1860	31360	100	1749	1736	406	48	63	161	100	100	0	2064	2018	572	149	164	146	97	96	0	0	0	0	0	0	0	0	0	0	0	0	0	0	0	0	0	0	0	0.888	0.903	0.894	0.941	1.397	0.870	0.927	0.000	0.000	0.000	0.000	0.000	0.000	0.000	0.000	0.000	0.000	0.000	0.000	0.000	0.000	80	505	3616	3557	-0.171	Error	Error	1701	1915	0	0	1688	1869	0	0	0	0
1	4	9	""	"YIL135C"	2060	31360	80	1741	1714	423	46	46	8	100	100	0	1980	1998	465	148	148	20	100	100	0	0	0	0	0	0	0	0	0	0	0	0	0	0	0	0	0	0	0	0.925	0.902	0.904	0.900	1.159	0.892	0.949	0.000	0.000	0.000	0.000	0.000	0.000	0.000	0.000	0.000	0.000	0.000	0.000	0.000	0.000	52	340	3527	3518	-0.112	Error	Error	1695	1832	0	0	1668	1850	0	0	0	0
1	5	9	""	"YIL151C"	2260	31360	90	710	796	333	46	46	9	100	100	0	705	759	265	143	145	20	100	100	0	0	0	0	0	0	0	0	0	0	0	0	0	0	0	0	0	0	0	1.181	1.218	1.200	1.227	1.251	1.212	0.935	0.000	0.000	0.000	0.000	0.000	0.000	0.000	0.000	0.000	0.000	0.000	0.000	0.000	0.000	52	420	1226	1366	0.241	Error	Error	664	562	0	0	750	616	0	0	0	0
1	6	9	""	"YIL167W"	2460	31360	90	565	571	92	50	60	41	100	100	0	5978	6017	948	153	166	59	100	100	0	0	0	0	0	0	0	0	0	0	0	0	0	0	0	0	0	0	0	0.088	0.089	0.089	0.088	1.226	0.078	0.886	0.000	0.000	0.000	0.000	0.000	0.000	0.000	0.000	0.000	0.000	0.000	0.000	0.000	0.000	52	420	6340	6385	-3.500	Error	Error	515	5825	0	0	521	5864	0	0	0	0
1	7	9	""	"YIL089W"	2650	31360	90	1414	1391	227	58	66	37	100	100	0	1498	1505	301	168	180	69	100	100	0	0	0	0	0	0	0	0	0	0	0	0	0	0	0	0	0	0	0	1.020	0.997	1.021	1.009	1.232	0.838	0.833	0.000	0.000	0.000	0.000	0.000	0.000	0.000	0.000	0.000	0.000	0.000	0.000	0.000	0.000	52	420	2686	2670	0.028	Error	Error	1356	1330	0	0	1333	1337	0	0	0	0
1	8	9	""	"YIL105C"	2870	31360	90	6045	5874	1118	54	63	32	100	100	0	5187	5127	905	160	169	45	100	100	0	0	0	0	0	0	0	0	0	0	0	0	0	0	0	0	0	0	0	1.192	1.172	1.157	1.172	1.157	1.182	0.945	0.000	0.000	0.000	0.000	0.000	0.000	0.000	0.000	0.000	0.000	0.000	0.000	0.000	0.000	52	420	11018	10787	0.253	Error	Error	5991	5027	0	0	5820	4967	0	0	0	0
1	9	9	""	"YIL121W"	3080	31360	90	867	876	148	50	54	47	100	100	0	769	794	178	155	157	28	100	100	0	0	0	0	0	0	0	0	0	0	0	0	0	0	0	0	0	0	0	1.331	1.293	1.336	1.331	1.274	1.230	0.899	0.000	0.000	0.000	0.000	0.000	0.000	0.000	0.000	0.000	0.000	0.000	0.000	0.000	0.000	52	414	1431	1465	0.412	Error	Error	817	614	0	0	826	639	0	0	0	0
1	10	9	""	"YIL137C"	3270	31370	90	2544	2531	824	48	49	10	100	100	0	1888	1793	659	152	153	22	100	100	0	0	0	0	0	0	0	0	0	0	0	0	0	0	0	0	0	0	0	1.438	1.513	1.532	1.562	1.303	1.471	0.933	0.000	0.000	0.000	0.000	0.000	0.000	0.000	0.000	0.000	0.000	0.000	0.000	0.000	0.000	52	420	4232	4124	0.524	Error	Error	2496	1736	0	0	2483	1641	0	0	0	0
1	11	9	"RRD1"	"YIL153W"	3480	31370	100	1057	1067	315	51	52	12	100	100	0	1403	1422	432	153	154	22	100	100	0	0	0	0	0	0	0	0	0	0	0	0	0	0	0	0	0	0	0	0.805	0.801	0.800	0.819	1.324	0.789	0.921	0.000	0.000	0.000	0.000	0.000	0.000	0.000	0.000	0.000	0.000	0.000	0.000	0.000	0.000	80	540	2256	2285	-0.313	Error	Error	1006	1250	0	0	1016	1269	0	0	0	0
1	12	9	""	"YIL169C"	3680	31370	90	3290	3571	1361	56	58	14	100	100	0	2918	3101	1213	159	159	24	100	100	0	0	0	0	0	0	0	0	0	0	0	0	0	0	0	0	0	0	0	1.172	1.195	1.151	1.208	1.246	1.211	0.939	0.000	0.000	0.000	0.000	0.000	0.000	0.000	0.000	0.000	0.000	0.000	0.000	0.000	0.000	52	420	5993	6457	0.229	Error	Error	3234	2759	0	0	3515	2942	0	0	0	0
1	13	9	""	"YIL091C"	3870	31370	90	4566	4352	888	67	75	35	100	100	0	2257	2170	577	163	169	56	100	100	0	0	0	0	0	0	0	0	0	0	0	0	0	0	0	0	0	0	0	2.149	2.135	2.102	2.184	1.188	2.026	0.926	0.000	0.000	0.000	0.000	0.000	0.000	0.000	0.000	0.000	0.000	0.000	0.000	0.000	0.000	52	420	6593	6292	1.103	Error	Error	4499	2094	0	0	4285	2007	0	0	0	0
1	14	9	"PFK26"	"YIL107C"	4070	31370	90	1644	1583	272	83	86	23	100	100	0	4329	4159	734	179	188	42	100	100	0	0	0	0	0	0	0	0	0	0	0	0	0	0	0	0	0	0	0	0.376	0.377	0.376	0.376	1.177	0.356	0.925	0.000	0.000	0.000	0.000	0.000	0.000	0.000	0.000	0.000	0.000	0.000	0.000	0.000	0.000	52	420	5711	5480	-1.411	Error	Error	1561	4150	0	0	1500	3980	0	0	0	0
1	15	9	"SIM1"	"YIL123W"	4270	31370	90	3776	3897	858	70	104	261	100	100	0	2646	2557	673	182	224	288	100	96	0	0	0	0	0	0	0	0	0	0	0	0	0	0	0	0	0	0	0	1.504	1.611	1.561	1.667	1.309	1.627	0.932	0.000	0.000	0.000	0.000	0.000	0.000	0.000	0.000	0.000	0.000	0.000	0.000	0.000	0.000	52	420	6170	6202	0.589	Error	Error	3706	2464	0	0	3827	2375	0	0	0	0
1	16	9	"REV7"	"YIL139C"	4470	31370	90	1966	2027	573	70	74	25	100	100	0	2142	2133	627	174	183	69	100	100	0	0	0	0	0	0	0	0	0	0	0	0	0	0	0	0	0	0	0	0.963	0.999	0.969	1.008	1.280	0.960	0.918	0.000	0.000	0.000	0.000	0.000	0.000	0.000	0.000	0.000	0.000	0.000	0.000	0.000	0.000	52	420	3864	3916	-0.054	Error	Error	1896	1968	0	0	1957	1959	0	0	0	0
1	17	9	"GUT2"	"YIL155C"	4670	31370	90	1765	1787	234	69	75	26	100	100	0	3508	3549	647	181	191	46	100	100	0	0	0	0	0	0	0	0	0	0	0	0	0	0	0	0	0	0	0	0.510	0.510	0.522	0.516	1.208	0.484	0.928	0.000	0.000	0.000	0.000	0.000	0.000	0.000	0.000	0.000	0.000	0.000	0.000	0.000	0.000	52	420	5023	5086	-0.972	Error	Error	1696	3327	0	0	1718	3368	0	0	0	0
1	18	9	"HXT12"	"YIL171W"	4860	31370	90	1327	1262	356	76	79	20	100	100	0	1103	1049	297	185	191	42	100	100	0	0	0	0	0	0	0	0	0	0	0	0	0	0	0	0	0	0	0	1.363	1.373	1.419	1.400	1.253	1.417	0.910	0.000	0.000	0.000	0.000	0.000	0.000	0.000	0.000	0.000	0.000	0.000	0.000	0.000	0.000	52	420	2169	2050	0.447	Error	Error	1251	918	0	0	1186	864	0	0	0	0
1	19	9	""	"YIL093C"	5090	31370	90	3926	4069	1570	68	76	81	100	100	0	3078	3010	1113	169	172	37	100	100	0	0	0	0	0	0	0	0	0	0	0	0	0	0	0	0	0	0	0	1.326	1.408	1.413	1.417	1.400	1.449	0.924	0.000	0.000	0.000	0.000	0.000	0.000	0.000	0.000	0.000	0.000	0.000	0.000	0.000	0.000	52	420	6767	6842	0.407	Error	Error	3858	2909	0	0	4001	2841	0	0	0	0
1	20	9	"SEC24"	"YIL109C"	5280	31370	90	5617	5298	1286	76	79	23	100	100	0	4097	3891	1163	178	181	38	98	98	0	0	0	0	0	0	0	0	0	0	0	0	0	0	0	0	0	0	0	1.414	1.406	1.411	1.444	1.289	1.346	0.934	0.000	0.000	0.000	0.000	0.000	0.000	0.000	0.000	0.000	0.000	0.000	0.000	0.000	0.000	52	420	9460	8935	0.500	Error	Error	5541	3919	0	0	5222	3713	0	0	0	0
1	21	9	"KGD1"	"YIL125W"	5470	31370	90	7372	6988	1270	66	68	17	100	100	0	7193	6965	1443	173	175	31	100	100	0	0	0	0	0	0	0	0	0	0	0	0	0	0	0	0	0	0	0	1.041	1.019	1.016	1.026	1.162	0.996	0.952	0.000	0.000	0.000	0.000	0.000	0.000	0.000	0.000	0.000	0.000	0.000	0.000	0.000	0.000	52	420	14326	13714	0.058	Error	Error	7306	7020	0	0	6922	6792	0	0	0	0
1	1	10	""	"YIL141W"	1460	31560	100	392	377	81	44	45	8	100	100	0	560	533	128	146	148	21	100	100	0	0	0	0	0	0	0	0	0	0	0	0	0	0	0	0	0	0	0	0.841	0.860	0.901	0.901	1.445	0.823	0.891	0.000	0.000	0.000	0.000	0.000	0.000	0.000	0.000	0.000	0.000	0.000	0.000	0.000	0.000	80	532	762	720	-0.251	Error	Error	348	414	0	0	333	387	0	0	0	0
1	2	10	""	"YIL157C"	1680	31560	90	6795	6746	1222	49	56	62	100	100	0	6624	6541	1349	152	154	24	100	100	0	0	0	0	0	0	0	0	0	0	0	0	0	0	0	0	0	0	0	1.042	1.048	1.064	1.057	1.185	1.047	0.930	0.000	0.000	0.000	0.000	0.000	0.000	0.000	0.000	0.000	0.000	0.000	0.000	0.000	0.000	52	414	13218	13086	0.060	Error	Error	6746	6472	0	0	6697	6389	0	0	0	0
1	3	10	"VTH1"	"YIL173W"	1870	31560	100	3287	3067	1448	48	49	11	98	98	0	2071	1942	877	152	153	24	96	96	0	0	0	0	0	0	0	0	0	0	0	0	0	0	0	0	0	0	0	1.688	1.687	1.691	1.751	1.477	1.695	0.944	0.000	0.000	0.000	0.000	0.000	0.000	0.000	0.000	0.000	0.000	0.000	0.000	0.000	0.000	80	521	5158	4809	0.755	Error	Error	3239	1919	0	0	3019	1790	0	0	0	0
1	4	10	""	"YJR026W"	2070	31560	90	3182	2877	1002	45	46	9	100	100	0	42978	36779	15775	148	149	21	100	100	0	0	0	0	0	0	0	0	0	0	0	0	0	0	0	0	0	0	0	0.073	0.077	0.076	0.085	1.463	0.071	0.929	0.000	0.000	0.000	0.000	0.000	0.000	0.000	0.000	0.000	0.000	0.000	0.000	0.000	0.000	52	420	45967	39463	-3.771	Error	Error	3137	42830	0	0	2832	36631	0	0	0	0
1	5	10	"NUP85"	"YJR042W"	2270	31560	80	274	376	226	44	44	8	100	100	0	443	498	220	141	142	20	100	98	0	0	0	0	0	0	0	0	0	0	0	0	0	0	0	0	0	0	0	0.762	0.930	0.851	0.909	1.583	0.955	0.855	0.000	0.000	0.000	0.000	0.000	0.000	0.000	0.000	0.000	0.000	0.000	0.000	0.000	0.000	52	340	532	689	-0.393	Error	Error	230	302	0	0	332	357	0	0	0	0
1	6	10	"APS2"	"YJR058C"	2470	31560	90	2527	2359	817	45	46	9	100	100	0	2391	2330	922	143	146	25	100	100	0	0	0	0	0	0	0	0	0	0	0	0	0	0	0	0	0	0	0	1.104	1.058	1.076	1.141	1.469	1.012	0.946	0.000	0.000	0.000	0.000	0.000	0.000	0.000	0.000	0.000	0.000	0.000	0.000	0.000	0.000	52	420	4730	4501	0.143	Error	Error	2482	2248	0	0	2314	2187	0	0	0	0
1	7	10	"MOG1"	"YJR074W"	2660	31560	90	1180	1312	604	46	47	9	100	100	0	1638	1904	1041	146	148	26	100	100	0	0	0	0	0	0	0	0	0	0	0	0	0	0	0	0	0	0	0	0.760	0.720	0.747	0.781	1.416	0.665	0.939	0.000	0.000	0.000	0.000	0.000	0.000	0.000	0.000	0.000	0.000	0.000	0.000	0.000	0.000	52	420	2626	3024	-0.396	Error	Error	1134	1492	0	0	1266	1758	0	0	0	0
1	8	10	"JSN1"	"YJR091C"	2880	31560	90	701	670	177	46	47	9	100	100	0	682	654	167	147	147	20	100	100	0	0	0	0	0	0	0	0	0	0	0	0	0	0	0	0	0	0	0	1.224	1.231	1.269	1.243	1.243	1.203	0.914	0.000	0.000	0.000	0.000	0.000	0.000	0.000	0.000	0.000	0.000	0.000	0.000	0.000	0.000	52	414	1190	1131	0.292	Error	Error	655	535	0	0	624	507	0	0	0	0
1	9	10	"ECM27"	"YJR106W"	3060	31560	90	4784	4529	1551	47	47	10	100	100	0	1444	1409	363	148	148	20	98	98	0	0	0	0	0	0	0	0	0	0	0	0	0	0	0	0	0	0	0	3.655	3.554	3.702	3.321	1.472	3.753	0.914	0.000	0.000	0.000	0.000	0.000	0.000	0.000	0.000	0.000	0.000	0.000	0.000	0.000	0.000	52	414	6033	5743	1.870	Error	Error	4737	1296	0	0	4482	1261	0	0	0	0
1	10	10	""	"YJR028W"	3280	31560	90	1946	1807	614	45	47	11	100	100	0	24722	23027	9600	145	148	24	100	100	0	0	0	0	0	0	0	0	0	0	0	0	0	0	0	0	0	0	0	0.077	0.077	0.079	0.086	1.541	0.071	0.923	0.000	0.000	0.000	0.000	0.000	0.000	0.000	0.000	0.000	0.000	0.000	0.000	0.000	0.000	52	420	26478	24644	-3.692	Error	Error	1901	24577	0	0	1762	22882	0	0	0	0
1	11	10	""	"YJR044C"	3480	31570	100	5888	5796	2269	53	55	14	100	100	0	8260	7807	3226	155	159	28	100	100	0	0	0	0	0	0	0	0	0	0	0	0	0	0	0	0	0	0	0	0.720	0.751	0.760	0.782	1.343	0.728	0.954	0.000	0.000	0.000	0.000	0.000	0.000	0.000	0.000	0.000	0.000	0.000	0.000	0.000	0.000	80	526	13940	13395	-0.474	Error	Error	5835	8105	0	0	5743	7652	0	0	0	0
1	12	10	"CBF1"	"YJR060W"	3690	31560	90	222	221	61	57	58	16	100	98	0	513	538	147	157	161	31	100	100	0	0	0	0	0	0	0	0	0	0	0	0	0	0	0	0	0	0	0	0.463	0.430	0.416	0.430	1.423	0.420	0.852	0.000	0.000	0.000	0.000	0.000	0.000	0.000	0.000	0.000	0.000	0.000	0.000	0.000	0.000	52	420	521	545	-1.109	Error	Error	165	356	0	0	164	381	0	0	0	0
1	13	10	"CDC11"	"YJR076C"	3890	31570	90	1092	1039	354	58	62	35	100	100	0	1274	1231	449	160	162	25	100	100	0	0	0	0	0	0	0	0	0	0	0	0	0	0	0	0	0	0	0	0.928	0.916	0.922	0.952	1.278	0.897	0.929	0.000	0.000	0.000	0.000	0.000	0.000	0.000	0.000	0.000	0.000	0.000	0.000	0.000	0.000	52	414	2148	2052	-0.108	Error	Error	1034	1114	0	0	981	1071	0	0	0	0
1	14	10	"FIP1"	"YJR093C"	4080	31570	100	635	620	246	62	63	14	98	97	0	853	841	374	171	174	29	97	97	0	0	0	0	0	0	0	0	0	0	0	0	0	0	0	0	0	0	0	0.840	0.833	0.854	0.905	1.493	0.769	0.913	0.000	0.000	0.000	0.000	0.000	0.000	0.000	0.000	0.000	0.000	0.000	0.000	0.000	0.000	80	520	1255	1228	-0.251	Error	Error	573	682	0	0	558	670	0	0	0	0
1	15	10	"ABM1"	"YJR108W"	4270	31570	80	195	226	92	57	57	11	100	100	0	370	389	159	167	169	25	92	92	0	0	0	0	0	0	0	0	0	0	0	0	0	0	0	0	0	0	0	0.680	0.761	0.781	0.788	1.656	0.648	0.743	0.000	0.000	0.000	0.000	0.000	0.000	0.000	0.000	0.000	0.000	0.000	0.000	0.000	0.000	52	340	341	391	-0.557	Error	Error	138	203	0	0	169	222	0	0	0	0
1	16	10	""	"YJR030C"	4480	31570	90	1614	1423	584	58	58	12	100	100	0	1787	1636	649	164	166	26	98	98	0	0	0	0	0	0	0	0	0	0	0	0	0	0	0	0	0	0	0	0.959	0.927	0.926	0.914	1.415	0.914	0.917	0.000	0.000	0.000	0.000	0.000	0.000	0.000	0.000	0.000	0.000	0.000	0.000	0.000	0.000	52	414	3179	2837	-0.061	Error	Error	1556	1623	0	0	1365	1472	0	0	0	0
1	17	10	"TAH11"	"YJR046W"	4660	31570	90	973	910	237	60	61	14	100	100	0	1318	1251	358	168	172	30	98	98	0	0	0	0	0	0	0	0	0	0	0	0	0	0	0	0	0	0	0	0.794	0.785	0.774	0.800	1.321	0.736	0.920	0.000	0.000	0.000	0.000	0.000	0.000	0.000	0.000	0.000	0.000	0.000	0.000	0.000	0.000	52	414	2063	1933	-0.333	Error	Error	913	1150	0	0	850	1083	0	0	0	0
1	18	10	"NTA1"	"YJR062C"	4880	31570	90	940	926	311	54	55	12	100	100	0	1263	1248	467	158	160	25	100	100	0	0	0	0	0	0	0	0	0	0	0	0	0	0	0	0	0	0	0	0.802	0.800	0.778	0.835	1.337	0.760	0.936	0.000	0.000	0.000	0.000	0.000	0.000	0.000	0.000	0.000	0.000	0.000	0.000	0.000	0.000	52	420	1991	1962	-0.319	Error	Error	886	1105	0	0	872	1090	0	0	0	0
1	19	10	""	"YJR078W"	5070	31570	90	399	408	77	55	56	11	100	100	0	591	607	162	159	159	26	100	100	0	0	0	0	0	0	0	0	0	0	0	0	0	0	0	0	0	0	0	0.796	0.788	0.789	0.814	1.342	0.728	0.859	0.000	0.000	0.000	0.000	0.000	0.000	0.000	0.000	0.000	0.000	0.000	0.000	0.000	0.000	52	420	776	801	-0.329	Error	Error	344	432	0	0	353	448	0	0	0	0
1	20	10	"RPL43B"	"YJR094W-A"	5270	31570	90	2185	2020	562	58	59	14	100	100	0	974	950	250	165	164	37	100	100	0	0	0	0	0	0	0	0	0	0	0	0	0	0	0	0	0	0	0	2.629	2.499	2.556	2.526	1.428	2.559	0.904	0.000	0.000	0.000	0.000	0.000	0.000	0.000	0.000	0.000	0.000	0.000	0.000	0.000	0.000	52	420	2936	2747	1.395	Error	Error	2127	809	0	0	1962	785	0	0	0	0
1	21	10	""	"YJR110W"	5490	31570	90	1597	1544	403	61	65	33	100	100	0	2413	2238	619	163	165	26	100	100	0	0	0	0	0	0	0	0	0	0	0	0	0	0	0	0	0	0	0	0.683	0.715	0.711	0.727	1.258	0.680	0.928	0.000	0.000	0.000	0.000	0.000	0.000	0.000	0.000	0.000	0.000	0.000	0.000	0.000	0.000	52	412	3786	3558	-0.551	Error	Error	1536	2250	0	0	1483	2075	0	0	0	0
1	1	11	"CPR7"	"YJR032W"	1450	31760	90	2666	2701	1046	44	46	10	100	100	0	2247	2146	811	147	150	22	98	98	0	0	0	0	0	0	0	0	0	0	0	0	0	0	0	0	0	0	0	1.249	1.329	1.322	1.328	1.313	1.255	0.919	0.000	0.000	0.000	0.000	0.000	0.000	0.000	0.000	0.000	0.000	0.000	0.000	0.000	0.000	52	412	4722	4656	0.320	Error	Error	2622	2100	0	0	2657	1999	0	0	0	0
1	2	11	"CYC1"	"YJR048W"	1670	31760	90	2736	2632	1114	44	44	8	100	100	0	1963	1909	796	142	144	20	98	98	0	0	0	0	0	0	0	0	0	0	0	0	0	0	0	0	0	0	0	1.478	1.465	1.398	1.464	1.436	1.483	0.910	0.000	0.000	0.000	0.000	0.000	0.000	0.000	0.000	0.000	0.000	0.000	0.000	0.000	0.000	52	420	4513	4355	0.564	Error	Error	2692	1821	0	0	2588	1767	0	0	0	0
1	3	11	"CCT5"	"YJR064W"	1870	31760	90	8937	8375	2839	46	46	11	100	100	0	6498	6033	2029	146	147	22	100	100	0	0	0	0	0	0	0	0	0	0	0	0	0	0	0	0	0	0	0	1.400	1.415	1.419	1.395	1.261	1.358	0.930	0.000	0.000	0.000	0.000	0.000	0.000	0.000	0.000	0.000	0.000	0.000	0.000	0.000	0.000	52	420	15243	14216	0.485	Error	Error	8891	6352	0	0	8329	5887	0	0	0	0
1	4	11	""	"YJR080C"	2070	31760	90	2460	2337	810	45	45	8	100	100	0	4961	4538	1927	147	148	21	100	100	0	0	0	0	0	0	0	0	0	0	0	0	0	0	0	0	0	0	0	0.502	0.522	0.528	0.566	1.384	0.473	0.925	0.000	0.000	0.000	0.000	0.000	0.000	0.000	0.000	0.000	0.000	0.000	0.000	0.000	0.000	52	420	7229	6683	-0.995	Error	Error	2415	4814	0	0	2292	4391	0	0	0	0
1	5	11	""	"YJR096W"	2270	31760	90	2320	2231	646	45	46	10	100	100	0	19943	17070	6086	148	148	20	98	98	0	0	0	0	0	0	0	0	0	0	0	0	0	0	0	0	0	0	0	0.115	0.129	0.128	0.146	2.097	0.119	0.936	0.000	0.000	0.000	0.000	0.000	0.000	0.000	0.000	0.000	0.000	0.000	0.000	0.000	0.000	52	420	22070	19108	-3.121	Error	Error	2275	19795	0	0	2186	16922	0	0	0	0
1	6	11	"NNF1"	"YJR112W"	2480	31760	90	907	922	166	47	48	28	100	100	0	1428	1387	273	148	150	23	100	100	0	0	0	0	0	0	0	0	0	0	0	0	0	0	0	0	0	0	0	0.672	0.706	0.719	0.714	1.158	0.679	0.920	0.000	0.000	0.000	0.000	0.000	0.000	0.000	0.000	0.000	0.000	0.000	0.000	0.000	0.000	52	420	2140	2114	-0.574	Error	Error	860	1280	0	0	875	1239	0	0	0	0
1	7	11	""	"YKR021W"	2680	31770	100	1190	1099	402	46	46	9	100	100	0	1534	1434	475	149	150	22	100	100	0	0	0	0	0	0	0	0	0	0	0	0	0	0	0	0	0	0	0	0.826	0.819	0.828	0.821	1.477	0.821	0.927	0.000	0.000	0.000	0.000	0.000	0.000	0.000	0.000	0.000	0.000	0.000	0.000	0.000	0.000	80	526	2529	2338	-0.276	Error	Error	1144	1385	0	0	1053	1285	0	0	0	0
1	8	11	"SPC34"	"YKR037C"	2860	31770	80	2154	2009	580	46	47	9	100	100	0	2208	2098	548	151	151	21	100	100	0	0	0	0	0	0	0	0	0	0	0	0	0	0	0	0	0	0	0	1.025	1.008	1.035	1.005	1.198	0.973	0.924	0.000	0.000	0.000	0.000	0.000	0.000	0.000	0.000	0.000	0.000	0.000	0.000	0.000	0.000	52	334	4165	3910	0.035	Error	Error	2108	2057	0	0	1963	1947	0	0	0	0
1	9	11	"YSR3"	"YKR053C"	3080	31770	90	933	887	217	45	46	9	100	100	0	1485	1388	412	147	148	21	100	100	0	0	0	0	0	0	0	0	0	0	0	0	0	0	0	0	0	0	0	0.664	0.678	0.689	0.703	1.273	0.642	0.928	0.000	0.000	0.000	0.000	0.000	0.000	0.000	0.000	0.000	0.000	0.000	0.000	0.000	0.000	52	420	2226	2083	-0.591	Error	Error	888	1338	0	0	842	1241	0	0	0	0
1	10	11	"MET1"	"YKR069W"	3270	31770	90	427	428	77	46	47	8	100	100	0	761	743	188	149	151	22	98	98	0	0	0	0	0	0	0	0	0	0	0	0	0	0	0	0	0	0	0	0.623	0.643	0.630	0.655	1.358	0.581	0.885	0.000	0.000	0.000	0.000	0.000	0.000	0.000	0.000	0.000	0.000	0.000	0.000	0.000	0.000	52	420	993	976	-0.684	Error	Error	381	612	0	0	382	594	0	0	0	0
1	11	11	"MRPL20"	"YKR085C"	3480	31770	100	2520	2477	1248	52	53	11	100	100	0	1811	1751	849	155	158	25	98	97	0	0	0	0	0	0	0	0	0	0	0	0	0	0	0	0	0	0	0	1.490	1.519	1.552	1.630	1.718	1.523	0.937	0.000	0.000	0.000	0.000	0.000	0.000	0.000	0.000	0.000	0.000	0.000	0.000	0.000	0.000	80	518	4124	4021	0.576	Error	Error	2468	1656	0	0	2425	1596	0	0	0	0
1	12	11	"SIR1"	"YKR101W"	3670	31770	90	448	446	93	65	70	21	100	100	0	1049	993	310	170	175	35	100	100	0	0	0	0	0	0	0	0	0	0	0	0	0	0	0	0	0	0	0	0.436	0.463	0.429	0.494	1.576	0.383	0.817	0.000	0.000	0.000	0.000	0.000	0.000	0.000	0.000	0.000	0.000	0.000	0.000	0.000	0.000	52	414	1262	1204	-1.199	Error	Error	383	879	0	0	381	823	0	0	0	0
1	13	11	""	"YKR023W"	3860	31770	90	1657	1545	359	71	75	22	100	100	0	2055	1922	441	172	174	31	100	100	0	0	0	0	0	0	0	0	0	0	0	0	0	0	0	0	0	0	0	0.842	0.842	0.839	0.846	1.152	0.796	0.921	0.000	0.000	0.000	0.000	0.000	0.000	0.000	0.000	0.000	0.000	0.000	0.000	0.000	0.000	52	420	3469	3224	-0.248	Error	Error	1586	1883	0	0	1474	1750	0	0	0	0
1	14	11	"GAP1"	"YKR039W"	4070	31770	90	2840	2569	765	65	68	23	100	100	0	18627	16573	5610	180	190	42	100	100	0	0	0	0	0	0	0	0	0	0	0	0	0	0	0	0	0	0	0	0.150	0.153	0.150	0.155	1.208	0.147	0.947	0.000	0.000	0.000	0.000	0.000	0.000	0.000	0.000	0.000	0.000	0.000	0.000	0.000	0.000	52	420	21222	18897	-2.733	Error	Error	2775	18447	0	0	2504	16393	0	0	0	0
1	15	11	"RHO4"	"YKR055W"	4270	31770	90	447	483	156	56	57	12	100	100	0	1021	1004	290	174	181	38	100	100	0	0	0	0	0	0	0	0	0	0	0	0	0	0	0	0	0	0	0	0.462	0.514	0.499	0.524	1.435	0.475	0.822	0.000	0.000	0.000	0.000	0.000	0.000	0.000	0.000	0.000	0.000	0.000	0.000	0.000	0.000	52	420	1238	1257	-1.115	Error	Error	391	847	0	0	427	830	0	0	0	0
1	16	11	""	"YKR071C"	4470	31770	90	8386	7740	1815	58	61	17	100	100	0	10099	9171	2607	172	176	33	100	100	0	0	0	0	0	0	0	0	0	0	0	0	0	0	0	0	0	0	0	0.839	0.854	0.846	0.875	1.285	0.809	0.937	0.000	0.000	0.000	0.000	0.000	0.000	0.000	0.000	0.000	0.000	0.000	0.000	0.000	0.000	52	420	18255	16681	-0.253	Error	Error	8328	9927	0	0	7682	8999	0	0	0	0
1	17	11	""	"YKR087C"	4670	31770	90	2511	2298	639	71	73	18	100	100	0	2160	2049	675	194	197	38	100	100	0	0	0	0	0	0	0	0	0	0	0	0	0	0	0	0	0	0	0	1.241	1.201	1.195	1.253	1.369	1.105	0.917	0.000	0.000	0.000	0.000	0.000	0.000	0.000	0.000	0.000	0.000	0.000	0.000	0.000	0.000	52	420	4406	4082	0.312	Error	Error	2440	1966	0	0	2227	1855	0	0	0	0
1	18	11	""	"YKR103W"	4900	31780	90	403	407	147	56	58	21	100	100	0	708	716	205	168	173	39	100	100	0	0	0	0	0	0	0	0	0	0	0	0	0	0	0	0	0	0	0	0.643	0.641	0.657	0.615	1.600	0.643	0.817	0.000	0.000	0.000	0.000	0.000	0.000	0.000	0.000	0.000	0.000	0.000	0.000	0.000	0.000	52	407	887	899	-0.638	Error	Error	347	540	0	0	351	548	0	0	0	0
1	19	11	"RPC37"	"YKR025W"	5070	31770	90	3520	3249	872	62	68	26	100	100	0	2469	2299	617	176	187	65	100	100	0	0	0	0	0	0	0	0	0	0	0	0	0	0	0	0	0	0	0	1.508	1.501	1.524	1.509	1.282	1.444	0.925	0.000	0.000	0.000	0.000	0.000	0.000	0.000	0.000	0.000	0.000	0.000	0.000	0.000	0.000	52	407	5751	5310	0.593	Error	Error	3458	2293	0	0	3187	2123	0	0	0	0
1	20	11	""	"YKR041W"	5290	31780	90	446	445	136	56	59	17	100	100	0	523	547	179	168	173	39	98	98	0	0	0	0	0	0	0	0	0	0	0	0	0	0	0	0	0	0	0	1.099	1.026	1.022	1.092	1.611	0.952	0.812	0.000	0.000	0.000	0.000	0.000	0.000	0.000	0.000	0.000	0.000	0.000	0.000	0.000	0.000	52	414	745	768	0.136	Error	Error	390	355	0	0	389	379	0	0	0	0
1	21	11	"RPS21A"	"YKR057W"	5480	31780	100	14312	14009	6730	59	61	15	100	100	0	2328	2169	1033	167	171	31	97	97	0	0	0	0	0	0	0	0	0	0	0	0	0	0	0	0	0	0	0	6.596	6.968	6.968	7.257	1.340	6.960	0.942	0.000	0.000	0.000	0.000	0.000	0.000	0.000	0.000	0.000	0.000	0.000	0.000	0.000	0.000	80	540	16414	15952	2.721	Error	Error	14253	2161	0	0	13950	2002	0	0	0	0
1	1	12	""	"YKR073C"	1480	31960	80	258	284	128	44	47	29	100	100	0	395	406	160	149	246	1264	0	0	0	0	0	0	0	0	0	0	0	0	0	0	0	0	0	0	0	0	0	0.870	0.934	1.022	0.992	1.584	0.015	0.036	0.000	0.000	0.000	0.000	0.000	0.000	0.000	0.000	0.000	0.000	0.000	0.000	0.000	0.000	52	340	460	497	-0.201	Error	Error	214	246	0	0	240	257	0	0	0	0
1	2	12	""	"YKR089C"	1660	31960	90	1002	982	262	43	45	10	100	100	0	1423	1449	440	145	147	27	100	100	0	0	0	0	0	0	0	0	0	0	0	0	0	0	0	0	0	0	0	0.750	0.720	0.716	0.739	1.323	0.701	0.930	0.000	0.000	0.000	0.000	0.000	0.000	0.000	0.000	0.000	0.000	0.000	0.000	0.000	0.000	52	414	2237	2243	-0.414	Error	Error	959	1278	0	0	939	1304	0	0	0	0
1	3	12	""	"YKR105C"	1870	31960	90	561	552	121	45	45	8	100	100	0	718	699	217	146	148	22	100	100	0	0	0	0	0	0	0	0	0	0	0	0	0	0	0	0	0	0	0	0.902	0.917	0.944	0.957	1.299	0.858	0.883	0.000	0.000	0.000	0.000	0.000	0.000	0.000	0.000	0.000	0.000	0.000	0.000	0.000	0.000	52	420	1088	1060	-0.149	Error	Error	516	572	0	0	507	553	0	0	0	0
1	4	12	""	"YKR027W"	2060	31960	90	2158	1992	492	45	46	11	100	100	0	2167	1961	636	147	150	23	100	100	0	0	0	0	0	0	0	0	0	0	0	0	0	0	0	0	0	0	0	1.046	1.073	1.027	1.142	1.417	1.001	0.920	0.000	0.000	0.000	0.000	0.000	0.000	0.000	0.000	0.000	0.000	0.000	0.000	0.000	0.000	52	420	4133	3761	0.065	Error	Error	2113	2020	0	0	1947	1814	0	0	0	0
1	5	12	""	"YKR043C"	2260	31970	100	4639	4834	2229	45	46	10	100	100	0	3586	3713	1572	149	151	28	100	100	0	0	0	0	0	0	0	0	0	0	0	0	0	0	0	0	0	0	0	1.337	1.344	1.386	1.335	1.400	1.371	0.940	0.000	0.000	0.000	0.000	0.000	0.000	0.000	0.000	0.000	0.000	0.000	0.000	0.000	0.000	80	540	8031	8353	0.419	Error	Error	4594	3437	0	0	4789	3564	0	0	0	0
1	6	12	"TIF1"	"YKR059W"	2480	31970	100	24800	22227	8656	48	49	10	100	100	0	7321	6606	2405	151	153	22	100	100	0	0	0	0	0	0	0	0	0	0	0	0	0	0	0	0	0	0	0	3.452	3.436	3.449	3.476	1.545	3.573	0.929	0.000	0.000	0.000	0.000	0.000	0.000	0.000	0.000	0.000	0.000	0.000	0.000	0.000	0.000	80	540	31922	28634	1.788	Error	Error	24752	7170	0	0	22179	6455	0	0	0	0
1	7	12	""	"YKR075C"	2680	31970	90	3009	2839	884	46	46	8	100	100	0	1634	1608	394	151	152	23	100	100	0	0	0	0	0	0	0	0	0	0	0	0	0	0	0	0	0	0	0	1.998	1.917	1.929	1.871	1.340	2.005	0.926	0.000	0.000	0.000	0.000	0.000	0.000	0.000	0.000	0.000	0.000	0.000	0.000	0.000	0.000	52	420	4446	4250	0.999	Error	Error	2963	1483	0	0	2793	1457	0	0	0	0
1	8	12	"SRL3"	"YKR091W"	2870	31970	90	1666	1580	473	47	48	10	100	100	0	3672	3500	1263	154	156	24	100	100	0	0	0	0	0	0	0	0	0	0	0	0	0	0	0	0	0	0	0	0.460	0.458	0.453	0.474	1.208	0.423	0.951	0.000	0.000	0.000	0.000	0.000	0.000	0.000	0.000	0.000	0.000	0.000	0.000	0.000	0.000	52	420	5137	4879	-1.120	Error	Error	1619	3518	0	0	1533	3346	0	0	0	0
1	9	12	"DNM1"	"YLL001W"	3070	31970	100	1787	1613	573	48	48	9	100	100	0	2226	2077	720	158	160	28	100	100	0	0	0	0	0	0	0	0	0	0	0	0	0	0	0	0	0	0	0	0.841	0.816	0.811	0.842	1.579	0.805	0.910	0.000	0.000	0.000	0.000	0.000	0.000	0.000	0.000	0.000	0.000	0.000	0.000	0.000	0.000	80	529	3807	3484	-0.250	Error	Error	1739	2068	0	0	1565	1919	0	0	0	0
1	10	12	""	"YLR232W"	3280	31970	100	732	704	158	54	63	32	100	98	0	1290	1234	325	166	170	31	98	98	0	0	0	0	0	0	0	0	0	0	0	0	0	0	0	0	0	0	0	0.603	0.609	0.606	0.638	1.305	0.575	0.929	0.000	0.000	0.000	0.000	0.000	0.000	0.000	0.000	0.000	0.000	0.000	0.000	0.000	0.000	80	521	1802	1718	-0.729	Error	Error	678	1124	0	0	650	1068	0	0	0	0
1	11	12	"RCK2"	"YLR248W"	3480	31970	100	5281	4657	1580	58	63	22	100	100	0	6848	6273	1984	164	168	31	100	100	0	0	0	0	0	0	0	0	0	0	0	0	0	0	0	0	0	0	0	0.781	0.753	0.774	0.739	1.392	0.754	0.943	0.000	0.000	0.000	0.000	0.000	0.000	0.000	0.000	0.000	0.000	0.000	0.000	0.000	0.000	80	504	11907	10708	-0.356	Error	Error	5223	6684	0	0	4599	6109	0	0	0	0
1	12	12	"RPS28B"	"YLR264W"	3660	31970	90	27847	25817	6285	71	79	37	100	100	0	4572	4269	1346	169	176	36	100	100	0	0	0	0	0	0	0	0	0	0	0	0	0	0	0	0	0	0	0	6.308	6.280	6.130	6.499	1.361	6.114	0.940	0.000	0.000	0.000	0.000	0.000	0.000	0.000	0.000	0.000	0.000	0.000	0.000	0.000	0.000	52	406	32179	29846	2.657	Error	Error	27776	4403	0	0	25746	4100	0	0	0	0
1	13	12	""	"YLR280C"	3880	31970	80	750	704	169	71	75	27	100	100	0	644	618	213	160	166	70	100	94	0	0	0	0	0	0	0	0	0	0	0	0	0	0	0	0	0	0	0	1.403	1.382	1.465	1.517	1.516	1.232	0.751	0.000	0.000	0.000	0.000	0.000	0.000	0.000	0.000	0.000	0.000	0.000	0.000	0.000	0.000	52	340	1163	1091	0.488	Error	Error	679	484	0	0	633	458	0	0	0	0
1	14	12	"ATP14"	"YLR295C"	4080	31970	90	8671	7763	2468	67	70	19	100	100	0	11694	10424	3946	172	178	40	100	100	0	0	0	0	0	0	0	0	0	0	0	0	0	0	0	0	0	0	0	0.747	0.751	0.745	0.790	1.280	0.707	0.943	0.000	0.000	0.000	0.000	0.000	0.000	0.000	0.000	0.000	0.000	0.000	0.000	0.000	0.000	52	414	20126	17948	-0.421	Error	Error	8604	11522	0	0	7696	10252	0	0	0	0
1	15	12	""	"YLR311C"	4260	31970	90	435	417	100	66	71	26	100	100	0	1796	1811	448	178	189	60	100	100	0	0	0	0	0	0	0	0	0	0	0	0	0	0	0	0	0	0	0	0.228	0.215	0.222	0.213	1.301	0.196	0.889	0.000	0.000	0.000	0.000	0.000	0.000	0.000	0.000	0.000	0.000	0.000	0.000	0.000	0.000	52	414	1987	1984	-2.133	Error	Error	369	1618	0	0	351	1633	0	0	0	0
1	16	12	"TOP3"	"YLR234W"	4480	31980	100	873	884	265	57	61	18	100	100	0	895	887	333	169	172	32	97	97	0	0	0	0	0	0	0	0	0	0	0	0	0	0	0	0	0	0	0	1.124	1.152	1.163	1.232	1.391	1.043	0.879	0.000	0.000	0.000	0.000	0.000	0.000	0.000	0.000	0.000	0.000	0.000	0.000	0.000	0.000	80	532	1542	1545	0.169	Error	Error	816	726	0	0	827	718	0	0	0	0
1	17	12	"SSP120"	"YLR250W"	4680	31980	100	4086	3945	830	70	74	23	100	100	0	10318	9834	2497	185	202	60	100	100	0	0	0	0	0	0	0	0	0	0	0	0	0	0	0	0	0	0	0	0.396	0.402	0.398	0.421	1.449	0.383	0.939	0.000	0.000	0.000	0.000	0.000	0.000	0.000	0.000	0.000	0.000	0.000	0.000	0.000	0.000	80	526	14149	13524	-1.335	Error	Error	4016	10133	0	0	3875	9649	0	0	0	0
1	18	12	""	"YLR266C"	4890	31980	100	1311	1186	538	64	70	22	100	98	0	2271	2189	1024	184	198	58	100	100	0	0	0	0	0	0	0	0	0	0	0	0	0	0	0	0	0	0	0	0.598	0.560	0.565	0.570	1.435	0.544	0.946	0.000	0.000	0.000	0.000	0.000	0.000	0.000	0.000	0.000	0.000	0.000	0.000	0.000	0.000	80	510	3334	3127	-0.743	Error	Error	1247	2087	0	0	1122	2005	0	0	0	0
1	19	12	""	"YLR282C"	5070	31980	100	737	691	173	59	63	20	100	100	0	992	958	235	174	180	51	100	100	0	0	0	0	0	0	0	0	0	0	0	0	0	0	0	0	0	0	0	0.829	0.806	0.803	0.815	1.335	0.792	0.918	0.000	0.000	0.000	0.000	0.000	0.000	0.000	0.000	0.000	0.000	0.000	0.000	0.000	0.000	80	515	1496	1416	-0.271	Error	Error	678	818	0	0	632	784	0	0	0	0
1	20	12	""	"YLR297W"	5280	31980	90	1779	1681	381	57	59	13	100	100	0	8344	7903	2012	175	180	35	100	100	0	0	0	0	0	0	0	0	0	0	0	0	0	0	0	0	0	0	0	0.211	0.210	0.209	0.212	1.127	0.199	0.948	0.000	0.000	0.000	0.000	0.000	0.000	0.000	0.000	0.000	0.000	0.000	0.000	0.000	0.000	52	420	9891	9352	-2.246	Error	Error	1722	8169	0	0	1624	7728	0	0	0	0
1	21	12	"SPH1"	"YLR313C"	5470	31980	90	1134	1102	168	64	66	16	100	100	0	1120	1076	214	194	200	42	100	100	0	0	0	0	0	0	0	0	0	0	0	0	0	0	0	0	0	0	0	1.156	1.177	1.191	1.203	1.216	1.159	0.906	0.000	0.000	0.000	0.000	0.000	0.000	0.000	0.000	0.000	0.000	0.000	0.000	0.000	0.000	52	420	1996	1920	0.209	Error	Error	1070	926	0	0	1038	882	0	0	0	0
1	1	13	""	"YLR236C"	1470	32160	90	645	634	150	45	47	11	100	100	0	841	811	201	150	154	29	100	100	0	0	0	0	0	0	0	0	0	0	0	0	0	0	0	0	0	0	0	0.868	0.891	0.927	0.912	1.280	0.864	0.909	0.000	0.000	0.000	0.000	0.000	0.000	0.000	0.000	0.000	0.000	0.000	0.000	0.000	0.000	52	420	1291	1250	-0.204	Error	Error	600	691	0	0	589	661	0	0	0	0
1	2	13	""	"YLR252W"	1660	32160	90	661	643	130	44	45	9	100	100	0	4523	4526	907	149	150	22	100	100	0	0	0	0	0	0	0	0	0	0	0	0	0	0	0	0	0	0	0	0.141	0.137	0.140	0.137	1.196	0.131	0.932	0.000	0.000	0.000	0.000	0.000	0.000	0.000	0.000	0.000	0.000	0.000	0.000	0.000	0.000	52	420	4991	4976	-2.826	Error	Error	617	4374	0	0	599	4377	0	0	0	0
1	3	13	"SEC22"	"YLR268W"	1870	32170	100	4397	4469	1093	45	46	9	100	100	0	4040	4003	1133	149	150	23	98	98	0	0	0	0	0	0	0	0	0	0	0	0	0	0	0	0	0	0	0	1.118	1.148	1.114	1.170	1.268	1.086	0.923	0.000	0.000	0.000	0.000	0.000	0.000	0.000	0.000	0.000	0.000	0.000	0.000	0.000	0.000	80	532	8243	8278	0.162	Error	Error	4352	3891	0	0	4424	3854	0	0	0	0
1	4	13	"ECI1"	"YLR284C"	2070	32170	100	1245	1251	373	46	48	10	100	100	0	1845	1835	622	151	153	21	100	98	0	0	0	0	0	0	0	0	0	0	0	0	0	0	0	0	0	0	0	0.708	0.716	0.733	0.768	1.559	0.686	0.943	0.000	0.000	0.000	0.000	0.000	0.000	0.000	0.000	0.000	0.000	0.000	0.000	0.000	0.000	80	511	2893	2889	-0.499	Error	Error	1199	1694	0	0	1205	1684	0	0	0	0
1	5	13	"ECM38"	"YLR299W"	2260	32170	100	1801	1777	416	46	48	9	100	100	0	4919	4903	1630	154	156	29	100	100	0	0	0	0	0	0	0	0	0	0	0	0	0	0	0	0	0	0	0	0.368	0.364	0.362	0.391	1.497	0.337	0.926	0.000	0.000	0.000	0.000	0.000	0.000	0.000	0.000	0.000	0.000	0.000	0.000	0.000	0.000	80	510	6520	6480	-1.441	Error	Error	1755	4765	0	0	1731	4749	0	0	0	0
1	6	13	""	"YLR315W"	2480	32170	100	769	734	255	48	49	10	100	98	0	1127	1121	341	154	157	25	100	98	0	0	0	0	0	0	0	0	0	0	0	0	0	0	0	0	0	0	0	0.741	0.709	0.691	0.681	1.441	0.710	0.921	0.000	0.000	0.000	0.000	0.000	0.000	0.000	0.000	0.000	0.000	0.000	0.000	0.000	0.000	80	526	1694	1653	-0.432	Error	Error	721	973	0	0	686	967	0	0	0	0
1	7	13	""	"YLR238W"	2680	32170	100	922	944	243	47	48	11	100	100	0	1513	1545	431	154	156	27	100	100	0	0	0	0	0	0	0	0	0	0	0	0	0	0	0	0	0	0	0	0.644	0.645	0.665	0.663	1.437	0.630	0.898	0.000	0.000	0.000	0.000	0.000	0.000	0.000	0.000	0.000	0.000	0.000	0.000	0.000	0.000	80	495	2234	2288	-0.635	Error	Error	875	1359	0	0	897	1391	0	0	0	0
1	8	13	""	"YLR254C"	2860	32170	100	2388	2225	520	50	51	11	100	100	0	6700	6336	1527	161	163	27	100	100	0	0	0	0	0	0	0	0	0	0	0	0	0	0	0	0	0	0	0	0.358	0.352	0.363	0.355	1.294	0.342	0.933	0.000	0.000	0.000	0.000	0.000	0.000	0.000	0.000	0.000	0.000	0.000	0.000	0.000	0.000	80	516	8877	8350	-1.484	Error	Error	2338	6539	0	0	2175	6175	0	0	0	0
1	9	13	""	"YLR270W"	3080	32170	100	1897	1809	405	52	53	11	100	100	0	5924	5821	1517	170	173	31	98	98	0	0	0	0	0	0	0	0	0	0	0	0	0	0	0	0	0	0	0	0.321	0.311	0.313	0.335	1.606	0.294	0.934	0.000	0.000	0.000	0.000	0.000	0.000	0.000	0.000	0.000	0.000	0.000	0.000	0.000	0.000	80	519	7599	7408	-1.641	Error	Error	1845	5754	0	0	1757	5651	0	0	0	0
1	10	13	"CTS1"	"YLR286C"	3270	32170	100	15229	14869	3943	70	95	59	100	100	0	1097	1073	274	181	187	40	100	100	0	0	0	0	0	0	0	0	0	0	0	0	0	0	0	0	0	0	0	16.549	16.591	16.583	17.012	1.332	16.862	0.918	0.000	0.000	0.000	0.000	0.000	0.000	0.000	0.000	0.000	0.000	0.000	0.000	0.000	0.000	80	513	16075	15691	4.049	Error	Error	15159	916	0	0	14799	892	0	0	0	0
1	11	13	""	"YLR301W"	3470	32170	90	8513	8093	2637	90	105	57	100	100	0	5289	5095	1716	168	179	43	100	100	0	0	0	0	0	0	0	0	0	0	0	0	0	0	0	0	0	0	0	1.645	1.624	1.631	1.642	1.204	1.576	0.955	0.000	0.000	0.000	0.000	0.000	0.000	0.000	0.000	0.000	0.000	0.000	0.000	0.000	0.000	52	420	13544	12930	0.718	Error	Error	8423	5121	0	0	8003	4927	0	0	0	0
1	12	13	""	"YLR317W"	3680	32170	100	1410	1361	285	68	74	32	100	100	0	1822	1765	468	171	177	43	98	98	0	0	0	0	0	0	0	0	0	0	0	0	0	0	0	0	0	0	0	0.813	0.811	0.812	0.841	1.336	0.769	0.928	0.000	0.000	0.000	0.000	0.000	0.000	0.000	0.000	0.000	0.000	0.000	0.000	0.000	0.000	80	528	2993	2887	-0.299	Error	Error	1342	1651	0	0	1293	1594	0	0	0	0
1	13	13	"MPT1"	"YMR005W"	3860	32170	90	2201	2203	643	60	62	18	100	100	0	2295	2286	748	156	159	30	100	100	0	0	0	0	0	0	0	0	0	0	0	0	0	0	0	0	0	0	0	1.001	1.006	1.005	1.039	1.275	0.970	0.952	0.000	0.000	0.000	0.000	0.000	0.000	0.000	0.000	0.000	0.000	0.000	0.000	0.000	0.000	52	406	4280	4273	0.001	Error	Error	2141	2139	0	0	2143	2130	0	0	0	0
1	14	13	"MAC1"	"YMR021C"	4070	32170	90	1297	1227	285	64	73	50	100	100	0	1591	1477	409	167	174	41	100	100	0	0	0	0	0	0	0	0	0	0	0	0	0	0	0	0	0	0	0	0.866	0.888	0.891	0.914	1.293	0.820	0.925	0.000	0.000	0.000	0.000	0.000	0.000	0.000	0.000	0.000	0.000	0.000	0.000	0.000	0.000	52	420	2657	2473	-0.208	Error	Error	1233	1424	0	0	1163	1310	0	0	0	0
1	15	13	"MIH1"	"YMR036C"	4270	32170	90	559	554	96	83	93	54	100	100	0	788	790	213	191	196	47	98	98	0	0	0	0	0	0	0	0	0	0	0	0	0	0	0	0	0	0	0	0.797	0.786	0.791	0.844	1.544	0.694	0.807	0.000	0.000	0.000	0.000	0.000	0.000	0.000	0.000	0.000	0.000	0.000	0.000	0.000	0.000	52	420	1073	1070	-0.327	Error	Error	476	597	0	0	471	599	0	0	0	0
1	16	13	""	"YMR052C-A"	4480	32170	90	841	836	182	58	63	20	100	100	0	2014	1920	447	172	178	36	100	100	0	0	0	0	0	0	0	0	0	0	0	0	0	0	0	0	0	0	0	0.425	0.445	0.440	0.448	1.291	0.426	0.921	0.000	0.000	0.000	0.000	0.000	0.000	0.000	0.000	0.000	0.000	0.000	0.000	0.000	0.000	52	414	2625	2526	-1.234	Error	Error	783	1842	0	0	778	1748	0	0	0	0
1	17	13	""	"YMR067C"	4680	32180	100	569	569	200	76	90	45	100	96	0	836	841	274	190	219	113	98	92	0	0	0	0	0	0	0	0	0	0	0	0	0	0	0	0	0	0	0	0.763	0.757	0.739	0.750	1.390	0.741	0.908	0.000	0.000	0.000	0.000	0.000	0.000	0.000	0.000	0.000	0.000	0.000	0.000	0.000	0.000	80	520	1139	1144	-0.390	Error	Error	493	646	0	0	493	651	0	0	0	0
1	18	13	""	"YMR082C"	4880	32180	90	205	225	87	73	76	22	100	100	0	405	443	194	179	187	41	98	98	0	0	0	0	0	0	0	0	0	0	0	0	0	0	0	0	0	0	0	0.584	0.576	0.600	0.591	1.432	0.453	0.628	0.000	0.000	0.000	0.000	0.000	0.000	0.000	0.000	0.000	0.000	0.000	0.000	0.000	0.000	52	420	358	416	-0.776	Error	Error	132	226	0	0	152	264	0	0	0	0
1	19	13	""	"YMR007W"	5080	32180	100	2038	2040	718	71	85	51	100	100	0	2162	2142	790	175	185	70	98	98	0	0	0	0	0	0	0	0	0	0	0	0	0	0	0	0	0	0	0	0.990	1.001	0.974	1.053	1.466	0.965	0.918	0.000	0.000	0.000	0.000	0.000	0.000	0.000	0.000	0.000	0.000	0.000	0.000	0.000	0.000	80	513	3954	3936	-0.015	Error	Error	1967	1987	0	0	1969	1967	0	0	0	0
1	20	13	"MSS1"	"YMR023C"	5270	32180	100	1394	1409	414	86	99	53	100	100	0	1890	1830	623	191	206	72	97	97	0	0	0	0	0	0	0	0	0	0	0	0	0	0	0	0	0	0	0	0.770	0.807	0.814	0.829	1.335	0.771	0.915	0.000	0.000	0.000	0.000	0.000	0.000	0.000	0.000	0.000	0.000	0.000	0.000	0.000	0.000	80	520	3007	2962	-0.377	Error	Error	1308	1699	0	0	1323	1639	0	0	0	0
1	21	13	"LYS7"	"YMR038C"	5480	32180	100	4675	4510	1108	78	87	36	100	100	0	8647	8479	2238	212	224	64	100	98	0	0	0	0	0	0	0	0	0	0	0	0	0	0	0	0	0	0	0	0.545	0.536	0.530	0.566	1.537	0.511	0.933	0.000	0.000	0.000	0.000	0.000	0.000	0.000	0.000	0.000	0.000	0.000	0.000	0.000	0.000	80	534	13032	12699	-0.876	Error	Error	4597	8435	0	0	4432	8267	0	0	0	0
1	1	14	"STB2"	"YMR053C"	1470	32360	90	923	940	304	45	48	15	100	100	0	1623	1691	597	152	157	35	100	100	0	0	0	0	0	0	0	0	0	0	0	0	0	0	0	0	0	0	0	0.597	0.582	0.578	0.592	1.209	0.546	0.944	0.000	0.000	0.000	0.000	0.000	0.000	0.000	0.000	0.000	0.000	0.000	0.000	0.000	0.000	52	420	2349	2434	-0.745	Error	Error	878	1471	0	0	895	1539	0	0	0	0
1	2	14	""	"YMR069W"	1680	32360	90	275	273	47	45	48	21	100	100	0	364	355	70	150	158	88	92	67	0	0	0	0	0	0	0	0	0	0	0	0	0	0	0	0	0	0	0	1.075	1.112	1.118	1.174	1.517	0.656	0.525	0.000	0.000	0.000	0.000	0.000	0.000	0.000	0.000	0.000	0.000	0.000	0.000	0.000	0.000	52	420	444	433	0.104	Error	Error	230	214	0	0	228	205	0	0	0	0
1	3	14	""	"YMR084W"	1870	32360	90	264	254	48	45	46	12	100	100	0	510	495	106	149	150	23	100	100	0	0	0	0	0	0	0	0	0	0	0	0	0	0	0	0	0	0	0	0.607	0.604	0.621	0.623	1.363	0.545	0.887	0.000	0.000	0.000	0.000	0.000	0.000	0.000	0.000	0.000	0.000	0.000	0.000	0.000	0.000	52	414	580	555	-0.721	Error	Error	219	361	0	0	209	346	0	0	0	0
1	4	14	""	"YMR009W"	2080	32370	100	3328	3017	1067	46	47	9	100	100	0	4293	4117	1307	152	153	21	100	100	0	0	0	0	0	0	0	0	0	0	0	0	0	0	0	0	0	0	0	0.793	0.749	0.744	0.729	1.332	0.762	0.944	0.000	0.000	0.000	0.000	0.000	0.000	0.000	0.000	0.000	0.000	0.000	0.000	0.000	0.000	80	502	7423	6936	-0.335	Error	Error	3282	4141	0	0	2971	3965	0	0	0	0
1	5	14	""	"YMR025W"	2260	32370	100	1812	1810	328	48	50	10	100	100	0	2575	2561	577	154	157	23	100	100	0	0	0	0	0	0	0	0	0	0	0	0	0	0	0	0	0	0	0	0.729	0.732	0.754	0.742	1.255	0.708	0.923	0.000	0.000	0.000	0.000	0.000	0.000	0.000	0.000	0.000	0.000	0.000	0.000	0.000	0.000	80	501	4185	4169	-0.457	Error	Error	1764	2421	0	0	1762	2407	0	0	0	0
1	6	14	""	"YMR040W"	2480	32370	90	805	753	184	47	48	9	100	100	0	2618	2450	645	153	155	25	100	100	0	0	0	0	0	0	0	0	0	0	0	0	0	0	0	0	0	0	0	0.308	0.307	0.304	0.313	1.365	0.300	0.927	0.000	0.000	0.000	0.000	0.000	0.000	0.000	0.000	0.000	0.000	0.000	0.000	0.000	0.000	52	414	3223	3003	-1.701	Error	Error	758	2465	0	0	706	2297	0	0	0	0
1	7	14	"BUB2"	"YMR055C"	2670	32370	100	961	949	264	46	46	9	100	100	0	1948	1925	674	149	149	21	98	97	0	0	0	0	0	0	0	0	0	0	0	0	0	0	0	0	0	0	0	0.509	0.508	0.493	0.545	1.564	0.476	0.919	0.000	0.000	0.000	0.000	0.000	0.000	0.000	0.000	0.000	0.000	0.000	0.000	0.000	0.000	80	514	2714	2679	-0.975	Error	Error	915	1799	0	0	903	1776	0	0	0	0
1	8	14	""	"YMR071C"	2870	32370	90	4841	4823	929	49	49	10	100	100	0	6017	5954	1395	151	154	25	100	100	0	0	0	0	0	0	0	0	0	0	0	0	0	0	0	0	0	0	0	0.817	0.823	0.837	0.834	1.195	0.777	0.945	0.000	0.000	0.000	0.000	0.000	0.000	0.000	0.000	0.000	0.000	0.000	0.000	0.000	0.000	52	420	10658	10577	-0.292	Error	Error	4792	5866	0	0	4774	5803	0	0	0	0
1	9	14	""	"YMR086C-A"	3070	32370	90	1228	1131	260	62	67	24	100	100	0	1792	1652	428	171	178	48	100	100	0	0	0	0	0	0	0	0	0	0	0	0	0	0	0	0	0	0	0	0.719	0.722	0.725	0.738	1.254	0.673	0.925	0.000	0.000	0.000	0.000	0.000	0.000	0.000	0.000	0.000	0.000	0.000	0.000	0.000	0.000	52	420	2787	2550	-0.475	Error	Error	1166	1621	0	0	1069	1481	0	0	0	0
1	10	14	"HXT2"	"YMR011W"	3270	32370	90	24449	23540	3843	99	160	241	100	100	0	1370	1256	411	199	209	59	98	98	0	0	0	0	0	0	0	0	0	0	0	0	0	0	0	0	0	0	0	20.794	22.177	20.414	23.130	1.447	23.477	0.861	0.000	0.000	0.000	0.000	0.000	0.000	0.000	0.000	0.000	0.000	0.000	0.000	0.000	0.000	52	420	25521	24498	4.378	Error	Error	24350	1171	0	0	23441	1057	0	0	0	0
1	11	14	"HRT2"	"YMR027W"	3470	32370	90	3350	3389	445	162	179	74	100	100	0	4023	4124	838	249	254	80	100	100	0	0	0	0	0	0	0	0	0	0	0	0	0	0	0	0	0	0	0	0.845	0.833	0.843	0.844	1.148	0.778	0.923	0.000	0.000	0.000	0.000	0.000	0.000	0.000	0.000	0.000	0.000	0.000	0.000	0.000	0.000	52	420	6962	7102	-0.243	Error	Error	3188	3774	0	0	3227	3875	0	0	0	0
1	12	14	"ARG80"	"YMR042W"	3660	32370	90	2395	2326	585	99	111	41	100	100	0	1739	1682	425	226	243	70	100	100	0	0	0	0	0	0	0	0	0	0	0	0	0	0	0	0	0	0	0	1.518	1.530	1.517	1.543	1.241	1.537	0.927	0.000	0.000	0.000	0.000	0.000	0.000	0.000	0.000	0.000	0.000	0.000	0.000	0.000	0.000	52	420	3809	3683	0.602	Error	Error	2296	1513	0	0	2227	1456	0	0	0	0
1	13	14	""	"YMR057C"	3880	32370	70	468	506	143	74	80	27	100	100	0	621	715	261	188	196	47	100	100	0	0	0	0	0	0	0	0	0	0	0	0	0	0	0	0	0	0	0	0.910	0.820	0.879	0.881	1.583	0.754	0.803	0.000	0.000	0.000	0.000	0.000	0.000	0.000	0.000	0.000	0.000	0.000	0.000	0.000	0.000	32	236	827	959	-0.136	Error	Error	394	433	0	0	432	527	0	0	0	0
1	14	14	""	"YMR073C"	4070	32380	100	2401	2424	490	99	106	41	100	100	0	2886	2814	804	212	233	76	100	100	0	0	0	0	0	0	0	0	0	0	0	0	0	0	0	0	0	0	0	0.861	0.894	0.885	0.930	1.298	0.832	0.909	0.000	0.000	0.000	0.000	0.000	0.000	0.000	0.000	0.000	0.000	0.000	0.000	0.000	0.000	80	536	4976	4927	-0.216	Error	Error	2302	2674	0	0	2325	2602	0	0	0	0
1	15	14	""	"YMR087W"	4280	32380	100	1061	1079	232	86	98	41	100	100	0	3478	3750	1113	222	237	71	100	100	0	0	0	0	0	0	0	0	0	0	0	0	0	0	0	0	0	0	0	0.299	0.281	0.284	0.287	1.226	0.262	0.918	0.000	0.000	0.000	0.000	0.000	0.000	0.000	0.000	0.000	0.000	0.000	0.000	0.000	0.000	80	526	4231	4521	-1.740	Error	Error	975	3256	0	0	993	3528	0	0	0	0
1	16	14	""	"YNL047C"	4480	32380	100	1823	1749	480	69	73	22	100	100	0	2594	2474	575	195	203	47	100	100	0	0	0	0	0	0	0	0	0	0	0	0	0	0	0	0	0	0	0	0.731	0.737	0.759	0.719	1.320	0.743	0.942	0.000	0.000	0.000	0.000	0.000	0.000	0.000	0.000	0.000	0.000	0.000	0.000	0.000	0.000	80	519	4153	3959	-0.452	Error	Error	1754	2399	0	0	1680	2279	0	0	0	0
1	17	14	"YDJ1"	"YNL064C"	4680	32380	100	9078	8061	2524	108	123	58	100	100	0	9205	9026	2043	248	278	112	100	100	0	0	0	0	0	0	0	0	0	0	0	0	0	0	0	0	0	0	0	1.001	0.906	0.967	0.849	1.453	0.933	0.932	0.000	0.000	0.000	0.000	0.000	0.000	0.000	0.000	0.000	0.000	0.000	0.000	0.000	0.000	80	504	17927	16731	0.002	Error	Error	8970	8957	0	0	7953	8778	0	0	0	0
1	18	14	""	"YNL080C"	4880	32380	100	1854	1819	444	94	111	55	100	100	0	1153	1144	237	257	284	104	98	97	0	0	0	0	0	0	0	0	0	0	0	0	0	0	0	0	0	0	0	1.964	1.945	1.996	1.966	1.280	1.995	0.878	0.000	0.000	0.000	0.000	0.000	0.000	0.000	0.000	0.000	0.000	0.000	0.000	0.000	0.000	80	512	2656	2612	0.974	Error	Error	1760	896	0	0	1725	887	0	0	0	0
1	19	14	"RPS7B"	"YNL096C"	5070	32380	90	18927	17996	3644	116	196	583	100	100	0	1672	1576	378	216	237	117	100	100	0	0	0	0	0	0	0	0	0	0	0	0	0	0	0	0	0	0	0	12.920	13.147	12.765	13.561	1.262	13.004	0.949	0.000	0.000	0.000	0.000	0.000	0.000	0.000	0.000	0.000	0.000	0.000	0.000	0.000	0.000	52	414	20267	19240	3.691	Error	Error	18811	1456	0	0	17880	1360	0	0	0	0
1	20	14	"DBP2"	"YNL112W"	5260	32380	90	9592	9212	1904	106	175	563	100	100	0	2378	2332	609	191	207	100	100	100	0	0	0	0	0	0	0	0	0	0	0	0	0	0	0	0	0	0	0	4.337	4.253	4.173	4.364	1.205	4.194	0.958	0.000	0.000	0.000	0.000	0.000	0.000	0.000	0.000	0.000	0.000	0.000	0.000	0.000	0.000	52	420	11673	11247	2.117	Error	Error	9486	2187	0	0	9106	2141	0	0	0	0
1	21	14	"TEP1"	"YNL128W"	5480	32380	100	801	794	222	72	79	28	100	100	0	789	799	199	191	197	43	100	98	0	0	0	0	0	0	0	0	0	0	0	0	0	0	0	0	0	0	0	1.219	1.188	1.207	1.199	1.440	1.190	0.833	0.000	0.000	0.000	0.000	0.000	0.000	0.000	0.000	0.000	0.000	0.000	0.000	0.000	0.000	80	532	1327	1330	0.286	Error	Error	729	598	0	0	722	608	0	0	0	0
1	1	15	"SFB2"	"YNL049C"	1470	32560	90	1334	1294	706	44	45	8	100	100	0	763	866	470	149	149	26	94	94	0	0	0	0	0	0	0	0	0	0	0	0	0	0	0	0	0	0	0	2.101	1.743	1.734	1.737	1.445	1.659	0.917	0.000	0.000	0.000	0.000	0.000	0.000	0.000	0.000	0.000	0.000	0.000	0.000	0.000	0.000	52	414	1904	1967	1.071	Error	Error	1290	614	0	0	1250	717	0	0	0	0
1	2	15	"SUN4"	"YNL066W"	1660	32570	100	7411	7051	2418	46	47	9	100	100	0	1894	1744	593	149	150	24	100	100	0	0	0	0	0	0	0	0	0	0	0	0	0	0	0	0	0	0	0	4.221	4.392	4.437	4.481	1.334	4.448	0.933	0.000	0.000	0.000	0.000	0.000	0.000	0.000	0.000	0.000	0.000	0.000	0.000	0.000	0.000	80	533	9110	8600	2.077	Error	Error	7365	1745	0	0	7005	1595	0	0	0	0
1	3	15	"PMS1"	"YNL082W"	1870	32560	90	1259	1206	282	46	47	11	100	100	0	1468	1429	412	151	153	23	100	100	0	0	0	0	0	0	0	0	0	0	0	0	0	0	0	0	0	0	0	0.921	0.908	0.928	0.935	1.260	0.877	0.930	0.000	0.000	0.000	0.000	0.000	0.000	0.000	0.000	0.000	0.000	0.000	0.000	0.000	0.000	52	420	2530	2438	-0.119	Error	Error	1213	1317	0	0	1160	1278	0	0	0	0
1	4	15	"RAS2"	"YNL098C"	2070	32570	100	7227	6539	1918	47	48	11	100	100	0	9111	8320	2630	154	154	21	100	98	0	0	0	0	0	0	0	0	0	0	0	0	0	0	0	0	0	0	0	0.802	0.795	0.794	0.837	1.511	0.768	0.951	0.000	0.000	0.000	0.000	0.000	0.000	0.000	0.000	0.000	0.000	0.000	0.000	0.000	0.000	80	514	16137	14658	-0.319	Error	Error	7180	8957	0	0	6492	8166	0	0	0	0
1	5	15	""	"YNL114C"	2270	32570	100	5008	4456	1486	51	52	11	100	100	0	3697	3423	1236	155	157	24	100	100	0	0	0	0	0	0	0	0	0	0	0	0	0	0	0	0	0	0	0	1.399	1.348	1.359	1.421	1.446	1.332	0.936	0.000	0.000	0.000	0.000	0.000	0.000	0.000	0.000	0.000	0.000	0.000	0.000	0.000	0.000	80	506	8499	7673	0.485	Error	Error	4957	3542	0	0	4405	3268	0	0	0	0
1	6	15	"CPT1"	"YNL130C"	2470	32570	100	5106	4498	1656	50	52	14	100	100	0	2751	2497	969	151	153	24	98	98	0	0	0	0	0	0	0	0	0	0	0	0	0	0	0	0	0	0	0	1.945	1.896	1.881	1.983	1.444	1.886	0.934	0.000	0.000	0.000	0.000	0.000	0.000	0.000	0.000	0.000	0.000	0.000	0.000	0.000	0.000	80	512	7656	6794	0.959	Error	Error	5056	2600	0	0	4448	2346	0	0	0	0
1	7	15	""	"YNL051W"	2660	32570	100	3340	3413	810	49	51	14	100	100	0	3744	3804	1125	150	150	22	100	100	0	0	0	0	0	0	0	0	0	0	0	0	0	0	0	0	0	0	0	0.916	0.921	0.953	0.968	1.393	0.878	0.915	0.000	0.000	0.000	0.000	0.000	0.000	0.000	0.000	0.000	0.000	0.000	0.000	0.000	0.000	80	513	6885	7018	-0.127	Error	Error	3291	3594	0	0	3364	3654	0	0	0	0
1	8	15	"FKH2"	"YNL068C"	2860	32570	80	1831	1819	291	47	48	10	100	100	0	2431	2297	463	148	147	21	100	100	0	0	0	0	0	0	0	0	0	0	0	0	0	0	0	0	0	0	0	0.781	0.825	0.806	0.837	1.207	0.794	0.944	0.000	0.000	0.000	0.000	0.000	0.000	0.000	0.000	0.000	0.000	0.000	0.000	0.000	0.000	52	340	4067	3921	-0.356	Error	Error	1784	2283	0	0	1772	2149	0	0	0	0
1	9	15	"END3"	"YNL084C"	3070	32570	100	3464	3231	919	57	61	21	100	100	0	5134	4956	1487	161	167	42	98	98	0	0	0	0	0	0	0	0	0	0	0	0	0	0	0	0	0	0	0	0.685	0.662	0.671	0.674	1.349	0.647	0.943	0.000	0.000	0.000	0.000	0.000	0.000	0.000	0.000	0.000	0.000	0.000	0.000	0.000	0.000	80	534	8380	7969	-0.546	Error	Error	3407	4973	0	0	3174	4795	0	0	0	0
1	10	15	""	"YNL100W"	3260	32570	90	4018	3661	1178	75	80	30	100	100	0	8612	7623	2690	185	196	58	100	100	0	0	0	0	0	0	0	0	0	0	0	0	0	0	0	0	0	0	0	0.468	0.482	0.490	0.492	1.286	0.446	0.941	0.000	0.000	0.000	0.000	0.000	0.000	0.000	0.000	0.000	0.000	0.000	0.000	0.000	0.000	52	414	12370	11024	-1.096	Error	Error	3943	8427	0	0	3586	7438	0	0	0	0
1	11	15	""	"YNL116W"	3470	32570	100	983	1010	312	85	101	52	100	100	0	1183	1243	403	211	222	68	100	100	0	0	0	0	0	0	0	0	0	0	0	0	0	0	0	0	0	0	0	0.924	0.896	0.909	0.914	1.295	0.838	0.884	0.000	0.000	0.000	0.000	0.000	0.000	0.000	0.000	0.000	0.000	0.000	0.000	0.000	0.000	80	534	1870	1957	-0.114	Error	Error	898	972	0	0	925	1032	0	0	0	0
1	12	15	""	"YNL132W"	3660	32570	90	3498	3558	533	83	87	30	100	100	0	1152	1125	191	195	201	48	100	100	0	0	0	0	0	0	0	0	0	0	0	0	0	0	0	0	0	0	0	3.568	3.737	3.783	3.771	1.184	3.651	0.926	0.000	0.000	0.000	0.000	0.000	0.000	0.000	0.000	0.000	0.000	0.000	0.000	0.000	0.000	52	414	4372	4405	1.835	Error	Error	3415	957	0	0	3475	930	0	0	0	0
1	13	15	"MSG5"	"YNL053W"	3860	32580	100	1497	1578	446	76	81	25	100	100	0	1410	1458	421	181	184	32	100	100	0	0	0	0	0	0	0	0	0	0	0	0	0	0	0	0	0	0	0	1.156	1.176	1.211	1.188	1.253	1.166	0.899	0.000	0.000	0.000	0.000	0.000	0.000	0.000	0.000	0.000	0.000	0.000	0.000	0.000	0.000	80	541	2650	2779	0.209	Error	Error	1421	1229	0	0	1502	1277	0	0	0	0
1	14	15	"TOM7"	"YNL070W"	4070	32570	90	11993	11038	3834	87	93	36	100	100	0	7164	6523	2472	195	203	46	100	100	0	0	0	0	0	0	0	0	0	0	0	0	0	0	0	0	0	0	0	1.708	1.731	1.720	1.797	1.314	1.711	0.925	0.000	0.000	0.000	0.000	0.000	0.000	0.000	0.000	0.000	0.000	0.000	0.000	0.000	0.000	52	414	18875	17279	0.773	Error	Error	11906	6969	0	0	10951	6328	0	0	0	0
1	15	15	""	"YNL086W"	4280	32570	90	1132	1069	302	71	76	24	100	100	0	1000	936	249	185	190	38	98	98	0	0	0	0	0	0	0	0	0	0	0	0	0	0	0	0	0	0	0	1.302	1.329	1.375	1.420	1.721	1.293	0.884	0.000	0.000	0.000	0.000	0.000	0.000	0.000	0.000	0.000	0.000	0.000	0.000	0.000	0.000	52	414	1876	1749	0.381	Error	Error	1061	815	0	0	998	751	0	0	0	0
1	16	15	"POL1"	"YNL102W"	4470	32570	90	1237	1579	1010	62	66	19	100	100	0	1085	1097	547	175	180	35	100	100	0	0	0	0	0	0	0	0	0	0	0	0	0	0	0	0	0	0	0	1.291	1.645	1.664	1.584	1.455	1.749	0.900	0.000	0.000	0.000	0.000	0.000	0.000	0.000	0.000	0.000	0.000	0.000	0.000	0.000	0.000	52	414	2085	2439	0.369	Error	Error	1175	910	0	0	1517	922	0	0	0	0
1	17	15	"DCP2"	"YNL118C"	4680	32570	90	3548	3405	807	66	78	49	100	100	0	2590	2594	564	188	203	77	100	100	0	0	0	0	0	0	0	0	0	0	0	0	0	0	0	0	0	0	0	1.450	1.388	1.398	1.378	1.252	1.423	0.936	0.000	0.000	0.000	0.000	0.000	0.000	0.000	0.000	0.000	0.000	0.000	0.000	0.000	0.000	52	414	5884	5745	0.536	Error	Error	3482	2402	0	0	3339	2406	0	0	0	0
1	18	15	""	"YNL134C"	4880	32580	100	2241	2127	576	71	77	31	100	100	0	45320	44057	8717	262	282	98	100	100	0	0	0	0	0	0	0	0	0	0	0	0	0	0	0	0	0	0	0	0.048	0.047	0.050	0.045	1.342	0.047	0.917	0.000	0.000	0.000	0.000	0.000	0.000	0.000	0.000	0.000	0.000	0.000	0.000	0.000	0.000	80	513	47228	45851	-4.376	Error	Error	2170	45058	0	0	2056	43795	0	0	0	0
1	19	15	"CMK2"	"YOL016C"	5070	32570	90	677	661	321	61	65	21	100	96	0	1569	1563	841	220	232	69	92	88	0	0	0	0	0	0	0	0	0	0	0	0	0	0	0	0	0	0	0	0.457	0.447	0.418	0.477	1.820	0.410	0.884	0.000	0.000	0.000	0.000	0.000	0.000	0.000	0.000	0.000	0.000	0.000	0.000	0.000	0.000	52	414	1965	1943	-1.131	Error	Error	616	1349	0	0	600	1343	0	0	0	0
1	20	15	""	"YOL032W"	5280	32580	100	1390	1370	457	66	69	21	100	100	0	3899	4042	1516	188	190	40	98	98	0	0	0	0	0	0	0	0	0	0	0	0	0	0	0	0	0	0	0	0.357	0.338	0.359	0.346	1.395	0.320	0.905	0.000	0.000	0.000	0.000	0.000	0.000	0.000	0.000	0.000	0.000	0.000	0.000	0.000	0.000	80	528	5035	5158	-1.487	Error	Error	1324	3711	0	0	1304	3854	0	0	0	0
1	21	15	""	"YOL048C"	5480	32580	100	475	456	166	63	67	21	98	97	0	1448	1378	493	183	190	41	100	100	0	0	0	0	0	0	0	0	0	0	0	0	0	0	0	0	0	0	0	0.326	0.329	0.324	0.323	1.527	0.314	0.896	0.000	0.000	0.000	0.000	0.000	0.000	0.000	0.000	0.000	0.000	0.000	0.000	0.000	0.000	80	527	1677	1588	-1.618	Error	Error	412	1265	0	0	393	1195	0	0	0	0
1	1	16	""	"YOL063C"	1480	32760	90	340	402	247	46	46	9	100	100	0	493	643	354	149	150	19	100	100	0	0	0	0	0	0	0	0	0	0	0	0	0	0	0	0	0	0	0	0.855	0.721	0.694	0.750	1.558	0.696	0.871	0.000	0.000	0.000	0.000	0.000	0.000	0.000	0.000	0.000	0.000	0.000	0.000	0.000	0.000	52	414	638	850	-0.227	Error	Error	294	344	0	0	356	494	0	0	0	0
1	2	16	""	"YOL080C"	1660	32760	90	2498	2392	644	47	48	9	100	100	0	1113	1071	291	149	150	20	100	100	0	0	0	0	0	0	0	0	0	0	0	0	0	0	0	0	0	0	0	2.543	2.543	2.580	2.601	1.223	2.488	0.923	0.000	0.000	0.000	0.000	0.000	0.000	0.000	0.000	0.000	0.000	0.000	0.000	0.000	0.000	52	408	3415	3267	1.346	Error	Error	2451	964	0	0	2345	922	0	0	0	0
1	3	16	"COQ3"	"YOL096C"	1860	32760	90	1361	1274	400	48	51	13	100	100	0	2813	2648	934	155	157	25	98	98	0	0	0	0	0	0	0	0	0	0	0	0	0	0	0	0	0	0	0	0.494	0.492	0.487	0.511	1.352	0.464	0.933	0.000	0.000	0.000	0.000	0.000	0.000	0.000	0.000	0.000	0.000	0.000	0.000	0.000	0.000	52	420	3971	3719	-1.017	Error	Error	1313	2658	0	0	1226	2493	0	0	0	0
1	4	16	"TLG2"	"YOL018C"	2080	32770	100	1251	1147	514	50	52	14	100	100	0	2493	2268	1008	155	159	40	100	100	0	0	0	0	0	0	0	0	0	0	0	0	0	0	0	0	0	0	0	0.514	0.519	0.527	0.517	1.456	0.507	0.937	0.000	0.000	0.000	0.000	0.000	0.000	0.000	0.000	0.000	0.000	0.000	0.000	0.000	0.000	80	520	3539	3210	-0.961	Error	Error	1201	2338	0	0	1097	2113	0	0	0	0
1	5	16	""	"YOL034W"	2280	32770	100	1028	1035	482	51	51	10	100	100	0	946	945	417	154	155	23	97	96	0	0	0	0	0	0	0	0	0	0	0	0	0	0	0	0	0	0	0	1.234	1.244	1.282	1.290	1.533	1.228	0.913	0.000	0.000	0.000	0.000	0.000	0.000	0.000	0.000	0.000	0.000	0.000	0.000	0.000	0.000	80	498	1769	1775	0.303	Error	Error	977	792	0	0	984	791	0	0	0	0
1	6	16	""	"YOL050C"	2470	32780	110	1625	1520	470	50	52	13	100	100	0	1851	1785	1100	151	152	25	100	98	0	0	0	0	0	0	0	0	0	0	0	0	0	0	0	0	0	0	0	0.926	0.900	0.935	1.025	1.602	0.730	0.744	0.000	0.000	0.000	0.000	0.000	0.000	0.000	0.000	0.000	0.000	0.000	0.000	0.000	0.000	80	546	3275	3104	-0.110	Error	Error	1575	1700	0	0	1470	1634	0	0	0	0
1	7	16	"INP54"	"YOL065C"	2650	32770	90	1267	1187	404	49	51	13	100	100	0	2191	2001	780	151	154	25	100	100	0	0	0	0	0	0	0	0	0	0	0	0	0	0	0	0	0	0	0	0.597	0.615	0.643	0.638	1.264	0.560	0.931	0.000	0.000	0.000	0.000	0.000	0.000	0.000	0.000	0.000	0.000	0.000	0.000	0.000	0.000	52	407	3258	2988	-0.744	Error	Error	1218	2040	0	0	1138	1850	0	0	0	0
1	8	16	""	"YOL082W"	2860	32770	90	1398	1387	269	49	52	14	100	100	0	6855	7102	1469	151	155	33	100	100	0	0	0	0	0	0	0	0	0	0	0	0	0	0	0	0	0	0	0	0.201	0.192	0.198	0.193	1.153	0.176	0.932	0.000	0.000	0.000	0.000	0.000	0.000	0.000	0.000	0.000	0.000	0.000	0.000	0.000	0.000	52	420	8053	8289	-2.313	Error	Error	1349	6704	0	0	1338	6951	0	0	0	0
1	9	16	""	"YOL098C"	3080	32770	90	9936	9210	2449	54	69	145	100	100	0	3388	3182	815	156	159	32	100	100	0	0	0	0	0	0	0	0	0	0	0	0	0	0	0	0	0	0	0	3.058	3.026	3.078	3.020	1.200	3.021	0.946	0.000	0.000	0.000	0.000	0.000	0.000	0.000	0.000	0.000	0.000	0.000	0.000	0.000	0.000	52	414	13114	12182	1.612	Error	Error	9882	3232	0	0	9156	3026	0	0	0	0
1	10	16	"TAT2"	"YOL020W"	3260	32770	90	3568	3686	647	57	61	23	100	100	0	1820	1877	404	159	161	27	100	100	0	0	0	0	0	0	0	0	0	0	0	0	0	0	0	0	0	0	0	2.114	2.112	2.113	2.138	1.168	2.042	0.923	0.000	0.000	0.000	0.000	0.000	0.000	0.000	0.000	0.000	0.000	0.000	0.000	0.000	0.000	52	414	5172	5347	1.080	Error	Error	3511	1661	0	0	3629	1718	0	0	0	0
1	11	16	""	"YOL036W"	3480	32770	90	4986	4846	838	56	61	48	100	100	0	2754	2714	528	155	161	36	100	100	0	0	0	0	0	0	0	0	0	0	0	0	0	0	0	0	0	0	0	1.897	1.872	1.885	1.892	1.186	1.842	0.942	0.000	0.000	0.000	0.000	0.000	0.000	0.000	0.000	0.000	0.000	0.000	0.000	0.000	0.000	52	420	7529	7349	0.924	Error	Error	4930	2599	0	0	4790	2559	0	0	0	0
1	12	16	"SPE2"	"YOL052C"	3680	32770	90	2430	2492	401	63	66	18	100	100	0	1689	1713	324	169	175	40	100	100	0	0	0	0	0	0	0	0	0	0	0	0	0	0	0	0	0	0	0	1.557	1.573	1.545	1.586	1.166	1.543	0.931	0.000	0.000	0.000	0.000	0.000	0.000	0.000	0.000	0.000	0.000	0.000	0.000	0.000	0.000	52	420	3887	3973	0.639	Error	Error	2367	1520	0	0	2429	1544	0	0	0	0
1	13	16	"RTG1"	"YOL067C"	3870	32770	90	951	980	424	60	63	15	100	100	0	801	914	404	167	169	28	100	100	0	0	0	0	0	0	0	0	0	0	0	0	0	0	0	0	0	0	0	1.405	1.232	1.302	1.292	1.392	1.189	0.885	0.000	0.000	0.000	0.000	0.000	0.000	0.000	0.000	0.000	0.000	0.000	0.000	0.000	0.000	52	414	1525	1667	0.491	Error	Error	891	634	0	0	920	747	0	0	0	0
1	14	16	""	"YOL084W"	4080	32770	90	545	532	93	55	60	32	100	100	0	1466	1460	255	167	171	41	100	100	0	0	0	0	0	0	0	0	0	0	0	0	0	0	0	0	0	0	0	0.377	0.369	0.363	0.369	1.207	0.367	0.910	0.000	0.000	0.000	0.000	0.000	0.000	0.000	0.000	0.000	0.000	0.000	0.000	0.000	0.000	52	420	1789	1770	-1.407	Error	Error	490	1299	0	0	477	1293	0	0	0	0
1	15	16	"PKH2"	"YOL100W"	4270	32770	90	5302	5108	1079	60	68	48	100	100	0	10891	10593	2281	175	179	31	100	100	0	0	0	0	0	0	0	0	0	0	0	0	0	0	0	0	0	0	0	0.489	0.485	0.479	0.486	1.205	0.484	0.920	0.000	0.000	0.000	0.000	0.000	0.000	0.000	0.000	0.000	0.000	0.000	0.000	0.000	0.000	52	420	15958	15466	-1.032	Error	Error	5242	10716	0	0	5048	10418	0	0	0	0
1	16	16	""	"YOL022C"	4480	32780	100	4157	4154	1047	61	63	16	100	100	0	2793	2879	679	171	175	30	100	100	0	0	0	0	0	0	0	0	0	0	0	0	0	0	0	0	0	0	0	1.562	1.511	1.579	1.475	1.359	1.550	0.916	0.000	0.000	0.000	0.000	0.000	0.000	0.000	0.000	0.000	0.000	0.000	0.000	0.000	0.000	80	540	6718	6801	0.644	Error	Error	4096	2622	0	0	4093	2708	0	0	0	0
1	17	16	"PRE6"	"YOL038W"	4690	32780	100	5504	5390	1324	72	86	45	100	100	0	8450	8574	2268	188	207	73	100	100	0	0	0	0	0	0	0	0	0	0	0	0	0	0	0	0	0	0	0	0.657	0.634	0.668	0.635	1.276	0.624	0.924	0.000	0.000	0.000	0.000	0.000	0.000	0.000	0.000	0.000	0.000	0.000	0.000	0.000	0.000	80	519	13694	13704	-0.605	Error	Error	5432	8262	0	0	5318	8386	0	0	0	0
1	18	16	""	"YOL053W"	4880	32780	100	1248	1227	245	105	111	41	100	100	0	3516	3442	866	249	260	70	98	98	0	0	0	0	0	0	0	0	0	0	0	0	0	0	0	0	0	0	0	0.350	0.351	0.353	0.373	1.568	0.327	0.931	0.000	0.000	0.000	0.000	0.000	0.000	0.000	0.000	0.000	0.000	0.000	0.000	0.000	0.000	80	504	4410	4315	-1.515	Error	Error	1143	3267	0	0	1122	3193	0	0	0	0
1	19	16	"NUF2"	"YOL069W"	5090	32780	100	2405	2358	1133	78	86	33	100	100	0	2644	2581	1338	207	217	65	92	91	0	0	0	0	0	0	0	0	0	0	0	0	0	0	0	0	0	0	0	0.955	0.960	0.968	1.138	1.945	0.946	0.923	0.000	0.000	0.000	0.000	0.000	0.000	0.000	0.000	0.000	0.000	0.000	0.000	0.000	0.000	80	510	4764	4654	-0.067	Error	Error	2327	2437	0	0	2280	2374	0	0	0	0
1	20	16	"ADH1"	"YOL086C"	5270	32780	100	13392	12238	6496	72	76	25	100	100	0	11400	10027	5459	186	190	38	93	93	0	0	0	0	0	0	0	0	0	0	0	0	0	0	0	0	0	0	0	1.188	1.236	1.261	1.322	1.540	1.229	0.954	0.000	0.000	0.000	0.000	0.000	0.000	0.000	0.000	0.000	0.000	0.000	0.000	0.000	0.000	80	488	24534	22007	0.248	Error	Error	13320	11214	0	0	12166	9841	0	0	0	0
1	21	16	"TPT1"	"YOL102C"	5460	32780	90	1473	1359	375	77	83	33	100	100	0	1459	1404	356	185	191	40	100	100	0	0	0	0	0	0	0	0	0	0	0	0	0	0	0	0	0	0	0	1.096	1.052	1.045	1.052	1.253	1.019	0.924	0.000	0.000	0.000	0.000	0.000	0.000	0.000	0.000	0.000	0.000	0.000	0.000	0.000	0.000	52	414	2670	2501	0.132	Error	Error	1396	1274	0	0	1282	1219	0	0	0	0
1	1	17	"RPL33B"	"YOR234C"	1450	32960	90	8697	8491	1546	45	47	14	100	100	0	1509	1436	325	148	150	21	100	100	0	0	0	0	0	0	0	0	0	0	0	0	0	0	0	0	0	0	0	6.357	6.557	6.539	6.750	1.241	6.448	0.937	0.000	0.000	0.000	0.000	0.000	0.000	0.000	0.000	0.000	0.000	0.000	0.000	0.000	0.000	52	412	10013	9734	2.668	Error	Error	8652	1361	0	0	8446	1288	0	0	0	0
1	2	17	"CLP1"	"YOR250C"	1670	32960	90	1927	1822	426	46	46	11	100	100	0	1622	1588	436	149	148	20	98	98	0	0	0	0	0	0	0	0	0	0	0	0	0	0	0	0	0	0	0	1.277	1.234	1.230	1.240	1.220	1.148	0.920	0.000	0.000	0.000	0.000	0.000	0.000	0.000	0.000	0.000	0.000	0.000	0.000	0.000	0.000	52	420	3354	3215	0.353	Error	Error	1881	1473	0	0	1776	1439	0	0	0	0
1	3	17	"PNT1"	"YOR266W"	1860	32960	80	1245	1197	435	46	47	9	100	100	0	1930	2074	809	150	150	19	100	100	0	0	0	0	0	0	0	0	0	0	0	0	0	0	0	0	0	0	0	0.674	0.598	0.590	0.606	1.350	0.577	0.928	0.000	0.000	0.000	0.000	0.000	0.000	0.000	0.000	0.000	0.000	0.000	0.000	0.000	0.000	52	340	2979	3075	-0.570	Error	Error	1199	1780	0	0	1151	1924	0	0	0	0
1	4	17	""	"YOR282W"	2070	32970	100	627	584	158	45	46	9	100	100	0	781	773	206	150	152	28	100	97	0	0	0	0	0	0	0	0	0	0	0	0	0	0	0	0	0	0	0	0.922	0.865	0.874	0.894	1.422	0.844	0.924	0.000	0.000	0.000	0.000	0.000	0.000	0.000	0.000	0.000	0.000	0.000	0.000	0.000	0.000	80	520	1213	1162	-0.117	Error	Error	582	631	0	0	539	623	0	0	0	0
1	5	17	""	"YOR298W"	2270	32970	100	2161	2134	704	48	50	11	100	100	0	2354	2335	926	152	154	29	100	100	0	0	0	0	0	0	0	0	0	0	0	0	0	0	0	0	0	0	0	0.960	0.956	0.946	1.022	1.470	0.907	0.926	0.000	0.000	0.000	0.000	0.000	0.000	0.000	0.000	0.000	0.000	0.000	0.000	0.000	0.000	80	505	4315	4269	-0.060	Error	Error	2113	2202	0	0	2086	2183	0	0	0	0
1	6	17	"SPS4"	"YOR313C"	2470	32970	100	1674	1857	1114	51	53	12	100	100	0	2309	2561	1564	154	155	23	97	97	0	0	0	0	0	0	0	0	0	0	0	0	0	0	0	0	0	0	0	0.753	0.750	0.730	0.833	1.903	0.728	0.929	0.000	0.000	0.000	0.000	0.000	0.000	0.000	0.000	0.000	0.000	0.000	0.000	0.000	0.000	80	504	3778	4213	-0.409	Error	Error	1623	2155	0	0	1806	2407	0	0	0	0
1	7	17	"DFR1"	"YOR236W"	2680	32970	100	3135	3091	991	50	52	14	100	100	0	1961	1965	678	154	157	26	100	100	0	0	0	0	0	0	0	0	0	0	0	0	0	0	0	0	0	0	0	1.707	1.679	1.722	1.737	1.341	1.669	0.929	0.000	0.000	0.000	0.000	0.000	0.000	0.000	0.000	0.000	0.000	0.000	0.000	0.000	0.000	80	504	4892	4852	0.772	Error	Error	3085	1807	0	0	3041	1811	0	0	0	0
1	8	17	""	"YOR252W"	2860	32970	100	3991	3905	972	56	66	36	100	100	0	2550	2456	647	160	166	36	100	100	0	0	0	0	0	0	0	0	0	0	0	0	0	0	0	0	0	0	0	1.646	1.676	1.707	1.745	1.453	1.687	0.926	0.000	0.000	0.000	0.000	0.000	0.000	0.000	0.000	0.000	0.000	0.000	0.000	0.000	0.000	80	503	6325	6145	0.719	Error	Error	3935	2390	0	0	3849	2296	0	0	0	0
1	9	17	""	"YOR268C"	3070	32970	100	336	320	112	66	76	39	96	90	0	402	409	145	164	168	34	88	88	0	0	0	0	0	0	0	0	0	0	0	0	0	0	0	0	0	0	0	1.134	1.037	1.005	1.126	1.697	0.922	0.804	0.000	0.000	0.000	0.000	0.000	0.000	0.000	0.000	0.000	0.000	0.000	0.000	0.000	0.000	80	521	508	499	0.182	Error	Error	270	238	0	0	254	245	0	0	0	0
1	10	17	""	"YOR284W"	3270	32970	100	583	589	147	55	61	21	100	100	0	1473	1484	422	159	162	30	98	98	0	0	0	0	0	0	0	0	0	0	0	0	0	0	0	0	0	0	0	0.402	0.403	0.417	0.430	1.700	0.381	0.913	0.000	0.000	0.000	0.000	0.000	0.000	0.000	0.000	0.000	0.000	0.000	0.000	0.000	0.000	80	522	1842	1859	-1.315	Error	Error	528	1314	0	0	534	1325	0	0	0	0
1	11	17	""	"YOR300W"	3480	32970	100	1474	1361	441	55	60	21	100	100	0	1558	1444	472	165	175	40	97	97	0	0	0	0	0	0	0	0	0	0	0	0	0	0	0	0	0	0	0	1.019	1.021	1.025	1.035	1.343	1.003	0.936	0.000	0.000	0.000	0.000	0.000	0.000	0.000	0.000	0.000	0.000	0.000	0.000	0.000	0.000	80	512	2812	2585	0.027	Error	Error	1419	1393	0	0	1306	1279	0	0	0	0
1	12	17	""	"YOR315W"	3660	32970	90	5199	5176	876	81	82	22	100	100	0	4491	4436	866	197	204	45	100	100	0	0	0	0	0	0	0	0	0	0	0	0	0	0	0	0	0	0	0	1.192	1.202	1.193	1.210	1.208	1.181	0.941	0.000	0.000	0.000	0.000	0.000	0.000	0.000	0.000	0.000	0.000	0.000	0.000	0.000	0.000	52	406	9412	9334	0.253	Error	Error	5118	4294	0	0	5095	4239	0	0	0	0
1	13	17	""	"YOR238W"	3880	32980	100	2317	2231	502	77	82	26	100	100	0	3064	3030	860	191	200	49	100	98	0	0	0	0	0	0	0	0	0	0	0	0	0	0	0	0	0	0	0	0.780	0.759	0.749	0.805	1.420	0.725	0.949	0.000	0.000	0.000	0.000	0.000	0.000	0.000	0.000	0.000	0.000	0.000	0.000	0.000	0.000	80	534	5113	4993	-0.359	Error	Error	2240	2873	0	0	2154	2839	0	0	0	0
1	14	17	"SEC63"	"YOR254C"	4070	32970	90	14828	13615	3049	80	87	34	100	100	0	4940	4545	1181	190	203	50	100	100	0	0	0	0	0	0	0	0	0	0	0	0	0	0	0	0	0	0	0	3.105	3.108	3.165	3.163	1.258	2.993	0.937	0.000	0.000	0.000	0.000	0.000	0.000	0.000	0.000	0.000	0.000	0.000	0.000	0.000	0.000	52	414	19498	17890	1.635	Error	Error	14748	4750	0	0	13535	4355	0	0	0	0
1	15	17	"VPH1"	"YOR270C"	4280	32980	100	14901	13150	4575	82	87	27	100	100	0	7590	7041	2048	187	190	34	100	100	0	0	0	0	0	0	0	0	0	0	0	0	0	0	0	0	0	0	0	2.002	1.907	1.927	1.832	1.389	1.976	0.947	0.000	0.000	0.000	0.000	0.000	0.000	0.000	0.000	0.000	0.000	0.000	0.000	0.000	0.000	80	540	22222	19922	1.001	Error	Error	14819	7403	0	0	13068	6854	0	0	0	0
1	16	17	""	"YOR286W"	4480	32980	100	7893	7153	1978	74	78	24	100	100	0	4488	4240	1001	176	182	31	100	100	0	0	0	0	0	0	0	0	0	0	0	0	0	0	0	0	0	0	0	1.813	1.742	1.757	1.710	1.312	1.794	0.943	0.000	0.000	0.000	0.000	0.000	0.000	0.000	0.000	0.000	0.000	0.000	0.000	0.000	0.000	80	504	12131	11143	0.859	Error	Error	7819	4312	0	0	7079	4064	0	0	0	0
1	17	17	""	"YOR302W"	4680	32980	100	1098	1175	503	71	79	38	100	100	0	1363	1424	489	179	188	51	100	100	0	0	0	0	0	0	0	0	0	0	0	0	0	0	0	0	0	0	0	0.867	0.887	0.885	0.839	1.443	0.907	0.919	0.000	0.000	0.000	0.000	0.000	0.000	0.000	0.000	0.000	0.000	0.000	0.000	0.000	0.000	80	505	2211	2349	-0.205	Error	Error	1027	1184	0	0	1104	1245	0	0	0	0
1	18	17	"FAA1"	"YOR317W"	4880	32980	100	5092	4668	1188	76	85	34	100	100	0	5289	5002	1324	193	204	47	98	98	0	0	0	0	0	0	0	0	0	0	0	0	0	0	0	0	0	0	0	0.984	0.955	0.959	1.005	1.451	0.942	0.943	0.000	0.000	0.000	0.000	0.000	0.000	0.000	0.000	0.000	0.000	0.000	0.000	0.000	0.000	80	496	10112	9401	-0.023	Error	Error	5016	5096	0	0	4592	4809	0	0	0	0
1	19	17	""	"YOR240W"	5070	32980	100	5138	5097	1608	80	85	27	100	100	0	3065	3142	977	189	197	44	100	100	0	0	0	0	0	0	0	0	0	0	0	0	0	0	0	0	0	0	0	1.759	1.699	1.735	1.714	1.336	1.740	0.926	0.000	0.000	0.000	0.000	0.000	0.000	0.000	0.000	0.000	0.000	0.000	0.000	0.000	0.000	80	507	7934	7970	0.815	Error	Error	5058	2876	0	0	5017	2953	0	0	0	0
1	20	17	""	"YOR256C"	5280	32980	100	2277	2248	608	74	77	23	100	100	0	2502	2563	665	182	187	38	100	100	0	0	0	0	0	0	0	0	0	0	0	0	0	0	0	0	0	0	0	0.950	0.913	0.939	0.916	1.339	0.924	0.912	0.000	0.000	0.000	0.000	0.000	0.000	0.000	0.000	0.000	0.000	0.000	0.000	0.000	0.000	80	513	4523	4555	-0.075	Error	Error	2203	2320	0	0	2174	2381	0	0	0	0
1	21	17	"YTM1"	"YOR272W"	5470	32980	90	3823	3877	757	86	130	296	100	100	0	1377	1395	376	190	220	204	98	96	0	0	0	0	0	0	0	0	0	0	0	0	0	0	0	0	0	0	0	3.148	3.146	3.001	3.311	1.367	2.991	0.902	0.000	0.000	0.000	0.000	0.000	0.000	0.000	0.000	0.000	0.000	0.000	0.000	0.000	0.000	52	414	4924	4996	1.655	Error	Error	3737	1187	0	0	3791	1205	0	0	0	0
1	1	18	"MPD1"	"YOR288C"	1470	33170	100	3164	3179	820	44	44	9	100	100	0	3089	3081	779	147	149	21	100	100	0	0	0	0	0	0	0	0	0	0	0	0	0	0	0	0	0	0	0	1.061	1.069	1.093	1.062	1.264	1.071	0.929	0.000	0.000	0.000	0.000	0.000	0.000	0.000	0.000	0.000	0.000	0.000	0.000	0.000	0.000	80	535	6062	6069	0.085	Error	Error	3120	2942	0	0	3135	2934	0	0	0	0
1	2	18	""	"YOR304C-A"	1670	33170	100	2472	2201	771	46	47	10	100	100	0	2110	1815	734	150	151	21	100	97	0	0	0	0	0	0	0	0	0	0	0	0	0	0	0	0	0	0	0	1.238	1.294	1.292	1.461	1.664	1.221	0.931	0.000	0.000	0.000	0.000	0.000	0.000	0.000	0.000	0.000	0.000	0.000	0.000	0.000	0.000	80	528	4386	3820	0.308	Error	Error	2426	1960	0	0	2155	1665	0	0	0	0
1	3	18	"HSH49"	"YOR319W"	1880	33170	100	3737	3651	1191	49	50	12	100	100	0	3331	3309	1108	155	157	24	100	100	0	0	0	0	0	0	0	0	0	0	0	0	0	0	0	0	0	0	0	1.161	1.142	1.172	1.152	1.277	1.135	0.928	0.000	0.000	0.000	0.000	0.000	0.000	0.000	0.000	0.000	0.000	0.000	0.000	0.000	0.000	80	528	6864	6756	0.216	Error	Error	3688	3176	0	0	3602	3154	0	0	0	0
1	4	18	"GRE1"	"YPL223C"	2080	33170	100	309	293	78	53	55	15	100	97	0	7830	7453	1921	166	172	38	100	100	0	0	0	0	0	0	0	0	0	0	0	0	0	0	0	0	0	0	0	0.033	0.033	0.033	0.032	1.315	0.032	0.906	0.000	0.000	0.000	0.000	0.000	0.000	0.000	0.000	0.000	0.000	0.000	0.000	0.000	0.000	80	498	7920	7527	-4.904	Error	Error	256	7664	0	0	240	7287	0	0	0	0
1	5	18	"YAR1"	"YPL239W"	2270	33170	100	7263	6512	2033	49	51	14	100	100	0	5906	5367	1934	156	164	38	98	98	0	0	0	0	0	0	0	0	0	0	0	0	0	0	0	0	0	0	0	1.255	1.240	1.254	1.378	1.883	1.211	0.932	0.000	0.000	0.000	0.000	0.000	0.000	0.000	0.000	0.000	0.000	0.000	0.000	0.000	0.000	80	497	12964	11674	0.327	Error	Error	7214	5750	0	0	6463	5211	0	0	0	0
1	6	18	"BBP1"	"YPL255W"	2470	33170	100	1341	1280	525	48	53	19	100	100	0	1171	1133	471	154	158	30	97	97	0	0	0	0	0	0	0	0	0	0	0	0	0	0	0	0	0	0	0	1.271	1.258	1.281	1.291	1.376	1.235	0.923	0.000	0.000	0.000	0.000	0.000	0.000	0.000	0.000	0.000	0.000	0.000	0.000	0.000	0.000	80	520	2310	2211	0.346	Error	Error	1293	1017	0	0	1232	979	0	0	0	0
1	7	18	"ATP15"	"YPL271W"	2680	33170	100	2959	3361	1688	65	82	69	100	100	0	4699	5039	2433	175	199	111	100	100	0	0	0	0	0	0	0	0	0	0	0	0	0	0	0	0	0	0	0	0.640	0.678	0.662	0.678	1.374	0.671	0.934	0.000	0.000	0.000	0.000	0.000	0.000	0.000	0.000	0.000	0.000	0.000	0.000	0.000	0.000	80	469	7418	8160	-0.645	Error	Error	2894	4524	0	0	3296	4864	0	0	0	0
1	8	18	""	"YPR004C"	2870	33170	100	5675	5222	2173	65	82	68	100	100	0	4096	4060	1401	173	197	111	100	100	0	0	0	0	0	0	0	0	0	0	0	0	0	0	0	0	0	0	0	1.430	1.327	1.360	1.272	1.291	1.388	0.939	0.000	0.000	0.000	0.000	0.000	0.000	0.000	0.000	0.000	0.000	0.000	0.000	0.000	0.000	80	499	9533	9044	0.516	Error	Error	5610	3923	0	0	5157	3887	0	0	0	0
1	9	18	"ATP20"	"YPR020W"	3060	33170	100	12232	11234	5397	57	62	26	100	100	0	10706	10316	5302	159	166	44	100	98	0	0	0	0	0	0	0	0	0	0	0	0	0	0	0	0	0	0	0	1.154	1.100	1.124	1.214	1.714	1.074	0.957	0.000	0.000	0.000	0.000	0.000	0.000	0.000	0.000	0.000	0.000	0.000	0.000	0.000	0.000	80	525	22722	21334	0.207	Error	Error	12175	10547	0	0	11177	10157	0	0	0	0
1	10	18	""	"YPL225W"	3290	33170	100	11581	10578	5377	54	58	26	100	100	0	24659	24685	11759	159	171	56	100	100	0	0	0	0	0	0	0	0	0	0	0	0	0	0	0	0	0	0	0	0.470	0.429	0.429	0.432	1.491	0.431	0.947	0.000	0.000	0.000	0.000	0.000	0.000	0.000	0.000	0.000	0.000	0.000	0.000	0.000	0.000	80	526	36027	35050	-1.088	Error	Error	11527	24500	0	0	10524	24526	0	0	0	0
1	11	18	"CIN2"	"YPL241C"	3480	33170	100	1521	1561	426	64	75	41	100	100	0	1029	1027	301	184	199	108	98	97	0	0	0	0	0	0	0	0	0	0	0	0	0	0	0	0	0	0	0	1.724	1.776	1.739	1.919	1.708	1.773	0.841	0.000	0.000	0.000	0.000	0.000	0.000	0.000	0.000	0.000	0.000	0.000	0.000	0.000	0.000	80	510	2302	2340	0.786	Error	Error	1457	845	0	0	1497	843	0	0	0	0
1	12	18	""	"YPL257W"	3680	33170	100	777	772	245	79	83	30	100	100	0	1432	1447	485	192	199	45	100	100	0	0	0	0	0	0	0	0	0	0	0	0	0	0	0	0	0	0	0	0.563	0.552	0.573	0.570	1.406	0.531	0.900	0.000	0.000	0.000	0.000	0.000	0.000	0.000	0.000	0.000	0.000	0.000	0.000	0.000	0.000	80	527	1938	1948	-0.829	Error	Error	698	1240	0	0	693	1255	0	0	0	0
1	13	18	""	"YPL273W"	3870	33170	80	920	889	273	65	68	17	100	100	0	552	590	216	180	183	30	98	96	0	0	0	0	0	0	0	0	0	0	0	0	0	0	0	0	0	0	0	2.298	2.010	2.118	2.156	1.842	2.003	0.747	0.000	0.000	0.000	0.000	0.000	0.000	0.000	0.000	0.000	0.000	0.000	0.000	0.000	0.000	52	340	1227	1234	1.201	Error	Error	855	372	0	0	824	410	0	0	0	0
1	14	18	"ICL2"	"YPR006C"	4080	33170	90	578	582	101	61	63	15	100	100	0	1851	1883	494	176	180	30	100	100	0	0	0	0	0	0	0	0	0	0	0	0	0	0	0	0	0	0	0	0.309	0.305	0.321	0.312	1.323	0.294	0.875	0.000	0.000	0.000	0.000	0.000	0.000	0.000	0.000	0.000	0.000	0.000	0.000	0.000	0.000	52	420	2192	2228	-1.696	Error	Error	517	1675	0	0	521	1707	0	0	0	0
1	15	18	""	"YPR022C"	4270	33180	90	1844	1937	1167	63	64	15	100	100	0	1316	1536	895	178	180	27	100	100	0	0	0	0	0	0	0	0	0	0	0	0	0	0	0	0	0	0	0	1.565	1.380	1.529	1.447	1.330	1.362	0.932	0.000	0.000	0.000	0.000	0.000	0.000	0.000	0.000	0.000	0.000	0.000	0.000	0.000	0.000	52	420	2919	3232	0.646	Error	Error	1781	1138	0	0	1874	1358	0	0	0	0
1	16	18	"ALG5"	"YPL227C"	4480	33180	100	3631	3603	1137	75	82	33	100	100	0	2844	2965	788	185	191	41	100	100	0	0	0	0	0	0	0	0	0	0	0	0	0	0	0	0	0	0	0	1.337	1.269	1.319	1.229	1.342	1.305	0.929	0.000	0.000	0.000	0.000	0.000	0.000	0.000	0.000	0.000	0.000	0.000	0.000	0.000	0.000	80	532	6215	6308	0.419	Error	Error	3556	2659	0	0	3528	2780	0	0	0	0
1	17	18	"SRP68"	"YPL243W"	4680	33180	100	5348	5085	1505	85	94	43	100	100	0	3402	3312	1075	191	200	57	100	100	0	0	0	0	0	0	0	0	0	0	0	0	0	0	0	0	0	0	0	1.639	1.602	1.603	1.648	1.371	1.576	0.937	0.000	0.000	0.000	0.000	0.000	0.000	0.000	0.000	0.000	0.000	0.000	0.000	0.000	0.000	80	514	8474	8121	0.713	Error	Error	5263	3211	0	0	5000	3121	0	0	0	0
1	18	18	"APM1"	"YPL259C"	4880	33180	100	1647	1657	458	65	68	17	100	100	0	1556	1582	475	177	180	30	100	100	0	0	0	0	0	0	0	0	0	0	0	0	0	0	0	0	0	0	0	1.147	1.133	1.174	1.166	1.350	1.061	0.904	0.000	0.000	0.000	0.000	0.000	0.000	0.000	0.000	0.000	0.000	0.000	0.000	0.000	0.000	80	512	2961	2997	0.198	Error	Error	1582	1379	0	0	1592	1405	0	0	0	0
1	19	18	""	"YPL275W"	5080	33180	100	455	454	112	61	63	15	100	100	0	503	500	96	170	173	28	100	100	0	0	0	0	0	0	0	0	0	0	0	0	0	0	0	0	0	0	0	1.183	1.191	1.179	1.196	1.367	1.208	0.878	0.000	0.000	0.000	0.000	0.000	0.000	0.000	0.000	0.000	0.000	0.000	0.000	0.000	0.000	80	515	727	723	0.243	Error	Error	394	333	0	0	393	330	0	0	0	0
1	20	18	""	"YPR008W"	5280	33180	100	2037	1881	930	62	67	24	100	100	0	2195	2022	886	177	181	38	100	100	0	0	0	0	0	0	0	0	0	0	0	0	0	0	0	0	0	0	0	0.979	0.986	0.976	0.942	1.494	1.000	0.928	0.000	0.000	0.000	0.000	0.000	0.000	0.000	0.000	0.000	0.000	0.000	0.000	0.000	0.000	80	518	3993	3664	-0.031	Error	Error	1975	2018	0	0	1819	1845	0	0	0	0
1	21	18	"YME1"	"YPR024W"	5480	33180	100	3574	3161	1451	67	71	21	100	100	0	2433	2362	1023	180	184	34	100	100	0	0	0	0	0	0	0	0	0	0	0	0	0	0	0	0	0	0	0	1.557	1.418	1.341	1.381	1.384	1.437	0.931	0.000	0.000	0.000	0.000	0.000	0.000	0.000	0.000	0.000	0.000	0.000	0.000	0.000	0.000	80	540	5760	5276	0.638	Error	Error	3507	2253	0	0	3094	2182	0	0	0	0
1	1	19	""	"YPL229W"	1440	33360	90	5274	4747	1463	45	50	36	100	100	0	4256	3846	1497	148	164	150	100	100	0	0	0	0	0	0	0	0	0	0	0	0	0	0	0	0	0	0	0	1.273	1.271	1.278	1.360	1.372	1.150	0.914	0.000	0.000	0.000	0.000	0.000	0.000	0.000	0.000	0.000	0.000	0.000	0.000	0.000	0.000	52	396	9337	8400	0.348	Error	Error	5229	4108	0	0	4702	3698	0	0	0	0
1	2	19	""	"YPL245W"	1650	33360	90	4426	4535	946	46	49	30	100	100	0	1921	1781	501	151	153	30	100	100	0	0	0	0	0	0	0	0	0	0	0	0	0	0	0	0	0	0	0	2.475	2.754	2.696	2.877	1.281	2.615	0.947	0.000	0.000	0.000	0.000	0.000	0.000	0.000	0.000	0.000	0.000	0.000	0.000	0.000	0.000	52	415	6150	6119	1.307	Error	Error	4380	1770	0	0	4489	1630	0	0	0	0
1	3	19	""	"YPL261C"	1860	33360	90	501	483	87	45	46	9	100	100	0	738	727	152	147	150	21	100	100	0	0	0	0	0	0	0	0	0	0	0	0	0	0	0	0	0	0	0	0.772	0.755	0.747	0.779	1.326	0.696	0.912	0.000	0.000	0.000	0.000	0.000	0.000	0.000	0.000	0.000	0.000	0.000	0.000	0.000	0.000	52	415	1047	1018	-0.374	Error	Error	456	591	0	0	438	580	0	0	0	0
1	4	19	""	"YPL277C"	2070	33370	100	823	803	196	49	50	13	100	100	0	1013	1011	279	159	160	25	100	98	0	0	0	0	0	0	0	0	0	0	0	0	0	0	0	0	0	0	0	0.906	0.885	0.904	0.923	1.432	0.835	0.908	0.000	0.000	0.000	0.000	0.000	0.000	0.000	0.000	0.000	0.000	0.000	0.000	0.000	0.000	80	530	1628	1606	-0.142	Error	Error	774	854	0	0	754	852	0	0	0	0
1	5	19	"RPA135"	"YPR010C"	2260	33360	90	9001	8576	1737	46	47	12	100	100	0	14951	14356	3971	153	154	22	100	100	0	0	0	0	0	0	0	0	0	0	0	0	0	0	0	0	0	0	0	0.605	0.601	0.606	0.615	1.440	0.534	0.890	0.000	0.000	0.000	0.000	0.000	0.000	0.000	0.000	0.000	0.000	0.000	0.000	0.000	0.000	52	408	23753	22733	-0.725	Error	Error	8955	14798	0	0	8530	14203	0	0	0	0
1	6	19	"ATH1"	"YPR026W"	2460	33370	80	1777	1642	444	46	47	9	100	100	0	3227	3020	974	151	154	47	100	100	0	0	0	0	0	0	0	0	0	0	0	0	0	0	0	0	0	0	0	0.563	0.556	0.553	0.576	1.316	0.520	0.940	0.000	0.000	0.000	0.000	0.000	0.000	0.000	0.000	0.000	0.000	0.000	0.000	0.000	0.000	52	340	4807	4465	-0.829	Error	Error	1731	3076	0	0	1596	2869	0	0	0	0
1	7	19	"SEC7"	"YDR170C"	2670	33360	150	65	81	55	50	57	23	38	17	0	181	202	84	155	162	43	35	15	0	0	0	0	0	0	0	0	0	0	0	0	0	0	0	0	0	0	0	0.577	0.660	0.570	0.536	2.865	0.046	0.047	0.000	0.000	0.000	0.000	0.000	0.000	0.000	0.000	0.000	0.000	0.000	0.000	0.000	0.000	156	950	41	78	-0.794	Error	Error	15	26	0	0	31	47	0	0	-50	0
1	8	19	"CFT1"	"YDR301W"	2870	33360	60	111	186	138	49	50	11	93	90	0	206	295	225	152	155	21	71	62	0	0	0	0	0	0	0	0	0	0	0	0	0	0	0	0	0	0	0	1.148	0.958	0.988	1.078	2.464	0.616	0.513	0.000	0.000	0.000	0.000	0.000	0.000	0.000	0.000	0.000	0.000	0.000	0.000	0.000	0.000	32	176	116	280	0.199	Error	Error	62	54	0	0	137	143	0	0	0	0
1	9	19	"YRF1-1"	"YDR545W"	3070	33370	60	180	242	214	45	46	9	93	81	0	257	415	309	153	153	21	78	62	0	0	0	0	0	0	0	0	0	0	0	0	0	0	0	0	0	0	0	1.298	0.752	0.938	0.797	2.551	0.634	0.530	0.000	0.000	0.000	0.000	0.000	0.000	0.000	0.000	0.000	0.000	0.000	0.000	0.000	0.000	32	176	239	459	0.376	Error	Error	135	104	0	0	197	262	0	0	0	0
1	10	19	""	"YEL007W"	3270	33370	70	162	236	215	45	46	9	93	87	0	240	375	257	149	152	25	90	75	0	0	0	0	0	0	0	0	0	0	0	0	0	0	0	0	0	0	0	1.286	0.845	0.782	0.720	2.593	0.823	0.751	0.000	0.000	0.000	0.000	0.000	0.000	0.000	0.000	0.000	0.000	0.000	0.000	0.000	0.000	32	236	208	417	0.363	Error	Error	117	91	0	0	191	226	0	0	0	0
1	11	19	"SWI4"	"YER111C"	3460	33370	60	119	195	161	49	50	10	93	78	0	237	349	220	154	157	23	81	59	0	0	0	0	0	0	0	0	0	0	0	0	0	0	0	0	0	0	0	0.843	0.749	0.694	0.756	2.942	0.680	0.625	0.000	0.000	0.000	0.000	0.000	0.000	0.000	0.000	0.000	0.000	0.000	0.000	0.000	0.000	32	176	153	341	-0.246	Error	Error	70	83	0	0	146	195	0	0	0	0
1	12	19	""	"YER160C"	3670	33370	60	136	223	181	52	53	12	93	81	0	282	407	259	164	166	26	96	84	0	0	0	0	0	0	0	0	0	0	0	0	0	0	0	0	0	0	0	0.712	0.704	0.540	0.555	2.138	0.652	0.647	0.000	0.000	0.000	0.000	0.000	0.000	0.000	0.000	0.000	0.000	0.000	0.000	0.000	0.000	32	176	202	414	-0.490	Error	Error	84	118	0	0	171	243	0	0	0	0
1	13	19	"ESP1"	"YGR098C"	3860	33370	70	146	238	175	56	56	11	96	93	0	287	447	304	165	166	26	96	75	0	0	0	0	0	0	0	0	0	0	0	0	0	0	0	0	0	0	0	0.738	0.645	0.703	0.733	3.265	0.525	0.629	0.000	0.000	0.000	0.000	0.000	0.000	0.000	0.000	0.000	0.000	0.000	0.000	0.000	0.000	32	236	212	464	-0.439	Error	Error	90	122	0	0	182	282	0	0	0	0
1	14	19	"YOR1"	"YGR281W"	4070	33380	60	156	239	199	55	56	10	90	81	0	227	394	314	167	166	23	68	56	0	0	0	0	0	0	0	0	0	0	0	0	0	0	0	0	0	0	0	1.683	0.811	1.059	1.090	2.674	0.619	0.701	0.000	0.000	0.000	0.000	0.000	0.000	0.000	0.000	0.000	0.000	0.000	0.000	0.000	0.000	32	176	161	411	0.751	Error	Error	101	60	0	0	184	227	0	0	0	0
1	15	19	"RIM101"	"YHL027W"	4280	33380	60	173	285	238	55	56	11	100	87	0	326	416	283	167	170	26	75	65	0	0	0	0	0	0	0	0	0	0	0	0	0	0	0	0	0	0	0	0.742	0.924	0.963	0.960	2.570	0.786	0.648	0.000	0.000	0.000	0.000	0.000	0.000	0.000	0.000	0.000	0.000	0.000	0.000	0.000	0.000	32	176	277	479	-0.430	Error	Error	118	159	0	0	230	249	0	0	0	0
1	16	19	""	"YHL035C"	4480	33380	60	177	291	230	58	58	11	93	93	0	320	454	348	173	171	23	90	81	0	0	0	0	0	0	0	0	0	0	0	0	0	0	0	0	0	0	0	0.810	0.829	0.760	0.737	2.538	0.686	0.750	0.000	0.000	0.000	0.000	0.000	0.000	0.000	0.000	0.000	0.000	0.000	0.000	0.000	0.000	32	176	266	514	-0.305	Error	Error	119	147	0	0	233	281	0	0	0	0
1	17	19	"MIP6"	"YHR015W"	4660	33370	60	120	229	193	55	56	13	87	75	0	281	454	389	164	166	24	78	75	0	0	0	0	0	0	0	0	0	0	0	0	0	0	0	0	0	0	0	0.556	0.600	0.593	0.719	2.773	0.497	0.781	0.000	0.000	0.000	0.000	0.000	0.000	0.000	0.000	0.000	0.000	0.000	0.000	0.000	0.000	32	176	182	464	-0.848	Error	Error	65	117	0	0	174	290	0	0	0	0
1	18	19	"RPN1"	"YHR027C"	4870	33380	80	114	240	244	56	58	14	92	80	0	238	406	386	165	167	29	80	57	0	0	0	0	0	0	0	0	0	0	0	0	0	0	0	0	0	0	0	0.795	0.763	0.717	0.737	2.022	0.616	0.718	0.000	0.000	0.000	0.000	0.000	0.000	0.000	0.000	0.000	0.000	0.000	0.000	0.000	0.000	52	326	131	425	-0.332	Error	Error	58	73	0	0	184	241	0	0	0	0
1	19	19	"VTH1"	"YIL173W"	5060	33370	70	151	227	198	53	54	11	100	100	0	304	377	185	161	164	22	96	96	0	0	0	0	0	0	0	0	0	0	0	0	0	0	0	0	0	0	0	0.685	0.806	0.692	0.674	1.719	0.919	0.710	0.000	0.000	0.000	0.000	0.000	0.000	0.000	0.000	0.000	0.000	0.000	0.000	0.000	0.000	32	236	241	390	-0.545	Error	Error	98	143	0	0	174	216	0	0	0	0
1	20	19	"CIS3"	"YJL158C"	5270	33380	70	170	240	184	53	54	10	96	84	0	265	416	278	164	165	29	81	71	0	0	0	0	0	0	0	0	0	0	0	0	0	0	0	0	0	0	0	1.158	0.742	0.791	0.713	1.962	0.637	0.688	0.000	0.000	0.000	0.000	0.000	0.000	0.000	0.000	0.000	0.000	0.000	0.000	0.000	0.000	32	236	218	439	0.212	Error	Error	117	101	0	0	187	252	0	0	0	0
1	21	19	""	"YJR029W"	5470	33380	70	143	216	172	53	54	10	96	87	0	259	408	288	162	164	23	84	62	0	0	0	0	0	0	0	0	0	0	0	0	0	0	0	0	0	0	0	0.928	0.663	0.729	0.660	2.796	0.580	0.725	0.000	0.000	0.000	0.000	0.000	0.000	0.000	0.000	0.000	0.000	0.000	0.000	0.000	0.000	32	236	187	409	-0.108	Error	Error	90	97	0	0	163	246	0	0	0	0
1	1	20	""	"YKL215C"	1460	33560	70	89	154	145	43	44	8	84	84	0	211	305	229	143	144	18	78	62	0	0	0	0	0	0	0	0	0	0	0	0	0	0	0	0	0	0	0	0.676	0.685	0.635	0.708	2.661	0.558	0.761	0.000	0.000	0.000	0.000	0.000	0.000	0.000	0.000	0.000	0.000	0.000	0.000	0.000	0.000	32	236	114	273	-0.564	Error	Error	46	68	0	0	111	162	0	0	0	0
1	2	20	""	"YLL034C"	1660	33560	80	79	119	100	43	44	11	92	65	0	194	268	180	145	145	19	78	57	0	0	0	0	0	0	0	0	0	0	0	0	0	0	0	0	0	0	0	0.735	0.618	0.708	0.687	2.043	0.786	0.385	0.000	0.000	0.000	0.000	0.000	0.000	0.000	0.000	0.000	0.000	0.000	0.000	0.000	0.000	52	340	85	199	-0.445	Error	Error	36	49	0	0	76	123	0	0	0	0
1	3	20	""	"YLR024C"	1870	33570	60	121	159	120	43	43	9	87	78	0	263	299	162	145	144	19	84	68	0	0	0	0	0	0	0	0	0	0	0	0	0	0	0	0	0	0	0	0.661	0.753	0.619	0.659	2.540	0.629	0.545	0.000	0.000	0.000	0.000	0.000	0.000	0.000	0.000	0.000	0.000	0.000	0.000	0.000	0.000	32	176	196	270	-0.597	Error	Error	78	118	0	0	116	154	0	0	0	0
1	4	20	"ESC1"	"YMR219W"	2050	33560	70	100	134	93	44	44	8	93	87	0	207	283	209	144	145	21	81	62	0	0	0	0	0	0	0	0	0	0	0	0	0	0	0	0	0	0	0	0.889	0.647	0.726	0.645	2.569	0.434	0.630	0.000	0.000	0.000	0.000	0.000	0.000	0.000	0.000	0.000	0.000	0.000	0.000	0.000	0.000	32	236	119	229	-0.170	Error	Error	56	63	0	0	90	139	0	0	0	0
1	5	20	""	"YMR247C"	2270	33570	80	95	136	106	44	44	11	86	69	0	195	250	142	141	141	18	80	73	0	0	0	0	0	0	0	0	0	0	0	0	0	0	0	0	0	0	0	0.944	0.844	0.737	0.670	2.024	0.593	0.533	0.000	0.000	0.000	0.000	0.000	0.000	0.000	0.000	0.000	0.000	0.000	0.000	0.000	0.000	52	340	105	201	-0.082	Error	Error	51	54	0	0	92	109	0	0	0	0
1	6	20	"YKU70"	"YMR284W"	2470	33570	70	123	150	107	43	44	8	90	84	0	214	279	137	143	145	19	90	78	0	0	0	0	0	0	0	0	0	0	0	0	0	0	0	0	0	0	0	1.127	0.787	0.557	0.670	2.785	0.743	0.649	0.000	0.000	0.000	0.000	0.000	0.000	0.000	0.000	0.000	0.000	0.000	0.000	0.000	0.000	32	236	151	243	0.172	Error	Error	80	71	0	0	107	136	0	0	0	0
1	7	20	""	"YNL008C"	2670	33560	70	123	195	175	44	45	8	96	81	0	231	349	240	142	145	23	90	68	0	0	0	0	0	0	0	0	0	0	0	0	0	0	0	0	0	0	0	0.888	0.729	0.689	0.711	2.493	0.683	0.661	0.000	0.000	0.000	0.000	0.000	0.000	0.000	0.000	0.000	0.000	0.000	0.000	0.000	0.000	32	236	168	358	-0.172	Error	Error	79	89	0	0	151	207	0	0	0	0
1	8	20	"POL1"	"YNL102W"	2860	33570	70	166	216	188	45	46	9	90	81	0	286	393	254	145	147	21	90	81	0	0	0	0	0	0	0	0	0	0	0	0	0	0	0	0	0	0	0	0.858	0.690	0.646	0.675	2.103	0.686	0.820	0.000	0.000	0.000	0.000	0.000	0.000	0.000	0.000	0.000	0.000	0.000	0.000	0.000	0.000	32	236	262	419	-0.221	Error	Error	121	141	0	0	171	248	0	0	0	0
1	9	20	"SIN3"	"YOL004W"	3070	33570	80	91	179	194	44	45	8	84	78	0	212	333	259	149	150	20	86	65	0	0	0	0	0	0	0	0	0	0	0	0	0	0	0	0	0	0	0	0.746	0.734	0.696	0.560	2.754	0.715	0.751	0.000	0.000	0.000	0.000	0.000	0.000	0.000	0.000	0.000	0.000	0.000	0.000	0.000	0.000	52	334	110	319	-0.423	Error	Error	47	63	0	0	135	184	0	0	0	0
1	10	20	"EMPTY"	"EMPTY"	3270	33570	150	44	45	9	45	46	8	14	4	0	149	147	24	149	150	37	3	0	0	0	0	0	0	0	0	0	0	0	0	0	0	0	0	0	0	0	0	100000.000	0.000	0.369	0.372	2.844	121.442	0.000	0.000	0.000	0.000	0.000	0.000	0.000	0.000	0.000	0.000	0.000	0.000	0.000	0.000	0.000	156	976	-1	-2	16.610	Error	Error	-1	0	0	0	0	-2	0	0	-75	0
1	11	20	"EMPTY"	"EMPTY"	3470	33570	150	44	45	8	45	58	366	0	0	0	147	150	23	150	161	310	0	0	0	0	0	0	0	0	0	0	0	0	0	0	0	0	0	0	0	0	0	0.333	0.000	0.310	0.316	2.859	1.179	0.996	0.000	0.000	0.000	0.000	0.000	0.000	0.000	0.000	0.000	0.000	0.000	0.000	0.000	0.000	156	905	-4	0	-1.585	Error	Error	-1	-3	0	0	0	0	0	0	-75	0
1	12	20	"EMPTY"	"EMPTY"	3670	33570	150	45	46	9	47	61	366	0	0	0	148	150	20	151	163	311	0	0	0	0	0	0	0	0	0	0	0	0	0	0	0	0	0	0	0	0	0	0.667	1.000	0.526	0.512	3.060	0.796	0.589	0.000	0.000	0.000	0.000	0.000	0.000	0.000	0.000	0.000	0.000	0.000	0.000	0.000	0.000	156	904	-5	-2	-0.585	Error	Error	-2	-3	0	0	-1	-1	0	0	-75	0
1	13	20	"EMPTY"	"EMPTY"	3870	33570	150	55	56	11	55	61	22	3	0	0	159	162	24	162	168	38	7	0	0	0	0	0	0	0	0	0	0	0	0	0	0	0	0	0	0	0	0	0.000	100000.000	0.429	0.436	2.988	0.261	0.179	0.000	0.000	0.000	0.000	0.000	0.000	0.000	0.000	0.000	0.000	0.000	0.000	0.000	0.000	156	905	-3	1	Error	Error	Error	0	-3	0	0	1	0	0	0	-75	0
1	14	20	"EMPTY"	"EMPTY"	4070	33570	150	54	55	11	56	62	21	3	0	0	162	164	26	166	170	33	7	1	0	0	0	0	0	0	0	0	0	0	0	0	0	0	0	0	0	0	0	0.500	0.500	0.408	0.394	3.353	0.173	0.072	0.000	0.000	0.000	0.000	0.000	0.000	0.000	0.000	0.000	0.000	0.000	0.000	0.000	0.000	156	896	-6	-3	-1.000	Error	Error	-2	-4	0	0	-1	-2	0	0	-75	0
1	15	20	"EMPTY"	"EMPTY"	4270	33570	150	59	60	12	55	56	12	25	4	0	173	175	25	162	164	27	30	5	0	0	0	0	0	0	0	0	0	0	0	0	0	0	0	0	0	0	0	0.364	0.385	0.471	0.487	4.178	0.068	0.017	0.000	0.000	0.000	0.000	0.000	0.000	0.000	0.000	0.000	0.000	0.000	0.000	0.000	0.000	156	896	15	18	-1.459	Error	Error	4	11	0	0	5	13	0	0	-75	0
1	16	20	"EMPTY"	"EMPTY"	4470	33570	150	58	59	11	56	58	12	17	5	0	168	170	26	164	166	27	22	3	0	0	0	0	0	0	0	0	0	0	0	0	0	0	0	0	0	0	0	0.500	0.500	0.461	0.504	3.905	0.131	0.059	0.000	0.000	0.000	0.000	0.000	0.000	0.000	0.000	0.000	0.000	0.000	0.000	0.000	0.000	156	895	6	9	-1.000	Error	Error	2	4	0	0	3	6	0	0	-75	0
1	17	20	"EMPTY"	"EMPTY"	4670	33570	150	50	51	10	53	54	12	5	1	0	154	156	25	159	160	26	12	3	0	0	0	0	0	0	0	0	0	0	0	0	0	0	0	0	0	0	0	0.600	0.667	0.400	0.401	2.938	0.110	0.042	0.000	0.000	0.000	0.000	0.000	0.000	0.000	0.000	0.000	0.000	0.000	0.000	0.000	0.000	156	901	-8	-5	-0.737	Error	Error	-3	-5	0	0	-2	-3	0	0	-75	0
1	18	20	"EMPTY"	"EMPTY"	4870	33570	150	48	48	9	50	51	11	7	1	0	151	151	24	154	156	24	14	1	0	0	0	0	0	0	0	0	0	0	0	0	0	0	0	0	0	0	0	0.667	0.667	0.375	0.375	3.299	0.085	0.028	0.000	0.000	0.000	0.000	0.000	0.000	0.000	0.000	0.000	0.000	0.000	0.000	0.000	0.000	156	870	-5	-5	-0.585	Error	Error	-2	-3	0	0	-2	-3	0	0	-75	0
1	19	20	"EMPTY"	"EMPTY"	5070	33580	150	49	51	24	52	52	10	10	2	0	154	157	22	155	157	23	16	3	0	0	0	0	0	0	0	0	0	0	0	0	0	0	0	0	0	0	0	3.000	-0.500	0.442	0.490	3.409	0.054	0.002	0.000	0.000	0.000	0.000	0.000	0.000	0.000	0.000	0.000	0.000	0.000	0.000	0.000	0.000	156	933	-4	1	1.585	Error	Error	-3	-1	0	0	-1	2	0	0	-75	0
1	20	20	"EMPTY"	"EMPTY"	5280	33580	150	61	61	15	55	57	13	27	7	0	163	168	27	161	163	28	21	4	0	0	0	0	0	0	0	0	0	0	0	0	0	0	0	0	0	0	0	3.000	0.857	0.556	0.562	2.798	0.156	0.063	0.000	0.000	0.000	0.000	0.000	0.000	0.000	0.000	0.000	0.000	0.000	0.000	0.000	0.000	156	923	8	13	1.585	Error	Error	6	2	0	0	6	7	0	0	-75	0
1	21	20	"EMPTY"	"EMPTY"	5480	33580	150	61	63	14	55	56	14	29	8	0	171	171	25	158	161	28	25	3	0	0	0	0	0	0	0	0	0	0	0	0	0	0	0	0	0	0	0	0.462	0.615	0.415	0.431	3.759	0.209	0.082	0.000	0.000	0.000	0.000	0.000	0.000	0.000	0.000	0.000	0.000	0.000	0.000	0.000	0.000	156	1059	19	21	-1.115	Error	Error	6	13	0	0	8	13	0	0	-75	0
2	1	1	"VPS8"	"YAL002W"	5890	29750	100	3891	3853	787	59	62	25	100	100	0	3809	3635	779	159	164	38	100	100	0	0	0	0	0	0	0	0	0	0	0	0	0	0	0	0	0	0	0	1.050	1.091	1.093	1.101	1.173	1.083	0.942	0.000	0.000	0.000	0.000	0.000	0.000	0.000	0.000	0.000	0.000	0.000	0.000	0.000	0.000	80	494	7482	7270	0.070	Error	Error	3832	3650	0	0	3794	3476	0	0	0	0
2	2	1	"FUN30"	"YAL019W"	6080	29750	100	3783	3282	1276	67	72	30	100	100	0	6178	6216	2299	167	174	44	100	100	0	0	0	0	0	0	0	0	0	0	0	0	0	0	0	0	0	0	0	0.618	0.531	0.519	0.517	1.336	0.525	0.916	0.000	0.000	0.000	0.000	0.000	0.000	0.000	0.000	0.000	0.000	0.000	0.000	0.000	0.000	80	514	9727	9264	-0.694	Error	Error	3716	6011	0	0	3215	6049	0	0	0	0
2	3	1	"MTW1"	"YAL034W-A"	6290	29750	100	760	788	172	67	70	23	100	100	0	1082	1096	233	176	183	43	100	100	0	0	0	0	0	0	0	0	0	0	0	0	0	0	0	0	0	0	0	0.765	0.784	0.788	0.789	1.184	0.734	0.918	0.000	0.000	0.000	0.000	0.000	0.000	0.000	0.000	0.000	0.000	0.000	0.000	0.000	0.000	80	527	1599	1641	-0.387	Error	Error	693	906	0	0	721	920	0	0	0	0
2	4	1	""	"YAL048C"	6500	29750	100	1760	1746	371	70	73	20	100	100	0	3831	3817	1165	175	180	36	100	100	0	0	0	0	0	0	0	0	0	0	0	0	0	0	0	0	0	0	0	0.462	0.460	0.454	0.479	1.284	0.437	0.941	0.000	0.000	0.000	0.000	0.000	0.000	0.000	0.000	0.000	0.000	0.000	0.000	0.000	0.000	80	519	5346	5318	-1.113	Error	Error	1690	3656	0	0	1676	3642	0	0	0	0
2	5	1	""	"YAL065C-A"	6700	29750	100	1061	1033	166	67	69	18	100	100	0	788	759	156	166	168	26	100	100	0	0	0	0	0	0	0	0	0	0	0	0	0	0	0	0	0	0	0	1.598	1.629	1.629	1.681	1.316	1.612	0.919	0.000	0.000	0.000	0.000	0.000	0.000	0.000	0.000	0.000	0.000	0.000	0.000	0.000	0.000	80	510	1616	1559	0.676	Error	Error	994	622	0	0	966	593	0	0	0	0
2	6	1	"PAU7"	"YAR020C"	6900	29750	100	1201	1161	176	66	67	14	100	100	0	1455	1425	244	171	173	35	100	100	0	0	0	0	0	0	0	0	0	0	0	0	0	0	0	0	0	0	0	0.884	0.873	0.870	0.883	1.257	0.855	0.942	0.000	0.000	0.000	0.000	0.000	0.000	0.000	0.000	0.000	0.000	0.000	0.000	0.000	0.000	80	525	2419	2349	-0.178	Error	Error	1135	1284	0	0	1095	1254	0	0	0	0
2	7	1	""	"YAL004W"	7120	29750	100	27083	24846	6525	72	76	23	100	100	0	15936	14600	3737	183	185	36	100	100	0	0	0	0	0	0	0	0	0	0	0	0	0	0	0	0	0	0	0	1.715	1.718	1.740	1.724	1.209	1.706	0.954	0.000	0.000	0.000	0.000	0.000	0.000	0.000	0.000	0.000	0.000	0.000	0.000	0.000	0.000	80	517	42764	39191	0.778	Error	Error	27011	15753	0	0	24774	14417	0	0	0	0
2	8	1	"CCR4"	"YAL021C"	7300	29750	90	4816	4780	1250	75	122	326	100	100	0	4021	3864	1094	180	245	406	100	100	0	0	0	0	0	0	0	0	0	0	0	0	0	0	0	0	0	0	0	1.234	1.277	1.300	1.294	1.258	1.237	0.936	0.000	0.000	0.000	0.000	0.000	0.000	0.000	0.000	0.000	0.000	0.000	0.000	0.000	0.000	52	406	8582	8389	0.304	Error	Error	4741	3841	0	0	4705	3684	0	0	0	0
2	9	1	"FUN12"	"YAL035W"	7520	29750	110	13362	12364	3223	73	105	266	100	100	0	5984	5665	1378	177	215	321	100	100	0	0	0	0	0	0	0	0	0	0	0	0	0	0	0	0	0	0	0	2.288	2.240	2.295	2.225	1.166	2.247	0.961	0.000	0.000	0.000	0.000	0.000	0.000	0.000	0.000	0.000	0.000	0.000	0.000	0.000	0.000	80	602	19096	17779	1.194	Error	Error	13289	5807	0	0	12291	5488	0	0	0	0
2	10	1	"YAF1"	"YAL051W"	7710	29750	100	2114	2016	451	75	80	44	100	100	0	2178	2123	448	181	187	40	100	100	0	0	0	0	0	0	0	0	0	0	0	0	0	0	0	0	0	0	0	1.021	0.999	0.991	0.998	1.181	1.004	0.949	0.000	0.000	0.000	0.000	0.000	0.000	0.000	0.000	0.000	0.000	0.000	0.000	0.000	0.000	80	511	4036	3883	0.030	Error	Error	2039	1997	0	0	1941	1942	0	0	0	0
2	11	1	"SEO1"	"YAL067C"	7920	29760	100	1777	1664	374	78	80	20	100	100	0	1232	1190	267	180	185	40	100	100	0	0	0	0	0	0	0	0	0	0	0	0	0	0	0	0	0	0	0	1.615	1.570	1.572	1.584	1.262	1.589	0.928	0.000	0.000	0.000	0.000	0.000	0.000	0.000	0.000	0.000	0.000	0.000	0.000	0.000	0.000	80	519	2751	2596	0.692	Error	Error	1699	1052	0	0	1586	1010	0	0	0	0
2	12	1	""	"YAR027W"	8110	29760	100	1769	1677	480	85	114	175	100	97	0	7092	6510	2374	185	205	120	100	100	0	0	0	0	0	0	0	0	0	0	0	0	0	0	0	0	0	0	0	0.244	0.252	0.244	0.263	1.369	0.233	0.929	0.000	0.000	0.000	0.000	0.000	0.000	0.000	0.000	0.000	0.000	0.000	0.000	0.000	0.000	80	510	8591	7917	-2.036	Error	Error	1684	6907	0	0	1592	6325	0	0	0	0
2	13	1	"ERP2"	"YAL007C"	8310	29760	110	11942	12392	2283	101	133	171	100	100	0	6496	6732	1309	203	226	144	100	100	0	0	0	0	0	0	0	0	0	0	0	0	0	0	0	0	0	0	0	1.882	1.883	1.900	1.890	1.107	1.892	0.947	0.000	0.000	0.000	0.000	0.000	0.000	0.000	0.000	0.000	0.000	0.000	0.000	0.000	0.000	80	590	18134	18820	0.912	Error	Error	11841	6293	0	0	12291	6529	0	0	0	0
2	14	1	"PMT2"	"YAL023C"	8510	29760	100	11910	11755	2310	110	125	64	100	100	0	2177	2216	422	206	223	109	100	100	0	0	0	0	0	0	0	0	0	0	0	0	0	0	0	0	0	0	0	5.987	5.794	5.705	5.824	1.173	5.827	0.931	0.000	0.000	0.000	0.000	0.000	0.000	0.000	0.000	0.000	0.000	0.000	0.000	0.000	0.000	80	501	13771	13655	2.582	Error	Error	11800	1971	0	0	11645	2010	0	0	0	0
2	15	1	""	"YAL037W"	8690	29760	100	588	611	131	108	131	99	100	100	0	874	923	235	204	223	88	100	100	0	0	0	0	0	0	0	0	0	0	0	0	0	0	0	0	0	0	0	0.716	0.700	0.700	0.713	1.255	0.660	0.893	0.000	0.000	0.000	0.000	0.000	0.000	0.000	0.000	0.000	0.000	0.000	0.000	0.000	0.000	80	516	1150	1222	-0.481	Error	Error	480	670	0	0	503	719	0	0	0	0
2	16	1	"ACS1"	"YAL054C"	8910	29760	100	6030	5828	1597	118	154	117	100	100	0	1387	1376	301	210	227	81	100	100	0	0	0	0	0	0	0	0	0	0	0	0	0	0	0	0	0	0	0	5.023	4.897	4.906	4.908	1.305	5.104	0.917	0.000	0.000	0.000	0.000	0.000	0.000	0.000	0.000	0.000	0.000	0.000	0.000	0.000	0.000	80	532	7089	6876	2.329	Error	Error	5912	1177	0	0	5710	1166	0	0	0	0
2	17	1	""	"YAL069W"	9110	29760	100	2748	2690	543	104	132	91	100	100	0	1796	1745	400	201	217	87	100	100	0	0	0	0	0	0	0	0	0	0	0	0	0	0	0	0	0	0	0	1.658	1.675	1.672	1.706	1.204	1.620	0.935	0.000	0.000	0.000	0.000	0.000	0.000	0.000	0.000	0.000	0.000	0.000	0.000	0.000	0.000	80	526	4239	4130	0.729	Error	Error	2644	1595	0	0	2586	1544	0	0	0	0
2	18	1	""	"YAR029W"	9320	29760	100	752	728	118	84	104	85	100	100	0	769	783	156	183	200	95	100	96	0	0	0	0	0	0	0	0	0	0	0	0	0	0	0	0	0	0	0	1.140	1.073	1.100	1.105	1.377	1.052	0.864	0.000	0.000	0.000	0.000	0.000	0.000	0.000	0.000	0.000	0.000	0.000	0.000	0.000	0.000	80	519	1254	1244	0.189	Error	Error	668	586	0	0	644	600	0	0	0	0
2	19	1	"SPO7"	"YAL009W"	9510	29760	110	1502	1534	229	93	139	176	100	100	0	1659	1671	345	189	211	96	100	100	0	0	0	0	0	0	0	0	0	0	0	0	0	0	0	0	0	0	0	0.959	0.972	0.970	0.992	1.230	0.936	0.922	0.000	0.000	0.000	0.000	0.000	0.000	0.000	0.000	0.000	0.000	0.000	0.000	0.000	0.000	80	588	2879	2923	-0.061	Error	Error	1409	1470	0	0	1441	1482	0	0	0	0
2	20	1	"MAK16"	"YAL025C"	9710	29760	110	6444	6775	1233	117	159	164	100	100	0	2552	2637	549	206	226	90	100	100	0	0	0	0	0	0	0	0	0	0	0	0	0	0	0	0	0	0	0	2.697	2.739	2.748	2.760	1.143	2.738	0.923	0.000	0.000	0.000	0.000	0.000	0.000	0.000	0.000	0.000	0.000	0.000	0.000	0.000	0.000	80	599	8673	9089	1.431	Error	Error	6327	2346	0	0	6658	2431	0	0	0	0
2	21	1	"CYC3"	"YAL039C"	9910	29760	110	3954	4031	539	96	112	63	100	100	0	3705	3884	719	193	212	139	100	100	0	0	0	0	0	0	0	0	0	0	0	0	0	0	0	0	0	0	0	1.099	1.066	1.080	1.076	1.135	1.036	0.932	0.000	0.000	0.000	0.000	0.000	0.000	0.000	0.000	0.000	0.000	0.000	0.000	0.000	0.000	80	620	7370	7626	0.136	Error	Error	3858	3512	0	0	3935	3691	0	0	0	0
2	1	2	""	"YAL056W"	5890	29940	90	1332	1401	477	65	70	32	100	100	0	2680	2781	996	163	180	111	100	100	0	0	0	0	0	0	0	0	0	0	0	0	0	0	0	0	0	0	0	0.503	0.510	0.499	0.514	1.194	0.482	0.951	0.000	0.000	0.000	0.000	0.000	0.000	0.000	0.000	0.000	0.000	0.000	0.000	0.000	0.000	52	394	3784	3954	-0.990	Error	Error	1267	2517	0	0	1336	2618	0	0	0	0
2	2	2	""	"YAR002W"	6120	29950	110	2780	3078	951	71	84	60	100	100	0	2015	2149	681	174	193	111	100	100	0	0	0	0	0	0	0	0	0	0	0	0	0	0	0	0	0	0	0	1.471	1.523	1.532	1.538	1.182	1.481	0.917	0.000	0.000	0.000	0.000	0.000	0.000	0.000	0.000	0.000	0.000	0.000	0.000	0.000	0.000	80	572	4550	4982	0.557	Error	Error	2709	1841	0	0	3007	1975	0	0	0	0
2	3	2	""	"YAR031W"	6300	29950	100	2291	2286	486	75	110	245	100	100	0	6369	6456	1825	191	361	1126	100	96	0	0	0	0	0	0	0	0	0	0	0	0	0	0	0	0	0	0	0	0.359	0.353	0.344	0.363	1.235	0.319	0.930	0.000	0.000	0.000	0.000	0.000	0.000	0.000	0.000	0.000	0.000	0.000	0.000	0.000	0.000	80	495	8394	8476	-1.479	Error	Error	2216	6178	0	0	2211	6265	0	0	0	0
2	4	2	"CNS1"	"YBR155W"	6510	29950	100	2918	2859	579	71	99	239	100	100	0	1694	1696	339	182	326	1080	91	2	0	0	0	0	0	0	0	0	0	0	0	0	0	0	0	0	0	0	0	1.883	1.841	1.852	1.849	1.164	1.814	0.930	0.000	0.000	0.000	0.000	0.000	0.000	0.000	0.000	0.000	0.000	0.000	0.000	0.000	0.000	80	506	4359	4302	0.913	Error	Error	2847	1512	0	0	2788	1514	0	0	0	0
2	5	2	"NPL4"	"YBR170C"	6700	29950	100	1939	1869	395	66	68	17	100	100	0	2591	2489	607	173	177	36	100	98	0	0	0	0	0	0	0	0	0	0	0	0	0	0	0	0	0	0	0	0.775	0.778	0.790	0.811	1.427	0.743	0.944	0.000	0.000	0.000	0.000	0.000	0.000	0.000	0.000	0.000	0.000	0.000	0.000	0.000	0.000	80	506	4291	4119	-0.368	Error	Error	1873	2418	0	0	1803	2316	0	0	0	0
2	6	2	"PCH2"	"YBR186W"	6910	29950	100	2239	2177	505	67	68	13	100	100	0	1328	1293	267	174	177	30	100	100	0	0	0	0	0	0	0	0	0	0	0	0	0	0	0	0	0	0	0	1.882	1.886	1.918	1.894	1.288	1.893	0.932	0.000	0.000	0.000	0.000	0.000	0.000	0.000	0.000	0.000	0.000	0.000	0.000	0.000	0.000	80	515	3326	3229	0.912	Error	Error	2172	1154	0	0	2110	1119	0	0	0	0
2	7	2	"CDC47"	"YBR202W"	7110	29950	100	1778	1882	619	70	72	17	100	100	0	1480	1505	419	178	184	40	98	98	0	0	0	0	0	0	0	0	0	0	0	0	0	0	0	0	0	0	0	1.312	1.365	1.353	1.406	1.511	1.369	0.915	0.000	0.000	0.000	0.000	0.000	0.000	0.000	0.000	0.000	0.000	0.000	0.000	0.000	0.000	80	506	3010	3139	0.392	Error	Error	1708	1302	0	0	1812	1327	0	0	0	0
2	8	2	"PYC2"	"YBR218C"	7310	29950	100	2388	2304	627	72	74	20	100	100	0	1677	1605	433	180	183	35	100	100	0	0	0	0	0	0	0	0	0	0	0	0	0	0	0	0	0	0	0	1.547	1.566	1.539	1.591	1.242	1.552	0.943	0.000	0.000	0.000	0.000	0.000	0.000	0.000	0.000	0.000	0.000	0.000	0.000	0.000	0.000	80	521	3813	3657	0.630	Error	Error	2316	1497	0	0	2232	1425	0	0	0	0
2	9	2	"ARC40"	"YBR234C"	7520	29950	100	1187	1159	407	73	77	22	100	100	0	1388	1348	403	184	192	47	100	100	0	0	0	0	0	0	0	0	0	0	0	0	0	0	0	0	0	0	0	0.925	0.933	0.929	0.924	1.265	0.955	0.927	0.000	0.000	0.000	0.000	0.000	0.000	0.000	0.000	0.000	0.000	0.000	0.000	0.000	0.000	80	502	2318	2250	-0.112	Error	Error	1114	1204	0	0	1086	1164	0	0	0	0
2	10	2	"ICS2"	"YBR157C"	7700	29950	110	416	408	69	82	88	29	100	100	0	1878	1898	449	198	213	67	100	100	0	0	0	0	0	0	0	0	0	0	0	0	0	0	0	0	0	0	0	0.199	0.192	0.194	0.195	1.273	0.164	0.861	0.000	0.000	0.000	0.000	0.000	0.000	0.000	0.000	0.000	0.000	0.000	0.000	0.000	0.000	80	563	2014	2026	-2.331	Error	Error	334	1680	0	0	326	1700	0	0	0	0
2	11	2	"SMY2"	"YBR172C"	7910	29960	110	3800	3583	807	87	91	28	100	100	0	2096	2005	459	202	209	54	100	100	0	0	0	0	0	0	0	0	0	0	0	0	0	0	0	0	0	0	0	1.960	1.939	1.947	1.963	1.182	1.890	0.951	0.000	0.000	0.000	0.000	0.000	0.000	0.000	0.000	0.000	0.000	0.000	0.000	0.000	0.000	80	577	5607	5299	0.971	Error	Error	3713	1894	0	0	3496	1803	0	0	0	0
2	12	2	"NTC20"	"YBR188C"	8110	29960	100	2218	2103	368	90	94	26	100	100	0	2550	2487	465	203	210	54	100	100	0	0	0	0	0	0	0	0	0	0	0	0	0	0	0	0	0	0	0	0.907	0.881	0.900	0.890	1.163	0.855	0.945	0.000	0.000	0.000	0.000	0.000	0.000	0.000	0.000	0.000	0.000	0.000	0.000	0.000	0.000	80	505	4475	4297	-0.141	Error	Error	2128	2347	0	0	2013	2284	0	0	0	0
2	13	2	""	"YBR204C"	8310	29960	100	1796	1738	376	92	97	30	100	100	0	3812	3657	902	205	220	148	100	100	0	0	0	0	0	0	0	0	0	0	0	0	0	0	0	0	0	0	0	0.472	0.477	0.476	0.481	1.168	0.438	0.933	0.000	0.000	0.000	0.000	0.000	0.000	0.000	0.000	0.000	0.000	0.000	0.000	0.000	0.000	80	497	5311	5098	-1.082	Error	Error	1704	3607	0	0	1646	3452	0	0	0	0
2	14	2	""	"YBR220C"	8500	29960	100	3879	3842	905	97	105	48	100	100	0	2165	2196	455	207	225	156	100	100	0	0	0	0	0	0	0	0	0	0	0	0	0	0	0	0	0	0	0	1.932	1.883	1.867	1.872	1.203	1.844	0.917	0.000	0.000	0.000	0.000	0.000	0.000	0.000	0.000	0.000	0.000	0.000	0.000	0.000	0.000	80	506	5740	5734	0.950	Error	Error	3782	1958	0	0	3745	1989	0	0	0	0
2	15	2	"ABD1"	"YBR236C"	8710	29960	100	3672	3463	903	104	139	153	100	100	0	3841	3572	987	202	230	131	100	100	0	0	0	0	0	0	0	0	0	0	0	0	0	0	0	0	0	0	0	0.980	0.997	0.977	1.004	1.176	0.972	0.942	0.000	0.000	0.000	0.000	0.000	0.000	0.000	0.000	0.000	0.000	0.000	0.000	0.000	0.000	80	514	7207	6729	-0.028	Error	Error	3568	3639	0	0	3359	3370	0	0	0	0
2	16	2	""	"YBR159W"	8910	29960	100	8687	9023	1967	113	162	165	100	100	0	6334	6469	1623	221	260	172	100	100	0	0	0	0	0	0	0	0	0	0	0	0	0	0	0	0	0	0	0	1.403	1.426	1.433	1.441	1.125	1.385	0.931	0.000	0.000	0.000	0.000	0.000	0.000	0.000	0.000	0.000	0.000	0.000	0.000	0.000	0.000	80	505	14687	15158	0.488	Error	Error	8574	6113	0	0	8910	6248	0	0	0	0
2	17	2	""	"YBR174C"	9110	29960	110	878	872	167	92	115	90	100	100	0	835	829	171	194	214	118	100	98	0	0	0	0	0	0	0	0	0	0	0	0	0	0	0	0	0	0	0	1.226	1.228	1.235	1.250	1.284	1.200	0.896	0.000	0.000	0.000	0.000	0.000	0.000	0.000	0.000	0.000	0.000	0.000	0.000	0.000	0.000	80	568	1427	1415	0.294	Error	Error	786	641	0	0	780	635	0	0	0	0
2	18	2	""	"YBR190W"	9310	29960	110	3692	3329	813	81	98	82	100	100	0	1434	1365	266	182	191	54	100	100	0	0	0	0	0	0	0	0	0	0	0	0	0	0	0	0	0	0	0	2.884	2.746	2.771	2.721	1.214	2.905	0.930	0.000	0.000	0.000	0.000	0.000	0.000	0.000	0.000	0.000	0.000	0.000	0.000	0.000	0.000	80	568	4863	4431	1.528	Error	Error	3611	1252	0	0	3248	1183	0	0	0	0
2	19	2	""	"YBR206W"	9510	29970	110	5868	5733	1286	90	106	65	100	100	0	2976	2987	762	188	200	61	100	100	0	0	0	0	0	0	0	0	0	0	0	0	0	0	0	0	0	0	0	2.072	2.016	2.062	2.040	1.196	1.943	0.927	0.000	0.000	0.000	0.000	0.000	0.000	0.000	0.000	0.000	0.000	0.000	0.000	0.000	0.000	80	574	8566	8442	1.051	Error	Error	5778	2788	0	0	5643	2799	0	0	0	0
2	20	2	"FAT2"	"YBR222C"	9720	29970	110	1933	1838	493	82	92	39	100	100	0	3656	3473	947	184	193	44	100	100	0	0	0	0	0	0	0	0	0	0	0	0	0	0	0	0	0	0	0	0.533	0.534	0.527	0.539	1.241	0.506	0.938	0.000	0.000	0.000	0.000	0.000	0.000	0.000	0.000	0.000	0.000	0.000	0.000	0.000	0.000	80	565	5323	5045	-0.907	Error	Error	1851	3472	0	0	1756	3289	0	0	0	0
2	21	2	""	"YBR238C"	9910	29970	100	2797	2748	651	73	82	34	100	100	0	555	544	124	173	180	51	98	96	0	0	0	0	0	0	0	0	0	0	0	0	0	0	0	0	0	0	0	7.131	7.210	6.976	7.389	1.395	7.114	0.881	0.000	0.000	0.000	0.000	0.000	0.000	0.000	0.000	0.000	0.000	0.000	0.000	0.000	0.000	80	518	3106	3046	2.834	Error	Error	2724	382	0	0	2675	371	0	0	0	0
2	1	3	""	"YBR161W"	5880	30150	100	1838	1946	491	71	81	64	100	100	0	1553	1638	419	169	185	123	100	100	0	0	0	0	0	0	0	0	0	0	0	0	0	0	0	0	0	0	0	1.277	1.276	1.288	1.285	1.179	1.238	0.920	0.000	0.000	0.000	0.000	0.000	0.000	0.000	0.000	0.000	0.000	0.000	0.000	0.000	0.000	80	510	3151	3344	0.352	Error	Error	1767	1384	0	0	1875	1469	0	0	0	0
2	2	3	"ECM31"	"YBR176W"	6110	30150	100	1327	1334	227	70	80	39	100	100	0	1882	1845	369	173	179	37	100	100	0	0	0	0	0	0	0	0	0	0	0	0	0	0	0	0	0	0	0	0.736	0.756	0.756	0.763	1.172	0.703	0.910	0.000	0.000	0.000	0.000	0.000	0.000	0.000	0.000	0.000	0.000	0.000	0.000	0.000	0.000	80	512	2966	2936	-0.443	Error	Error	1257	1709	0	0	1264	1672	0	0	0	0
2	3	3	"RIM2"	"YBR192W"	6300	30150	100	3193	3297	638	71	81	39	100	100	0	2009	2056	461	176	179	35	100	100	0	0	0	0	0	0	0	0	0	0	0	0	0	0	0	0	0	0	0	1.703	1.716	1.689	1.734	1.148	1.680	0.914	0.000	0.000	0.000	0.000	0.000	0.000	0.000	0.000	0.000	0.000	0.000	0.000	0.000	0.000	80	498	4955	5106	0.768	Error	Error	3122	1833	0	0	3226	1880	0	0	0	0
2	4	3	"DUR1,2"	"YBR208C"	6500	30150	100	429	431	105	67	69	19	100	100	0	555	572	133	173	175	32	98	98	0	0	0	0	0	0	0	0	0	0	0	0	0	0	0	0	0	0	0	0.948	0.912	0.941	0.903	1.331	0.872	0.852	0.000	0.000	0.000	0.000	0.000	0.000	0.000	0.000	0.000	0.000	0.000	0.000	0.000	0.000	80	520	744	763	-0.078	Error	Error	362	382	0	0	364	399	0	0	0	0
2	5	3	""	"YBR224W"	6720	30150	110	525	525	98	65	68	20	100	100	0	634	617	128	171	174	33	100	100	0	0	0	0	0	0	0	0	0	0	0	0	0	0	0	0	0	0	0	0.994	1.031	1.053	1.057	1.321	0.992	0.895	0.000	0.000	0.000	0.000	0.000	0.000	0.000	0.000	0.000	0.000	0.000	0.000	0.000	0.000	80	549	923	906	-0.009	Error	Error	460	463	0	0	460	446	0	0	0	0
2	6	3	"THI2"	"YBR240C"	6890	30150	100	1860	1959	444	70	73	20	100	100	0	1598	1642	374	180	184	34	100	100	0	0	0	0	0	0	0	0	0	0	0	0	0	0	0	0	0	0	0	1.262	1.292	1.307	1.303	1.211	1.278	0.922	0.000	0.000	0.000	0.000	0.000	0.000	0.000	0.000	0.000	0.000	0.000	0.000	0.000	0.000	80	486	3208	3351	0.336	Error	Error	1790	1418	0	0	1889	1462	0	0	0	0
2	7	3	"GPM2"	"YDL021W"	7100	30150	100	1448	1386	283	73	75	18	100	100	0	8383	8171	2381	187	191	37	100	100	0	0	0	0	0	0	0	0	0	0	0	0	0	0	0	0	0	0	0	0.168	0.164	0.163	0.171	1.256	0.149	0.924	0.000	0.000	0.000	0.000	0.000	0.000	0.000	0.000	0.000	0.000	0.000	0.000	0.000	0.000	80	521	9571	9297	-2.575	Error	Error	1375	8196	0	0	1313	7984	0	0	0	0
2	8	3	""	"YDL037C"	7300	30150	100	843	881	306	79	84	49	100	100	0	356	384	115	194	201	44	93	85	0	0	0	0	0	0	0	0	0	0	0	0	0	0	0	0	0	0	0	4.716	4.221	4.956	4.837	2.016	4.647	0.577	0.000	0.000	0.000	0.000	0.000	0.000	0.000	0.000	0.000	0.000	0.000	0.000	0.000	0.000	80	513	926	992	2.238	Error	Error	764	162	0	0	802	190	0	0	0	0
2	9	3	""	"YDL053C"	7510	30160	110	6782	6566	1684	85	91	50	100	100	0	4798	4626	1172	192	201	61	100	100	0	0	0	0	0	0	0	0	0	0	0	0	0	0	0	0	0	0	0	1.454	1.462	1.474	1.470	1.195	1.441	0.947	0.000	0.000	0.000	0.000	0.000	0.000	0.000	0.000	0.000	0.000	0.000	0.000	0.000	0.000	80	576	11303	10915	0.540	Error	Error	6697	4606	0	0	6481	4434	0	0	0	0
2	10	3	"CBS1"	"YDL069C"	7700	30160	100	2045	2032	490	96	108	45	100	100	0	2503	2447	566	204	231	99	100	100	0	0	0	0	0	0	0	0	0	0	0	0	0	0	0	0	0	0	0	0.848	0.863	0.857	0.866	1.204	0.834	0.923	0.000	0.000	0.000	0.000	0.000	0.000	0.000	0.000	0.000	0.000	0.000	0.000	0.000	0.000	80	512	4248	4179	-0.238	Error	Error	1949	2299	0	0	1936	2243	0	0	0	0
2	11	3	""	"YDL085W"	7910	30160	100	2043	2089	649	100	112	55	100	100	0	3410	3235	944	213	245	208	100	100	0	0	0	0	0	0	0	0	0	0	0	0	0	0	0	0	0	0	0	0.608	0.658	0.662	0.655	1.206	0.635	0.916	0.000	0.000	0.000	0.000	0.000	0.000	0.000	0.000	0.000	0.000	0.000	0.000	0.000	0.000	80	520	5140	5011	-0.718	Error	Error	1943	3197	0	0	1989	3022	0	0	0	0
2	12	3	"DUN1"	"YDL101C"	8120	30160	110	2073	2127	779	96	100	43	100	100	0	2854	2916	1123	210	229	194	100	100	0	0	0	0	0	0	0	0	0	0	0	0	0	0	0	0	0	0	0	0.748	0.751	0.744	0.763	1.287	0.702	0.907	0.000	0.000	0.000	0.000	0.000	0.000	0.000	0.000	0.000	0.000	0.000	0.000	0.000	0.000	80	554	4621	4737	-0.419	Error	Error	1977	2644	0	0	2031	2706	0	0	0	0
2	13	3	""	"YDL023C"	8300	30160	100	2798	2714	608	102	109	39	100	100	0	5022	4923	1220	214	228	73	100	100	0	0	0	0	0	0	0	0	0	0	0	0	0	0	0	0	0	0	0	0.561	0.555	0.562	0.561	1.201	0.523	0.929	0.000	0.000	0.000	0.000	0.000	0.000	0.000	0.000	0.000	0.000	0.000	0.000	0.000	0.000	80	496	7504	7321	-0.835	Error	Error	2696	4808	0	0	2612	4709	0	0	0	0
2	14	3	""	"YDL039C"	8510	30160	100	3385	3188	746	107	125	72	100	100	0	955	956	202	211	232	99	100	98	0	0	0	0	0	0	0	0	0	0	0	0	0	0	0	0	0	0	0	4.406	4.136	4.160	4.168	1.256	4.080	0.865	0.000	0.000	0.000	0.000	0.000	0.000	0.000	0.000	0.000	0.000	0.000	0.000	0.000	0.000	80	514	4022	3826	2.139	Error	Error	3278	744	0	0	3081	745	0	0	0	0
2	15	3	"PSA1"	"YDL055C"	8710	30160	100	22806	20628	6508	114	126	64	100	100	0	4646	4287	1358	209	219	76	100	100	0	0	0	0	0	0	0	0	0	0	0	0	0	0	0	0	0	0	0	5.114	5.030	5.048	5.088	1.268	5.121	0.940	0.000	0.000	0.000	0.000	0.000	0.000	0.000	0.000	0.000	0.000	0.000	0.000	0.000	0.000	80	513	27129	24592	2.355	Error	Error	22692	4437	0	0	20514	4078	0	0	0	0
2	16	3	""	"YDL071C"	8920	30160	100	599	574	108	103	106	39	100	100	0	715	689	163	211	217	48	98	97	0	0	0	0	0	0	0	0	0	0	0	0	0	0	0	0	0	0	0	0.984	0.985	0.988	1.027	1.365	0.939	0.872	0.000	0.000	0.000	0.000	0.000	0.000	0.000	0.000	0.000	0.000	0.000	0.000	0.000	0.000	80	515	1000	949	-0.023	Error	Error	496	504	0	0	471	478	0	0	0	0
2	17	3	"LUC7"	"YDL087C"	9120	30160	100	1355	1294	272	92	94	21	100	100	0	2356	2231	606	200	202	37	100	100	0	0	0	0	0	0	0	0	0	0	0	0	0	0	0	0	0	0	0	0.586	0.592	0.612	0.611	1.266	0.542	0.906	0.000	0.000	0.000	0.000	0.000	0.000	0.000	0.000	0.000	0.000	0.000	0.000	0.000	0.000	80	505	3419	3233	-0.772	Error	Error	1263	2156	0	0	1202	2031	0	0	0	0
2	18	3	"QRI1"	"YDL103C"	9320	30160	100	671	672	171	89	91	22	100	100	0	874	894	246	193	196	37	100	100	0	0	0	0	0	0	0	0	0	0	0	0	0	0	0	0	0	0	0	0.855	0.832	0.832	0.846	1.293	0.826	0.897	0.000	0.000	0.000	0.000	0.000	0.000	0.000	0.000	0.000	0.000	0.000	0.000	0.000	0.000	80	507	1263	1284	-0.227	Error	Error	582	681	0	0	583	701	0	0	0	0
2	19	3	""	"YDL025C"	9520	30160	110	3580	3579	1030	77	82	38	100	100	0	3605	3652	1129	181	185	40	100	100	0	0	0	0	0	0	0	0	0	0	0	0	0	0	0	0	0	0	0	1.023	1.009	1.035	1.024	1.219	0.975	0.923	0.000	0.000	0.000	0.000	0.000	0.000	0.000	0.000	0.000	0.000	0.000	0.000	0.000	0.000	80	566	6927	6973	0.033	Error	Error	3503	3424	0	0	3502	3471	0	0	0	0
2	20	3	""	"YDL041W"	9720	30160	110	458	469	66	65	69	19	100	100	0	645	663	111	170	175	33	100	100	0	0	0	0	0	0	0	0	0	0	0	0	0	0	0	0	0	0	0	0.827	0.819	0.839	0.829	1.224	0.845	0.868	0.000	0.000	0.000	0.000	0.000	0.000	0.000	0.000	0.000	0.000	0.000	0.000	0.000	0.000	80	557	868	897	-0.273	Error	Error	393	475	0	0	404	493	0	0	0	0
2	21	3	""	"YDL057W"	9910	30170	100	495	495	90	60	61	13	100	100	0	1117	1140	314	161	164	27	100	100	0	0	0	0	0	0	0	0	0	0	0	0	0	0	0	0	0	0	0	0.455	0.444	0.439	0.466	1.353	0.394	0.896	0.000	0.000	0.000	0.000	0.000	0.000	0.000	0.000	0.000	0.000	0.000	0.000	0.000	0.000	80	510	1391	1414	-1.136	Error	Error	435	956	0	0	435	979	0	0	0	0
2	1	4	""	"YDL073W"	5900	30350	100	738	729	163	66	68	16	100	100	0	670	665	144	164	167	27	100	100	0	0	0	0	0	0	0	0	0	0	0	0	0	0	0	0	0	0	0	1.328	1.323	1.280	1.339	1.325	1.334	0.895	0.000	0.000	0.000	0.000	0.000	0.000	0.000	0.000	0.000	0.000	0.000	0.000	0.000	0.000	80	513	1178	1164	0.409	Error	Error	672	506	0	0	663	501	0	0	0	0
2	2	4	""	"YDL089W"	6100	30350	100	434	476	169	62	62	12	100	100	0	745	815	301	161	163	24	100	100	0	0	0	0	0	0	0	0	0	0	0	0	0	0	0	0	0	0	0	0.637	0.633	0.636	0.649	1.278	0.603	0.918	0.000	0.000	0.000	0.000	0.000	0.000	0.000	0.000	0.000	0.000	0.000	0.000	0.000	0.000	80	520	956	1068	-0.651	Error	Error	372	584	0	0	414	654	0	0	0	0
2	3	4	"QRI2"	"YDL105W"	6320	30350	100	706	715	221	61	65	21	100	100	0	912	923	228	167	179	60	100	100	0	0	0	0	0	0	0	0	0	0	0	0	0	0	0	0	0	0	0	0.866	0.865	0.880	0.858	1.258	0.866	0.906	0.000	0.000	0.000	0.000	0.000	0.000	0.000	0.000	0.000	0.000	0.000	0.000	0.000	0.000	80	515	1390	1410	-0.208	Error	Error	645	745	0	0	654	756	0	0	0	0
2	4	4	""	"YDL027C"	6510	30350	110	2019	2246	820	67	76	35	100	100	0	5079	5714	2075	183	206	83	100	100	0	0	0	0	0	0	0	0	0	0	0	0	0	0	0	0	0	0	0	0.399	0.394	0.392	0.394	1.147	0.363	0.917	0.000	0.000	0.000	0.000	0.000	0.000	0.000	0.000	0.000	0.000	0.000	0.000	0.000	0.000	80	558	6848	7710	-1.327	Error	Error	1952	4896	0	0	2179	5531	0	0	0	0
2	5	4	"PRP11"	"YDL043C"	6710	30350	110	1645	1785	456	71	87	57	100	100	0	2315	2538	725	183	227	169	100	100	0	0	0	0	0	0	0	0	0	0	0	0	0	0	0	0	0	0	0	0.738	0.728	0.728	0.736	1.143	0.668	0.912	0.000	0.000	0.000	0.000	0.000	0.000	0.000	0.000	0.000	0.000	0.000	0.000	0.000	0.000	80	577	3706	4069	-0.438	Error	Error	1574	2132	0	0	1714	2355	0	0	0	0
2	6	4	"RAD59"	"YDL059C"	6910	30350	110	831	851	120	70	83	52	100	100	0	1946	2000	302	184	217	164	100	100	0	0	0	0	0	0	0	0	0	0	0	0	0	0	0	0	0	0	0	0.432	0.430	0.423	0.431	1.125	0.409	0.933	0.000	0.000	0.000	0.000	0.000	0.000	0.000	0.000	0.000	0.000	0.000	0.000	0.000	0.000	80	569	2523	2597	-1.211	Error	Error	761	1762	0	0	781	1816	0	0	0	0
2	7	4	"RPL31A"	"YDL075W"	7110	30360	100	16038	15014	4278	75	82	38	100	100	0	1716	1573	467	189	198	55	100	100	0	0	0	0	0	0	0	0	0	0	0	0	0	0	0	0	0	0	0	10.454	10.794	10.593	11.116	1.267	10.569	0.933	0.000	0.000	0.000	0.000	0.000	0.000	0.000	0.000	0.000	0.000	0.000	0.000	0.000	0.000	80	507	17490	16323	3.386	Error	Error	15963	1527	0	0	14939	1384	0	0	0	0
2	8	4	""	"YDL091C"	7300	30350	110	1938	2003	352	84	88	36	100	100	0	3569	3590	666	209	212	48	100	100	0	0	0	0	0	0	0	0	0	0	0	0	0	0	0	0	0	0	0	0.552	0.568	0.574	0.569	1.157	0.534	0.925	0.000	0.000	0.000	0.000	0.000	0.000	0.000	0.000	0.000	0.000	0.000	0.000	0.000	0.000	80	559	5214	5300	-0.858	Error	Error	1854	3360	0	0	1919	3381	0	0	0	0
2	9	4	"MSS2"	"YDL107W"	7500	30360	100	1431	1493	306	81	82	17	100	100	0	2967	3001	690	199	202	41	100	100	0	0	0	0	0	0	0	0	0	0	0	0	0	0	0	0	0	0	0	0.488	0.504	0.497	0.509	1.173	0.471	0.924	0.000	0.000	0.000	0.000	0.000	0.000	0.000	0.000	0.000	0.000	0.000	0.000	0.000	0.000	80	506	4118	4214	-1.036	Error	Error	1350	2768	0	0	1412	2802	0	0	0	0
2	10	4	"RPA14"	"YDR156W"	7700	30360	100	1320	1465	679	90	102	47	100	100	0	974	1104	497	198	217	79	100	100	0	0	0	0	0	0	0	0	0	0	0	0	0	0	0	0	0	0	0	1.585	1.518	1.534	1.569	1.326	1.496	0.931	0.000	0.000	0.000	0.000	0.000	0.000	0.000	0.000	0.000	0.000	0.000	0.000	0.000	0.000	80	513	2006	2281	0.665	Error	Error	1230	776	0	0	1375	906	0	0	0	0
2	11	4	"SUP35"	"YDR172W"	7910	30360	100	455	443	77	112	122	48	98	98	0	582	582	128	224	240	86	97	96	0	0	0	0	0	0	0	0	0	0	0	0	0	0	0	0	0	0	0	0.958	0.925	0.922	0.940	1.387	0.822	0.797	0.000	0.000	0.000	0.000	0.000	0.000	0.000	0.000	0.000	0.000	0.000	0.000	0.000	0.000	80	512	701	689	-0.062	Error	Error	343	358	0	0	331	358	0	0	0	0
2	12	4	""	"YDR187C"	8110	30360	100	866	891	223	105	105	21	100	100	0	816	858	224	215	220	42	100	98	0	0	0	0	0	0	0	0	0	0	0	0	0	0	0	0	0	0	0	1.266	1.222	1.224	1.255	1.335	1.191	0.903	0.000	0.000	0.000	0.000	0.000	0.000	0.000	0.000	0.000	0.000	0.000	0.000	0.000	0.000	80	505	1362	1429	0.341	Error	Error	761	601	0	0	786	643	0	0	0	0
2	13	4	""	"YDR203W"	8310	30360	100	751	736	169	114	118	41	100	100	0	1646	1559	392	231	243	78	100	98	0	0	0	0	0	0	0	0	0	0	0	0	0	0	0	0	0	0	0	0.450	0.468	0.478	0.477	1.315	0.444	0.919	0.000	0.000	0.000	0.000	0.000	0.000	0.000	0.000	0.000	0.000	0.000	0.000	0.000	0.000	80	497	2052	1950	-1.151	Error	Error	637	1415	0	0	622	1328	0	0	0	0
2	14	4	""	"YDR219C"	8500	30360	100	638	626	130	99	109	45	100	100	0	788	750	172	212	226	74	100	96	0	0	0	0	0	0	0	0	0	0	0	0	0	0	0	0	0	0	0	0.936	0.980	0.969	1.014	1.362	0.924	0.886	0.000	0.000	0.000	0.000	0.000	0.000	0.000	0.000	0.000	0.000	0.000	0.000	0.000	0.000	80	498	1115	1065	-0.096	Error	Error	539	576	0	0	527	538	0	0	0	0
2	15	4	"PRP42"	"YDR235W"	8700	30360	100	1215	1279	436	103	108	33	100	100	0	1381	1410	497	212	217	54	100	97	0	0	0	0	0	0	0	0	0	0	0	0	0	0	0	0	0	0	0	0.951	0.982	0.978	1.025	1.370	0.936	0.923	0.000	0.000	0.000	0.000	0.000	0.000	0.000	0.000	0.000	0.000	0.000	0.000	0.000	0.000	80	507	2281	2374	-0.072	Error	Error	1112	1169	0	0	1176	1198	0	0	0	0
2	16	4	"HOM2"	"YDR158W"	8900	30360	100	8649	8292	1981	102	105	26	100	100	0	18996	19326	6653	215	221	41	100	100	0	0	0	0	0	0	0	0	0	0	0	0	0	0	0	0	0	0	0	0.455	0.429	0.433	0.442	1.253	0.402	0.914	0.000	0.000	0.000	0.000	0.000	0.000	0.000	0.000	0.000	0.000	0.000	0.000	0.000	0.000	80	521	27328	27301	-1.136	Error	Error	8547	18781	0	0	8190	19111	0	0	0	0
2	17	4	"HMO1"	"YDR174W"	9120	30360	110	6737	6720	1396	101	103	23	100	100	0	4345	4246	937	210	214	38	100	100	0	0	0	0	0	0	0	0	0	0	0	0	0	0	0	0	0	0	0	1.605	1.640	1.648	1.654	1.166	1.610	0.934	0.000	0.000	0.000	0.000	0.000	0.000	0.000	0.000	0.000	0.000	0.000	0.000	0.000	0.000	80	562	10771	10655	0.682	Error	Error	6636	4135	0	0	6619	4036	0	0	0	0
2	18	4	"SLY1"	"YDR189W"	9300	30360	100	3496	3471	1046	93	96	25	100	100	0	2266	2115	570	202	207	47	100	100	0	0	0	0	0	0	0	0	0	0	0	0	0	0	0	0	0	0	0	1.649	1.766	1.773	1.788	1.286	1.798	0.910	0.000	0.000	0.000	0.000	0.000	0.000	0.000	0.000	0.000	0.000	0.000	0.000	0.000	0.000	80	504	5467	5291	0.721	Error	Error	3403	2064	0	0	3378	1913	0	0	0	0
2	19	4	""	"YDR205W"	9520	30370	100	3291	3272	1111	85	87	24	100	100	0	2171	2128	660	185	194	47	100	100	0	0	0	0	0	0	0	0	0	0	0	0	0	0	0	0	0	0	0	1.614	1.640	1.672	1.648	1.284	1.637	0.919	0.000	0.000	0.000	0.000	0.000	0.000	0.000	0.000	0.000	0.000	0.000	0.000	0.000	0.000	80	510	5192	5130	0.691	Error	Error	3206	1986	0	0	3187	1943	0	0	0	0
2	20	4	""	"YDR221W"	9710	30370	100	1171	1350	572	69	72	21	100	100	0	1247	1288	452	173	179	39	100	100	0	0	0	0	0	0	0	0	0	0	0	0	0	0	0	0	0	0	0	1.026	1.149	1.123	1.158	1.339	1.147	0.890	0.000	0.000	0.000	0.000	0.000	0.000	0.000	0.000	0.000	0.000	0.000	0.000	0.000	0.000	80	496	2176	2396	0.037	Error	Error	1102	1074	0	0	1281	1115	0	0	0	0
2	21	4	"MRPL7"	"YDR237W"	9910	30370	100	1883	1939	696	64	67	19	100	100	0	1261	1269	446	163	171	76	100	100	0	0	0	0	0	0	0	0	0	0	0	0	0	0	0	0	0	0	0	1.657	1.695	1.760	1.741	1.356	1.687	0.915	0.000	0.000	0.000	0.000	0.000	0.000	0.000	0.000	0.000	0.000	0.000	0.000	0.000	0.000	80	519	2917	2981	0.728	Error	Error	1819	1098	0	0	1875	1106	0	0	0	0
2	1	5	"SSY1"	"YDR160W"	5910	30550	100	1966	1974	325	68	69	16	100	100	0	2182	2145	397	173	176	30	100	100	0	0	0	0	0	0	0	0	0	0	0	0	0	0	0	0	0	0	0	0.945	0.967	0.963	0.976	1.189	0.935	0.927	0.000	0.000	0.000	0.000	0.000	0.000	0.000	0.000	0.000	0.000	0.000	0.000	0.000	0.000	80	520	3907	3878	-0.082	Error	Error	1898	2009	0	0	1906	1972	0	0	0	0
2	2	5	"NGG1"	"YDR176W"	6110	30550	100	1579	1505	380	65	67	15	100	100	0	1504	1417	364	171	174	34	100	100	0	0	0	0	0	0	0	0	0	0	0	0	0	0	0	0	0	0	0	1.136	1.156	1.144	1.174	1.243	1.141	0.923	0.000	0.000	0.000	0.000	0.000	0.000	0.000	0.000	0.000	0.000	0.000	0.000	0.000	0.000	80	487	2847	2686	0.184	Error	Error	1514	1333	0	0	1440	1246	0	0	0	0
2	3	5	"HST4"	"YDR191W"	6290	30550	100	983	952	191	63	64	13	100	100	0	1810	1712	423	166	168	25	100	100	0	0	0	0	0	0	0	0	0	0	0	0	0	0	0	0	0	0	0	0.560	0.575	0.564	0.596	1.414	0.531	0.921	0.000	0.000	0.000	0.000	0.000	0.000	0.000	0.000	0.000	0.000	0.000	0.000	0.000	0.000	80	505	2564	2435	-0.838	Error	Error	920	1644	0	0	889	1546	0	0	0	0
2	4	5	"UME6"	"YDR207C"	6510	30550	100	2369	2344	630	62	64	13	100	100	0	2159	2139	637	164	166	26	100	100	0	0	0	0	0	0	0	0	0	0	0	0	0	0	0	0	0	0	0	1.156	1.155	1.172	1.177	1.249	1.120	0.930	0.000	0.000	0.000	0.000	0.000	0.000	0.000	0.000	0.000	0.000	0.000	0.000	0.000	0.000	80	519	4302	4257	0.210	Error	Error	2307	1995	0	0	2282	1975	0	0	0	0
2	5	5	""	"YDR223W"	6700	30550	90	480	472	95	64	68	28	100	100	0	594	597	142	165	171	50	98	98	0	0	0	0	0	0	0	0	0	0	0	0	0	0	0	0	0	0	0	0.970	0.944	0.898	0.947	1.348	0.846	0.871	0.000	0.000	0.000	0.000	0.000	0.000	0.000	0.000	0.000	0.000	0.000	0.000	0.000	0.000	52	414	845	840	-0.044	Error	Error	416	429	0	0	408	432	0	0	0	0
2	6	5	""	"YDR239C"	6920	30550	100	752	734	195	66	68	16	100	100	0	721	712	171	164	167	32	97	97	0	0	0	0	0	0	0	0	0	0	0	0	0	0	0	0	0	0	0	1.232	1.219	1.245	1.221	1.290	1.226	0.920	0.000	0.000	0.000	0.000	0.000	0.000	0.000	0.000	0.000	0.000	0.000	0.000	0.000	0.000	80	509	1243	1216	0.301	Error	Error	686	557	0	0	668	548	0	0	0	0
2	7	5	"NBP2"	"YDR162C"	7090	30550	90	690	696	213	66	70	25	100	100	0	954	944	330	170	181	55	98	98	0	0	0	0	0	0	0	0	0	0	0	0	0	0	0	0	0	0	0	0.796	0.814	0.793	0.869	1.394	0.730	0.888	0.000	0.000	0.000	0.000	0.000	0.000	0.000	0.000	0.000	0.000	0.000	0.000	0.000	0.000	52	393	1408	1404	-0.329	Error	Error	624	784	0	0	630	774	0	0	0	0
2	8	5	"SDH4"	"YDR178W"	7320	30550	110	1834	1909	355	75	88	62	100	100	0	4382	4806	1346	197	229	160	100	100	0	0	0	0	0	0	0	0	0	0	0	0	0	0	0	0	0	0	0	0.420	0.398	0.397	0.407	1.208	0.374	0.940	0.000	0.000	0.000	0.000	0.000	0.000	0.000	0.000	0.000	0.000	0.000	0.000	0.000	0.000	80	581	5944	6443	-1.250	Error	Error	1759	4185	0	0	1834	4609	0	0	0	0
2	9	5	""	"YDR193W"	7500	30550	90	1812	1771	320	84	111	172	100	100	0	2013	2052	494	204	257	276	100	100	0	0	0	0	0	0	0	0	0	0	0	0	0	0	0	0	0	0	0	0.955	0.913	0.922	0.932	1.178	0.864	0.943	0.000	0.000	0.000	0.000	0.000	0.000	0.000	0.000	0.000	0.000	0.000	0.000	0.000	0.000	52	400	3537	3535	-0.066	Error	Error	1728	1809	0	0	1687	1848	0	0	0	0
2	10	5	""	"YDR209C"	7710	30560	100	332	356	146	97	127	152	76	28	0	490	525	206	214	253	236	62	17	0	0	0	0	0	0	0	0	0	0	0	0	0	0	0	0	0	0	0	0.851	0.833	0.868	0.889	1.806	0.753	0.786	0.000	0.000	0.000	0.000	0.000	0.000	0.000	0.000	0.000	0.000	0.000	0.000	0.000	0.000	80	519	511	570	-0.232	Error	Error	235	276	0	0	259	311	0	0	0	0
2	11	5	"HTA1"	"YDR225W"	7910	30560	100	19324	18701	3059	115	135	91	100	100	0	12878	12266	2581	229	259	193	100	100	0	0	0	0	0	0	0	0	0	0	0	0	0	0	0	0	0	0	0	1.519	1.544	1.552	1.584	1.262	1.511	0.946	0.000	0.000	0.000	0.000	0.000	0.000	0.000	0.000	0.000	0.000	0.000	0.000	0.000	0.000	80	513	31858	30623	0.603	Error	Error	19209	12649	0	0	18586	12037	0	0	0	0
2	12	5	""	"YDR241W"	8110	30550	90	501	517	80	109	118	65	100	100	0	1118	1114	269	222	241	173	100	100	0	0	0	0	0	0	0	0	0	0	0	0	0	0	0	0	0	0	0	0.438	0.457	0.421	0.472	1.410	0.375	0.817	0.000	0.000	0.000	0.000	0.000	0.000	0.000	0.000	0.000	0.000	0.000	0.000	0.000	0.000	52	414	1288	1300	-1.193	Error	Error	392	896	0	0	408	892	0	0	0	0
2	13	5	""	"YDR539W"	8310	30560	100	958	935	267	112	114	23	100	100	0	2393	2311	745	233	235	49	100	100	0	0	0	0	0	0	0	0	0	0	0	0	0	0	0	0	0	0	0	0.392	0.396	0.393	0.403	1.292	0.362	0.911	0.000	0.000	0.000	0.000	0.000	0.000	0.000	0.000	0.000	0.000	0.000	0.000	0.000	0.000	80	513	3006	2901	-1.352	Error	Error	846	2160	0	0	823	2078	0	0	0	0
2	14	5	""	"YEL010W"	8510	30560	100	236	229	45	101	104	26	96	95	0	503	479	96	214	220	47	98	92	0	0	0	0	0	0	0	0	0	0	0	0	0	0	0	0	0	0	0	0.467	0.483	0.481	0.489	1.443	0.435	0.755	0.000	0.000	0.000	0.000	0.000	0.000	0.000	0.000	0.000	0.000	0.000	0.000	0.000	0.000	80	513	424	393	-1.098	Error	Error	135	289	0	0	128	265	0	0	0	0
2	15	5	""	"YEL025C"	8720	30560	100	2907	2868	736	95	97	20	100	100	0	3254	3171	817	201	205	38	100	100	0	0	0	0	0	0	0	0	0	0	0	0	0	0	0	0	0	0	0	0.921	0.934	0.937	0.938	1.196	0.937	0.936	0.000	0.000	0.000	0.000	0.000	0.000	0.000	0.000	0.000	0.000	0.000	0.000	0.000	0.000	80	507	5865	5743	-0.119	Error	Error	2812	3053	0	0	2773	2970	0	0	0	0
2	16	5	""	"YEL041W"	8910	30560	100	1019	1038	209	82	86	50	100	100	0	2282	2342	605	189	197	119	100	100	0	0	0	0	0	0	0	0	0	0	0	0	0	0	0	0	0	0	0	0.448	0.444	0.451	0.453	1.183	0.411	0.921	0.000	0.000	0.000	0.000	0.000	0.000	0.000	0.000	0.000	0.000	0.000	0.000	0.000	0.000	80	498	3030	3109	-1.159	Error	Error	937	2093	0	0	956	2153	0	0	0	0
2	17	5	""	"YEL057C"	9110	30560	100	940	956	228	80	83	23	100	100	0	1147	1168	302	187	193	43	100	100	0	0	0	0	0	0	0	0	0	0	0	0	0	0	0	0	0	0	0	0.896	0.893	0.879	0.909	1.215	0.849	0.914	0.000	0.000	0.000	0.000	0.000	0.000	0.000	0.000	0.000	0.000	0.000	0.000	0.000	0.000	80	514	1820	1857	-0.159	Error	Error	860	960	0	0	876	981	0	0	0	0
2	18	5	""	"YEL072W"	9320	30560	100	654	691	192	108	117	43	100	100	0	2874	3014	993	222	233	59	100	100	0	0	0	0	0	0	0	0	0	0	0	0	0	0	0	0	0	0	0	0.206	0.209	0.207	0.211	1.233	0.188	0.903	0.000	0.000	0.000	0.000	0.000	0.000	0.000	0.000	0.000	0.000	0.000	0.000	0.000	0.000	80	514	3198	3375	-2.280	Error	Error	546	2652	0	0	583	2792	0	0	0	0
2	19	5	""	"YDR541C"	9520	30560	100	1929	1983	541	139	151	62	100	100	0	1871	1825	518	245	257	71	100	100	0	0	0	0	0	0	0	0	0	0	0	0	0	0	0	0	0	0	0	1.101	1.167	1.187	1.193	1.249	1.150	0.934	0.000	0.000	0.000	0.000	0.000	0.000	0.000	0.000	0.000	0.000	0.000	0.000	0.000	0.000	80	489	3416	3424	0.139	Error	Error	1790	1626	0	0	1844	1580	0	0	0	0
2	20	5	"UBC8"	"YEL012W"	9710	30560	100	1528	1479	306	83	100	49	100	100	0	5378	5127	1232	190	205	60	100	100	0	0	0	0	0	0	0	0	0	0	0	0	0	0	0	0	0	0	0	0.279	0.283	0.285	0.285	1.209	0.267	0.938	0.000	0.000	0.000	0.000	0.000	0.000	0.000	0.000	0.000	0.000	0.000	0.000	0.000	0.000	80	496	6633	6333	-1.844	Error	Error	1445	5188	0	0	1396	4937	0	0	0	0
2	21	5	"CUP5"	"YEL027W"	9920	30570	100	11169	10390	2712	76	81	29	100	100	0	9950	8896	2442	180	189	77	100	100	0	0	0	0	0	0	0	0	0	0	0	0	0	0	0	0	0	0	0	1.135	1.183	1.168	1.187	1.179	1.167	0.947	0.000	0.000	0.000	0.000	0.000	0.000	0.000	0.000	0.000	0.000	0.000	0.000	0.000	0.000	80	519	20863	19030	0.183	Error	Error	11093	9770	0	0	10314	8716	0	0	0	0
2	1	6	""	"YEL043W"	5900	30750	100	808	790	161	69	71	17	100	100	0	698	714	152	177	181	36	100	100	0	0	0	0	0	0	0	0	0	0	0	0	0	0	0	0	0	0	0	1.418	1.343	1.385	1.366	1.229	1.329	0.916	0.000	0.000	0.000	0.000	0.000	0.000	0.000	0.000	0.000	0.000	0.000	0.000	0.000	0.000	80	519	1260	1258	0.504	Error	Error	739	521	0	0	721	537	0	0	0	0
2	2	6	"SOM1"	"YEL059C-A"	6110	30750	100	2621	2488	593	74	78	23	100	100	0	4184	3955	1084	188	195	57	100	100	0	0	0	0	0	0	0	0	0	0	0	0	0	0	0	0	0	0	0	0.637	0.641	0.648	0.651	1.201	0.617	0.939	0.000	0.000	0.000	0.000	0.000	0.000	0.000	0.000	0.000	0.000	0.000	0.000	0.000	0.000	80	512	6543	6181	-0.650	Error	Error	2547	3996	0	0	2414	3767	0	0	0	0
2	3	6	""	"YEL074W"	6310	30750	100	2750	2775	919	76	80	25	100	100	0	3733	3757	1349	183	193	51	100	100	0	0	0	0	0	0	0	0	0	0	0	0	0	0	0	0	0	0	0	0.753	0.755	0.740	0.771	1.210	0.708	0.927	0.000	0.000	0.000	0.000	0.000	0.000	0.000	0.000	0.000	0.000	0.000	0.000	0.000	0.000	80	514	6224	6273	-0.409	Error	Error	2674	3550	0	0	2699	3574	0	0	0	0
2	4	6	""	"YDR543C"	6520	30750	100	330	316	67	69	72	21	98	98	0	485	495	109	166	169	27	100	100	0	0	0	0	0	0	0	0	0	0	0	0	0	0	0	0	0	0	0	0.818	0.751	0.759	0.752	1.522	0.712	0.846	0.000	0.000	0.000	0.000	0.000	0.000	0.000	0.000	0.000	0.000	0.000	0.000	0.000	0.000	80	515	580	576	-0.290	Error	Error	261	319	0	0	247	329	0	0	0	0
2	5	6	""	"YEL014C"	6720	30750	110	1055	1016	227	75	79	27	100	100	0	1324	1275	291	166	167	25	100	100	0	0	0	0	0	0	0	0	0	0	0	0	0	0	0	0	0	0	0	0.846	0.849	0.846	0.846	1.241	0.835	0.941	0.000	0.000	0.000	0.000	0.000	0.000	0.000	0.000	0.000	0.000	0.000	0.000	0.000	0.000	80	568	2138	2050	-0.241	Error	Error	980	1158	0	0	941	1109	0	0	0	0
2	6	6	""	"YEL029C"	6910	30760	110	3132	3061	863	70	74	21	100	100	0	2816	2706	793	166	169	46	100	100	0	0	0	0	0	0	0	0	0	0	0	0	0	0	0	0	0	0	0	1.155	1.178	1.195	1.190	1.185	1.159	0.936	0.000	0.000	0.000	0.000	0.000	0.000	0.000	0.000	0.000	0.000	0.000	0.000	0.000	0.000	80	557	5712	5531	0.208	Error	Error	3062	2650	0	0	2991	2540	0	0	0	0
2	7	6	""	"YEL045C"	7110	30750	110	968	928	193	64	67	19	100	100	0	931	906	175	166	171	45	100	100	0	0	0	0	0	0	0	0	0	0	0	0	0	0	0	0	0	0	0	1.182	1.168	1.158	1.176	1.256	1.152	0.931	0.000	0.000	0.000	0.000	0.000	0.000	0.000	0.000	0.000	0.000	0.000	0.000	0.000	0.000	80	586	1669	1604	0.241	Error	Error	904	765	0	0	864	740	0	0	0	0
2	8	6	"PRB1"	"YEL060C"	7320	30750	110	609	606	162	64	66	14	100	100	0	924	912	252	168	171	27	100	100	0	0	0	0	0	0	0	0	0	0	0	0	0	0	0	0	0	0	0	0.721	0.728	0.705	0.743	1.280	0.716	0.928	0.000	0.000	0.000	0.000	0.000	0.000	0.000	0.000	0.000	0.000	0.000	0.000	0.000	0.000	80	566	1301	1286	-0.472	Error	Error	545	756	0	0	542	744	0	0	0	0
2	9	6	""	"YEL076C"	7510	30760	100	1193	1229	331	77	81	23	100	100	0	1630	1607	486	184	190	48	100	100	0	0	0	0	0	0	0	0	0	0	0	0	0	0	0	0	0	0	0	0.772	0.810	0.805	0.835	1.294	0.759	0.922	0.000	0.000	0.000	0.000	0.000	0.000	0.000	0.000	0.000	0.000	0.000	0.000	0.000	0.000	80	511	2562	2575	-0.374	Error	Error	1116	1446	0	0	1152	1423	0	0	0	0
2	10	6	"YRF1-1"	"YDR545W"	7710	30760	100	2347	2264	691	99	102	27	100	100	0	3713	3712	1383	210	220	63	100	100	0	0	0	0	0	0	0	0	0	0	0	0	0	0	0	0	0	0	0	0.642	0.618	0.630	0.648	1.335	0.575	0.923	0.000	0.000	0.000	0.000	0.000	0.000	0.000	0.000	0.000	0.000	0.000	0.000	0.000	0.000	80	488	5751	5667	-0.640	Error	Error	2248	3503	0	0	2165	3502	0	0	0	0
2	11	6	""	"YEL016C"	7900	30760	100	1476	1495	239	92	96	27	100	100	0	1945	1952	372	216	227	64	100	100	0	0	0	0	0	0	0	0	0	0	0	0	0	0	0	0	0	0	0	0.800	0.808	0.800	0.816	1.199	0.771	0.902	0.000	0.000	0.000	0.000	0.000	0.000	0.000	0.000	0.000	0.000	0.000	0.000	0.000	0.000	80	507	3113	3139	-0.321	Error	Error	1384	1729	0	0	1403	1736	0	0	0	0
2	12	6	"SPF1"	"YEL031W"	8110	30760	100	361	346	70	94	96	20	98	98	0	505	492	110	213	218	55	97	90	0	0	0	0	0	0	0	0	0	0	0	0	0	0	0	0	0	0	0	0.914	0.903	0.919	0.956	1.573	0.832	0.808	0.000	0.000	0.000	0.000	0.000	0.000	0.000	0.000	0.000	0.000	0.000	0.000	0.000	0.000	80	519	559	531	-0.129	Error	Error	267	292	0	0	252	279	0	0	0	0
2	13	6	""	"YEL047C"	8300	30760	100	2867	2844	482	102	104	21	100	100	0	2719	2778	560	217	218	37	100	100	0	0	0	0	0	0	0	0	0	0	0	0	0	0	0	0	0	0	0	1.105	1.071	1.093	1.080	1.166	1.033	0.922	0.000	0.000	0.000	0.000	0.000	0.000	0.000	0.000	0.000	0.000	0.000	0.000	0.000	0.000	80	506	5267	5303	0.144	Error	Error	2765	2502	0	0	2742	2561	0	0	0	0
2	14	6	"NPR2"	"YEL062W"	8510	30760	100	1393	1378	289	98	99	23	100	100	0	1905	1871	514	208	213	44	100	98	0	0	0	0	0	0	0	0	0	0	0	0	0	0	0	0	0	0	0	0.763	0.770	0.753	0.810	1.395	0.714	0.923	0.000	0.000	0.000	0.000	0.000	0.000	0.000	0.000	0.000	0.000	0.000	0.000	0.000	0.000	80	512	2992	2943	-0.390	Error	Error	1295	1697	0	0	1280	1663	0	0	0	0
2	15	6	""	"YEL076W-C"	8710	30760	100	1325	1294	248	101	104	29	100	100	0	2004	2001	450	210	219	89	100	100	0	0	0	0	0	0	0	0	0	0	0	0	0	0	0	0	0	0	0	0.682	0.666	0.660	0.677	1.216	0.633	0.917	0.000	0.000	0.000	0.000	0.000	0.000	0.000	0.000	0.000	0.000	0.000	0.000	0.000	0.000	80	514	3018	2984	-0.552	Error	Error	1224	1794	0	0	1193	1791	0	0	0	0
2	16	6	"PES4"	"YFR023W"	8920	30760	100	302	308	56	91	99	57	100	96	0	923	929	151	199	214	143	100	98	0	0	0	0	0	0	0	0	0	0	0	0	0	0	0	0	0	0	0	0.291	0.297	0.282	0.294	1.350	0.294	0.824	0.000	0.000	0.000	0.000	0.000	0.000	0.000	0.000	0.000	0.000	0.000	0.000	0.000	0.000	80	513	935	947	-1.779	Error	Error	211	724	0	0	217	730	0	0	0	0
2	17	6	"RSC8"	"YFR037C"	9120	30760	100	4284	4198	689	81	102	139	100	100	0	3838	3887	680	189	206	133	100	100	0	0	0	0	0	0	0	0	0	0	0	0	0	0	0	0	0	0	0	1.152	1.113	1.143	1.115	1.226	1.083	0.926	0.000	0.000	0.000	0.000	0.000	0.000	0.000	0.000	0.000	0.000	0.000	0.000	0.000	0.000	80	513	7852	7815	0.204	Error	Error	4203	3649	0	0	4117	3698	0	0	0	0
2	18	6	"HXK1"	"YFR053C"	9320	30760	100	15810	14971	3241	110	147	153	100	100	0	8088	7750	1690	216	243	142	100	100	0	0	0	0	0	0	0	0	0	0	0	0	0	0	0	0	0	0	0	1.994	1.973	1.944	1.971	1.192	1.954	0.948	0.000	0.000	0.000	0.000	0.000	0.000	0.000	0.000	0.000	0.000	0.000	0.000	0.000	0.000	80	496	23572	22395	0.996	Error	Error	15700	7872	0	0	14861	7534	0	0	0	0
2	19	6	"ERG4"	"YGL012W"	9510	30760	100	14730	14371	2371	204	212	132	100	100	0	8270	8097	1672	262	291	300	100	100	0	0	0	0	0	0	0	0	0	0	0	0	0	0	0	0	0	0	0	1.814	1.808	1.802	1.832	1.176	1.776	0.933	0.000	0.000	0.000	0.000	0.000	0.000	0.000	0.000	0.000	0.000	0.000	0.000	0.000	0.000	80	498	22534	22002	0.859	Error	Error	14526	8008	0	0	14167	7835	0	0	0	0
2	20	6	"SCW11"	"YGL028C"	9710	30760	100	7060	7002	1212	103	138	131	100	100	0	746	749	113	202	231	295	97	40	0	0	0	0	0	0	0	0	0	0	0	0	0	0	0	0	0	0	0	12.789	12.612	12.643	12.730	1.263	12.856	0.902	0.000	0.000	0.000	0.000	0.000	0.000	0.000	0.000	0.000	0.000	0.000	0.000	0.000	0.000	80	520	7501	7446	3.677	Error	Error	6957	544	0	0	6899	547	0	0	0	0
2	21	6	"RNA15"	"YGL044C"	9920	30760	110	1750	1823	337	94	99	33	100	100	0	2018	2088	460	197	205	50	100	100	0	0	0	0	0	0	0	0	0	0	0	0	0	0	0	0	0	0	0	0.909	0.914	0.919	0.924	1.156	0.870	0.921	0.000	0.000	0.000	0.000	0.000	0.000	0.000	0.000	0.000	0.000	0.000	0.000	0.000	0.000	80	597	3477	3620	-0.137	Error	Error	1656	1821	0	0	1729	1891	0	0	0	0
2	1	7	""	"YFR024C-A"	5900	30950	100	770	775	186	69	69	14	100	100	0	987	1005	267	176	180	32	100	100	0	0	0	0	0	0	0	0	0	0	0	0	0	0	0	0	0	0	0	0.864	0.852	0.866	0.868	1.268	0.803	0.897	0.000	0.000	0.000	0.000	0.000	0.000	0.000	0.000	0.000	0.000	0.000	0.000	0.000	0.000	80	518	1512	1535	-0.210	Error	Error	701	811	0	0	706	829	0	0	0	0
2	2	7	""	"YFR039C"	6110	30950	100	2417	2461	379	79	87	39	100	100	0	3240	3222	566	202	213	70	100	100	0	0	0	0	0	0	0	0	0	0	0	0	0	0	0	0	0	0	0	0.770	0.789	0.795	0.793	1.140	0.749	0.933	0.000	0.000	0.000	0.000	0.000	0.000	0.000	0.000	0.000	0.000	0.000	0.000	0.000	0.000	80	512	5376	5402	-0.378	Error	Error	2338	3038	0	0	2382	3020	0	0	0	0
2	3	7	""	"YFR055W"	6310	30950	100	7512	7385	1500	82	90	42	100	100	0	7136	6891	1644	194	207	73	100	100	0	0	0	0	0	0	0	0	0	0	0	0	0	0	0	0	0	0	0	1.070	1.090	1.099	1.103	1.149	1.056	0.937	0.000	0.000	0.000	0.000	0.000	0.000	0.000	0.000	0.000	0.000	0.000	0.000	0.000	0.000	80	497	14372	14000	0.098	Error	Error	7430	6942	0	0	7303	6697	0	0	0	0
2	4	7	""	"YGL014W"	6500	30950	100	3064	3168	803	81	95	59	100	100	0	1279	1262	335	170	177	35	100	100	0	0	0	0	0	0	0	0	0	0	0	0	0	0	0	0	0	0	0	2.690	2.827	2.810	2.892	1.288	2.810	0.922	0.000	0.000	0.000	0.000	0.000	0.000	0.000	0.000	0.000	0.000	0.000	0.000	0.000	0.000	80	506	4092	4179	1.428	Error	Error	2983	1109	0	0	3087	1092	0	0	0	0
2	5	7	"RPL30"	"YGL030W"	6710	30950	100	15923	15639	3024	92	109	63	100	100	0	2922	2782	616	171	175	34	100	100	0	0	0	0	0	0	0	0	0	0	0	0	0	0	0	0	0	0	0	5.755	5.954	5.911	6.038	1.220	5.853	0.895	0.000	0.000	0.000	0.000	0.000	0.000	0.000	0.000	0.000	0.000	0.000	0.000	0.000	0.000	80	521	18582	18158	2.525	Error	Error	15831	2751	0	0	15547	2611	0	0	0	0
2	6	7	""	"YGL046W"	6920	30950	100	601	637	252	77	86	42	100	100	0	776	804	292	168	173	35	98	98	0	0	0	0	0	0	0	0	0	0	0	0	0	0	0	0	0	0	0	0.862	0.881	0.897	0.893	1.317	0.861	0.901	0.000	0.000	0.000	0.000	0.000	0.000	0.000	0.000	0.000	0.000	0.000	0.000	0.000	0.000	80	505	1132	1196	-0.215	Error	Error	524	608	0	0	560	636	0	0	0	0
2	7	7	""	"YFR026C"	7120	30950	100	880	845	161	71	76	28	100	100	0	1096	1076	233	172	177	35	100	100	0	0	0	0	0	0	0	0	0	0	0	0	0	0	0	0	0	0	0	0.876	0.856	0.871	0.876	1.259	0.793	0.919	0.000	0.000	0.000	0.000	0.000	0.000	0.000	0.000	0.000	0.000	0.000	0.000	0.000	0.000	80	507	1733	1678	-0.192	Error	Error	809	924	0	0	774	904	0	0	0	0
2	8	7	""	"YFR041C"	7320	30950	110	3704	3945	952	74	79	30	100	100	0	3684	3906	1037	174	180	37	100	100	0	0	0	0	0	0	0	0	0	0	0	0	0	0	0	0	0	0	0	1.034	1.037	1.039	1.047	1.161	0.994	0.935	0.000	0.000	0.000	0.000	0.000	0.000	0.000	0.000	0.000	0.000	0.000	0.000	0.000	0.000	80	576	7140	7603	0.048	Error	Error	3630	3510	0	0	3871	3732	0	0	0	0
2	9	7	""	"YFR057W"	7520	30950	90	352	407	184	77	80	19	100	100	0	640	795	441	183	185	41	100	100	0	0	0	0	0	0	0	0	0	0	0	0	0	0	0	0	0	0	0	0.602	0.539	0.591	0.590	1.500	0.470	0.854	0.000	0.000	0.000	0.000	0.000	0.000	0.000	0.000	0.000	0.000	0.000	0.000	0.000	0.000	52	400	732	942	-0.733	Error	Error	275	457	0	0	330	612	0	0	0	0
2	10	7	"KAP122"	"YGL016W"	7700	30950	110	3425	3277	798	100	103	43	100	100	0	2196	2135	517	204	219	99	100	98	0	0	0	0	0	0	0	0	0	0	0	0	0	0	0	0	0	0	0	1.669	1.645	1.666	1.674	1.250	1.628	0.934	0.000	0.000	0.000	0.000	0.000	0.000	0.000	0.000	0.000	0.000	0.000	0.000	0.000	0.000	80	574	5317	5108	0.739	Error	Error	3325	1992	0	0	3177	1931	0	0	0	0
2	11	7	"AGA2"	"YGL032C"	7920	30960	110	392	385	81	104	109	44	98	98	0	3382	3464	1014	234	250	107	100	100	0	0	0	0	0	0	0	0	0	0	0	0	0	0	0	0	0	0	0	0.091	0.087	0.086	0.087	1.296	0.079	0.825	0.000	0.000	0.000	0.000	0.000	0.000	0.000	0.000	0.000	0.000	0.000	0.000	0.000	0.000	80	563	3436	3511	-3.450	Error	Error	288	3148	0	0	281	3230	0	0	0	0
2	12	7	"RPT6"	"YGL048C"	8100	30960	100	7937	7958	1571	100	110	68	100	100	0	8129	8232	1933	233	258	228	100	100	0	0	0	0	0	0	0	0	0	0	0	0	0	0	0	0	0	0	0	0.993	0.982	0.987	0.994	1.158	0.924	0.930	0.000	0.000	0.000	0.000	0.000	0.000	0.000	0.000	0.000	0.000	0.000	0.000	0.000	0.000	80	497	15733	15857	-0.011	Error	Error	7837	7896	0	0	7858	7999	0	0	0	0
2	13	7	"CDC14"	"YFR028C"	8310	30960	100	2532	2550	388	106	130	115	100	100	0	1780	1820	349	230	270	251	100	100	0	0	0	0	0	0	0	0	0	0	0	0	0	0	0	0	0	0	0	1.565	1.537	1.572	1.559	1.191	1.504	0.921	0.000	0.000	0.000	0.000	0.000	0.000	0.000	0.000	0.000	0.000	0.000	0.000	0.000	0.000	80	513	3976	4034	0.646	Error	Error	2426	1550	0	0	2444	1590	0	0	0	0
2	14	7	""	"YFR043C"	8510	30960	100	2396	2459	494	113	157	151	100	100	0	3482	3626	832	238	294	229	100	100	0	0	0	0	0	0	0	0	0	0	0	0	0	0	0	0	0	0	0	0.704	0.692	0.694	0.698	1.143	0.653	0.938	0.000	0.000	0.000	0.000	0.000	0.000	0.000	0.000	0.000	0.000	0.000	0.000	0.000	0.000	80	496	5527	5734	-0.507	Error	Error	2283	3244	0	0	2346	3388	0	0	0	0
2	15	7	"ERP6"	"YGL002W"	8700	30960	100	2657	2785	568	126	159	116	100	100	0	2279	2411	519	244	281	171	100	100	0	0	0	0	0	0	0	0	0	0	0	0	0	0	0	0	0	0	0	1.244	1.227	1.239	1.235	1.137	1.196	0.928	0.000	0.000	0.000	0.000	0.000	0.000	0.000	0.000	0.000	0.000	0.000	0.000	0.000	0.000	80	512	4566	4826	0.315	Error	Error	2531	2035	0	0	2659	2167	0	0	0	0
2	16	7	"JAC1"	"YGL018C"	8920	30960	100	729	767	146	112	122	54	100	100	0	961	978	177	217	229	66	100	100	0	0	0	0	0	0	0	0	0	0	0	0	0	0	0	0	0	0	0	0.829	0.861	0.853	0.864	1.182	0.826	0.901	0.000	0.000	0.000	0.000	0.000	0.000	0.000	0.000	0.000	0.000	0.000	0.000	0.000	0.000	80	518	1361	1416	-0.270	Error	Error	617	744	0	0	655	761	0	0	0	0
2	17	7	""	"YGL034C"	9110	30960	90	460	477	88	117	126	47	100	100	0	596	610	170	227	238	62	100	98	0	0	0	0	0	0	0	0	0	0	0	0	0	0	0	0	0	0	0	0.930	0.940	0.939	1.003	1.494	0.816	0.807	0.000	0.000	0.000	0.000	0.000	0.000	0.000	0.000	0.000	0.000	0.000	0.000	0.000	0.000	52	414	712	743	-0.105	Error	Error	343	369	0	0	360	383	0	0	0	0
2	18	7	""	"YGL050W"	9320	30960	110	1748	1808	321	126	221	360	100	100	0	1744	1767	350	227	250	83	100	100	0	0	0	0	0	0	0	0	0	0	0	0	0	0	0	0	0	0	0	1.069	1.092	1.110	1.101	1.187	1.050	0.846	0.000	0.000	0.000	0.000	0.000	0.000	0.000	0.000	0.000	0.000	0.000	0.000	0.000	0.000	80	584	3139	3222	0.097	Error	Error	1622	1517	0	0	1682	1540	0	0	0	0
2	19	7	"RPL11B"	"YGR085C"	9520	30960	110	14801	15053	4514	137	230	369	100	100	0	2171	2108	523	204	222	76	100	100	0	0	0	0	0	0	0	0	0	0	0	0	0	0	0	0	0	0	0	7.455	7.834	7.535	7.749	1.295	8.156	0.911	0.000	0.000	0.000	0.000	0.000	0.000	0.000	0.000	0.000	0.000	0.000	0.000	0.000	0.000	80	546	16631	16820	2.898	Error	Error	14664	1967	0	0	14916	1904	0	0	0	0
2	20	7	""	"YGR101W"	9700	30970	100	2283	2188	409	98	115	52	100	100	0	4527	4393	952	197	205	54	100	100	0	0	0	0	0	0	0	0	0	0	0	0	0	0	0	0	0	0	0	0.505	0.498	0.499	0.506	1.181	0.475	0.941	0.000	0.000	0.000	0.000	0.000	0.000	0.000	0.000	0.000	0.000	0.000	0.000	0.000	0.000	80	495	6515	6286	-0.987	Error	Error	2185	4330	0	0	2090	4196	0	0	0	0
2	21	7	""	"YGR117C"	9910	30970	100	1720	1736	265	85	88	24	100	100	0	2366	2370	447	199	206	70	100	100	0	0	0	0	0	0	0	0	0	0	0	0	0	0	0	0	0	0	0	0.754	0.760	0.754	0.767	1.151	0.718	0.908	0.000	0.000	0.000	0.000	0.000	0.000	0.000	0.000	0.000	0.000	0.000	0.000	0.000	0.000	80	526	3802	3822	-0.406	Error	Error	1635	2167	0	0	1651	2171	0	0	0	0
2	1	8	"PEX4"	"YGR133W"	5900	31150	100	940	952	140	73	75	23	100	100	0	1307	1345	238	187	190	40	100	100	0	0	0	0	0	0	0	0	0	0	0	0	0	0	0	0	0	0	0	0.774	0.759	0.759	0.765	1.177	0.734	0.921	0.000	0.000	0.000	0.000	0.000	0.000	0.000	0.000	0.000	0.000	0.000	0.000	0.000	0.000	80	519	1987	2037	-0.369	Error	Error	867	1120	0	0	879	1158	0	0	0	0
2	2	8	""	"YGR149W"	6110	31150	100	1601	1623	255	72	74	23	100	100	0	3142	3241	664	188	194	42	100	100	0	0	0	0	0	0	0	0	0	0	0	0	0	0	0	0	0	0	0	0.518	0.508	0.517	0.513	1.165	0.474	0.926	0.000	0.000	0.000	0.000	0.000	0.000	0.000	0.000	0.000	0.000	0.000	0.000	0.000	0.000	80	504	4483	4604	-0.950	Error	Error	1529	2954	0	0	1551	3053	0	0	0	0
2	3	8	""	"YGR165W"	6300	31150	100	7002	6713	1247	68	70	18	100	100	0	5167	4843	1192	176	179	33	100	100	0	0	0	0	0	0	0	0	0	0	0	0	0	0	0	0	0	0	0	1.389	1.424	1.391	1.460	1.227	1.372	0.943	0.000	0.000	0.000	0.000	0.000	0.000	0.000	0.000	0.000	0.000	0.000	0.000	0.000	0.000	80	498	11925	11312	0.474	Error	Error	6934	4991	0	0	6645	4667	0	0	0	0
2	4	8	"PDC6"	"YGR087C"	6500	31150	100	7872	7494	1529	75	83	55	100	100	0	2708	2581	554	169	172	30	100	100	0	0	0	0	0	0	0	0	0	0	0	0	0	0	0	0	0	0	0	3.071	3.076	3.077	3.099	1.167	3.041	0.942	0.000	0.000	0.000	0.000	0.000	0.000	0.000	0.000	0.000	0.000	0.000	0.000	0.000	0.000	80	512	10336	9831	1.619	Error	Error	7797	2539	0	0	7419	2412	0	0	0	0
2	5	8	""	"YGR103W"	6710	31150	100	9501	8993	1647	77	86	64	100	100	0	2879	2852	576	167	169	28	100	100	0	0	0	0	0	0	0	0	0	0	0	0	0	0	0	0	0	0	0	3.475	3.321	3.362	3.339	1.170	3.329	0.929	0.000	0.000	0.000	0.000	0.000	0.000	0.000	0.000	0.000	0.000	0.000	0.000	0.000	0.000	80	512	12136	11601	1.797	Error	Error	9424	2712	0	0	8916	2685	0	0	0	0
2	6	8	"NUP57"	"YGR119C"	6910	31150	110	4676	4599	616	77	83	34	100	100	0	3476	3395	616	170	177	72	100	100	0	0	0	0	0	0	0	0	0	0	0	0	0	0	0	0	0	0	0	1.391	1.402	1.392	1.420	1.159	1.364	0.943	0.000	0.000	0.000	0.000	0.000	0.000	0.000	0.000	0.000	0.000	0.000	0.000	0.000	0.000	80	567	7905	7747	0.476	Error	Error	4599	3306	0	0	4522	3225	0	0	0	0
2	7	8	"PRE9"	"YGR135W"	7100	31150	100	7582	7352	2103	84	92	40	100	100	0	10474	10293	3158	180	191	80	100	100	0	0	0	0	0	0	0	0	0	0	0	0	0	0	0	0	0	0	0	0.728	0.719	0.708	0.724	1.215	0.697	0.949	0.000	0.000	0.000	0.000	0.000	0.000	0.000	0.000	0.000	0.000	0.000	0.000	0.000	0.000	80	507	17792	17381	-0.457	Error	Error	7498	10294	0	0	7268	10113	0	0	0	0
2	8	8	""	"YGR151C"	7310	31150	110	2874	2864	456	81	98	109	100	100	0	2718	2694	551	185	191	45	100	100	0	0	0	0	0	0	0	0	0	0	0	0	0	0	0	0	0	0	0	1.103	1.109	1.104	1.128	1.185	1.063	0.934	0.000	0.000	0.000	0.000	0.000	0.000	0.000	0.000	0.000	0.000	0.000	0.000	0.000	0.000	80	593	5326	5292	0.141	Error	Error	2793	2533	0	0	2783	2509	0	0	0	0
2	9	8	"CLC1"	"YGR167W"	7520	31150	110	7969	8032	1265	84	102	132	100	100	0	6693	6429	1086	188	194	40	100	100	0	0	0	0	0	0	0	0	0	0	0	0	0	0	0	0	0	0	0	1.212	1.274	1.258	1.279	1.132	1.258	0.953	0.000	0.000	0.000	0.000	0.000	0.000	0.000	0.000	0.000	0.000	0.000	0.000	0.000	0.000	80	593	14390	14189	0.278	Error	Error	7885	6505	0	0	7948	6241	0	0	0	0
2	10	8	""	"YGR089W"	7720	31160	100	2242	2329	1250	96	102	46	100	100	0	1259	1312	693	195	204	94	98	91	0	0	0	0	0	0	0	0	0	0	0	0	0	0	0	0	0	0	0	2.017	1.999	2.038	2.133	1.534	1.981	0.902	0.000	0.000	0.000	0.000	0.000	0.000	0.000	0.000	0.000	0.000	0.000	0.000	0.000	0.000	80	514	3210	3350	1.012	Error	Error	2146	1064	0	0	2233	1117	0	0	0	0
2	11	8	"VMA21"	"YGR105W"	7920	31160	100	797	747	204	104	107	35	100	100	0	718	697	187	212	222	96	96	91	0	0	0	0	0	0	0	0	0	0	0	0	0	0	0	0	0	0	0	1.370	1.326	1.288	1.378	1.364	1.285	0.882	0.000	0.000	0.000	0.000	0.000	0.000	0.000	0.000	0.000	0.000	0.000	0.000	0.000	0.000	80	504	1199	1128	0.454	Error	Error	693	506	0	0	643	485	0	0	0	0
2	12	8	"MEP1"	"YGR121C"	8120	31160	100	2586	2632	388	112	115	27	100	100	0	6534	6510	1208	238	245	55	100	100	0	0	0	0	0	0	0	0	0	0	0	0	0	0	0	0	0	0	0	0.393	0.402	0.395	0.405	1.150	0.374	0.929	0.000	0.000	0.000	0.000	0.000	0.000	0.000	0.000	0.000	0.000	0.000	0.000	0.000	0.000	80	499	8770	8792	-1.348	Error	Error	2474	6296	0	0	2520	6272	0	0	0	0
2	13	8	""	"YGR137W"	8310	31160	100	2738	2643	474	107	111	29	100	100	0	5553	5287	1161	238	247	63	100	100	0	0	0	0	0	0	0	0	0	0	0	0	0	0	0	0	0	0	0	0.495	0.502	0.498	0.507	1.161	0.477	0.941	0.000	0.000	0.000	0.000	0.000	0.000	0.000	0.000	0.000	0.000	0.000	0.000	0.000	0.000	80	497	7946	7585	-1.014	Error	Error	2631	5315	0	0	2536	5049	0	0	0	0
2	14	8	""	"YGR153W"	8510	31160	100	685	692	90	102	105	26	100	100	0	2618	2634	495	227	249	138	100	100	0	0	0	0	0	0	0	0	0	0	0	0	0	0	0	0	0	0	0	0.244	0.245	0.239	0.248	1.181	0.223	0.914	0.000	0.000	0.000	0.000	0.000	0.000	0.000	0.000	0.000	0.000	0.000	0.000	0.000	0.000	80	505	2974	2997	-2.036	Error	Error	583	2391	0	0	590	2407	0	0	0	0
2	15	8	""	"YGR169C"	8710	31160	100	999	1023	171	97	99	29	100	100	0	996	1022	189	215	232	133	100	100	0	0	0	0	0	0	0	0	0	0	0	0	0	0	0	0	0	0	0	1.155	1.147	1.165	1.159	1.187	1.131	0.921	0.000	0.000	0.000	0.000	0.000	0.000	0.000	0.000	0.000	0.000	0.000	0.000	0.000	0.000	80	521	1683	1733	0.208	Error	Error	902	781	0	0	926	807	0	0	0	0
2	16	8	"PRP31"	"YGR091W"	8920	31160	100	1031	1044	209	78	82	22	100	100	0	1200	1236	293	185	193	43	100	100	0	0	0	0	0	0	0	0	0	0	0	0	0	0	0	0	0	0	0	0.939	0.919	0.944	0.931	1.219	0.854	0.885	0.000	0.000	0.000	0.000	0.000	0.000	0.000	0.000	0.000	0.000	0.000	0.000	0.000	0.000	80	512	1968	2017	-0.091	Error	Error	953	1015	0	0	966	1051	0	0	0	0
2	17	8	""	"YGR107W"	9110	31160	100	260	262	40	77	84	30	100	100	0	495	493	96	189	195	42	100	100	0	0	0	0	0	0	0	0	0	0	0	0	0	0	0	0	0	0	0	0.598	0.609	0.618	0.622	1.344	0.559	0.828	0.000	0.000	0.000	0.000	0.000	0.000	0.000	0.000	0.000	0.000	0.000	0.000	0.000	0.000	80	512	489	489	-0.742	Error	Error	183	306	0	0	185	304	0	0	0	0
2	18	8	"PPT1"	"YGR123C"	9310	31160	100	3993	4043	787	84	101	70	100	100	0	1854	1929	448	189	204	87	100	100	0	0	0	0	0	0	0	0	0	0	0	0	0	0	0	0	0	0	0	2.348	2.275	2.255	2.307	1.189	2.255	0.923	0.000	0.000	0.000	0.000	0.000	0.000	0.000	0.000	0.000	0.000	0.000	0.000	0.000	0.000	80	521	5574	5699	1.231	Error	Error	3909	1665	0	0	3959	1740	0	0	0	0
2	19	8	""	"YGR139W"	9520	31160	100	622	618	138	78	96	87	100	98	0	742	720	140	174	191	89	100	100	0	0	0	0	0	0	0	0	0	0	0	0	0	0	0	0	0	0	0	0.958	0.989	1.003	0.987	1.246	0.988	0.893	0.000	0.000	0.000	0.000	0.000	0.000	0.000	0.000	0.000	0.000	0.000	0.000	0.000	0.000	80	520	1112	1086	-0.062	Error	Error	544	568	0	0	540	546	0	0	0	0
2	20	8	"CYS4"	"YGR155W"	9720	31160	110	11052	11247	1347	113	125	72	100	100	0	12677	12896	1891	226	242	77	100	100	0	0	0	0	0	0	0	0	0	0	0	0	0	0	0	0	0	0	0	0.879	0.879	0.876	0.883	1.116	0.863	0.942	0.000	0.000	0.000	0.000	0.000	0.000	0.000	0.000	0.000	0.000	0.000	0.000	0.000	0.000	80	566	23390	23804	-0.187	Error	Error	10939	12451	0	0	11134	12670	0	0	0	0
2	21	8	"MSM1"	"YGR171C"	9920	31160	110	1475	1515	269	85	97	40	100	100	0	1381	1434	254	200	218	64	100	100	0	0	0	0	0	0	0	0	0	0	0	0	0	0	0	0	0	0	0	1.177	1.159	1.161	1.165	1.143	1.140	0.914	0.000	0.000	0.000	0.000	0.000	0.000	0.000	0.000	0.000	0.000	0.000	0.000	0.000	0.000	80	589	2571	2664	0.235	Error	Error	1390	1181	0	0	1430	1234	0	0	0	0
2	1	9	"SET1"	"YHR119W"	5910	31350	100	3841	3848	1533	68	69	16	100	100	0	2878	3035	1114	174	175	30	100	100	0	0	0	0	0	0	0	0	0	0	0	0	0	0	0	0	0	0	0	1.395	1.321	1.328	1.335	1.395	1.342	0.932	0.000	0.000	0.000	0.000	0.000	0.000	0.000	0.000	0.000	0.000	0.000	0.000	0.000	0.000	80	520	6477	6641	0.481	Error	Error	3773	2704	0	0	3780	2861	0	0	0	0
2	2	9	"YCK1"	"YHR135C"	6110	31350	100	959	952	280	65	67	13	100	100	0	1571	1657	599	173	173	26	100	100	0	0	0	0	0	0	0	0	0	0	0	0	0	0	0	0	0	0	0	0.639	0.598	0.611	0.611	1.272	0.567	0.923	0.000	0.000	0.000	0.000	0.000	0.000	0.000	0.000	0.000	0.000	0.000	0.000	0.000	0.000	80	512	2292	2371	-0.645	Error	Error	894	1398	0	0	887	1484	0	0	0	0
2	3	9	""	"YHR149C"	6310	31350	100	1618	1618	400	68	70	15	100	100	0	2798	2820	776	175	174	28	100	100	0	0	0	0	0	0	0	0	0	0	0	0	0	0	0	0	0	0	0	0.591	0.586	0.579	0.593	1.237	0.573	0.939	0.000	0.000	0.000	0.000	0.000	0.000	0.000	0.000	0.000	0.000	0.000	0.000	0.000	0.000	80	505	4173	4195	-0.759	Error	Error	1550	2623	0	0	1550	2645	0	0	0	0
2	4	9	"PRP8"	"YHR165C"	6500	31350	100	1557	1644	483	68	69	15	100	100	0	1284	1297	344	169	171	28	100	100	0	0	0	0	0	0	0	0	0	0	0	0	0	0	0	0	0	0	0	1.335	1.397	1.404	1.393	1.274	1.450	0.900	0.000	0.000	0.000	0.000	0.000	0.000	0.000	0.000	0.000	0.000	0.000	0.000	0.000	0.000	80	512	2604	2704	0.417	Error	Error	1489	1115	0	0	1576	1128	0	0	0	0
2	5	9	""	"YHR181W"	6710	31350	100	767	751	194	63	66	23	100	100	0	4609	4825	1681	160	165	54	100	100	0	0	0	0	0	0	0	0	0	0	0	0	0	0	0	0	0	0	0	0.158	0.147	0.145	0.152	1.273	0.137	0.935	0.000	0.000	0.000	0.000	0.000	0.000	0.000	0.000	0.000	0.000	0.000	0.000	0.000	0.000	80	512	5153	5353	-2.660	Error	Error	704	4449	0	0	688	4665	0	0	0	0
2	6	9	""	"YHR197W"	6900	31350	90	884	876	164	62	67	34	100	100	0	992	972	207	159	170	68	100	100	0	0	0	0	0	0	0	0	0	0	0	0	0	0	0	0	0	0	0	0.987	1.001	0.990	1.018	1.234	0.971	0.941	0.000	0.000	0.000	0.000	0.000	0.000	0.000	0.000	0.000	0.000	0.000	0.000	0.000	0.000	52	414	1655	1627	-0.019	Error	Error	822	833	0	0	814	813	0	0	0	0
2	7	9	""	"YHR121W"	7110	31350	100	3083	3122	983	69	77	36	100	100	0	4455	4554	1566	165	175	54	100	100	0	0	0	0	0	0	0	0	0	0	0	0	0	0	0	0	0	0	0	0.703	0.696	0.705	0.707	1.210	0.663	0.931	0.000	0.000	0.000	0.000	0.000	0.000	0.000	0.000	0.000	0.000	0.000	0.000	0.000	0.000	80	535	7304	7442	-0.509	Error	Error	3014	4290	0	0	3053	4389	0	0	0	0
2	8	9	"ARO9"	"YHR137W"	7320	31360	100	1258	1280	444	71	73	19	100	100	0	2940	2964	1095	174	181	42	100	100	0	0	0	0	0	0	0	0	0	0	0	0	0	0	0	0	0	0	0	0.429	0.433	0.423	0.448	1.441	0.409	0.883	0.000	0.000	0.000	0.000	0.000	0.000	0.000	0.000	0.000	0.000	0.000	0.000	0.000	0.000	80	512	3953	3999	-1.220	Error	Error	1187	2766	0	0	1209	2790	0	0	0	0
2	9	9	""	"YHR151C"	7510	31360	100	560	549	146	79	80	17	100	98	0	841	810	252	185	189	35	97	97	0	0	0	0	0	0	0	0	0	0	0	0	0	0	0	0	0	0	0	0.733	0.752	0.767	0.790	1.489	0.687	0.877	0.000	0.000	0.000	0.000	0.000	0.000	0.000	0.000	0.000	0.000	0.000	0.000	0.000	0.000	80	512	1137	1095	-0.448	Error	Error	481	656	0	0	470	625	0	0	0	0
2	10	9	""	"YHR167W"	7720	31360	100	958	1066	409	77	80	21	100	100	0	1298	1301	480	182	187	35	100	100	0	0	0	0	0	0	0	0	0	0	0	0	0	0	0	0	0	0	0	0.789	0.884	0.883	0.909	1.459	0.860	0.852	0.000	0.000	0.000	0.000	0.000	0.000	0.000	0.000	0.000	0.000	0.000	0.000	0.000	0.000	80	512	1997	2108	-0.341	Error	Error	881	1116	0	0	989	1119	0	0	0	0
2	11	9	"GND1"	"YHR183W"	7920	31360	100	1184	1436	792	76	79	21	100	100	0	460	510	231	181	185	36	95	93	0	0	0	0	0	0	0	0	0	0	0	0	0	0	0	0	0	0	0	3.971	4.134	4.221	4.131	1.379	4.056	0.867	0.000	0.000	0.000	0.000	0.000	0.000	0.000	0.000	0.000	0.000	0.000	0.000	0.000	0.000	80	497	1387	1689	1.990	Error	Error	1108	279	0	0	1360	329	0	0	0	0
2	12	9	""	"YHR199C"	8110	31360	100	276	294	102	90	93	25	98	97	0	555	624	264	200	205	41	97	93	0	0	0	0	0	0	0	0	0	0	0	0	0	0	0	0	0	0	0	0.524	0.481	0.506	0.507	1.605	0.421	0.833	0.000	0.000	0.000	0.000	0.000	0.000	0.000	0.000	0.000	0.000	0.000	0.000	0.000	0.000	80	506	541	628	-0.933	Error	Error	186	355	0	0	204	424	0	0	0	0
2	13	9	"EPT1"	"YHR123W"	8320	31360	100	2637	2630	887	100	116	63	100	100	0	2854	2798	900	213	230	84	100	100	0	0	0	0	0	0	0	0	0	0	0	0	0	0	0	0	0	0	0	0.961	0.979	0.973	0.985	1.282	0.959	0.915	0.000	0.000	0.000	0.000	0.000	0.000	0.000	0.000	0.000	0.000	0.000	0.000	0.000	0.000	80	513	5178	5115	-0.058	Error	Error	2537	2641	0	0	2530	2585	0	0	0	0
2	14	9	"SPS100"	"YHR139C"	8520	31360	100	2154	2186	622	104	141	114	100	100	0	1825	1834	496	211	257	143	98	98	0	0	0	0	0	0	0	0	0	0	0	0	0	0	0	0	0	0	0	1.270	1.283	1.246	1.312	1.344	1.247	0.915	0.000	0.000	0.000	0.000	0.000	0.000	0.000	0.000	0.000	0.000	0.000	0.000	0.000	0.000	80	505	3664	3705	0.345	Error	Error	2050	1614	0	0	2082	1623	0	0	0	0
2	15	9	"SPO16"	"YHR153C"	8710	31360	90	2278	2291	603	78	112	168	100	98	0	2389	2367	770	190	244	272	98	96	0	0	0	0	0	0	0	0	0	0	0	0	0	0	0	0	0	0	0	1.000	1.017	1.037	1.057	1.483	0.945	0.916	0.000	0.000	0.000	0.000	0.000	0.000	0.000	0.000	0.000	0.000	0.000	0.000	0.000	0.000	52	414	4399	4390	0.001	Error	Error	2200	2199	0	0	2213	2177	0	0	0	0
2	16	9	"DBP8"	"YHR169W"	8910	31360	90	2026	2233	646	74	95	108	100	100	0	1863	1947	629	183	216	157	100	100	0	0	0	0	0	0	0	0	0	0	0	0	0	0	0	0	0	0	0	1.162	1.224	1.227	1.255	1.262	1.126	0.911	0.000	0.000	0.000	0.000	0.000	0.000	0.000	0.000	0.000	0.000	0.000	0.000	0.000	0.000	52	420	3632	3923	0.216	Error	Error	1952	1680	0	0	2159	1764	0	0	0	0
2	17	9	"ADY1"	"YHR185C"	9110	31360	90	582	608	148	71	77	40	100	100	0	698	725	243	192	201	62	98	98	0	0	0	0	0	0	0	0	0	0	0	0	0	0	0	0	0	0	0	1.010	1.008	1.037	1.092	1.555	0.949	0.821	0.000	0.000	0.000	0.000	0.000	0.000	0.000	0.000	0.000	0.000	0.000	0.000	0.000	0.000	52	420	1017	1070	0.014	Error	Error	511	506	0	0	537	533	0	0	0	0
2	18	9	"PPX1"	"YHR201C"	9300	31360	90	1523	1495	277	72	81	49	100	100	0	1689	1758	471	188	209	96	100	100	0	0	0	0	0	0	0	0	0	0	0	0	0	0	0	0	0	0	0	0.967	0.906	0.910	0.927	1.205	0.844	0.920	0.000	0.000	0.000	0.000	0.000	0.000	0.000	0.000	0.000	0.000	0.000	0.000	0.000	0.000	52	420	2952	2993	-0.049	Error	Error	1451	1501	0	0	1423	1570	0	0	0	0
2	19	9	""	"YHR125W"	9520	31370	100	2373	2367	575	79	84	29	100	100	0	1004	997	245	181	190	45	100	100	0	0	0	0	0	0	0	0	0	0	0	0	0	0	0	0	0	0	0	2.787	2.804	2.759	2.853	1.265	2.749	0.904	0.000	0.000	0.000	0.000	0.000	0.000	0.000	0.000	0.000	0.000	0.000	0.000	0.000	0.000	80	528	3117	3104	1.479	Error	Error	2294	823	0	0	2288	816	0	0	0	0
2	20	9	""	"YHR140W"	9720	31370	100	6238	5926	1187	94	102	35	100	100	0	3240	3140	702	199	209	54	100	100	0	0	0	0	0	0	0	0	0	0	0	0	0	0	0	0	0	0	0	2.020	1.983	1.982	2.003	1.187	1.947	0.943	0.000	0.000	0.000	0.000	0.000	0.000	0.000	0.000	0.000	0.000	0.000	0.000	0.000	0.000	80	505	9185	8773	1.015	Error	Error	6144	3041	0	0	5832	2941	0	0	0	0
2	21	9	""	"YHR155W"	9910	31370	100	1873	1772	469	81	88	29	100	100	0	1213	1183	303	188	198	46	100	100	0	0	0	0	0	0	0	0	0	0	0	0	0	0	0	0	0	0	0	1.748	1.699	1.748	1.739	1.267	1.660	0.932	0.000	0.000	0.000	0.000	0.000	0.000	0.000	0.000	0.000	0.000	0.000	0.000	0.000	0.000	80	519	2817	2686	0.806	Error	Error	1792	1025	0	0	1691	995	0	0	0	0
2	1	10	"APG7"	"YHR171W"	5900	31550	100	2169	2184	549	63	65	16	100	100	0	1895	1803	532	166	168	29	100	100	0	0	0	0	0	0	0	0	0	0	0	0	0	0	0	0	0	0	0	1.218	1.296	1.290	1.340	1.282	1.228	0.924	0.000	0.000	0.000	0.000	0.000	0.000	0.000	0.000	0.000	0.000	0.000	0.000	0.000	0.000	80	526	3835	3758	0.285	Error	Error	2106	1729	0	0	2121	1637	0	0	0	0
2	2	10	"IKI1"	"YHR187W"	6110	31550	90	338	343	91	69	71	18	100	100	0	505	522	120	174	178	33	100	100	0	0	0	0	0	0	0	0	0	0	0	0	0	0	0	0	0	0	0	0.813	0.787	0.738	0.792	1.484	0.676	0.773	0.000	0.000	0.000	0.000	0.000	0.000	0.000	0.000	0.000	0.000	0.000	0.000	0.000	0.000	52	420	600	622	-0.299	Error	Error	269	331	0	0	274	348	0	0	0	0
2	3	10	"RPS4B"	"YHR203C"	6310	31550	90	1413	1448	292	72	79	52	100	100	0	1069	1102	232	176	186	59	100	100	0	0	0	0	0	0	0	0	0	0	0	0	0	0	0	0	0	0	0	1.502	1.486	1.479	1.499	1.232	1.345	0.850	0.000	0.000	0.000	0.000	0.000	0.000	0.000	0.000	0.000	0.000	0.000	0.000	0.000	0.000	52	420	2234	2302	0.587	Error	Error	1341	893	0	0	1376	926	0	0	0	0
2	4	10	"YHC3"	"YJL059W"	6500	31550	90	1739	1682	320	77	152	293	100	100	0	2834	2649	563	178	297	536	100	96	0	0	0	0	0	0	0	0	0	0	0	0	0	0	0	0	0	0	0	0.626	0.650	0.638	0.658	1.203	0.621	0.935	0.000	0.000	0.000	0.000	0.000	0.000	0.000	0.000	0.000	0.000	0.000	0.000	0.000	0.000	52	420	4318	4076	-0.676	Error	Error	1662	2656	0	0	1605	2471	0	0	0	0
2	5	10	""	"YJL075C"	6710	31550	100	2073	2075	316	84	143	247	100	100	0	1163	1141	205	175	258	421	97	80	0	0	0	0	0	0	0	0	0	0	0	0	0	0	0	0	0	0	0	2.013	2.061	2.073	2.089	1.178	2.020	0.932	0.000	0.000	0.000	0.000	0.000	0.000	0.000	0.000	0.000	0.000	0.000	0.000	0.000	0.000	80	534	2977	2957	1.009	Error	Error	1989	988	0	0	1991	966	0	0	0	0
2	6	10	""	"YJL091C"	6910	31550	90	1148	1136	348	84	100	90	100	100	0	1572	1593	501	174	201	139	100	98	0	0	0	0	0	0	0	0	0	0	0	0	0	0	0	0	0	0	0	0.761	0.741	0.759	0.752	1.246	0.703	0.922	0.000	0.000	0.000	0.000	0.000	0.000	0.000	0.000	0.000	0.000	0.000	0.000	0.000	0.000	52	420	2462	2471	-0.394	Error	Error	1064	1398	0	0	1052	1419	0	0	0	0
2	7	10	""	"YJL107C"	7110	31560	110	416	429	94	84	95	61	100	100	0	465	473	118	182	200	114	95	67	0	0	0	0	0	0	0	0	0	0	0	0	0	0	0	0	0	0	0	1.173	1.186	1.224	1.247	1.384	1.071	0.803	0.000	0.000	0.000	0.000	0.000	0.000	0.000	0.000	0.000	0.000	0.000	0.000	0.000	0.000	80	593	615	636	0.230	Error	Error	332	283	0	0	345	291	0	0	0	0
2	8	10	""	"YJL123C"	7320	31560	100	4721	4426	908	87	102	50	100	100	0	4531	4435	893	201	216	78	100	100	0	0	0	0	0	0	0	0	0	0	0	0	0	0	0	0	0	0	0	1.070	1.025	1.020	1.023	1.167	0.997	0.945	0.000	0.000	0.000	0.000	0.000	0.000	0.000	0.000	0.000	0.000	0.000	0.000	0.000	0.000	80	505	8964	8573	0.098	Error	Error	4634	4330	0	0	4339	4234	0	0	0	0
2	9	10	"YUR1"	"YJL139C"	7510	31560	110	1619	1715	526	90	102	44	100	100	0	1560	1648	453	202	213	55	100	100	0	0	0	0	0	0	0	0	0	0	0	0	0	0	0	0	0	0	0	1.126	1.124	1.140	1.117	1.196	1.096	0.920	0.000	0.000	0.000	0.000	0.000	0.000	0.000	0.000	0.000	0.000	0.000	0.000	0.000	0.000	80	567	2887	3071	0.171	Error	Error	1529	1358	0	0	1625	1446	0	0	0	0
2	10	10	"NUP82"	"YJL061W"	7720	31560	100	2917	2917	748	70	77	27	100	100	0	2036	2086	603	175	183	39	100	100	0	0	0	0	0	0	0	0	0	0	0	0	0	0	0	0	0	0	0	1.530	1.490	1.508	1.518	1.263	1.464	0.930	0.000	0.000	0.000	0.000	0.000	0.000	0.000	0.000	0.000	0.000	0.000	0.000	0.000	0.000	80	505	4708	4758	0.613	Error	Error	2847	1861	0	0	2847	1911	0	0	0	0
2	11	10	"ICS3"	"YJL077C"	7910	31560	100	725	709	121	67	77	64	100	100	0	955	956	190	174	190	115	100	100	0	0	0	0	0	0	0	0	0	0	0	0	0	0	0	0	0	0	0	0.843	0.821	0.819	0.832	1.231	0.784	0.915	0.000	0.000	0.000	0.000	0.000	0.000	0.000	0.000	0.000	0.000	0.000	0.000	0.000	0.000	80	506	1439	1424	-0.247	Error	Error	658	781	0	0	642	782	0	0	0	0
2	12	10	"TOK1"	"YJL093C"	8120	31560	100	1786	1831	298	79	88	62	100	100	0	2435	2535	469	190	205	111	100	100	0	0	0	0	0	0	0	0	0	0	0	0	0	0	0	0	0	0	0	0.760	0.747	0.760	0.752	1.140	0.725	0.924	0.000	0.000	0.000	0.000	0.000	0.000	0.000	0.000	0.000	0.000	0.000	0.000	0.000	0.000	80	513	3952	4097	-0.395	Error	Error	1707	2245	0	0	1752	2345	0	0	0	0
2	13	10	""	"YJL109C"	8320	31560	100	5284	5181	1646	79	100	67	100	100	0	1466	1477	426	184	209	87	100	100	0	0	0	0	0	0	0	0	0	0	0	0	0	0	0	0	0	0	0	4.060	3.946	3.887	3.948	1.294	4.048	0.915	0.000	0.000	0.000	0.000	0.000	0.000	0.000	0.000	0.000	0.000	0.000	0.000	0.000	0.000	80	505	6487	6395	2.022	Error	Error	5205	1282	0	0	5102	1293	0	0	0	0
2	14	10	"GCD14"	"YJL125C"	8520	31560	100	1910	1998	400	97	163	163	100	100	0	1345	1420	333	199	281	211	100	100	0	0	0	0	0	0	0	0	0	0	0	0	0	0	0	0	0	0	0	1.582	1.557	1.564	1.579	1.188	1.495	0.903	0.000	0.000	0.000	0.000	0.000	0.000	0.000	0.000	0.000	0.000	0.000	0.000	0.000	0.000	80	504	2959	3122	0.662	Error	Error	1813	1146	0	0	1901	1221	0	0	0	0
2	15	10	"YAK1"	"YJL141C"	8720	31560	100	3049	3131	510	100	151	152	100	100	0	3567	3556	553	209	267	187	100	100	0	0	0	0	0	0	0	0	0	0	0	0	0	0	0	0	0	0	0	0.878	0.906	0.918	0.905	1.169	0.893	0.920	0.000	0.000	0.000	0.000	0.000	0.000	0.000	0.000	0.000	0.000	0.000	0.000	0.000	0.000	80	513	6307	6378	-0.187	Error	Error	2949	3358	0	0	3031	3347	0	0	0	0
2	16	10	"MRPL8"	"YJL063C"	8920	31560	100	4484	4554	1186	81	112	102	100	100	0	2871	2923	831	195	231	177	100	100	0	0	0	0	0	0	0	0	0	0	0	0	0	0	0	0	0	0	0	1.645	1.640	1.665	1.672	1.199	1.602	0.915	0.000	0.000	0.000	0.000	0.000	0.000	0.000	0.000	0.000	0.000	0.000	0.000	0.000	0.000	80	512	7079	7201	0.718	Error	Error	4403	2676	0	0	4473	2728	0	0	0	0
2	17	10	"PRY1"	"YJL079C"	9110	31560	100	938	937	106	80	93	55	100	100	0	1604	1605	277	201	238	168	100	100	0	0	0	0	0	0	0	0	0	0	0	0	0	0	0	0	0	0	0	0.612	0.610	0.625	0.617	1.207	0.567	0.896	0.000	0.000	0.000	0.000	0.000	0.000	0.000	0.000	0.000	0.000	0.000	0.000	0.000	0.000	80	526	2261	2261	-0.709	Error	Error	858	1403	0	0	857	1404	0	0	0	0
2	18	10	"BCK1"	"YJL095W"	9320	31560	90	1712	1675	338	73	87	58	100	100	0	1436	1387	293	188	213	91	100	100	0	0	0	0	0	0	0	0	0	0	0	0	0	0	0	0	0	0	0	1.313	1.336	1.316	1.345	1.238	1.317	0.927	0.000	0.000	0.000	0.000	0.000	0.000	0.000	0.000	0.000	0.000	0.000	0.000	0.000	0.000	52	414	2887	2801	0.393	Error	Error	1639	1248	0	0	1602	1199	0	0	0	0
2	19	10	"CCT7"	"YJL111W"	9500	31560	90	7808	7385	1375	88	295	1099	100	100	0	3481	3360	784	190	335	699	100	98	0	0	0	0	0	0	0	0	0	0	0	0	0	0	0	0	0	0	0	2.346	2.302	2.299	2.349	1.203	2.177	0.925	0.000	0.000	0.000	0.000	0.000	0.000	0.000	0.000	0.000	0.000	0.000	0.000	0.000	0.000	52	409	11011	10467	1.230	Error	Error	7720	3291	0	0	7297	3170	0	0	0	0
2	20	10	"SPT10"	"YJL127C"	9710	31560	90	549	544	100	85	99	55	100	100	0	670	673	158	189	206	74	100	100	0	0	0	0	0	0	0	0	0	0	0	0	0	0	0	0	0	0	0	0.965	0.948	0.937	0.980	1.308	0.898	0.885	0.000	0.000	0.000	0.000	0.000	0.000	0.000	0.000	0.000	0.000	0.000	0.000	0.000	0.000	52	414	945	943	-0.052	Error	Error	464	481	0	0	459	484	0	0	0	0
2	21	10	"TIM17"	"YJL143W"	9920	31570	100	8103	8233	1001	81	117	151	100	100	0	6334	6325	1162	191	244	323	100	100	0	0	0	0	0	0	0	0	0	0	0	0	0	0	0	0	0	0	0	1.306	1.329	1.316	1.346	1.155	1.276	0.940	0.000	0.000	0.000	0.000	0.000	0.000	0.000	0.000	0.000	0.000	0.000	0.000	0.000	0.000	80	534	14165	14286	0.385	Error	Error	8022	6143	0	0	8152	6134	0	0	0	0
2	1	11	""	"YJL065C"	5910	31750	100	2574	2526	420	70	74	26	100	100	0	2035	1972	384	171	176	35	100	100	0	0	0	0	0	0	0	0	0	0	0	0	0	0	0	0	0	0	0	1.343	1.364	1.376	1.381	1.165	1.334	0.948	0.000	0.000	0.000	0.000	0.000	0.000	0.000	0.000	0.000	0.000	0.000	0.000	0.000	0.000	80	527	4368	4257	0.426	Error	Error	2504	1864	0	0	2456	1801	0	0	0	0
2	2	11	"ARP4"	"YJL081C"	6120	31750	100	2761	2703	457	88	92	35	100	100	0	2935	2921	566	193	200	45	100	100	0	0	0	0	0	0	0	0	0	0	0	0	0	0	0	0	0	0	0	0.975	0.959	0.965	0.966	1.149	0.940	0.938	0.000	0.000	0.000	0.000	0.000	0.000	0.000	0.000	0.000	0.000	0.000	0.000	0.000	0.000	80	522	5415	5343	-0.037	Error	Error	2673	2742	0	0	2615	2728	0	0	0	0
2	3	11	""	"YJL097W"	6320	31750	100	7032	7171	2100	82	88	35	100	100	0	7843	7976	2368	185	190	44	100	100	0	0	0	0	0	0	0	0	0	0	0	0	0	0	0	0	0	0	0	0.908	0.910	0.906	0.911	1.159	0.869	0.932	0.000	0.000	0.000	0.000	0.000	0.000	0.000	0.000	0.000	0.000	0.000	0.000	0.000	0.000	80	512	14608	14880	-0.140	Error	Error	6950	7658	0	0	7089	7791	0	0	0	0
2	4	11	""	"YJL113W"	6500	31750	90	2146	2168	623	83	135	283	100	100	0	2143	2118	645	185	249	327	100	96	0	0	0	0	0	0	0	0	0	0	0	0	0	0	0	0	0	0	0	1.054	1.079	1.139	1.106	1.294	1.048	0.930	0.000	0.000	0.000	0.000	0.000	0.000	0.000	0.000	0.000	0.000	0.000	0.000	0.000	0.000	52	406	4021	4018	0.075	Error	Error	2063	1958	0	0	2085	1933	0	0	0	0
2	5	11	"TRK1"	"YJL129C"	6710	31760	100	3458	3359	620	97	152	254	100	100	0	2797	2814	587	191	247	282	100	100	0	0	0	0	0	0	0	0	0	0	0	0	0	0	0	0	0	0	0	1.290	1.244	1.218	1.255	1.179	1.203	0.945	0.000	0.000	0.000	0.000	0.000	0.000	0.000	0.000	0.000	0.000	0.000	0.000	0.000	0.000	80	527	5967	5885	0.367	Error	Error	3361	2606	0	0	3262	2623	0	0	0	0
2	6	11	""	"YJL145W"	6910	31760	100	4846	4917	756	97	134	145	100	100	0	2356	2424	471	192	221	159	100	100	0	0	0	0	0	0	0	0	0	0	0	0	0	0	0	0	0	0	0	2.195	2.159	2.123	2.187	1.163	2.078	0.931	0.000	0.000	0.000	0.000	0.000	0.000	0.000	0.000	0.000	0.000	0.000	0.000	0.000	0.000	80	526	6913	7052	1.134	Error	Error	4749	2164	0	0	4820	2232	0	0	0	0
2	7	11	"OAR1"	"YKL055C"	7120	31760	100	498	504	94	80	100	105	100	98	0	564	558	100	184	206	147	100	83	0	0	0	0	0	0	0	0	0	0	0	0	0	0	0	0	0	0	0	1.100	1.134	1.128	1.149	1.278	1.068	0.809	0.000	0.000	0.000	0.000	0.000	0.000	0.000	0.000	0.000	0.000	0.000	0.000	0.000	0.000	80	505	798	798	0.138	Error	Error	418	380	0	0	424	374	0	0	0	0
2	8	11	""	"YKL071W"	7310	31760	100	1229	1207	215	75	84	40	100	100	0	19896	18978	5004	195	206	70	100	100	0	0	0	0	0	0	0	0	0	0	0	0	0	0	0	0	0	0	0	0.059	0.060	0.060	0.062	1.261	0.055	0.919	0.000	0.000	0.000	0.000	0.000	0.000	0.000	0.000	0.000	0.000	0.000	0.000	0.000	0.000	80	511	20855	19915	-4.094	Error	Error	1154	19701	0	0	1132	18783	0	0	0	0
2	9	11	"CYT2"	"YKL087C"	7530	31760	100	6268	6275	1420	76	85	51	100	100	0	7617	7557	1988	192	199	47	100	100	0	0	0	0	0	0	0	0	0	0	0	0	0	0	0	0	0	0	0	0.834	0.842	0.840	0.853	1.196	0.815	0.934	0.000	0.000	0.000	0.000	0.000	0.000	0.000	0.000	0.000	0.000	0.000	0.000	0.000	0.000	80	522	13617	13564	-0.262	Error	Error	6192	7425	0	0	6199	7365	0	0	0	0
2	10	11	""	"YKL102C"	7730	31760	100	239	244	63	64	68	20	100	100	0	442	438	79	170	174	35	98	98	0	0	0	0	0	0	0	0	0	0	0	0	0	0	0	0	0	0	0	0.643	0.672	0.648	0.679	1.631	0.633	0.775	0.000	0.000	0.000	0.000	0.000	0.000	0.000	0.000	0.000	0.000	0.000	0.000	0.000	0.000	80	497	447	448	-0.636	Error	Error	175	272	0	0	180	268	0	0	0	0
2	11	11	""	"YKL118W"	7920	31760	100	454	466	88	67	70	18	100	100	0	673	709	125	173	177	32	100	100	0	0	0	0	0	0	0	0	0	0	0	0	0	0	0	0	0	0	0	0.774	0.744	0.746	0.749	1.236	0.695	0.890	0.000	0.000	0.000	0.000	0.000	0.000	0.000	0.000	0.000	0.000	0.000	0.000	0.000	0.000	80	497	887	935	-0.370	Error	Error	387	500	0	0	399	536	0	0	0	0
2	12	11	"1-Oct"	"YKL134C"	8120	31760	100	868	870	227	66	70	20	100	100	0	1157	1152	307	173	177	32	100	100	0	0	0	0	0	0	0	0	0	0	0	0	0	0	0	0	0	0	0	0.815	0.821	0.841	0.836	1.270	0.773	0.919	0.000	0.000	0.000	0.000	0.000	0.000	0.000	0.000	0.000	0.000	0.000	0.000	0.000	0.000	80	505	1786	1783	-0.295	Error	Error	802	984	0	0	804	979	0	0	0	0
2	13	11	"NUP120"	"YKL057C"	8310	31760	100	1865	1854	424	60	66	33	100	100	0	1202	1194	285	165	171	49	100	100	0	0	0	0	0	0	0	0	0	0	0	0	0	0	0	0	0	0	0	1.741	1.743	1.745	1.767	1.252	1.747	0.922	0.000	0.000	0.000	0.000	0.000	0.000	0.000	0.000	0.000	0.000	0.000	0.000	0.000	0.000	80	506	2842	2823	0.800	Error	Error	1805	1037	0	0	1794	1029	0	0	0	0
2	14	11	"LHS1"	"YKL073W"	8520	31760	100	2107	2032	575	65	79	50	100	100	0	1306	1273	358	167	186	78	100	100	0	0	0	0	0	0	0	0	0	0	0	0	0	0	0	0	0	0	0	1.793	1.778	1.795	1.801	1.287	1.795	0.899	0.000	0.000	0.000	0.000	0.000	0.000	0.000	0.000	0.000	0.000	0.000	0.000	0.000	0.000	80	521	3181	3073	0.842	Error	Error	2042	1139	0	0	1967	1106	0	0	0	0
2	15	11	"MIF2"	"YKL089W"	8730	31760	100	1001	988	237	69	78	37	100	100	0	1674	1659	407	174	182	46	100	100	0	0	0	0	0	0	0	0	0	0	0	0	0	0	0	0	0	0	0	0.621	0.619	0.635	0.627	1.256	0.599	0.930	0.000	0.000	0.000	0.000	0.000	0.000	0.000	0.000	0.000	0.000	0.000	0.000	0.000	0.000	80	514	2432	2404	-0.687	Error	Error	932	1500	0	0	919	1485	0	0	0	0
2	16	11	"GFA1"	"YKL104C"	8920	31770	100	2946	2860	905	64	66	16	100	100	0	3727	3637	1094	172	174	29	100	100	0	0	0	0	0	0	0	0	0	0	0	0	0	0	0	0	0	0	0	0.811	0.807	0.793	0.804	1.287	0.783	0.936	0.000	0.000	0.000	0.000	0.000	0.000	0.000	0.000	0.000	0.000	0.000	0.000	0.000	0.000	80	504	6437	6261	-0.303	Error	Error	2882	3555	0	0	2796	3465	0	0	0	0
2	17	11	"OAC1"	"YKL120W"	9120	31770	100	1414	1758	1083	64	66	14	100	100	0	678	708	259	168	172	32	100	100	0	0	0	0	0	0	0	0	0	0	0	0	0	0	0	0	0	0	0	2.647	3.137	3.039	2.954	1.454	3.662	0.835	0.000	0.000	0.000	0.000	0.000	0.000	0.000	0.000	0.000	0.000	0.000	0.000	0.000	0.000	80	520	1860	2234	1.404	Error	Error	1350	510	0	0	1694	540	0	0	0	0
2	18	11	""	"YKL136W"	9330	31770	100	3187	3038	1025	70	71	19	100	100	0	3366	3356	1190	174	180	61	100	100	0	0	0	0	0	0	0	0	0	0	0	0	0	0	0	0	0	0	0	0.977	0.933	0.931	0.943	1.248	0.911	0.944	0.000	0.000	0.000	0.000	0.000	0.000	0.000	0.000	0.000	0.000	0.000	0.000	0.000	0.000	80	519	6309	6150	-0.034	Error	Error	3117	3192	0	0	2968	3182	0	0	0	0
2	19	11	""	"YKL059C"	9520	31770	100	1254	1230	237	89	93	28	100	100	0	1301	1291	246	201	206	47	100	100	0	0	0	0	0	0	0	0	0	0	0	0	0	0	0	0	0	0	0	1.059	1.047	1.067	1.050	1.226	1.032	0.914	0.000	0.000	0.000	0.000	0.000	0.000	0.000	0.000	0.000	0.000	0.000	0.000	0.000	0.000	80	518	2265	2231	0.083	Error	Error	1165	1100	0	0	1141	1090	0	0	0	0
2	20	11	""	"YKL075C"	9730	31770	100	1341	1361	371	71	77	26	100	100	0	1611	1548	429	184	190	43	98	98	0	0	0	0	0	0	0	0	0	0	0	0	0	0	0	0	0	0	0	0.890	0.946	0.942	0.977	1.463	0.931	0.933	0.000	0.000	0.000	0.000	0.000	0.000	0.000	0.000	0.000	0.000	0.000	0.000	0.000	0.000	80	534	2697	2654	-0.168	Error	Error	1270	1427	0	0	1290	1364	0	0	0	0
2	21	11	""	"YKL091C"	9930	31770	100	987	999	232	66	69	20	100	100	0	4577	4453	1322	176	180	38	100	100	0	0	0	0	0	0	0	0	0	0	0	0	0	0	0	0	0	0	0	0.209	0.218	0.216	0.223	1.278	0.205	0.936	0.000	0.000	0.000	0.000	0.000	0.000	0.000	0.000	0.000	0.000	0.000	0.000	0.000	0.000	80	512	5322	5210	-2.257	Error	Error	921	4401	0	0	933	4277	0	0	0	0
2	1	12	"AAT1"	"YKL106W"	5910	31950	100	3105	3078	726	60	62	16	100	100	0	1664	1628	446	166	168	26	100	98	0	0	0	0	0	0	0	0	0	0	0	0	0	0	0	0	0	0	0	2.033	2.064	2.035	2.186	1.490	2.024	0.912	0.000	0.000	0.000	0.000	0.000	0.000	0.000	0.000	0.000	0.000	0.000	0.000	0.000	0.000	80	518	4543	4480	1.023	Error	Error	3045	1498	0	0	3018	1462	0	0	0	0
2	2	12	"SRP21"	"YKL122C"	6100	31950	100	3694	3746	1250	68	72	19	100	100	0	3948	4068	1564	170	176	32	100	100	0	0	0	0	0	0	0	0	0	0	0	0	0	0	0	0	0	0	0	0.960	0.944	0.973	0.970	1.259	0.909	0.943	0.000	0.000	0.000	0.000	0.000	0.000	0.000	0.000	0.000	0.000	0.000	0.000	0.000	0.000	80	514	7404	7576	-0.059	Error	Error	3626	3778	0	0	3678	3898	0	0	0	0
2	3	12	"MRPL31"	"YKL138C"	6310	31960	100	6641	6618	1645	82	105	81	100	100	0	4551	4385	1235	173	194	106	100	100	0	0	0	0	0	0	0	0	0	0	0	0	0	0	0	0	0	0	0	1.498	1.552	1.555	1.587	1.236	1.505	0.944	0.000	0.000	0.000	0.000	0.000	0.000	0.000	0.000	0.000	0.000	0.000	0.000	0.000	0.000	80	528	10937	10748	0.583	Error	Error	6559	4378	0	0	6536	4212	0	0	0	0
2	4	12	""	"YKL061W"	6520	31950	110	1382	1322	235	95	122	108	100	100	0	1757	1754	334	194	218	124	100	100	0	0	0	0	0	0	0	0	0	0	0	0	0	0	0	0	0	0	0	0.823	0.787	0.772	0.789	1.186	0.778	0.941	0.000	0.000	0.000	0.000	0.000	0.000	0.000	0.000	0.000	0.000	0.000	0.000	0.000	0.000	80	574	2850	2787	-0.280	Error	Error	1287	1563	0	0	1227	1560	0	0	0	0
2	5	12	""	"YKL077W"	6700	31960	100	8322	8374	1154	93	111	83	100	100	0	4887	5018	968	189	205	81	100	100	0	0	0	0	0	0	0	0	0	0	0	0	0	0	0	0	0	0	0	1.752	1.715	1.702	1.734	1.142	1.664	0.925	0.000	0.000	0.000	0.000	0.000	0.000	0.000	0.000	0.000	0.000	0.000	0.000	0.000	0.000	80	496	12927	13110	0.809	Error	Error	8229	4698	0	0	8281	4829	0	0	0	0
2	6	12	"MBR1"	"YKL093W"	6910	31960	100	1084	1178	264	68	82	57	100	100	0	1641	1805	522	175	206	169	100	100	0	0	0	0	0	0	0	0	0	0	0	0	0	0	0	0	0	0	0	0.693	0.681	0.688	0.695	1.203	0.601	0.898	0.000	0.000	0.000	0.000	0.000	0.000	0.000	0.000	0.000	0.000	0.000	0.000	0.000	0.000	80	520	2482	2740	-0.529	Error	Error	1016	1466	0	0	1110	1630	0	0	0	0
2	7	12	"SLD2"	"YKL108W"	7120	31960	100	727	757	173	72	85	51	100	100	0	902	928	258	181	215	168	100	100	0	0	0	0	0	0	0	0	0	0	0	0	0	0	0	0	0	0	0	0.908	0.917	0.932	0.939	1.215	0.859	0.882	0.000	0.000	0.000	0.000	0.000	0.000	0.000	0.000	0.000	0.000	0.000	0.000	0.000	0.000	80	505	1376	1432	-0.139	Error	Error	655	721	0	0	685	747	0	0	0	0
2	8	12	"SSH4"	"YKL124W"	7310	31960	100	1082	1091	205	72	78	34	100	100	0	1665	1730	385	181	198	105	100	100	0	0	0	0	0	0	0	0	0	0	0	0	0	0	0	0	0	0	0	0.681	0.658	0.647	0.665	1.219	0.627	0.911	0.000	0.000	0.000	0.000	0.000	0.000	0.000	0.000	0.000	0.000	0.000	0.000	0.000	0.000	80	497	2494	2568	-0.555	Error	Error	1010	1484	0	0	1019	1549	0	0	0	0
2	9	12	"TGL1"	"YKL140W"	7510	31960	100	2953	3092	558	65	70	31	100	100	0	3457	3566	718	175	187	97	100	100	0	0	0	0	0	0	0	0	0	0	0	0	0	0	0	0	0	0	0	0.880	0.893	0.885	0.898	1.142	0.869	0.923	0.000	0.000	0.000	0.000	0.000	0.000	0.000	0.000	0.000	0.000	0.000	0.000	0.000	0.000	80	520	6170	6418	-0.185	Error	Error	2888	3282	0	0	3027	3391	0	0	0	0
2	10	12	""	"YLR040C"	7730	31960	100	398	400	63	74	79	26	100	100	0	1257	1227	251	188	194	44	100	100	0	0	0	0	0	0	0	0	0	0	0	0	0	0	0	0	0	0	0	0.303	0.314	0.311	0.319	1.281	0.289	0.889	0.000	0.000	0.000	0.000	0.000	0.000	0.000	0.000	0.000	0.000	0.000	0.000	0.000	0.000	80	511	1393	1365	-1.722	Error	Error	324	1069	0	0	326	1039	0	0	0	0
2	11	12	"ERG3"	"YLR056W"	7920	31960	100	13701	12668	3267	65	70	20	100	100	0	10091	9141	2727	172	176	33	100	100	0	0	0	0	0	0	0	0	0	0	0	0	0	0	0	0	0	0	0	1.375	1.405	1.398	1.442	1.226	1.379	0.945	0.000	0.000	0.000	0.000	0.000	0.000	0.000	0.000	0.000	0.000	0.000	0.000	0.000	0.000	80	488	23555	21572	0.459	Error	Error	13636	9919	0	0	12603	8969	0	0	0	0
2	12	12	""	"YLR072W"	8100	31960	90	509	496	121	57	61	28	100	100	0	518	528	153	161	165	38	100	100	0	0	0	0	0	0	0	0	0	0	0	0	0	0	0	0	0	0	0	1.266	1.196	1.208	1.258	1.377	1.108	0.865	0.000	0.000	0.000	0.000	0.000	0.000	0.000	0.000	0.000	0.000	0.000	0.000	0.000	0.000	52	406	809	806	0.340	Error	Error	452	357	0	0	439	367	0	0	0	0
2	13	12	"GAA1"	"YLR088W"	8320	31960	100	1203	1195	343	55	58	26	100	100	0	1110	1128	345	158	162	31	100	100	0	0	0	0	0	0	0	0	0	0	0	0	0	0	0	0	0	0	0	1.206	1.175	1.211	1.190	1.280	1.131	0.919	0.000	0.000	0.000	0.000	0.000	0.000	0.000	0.000	0.000	0.000	0.000	0.000	0.000	0.000	80	527	2100	2110	0.270	Error	Error	1148	952	0	0	1140	970	0	0	0	0
2	14	12	""	"YLR104W"	8530	31960	110	4997	4817	1597	70	92	79	100	100	0	3639	3593	1250	171	196	93	100	100	0	0	0	0	0	0	0	0	0	0	0	0	0	0	0	0	0	0	0	1.421	1.387	1.398	1.407	1.279	1.376	0.943	0.000	0.000	0.000	0.000	0.000	0.000	0.000	0.000	0.000	0.000	0.000	0.000	0.000	0.000	80	563	8395	8169	0.507	Error	Error	4927	3468	0	0	4747	3422	0	0	0	0
2	15	12	"YPS1"	"YLR120C"	8710	31970	100	3620	3448	696	67	93	84	100	100	0	7662	7327	1864	174	204	108	100	100	0	0	0	0	0	0	0	0	0	0	0	0	0	0	0	0	0	0	0	0.474	0.473	0.463	0.484	1.267	0.442	0.926	0.000	0.000	0.000	0.000	0.000	0.000	0.000	0.000	0.000	0.000	0.000	0.000	0.000	0.000	80	503	11041	10534	-1.076	Error	Error	3553	7488	0	0	3381	7153	0	0	0	0
2	16	12	""	"YLR042C"	8920	31970	100	334	331	43	62	63	14	100	100	0	587	577	105	172	176	36	100	100	0	0	0	0	0	0	0	0	0	0	0	0	0	0	0	0	0	0	0	0.655	0.664	0.670	0.681	1.311	0.620	0.885	0.000	0.000	0.000	0.000	0.000	0.000	0.000	0.000	0.000	0.000	0.000	0.000	0.000	0.000	80	512	687	674	-0.610	Error	Error	272	415	0	0	269	405	0	0	0	0
2	17	12	"SHM2"	"YLR058C"	9120	31970	100	18603	17720	4878	63	67	20	100	100	0	1089	1076	209	170	173	32	100	100	0	0	0	0	0	0	0	0	0	0	0	0	0	0	0	0	0	0	0	20.174	19.489	19.719	19.053	1.313	20.649	0.911	0.000	0.000	0.000	0.000	0.000	0.000	0.000	0.000	0.000	0.000	0.000	0.000	0.000	0.000	80	512	19459	18563	4.334	Error	Error	18540	919	0	0	17657	906	0	0	0	0
2	18	12	""	"YLR074C"	9320	31970	100	3667	3638	1100	85	89	30	100	100	0	2854	2832	956	192	200	56	100	100	0	0	0	0	0	0	0	0	0	0	0	0	0	0	0	0	0	0	0	1.346	1.346	1.366	1.393	1.319	1.257	0.931	0.000	0.000	0.000	0.000	0.000	0.000	0.000	0.000	0.000	0.000	0.000	0.000	0.000	0.000	80	506	6244	6193	0.428	Error	Error	3582	2662	0	0	3553	2640	0	0	0	0
2	19	12	"XDJ1"	"YLR090W"	9520	31970	100	1671	1629	359	101	101	24	100	100	0	1666	1677	408	222	224	56	100	100	0	0	0	0	0	0	0	0	0	0	0	0	0	0	0	0	0	0	0	1.087	1.050	1.053	1.065	1.273	1.025	0.921	0.000	0.000	0.000	0.000	0.000	0.000	0.000	0.000	0.000	0.000	0.000	0.000	0.000	0.000	80	512	3014	2983	0.121	Error	Error	1570	1444	0	0	1528	1455	0	0	0	0
2	20	12	""	"YLR106C"	9720	31970	90	3488	3457	946	76	90	132	100	100	0	3854	3750	1147	189	221	285	100	100	0	0	0	0	0	0	0	0	0	0	0	0	0	0	0	0	0	0	0	0.931	0.949	0.934	0.966	1.227	0.907	0.932	0.000	0.000	0.000	0.000	0.000	0.000	0.000	0.000	0.000	0.000	0.000	0.000	0.000	0.000	52	420	7077	6942	-0.103	Error	Error	3412	3665	0	0	3381	3561	0	0	0	0
2	21	12	""	"YLR122C"	9920	31970	100	496	498	104	69	81	118	100	97	0	706	721	186	176	201	256	96	55	0	0	0	0	0	0	0	0	0	0	0	0	0	0	0	0	0	0	0	0.806	0.787	0.813	0.799	1.243	0.747	0.877	0.000	0.000	0.000	0.000	0.000	0.000	0.000	0.000	0.000	0.000	0.000	0.000	0.000	0.000	80	527	957	974	-0.312	Error	Error	427	530	0	0	429	545	0	0	0	0
2	1	13	"PDC1"	"YLR044C"	5910	32160	110	11477	10997	2877	62	67	43	100	100	0	3727	3593	969	170	176	52	100	100	0	0	0	0	0	0	0	0	0	0	0	0	0	0	0	0	0	0	0	3.209	3.195	3.152	3.225	1.224	3.209	0.946	0.000	0.000	0.000	0.000	0.000	0.000	0.000	0.000	0.000	0.000	0.000	0.000	0.000	0.000	80	588	14972	14358	1.682	Error	Error	11415	3557	0	0	10935	3423	0	0	0	0
2	2	13	"FRS1"	"YLR060W"	6100	32160	100	12624	12199	2811	79	95	63	100	100	0	5019	4973	1183	177	186	57	100	100	0	0	0	0	0	0	0	0	0	0	0	0	0	0	0	0	0	0	0	2.591	2.527	2.535	2.531	1.198	2.508	0.938	0.000	0.000	0.000	0.000	0.000	0.000	0.000	0.000	0.000	0.000	0.000	0.000	0.000	0.000	80	514	17387	16916	1.373	Error	Error	12545	4842	0	0	12120	4796	0	0	0	0
2	3	13	""	"YLR076C"	6310	32160	100	26476	25160	7507	108	127	88	100	100	0	9034	8424	2224	187	201	95	100	100	0	0	0	0	0	0	0	0	0	0	0	0	0	0	0	0	0	0	0	2.980	3.041	3.059	3.006	1.232	3.075	0.940	0.000	0.000	0.000	0.000	0.000	0.000	0.000	0.000	0.000	0.000	0.000	0.000	0.000	0.000	80	512	35215	33289	1.576	Error	Error	26368	8847	0	0	25052	8237	0	0	0	0
2	4	13	"SUL2"	"YLR092W"	6510	32160	100	1174	1198	449	88	104	74	100	100	0	1341	1431	530	186	198	94	100	100	0	0	0	0	0	0	0	0	0	0	0	0	0	0	0	0	0	0	0	0.940	0.892	0.895	0.905	1.291	0.848	0.900	0.000	0.000	0.000	0.000	0.000	0.000	0.000	0.000	0.000	0.000	0.000	0.000	0.000	0.000	80	513	2241	2355	-0.089	Error	Error	1086	1155	0	0	1110	1245	0	0	0	0
2	5	13	""	"YLR108C"	6710	32160	100	682	681	125	69	71	19	100	100	0	6774	6452	2156	172	175	35	100	100	0	0	0	0	0	0	0	0	0	0	0	0	0	0	0	0	0	0	0	0.093	0.097	0.094	0.103	1.518	0.083	0.856	0.000	0.000	0.000	0.000	0.000	0.000	0.000	0.000	0.000	0.000	0.000	0.000	0.000	0.000	80	506	7215	6892	-3.429	Error	Error	613	6602	0	0	612	6280	0	0	0	0
2	6	13	""	"YLR124W"	6910	32160	100	308	307	63	57	60	22	100	100	0	445	456	98	160	165	36	100	98	0	0	0	0	0	0	0	0	0	0	0	0	0	0	0	0	0	0	0	0.881	0.845	0.860	0.866	1.308	0.792	0.872	0.000	0.000	0.000	0.000	0.000	0.000	0.000	0.000	0.000	0.000	0.000	0.000	0.000	0.000	80	505	536	546	-0.183	Error	Error	251	285	0	0	250	296	0	0	0	0
2	7	13	""	"YLR046C"	7110	32160	100	8096	7818	2387	63	71	35	100	100	0	1796	1719	496	168	174	43	100	100	0	0	0	0	0	0	0	0	0	0	0	0	0	0	0	0	0	0	0	4.934	5.000	4.977	5.079	1.258	5.049	0.947	0.000	0.000	0.000	0.000	0.000	0.000	0.000	0.000	0.000	0.000	0.000	0.000	0.000	0.000	80	498	9661	9306	2.303	Error	Error	8033	1628	0	0	7755	1551	0	0	0	0
2	8	13	""	"YLR062C"	7300	32160	100	7207	6974	2176	68	79	56	100	100	0	2350	2259	902	172	186	71	100	100	0	0	0	0	0	0	0	0	0	0	0	0	0	0	0	0	0	0	0	3.278	3.309	3.512	3.476	1.381	3.273	0.902	0.000	0.000	0.000	0.000	0.000	0.000	0.000	0.000	0.000	0.000	0.000	0.000	0.000	0.000	80	507	9317	8993	1.713	Error	Error	7139	2178	0	0	6906	2087	0	0	0	0
2	9	13	"BOS1"	"YLR078C"	7510	32160	100	1963	2006	378	63	80	126	100	100	0	3023	3105	725	171	212	334	100	100	0	0	0	0	0	0	0	0	0	0	0	0	0	0	0	0	0	0	0	0.666	0.662	0.657	0.672	1.205	0.622	0.924	0.000	0.000	0.000	0.000	0.000	0.000	0.000	0.000	0.000	0.000	0.000	0.000	0.000	0.000	80	521	4752	4877	-0.586	Error	Error	1900	2852	0	0	1943	2934	0	0	0	0
2	10	13	"GIS3"	"YLR094C"	7720	32160	100	3530	3555	1083	79	93	125	100	100	0	1584	1567	402	189	228	333	100	93	0	0	0	0	0	0	0	0	0	0	0	0	0	0	0	0	0	0	0	2.474	2.522	2.541	2.505	1.223	2.597	0.926	0.000	0.000	0.000	0.000	0.000	0.000	0.000	0.000	0.000	0.000	0.000	0.000	0.000	0.000	80	521	4846	4854	1.307	Error	Error	3451	1395	0	0	3476	1378	0	0	0	0
2	11	13	""	"YLR110C"	7920	32160	100	9524	10741	4875	65	68	19	100	100	0	6181	7007	2867	168	172	31	100	100	0	0	0	0	0	0	0	0	0	0	0	0	0	0	0	0	0	0	0	1.573	1.561	1.542	1.531	1.225	1.559	0.940	0.000	0.000	0.000	0.000	0.000	0.000	0.000	0.000	0.000	0.000	0.000	0.000	0.000	0.000	80	512	15472	17515	0.654	Error	Error	9459	6013	0	0	10676	6839	0	0	0	0
2	12	13	""	"YLR126C"	8120	32160	100	1072	1053	136	55	57	15	100	100	0	1413	1415	219	160	163	27	100	100	0	0	0	0	0	0	0	0	0	0	0	0	0	0	0	0	0	0	0	0.812	0.795	0.798	0.802	1.184	0.770	0.933	0.000	0.000	0.000	0.000	0.000	0.000	0.000	0.000	0.000	0.000	0.000	0.000	0.000	0.000	80	521	2270	2253	-0.301	Error	Error	1017	1253	0	0	998	1255	0	0	0	0
2	13	13	""	"YLR423C"	8320	32160	100	744	752	160	55	57	17	100	100	0	1875	1859	440	158	161	30	100	100	0	0	0	0	0	0	0	0	0	0	0	0	0	0	0	0	0	0	0	0.401	0.410	0.411	0.412	1.212	0.387	0.918	0.000	0.000	0.000	0.000	0.000	0.000	0.000	0.000	0.000	0.000	0.000	0.000	0.000	0.000	80	513	2406	2398	-1.317	Error	Error	689	1717	0	0	697	1701	0	0	0	0
2	14	13	"MRPL4"	"YLR439W"	8520	32170	110	1737	1711	480	64	77	63	100	100	0	998	1020	286	163	176	77	100	100	0	0	0	0	0	0	0	0	0	0	0	0	0	0	0	0	0	0	0	2.004	1.922	1.903	1.937	1.261	1.902	0.924	0.000	0.000	0.000	0.000	0.000	0.000	0.000	0.000	0.000	0.000	0.000	0.000	0.000	0.000	80	567	2508	2504	1.003	Error	Error	1673	835	0	0	1647	857	0	0	0	0
2	15	13	""	"YLR455W"	8710	32170	100	2358	2334	481	67	97	120	100	100	0	1839	1787	436	169	212	182	100	98	0	0	0	0	0	0	0	0	0	0	0	0	0	0	0	0	0	0	0	1.372	1.401	1.373	1.440	1.231	1.347	0.932	0.000	0.000	0.000	0.000	0.000	0.000	0.000	0.000	0.000	0.000	0.000	0.000	0.000	0.000	80	504	3961	3885	0.456	Error	Error	2291	1670	0	0	2267	1618	0	0	0	0
2	16	13	"GLO1"	"YML004C"	8920	32170	100	4943	4857	1167	69	79	96	100	100	0	9418	9208	2310	179	197	151	100	100	0	0	0	0	0	0	0	0	0	0	0	0	0	0	0	0	0	0	0	0.528	0.530	0.527	0.532	1.210	0.499	0.936	0.000	0.000	0.000	0.000	0.000	0.000	0.000	0.000	0.000	0.000	0.000	0.000	0.000	0.000	80	526	14113	13817	-0.923	Error	Error	4874	9239	0	0	4788	9029	0	0	0	0
2	17	13	"PSP2"	"YML017W"	9130	32170	90	289	299	101	65	67	16	100	100	0	437	453	161	175	179	36	98	96	0	0	0	0	0	0	0	0	0	0	0	0	0	0	0	0	0	0	0	0.855	0.842	0.938	0.899	1.646	0.741	0.719	0.000	0.000	0.000	0.000	0.000	0.000	0.000	0.000	0.000	0.000	0.000	0.000	0.000	0.000	52	406	486	512	-0.226	Error	Error	224	262	0	0	234	278	0	0	0	0
2	18	13	""	"YML032C-A"	9310	32170	100	841	806	170	78	85	31	100	100	0	894	917	198	193	201	52	100	100	0	0	0	0	0	0	0	0	0	0	0	0	0	0	0	0	0	0	0	1.088	1.006	1.009	1.014	1.270	0.976	0.908	0.000	0.000	0.000	0.000	0.000	0.000	0.000	0.000	0.000	0.000	0.000	0.000	0.000	0.000	80	506	1464	1452	0.122	Error	Error	763	701	0	0	728	724	0	0	0	0
2	19	13	"TUS1"	"YLR425W"	9520	32170	100	2644	2568	688	88	90	32	100	100	0	1800	1758	516	201	209	56	100	100	0	0	0	0	0	0	0	0	0	0	0	0	0	0	0	0	0	0	0	1.598	1.593	1.591	1.634	1.234	1.595	0.928	0.000	0.000	0.000	0.000	0.000	0.000	0.000	0.000	0.000	0.000	0.000	0.000	0.000	0.000	80	512	4155	4037	0.677	Error	Error	2556	1599	0	0	2480	1557	0	0	0	0
2	20	13	"RPS1A"	"YLR441C"	9720	32170	100	22495	22537	8842	75	92	84	100	100	0	2451	2332	704	176	193	119	100	100	0	0	0	0	0	0	0	0	0	0	0	0	0	0	0	0	0	0	0	9.855	10.418	10.232	10.123	1.290	11.045	0.922	0.000	0.000	0.000	0.000	0.000	0.000	0.000	0.000	0.000	0.000	0.000	0.000	0.000	0.000	80	521	24695	24618	3.301	Error	Error	22420	2275	0	0	22462	2156	0	0	0	0
2	21	13	"NBP1"	"YLR457C"	9920	32170	100	735	718	171	77	94	84	100	100	0	960	958	286	179	197	122	100	98	0	0	0	0	0	0	0	0	0	0	0	0	0	0	0	0	0	0	0	0.843	0.823	0.857	0.859	1.293	0.761	0.893	0.000	0.000	0.000	0.000	0.000	0.000	0.000	0.000	0.000	0.000	0.000	0.000	0.000	0.000	80	518	1439	1420	-0.247	Error	Error	658	781	0	0	641	779	0	0	0	0
2	1	14	"GIS4"	"YML006C"	5910	32360	100	1984	2018	728	59	62	20	100	100	0	1737	1810	670	170	177	42	98	98	0	0	0	0	0	0	0	0	0	0	0	0	0	0	0	0	0	0	0	1.228	1.195	1.192	1.269	1.593	1.153	0.921	0.000	0.000	0.000	0.000	0.000	0.000	0.000	0.000	0.000	0.000	0.000	0.000	0.000	0.000	80	526	3492	3599	0.297	Error	Error	1925	1567	0	0	1959	1640	0	0	0	0
2	2	14	"OST6"	"YML019W"	6120	32360	110	3964	4010	1013	76	87	37	100	100	0	2645	2608	685	180	190	47	100	100	0	0	0	0	0	0	0	0	0	0	0	0	0	0	0	0	0	0	0	1.577	1.620	1.629	1.641	1.184	1.596	0.933	0.000	0.000	0.000	0.000	0.000	0.000	0.000	0.000	0.000	0.000	0.000	0.000	0.000	0.000	80	568	6353	6362	0.657	Error	Error	3888	2465	0	0	3934	2428	0	0	0	0
2	3	14	"SRC1"	"YML034W"	6310	32360	100	792	876	355	95	101	38	100	100	0	1024	1143	477	194	204	52	100	100	0	0	0	0	0	0	0	0	0	0	0	0	0	0	0	0	0	0	0	0.840	0.823	0.824	0.847	1.275	0.795	0.937	0.000	0.000	0.000	0.000	0.000	0.000	0.000	0.000	0.000	0.000	0.000	0.000	0.000	0.000	80	504	1527	1730	-0.252	Error	Error	697	830	0	0	781	949	0	0	0	0
2	4	14	""	"YLR427W"	6520	32360	100	1924	1927	506	75	81	27	100	100	0	1487	1543	377	183	191	42	100	100	0	0	0	0	0	0	0	0	0	0	0	0	0	0	0	0	0	0	0	1.418	1.362	1.382	1.358	1.186	1.340	0.944	0.000	0.000	0.000	0.000	0.000	0.000	0.000	0.000	0.000	0.000	0.000	0.000	0.000	0.000	80	495	3153	3212	0.504	Error	Error	1849	1304	0	0	1852	1360	0	0	0	0
2	5	14	"ECM7"	"YLR443W"	6700	32360	100	2573	2638	497	65	71	30	100	100	0	2728	2769	511	172	177	38	100	100	0	0	0	0	0	0	0	0	0	0	0	0	0	0	0	0	0	0	0	0.981	0.991	0.979	0.993	1.151	0.970	0.943	0.000	0.000	0.000	0.000	0.000	0.000	0.000	0.000	0.000	0.000	0.000	0.000	0.000	0.000	80	502	5064	5170	-0.027	Error	Error	2508	2556	0	0	2573	2597	0	0	0	0
2	6	14	"CDC91"	"YLR459W"	6920	32360	100	3231	3278	839	61	68	35	100	100	0	2877	2907	794	169	175	41	100	100	0	0	0	0	0	0	0	0	0	0	0	0	0	0	0	0	0	0	0	1.171	1.175	1.225	1.186	1.176	1.147	0.937	0.000	0.000	0.000	0.000	0.000	0.000	0.000	0.000	0.000	0.000	0.000	0.000	0.000	0.000	80	519	5878	5955	0.227	Error	Error	3170	2708	0	0	3217	2738	0	0	0	0
2	7	14	"ERG6"	"YML008C"	7120	32360	100	9254	9104	2273	68	74	31	100	100	0	4857	4935	1161	174	179	40	100	100	0	0	0	0	0	0	0	0	0	0	0	0	0	0	0	0	0	0	0	1.962	1.898	1.951	1.884	1.220	1.891	0.947	0.000	0.000	0.000	0.000	0.000	0.000	0.000	0.000	0.000	0.000	0.000	0.000	0.000	0.000	80	506	13869	13797	0.972	Error	Error	9186	4683	0	0	9036	4761	0	0	0	0
2	8	14	"UNG1"	"YML021C"	7320	32360	110	1762	1909	580	69	76	46	100	100	0	1902	1970	569	174	183	59	100	100	0	0	0	0	0	0	0	0	0	0	0	0	0	0	0	0	0	0	0	0.980	1.024	1.039	1.027	1.203	0.998	0.916	0.000	0.000	0.000	0.000	0.000	0.000	0.000	0.000	0.000	0.000	0.000	0.000	0.000	0.000	80	569	3421	3636	-0.030	Error	Error	1693	1728	0	0	1840	1796	0	0	0	0
2	9	14	""	"YML035C-A"	7520	32360	100	510	498	90	65	78	61	100	100	0	591	583	117	173	181	54	100	100	0	0	0	0	0	0	0	0	0	0	0	0	0	0	0	0	0	0	0	1.065	1.056	1.117	1.079	1.292	0.996	0.887	0.000	0.000	0.000	0.000	0.000	0.000	0.000	0.000	0.000	0.000	0.000	0.000	0.000	0.000	80	506	863	843	0.090	Error	Error	445	418	0	0	433	410	0	0	0	0
2	10	14	"CRN1"	"YLR429W"	7720	32370	100	6316	6382	1529	73	88	62	100	100	0	3776	3859	996	177	187	58	100	100	0	0	0	0	0	0	0	0	0	0	0	0	0	0	0	0	0	0	0	1.735	1.713	1.736	1.731	1.181	1.680	0.935	0.000	0.000	0.000	0.000	0.000	0.000	0.000	0.000	0.000	0.000	0.000	0.000	0.000	0.000	80	505	9842	9991	0.795	Error	Error	6243	3599	0	0	6309	3682	0	0	0	0
2	11	14	""	"YLR445W"	7920	32370	100	377	374	62	79	91	50	98	98	0	518	508	82	181	198	78	100	97	0	0	0	0	0	0	0	0	0	0	0	0	0	0	0	0	0	0	0	0.884	0.902	0.887	0.907	1.334	0.859	0.824	0.000	0.000	0.000	0.000	0.000	0.000	0.000	0.000	0.000	0.000	0.000	0.000	0.000	0.000	80	496	635	622	-0.177	Error	Error	298	337	0	0	295	327	0	0	0	0
2	12	14	"PAU4"	"YLR461W"	8110	32370	110	907	900	114	74	84	48	100	100	0	1049	1077	135	181	196	73	100	100	0	0	0	0	0	0	0	0	0	0	0	0	0	0	0	0	0	0	0	0.960	0.922	0.927	0.922	1.187	0.866	0.917	0.000	0.000	0.000	0.000	0.000	0.000	0.000	0.000	0.000	0.000	0.000	0.000	0.000	0.000	80	565	1701	1722	-0.059	Error	Error	833	868	0	0	826	896	0	0	0	0
2	13	14	"SPT5"	"YML010W"	8320	32370	100	3805	3607	1263	68	74	30	100	100	0	2422	2417	805	172	179	42	100	100	0	0	0	0	0	0	0	0	0	0	0	0	0	0	0	0	0	0	0	1.661	1.576	1.600	1.572	1.254	1.546	0.937	0.000	0.000	0.000	0.000	0.000	0.000	0.000	0.000	0.000	0.000	0.000	0.000	0.000	0.000	80	514	5987	5784	0.732	Error	Error	3737	2250	0	0	3539	2245	0	0	0	0
2	14	14	""	"YML023C"	8510	32370	100	1720	1836	452	70	82	48	100	100	0	1124	1161	277	170	182	67	100	100	0	0	0	0	0	0	0	0	0	0	0	0	0	0	0	0	0	0	0	1.730	1.782	1.750	1.797	1.194	1.744	0.933	0.000	0.000	0.000	0.000	0.000	0.000	0.000	0.000	0.000	0.000	0.000	0.000	0.000	0.000	80	487	2604	2757	0.790	Error	Error	1650	954	0	0	1766	991	0	0	0	0
2	15	14	""	"YML037C"	8710	32380	130	412	356	158	65	85	61	81	78	0	433	395	139	169	194	93	74	67	0	0	0	0	0	0	0	0	0	0	0	0	0	0	0	0	0	0	0	1.314	1.288	1.277	1.283	1.955	1.079	0.789	0.000	0.000	0.000	0.000	0.000	0.000	0.000	0.000	0.000	0.000	0.000	0.000	0.000	0.000	120	730	611	517	0.394	Error	Error	347	264	0	0	291	226	0	0	0	0
2	16	14	""	"YMR187C"	8920	32370	100	692	674	141	69	86	57	100	100	0	1047	1027	209	174	198	85	100	100	0	0	0	0	0	0	0	0	0	0	0	0	0	0	0	0	0	0	0	0.714	0.709	0.714	0.712	1.234	0.701	0.928	0.000	0.000	0.000	0.000	0.000	0.000	0.000	0.000	0.000	0.000	0.000	0.000	0.000	0.000	80	482	1496	1458	-0.487	Error	Error	623	873	0	0	605	853	0	0	0	0
2	17	14	"ERG2"	"YMR202W"	9120	32370	100	12119	12279	3994	70	75	25	100	100	0	6084	5937	2040	181	191	45	100	100	0	0	0	0	0	0	0	0	0	0	0	0	0	0	0	0	0	0	0	2.041	2.121	2.100	2.154	1.268	2.130	0.945	0.000	0.000	0.000	0.000	0.000	0.000	0.000	0.000	0.000	0.000	0.000	0.000	0.000	0.000	80	512	17952	17965	1.029	Error	Error	12049	5903	0	0	12209	5756	0	0	0	0
2	18	14	"TRS130"	"YMR218C"	9320	32370	100	456	452	97	78	82	30	100	100	0	649	664	145	191	198	44	100	100	0	0	0	0	0	0	0	0	0	0	0	0	0	0	0	0	0	0	0	0.825	0.791	0.831	0.797	1.393	0.767	0.828	0.000	0.000	0.000	0.000	0.000	0.000	0.000	0.000	0.000	0.000	0.000	0.000	0.000	0.000	80	506	836	847	-0.277	Error	Error	378	458	0	0	374	473	0	0	0	0
2	19	14	"RNH1"	"YMR234W"	9520	32370	100	941	959	261	68	72	20	100	100	0	852	864	250	177	184	41	100	100	0	0	0	0	0	0	0	0	0	0	0	0	0	0	0	0	0	0	0	1.293	1.297	1.294	1.335	1.284	1.265	0.916	0.000	0.000	0.000	0.000	0.000	0.000	0.000	0.000	0.000	0.000	0.000	0.000	0.000	0.000	80	497	1548	1578	0.371	Error	Error	873	675	0	0	891	687	0	0	0	0
2	20	14	""	"YMR251W"	9700	32370	90	177	188	67	71	74	20	100	94	0	348	381	138	176	183	40	96	88	0	0	0	0	0	0	0	0	0	0	0	0	0	0	0	0	0	0	0	0.616	0.571	0.595	0.622	2.014	0.439	0.540	0.000	0.000	0.000	0.000	0.000	0.000	0.000	0.000	0.000	0.000	0.000	0.000	0.000	0.000	52	406	278	322	-0.698	Error	Error	106	172	0	0	117	205	0	0	0	0
2	21	14	""	"YMR266W"	9920	32370	100	329	339	88	76	81	25	100	100	0	348	370	128	180	188	47	92	82	0	0	0	0	0	0	0	0	0	0	0	0	0	0	0	0	0	0	0	1.506	1.384	1.527	1.634	1.882	1.156	0.581	0.000	0.000	0.000	0.000	0.000	0.000	0.000	0.000	0.000	0.000	0.000	0.000	0.000	0.000	80	532	421	453	0.591	Error	Error	253	168	0	0	263	190	0	0	0	0
2	1	15	"GCV2"	"YMR189W"	5910	32560	100	2430	2375	611	64	67	19	100	100	0	628	622	136	172	176	30	100	100	0	0	0	0	0	0	0	0	0	0	0	0	0	0	0	0	0	0	0	5.189	5.136	5.266	5.187	1.382	5.281	0.876	0.000	0.000	0.000	0.000	0.000	0.000	0.000	0.000	0.000	0.000	0.000	0.000	0.000	0.000	80	519	2822	2761	2.375	Error	Error	2366	456	0	0	2311	450	0	0	0	0
2	2	15	""	"YMR204C"	6100	32550	90	566	585	121	78	84	32	100	100	0	742	775	209	183	194	50	100	100	0	0	0	0	0	0	0	0	0	0	0	0	0	0	0	0	0	0	0	0.873	0.856	0.882	0.884	1.306	0.779	0.889	0.000	0.000	0.000	0.000	0.000	0.000	0.000	0.000	0.000	0.000	0.000	0.000	0.000	0.000	52	409	1047	1099	-0.196	Error	Error	488	559	0	0	507	592	0	0	0	0
2	3	15	"ERG8"	"YMR220W"	6310	32560	100	3451	3508	1064	108	116	40	100	100	0	3044	2990	828	232	239	61	100	100	0	0	0	0	0	0	0	0	0	0	0	0	0	0	0	0	0	0	0	1.189	1.233	1.187	1.235	1.247	1.172	0.900	0.000	0.000	0.000	0.000	0.000	0.000	0.000	0.000	0.000	0.000	0.000	0.000	0.000	0.000	80	527	6155	6158	0.250	Error	Error	3343	2812	0	0	3400	2758	0	0	0	0
2	4	15	"TAF17"	"YMR236W"	6520	32560	100	2944	2798	833	96	99	30	100	100	0	3105	2978	867	214	219	54	100	100	0	0	0	0	0	0	0	0	0	0	0	0	0	0	0	0	0	0	0	0.985	0.978	0.944	0.976	1.343	0.961	0.929	0.000	0.000	0.000	0.000	0.000	0.000	0.000	0.000	0.000	0.000	0.000	0.000	0.000	0.000	80	505	5739	5466	-0.022	Error	Error	2848	2891	0	0	2702	2764	0	0	0	0
2	5	15	""	"YMR252C"	6710	32560	100	586	569	147	69	72	19	100	100	0	1256	1229	369	188	194	43	100	100	0	0	0	0	0	0	0	0	0	0	0	0	0	0	0	0	0	0	0	0.484	0.480	0.481	0.492	1.300	0.441	0.910	0.000	0.000	0.000	0.000	0.000	0.000	0.000	0.000	0.000	0.000	0.000	0.000	0.000	0.000	80	506	1585	1541	-1.047	Error	Error	517	1068	0	0	500	1041	0	0	0	0
2	6	15	"PRP24"	"YMR268C"	6920	32560	100	341	355	142	63	65	16	100	98	0	505	534	184	189	196	45	97	95	0	0	0	0	0	0	0	0	0	0	0	0	0	0	0	0	0	0	0	0.880	0.846	0.873	0.872	1.639	0.804	0.832	0.000	0.000	0.000	0.000	0.000	0.000	0.000	0.000	0.000	0.000	0.000	0.000	0.000	0.000	80	504	594	637	-0.185	Error	Error	278	316	0	0	292	345	0	0	0	0
2	7	15	""	"YMR191W"	7110	32560	100	1076	1095	476	69	74	26	100	100	0	2740	2792	1106	188	193	42	100	100	0	0	0	0	0	0	0	0	0	0	0	0	0	0	0	0	0	0	0	0.395	0.394	0.377	0.376	1.393	0.391	0.923	0.000	0.000	0.000	0.000	0.000	0.000	0.000	0.000	0.000	0.000	0.000	0.000	0.000	0.000	80	498	3559	3630	-1.342	Error	Error	1007	2552	0	0	1026	2604	0	0	0	0
2	8	15	""	"YMR206W"	7310	32560	100	503	491	170	70	73	21	100	100	0	863	899	384	185	188	34	100	100	0	0	0	0	0	0	0	0	0	0	0	0	0	0	0	0	0	0	0	0.639	0.590	0.604	0.594	1.401	0.523	0.853	0.000	0.000	0.000	0.000	0.000	0.000	0.000	0.000	0.000	0.000	0.000	0.000	0.000	0.000	80	514	1111	1135	-0.647	Error	Error	433	678	0	0	421	714	0	0	0	0
2	9	15	""	"YMR222C"	7520	32560	100	957	922	370	66	70	21	100	100	0	1161	1159	404	176	181	32	100	100	0	0	0	0	0	0	0	0	0	0	0	0	0	0	0	0	0	0	0	0.905	0.871	0.881	0.848	1.341	0.876	0.922	0.000	0.000	0.000	0.000	0.000	0.000	0.000	0.000	0.000	0.000	0.000	0.000	0.000	0.000	80	504	1876	1839	-0.145	Error	Error	891	985	0	0	856	983	0	0	0	0
2	10	15	"DFG5"	"YMR238W"	7710	32560	100	4520	4435	1183	70	73	21	100	100	0	4085	4118	1171	176	181	35	100	100	0	0	0	0	0	0	0	0	0	0	0	0	0	0	0	0	0	0	0	1.138	1.107	1.111	1.112	1.221	1.072	0.940	0.000	0.000	0.000	0.000	0.000	0.000	0.000	0.000	0.000	0.000	0.000	0.000	0.000	0.000	80	496	8359	8307	0.187	Error	Error	4450	3909	0	0	4365	3942	0	0	0	0
2	11	15	""	"YMR254C"	7920	32560	100	293	297	65	75	80	25	100	98	0	613	612	128	182	191	58	98	97	0	0	0	0	0	0	0	0	0	0	0	0	0	0	0	0	0	0	0	0.506	0.516	0.502	0.522	1.487	0.486	0.853	0.000	0.000	0.000	0.000	0.000	0.000	0.000	0.000	0.000	0.000	0.000	0.000	0.000	0.000	80	504	649	652	-0.983	Error	Error	218	431	0	0	222	430	0	0	0	0
2	12	15	"RRN9"	"YMR270C"	8120	32560	100	1722	1676	443	79	83	25	100	100	0	1931	1901	392	197	203	62	100	100	0	0	0	0	0	0	0	0	0	0	0	0	0	0	0	0	0	0	0	0.948	0.937	0.936	0.913	1.281	0.955	0.934	0.000	0.000	0.000	0.000	0.000	0.000	0.000	0.000	0.000	0.000	0.000	0.000	0.000	0.000	80	489	3377	3301	-0.078	Error	Error	1643	1734	0	0	1597	1704	0	0	0	0
2	13	15	""	"YMR193C-A"	8300	32560	90	3307	3191	771	69	75	45	100	100	0	1428	1430	288	178	186	59	100	100	0	0	0	0	0	0	0	0	0	0	0	0	0	0	0	0	0	0	0	2.590	2.494	2.535	2.480	1.215	2.537	0.932	0.000	0.000	0.000	0.000	0.000	0.000	0.000	0.000	0.000	0.000	0.000	0.000	0.000	0.000	52	401	4488	4374	1.373	Error	Error	3238	1250	0	0	3122	1252	0	0	0	0
2	14	15	"ERG12"	"YMR208W"	8510	32560	90	2620	2620	484	63	97	262	100	100	0	2163	2134	435	167	214	296	100	100	0	0	0	0	0	0	0	0	0	0	0	0	0	0	0	0	0	0	0	1.281	1.300	1.304	1.310	1.163	1.266	0.927	0.000	0.000	0.000	0.000	0.000	0.000	0.000	0.000	0.000	0.000	0.000	0.000	0.000	0.000	52	414	4553	4524	0.357	Error	Error	2557	1996	0	0	2557	1967	0	0	0	0
2	15	15	"MRE11"	"YMR224C"	8720	32570	90	421	430	66	59	60	14	100	100	0	564	584	127	164	166	28	100	100	0	0	0	0	0	0	0	0	0	0	0	0	0	0	0	0	0	0	0	0.905	0.883	0.871	0.904	1.315	0.851	0.880	0.000	0.000	0.000	0.000	0.000	0.000	0.000	0.000	0.000	0.000	0.000	0.000	0.000	0.000	52	400	762	791	-0.144	Error	Error	362	400	0	0	371	420	0	0	0	0
2	16	15	"CUS1"	"YMR240C"	8920	32560	120	341	306	162	65	87	89	74	59	0	531	522	249	173	191	81	77	68	0	0	0	0	0	0	0	0	0	0	0	0	0	0	0	0	0	0	0	0.771	0.691	0.694	0.732	1.732	0.654	0.878	0.000	0.000	0.000	0.000	0.000	0.000	0.000	0.000	0.000	0.000	0.000	0.000	0.000	0.000	120	647	634	590	-0.375	Error	Error	276	358	0	0	241	349	0	0	0	0
2	17	15	"COX7"	"YMR256C"	9120	32570	100	3805	3719	970	68	78	33	100	100	0	7273	7108	2083	181	203	66	100	100	0	0	0	0	0	0	0	0	0	0	0	0	0	0	0	0	0	0	0	0.527	0.527	0.512	0.533	1.251	0.504	0.935	0.000	0.000	0.000	0.000	0.000	0.000	0.000	0.000	0.000	0.000	0.000	0.000	0.000	0.000	80	451	10829	10578	-0.924	Error	Error	3737	7092	0	0	3651	6927	0	0	0	0
2	18	15	"SCS7"	"YMR272C"	9310	32570	100	3124	3049	1099	67	79	37	100	100	0	2247	2102	761	182	199	62	100	100	0	0	0	0	0	0	0	0	0	0	0	0	0	0	0	0	0	0	0	1.480	1.553	1.553	1.605	1.274	1.533	0.939	0.000	0.000	0.000	0.000	0.000	0.000	0.000	0.000	0.000	0.000	0.000	0.000	0.000	0.000	80	498	5122	4902	0.566	Error	Error	3057	2065	0	0	2982	1920	0	0	0	0
2	19	15	"NAR1"	"YNL240C"	9510	32570	100	758	806	167	65	72	28	100	100	0	1166	1229	278	174	192	72	100	100	0	0	0	0	0	0	0	0	0	0	0	0	0	0	0	0	0	0	0	0.699	0.702	0.699	0.710	1.211	0.669	0.891	0.000	0.000	0.000	0.000	0.000	0.000	0.000	0.000	0.000	0.000	0.000	0.000	0.000	0.000	80	514	1685	1796	-0.517	Error	Error	693	992	0	0	741	1055	0	0	0	0
2	20	15	"FOL1"	"YNL256W"	9720	32570	100	5534	5464	1143	77	85	32	100	100	0	1768	1817	386	188	200	55	100	100	0	0	0	0	0	0	0	0	0	0	0	0	0	0	0	0	0	0	0	3.454	3.307	3.255	3.321	1.217	3.337	0.930	0.000	0.000	0.000	0.000	0.000	0.000	0.000	0.000	0.000	0.000	0.000	0.000	0.000	0.000	80	522	7037	7016	1.788	Error	Error	5457	1580	0	0	5387	1629	0	0	0	0
2	21	15	"SEC2"	"YNL272C"	9920	32570	100	1929	1942	380	99	111	47	100	100	0	1625	1652	364	208	219	58	100	100	0	0	0	0	0	0	0	0	0	0	0	0	0	0	0	0	0	0	0	1.291	1.276	1.296	1.290	1.194	1.224	0.932	0.000	0.000	0.000	0.000	0.000	0.000	0.000	0.000	0.000	0.000	0.000	0.000	0.000	0.000	80	519	3247	3287	0.369	Error	Error	1830	1417	0	0	1843	1444	0	0	0	0
2	1	16	""	"YNL288W"	5910	32760	110	3703	3829	655	74	81	36	100	100	0	2366	2355	456	182	189	49	100	100	0	0	0	0	0	0	0	0	0	0	0	0	0	0	0	0	0	0	0	1.662	1.728	1.742	1.742	1.136	1.758	0.936	0.000	0.000	0.000	0.000	0.000	0.000	0.000	0.000	0.000	0.000	0.000	0.000	0.000	0.000	80	570	5813	5928	0.733	Error	Error	3629	2184	0	0	3755	2173	0	0	0	0
2	2	16	"YPT11"	"YNL304W"	6100	32760	100	745	738	138	86	93	38	100	100	0	705	678	147	201	206	54	98	97	0	0	0	0	0	0	0	0	0	0	0	0	0	0	0	0	0	0	0	1.308	1.367	1.361	1.437	1.383	1.267	0.904	0.000	0.000	0.000	0.000	0.000	0.000	0.000	0.000	0.000	0.000	0.000	0.000	0.000	0.000	80	518	1163	1129	0.387	Error	Error	659	504	0	0	652	477	0	0	0	0
2	3	16	""	"YNL320W"	6300	32750	90	941	979	238	87	88	25	100	100	0	1430	1477	438	197	204	49	100	100	0	0	0	0	0	0	0	0	0	0	0	0	0	0	0	0	0	0	0	0.693	0.697	0.689	0.713	1.249	0.626	0.912	0.000	0.000	0.000	0.000	0.000	0.000	0.000	0.000	0.000	0.000	0.000	0.000	0.000	0.000	52	414	2087	2172	-0.530	Error	Error	854	1233	0	0	892	1280	0	0	0	0
2	4	16	""	"YNL242W"	6510	32760	100	753	721	169	81	85	27	100	100	0	1160	1149	340	197	204	51	100	98	0	0	0	0	0	0	0	0	0	0	0	0	0	0	0	0	0	0	0	0.698	0.672	0.686	0.702	1.341	0.635	0.921	0.000	0.000	0.000	0.000	0.000	0.000	0.000	0.000	0.000	0.000	0.000	0.000	0.000	0.000	80	527	1635	1592	-0.519	Error	Error	672	963	0	0	640	952	0	0	0	0
2	5	16	""	"YNL258C"	6720	32760	100	2752	2639	686	70	75	29	100	100	0	2547	2496	733	196	217	121	100	100	0	0	0	0	0	0	0	0	0	0	0	0	0	0	0	0	0	0	0	1.141	1.117	1.122	1.134	1.203	1.075	0.945	0.000	0.000	0.000	0.000	0.000	0.000	0.000	0.000	0.000	0.000	0.000	0.000	0.000	0.000	80	514	5033	4869	0.190	Error	Error	2682	2351	0	0	2569	2300	0	0	0	0
2	6	16	""	"YNL274C"	6920	32760	100	987	985	144	72	82	39	100	100	0	7159	7214	1421	225	251	135	100	100	0	0	0	0	0	0	0	0	0	0	0	0	0	0	0	0	0	0	0	0.132	0.131	0.132	0.132	1.143	0.121	0.931	0.000	0.000	0.000	0.000	0.000	0.000	0.000	0.000	0.000	0.000	0.000	0.000	0.000	0.000	80	487	7849	7902	-2.922	Error	Error	915	6934	0	0	913	6989	0	0	0	0
2	7	16	"RFC3"	"YNL290W"	7100	32760	100	1895	1956	410	83	136	172	100	100	0	1749	1878	502	228	284	208	100	100	0	0	0	0	0	0	0	0	0	0	0	0	0	0	0	0	0	0	0	1.191	1.135	1.181	1.159	1.181	1.079	0.922	0.000	0.000	0.000	0.000	0.000	0.000	0.000	0.000	0.000	0.000	0.000	0.000	0.000	0.000	80	488	3333	3523	0.253	Error	Error	1812	1521	0	0	1873	1650	0	0	0	0
2	8	16	""	"YNL306W"	7300	32760	110	7355	7411	850	101	162	186	100	100	0	7276	7387	1172	233	291	203	100	100	0	0	0	0	0	0	0	0	0	0	0	0	0	0	0	0	0	0	0	1.030	1.022	1.018	1.029	1.116	1.005	0.953	0.000	0.000	0.000	0.000	0.000	0.000	0.000	0.000	0.000	0.000	0.000	0.000	0.000	0.000	80	584	14297	14464	0.043	Error	Error	7254	7043	0	0	7310	7154	0	0	0	0
2	9	16	"KRE1"	"YNL322C"	7520	32760	110	1953	2004	401	87	126	131	100	100	0	1401	1440	316	201	229	100	100	100	0	0	0	0	0	0	0	0	0	0	0	0	0	0	0	0	0	0	0	1.555	1.547	1.538	1.564	1.188	1.531	0.936	0.000	0.000	0.000	0.000	0.000	0.000	0.000	0.000	0.000	0.000	0.000	0.000	0.000	0.000	80	574	3066	3156	0.637	Error	Error	1866	1200	0	0	1917	1239	0	0	0	0
2	10	16	"SUI1"	"YNL244C"	7710	32760	100	11964	11110	2658	78	90	56	100	100	0	6854	6458	1559	187	194	40	100	100	0	0	0	0	0	0	0	0	0	0	0	0	0	0	0	0	0	0	0	1.783	1.759	1.760	1.758	1.139	1.764	0.957	0.000	0.000	0.000	0.000	0.000	0.000	0.000	0.000	0.000	0.000	0.000	0.000	0.000	0.000	80	504	18553	17303	0.834	Error	Error	11886	6667	0	0	11032	6271	0	0	0	0
2	11	16	""	"YNL260C"	7920	32760	110	702	712	123	75	80	32	100	100	0	1510	1613	411	193	203	53	100	100	0	0	0	0	0	0	0	0	0	0	0	0	0	0	0	0	0	0	0	0.476	0.449	0.454	0.457	1.216	0.429	0.930	0.000	0.000	0.000	0.000	0.000	0.000	0.000	0.000	0.000	0.000	0.000	0.000	0.000	0.000	80	584	1944	2057	-1.071	Error	Error	627	1317	0	0	637	1420	0	0	0	0
2	12	16	""	"YNL276C"	8130	32760	110	2220	2322	777	70	78	38	100	100	0	4834	5071	1820	190	202	53	100	100	0	0	0	0	0	0	0	0	0	0	0	0	0	0	0	0	0	0	0	0.463	0.461	0.471	0.467	1.176	0.435	0.941	0.000	0.000	0.000	0.000	0.000	0.000	0.000	0.000	0.000	0.000	0.000	0.000	0.000	0.000	80	556	6794	7133	-1.111	Error	Error	2150	4644	0	0	2252	4881	0	0	0	0
2	13	16	"PUS4"	"YNL292W"	8310	32770	100	2632	2534	524	88	129	132	100	100	0	1109	1105	260	197	216	84	98	98	0	0	0	0	0	0	0	0	0	0	0	0	0	0	0	0	0	0	0	2.789	2.694	2.700	2.804	1.339	2.597	0.934	0.000	0.000	0.000	0.000	0.000	0.000	0.000	0.000	0.000	0.000	0.000	0.000	0.000	0.000	80	492	3456	3354	1.480	Error	Error	2544	912	0	0	2446	908	0	0	0	0
2	14	16	"KRI1"	"YNL308C"	8510	32770	100	4657	4501	1355	94	128	129	100	100	0	2762	2564	852	203	219	84	100	100	0	0	0	0	0	0	0	0	0	0	0	0	0	0	0	0	0	0	0	1.783	1.867	1.866	1.941	1.280	1.822	0.944	0.000	0.000	0.000	0.000	0.000	0.000	0.000	0.000	0.000	0.000	0.000	0.000	0.000	0.000	80	510	7122	6768	0.834	Error	Error	4563	2559	0	0	4407	2361	0	0	0	0
2	15	16	""	"YNL324W"	8710	32770	100	462	465	78	72	85	59	100	100	0	652	673	143	183	193	46	100	100	0	0	0	0	0	0	0	0	0	0	0	0	0	0	0	0	0	0	0	0.832	0.802	0.835	0.823	1.284	0.741	0.870	0.000	0.000	0.000	0.000	0.000	0.000	0.000	0.000	0.000	0.000	0.000	0.000	0.000	0.000	80	518	859	883	-0.266	Error	Error	390	469	0	0	393	490	0	0	0	0
2	16	16	""	"YNL246W"	8940	32770	110	2017	1942	485	81	137	244	100	96	0	1567	1547	332	188	221	146	100	98	0	0	0	0	0	0	0	0	0	0	0	0	0	0	0	0	0	0	0	1.404	1.369	1.396	1.350	1.247	1.387	0.937	0.000	0.000	0.000	0.000	0.000	0.000	0.000	0.000	0.000	0.000	0.000	0.000	0.000	0.000	80	516	3315	3220	0.489	Error	Error	1936	1379	0	0	1861	1359	0	0	0	0
2	17	16	"POL2"	"YNL262W"	9110	32760	150	284	443	438	67	86	64	73	64	0	391	566	458	179	198	74	72	58	0	0	0	0	0	0	0	0	0	0	0	0	0	0	0	0	0	0	0	1.024	0.972	1.012	0.949	2.204	0.958	0.894	0.000	0.000	0.000	0.000	0.000	0.000	0.000	0.000	0.000	0.000	0.000	0.000	0.000	0.000	156	788	429	763	0.034	Error	Error	217	212	0	0	376	387	0	0	-50	0
2	18	16	""	"YNL278W"	9320	32770	100	3924	4159	1138	62	64	16	100	100	0	2919	3188	1066	172	176	34	100	100	0	0	0	0	0	0	0	0	0	0	0	0	0	0	0	0	0	0	0	1.406	1.358	1.368	1.396	1.206	1.305	0.927	0.000	0.000	0.000	0.000	0.000	0.000	0.000	0.000	0.000	0.000	0.000	0.000	0.000	0.000	80	495	6609	7113	0.491	Error	Error	3862	2747	0	0	4097	3016	0	0	0	0
2	19	16	""	"YNL294C"	9520	32770	100	2271	2286	229	66	79	48	100	100	0	2959	2975	521	181	206	97	100	100	0	0	0	0	0	0	0	0	0	0	0	0	0	0	0	0	0	0	0	0.794	0.795	0.794	0.805	1.144	0.761	0.947	0.000	0.000	0.000	0.000	0.000	0.000	0.000	0.000	0.000	0.000	0.000	0.000	0.000	0.000	80	505	4983	5014	-0.333	Error	Error	2205	2778	0	0	2220	2794	0	0	0	0
2	20	16	""	"YNL310C"	9710	32770	100	1942	2204	603	83	138	140	100	100	0	1821	1974	584	200	259	170	100	100	0	0	0	0	0	0	0	0	0	0	0	0	0	0	0	0	0	0	0	1.147	1.196	1.193	1.216	1.234	1.170	0.932	0.000	0.000	0.000	0.000	0.000	0.000	0.000	0.000	0.000	0.000	0.000	0.000	0.000	0.000	80	498	3480	3895	0.198	Error	Error	1859	1621	0	0	2121	1774	0	0	0	0
2	21	16	""	"YNL326C"	9910	32770	110	936	990	163	112	166	134	100	100	0	1108	1157	213	234	283	155	100	100	0	0	0	0	0	0	0	0	0	0	0	0	0	0	0	0	0	0	0	0.943	0.951	0.967	0.960	1.191	0.896	0.905	0.000	0.000	0.000	0.000	0.000	0.000	0.000	0.000	0.000	0.000	0.000	0.000	0.000	0.000	80	591	1698	1801	-0.085	Error	Error	824	874	0	0	878	923	0	0	0	0
2	1	17	""	"YOR042W"	5910	32950	100	1854	1794	385	73	86	64	100	100	0	4112	3919	795	188	196	61	100	100	0	0	0	0	0	0	0	0	0	0	0	0	0	0	0	0	0	0	0	0.454	0.461	0.475	0.456	1.222	0.462	0.947	0.000	0.000	0.000	0.000	0.000	0.000	0.000	0.000	0.000	0.000	0.000	0.000	0.000	0.000	80	518	5705	5452	-1.140	Error	Error	1781	3924	0	0	1721	3731	0	0	0	0
2	2	17	"ASE1"	"YOR058C"	6100	32950	90	2868	2756	572	74	100	203	100	100	0	3326	3011	943	195	237	299	100	100	0	0	0	0	0	0	0	0	0	0	0	0	0	0	0	0	0	0	0	0.892	0.952	0.953	0.999	1.294	0.937	0.933	0.000	0.000	0.000	0.000	0.000	0.000	0.000	0.000	0.000	0.000	0.000	0.000	0.000	0.000	52	408	5925	5498	-0.164	Error	Error	2794	3131	0	0	2682	2816	0	0	0	0
2	3	17	"CDC21"	"YOR074C"	6310	32950	100	663	650	149	80	106	177	96	91	0	679	688	134	184	215	259	97	42	0	0	0	0	0	0	0	0	0	0	0	0	0	0	0	0	0	0	0	1.178	1.131	1.122	1.115	1.299	1.144	0.903	0.000	0.000	0.000	0.000	0.000	0.000	0.000	0.000	0.000	0.000	0.000	0.000	0.000	0.000	80	535	1078	1074	0.236	Error	Error	583	495	0	0	570	504	0	0	0	0
2	4	17	"PTC5"	"YOR090C"	6510	32960	100	2018	2065	460	86	98	47	100	100	0	2551	2686	651	207	217	69	100	100	0	0	0	0	0	0	0	0	0	0	0	0	0	0	0	0	0	0	0	0.824	0.798	0.800	0.804	1.161	0.768	0.911	0.000	0.000	0.000	0.000	0.000	0.000	0.000	0.000	0.000	0.000	0.000	0.000	0.000	0.000	80	505	4276	4458	-0.279	Error	Error	1932	2344	0	0	1979	2479	0	0	0	0
2	5	17	"VAM3"	"YOR106W"	6710	32960	100	1091	1177	278	81	103	81	100	100	0	1522	1637	446	211	234	108	100	100	0	0	0	0	0	0	0	0	0	0	0	0	0	0	0	0	0	0	0	0.770	0.769	0.767	0.780	1.161	0.722	0.917	0.000	0.000	0.000	0.000	0.000	0.000	0.000	0.000	0.000	0.000	0.000	0.000	0.000	0.000	80	505	2321	2522	-0.376	Error	Error	1010	1311	0	0	1096	1426	0	0	0	0
2	6	17	"PFY1"	"YOR122C"	6910	32960	100	12063	11978	2144	90	111	83	100	100	0	11675	11874	2632	228	256	198	100	100	0	0	0	0	0	0	0	0	0	0	0	0	0	0	0	0	0	0	0	1.046	1.021	1.031	1.031	1.137	0.981	0.955	0.000	0.000	0.000	0.000	0.000	0.000	0.000	0.000	0.000	0.000	0.000	0.000	0.000	0.000	80	505	23420	23534	0.065	Error	Error	11973	11447	0	0	11888	11646	0	0	0	0
2	7	17	""	"YOR044W"	7110	32960	100	1582	1767	635	89	104	64	100	100	0	2615	2847	1069	220	258	236	100	100	0	0	0	0	0	0	0	0	0	0	0	0	0	0	0	0	0	0	0	0.623	0.639	0.653	0.649	1.208	0.597	0.914	0.000	0.000	0.000	0.000	0.000	0.000	0.000	0.000	0.000	0.000	0.000	0.000	0.000	0.000	80	498	3888	4305	-0.682	Error	Error	1493	2395	0	0	1678	2627	0	0	0	0
2	8	17	""	"YOR060C"	7300	32960	100	673	716	218	74	88	54	100	100	0	985	1022	318	195	225	161	100	100	0	0	0	0	0	0	0	0	0	0	0	0	0	0	0	0	0	0	0	0.758	0.776	0.792	0.790	1.216	0.734	0.890	0.000	0.000	0.000	0.000	0.000	0.000	0.000	0.000	0.000	0.000	0.000	0.000	0.000	0.000	80	505	1389	1469	-0.399	Error	Error	599	790	0	0	642	827	0	0	0	0
2	9	17	""	"YOR076C"	7510	32960	100	925	955	171	72	86	47	100	100	0	1148	1177	267	188	208	93	100	100	0	0	0	0	0	0	0	0	0	0	0	0	0	0	0	0	0	0	0	0.889	0.893	0.889	0.914	1.240	0.835	0.907	0.000	0.000	0.000	0.000	0.000	0.000	0.000	0.000	0.000	0.000	0.000	0.000	0.000	0.000	80	513	1813	1872	-0.170	Error	Error	853	960	0	0	883	989	0	0	0	0
2	10	17	"ECM3"	"YOR092W"	7710	32960	100	3321	3354	1155	68	76	38	100	100	0	1885	1857	621	177	192	84	100	100	0	0	0	0	0	0	0	0	0	0	0	0	0	0	0	0	0	0	0	1.905	1.956	1.963	1.969	1.231	1.920	0.927	0.000	0.000	0.000	0.000	0.000	0.000	0.000	0.000	0.000	0.000	0.000	0.000	0.000	0.000	80	513	4961	4966	0.929	Error	Error	3253	1708	0	0	3286	1680	0	0	0	0
2	11	17	""	"YOR108W"	7920	32960	100	9701	9095	3539	71	75	22	100	100	0	2867	2784	1015	177	181	34	100	100	0	0	0	0	0	0	0	0	0	0	0	0	0	0	0	0	0	0	0	3.580	3.461	3.393	3.446	1.219	3.439	0.949	0.000	0.000	0.000	0.000	0.000	0.000	0.000	0.000	0.000	0.000	0.000	0.000	0.000	0.000	80	494	12320	11631	1.840	Error	Error	9630	2690	0	0	9024	2607	0	0	0	0
2	12	17	"UBP2"	"YOR124C"	8100	32960	100	4299	4067	969	75	80	29	100	100	0	4834	4553	1282	186	192	41	100	100	0	0	0	0	0	0	0	0	0	0	0	0	0	0	0	0	0	0	0	0.909	0.914	0.923	0.942	1.235	0.878	0.955	0.000	0.000	0.000	0.000	0.000	0.000	0.000	0.000	0.000	0.000	0.000	0.000	0.000	0.000	80	504	8872	8359	-0.138	Error	Error	4224	4648	0	0	3992	4367	0	0	0	0
2	13	17	"DBP5"	"YOR046C"	8320	32960	100	4533	4828	980	124	168	144	100	100	0	2963	3112	678	217	256	123	100	100	0	0	0	0	0	0	0	0	0	0	0	0	0	0	0	0	0	0	0	1.606	1.625	1.666	1.634	1.141	1.607	0.914	0.000	0.000	0.000	0.000	0.000	0.000	0.000	0.000	0.000	0.000	0.000	0.000	0.000	0.000	80	503	7155	7599	0.683	Error	Error	4409	2746	0	0	4704	2895	0	0	0	0
2	14	17	""	"YOR062C"	8510	32960	110	2877	2957	722	139	222	184	100	100	0	4611	4699	1224	267	379	333	97	97	0	0	0	0	0	0	0	0	0	0	0	0	0	0	0	0	0	0	0	0.630	0.636	0.625	0.661	1.365	0.610	0.928	0.000	0.000	0.000	0.000	0.000	0.000	0.000	0.000	0.000	0.000	0.000	0.000	0.000	0.000	80	556	7082	7250	-0.666	Error	Error	2738	4344	0	0	2818	4432	0	0	0	0
2	15	17	""	"YOR078W"	8720	32960	110	2201	2303	528	112	193	193	100	100	0	1622	1659	372	230	347	338	98	98	0	0	0	0	0	0	0	0	0	0	0	0	0	0	0	0	0	0	0	1.501	1.533	1.522	1.550	1.220	1.533	0.916	0.000	0.000	0.000	0.000	0.000	0.000	0.000	0.000	0.000	0.000	0.000	0.000	0.000	0.000	80	564	3481	3620	0.586	Error	Error	2089	1392	0	0	2191	1429	0	0	0	0
2	16	17	"ARF3"	"YOR094W"	8910	32970	100	2260	2170	549	79	139	151	100	100	0	1429	1378	374	192	234	133	100	97	0	0	0	0	0	0	0	0	0	0	0	0	0	0	0	0	0	0	0	1.763	1.763	1.771	1.812	1.190	1.678	0.936	0.000	0.000	0.000	0.000	0.000	0.000	0.000	0.000	0.000	0.000	0.000	0.000	0.000	0.000	80	508	3418	3277	0.818	Error	Error	2181	1237	0	0	2091	1186	0	0	0	0
2	17	17	""	"YOR110W"	9130	32970	120	242	316	230	66	83	55	75	58	0	437	496	292	181	197	74	74	62	0	0	0	0	0	0	0	0	0	0	0	0	0	0	0	0	0	0	0	0.688	0.794	0.764	0.766	1.999	0.760	0.827	0.000	0.000	0.000	0.000	0.000	0.000	0.000	0.000	0.000	0.000	0.000	0.000	0.000	0.000	120	625	432	565	-0.541	Error	Error	176	256	0	0	250	315	0	0	0	0
2	18	17	"IAH1"	"YOR126C"	9320	32970	100	893	880	176	65	74	34	100	100	0	1222	1213	235	184	201	66	100	100	0	0	0	0	0	0	0	0	0	0	0	0	0	0	0	0	0	0	0	0.798	0.792	0.796	0.795	1.199	0.762	0.924	0.000	0.000	0.000	0.000	0.000	0.000	0.000	0.000	0.000	0.000	0.000	0.000	0.000	0.000	80	472	1866	1844	-0.326	Error	Error	828	1038	0	0	815	1029	0	0	0	0
2	19	17	"RAT1"	"YOR048C"	9520	32990	130	256	333	233	68	98	84	72	51	0	447	510	300	188	240	152	65	44	0	0	0	0	0	0	0	0	0	0	0	0	0	0	0	0	0	0	0	0.726	0.823	0.836	0.751	1.871	0.766	0.860	0.000	0.000	0.000	0.000	0.000	0.000	0.000	0.000	0.000	0.000	0.000	0.000	0.000	0.000	120	648	447	587	-0.462	Error	Error	188	259	0	0	265	322	0	0	0	0
2	20	17	""	"YOR064C"	9720	32970	100	1590	1589	432	85	121	84	100	100	0	2064	2126	550	217	283	169	100	100	0	0	0	0	0	0	0	0	0	0	0	0	0	0	0	0	0	0	0	0.815	0.788	0.814	0.786	1.194	0.778	0.922	0.000	0.000	0.000	0.000	0.000	0.000	0.000	0.000	0.000	0.000	0.000	0.000	0.000	0.000	80	481	3352	3413	-0.295	Error	Error	1505	1847	0	0	1504	1909	0	0	0	0
2	21	17	""	"YOR080W"	9930	32970	100	1278	1369	365	100	126	77	100	100	0	1889	2020	538	233	271	122	100	100	0	0	0	0	0	0	0	0	0	0	0	0	0	0	0	0	0	0	0	0.711	0.710	0.713	0.713	1.187	0.692	0.923	0.000	0.000	0.000	0.000	0.000	0.000	0.000	0.000	0.000	0.000	0.000	0.000	0.000	0.000	80	528	2834	3056	-0.491	Error	Error	1178	1656	0	0	1269	1787	0	0	0	0
2	1	18	"RPS7A"	"YOR096W"	5910	33160	110	26040	25209	5555	94	121	145	100	100	0	2345	2256	415	182	191	119	100	100	0	0	0	0	0	0	0	0	0	0	0	0	0	0	0	0	0	0	0	11.995	12.109	12.046	12.034	1.152	12.428	0.957	0.000	0.000	0.000	0.000	0.000	0.000	0.000	0.000	0.000	0.000	0.000	0.000	0.000	0.000	80	599	28109	27189	3.584	Error	Error	25946	2163	0	0	25115	2074	0	0	0	0
2	2	18	""	"YOR112W"	6110	33160	100	1494	1498	245	106	122	61	100	100	0	1261	1288	262	192	199	54	100	100	0	0	0	0	0	0	0	0	0	0	0	0	0	0	0	0	0	0	0	1.298	1.270	1.276	1.286	1.169	1.223	0.911	0.000	0.000	0.000	0.000	0.000	0.000	0.000	0.000	0.000	0.000	0.000	0.000	0.000	0.000	80	520	2457	2488	0.377	Error	Error	1388	1069	0	0	1392	1096	0	0	0	0
2	3	18	"ADE2"	"YOR128C"	6310	33160	100	13985	14357	2196	134	162	225	100	100	0	922	938	148	192	206	72	100	100	0	0	0	0	0	0	0	0	0	0	0	0	0	0	0	0	0	0	0	18.974	19.066	19.090	19.213	1.171	19.300	0.923	0.000	0.000	0.000	0.000	0.000	0.000	0.000	0.000	0.000	0.000	0.000	0.000	0.000	0.000	80	513	14581	14969	4.246	Error	Error	13851	730	0	0	14223	746	0	0	0	0
2	4	18	"PHO85"	"YPL031C"	6510	33160	100	2245	2262	346	96	132	228	100	100	0	3127	3232	652	200	226	173	100	100	0	0	0	0	0	0	0	0	0	0	0	0	0	0	0	0	0	0	0	0.734	0.714	0.728	0.723	1.172	0.693	0.945	0.000	0.000	0.000	0.000	0.000	0.000	0.000	0.000	0.000	0.000	0.000	0.000	0.000	0.000	80	512	5076	5198	-0.446	Error	Error	2149	2927	0	0	2166	3032	0	0	0	0
2	5	18	""	"YPL047W"	6710	33160	100	1179	1194	284	85	93	50	100	100	0	1052	1061	242	205	226	169	100	100	0	0	0	0	0	0	0	0	0	0	0	0	0	0	0	0	0	0	0	1.292	1.296	1.317	1.306	1.186	1.286	0.942	0.000	0.000	0.000	0.000	0.000	0.000	0.000	0.000	0.000	0.000	0.000	0.000	0.000	0.000	80	504	1941	1965	0.369	Error	Error	1094	847	0	0	1109	856	0	0	0	0
2	6	18	""	"YPL063W"	6910	33160	100	4074	3987	843	95	107	82	100	100	0	1911	1942	407	201	210	58	100	100	0	0	0	0	0	0	0	0	0	0	0	0	0	0	0	0	0	0	0	2.327	2.235	2.247	2.244	1.183	2.203	0.947	0.000	0.000	0.000	0.000	0.000	0.000	0.000	0.000	0.000	0.000	0.000	0.000	0.000	0.000	80	512	5689	5633	1.218	Error	Error	3979	1710	0	0	3892	1741	0	0	0	0
2	7	18	"RPL21B"	"YPL079W"	7120	33160	100	11250	11512	2810	92	106	87	100	100	0	1550	1548	304	190	199	68	100	100	0	0	0	0	0	0	0	0	0	0	0	0	0	0	0	0	0	0	0	8.204	8.409	8.418	8.345	1.234	8.729	0.933	0.000	0.000	0.000	0.000	0.000	0.000	0.000	0.000	0.000	0.000	0.000	0.000	0.000	0.000	80	506	12518	12778	3.036	Error	Error	11158	1360	0	0	11420	1358	0	0	0	0
2	8	18	""	"YPL095C"	7310	33160	100	2289	2277	384	71	79	40	100	100	0	2667	2692	485	180	193	70	100	100	0	0	0	0	0	0	0	0	0	0	0	0	0	0	0	0	0	0	0	0.892	0.878	0.889	0.882	1.174	0.871	0.941	0.000	0.000	0.000	0.000	0.000	0.000	0.000	0.000	0.000	0.000	0.000	0.000	0.000	0.000	80	498	4705	4718	-0.165	Error	Error	2218	2487	0	0	2206	2512	0	0	0	0
2	9	18	"CAR1"	"YPL111W"	7510	33160	100	1536	1520	302	68	74	25	100	100	0	2484	2464	563	184	191	45	100	100	0	0	0	0	0	0	0	0	0	0	0	0	0	0	0	0	0	0	0	0.638	0.637	0.640	0.643	1.211	0.611	0.933	0.000	0.000	0.000	0.000	0.000	0.000	0.000	0.000	0.000	0.000	0.000	0.000	0.000	0.000	80	520	3768	3732	-0.648	Error	Error	1468	2300	0	0	1452	2280	0	0	0	0
2	10	18	""	"YPL033C"	7720	33160	100	357	363	84	63	65	17	100	100	0	696	701	157	181	185	38	100	100	0	0	0	0	0	0	0	0	0	0	0	0	0	0	0	0	0	0	0	0.571	0.577	0.579	0.582	1.207	0.545	0.886	0.000	0.000	0.000	0.000	0.000	0.000	0.000	0.000	0.000	0.000	0.000	0.000	0.000	0.000	80	513	809	820	-0.809	Error	Error	294	515	0	0	300	520	0	0	0	0
2	11	18	"DIG1"	"YPL049C"	7920	33160	100	837	885	178	74	80	29	100	100	0	1102	1133	262	187	198	54	100	100	0	0	0	0	0	0	0	0	0	0	0	0	0	0	0	0	0	0	0	0.834	0.857	0.860	0.872	1.199	0.806	0.912	0.000	0.000	0.000	0.000	0.000	0.000	0.000	0.000	0.000	0.000	0.000	0.000	0.000	0.000	80	506	1678	1757	-0.262	Error	Error	763	915	0	0	811	946	0	0	0	0
2	12	18	"VPS28"	"YPL065W"	8110	33160	100	1211	1281	352	92	139	142	100	100	0	1748	1821	541	216	290	255	98	96	0	0	0	0	0	0	0	0	0	0	0	0	0	0	0	0	0	0	0	0.730	0.741	0.744	0.761	1.300	0.694	0.924	0.000	0.000	0.000	0.000	0.000	0.000	0.000	0.000	0.000	0.000	0.000	0.000	0.000	0.000	80	475	2651	2794	-0.453	Error	Error	1119	1532	0	0	1189	1605	0	0	0	0
2	13	18	"RPS9A"	"YPL081W"	8310	33160	110	8118	8078	1399	145	252	350	100	100	0	1768	1799	468	219	291	252	98	97	0	0	0	0	0	0	0	0	0	0	0	0	0	0	0	0	0	0	0	5.147	5.021	5.208	5.149	1.282	4.936	0.857	0.000	0.000	0.000	0.000	0.000	0.000	0.000	0.000	0.000	0.000	0.000	0.000	0.000	0.000	80	584	9522	9513	2.364	Error	Error	7973	1549	0	0	7933	1580	0	0	0	0
2	14	18	"MSY1"	"YPL097W"	8520	33160	110	2092	2188	557	129	230	337	100	100	0	1519	1594	450	229	262	133	100	98	0	0	0	0	0	0	0	0	0	0	0	0	0	0	0	0	0	0	0	1.522	1.508	1.508	1.537	1.181	1.448	0.906	0.000	0.000	0.000	0.000	0.000	0.000	0.000	0.000	0.000	0.000	0.000	0.000	0.000	0.000	80	584	3253	3424	0.606	Error	Error	1963	1290	0	0	2059	1365	0	0	0	0
2	15	18	""	"YPL113C"	8720	33170	110	643	648	112	85	113	72	100	100	0	763	784	117	207	235	174	100	100	0	0	0	0	0	0	0	0	0	0	0	0	0	0	0	0	0	0	0	1.004	0.976	0.980	0.976	1.227	0.953	0.868	0.000	0.000	0.000	0.000	0.000	0.000	0.000	0.000	0.000	0.000	0.000	0.000	0.000	0.000	80	576	1114	1140	0.005	Error	Error	558	556	0	0	563	577	0	0	0	0
2	16	18	""	"YPL035C"	8920	33170	100	963	939	198	71	84	41	100	100	0	1553	1496	356	188	206	63	100	100	0	0	0	0	0	0	0	0	0	0	0	0	0	0	0	0	0	0	0	0.653	0.664	0.653	0.670	1.244	0.638	0.937	0.000	0.000	0.000	0.000	0.000	0.000	0.000	0.000	0.000	0.000	0.000	0.000	0.000	0.000	80	513	2257	2176	-0.614	Error	Error	892	1365	0	0	868	1308	0	0	0	0
2	17	18	"ARL3"	"YPL051W"	9120	33170	100	1890	1888	547	62	67	24	100	100	0	2629	2580	809	181	189	42	100	100	0	0	0	0	0	0	0	0	0	0	0	0	0	0	0	0	0	0	0	0.747	0.761	0.767	0.768	1.225	0.722	0.942	0.000	0.000	0.000	0.000	0.000	0.000	0.000	0.000	0.000	0.000	0.000	0.000	0.000	0.000	80	495	4276	4225	-0.421	Error	Error	1828	2448	0	0	1826	2399	0	0	0	0
2	18	18	""	"YPL067C"	9320	33170	100	439	444	79	62	68	24	100	100	0	711	736	140	181	191	50	100	100	0	0	0	0	0	0	0	0	0	0	0	0	0	0	0	0	0	0	0	0.711	0.688	0.693	0.695	1.243	0.658	0.904	0.000	0.000	0.000	0.000	0.000	0.000	0.000	0.000	0.000	0.000	0.000	0.000	0.000	0.000	80	460	907	937	-0.491	Error	Error	377	530	0	0	382	555	0	0	0	0
2	19	18	"SEN54"	"YPL083C"	9520	33170	150	1291	1128	785	73	134	128	80	75	0	1235	1151	709	194	303	238	74	68	0	0	0	0	0	0	0	0	0	0	0	0	0	0	0	0	0	0	0	1.170	1.102	1.095	0.978	1.927	1.077	0.882	0.000	0.000	0.000	0.000	0.000	0.000	0.000	0.000	0.000	0.000	0.000	0.000	0.000	0.000	156	722	2259	2012	0.227	Error	Error	1218	1041	0	0	1055	957	0	0	-50	0
2	20	18	""	"YPL099C"	9720	33170	150	510	494	136	215	228	131	83	57	0	1057	1048	256	457	489	261	88	58	0	0	0	0	0	0	0	0	0	0	0	0	0	0	0	0	0	0	0	0.492	0.472	0.459	0.446	1.535	0.460	0.802	0.000	0.000	0.000	0.000	0.000	0.000	0.000	0.000	0.000	0.000	0.000	0.000	0.000	0.000	156	732	895	870	-1.024	Error	Error	295	600	0	0	279	591	0	0	-100	0
2	21	18	"BEM3"	"YPL115C"	9920	33170	90	1287	1306	242	254	263	134	100	100	0	949	995	147	508	521	241	98	46	0	0	0	0	0	0	0	0	0	0	0	0	0	0	0	0	0	0	0	2.342	2.160	2.182	2.201	1.258	1.970	0.633	0.000	0.000	0.000	0.000	0.000	0.000	0.000	0.000	0.000	0.000	0.000	0.000	0.000	0.000	52	392	1474	1539	1.228	Error	Error	1033	441	0	0	1052	487	0	0	-100	0
2	1	19	"EGD1"	"YPL037C"	5890	33350	90	26263	25532	3520	94	270	1478	100	100	0	9430	9107	1412	184	295	821	100	100	0	0	0	0	0	0	0	0	0	0	0	0	0	0	0	0	0	0	0	2.830	2.851	2.844	2.861	1.113	2.864	0.964	0.000	0.000	0.000	0.000	0.000	0.000	0.000	0.000	0.000	0.000	0.000	0.000	0.000	0.000	52	395	35415	34361	1.501	Error	Error	26169	9246	0	0	25438	8923	0	0	0	0
2	2	19	"KTR6"	"YPL053C"	6090	33350	90	4248	4191	745	120	180	329	100	100	0	3877	3957	948	206	304	525	100	100	0	0	0	0	0	0	0	0	0	0	0	0	0	0	0	0	0	0	0	1.124	1.085	1.091	1.106	1.190	1.026	0.942	0.000	0.000	0.000	0.000	0.000	0.000	0.000	0.000	0.000	0.000	0.000	0.000	0.000	0.000	52	415	7799	7822	0.169	Error	Error	4128	3671	0	0	4071	3751	0	0	0	0
2	3	19	"BTS1"	"YPL069C"	6300	33360	100	1611	1704	384	117	159	269	100	100	0	2031	2138	535	215	273	410	100	98	0	0	0	0	0	0	0	0	0	0	0	0	0	0	0	0	0	0	0	0.823	0.825	0.822	0.835	1.191	0.798	0.916	0.000	0.000	0.000	0.000	0.000	0.000	0.000	0.000	0.000	0.000	0.000	0.000	0.000	0.000	80	498	3310	3510	-0.282	Error	Error	1494	1816	0	0	1587	1923	0	0	0	0
2	4	19	"SEC16"	"YPL085W"	6520	33370	100	408	457	245	86	96	38	98	91	0	457	558	318	199	210	52	91	81	0	0	0	0	0	0	0	0	0	0	0	0	0	0	0	0	0	0	0	1.248	1.033	1.166	1.195	1.623	0.882	0.825	0.000	0.000	0.000	0.000	0.000	0.000	0.000	0.000	0.000	0.000	0.000	0.000	0.000	0.000	80	511	580	730	0.320	Error	Error	322	258	0	0	371	359	0	0	0	0
2	5	19	""	"YPL101W"	6710	33360	100	1377	1403	259	81	87	53	100	100	0	1188	1297	294	196	202	57	100	100	0	0	0	0	0	0	0	0	0	0	0	0	0	0	0	0	0	0	0	1.306	1.201	1.255	1.213	1.231	1.169	0.908	0.000	0.000	0.000	0.000	0.000	0.000	0.000	0.000	0.000	0.000	0.000	0.000	0.000	0.000	80	497	2288	2423	0.386	Error	Error	1296	992	0	0	1322	1101	0	0	0	0
2	6	19	"IDI1"	"YPL117C"	6910	33360	100	10972	10994	1971	89	113	100	100	100	0	9405	9396	1712	206	215	97	100	100	0	0	0	0	0	0	0	0	0	0	0	0	0	0	0	0	0	0	0	1.183	1.187	1.175	1.187	1.163	1.170	0.951	0.000	0.000	0.000	0.000	0.000	0.000	0.000	0.000	0.000	0.000	0.000	0.000	0.000	0.000	80	513	20082	20095	0.243	Error	Error	10883	9199	0	0	10905	9190	0	0	0	0
2	7	19	"RPS23B"	"YPR132W"	7110	33360	100	34647	33786	5628	92	139	299	100	100	0	4500	4321	831	188	216	167	100	100	0	0	0	0	0	0	0	0	0	0	0	0	0	0	0	0	0	0	0	8.014	8.152	8.089	8.250	1.180	8.189	0.957	0.000	0.000	0.000	0.000	0.000	0.000	0.000	0.000	0.000	0.000	0.000	0.000	0.000	0.000	80	513	38867	37827	3.002	Error	Error	34555	4312	0	0	33694	4133	0	0	0	0
2	8	19	""	"YPR148C"	7320	33360	100	4025	4146	719	87	127	290	100	100	0	5814	5831	1086	197	235	164	100	100	0	0	0	0	0	0	0	0	0	0	0	0	0	0	0	0	0	0	0	0.701	0.720	0.732	0.722	1.177	0.688	0.934	0.000	0.000	0.000	0.000	0.000	0.000	0.000	0.000	0.000	0.000	0.000	0.000	0.000	0.000	80	521	9555	9693	-0.512	Error	Error	3938	5617	0	0	4059	5634	0	0	0	0
2	9	19	"KIM3"	"YPR164W"	7520	33360	90	397	459	236	87	94	34	100	100	0	634	735	358	207	222	63	100	94	0	0	0	0	0	0	0	0	0	0	0	0	0	0	0	0	0	0	0	0.726	0.705	0.752	0.731	1.427	0.663	0.870	0.000	0.000	0.000	0.000	0.000	0.000	0.000	0.000	0.000	0.000	0.000	0.000	0.000	0.000	52	406	737	900	-0.462	Error	Error	310	427	0	0	372	528	0	0	0	0
2	10	19	"AOS1"	"YPR180W"	7720	33360	100	1648	1656	401	95	102	42	100	100	0	2380	2453	646	229	245	83	100	100	0	0	0	0	0	0	0	0	0	0	0	0	0	0	0	0	0	0	0	0.722	0.702	0.713	0.708	1.196	0.667	0.932	0.000	0.000	0.000	0.000	0.000	0.000	0.000	0.000	0.000	0.000	0.000	0.000	0.000	0.000	80	472	3704	3785	-0.470	Error	Error	1553	2151	0	0	1561	2224	0	0	0	0
2	11	19	""	"YPR196W"	7890	33360	90	1503	1482	283	101	150	248	100	100	0	941	976	219	220	268	204	98	96	0	0	0	0	0	0	0	0	0	0	0	0	0	0	0	0	0	0	0	1.945	1.827	1.815	1.889	1.347	1.738	0.886	0.000	0.000	0.000	0.000	0.000	0.000	0.000	0.000	0.000	0.000	0.000	0.000	0.000	0.000	52	385	2123	2137	0.959	Error	Error	1402	721	0	0	1381	756	0	0	0	0
2	12	19	""	"EMPTY"	8110	33360	150	105	205	188	80	123	196	26	10	0	223	317	230	199	247	213	19	8	0	0	0	0	0	0	0	0	0	0	0	0	0	0	0	0	0	0	0	1.042	1.059	1.000	0.894	2.636	0.805	0.743	0.000	0.000	0.000	0.000	0.000	0.000	0.000	0.000	0.000	0.000	0.000	0.000	0.000	0.000	156	801	49	243	0.059	Error	Error	25	24	0	0	125	118	0	0	-75	0
2	13	19	"MSS18"	"YPR134W"	8310	33370	100	1107	1099	270	74	88	44	100	100	0	2243	2285	629	189	197	46	100	100	0	0	0	0	0	0	0	0	0	0	0	0	0	0	0	0	0	0	0	0.503	0.489	0.498	0.496	1.226	0.453	0.920	0.000	0.000	0.000	0.000	0.000	0.000	0.000	0.000	0.000	0.000	0.000	0.000	0.000	0.000	80	462	3087	3121	-0.992	Error	Error	1033	2054	0	0	1025	2096	0	0	0	0
2	14	19	""	"YPR150W"	8520	33370	100	1166	1120	294	74	83	32	100	100	0	5958	5881	1987	191	198	44	100	100	0	0	0	0	0	0	0	0	0	0	0	0	0	0	0	0	0	0	0	0.189	0.184	0.182	0.190	1.400	0.171	0.926	0.000	0.000	0.000	0.000	0.000	0.000	0.000	0.000	0.000	0.000	0.000	0.000	0.000	0.000	80	485	6859	6736	-2.401	Error	Error	1092	5767	0	0	1046	5690	0	0	0	0
2	15	19	"MRP2"	"YPR166C"	8720	33370	100	8467	8086	2399	67	70	22	100	100	0	6557	6393	1986	182	194	179	100	100	0	0	0	0	0	0	0	0	0	0	0	0	0	0	0	0	0	0	0	1.318	1.291	1.308	1.307	1.228	1.258	0.945	0.000	0.000	0.000	0.000	0.000	0.000	0.000	0.000	0.000	0.000	0.000	0.000	0.000	0.000	80	469	14775	14230	0.398	Error	Error	8400	6375	0	0	8019	6211	0	0	0	0
2	16	19	"SMX3"	"YPR182W"	8910	33370	80	1152	1236	423	65	74	46	100	100	0	1177	1128	395	179	190	52	100	100	0	0	0	0	0	0	0	0	0	0	0	0	0	0	0	0	0	0	0	1.089	1.234	1.249	1.288	1.331	1.128	0.903	0.000	0.000	0.000	0.000	0.000	0.000	0.000	0.000	0.000	0.000	0.000	0.000	0.000	0.000	52	326	2085	2120	0.123	Error	Error	1087	998	0	0	1171	949	0	0	0	0
2	17	19	"SGE1"	"YPR198W"	9110	33370	100	200	203	40	57	62	38	98	96	0	2265	2256	524	182	192	51	100	100	0	0	0	0	0	0	0	0	0	0	0	0	0	0	0	0	0	0	0	0.069	0.070	0.068	0.071	1.277	0.068	0.888	0.000	0.000	0.000	0.000	0.000	0.000	0.000	0.000	0.000	0.000	0.000	0.000	0.000	0.000	80	481	2226	2220	-3.865	Error	Error	143	2083	0	0	146	2074	0	0	0	0
2	18	19	""	"EMPTY"	9320	33370	150	69	109	110	59	60	14	45	33	0	213	278	186	178	182	37	48	33	0	0	0	0	0	0	0	0	0	0	0	0	0	0	0	0	0	0	0	0.286	0.500	0.498	0.489	3.010	0.477	0.578	0.000	0.000	0.000	0.000	0.000	0.000	0.000	0.000	0.000	0.000	0.000	0.000	0.000	0.000	156	765	45	150	-1.807	Error	Error	10	35	0	0	50	100	0	0	-75	0
2	19	19	""	"YPR136C"	9510	33370	80	730	725	163	62	64	15	100	100	0	597	683	293	173	178	39	100	100	0	0	0	0	0	0	0	0	0	0	0	0	0	0	0	0	0	0	0	1.575	1.300	1.623	1.427	1.527	1.033	0.596	0.000	0.000	0.000	0.000	0.000	0.000	0.000	0.000	0.000	0.000	0.000	0.000	0.000	0.000	52	314	1092	1173	0.656	Error	Error	668	424	0	0	663	510	0	0	0	0
2	20	19	""	"YPR152C"	9720	33370	150	472	439	247	87	165	133	71	60	0	514	495	203	217	368	265	52	13	0	0	0	0	0	0	0	0	0	0	0	0	0	0	0	0	0	0	0	1.296	1.266	1.332	1.199	2.073	0.763	0.621	0.000	0.000	0.000	0.000	0.000	0.000	0.000	0.000	0.000	0.000	0.000	0.000	0.000	0.000	156	674	682	630	0.374	Error	Error	385	297	0	0	352	278	0	0	-100	0
2	21	19	"NUT2"	"YPR168W"	9920	33370	150	345	359	84	141	199	136	85	21	0	718	734	164	292	418	263	89	26	0	0	0	0	0	0	0	0	0	0	0	0	0	0	0	0	0	0	0	0.479	0.493	0.484	0.489	1.401	0.468	0.798	0.000	0.000	0.000	0.000	0.000	0.000	0.000	0.000	0.000	0.000	0.000	0.000	0.000	0.000	156	838	630	660	-1.062	Error	Error	204	426	0	0	218	442	0	0	-100	0
2	1	20	""	"YPR184W"	5910	33550	100	440	531	384	61	67	23	100	100	0	1372	1469	626	167	170	29	100	98	0	0	0	0	0	0	0	0	0	0	0	0	0	0	0	0	0	0	0	0.315	0.361	0.337	0.354	1.651	0.385	0.710	0.000	0.000	0.000	0.000	0.000	0.000	0.000	0.000	0.000	0.000	0.000	0.000	0.000	0.000	80	549	1584	1772	-1.669	Error	Error	379	1205	0	0	470	1302	0	0	0	0
2	2	20	"ARR2"	"YPR200C"	6110	33550	90	140	143	33	72	76	22	98	78	0	1365	1358	359	181	193	94	100	100	0	0	0	0	0	0	0	0	0	0	0	0	0	0	0	0	0	0	0	0.057	0.060	0.060	0.060	1.525	0.052	0.524	0.000	0.000	0.000	0.000	0.000	0.000	0.000	0.000	0.000	0.000	0.000	0.000	0.000	0.000	52	406	1252	1248	-4.122	Error	Error	68	1184	0	0	71	1177	0	0	0	0
2	3	20	""	"EMPTY"	6310	33550	150	79	121	112	71	79	33	30	20	0	197	265	186	186	197	74	23	18	0	0	0	0	0	0	0	0	0	0	0	0	0	0	0	0	0	0	0	0.727	0.633	0.618	0.594	3.254	0.398	0.518	0.000	0.000	0.000	0.000	0.000	0.000	0.000	0.000	0.000	0.000	0.000	0.000	0.000	0.000	156	950	19	129	-0.459	Error	Error	8	11	0	0	50	79	0	0	-75	0
2	4	20	"MEP3"	"YPR138C"	6500	33560	100	4817	4733	1121	69	78	31	100	100	0	10122	9753	2705	196	203	47	100	100	0	0	0	0	0	0	0	0	0	0	0	0	0	0	0	0	0	0	0	0.478	0.488	0.483	0.500	1.226	0.462	0.957	0.000	0.000	0.000	0.000	0.000	0.000	0.000	0.000	0.000	0.000	0.000	0.000	0.000	0.000	80	490	14674	14221	-1.064	Error	Error	4748	9926	0	0	4664	9557	0	0	0	0
2	5	20	""	"YPR154W"	6720	33560	100	1604	1555	439	73	92	144	100	100	0	1121	1097	299	189	201	81	100	100	0	0	0	0	0	0	0	0	0	0	0	0	0	0	0	0	0	0	0	1.643	1.632	1.666	1.653	1.284	1.579	0.928	0.000	0.000	0.000	0.000	0.000	0.000	0.000	0.000	0.000	0.000	0.000	0.000	0.000	0.000	80	547	2463	2390	0.716	Error	Error	1531	932	0	0	1482	908	0	0	0	0
2	6	20	""	"YPR170C"	6930	33560	90	4012	3907	877	69	100	182	100	100	0	3259	3147	736	187	202	101	100	100	0	0	0	0	0	0	0	0	0	0	0	0	0	0	0	0	0	0	0	1.284	1.297	1.269	1.306	1.222	1.304	0.937	0.000	0.000	0.000	0.000	0.000	0.000	0.000	0.000	0.000	0.000	0.000	0.000	0.000	0.000	52	406	7015	6798	0.360	Error	Error	3943	3072	0	0	3838	2960	0	0	0	0
2	7	20	"PZF1"	"YPR186C"	7110	33560	100	1473	1496	285	65	69	23	100	100	0	1295	1258	240	173	177	42	100	100	0	0	0	0	0	0	0	0	0	0	0	0	0	0	0	0	0	0	0	1.255	1.319	1.296	1.330	1.217	1.275	0.934	0.000	0.000	0.000	0.000	0.000	0.000	0.000	0.000	0.000	0.000	0.000	0.000	0.000	0.000	80	518	2530	2516	0.328	Error	Error	1408	1122	0	0	1431	1085	0	0	0	0
2	8	20	""	"YPR202W"	7320	33560	100	1369	1365	280	74	85	42	100	100	0	2285	2302	437	188	201	62	100	100	0	0	0	0	0	0	0	0	0	0	0	0	0	0	0	0	0	0	0	0.618	0.611	0.626	0.609	1.167	0.603	0.938	0.000	0.000	0.000	0.000	0.000	0.000	0.000	0.000	0.000	0.000	0.000	0.000	0.000	0.000	80	490	3392	3405	-0.695	Error	Error	1295	2097	0	0	1291	2114	0	0	0	0
2	9	20	""	"EMPTY"	7510	33560	150	110	150	120	99	104	35	30	19	0	254	318	216	226	234	56	33	19	0	0	0	0	0	0	0	0	0	0	0	0	0	0	0	0	0	0	0	0.393	0.554	0.508	0.525	3.061	0.507	0.728	0.000	0.000	0.000	0.000	0.000	0.000	0.000	0.000	0.000	0.000	0.000	0.000	0.000	0.000	156	912	39	143	-1.348	Error	Error	11	28	0	0	51	92	0	0	-75	0
2	10	20	"EMPTY"	"EMPTY"	7710	33560	150	112	114	23	104	105	29	17	1	0	252	255	43	238	242	56	14	3	0	0	0	0	0	0	0	0	0	0	0	0	0	0	0	0	0	0	0	0.571	0.588	0.630	0.576	3.366	0.271	0.179	0.000	0.000	0.000	0.000	0.000	0.000	0.000	0.000	0.000	0.000	0.000	0.000	0.000	0.000	156	852	22	27	-0.807	Error	Error	8	14	0	0	10	17	0	0	-75	0
2	11	20	"EMPTY"	"EMPTY"	7910	33560	150	82	85	21	79	103	163	0	0	0	200	203	39	199	222	131	0	0	0	0	0	0	0	0	0	0	0	0	0	0	0	0	0	0	0	0	0	3.000	1.500	0.487	0.498	3.516	0.432	0.355	0.000	0.000	0.000	0.000	0.000	0.000	0.000	0.000	0.000	0.000	0.000	0.000	0.000	0.000	156	853	4	10	1.585	Error	Error	3	1	0	0	6	4	0	0	-75	0
2	12	20	"EMPTY"	"EMPTY"	8110	33560	150	61	60	12	66	73	26	0	0	0	167	168	27	180	185	38	2	0	0	0	0	0	0	0	0	0	0	0	0	0	0	0	0	0	0	0	0	0.385	0.500	0.545	0.484	3.147	0.239	0.158	0.000	0.000	0.000	0.000	0.000	0.000	0.000	0.000	0.000	0.000	0.000	0.000	0.000	0.000	156	802	-18	-18	-1.379	Error	Error	-5	-13	0	0	-6	-12	0	0	-75	0
2	13	20	"EMPTY"	"EMPTY"	8310	33560	150	63	65	15	67	71	19	9	1	0	174	176	34	182	186	37	8	3	0	0	0	0	0	0	0	0	0	0	0	0	0	0	0	0	0	0	0	0.500	0.333	0.500	0.483	4.124	0.199	0.079	0.000	0.000	0.000	0.000	0.000	0.000	0.000	0.000	0.000	0.000	0.000	0.000	0.000	0.000	156	823	-12	-8	-1.000	Error	Error	-4	-8	0	0	-2	-6	0	0	-75	0
2	14	20	"EMPTY"	"EMPTY"	8510	33560	150	59	59	12	61	64	16	7	1	0	166	169	27	172	175	34	10	0	0	0	0	0	0	0	0	0	0	0	0	0	0	0	0	0	0	0	0	0.333	0.667	0.500	0.490	3.415	0.110	0.051	0.000	0.000	0.000	0.000	0.000	0.000	0.000	0.000	0.000	0.000	0.000	0.000	0.000	0.000	156	837	-8	-5	-1.585	Error	Error	-2	-6	0	0	-2	-3	0	0	-75	0
2	15	20	"EMPTY"	"EMPTY"	8710	33560	150	64	68	18	61	63	14	25	10	0	173	178	36	166	171	30	25	7	0	0	0	0	0	0	0	0	0	0	0	0	0	0	0	0	0	0	0	0.429	0.583	0.636	0.575	3.455	0.242	0.139	0.000	0.000	0.000	0.000	0.000	0.000	0.000	0.000	0.000	0.000	0.000	0.000	0.000	0.000	156	831	10	19	-1.222	Error	Error	3	7	0	0	7	12	0	0	-75	0
2	16	20	"EMPTY"	"EMPTY"	8910	33560	150	60	60	11	61	64	26	1	0	0	163	163	26	168	174	38	5	0	0	0	0	0	0	0	0	0	0	0	0	0	0	0	0	0	0	0	0	0.200	0.200	0.389	0.387	2.823	0.071	0.015	0.000	0.000	0.000	0.000	0.000	0.000	0.000	0.000	0.000	0.000	0.000	0.000	0.000	0.000	156	866	-6	-6	-2.322	Error	Error	-1	-5	0	0	-1	-5	0	0	-75	0
2	17	20	"EMPTY"	"EMPTY"	9120	33570	150	57	58	14	59	62	18	7	0	0	161	164	27	171	176	37	6	0	0	0	0	0	0	0	0	0	0	0	0	0	0	0	0	0	0	0	0	0.200	0.143	0.314	0.369	3.491	0.183	0.107	0.000	0.000	0.000	0.000	0.000	0.000	0.000	0.000	0.000	0.000	0.000	0.000	0.000	0.000	156	858	-12	-8	-2.322	Error	Error	-2	-10	0	0	-1	-7	0	0	-75	0
2	18	20	"EMPTY"	"EMPTY"	9320	33570	150	55	55	11	58	60	14	8	0	0	157	161	28	167	170	34	6	2	0	0	0	0	0	0	0	0	0	0	0	0	0	0	0	0	0	0	0	0.300	0.500	0.500	0.432	3.056	0.117	0.059	0.000	0.000	0.000	0.000	0.000	0.000	0.000	0.000	0.000	0.000	0.000	0.000	0.000	0.000	156	807	-13	-9	-1.737	Error	Error	-3	-10	0	0	-3	-6	0	0	-75	0
2	19	20	"EMPTY"	"EMPTY"	9520	33570	150	58	59	10	62	63	14	6	0	0	160	164	26	168	173	31	7	1	0	0	0	0	0	0	0	0	0	0	0	0	0	0	0	0	0	0	0	0.500	0.750	0.400	0.472	3.371	0.094	0.033	0.000	0.000	0.000	0.000	0.000	0.000	0.000	0.000	0.000	0.000	0.000	0.000	0.000	0.000	156	838	-12	-7	-1.000	Error	Error	-4	-8	0	0	-3	-4	0	0	-75	0
2	20	20	"EMPTY"	"EMPTY"	9720	33570	150	66	68	17	68	75	38	2	0	0	174	176	32	178	190	71	1	0	0	0	0	0	0	0	0	0	0	0	0	0	0	0	0	0	0	0	0	0.500	0.000	0.621	0.622	3.821	0.202	0.107	0.000	0.000	0.000	0.000	0.000	0.000	0.000	0.000	0.000	0.000	0.000	0.000	0.000	0.000	156	788	-6	-2	-1.000	Error	Error	-2	-4	0	0	0	-2	0	0	-75	0
2	21	20	"EMPTY"	"EMPTY"	9920	33570	150	74	81	36	74	89	64	4	1	0	183	201	75	186	214	120	4	2	0	0	0	0	0	0	0	0	0	0	0	0	0	0	0	0	0	0	0	0.000	0.467	0.412	0.484	3.421	0.466	0.749	0.000	0.000	0.000	0.000	0.000	0.000	0.000	0.000	0.000	0.000	0.000	0.000	0.000	0.000	156	942	-3	22	Error	Error	Error	0	-3	0	0	7	15	0	0	-75	0
3	1	1	"PET112"	"YBL080C"	10460	29790	100	774	709	398	84	90	46	91	85	0	1072	997	552	189	200	79	85	81	0	0	0	0	0	0	0	0	0	0	0	0	0	0	0	0	0	0	0	0.781	0.774	0.749	0.745	1.862	0.745	0.877	0.000	0.000	0.000	0.000	0.000	0.000	0.000	0.000	0.000	0.000	0.000	0.000	0.000	0.000	80	509	1573	1433	-0.356	Error	Error	690	883	0	0	625	808	0	0	0	0
3	2	1	""	"YBL096C"	10640	29790	100	1398	1520	714	78	87	54	100	100	0	2291	2371	1042	189	215	173	100	98	0	0	0	0	0	0	0	0	0	0	0	0	0	0	0	0	0	0	0	0.628	0.661	0.657	0.656	1.428	0.659	0.892	0.000	0.000	0.000	0.000	0.000	0.000	0.000	0.000	0.000	0.000	0.000	0.000	0.000	0.000	80	507	3422	3624	-0.671	Error	Error	1320	2102	0	0	1442	2182	0	0	0	0
3	3	1	""	"YBL111C"	10860	29790	100	1925	1661	834	77	81	29	100	100	0	2760	2403	1333	186	204	146	91	91	0	0	0	0	0	0	0	0	0	0	0	0	0	0	0	0	0	0	0	0.718	0.714	0.689	0.764	1.606	0.671	0.910	0.000	0.000	0.000	0.000	0.000	0.000	0.000	0.000	0.000	0.000	0.000	0.000	0.000	0.000	80	540	4422	3801	-0.478	Error	Error	1848	2574	0	0	1584	2217	0	0	0	0
3	4	1	""	"YBR012W-B"	11060	29790	90	283	265	111	100	122	88	75	51	0	1664	1380	803	212	245	135	90	75	0	0	0	0	0	0	0	0	0	0	0	0	0	0	0	0	0	0	0	0.126	0.141	0.153	0.159	1.725	0.135	0.628	0.000	0.000	0.000	0.000	0.000	0.000	0.000	0.000	0.000	0.000	0.000	0.000	0.000	0.000	52	412	1635	1333	-2.988	Error	Error	183	1452	0	0	165	1168	0	0	0	0
3	5	1	""	"YBR028C"	11260	29800	100	1403	1235	441	106	120	63	100	100	0	1368	1251	471	214	234	101	96	91	0	0	0	0	0	0	0	0	0	0	0	0	0	0	0	0	0	0	0	1.124	1.089	1.084	1.205	1.574	1.054	0.905	0.000	0.000	0.000	0.000	0.000	0.000	0.000	0.000	0.000	0.000	0.000	0.000	0.000	0.000	80	518	2451	2166	0.169	Error	Error	1297	1154	0	0	1129	1037	0	0	0	0
3	6	1	"TCM62"	"YBR044C"	11450	29800	100	2085	1893	863	94	96	24	100	100	0	2659	2421	1167	202	208	39	97	97	0	0	0	0	0	0	0	0	0	0	0	0	0	0	0	0	0	0	0	0.810	0.811	0.822	0.864	1.397	0.784	0.923	0.000	0.000	0.000	0.000	0.000	0.000	0.000	0.000	0.000	0.000	0.000	0.000	0.000	0.000	80	502	4448	4018	-0.303	Error	Error	1991	2457	0	0	1799	2219	0	0	0	0
3	7	1	"RHK1"	"YBL082C"	11650	29800	100	1709	1571	490	111	120	49	97	97	0	1640	1544	503	222	241	120	93	93	0	0	0	0	0	0	0	0	0	0	0	0	0	0	0	0	0	0	0	1.127	1.104	1.089	1.056	1.429	1.082	0.913	0.000	0.000	0.000	0.000	0.000	0.000	0.000	0.000	0.000	0.000	0.000	0.000	0.000	0.000	80	502	3016	2782	0.172	Error	Error	1598	1418	0	0	1460	1322	0	0	0	0
3	8	1	""	"YBL098W"	11840	29800	100	2929	2923	979	134	170	239	100	97	0	2472	2462	883	244	310	360	95	93	0	0	0	0	0	0	0	0	0	0	0	0	0	0	0	0	0	0	0	1.254	1.257	1.230	1.309	1.372	1.228	0.917	0.000	0.000	0.000	0.000	0.000	0.000	0.000	0.000	0.000	0.000	0.000	0.000	0.000	0.000	80	510	5023	5007	0.327	Error	Error	2795	2228	0	0	2789	2218	0	0	0	0
3	9	1	""	"YBL113C"	12050	29800	100	2755	2589	733	137	168	220	100	98	0	3513	3312	1081	256	312	331	95	92	0	0	0	0	0	0	0	0	0	0	0	0	0	0	0	0	0	0	0	0.804	0.802	0.824	0.867	1.451	0.762	0.910	0.000	0.000	0.000	0.000	0.000	0.000	0.000	0.000	0.000	0.000	0.000	0.000	0.000	0.000	80	519	5875	5508	-0.315	Error	Error	2618	3257	0	0	2452	3056	0	0	0	0
3	10	1	""	"YBR014C"	12240	29800	100	1925	1844	559	142	151	48	98	98	0	2987	2922	975	280	300	120	97	97	0	0	0	0	0	0	0	0	0	0	0	0	0	0	0	0	0	0	0	0.659	0.644	0.639	0.650	1.233	0.598	0.900	0.000	0.000	0.000	0.000	0.000	0.000	0.000	0.000	0.000	0.000	0.000	0.000	0.000	0.000	80	519	4490	4344	-0.602	Error	Error	1783	2707	0	0	1702	2642	0	0	0	0
3	11	1	""	"YBR030W"	12450	29800	100	964	907	302	151	157	38	95	95	0	1025	988	383	275	286	80	92	91	0	0	0	0	0	0	0	0	0	0	0	0	0	0	0	0	0	0	0	1.084	1.060	1.034	0.962	1.971	0.994	0.883	0.000	0.000	0.000	0.000	0.000	0.000	0.000	0.000	0.000	0.000	0.000	0.000	0.000	0.000	80	515	1563	1469	0.116	Error	Error	813	750	0	0	756	713	0	0	0	0
3	12	1	"ZTA1"	"YBR046C"	12640	29800	100	216	222	55	151	153	35	73	47	0	491	506	192	263	267	64	81	72	0	0	0	0	0	0	0	0	0	0	0	0	0	0	0	0	0	0	0	0.285	0.292	0.260	0.272	2.843	0.226	0.426	0.000	0.000	0.000	0.000	0.000	0.000	0.000	0.000	0.000	0.000	0.000	0.000	0.000	0.000	80	510	293	314	-1.811	Error	Error	65	228	0	0	71	243	0	0	0	0
3	13	1	"CDC27"	"YBL084C"	12850	29800	110	2510	2240	824	175	203	119	100	98	0	2640	2345	938	314	357	197	91	87	0	0	0	0	0	0	0	0	0	0	0	0	0	0	0	0	0	0	0	1.004	1.017	1.010	1.122	1.520	0.986	0.915	0.000	0.000	0.000	0.000	0.000	0.000	0.000	0.000	0.000	0.000	0.000	0.000	0.000	0.000	80	598	4661	4096	0.006	Error	Error	2335	2326	0	0	2065	2031	0	0	0	0
3	14	1	""	"YBL100C"	13050	29800	110	5281	4957	1383	219	265	277	100	100	0	3726	3441	992	367	427	301	98	96	0	0	0	0	0	0	0	0	0	0	0	0	0	0	0	0	0	0	0	1.507	1.541	1.494	1.602	1.454	1.557	0.930	0.000	0.000	0.000	0.000	0.000	0.000	0.000	0.000	0.000	0.000	0.000	0.000	0.000	0.000	80	576	8421	7812	0.592	Error	Error	5062	3359	0	0	4738	3074	0	0	0	0
3	15	1	"RER2"	"YBR002C"	13250	29800	120	2365	2291	785	183	243	279	93	92	0	1683	1628	484	314	386	310	92	91	0	0	0	0	0	0	0	0	0	0	0	0	0	0	0	0	0	0	0	1.594	1.604	1.622	1.525	1.669	1.684	0.848	0.000	0.000	0.000	0.000	0.000	0.000	0.000	0.000	0.000	0.000	0.000	0.000	0.000	0.000	120	666	3551	3422	0.673	Error	Error	2182	1369	0	0	2108	1314	0	0	0	0
3	16	1	""	"YBR016W"	13450	29800	110	3161	2880	835	151	186	226	100	98	0	2009	1856	497	277	310	199	97	96	0	0	0	0	0	0	0	0	0	0	0	0	0	0	0	0	0	0	0	1.738	1.728	1.753	1.747	1.311	1.794	0.930	0.000	0.000	0.000	0.000	0.000	0.000	0.000	0.000	0.000	0.000	0.000	0.000	0.000	0.000	80	549	4742	4308	0.797	Error	Error	3010	1732	0	0	2729	1579	0	0	0	0
3	17	1	""	"YBR032W"	13650	29800	110	1805	1785	479	134	170	226	100	96	0	840	828	173	281	316	190	95	90	0	0	0	0	0	0	0	0	0	0	0	0	0	0	0	0	0	0	0	2.989	3.018	3.039	3.041	1.298	3.122	0.867	0.000	0.000	0.000	0.000	0.000	0.000	0.000	0.000	0.000	0.000	0.000	0.000	0.000	0.000	80	599	2230	2198	1.580	Error	Error	1671	559	0	0	1651	547	0	0	0	0
3	18	1	"RPS11B"	"YBR048W"	13850	29810	100	3638	3651	1613	123	151	140	98	96	0	955	963	339	269	297	116	92	91	0	0	0	0	0	0	0	0	0	0	0	0	0	0	0	0	0	0	0	5.124	5.084	5.387	4.935	1.611	5.384	0.833	0.000	0.000	0.000	0.000	0.000	0.000	0.000	0.000	0.000	0.000	0.000	0.000	0.000	0.000	80	520	4201	4222	2.357	Error	Error	3515	686	0	0	3528	694	0	0	0	0
3	19	1	""	"YBL086C"	14050	29810	100	646	640	165	134	150	95	97	93	0	1192	1192	375	284	301	98	95	95	0	0	0	0	0	0	0	0	0	0	0	0	0	0	0	0	0	0	0	0.564	0.557	0.548	0.594	1.648	0.516	0.895	0.000	0.000	0.000	0.000	0.000	0.000	0.000	0.000	0.000	0.000	0.000	0.000	0.000	0.000	80	511	1420	1414	-0.827	Error	Error	512	908	0	0	506	908	0	0	0	0
3	20	1	""	"YBL101W-A"	14240	29810	110	11317	10480	2303	123	252	926	100	100	0	63964	56598	15363	266	1354	7314	98	95	33	0	0	0	0	0	0	0	0	0	0	0	0	0	0	0	0	0	0	0.176	0.184	0.179	0.190	1.230	0.174	0.958	0.000	0.000	0.000	0.000	0.000	0.000	0.000	0.000	0.000	0.000	0.000	0.000	0.000	0.000	80	588	74892	66689	-2.509	Error	Error	11194	63698	0	0	10357	56332	0	0	0	0
3	21	1	""	"YBR004C"	14450	29810	110	1997	1950	585	123	253	843	92	72	0	1722	1697	500	238	1150	6640	0	0	0	0	0	0	0	0	0	0	0	0	0	0	0	0	0	0	0	0	0	1.263	1.252	1.250	1.249	1.283	1.239	0.921	0.000	0.000	0.000	0.000	0.000	0.000	0.000	0.000	0.000	0.000	0.000	0.000	0.000	0.000	80	620	3358	3286	0.337	Error	Error	1874	1484	0	0	1827	1459	0	0	0	0
3	1	2	"GAL7"	"YBR018C"	10430	29990	110	215	211	73	78	85	39	85	77	0	758	708	236	180	202	119	93	86	0	0	0	0	0	0	0	0	0	0	0	0	0	0	0	0	0	0	0	0.237	0.252	0.248	0.228	2.084	0.231	0.756	0.000	0.000	0.000	0.000	0.000	0.000	0.000	0.000	0.000	0.000	0.000	0.000	0.000	0.000	80	600	715	661	-2.077	Error	Error	137	578	0	0	133	528	0	0	0	0
3	2	2	"HMT1"	"YBR034C"	10650	29990	110	8474	8174	2243	70	150	703	100	100	0	3353	3412	1078	178	249	439	100	96	0	0	0	0	0	0	0	0	0	0	0	0	0	0	0	0	0	0	0	2.647	2.506	2.540	2.552	1.192	2.454	0.927	0.000	0.000	0.000	0.000	0.000	0.000	0.000	0.000	0.000	0.000	0.000	0.000	0.000	0.000	80	601	11579	11338	1.404	Error	Error	8404	3175	0	0	8104	3234	0	0	0	0
3	3	2	"REG2"	"YBR050C"	10860	30000	110	1256	1173	344	75	138	644	88	32	0	1248	1151	343	182	230	380	91	78	0	0	0	0	0	0	0	0	0	0	0	0	0	0	0	0	0	0	0	1.108	1.133	1.112	1.180	1.303	1.113	0.935	0.000	0.000	0.000	0.000	0.000	0.000	0.000	0.000	0.000	0.000	0.000	0.000	0.000	0.000	80	572	2247	2067	0.148	Error	Error	1181	1066	0	0	1098	969	0	0	0	0
3	4	2	""	"YCL044C"	11060	30000	130	322	330	126	107	122	76	89	75	0	515	560	230	223	244	110	89	68	0	0	0	0	0	0	0	0	0	0	0	0	0	0	0	0	0	0	0	0.736	0.662	0.651	0.649	1.808	0.595	0.720	0.000	0.000	0.000	0.000	0.000	0.000	0.000	0.000	0.000	0.000	0.000	0.000	0.000	0.000	120	727	507	560	-0.442	Error	Error	215	292	0	0	223	337	0	0	0	0
3	5	2	""	"YCL060C"	11260	30000	110	1227	1151	406	117	128	56	95	93	0	1564	1475	552	226	237	77	91	90	0	0	0	0	0	0	0	0	0	0	0	0	0	0	0	0	0	0	0	0.830	0.828	0.832	0.852	1.704	0.805	0.911	0.000	0.000	0.000	0.000	0.000	0.000	0.000	0.000	0.000	0.000	0.000	0.000	0.000	0.000	80	554	2448	2283	-0.270	Error	Error	1110	1338	0	0	1034	1249	0	0	0	0
3	6	2	""	"YCLX03C"	11450	29990	110	697	693	113	106	114	46	100	100	0	1195	1192	237	220	237	108	100	98	0	0	0	0	0	0	0	0	0	0	0	0	0	0	0	0	0	0	0	0.606	0.604	0.587	0.618	1.318	0.590	0.914	0.000	0.000	0.000	0.000	0.000	0.000	0.000	0.000	0.000	0.000	0.000	0.000	0.000	0.000	80	558	1566	1559	-0.722	Error	Error	591	975	0	0	587	972	0	0	0	0
3	7	2	""	"YCR007C"	11650	29990	110	1327	1249	259	129	147	74	100	100	0	2409	2343	568	244	275	141	100	100	0	0	0	0	0	0	0	0	0	0	0	0	0	0	0	0	0	0	0	0.553	0.534	0.537	0.544	1.257	0.514	0.931	0.000	0.000	0.000	0.000	0.000	0.000	0.000	0.000	0.000	0.000	0.000	0.000	0.000	0.000	80	567	3363	3219	-0.854	Error	Error	1198	2165	0	0	1120	2099	0	0	0	0
3	8	2	""	"YCR022C"	11850	29990	110	4357	4258	860	145	185	242	100	100	0	4173	4140	853	266	330	380	100	100	0	0	0	0	0	0	0	0	0	0	0	0	0	0	0	0	0	0	0	1.078	1.062	1.047	1.065	1.143	1.045	0.952	0.000	0.000	0.000	0.000	0.000	0.000	0.000	0.000	0.000	0.000	0.000	0.000	0.000	0.000	80	566	8119	7987	0.108	Error	Error	4212	3907	0	0	4113	3874	0	0	0	0
3	9	2	"RBK1"	"YCR036W"	12040	30000	100	3367	3231	1060	140	185	254	96	96	0	4191	3912	1350	268	358	486	96	92	0	0	0	0	0	0	0	0	0	0	0	0	0	0	0	0	0	0	0	0.823	0.848	0.856	0.860	1.229	0.804	0.922	0.000	0.000	0.000	0.000	0.000	0.000	0.000	0.000	0.000	0.000	0.000	0.000	0.000	0.000	80	511	7150	6735	-0.282	Error	Error	3227	3923	0	0	3091	3644	0	0	0	0
3	10	2	""	"YCL046W"	12250	29990	90	282	358	185	149	153	36	100	80	0	467	561	232	273	283	63	96	76	0	0	0	0	0	0	0	0	0	0	0	0	0	0	0	0	0	0	0	0.686	0.726	0.670	0.693	1.644	0.713	0.747	0.000	0.000	0.000	0.000	0.000	0.000	0.000	0.000	0.000	0.000	0.000	0.000	0.000	0.000	52	408	327	497	-0.545	Error	Error	133	194	0	0	209	288	0	0	0	0
3	11	2	""	"YCL062W"	12440	30000	110	898	887	158	161	196	126	100	98	0	714	700	150	277	301	132	92	87	0	0	0	0	0	0	0	0	0	0	0	0	0	0	0	0	0	0	0	1.686	1.716	1.681	1.855	1.617	1.639	0.817	0.000	0.000	0.000	0.000	0.000	0.000	0.000	0.000	0.000	0.000	0.000	0.000	0.000	0.000	80	568	1174	1149	0.754	Error	Error	737	437	0	0	726	423	0	0	0	0
3	12	2	""	"YCLX05C"	12640	30000	110	3455	3133	784	184	213	108	100	100	0	3557	3252	913	288	306	90	100	100	0	0	0	0	0	0	0	0	0	0	0	0	0	0	0	0	0	0	0	1.001	0.995	0.990	1.027	1.222	0.955	0.923	0.000	0.000	0.000	0.000	0.000	0.000	0.000	0.000	0.000	0.000	0.000	0.000	0.000	0.000	80	568	6540	5913	0.001	Error	Error	3271	3269	0	0	2949	2964	0	0	0	0
3	13	2	"RVS161"	"YCR009C"	12840	30000	100	4776	4612	1062	225	230	55	100	100	0	8496	8371	2357	360	377	105	100	100	0	0	0	0	0	0	0	0	0	0	0	0	0	0	0	0	0	0	0	0.559	0.548	0.543	0.557	1.203	0.505	0.913	0.000	0.000	0.000	0.000	0.000	0.000	0.000	0.000	0.000	0.000	0.000	0.000	0.000	0.000	80	513	12687	12398	-0.838	Error	Error	4551	8136	0	0	4387	8011	0	0	0	0
3	14	2	""	"YCR024C"	13040	30000	110	1634	1604	231	231	238	114	100	100	0	1467	1452	248	393	407	143	100	100	0	0	0	0	0	0	0	0	0	0	0	0	0	0	0	0	0	0	0	1.306	1.297	1.307	1.313	1.209	1.256	0.895	0.000	0.000	0.000	0.000	0.000	0.000	0.000	0.000	0.000	0.000	0.000	0.000	0.000	0.000	80	575	2477	2432	0.386	Error	Error	1403	1074	0	0	1373	1059	0	0	0	0
3	15	2	"BUD5"	"YCR038C"	13250	30010	120	851	801	246	178	206	118	95	90	0	1175	1105	347	334	376	199	88	84	0	0	0	0	0	0	0	0	0	0	0	0	0	0	0	0	0	0	0	0.800	0.808	0.797	0.840	1.480	0.735	0.884	0.000	0.000	0.000	0.000	0.000	0.000	0.000	0.000	0.000	0.000	0.000	0.000	0.000	0.000	120	570	1514	1394	-0.321	Error	Error	673	841	0	0	623	771	0	0	0	0
3	16	2	""	"YCL048W"	13440	30000	150	200	243	146	153	190	197	12	3	0	355	409	210	304	352	224	14	5	0	0	0	0	0	0	0	0	0	0	0	0	0	0	0	0	0	0	0	0.922	0.857	0.723	0.694	3.318	0.644	0.680	0.000	0.000	0.000	0.000	0.000	0.000	0.000	0.000	0.000	0.000	0.000	0.000	0.000	0.000	156	804	98	195	-0.118	Error	Error	47	51	0	0	90	105	0	0	-50	0
3	17	2	"CHA1"	"YCL064C"	13640	30010	100	566	553	126	147	149	30	100	100	0	2724	2706	746	319	320	71	100	100	0	0	0	0	0	0	0	0	0	0	0	0	0	0	0	0	0	0	0	0.174	0.170	0.169	0.171	1.294	0.163	0.864	0.000	0.000	0.000	0.000	0.000	0.000	0.000	0.000	0.000	0.000	0.000	0.000	0.000	0.000	80	500	2824	2793	-2.521	Error	Error	419	2405	0	0	406	2387	0	0	0	0
3	18	2	""	"YCLX07W"	13840	30010	100	357	363	66	150	153	42	98	96	0	593	591	88	335	351	117	95	62	0	0	0	0	0	0	0	0	0	0	0	0	0	0	0	0	0	0	0	0.802	0.832	0.849	0.879	1.676	0.640	0.664	0.000	0.000	0.000	0.000	0.000	0.000	0.000	0.000	0.000	0.000	0.000	0.000	0.000	0.000	80	506	465	469	-0.318	Error	Error	207	258	0	0	213	256	0	0	0	0
3	19	2	"ADP1"	"YCR011C"	14040	30010	100	3336	3245	824	150	156	45	100	100	0	3524	3366	895	294	321	123	100	100	0	0	0	0	0	0	0	0	0	0	0	0	0	0	0	0	0	0	0	0.986	1.007	1.007	1.024	1.253	0.986	0.930	0.000	0.000	0.000	0.000	0.000	0.000	0.000	0.000	0.000	0.000	0.000	0.000	0.000	0.000	80	514	6416	6167	-0.020	Error	Error	3186	3230	0	0	3095	3072	0	0	0	0
3	20	2	""	"YCR025C"	14250	30010	100	476	457	96	133	142	114	93	85	0	569	562	110	234	265	403	23	0	0	0	0	0	0	0	0	0	0	0	0	0	0	0	0	0	0	0	0	1.024	0.988	0.997	0.996	1.301	0.956	0.835	0.000	0.000	0.000	0.000	0.000	0.000	0.000	0.000	0.000	0.000	0.000	0.000	0.000	0.000	80	513	678	652	0.034	Error	Error	343	335	0	0	324	328	0	0	0	0
3	21	2	"MATALPHA1"	"YCR040W"	14450	30010	100	530	514	97	138	142	33	100	100	0	625	610	118	244	248	52	98	96	0	0	0	0	0	0	0	0	0	0	0	0	0	0	0	0	0	0	0	1.029	1.027	1.032	1.038	1.268	0.979	0.844	0.000	0.000	0.000	0.000	0.000	0.000	0.000	0.000	0.000	0.000	0.000	0.000	0.000	0.000	80	518	773	742	0.041	Error	Error	392	381	0	0	376	366	0	0	0	0
3	1	3	"APA1"	"YCL050C"	10430	30190	110	2167	2082	501	68	74	23	100	100	0	1069	1071	199	170	176	42	100	100	0	0	0	0	0	0	0	0	0	0	0	0	0	0	0	0	0	0	0	2.335	2.235	2.244	2.218	1.247	2.329	0.916	0.000	0.000	0.000	0.000	0.000	0.000	0.000	0.000	0.000	0.000	0.000	0.000	0.000	0.000	80	606	2998	2915	1.223	Error	Error	2099	899	0	0	2014	901	0	0	0	0
3	2	3	"HMLALPHA1"	"YCL066W"	10650	30200	110	795	787	154	62	66	26	100	100	0	831	828	155	173	178	40	100	100	0	0	0	0	0	0	0	0	0	0	0	0	0	0	0	0	0	0	0	1.114	1.107	1.109	1.121	1.253	1.088	0.912	0.000	0.000	0.000	0.000	0.000	0.000	0.000	0.000	0.000	0.000	0.000	0.000	0.000	0.000	80	582	1391	1380	0.156	Error	Error	733	658	0	0	725	655	0	0	0	0
3	3	3	""	"YCLX09W"	10840	30190	80	109	275	316	71	79	44	48	42	0	215	463	552	182	195	79	44	34	0	0	0	0	0	0	0	0	0	0	0	0	0	0	0	0	0	0	0	1.152	0.726	0.681	0.761	3.028	0.549	0.710	0.000	0.000	0.000	0.000	0.000	0.000	0.000	0.000	0.000	0.000	0.000	0.000	0.000	0.000	52	340	71	485	0.204	Error	Error	38	33	0	0	204	281	0	0	0	0
3	4	3	""	"YCR013C"	11040	30200	100	17209	16850	3195	103	115	63	100	100	0	22123	21931	3373	210	230	98	100	100	0	0	0	0	0	0	0	0	0	0	0	0	0	0	0	0	0	0	0	0.781	0.771	0.779	0.759	1.216	0.773	0.954	0.000	0.000	0.000	0.000	0.000	0.000	0.000	0.000	0.000	0.000	0.000	0.000	0.000	0.000	80	510	39019	38468	-0.357	Error	Error	17106	21913	0	0	16747	21721	0	0	0	0
3	5	3	"RSG1"	"YCR027C"	11240	30200	90	1939	2074	730	126	137	67	100	100	0	1489	1597	506	236	249	103	100	100	0	0	0	0	0	0	0	0	0	0	0	0	0	0	0	0	0	0	0	1.447	1.431	1.396	1.427	1.231	1.434	0.910	0.000	0.000	0.000	0.000	0.000	0.000	0.000	0.000	0.000	0.000	0.000	0.000	0.000	0.000	52	414	3066	3309	0.533	Error	Error	1813	1253	0	0	1948	1361	0	0	0	0
3	6	3	"TSM1"	"YCR042C"	11430	30200	110	5068	4888	1073	117	128	63	100	100	0	4053	4151	896	224	235	91	100	100	0	0	0	0	0	0	0	0	0	0	0	0	0	0	0	0	0	0	0	1.293	1.215	1.234	1.205	1.248	1.206	0.932	0.000	0.000	0.000	0.000	0.000	0.000	0.000	0.000	0.000	0.000	0.000	0.000	0.000	0.000	80	586	8780	8698	0.371	Error	Error	4951	3829	0	0	4771	3927	0	0	0	0
3	7	3	""	"YDL211C"	11640	30200	100	748	756	151	116	125	54	100	100	0	628	701	210	210	218	49	100	100	0	0	0	0	0	0	0	0	0	0	0	0	0	0	0	0	0	0	0	1.512	1.303	1.422	1.369	1.419	1.213	0.815	0.000	0.000	0.000	0.000	0.000	0.000	0.000	0.000	0.000	0.000	0.000	0.000	0.000	0.000	80	535	1050	1131	0.596	Error	Error	632	418	0	0	640	491	0	0	0	0
3	8	3	"HO"	"YDL227C"	11860	30190	60	202	208	51	128	136	45	87	34	0	423	455	169	244	250	66	84	65	0	0	0	0	0	0	0	0	0	0	0	0	0	0	0	0	0	0	0	0.413	0.379	0.413	0.424	2.568	0.198	0.202	0.000	0.000	0.000	0.000	0.000	0.000	0.000	0.000	0.000	0.000	0.000	0.000	0.000	0.000	32	176	253	291	-1.274	Error	Error	74	179	0	0	80	211	0	0	0	0
3	9	3	"AAD4"	"YDL243C"	12040	30200	100	228	244	73	114	118	31	95	88	0	1257	1999	1992	234	239	56	96	96	0	0	0	0	0	0	0	0	0	0	0	0	0	0	0	0	0	0	0	0.111	0.074	0.090	0.104	2.730	0.032	0.328	0.000	0.000	0.000	0.000	0.000	0.000	0.000	0.000	0.000	0.000	0.000	0.000	0.000	0.000	80	507	1137	1895	-3.166	Error	Error	114	1023	0	0	130	1765	0	0	0	0
3	10	3	"SNQ2"	"YDR011W"	12240	30200	100	1004	1116	475	139	142	37	98	98	0	752	927	462	261	268	61	96	95	0	0	0	0	0	0	0	0	0	0	0	0	0	0	0	0	0	0	0	1.762	1.467	1.632	1.630	1.410	1.327	0.876	0.000	0.000	0.000	0.000	0.000	0.000	0.000	0.000	0.000	0.000	0.000	0.000	0.000	0.000	80	526	1356	1643	0.817	Error	Error	865	491	0	0	977	666	0	0	0	0
3	11	3	"LUV1"	"YDR027C"	12440	30200	100	2347	2275	716	153	185	199	100	98	0	2539	2393	833	278	319	253	97	96	0	0	0	0	0	0	0	0	0	0	0	0	0	0	0	0	0	0	0	0.970	1.003	0.996	1.029	1.261	0.978	0.937	0.000	0.000	0.000	0.000	0.000	0.000	0.000	0.000	0.000	0.000	0.000	0.000	0.000	0.000	80	512	4455	4237	-0.043	Error	Error	2194	2261	0	0	2122	2115	0	0	0	0
3	12	3	"NRG1"	"YDR043C"	12650	30200	100	585	572	205	180	201	169	85	60	0	1162	1208	461	293	329	240	90	83	0	0	0	0	0	0	0	0	0	0	0	0	0	0	0	0	0	0	0	0.466	0.428	0.429	0.429	1.394	0.427	0.877	0.000	0.000	0.000	0.000	0.000	0.000	0.000	0.000	0.000	0.000	0.000	0.000	0.000	0.000	80	515	1274	1307	-1.101	Error	Error	405	869	0	0	392	915	0	0	0	0
3	13	3	""	"YDL213C"	12850	30210	100	3361	3489	951	221	222	41	100	100	0	2200	2332	588	361	369	79	100	100	0	0	0	0	0	0	0	0	0	0	0	0	0	0	0	0	0	0	0	1.707	1.658	1.720	1.668	1.270	1.666	0.896	0.000	0.000	0.000	0.000	0.000	0.000	0.000	0.000	0.000	0.000	0.000	0.000	0.000	0.000	80	505	4979	5239	0.772	Error	Error	3140	1839	0	0	3268	1971	0	0	0	0
3	14	3	"SSB1"	"YDL229W"	13050	30210	110	4822	4515	1543	181	190	52	100	100	0	1621	1590	466	365	372	80	96	96	0	0	0	0	0	0	0	0	0	0	0	0	0	0	0	0	0	0	0	3.695	3.538	3.434	3.450	1.265	3.685	0.907	0.000	0.000	0.000	0.000	0.000	0.000	0.000	0.000	0.000	0.000	0.000	0.000	0.000	0.000	80	563	5897	5559	1.886	Error	Error	4641	1256	0	0	4334	1225	0	0	0	0
3	15	3	"HXT15"	"YDL245C"	13250	30210	120	893	850	275	156	178	110	95	90	0	1187	1114	376	320	358	181	89	85	0	0	0	0	0	0	0	0	0	0	0	0	0	0	0	0	0	0	0	0.850	0.874	0.872	0.936	1.553	0.788	0.867	0.000	0.000	0.000	0.000	0.000	0.000	0.000	0.000	0.000	0.000	0.000	0.000	0.000	0.000	120	616	1604	1488	-0.234	Error	Error	737	867	0	0	694	794	0	0	0	0
3	16	3	""	"YDR013W"	13450	30210	100	662	615	171	138	150	60	97	97	0	1120	1082	282	285	305	108	95	95	0	0	0	0	0	0	0	0	0	0	0	0	0	0	0	0	0	0	0	0.628	0.598	0.571	0.591	1.459	0.576	0.844	0.000	0.000	0.000	0.000	0.000	0.000	0.000	0.000	0.000	0.000	0.000	0.000	0.000	0.000	80	499	1359	1274	-0.672	Error	Error	524	835	0	0	477	797	0	0	0	0
3	17	3	""	"YDR029W"	13670	30210	90	294	469	334	146	157	62	82	61	0	562	728	477	305	311	78	78	65	0	0	0	0	0	0	0	0	0	0	0	0	0	0	0	0	0	0	0	0.576	0.764	0.671	0.626	2.063	0.724	0.869	0.000	0.000	0.000	0.000	0.000	0.000	0.000	0.000	0.000	0.000	0.000	0.000	0.000	0.000	52	406	405	746	-0.796	Error	Error	148	257	0	0	323	423	0	0	0	0
3	18	3	"RPC11"	"YDR045C"	13850	30210	100	479	751	622	163	169	47	90	87	0	586	789	543	378	395	114	68	46	0	0	0	0	0	0	0	0	0	0	0	0	0	0	0	0	0	0	0	1.519	1.431	1.301	1.206	2.076	1.224	0.862	0.000	0.000	0.000	0.000	0.000	0.000	0.000	0.000	0.000	0.000	0.000	0.000	0.000	0.000	80	499	524	999	0.603	Error	Error	316	208	0	0	588	411	0	0	0	0
3	19	3	"GDH2"	"YDL215C"	14050	30210	100	2143	2104	677	154	162	46	98	97	0	2438	2520	833	282	311	100	97	97	0	0	0	0	0	0	0	0	0	0	0	0	0	0	0	0	0	0	0	0.923	0.871	0.884	0.897	1.473	0.851	0.915	0.000	0.000	0.000	0.000	0.000	0.000	0.000	0.000	0.000	0.000	0.000	0.000	0.000	0.000	80	505	4145	4188	-0.116	Error	Error	1989	2156	0	0	1950	2238	0	0	0	0
3	20	3	""	"YDL231C"	14250	30210	100	3051	3044	1061	138	142	31	100	100	0	6898	7113	3360	241	245	50	100	100	0	0	0	0	0	0	0	0	0	0	0	0	0	0	0	0	0	0	0	0.438	0.423	0.448	0.451	1.315	0.378	0.886	0.000	0.000	0.000	0.000	0.000	0.000	0.000	0.000	0.000	0.000	0.000	0.000	0.000	0.000	80	504	9570	9778	-1.192	Error	Error	2913	6657	0	0	2906	6872	0	0	0	0
3	21	3	""	"YDL247W"	14450	30210	100	553	565	109	149	152	32	100	100	0	855	878	186	260	265	55	100	100	0	0	0	0	0	0	0	0	0	0	0	0	0	0	0	0	0	0	0	0.679	0.673	0.674	0.681	1.392	0.623	0.831	0.000	0.000	0.000	0.000	0.000	0.000	0.000	0.000	0.000	0.000	0.000	0.000	0.000	0.000	80	518	999	1034	-0.559	Error	Error	404	595	0	0	416	618	0	0	0	0
3	1	4	""	"YDR015C"	10430	30400	100	225	244	77	72	80	30	100	100	0	549	573	118	182	192	53	100	100	0	0	0	0	0	0	0	0	0	0	0	0	0	0	0	0	0	0	0	0.417	0.440	0.404	0.429	1.357	0.404	0.751	0.000	0.000	0.000	0.000	0.000	0.000	0.000	0.000	0.000	0.000	0.000	0.000	0.000	0.000	80	519	520	563	-1.262	Error	Error	153	367	0	0	172	391	0	0	0	0
3	2	4	""	"YDR031W"	10640	30390	110	1516	1434	386	63	65	15	100	100	0	5570	5332	1507	186	194	47	100	100	0	0	0	0	0	0	0	0	0	0	0	0	0	0	0	0	0	0	0	0.270	0.266	0.266	0.266	1.197	0.256	0.941	0.000	0.000	0.000	0.000	0.000	0.000	0.000	0.000	0.000	0.000	0.000	0.000	0.000	0.000	80	576	6837	6517	-1.890	Error	Error	1453	5384	0	0	1371	5146	0	0	0	0
3	3	4	"HEM12"	"YDR047W"	10840	30400	100	6143	5720	1893	70	75	28	100	100	0	3195	2979	994	182	190	45	100	100	0	0	0	0	0	0	0	0	0	0	0	0	0	0	0	0	0	0	0	2.016	2.020	1.969	2.026	1.401	1.967	0.926	0.000	0.000	0.000	0.000	0.000	0.000	0.000	0.000	0.000	0.000	0.000	0.000	0.000	0.000	80	520	9086	8447	1.011	Error	Error	6073	3013	0	0	5650	2797	0	0	0	0
3	4	4	"TIM22"	"YDL217C"	11040	30400	100	996	1142	408	79	91	54	100	100	0	1276	1484	591	178	187	64	100	100	0	0	0	0	0	0	0	0	0	0	0	0	0	0	0	0	0	0	0	0.835	0.814	0.843	0.846	1.302	0.743	0.907	0.000	0.000	0.000	0.000	0.000	0.000	0.000	0.000	0.000	0.000	0.000	0.000	0.000	0.000	80	504	2015	2369	-0.260	Error	Error	917	1098	0	0	1063	1306	0	0	0	0
3	5	4	""	"YDL233W"	11240	30400	100	3076	2955	842	93	97	28	100	100	0	2573	2573	809	197	203	41	100	100	0	0	0	0	0	0	0	0	0	0	0	0	0	0	0	0	0	0	0	1.255	1.205	1.207	1.225	1.336	1.156	0.911	0.000	0.000	0.000	0.000	0.000	0.000	0.000	0.000	0.000	0.000	0.000	0.000	0.000	0.000	80	512	5359	5238	0.328	Error	Error	2983	2376	0	0	2862	2376	0	0	0	0
3	6	4	"NTH1"	"YDR001C"	11440	30400	100	765	815	307	97	102	34	100	100	0	1672	1903	1234	198	203	44	100	100	0	0	0	0	0	0	0	0	0	0	0	0	0	0	0	0	0	0	0	0.453	0.421	0.459	0.464	1.439	0.335	0.835	0.000	0.000	0.000	0.000	0.000	0.000	0.000	0.000	0.000	0.000	0.000	0.000	0.000	0.000	80	514	2142	2423	-1.142	Error	Error	668	1474	0	0	718	1705	0	0	0	0
3	7	4	"KCS1"	"YDR017C"	11650	30400	100	873	913	260	95	99	29	100	100	0	882	906	263	192	196	34	100	100	0	0	0	0	0	0	0	0	0	0	0	0	0	0	0	0	0	0	0	1.128	1.146	1.195	1.158	1.244	1.210	0.851	0.000	0.000	0.000	0.000	0.000	0.000	0.000	0.000	0.000	0.000	0.000	0.000	0.000	0.000	80	507	1468	1532	0.173	Error	Error	778	690	0	0	818	714	0	0	0	0
3	8	4	"MRH1"	"YDR033W"	11840	30400	100	11135	10433	3274	94	99	26	100	100	0	25634	23426	7444	199	209	53	100	100	0	0	0	0	0	0	0	0	0	0	0	0	0	0	0	0	0	0	0	0.434	0.445	0.451	0.457	1.369	0.435	0.943	0.000	0.000	0.000	0.000	0.000	0.000	0.000	0.000	0.000	0.000	0.000	0.000	0.000	0.000	80	511	36476	33566	-1.204	Error	Error	11041	25435	0	0	10339	23227	0	0	0	0
3	9	4	""	"YDR049W"	12040	30400	110	1340	1351	272	108	114	40	100	100	0	1717	1749	391	219	232	82	100	100	0	0	0	0	0	0	0	0	0	0	0	0	0	0	0	0	0	0	0	0.822	0.812	0.797	0.824	1.246	0.792	0.911	0.000	0.000	0.000	0.000	0.000	0.000	0.000	0.000	0.000	0.000	0.000	0.000	0.000	0.000	80	568	2730	2773	-0.282	Error	Error	1232	1498	0	0	1243	1530	0	0	0	0
3	10	4	""	"YDR346C"	12240	30410	100	2562	3461	2412	134	138	43	100	100	0	2589	3224	2303	238	247	79	98	96	0	0	0	0	0	0	0	0	0	0	0	0	0	0	0	0	0	0	0	1.033	1.114	1.083	1.230	1.810	1.091	0.867	0.000	0.000	0.000	0.000	0.000	0.000	0.000	0.000	0.000	0.000	0.000	0.000	0.000	0.000	80	506	4779	6313	0.046	Error	Error	2428	2351	0	0	3327	2986	0	0	0	0
3	11	4	"TFC6"	"YDR362C"	12440	30400	110	1034	1102	296	160	168	47	100	100	0	1215	1314	344	267	273	58	100	100	0	0	0	0	0	0	0	0	0	0	0	0	0	0	0	0	0	0	0	0.922	0.900	0.882	0.910	1.288	0.856	0.912	0.000	0.000	0.000	0.000	0.000	0.000	0.000	0.000	0.000	0.000	0.000	0.000	0.000	0.000	80	568	1822	1989	-0.117	Error	Error	874	948	0	0	942	1047	0	0	0	0
3	12	4	"LSM6"	"YDR378C"	12640	30400	110	6944	6969	2373	190	199	58	100	100	0	6259	6034	2258	296	317	141	100	100	0	0	0	0	0	0	0	0	0	0	0	0	0	0	0	0	0	0	0	1.133	1.181	1.172	1.248	1.391	1.134	0.936	0.000	0.000	0.000	0.000	0.000	0.000	0.000	0.000	0.000	0.000	0.000	0.000	0.000	0.000	80	568	12717	12517	0.180	Error	Error	6754	5963	0	0	6779	5738	0	0	0	0
3	13	4	"RPT3"	"YDR394W"	12840	30400	110	3640	3763	1375	194	199	59	100	100	0	4240	4431	1563	354	365	99	100	100	0	0	0	0	0	0	0	0	0	0	0	0	0	0	0	0	0	0	0	0.887	0.875	0.838	0.875	1.282	0.844	0.896	0.000	0.000	0.000	0.000	0.000	0.000	0.000	0.000	0.000	0.000	0.000	0.000	0.000	0.000	80	558	7332	7646	-0.173	Error	Error	3446	3886	0	0	3569	4077	0	0	0	0
3	14	4	"STE14"	"YDR410C"	13040	30410	110	2119	2082	646	154	162	43	100	100	0	4330	4343	1388	329	342	89	100	98	0	0	0	0	0	0	0	0	0	0	0	0	0	0	0	0	0	0	0	0.491	0.480	0.495	0.486	1.230	0.473	0.919	0.000	0.000	0.000	0.000	0.000	0.000	0.000	0.000	0.000	0.000	0.000	0.000	0.000	0.000	80	558	5966	5942	-1.026	Error	Error	1965	4001	0	0	1928	4014	0	0	0	0
3	15	4	""	"YDR426C"	13240	30410	100	1230	1210	281	143	153	51	100	98	0	1847	1789	485	282	297	85	97	97	0	0	0	0	0	0	0	0	0	0	0	0	0	0	0	0	0	0	0	0.695	0.708	0.705	0.738	1.418	0.672	0.900	0.000	0.000	0.000	0.000	0.000	0.000	0.000	0.000	0.000	0.000	0.000	0.000	0.000	0.000	80	486	2652	2574	-0.526	Error	Error	1087	1565	0	0	1067	1507	0	0	0	0
3	16	4	""	"YDR348C"	13440	30410	100	428	423	68	131	135	36	100	98	0	665	664	143	271	282	77	95	95	0	0	0	0	0	0	0	0	0	0	0	0	0	0	0	0	0	0	0	0.754	0.743	0.741	0.825	1.877	0.686	0.783	0.000	0.000	0.000	0.000	0.000	0.000	0.000	0.000	0.000	0.000	0.000	0.000	0.000	0.000	80	514	691	685	-0.408	Error	Error	297	394	0	0	292	393	0	0	0	0
3	17	4	"CDC40"	"YDR364C"	13650	30410	100	1389	1290	436	146	148	39	97	96	0	1324	1233	397	296	302	72	93	93	0	0	0	0	0	0	0	0	0	0	0	0	0	0	0	0	0	0	0	1.209	1.221	1.203	1.182	1.328	1.166	0.909	0.000	0.000	0.000	0.000	0.000	0.000	0.000	0.000	0.000	0.000	0.000	0.000	0.000	0.000	80	504	2271	2081	0.274	Error	Error	1243	1028	0	0	1144	937	0	0	0	0
3	18	4	""	"YDR380W"	13830	30410	100	3031	3021	670	160	174	66	100	100	0	5957	6007	1107	359	388	124	100	100	0	0	0	0	0	0	0	0	0	0	0	0	0	0	0	0	0	0	0	0.513	0.507	0.507	0.501	1.229	0.479	0.915	0.000	0.000	0.000	0.000	0.000	0.000	0.000	0.000	0.000	0.000	0.000	0.000	0.000	0.000	80	504	8469	8509	-0.963	Error	Error	2871	5598	0	0	2861	5648	0	0	0	0
3	19	4	""	"YDR396W"	14050	30410	100	4249	4075	769	156	170	69	100	100	0	3693	3531	735	289	323	121	100	98	0	0	0	0	0	0	0	0	0	0	0	0	0	0	0	0	0	0	0	1.202	1.209	1.208	1.242	1.293	1.181	0.943	0.000	0.000	0.000	0.000	0.000	0.000	0.000	0.000	0.000	0.000	0.000	0.000	0.000	0.000	80	518	7497	7161	0.266	Error	Error	4093	3404	0	0	3919	3242	0	0	0	0
3	20	4	""	"YDR412W"	14250	30410	110	3587	3391	702	131	136	37	100	100	0	1807	1734	400	241	247	56	100	100	0	0	0	0	0	0	0	0	0	0	0	0	0	0	0	0	0	0	0	2.207	2.184	2.213	2.244	1.263	2.214	0.913	0.000	0.000	0.000	0.000	0.000	0.000	0.000	0.000	0.000	0.000	0.000	0.000	0.000	0.000	80	568	5022	4753	1.142	Error	Error	3456	1566	0	0	3260	1493	0	0	0	0
3	21	4	""	"YDR428C"	14450	30410	110	1917	2005	515	127	132	36	100	100	0	1735	1879	481	243	249	55	100	100	0	0	0	0	0	0	0	0	0	0	0	0	0	0	0	0	0	0	0	1.200	1.148	1.164	1.158	1.185	1.150	0.914	0.000	0.000	0.000	0.000	0.000	0.000	0.000	0.000	0.000	0.000	0.000	0.000	0.000	0.000	80	590	3282	3514	0.263	Error	Error	1790	1492	0	0	1878	1636	0	0	0	0
3	1	5	"TCM10"	"YDR350C"	10450	30590	110	2026	2076	758	82	94	74	100	100	0	2048	2300	838	193	212	148	100	100	0	0	0	0	0	0	0	0	0	0	0	0	0	0	0	0	0	0	0	1.048	0.946	0.946	0.951	1.213	0.920	0.928	0.000	0.000	0.000	0.000	0.000	0.000	0.000	0.000	0.000	0.000	0.000	0.000	0.000	0.000	80	581	3799	4101	0.068	Error	Error	1944	1855	0	0	1994	2107	0	0	0	0
3	2	5	""	"YDR366C"	10650	30600	110	2584	2435	508	75	87	74	100	100	0	21500	20379	4800	201	222	152	100	100	0	0	0	0	0	0	0	0	0	0	0	0	0	0	0	0	0	0	0	0.118	0.117	0.118	0.118	1.189	0.113	0.950	0.000	0.000	0.000	0.000	0.000	0.000	0.000	0.000	0.000	0.000	0.000	0.000	0.000	0.000	80	545	23808	22538	-3.086	Error	Error	2509	21299	0	0	2360	20178	0	0	0	0
3	3	5	"RPP2B"	"YDR382W"	10830	30600	110	38170	36729	4770	83	94	52	100	100	0	3264	3212	435	192	201	48	100	100	0	0	0	0	0	0	0	0	0	0	0	0	0	0	0	0	0	0	0	12.398	12.134	12.132	12.158	1.108	12.172	0.958	0.000	0.000	0.000	0.000	0.000	0.000	0.000	0.000	0.000	0.000	0.000	0.000	0.000	0.000	80	556	41159	39666	3.632	Error	Error	38087	3072	0	0	36646	3020	0	0	0	0
3	4	5	""	"YDR398W"	11040	30600	100	3437	3521	910	86	94	36	100	100	0	1013	1055	293	187	193	47	100	100	0	0	0	0	0	0	0	0	0	0	0	0	0	0	0	0	0	0	0	4.057	3.957	3.982	4.065	1.276	3.810	0.897	0.000	0.000	0.000	0.000	0.000	0.000	0.000	0.000	0.000	0.000	0.000	0.000	0.000	0.000	80	504	4177	4303	2.020	Error	Error	3351	826	0	0	3435	868	0	0	0	0
3	5	5	"ERD1"	"YDR414C"	11240	30600	100	960	1024	314	91	106	53	100	100	0	824	860	250	193	205	55	98	97	0	0	0	0	0	0	0	0	0	0	0	0	0	0	0	0	0	0	0	1.377	1.399	1.406	1.449	1.355	1.346	0.902	0.000	0.000	0.000	0.000	0.000	0.000	0.000	0.000	0.000	0.000	0.000	0.000	0.000	0.000	80	490	1500	1600	0.462	Error	Error	869	631	0	0	933	667	0	0	0	0
3	6	5	""	"YDR430C"	11450	30600	100	3446	3387	912	133	147	71	100	100	0	2539	2449	710	216	232	73	98	98	0	0	0	0	0	0	0	0	0	0	0	0	0	0	0	0	0	0	0	1.426	1.457	1.473	1.511	1.349	1.448	0.922	0.000	0.000	0.000	0.000	0.000	0.000	0.000	0.000	0.000	0.000	0.000	0.000	0.000	0.000	80	496	5636	5487	0.512	Error	Error	3313	2323	0	0	3254	2233	0	0	0	0
3	7	5	""	"YDR352W"	11630	30600	100	7361	6941	1856	114	127	58	100	100	0	7094	6650	1934	210	221	62	100	100	0	0	0	0	0	0	0	0	0	0	0	0	0	0	0	0	0	0	0	1.053	1.060	1.051	1.078	1.202	1.024	0.936	0.000	0.000	0.000	0.000	0.000	0.000	0.000	0.000	0.000	0.000	0.000	0.000	0.000	0.000	80	504	14131	13267	0.074	Error	Error	7247	6884	0	0	6827	6440	0	0	0	0
3	8	5	"YPR1"	"YDR368W"	11850	30600	100	364	369	135	94	104	45	100	95	0	656	684	220	206	217	72	100	96	0	0	0	0	0	0	0	0	0	0	0	0	0	0	0	0	0	0	0	0.600	0.575	0.530	0.569	1.573	0.542	0.816	0.000	0.000	0.000	0.000	0.000	0.000	0.000	0.000	0.000	0.000	0.000	0.000	0.000	0.000	80	511	720	753	-0.737	Error	Error	270	450	0	0	275	478	0	0	0	0
3	9	5	""	"YDR384C"	12040	30600	100	2657	2499	687	97	105	36	100	100	0	780	754	213	210	217	52	95	92	0	0	0	0	0	0	0	0	0	0	0	0	0	0	0	0	0	0	0	4.491	4.415	4.176	4.454	1.330	4.436	0.866	0.000	0.000	0.000	0.000	0.000	0.000	0.000	0.000	0.000	0.000	0.000	0.000	0.000	0.000	80	504	3130	2946	2.167	Error	Error	2560	570	0	0	2402	544	0	0	0	0
3	10	5	""	"YDR400W"	12250	30600	110	2456	2570	696	154	180	110	100	100	0	1525	1525	460	222	227	50	100	100	0	0	0	0	0	0	0	0	0	0	0	0	0	0	0	0	0	0	0	1.767	1.854	1.844	1.926	1.311	1.877	0.900	0.000	0.000	0.000	0.000	0.000	0.000	0.000	0.000	0.000	0.000	0.000	0.000	0.000	0.000	80	552	3605	3719	0.821	Error	Error	2302	1303	0	0	2416	1303	0	0	0	0
3	11	5	"SYF1"	"YDR416W"	12450	30600	110	1344	1322	297	175	193	70	100	100	0	1300	1292	355	247	250	49	100	100	0	0	0	0	0	0	0	0	0	0	0	0	0	0	0	0	0	0	0	1.110	1.098	1.091	1.140	1.304	1.043	0.891	0.000	0.000	0.000	0.000	0.000	0.000	0.000	0.000	0.000	0.000	0.000	0.000	0.000	0.000	80	566	2222	2192	0.151	Error	Error	1169	1053	0	0	1147	1045	0	0	0	0
3	12	5	"NPL3"	"YDR432W"	12650	30600	110	5500	5606	1232	151	155	40	100	100	0	1260	1249	310	260	264	52	100	100	0	0	0	0	0	0	0	0	0	0	0	0	0	0	0	0	0	0	0	5.349	5.516	5.680	5.740	1.299	5.467	0.900	0.000	0.000	0.000	0.000	0.000	0.000	0.000	0.000	0.000	0.000	0.000	0.000	0.000	0.000	80	558	6349	6444	2.419	Error	Error	5349	1000	0	0	5455	989	0	0	0	0
3	13	5	"SHC1"	"YER096W"	12840	30600	110	1446	1457	263	145	151	42	100	100	0	1625	1621	340	278	287	68	100	100	0	0	0	0	0	0	0	0	0	0	0	0	0	0	0	0	0	0	0	0.966	0.977	0.982	0.996	1.264	0.956	0.918	0.000	0.000	0.000	0.000	0.000	0.000	0.000	0.000	0.000	0.000	0.000	0.000	0.000	0.000	80	558	2648	2655	-0.050	Error	Error	1301	1347	0	0	1312	1343	0	0	0	0
3	14	5	"LSM4"	"YER112W"	13040	30600	110	2783	2856	898	158	173	57	100	100	0	2358	2393	860	293	304	91	100	100	0	0	0	0	0	0	0	0	0	0	0	0	0	0	0	0	0	0	0	1.271	1.285	1.223	1.353	1.358	1.199	0.910	0.000	0.000	0.000	0.000	0.000	0.000	0.000	0.000	0.000	0.000	0.000	0.000	0.000	0.000	80	566	4690	4798	0.346	Error	Error	2625	2065	0	0	2698	2100	0	0	0	0
3	15	5	"LCP5"	"YER127W"	13250	30600	110	1800	1920	373	137	147	53	100	100	0	1018	1052	229	278	286	82	100	100	0	0	0	0	0	0	0	0	0	0	0	0	0	0	0	0	0	0	0	2.247	2.304	2.136	2.366	1.344	2.256	0.860	0.000	0.000	0.000	0.000	0.000	0.000	0.000	0.000	0.000	0.000	0.000	0.000	0.000	0.000	80	566	2403	2557	1.168	Error	Error	1663	740	0	0	1783	774	0	0	0	0
3	16	5	"DDI1"	"YER143W"	13450	30610	110	1583	1719	368	133	140	53	100	100	0	2786	3062	780	269	276	63	100	100	0	0	0	0	0	0	0	0	0	0	0	0	0	0	0	0	0	0	0	0.576	0.568	0.568	0.574	1.172	0.550	0.925	0.000	0.000	0.000	0.000	0.000	0.000	0.000	0.000	0.000	0.000	0.000	0.000	0.000	0.000	80	566	3967	4379	-0.796	Error	Error	1450	2517	0	0	1586	2793	0	0	0	0
3	17	5	"BUR6"	"YER159C"	13660	30610	110	2104	2249	703	151	160	71	100	100	0	3492	3741	1047	281	291	72	100	100	0	0	0	0	0	0	0	0	0	0	0	0	0	0	0	0	0	0	0	0.608	0.606	0.621	0.600	1.272	0.616	0.909	0.000	0.000	0.000	0.000	0.000	0.000	0.000	0.000	0.000	0.000	0.000	0.000	0.000	0.000	80	556	5164	5558	-0.717	Error	Error	1953	3211	0	0	2098	3460	0	0	0	0
3	18	5	""	"YER175C"	13850	30610	100	548	560	124	154	156	37	100	100	0	1546	1565	369	317	324	74	100	100	0	0	0	0	0	0	0	0	0	0	0	0	0	0	0	0	0	0	0	0.321	0.325	0.323	0.325	1.216	0.306	0.888	0.000	0.000	0.000	0.000	0.000	0.000	0.000	0.000	0.000	0.000	0.000	0.000	0.000	0.000	80	499	1623	1654	-1.641	Error	Error	394	1229	0	0	406	1248	0	0	0	0
3	19	5	"UBP9"	"YER098W"	14050	30610	100	1086	1085	216	130	138	40	100	100	0	1089	1128	268	266	280	80	100	100	0	0	0	0	0	0	0	0	0	0	0	0	0	0	0	0	0	0	0	1.162	1.108	1.128	1.130	1.235	1.021	0.877	0.000	0.000	0.000	0.000	0.000	0.000	0.000	0.000	0.000	0.000	0.000	0.000	0.000	0.000	80	497	1779	1817	0.216	Error	Error	956	823	0	0	955	862	0	0	0	0
3	20	5	"BOI2"	"YER114C"	14240	30610	100	1597	1613	337	116	119	24	100	100	0	1296	1282	287	246	250	49	100	100	0	0	0	0	0	0	0	0	0	0	0	0	0	0	0	0	0	0	0	1.410	1.445	1.453	1.473	1.273	1.420	0.904	0.000	0.000	0.000	0.000	0.000	0.000	0.000	0.000	0.000	0.000	0.000	0.000	0.000	0.000	80	507	2531	2533	0.496	Error	Error	1481	1050	0	0	1497	1036	0	0	0	0
3	21	5	"PAK1"	"YER129W"	14450	30610	110	1784	1834	385	111	114	24	100	100	0	1321	1327	341	240	244	52	100	100	0	0	0	0	0	0	0	0	0	0	0	0	0	0	0	0	0	0	0	1.548	1.585	1.599	1.643	1.331	1.539	0.906	0.000	0.000	0.000	0.000	0.000	0.000	0.000	0.000	0.000	0.000	0.000	0.000	0.000	0.000	80	588	2754	2810	0.630	Error	Error	1673	1081	0	0	1723	1087	0	0	0	0
3	1	6	"FTR1"	"YER145C"	10430	30790	110	3682	3836	648	90	96	35	100	100	0	1502	1513	272	195	200	44	100	100	0	0	0	0	0	0	0	0	0	0	0	0	0	0	0	0	0	0	0	2.748	2.842	2.854	2.864	1.178	2.866	0.926	0.000	0.000	0.000	0.000	0.000	0.000	0.000	0.000	0.000	0.000	0.000	0.000	0.000	0.000	80	591	4899	5064	1.459	Error	Error	3592	1307	0	0	3746	1318	0	0	0	0
3	2	6	"SPT2"	"YER161C"	10640	30790	110	1446	1498	341	89	109	102	100	100	0	1159	1158	280	198	213	84	100	100	0	0	0	0	0	0	0	0	0	0	0	0	0	0	0	0	0	0	0	1.412	1.468	1.456	1.494	1.190	1.416	0.924	0.000	0.000	0.000	0.000	0.000	0.000	0.000	0.000	0.000	0.000	0.000	0.000	0.000	0.000	80	582	2318	2369	0.498	Error	Error	1357	961	0	0	1409	960	0	0	0	0
3	3	6	"BMH1"	"YER177W"	10860	30800	110	17269	16059	4538	104	155	176	100	100	0	14532	13760	3591	201	246	166	100	100	0	0	0	0	0	0	0	0	0	0	0	0	0	0	0	0	0	0	0	1.198	1.177	1.201	1.179	1.276	1.215	0.940	0.000	0.000	0.000	0.000	0.000	0.000	0.000	0.000	0.000	0.000	0.000	0.000	0.000	0.000	80	541	31496	29514	0.260	Error	Error	17165	14331	0	0	15955	13559	0	0	0	0
3	4	6	"UBC6"	"YER100W"	11030	30790	110	2164	2291	754	108	219	356	100	96	0	3049	3034	1159	211	375	612	97	87	0	0	0	0	0	0	0	0	0	0	0	0	0	0	0	0	0	0	0	0.724	0.773	0.753	0.808	1.289	0.713	0.932	0.000	0.000	0.000	0.000	0.000	0.000	0.000	0.000	0.000	0.000	0.000	0.000	0.000	0.000	80	531	4894	5006	-0.465	Error	Error	2056	2838	0	0	2183	2823	0	0	0	0
3	5	6	""	"YER116C"	11250	30790	120	751	778	233	99	187	291	95	63	0	1547	1561	594	217	349	517	89	70	0	0	0	0	0	0	0	0	0	0	0	0	0	0	0	0	0	0	0	0.490	0.505	0.487	0.547	1.469	0.468	0.867	0.000	0.000	0.000	0.000	0.000	0.000	0.000	0.000	0.000	0.000	0.000	0.000	0.000	0.000	120	632	1982	2023	-1.028	Error	Error	652	1330	0	0	679	1344	0	0	0	0
3	6	6	"RPS26B"	"YER131W"	11440	30800	110	65535	55835	17601	151	947	5615	100	93	62	3009	2708	939	231	318	372	95	91	0	0	0	0	0	0	0	0	0	0	0	0	0	0	0	0	0	0	0	23.536	22.480	21.912	22.752	1.348	22.973	0.915	0.000	0.000	0.000	0.000	0.000	0.000	0.000	0.000	0.000	0.000	0.000	0.000	0.000	0.000	80	539	68162	58161	4.557	Error	Error	65384	2778	0	0	55684	2477	0	0	0	0
3	7	6	""	"YER147C"	11650	30800	110	838	885	187	107	765	5129	0	0	0	1100	1152	297	209	265	337	100	77	0	0	0	0	0	0	0	0	0	0	0	0	0	0	0	0	0	0	0	0.820	0.825	0.827	0.844	1.227	0.782	0.841	0.000	0.000	0.000	0.000	0.000	0.000	0.000	0.000	0.000	0.000	0.000	0.000	0.000	0.000	80	577	1622	1721	-0.286	Error	Error	731	891	0	0	778	943	0	0	0	0
3	8	6	""	"YER163C"	11850	30800	110	1612	1629	382	96	115	63	100	100	0	2521	2626	727	213	242	105	98	98	0	0	0	0	0	0	0	0	0	0	0	0	0	0	0	0	0	0	0	0.657	0.635	0.635	0.657	1.344	0.604	0.925	0.000	0.000	0.000	0.000	0.000	0.000	0.000	0.000	0.000	0.000	0.000	0.000	0.000	0.000	80	558	3824	3946	-0.606	Error	Error	1516	2308	0	0	1533	2413	0	0	0	0
3	9	6	"DMC1"	"YER179W"	12040	30800	100	319	334	54	115	141	72	100	98	0	622	627	97	246	277	112	98	96	0	0	0	0	0	0	0	0	0	0	0	0	0	0	0	0	0	0	0	0.543	0.575	0.570	0.579	1.337	0.514	0.671	0.000	0.000	0.000	0.000	0.000	0.000	0.000	0.000	0.000	0.000	0.000	0.000	0.000	0.000	80	497	580	600	-0.882	Error	Error	204	376	0	0	219	381	0	0	0	0
3	10	6	"RPS8B"	"YER102W"	12250	30800	120	60981	52010	19071	238	477	545	100	100	26	3190	2755	1031	252	268	75	97	96	0	0	0	0	0	0	0	0	0	0	0	0	0	0	0	0	0	0	0	20.675	20.684	20.255	20.989	1.354	20.622	0.947	0.000	0.000	0.000	0.000	0.000	0.000	0.000	0.000	0.000	0.000	0.000	0.000	0.000	0.000	120	614	63681	54275	4.370	Error	Error	60743	2938	0	0	51772	2503	0	0	0	0
3	11	6	"SSU81"	"YER118C"	12440	30810	130	2080	2099	525	332	553	508	99	95	0	1310	1307	514	264	275	66	95	90	0	0	0	0	0	0	0	0	0	0	0	0	0	0	0	0	0	0	0	1.671	1.694	1.521	2.041	2.219	1.811	0.550	0.000	0.000	0.000	0.000	0.000	0.000	0.000	0.000	0.000	0.000	0.000	0.000	0.000	0.000	120	678	2794	2810	0.741	Error	Error	1748	1046	0	0	1767	1043	0	0	0	0
3	12	6	"GLC7"	"YER133W"	12650	30800	100	7163	7081	1168	157	203	117	100	100	0	9579	9489	1890	260	267	64	100	100	0	0	0	0	0	0	0	0	0	0	0	0	0	0	0	0	0	0	0	0.752	0.750	0.750	0.756	1.113	0.721	0.927	0.000	0.000	0.000	0.000	0.000	0.000	0.000	0.000	0.000	0.000	0.000	0.000	0.000	0.000	80	497	16325	16153	-0.412	Error	Error	7006	9319	0	0	6924	9229	0	0	0	0
3	13	6	"PEA2"	"YER149C"	12840	30800	100	1106	1145	258	137	144	43	100	100	0	1226	1282	274	262	272	65	100	100	0	0	0	0	0	0	0	0	0	0	0	0	0	0	0	0	0	0	0	1.005	0.988	0.996	0.991	1.196	0.949	0.886	0.000	0.000	0.000	0.000	0.000	0.000	0.000	0.000	0.000	0.000	0.000	0.000	0.000	0.000	80	505	1933	2028	0.007	Error	Error	969	964	0	0	1008	1020	0	0	0	0
3	14	6	"PAB1"	"YER165W"	13050	30800	110	11102	11539	2429	147	159	54	100	100	0	2223	2291	577	287	302	90	100	100	0	0	0	0	0	0	0	0	0	0	0	0	0	0	0	0	0	0	0	5.659	5.685	5.763	5.817	1.233	5.704	0.908	0.000	0.000	0.000	0.000	0.000	0.000	0.000	0.000	0.000	0.000	0.000	0.000	0.000	0.000	80	576	12891	13396	2.500	Error	Error	10955	1936	0	0	11392	2004	0	0	0	0
3	15	6	""	"YER181C"	13250	30800	110	3236	2801	994	112	120	40	100	100	0	46588	39758	16007	277	296	95	100	100	0	0	0	0	0	0	0	0	0	0	0	0	0	0	0	0	0	0	0	0.067	0.068	0.069	0.073	1.393	0.064	0.931	0.000	0.000	0.000	0.000	0.000	0.000	0.000	0.000	0.000	0.000	0.000	0.000	0.000	0.000	80	568	49435	42170	-3.890	Error	Error	3124	46311	0	0	2689	39481	0	0	0	0
3	16	6	"CDC43"	"YGL155W"	13450	30800	110	2382	2502	511	115	120	33	100	100	0	1326	1382	315	255	266	73	100	100	0	0	0	0	0	0	0	0	0	0	0	0	0	0	0	0	0	0	0	2.117	2.118	2.169	2.153	1.226	2.116	0.893	0.000	0.000	0.000	0.000	0.000	0.000	0.000	0.000	0.000	0.000	0.000	0.000	0.000	0.000	80	567	3338	3514	1.082	Error	Error	2267	1071	0	0	2387	1127	0	0	0	0
3	17	6	"ROK1"	"YGL171W"	13650	30800	110	2485	2546	476	151	162	66	100	100	0	1312	1307	260	256	272	82	100	100	0	0	0	0	0	0	0	0	0	0	0	0	0	0	0	0	0	0	0	2.210	2.279	2.264	2.309	1.259	2.332	0.893	0.000	0.000	0.000	0.000	0.000	0.000	0.000	0.000	0.000	0.000	0.000	0.000	0.000	0.000	80	567	3390	3446	1.144	Error	Error	2334	1056	0	0	2395	1051	0	0	0	0
3	18	6	"COX4"	"YGL187C"	13860	30810	110	11795	11331	3107	154	168	65	100	100	0	14965	14226	4338	273	291	92	100	100	0	0	0	0	0	0	0	0	0	0	0	0	0	0	0	0	0	0	0	0.792	0.801	0.787	0.822	1.224	0.790	0.946	0.000	0.000	0.000	0.000	0.000	0.000	0.000	0.000	0.000	0.000	0.000	0.000	0.000	0.000	80	585	26333	25130	-0.336	Error	Error	11641	14692	0	0	11177	13953	0	0	0	0
3	19	6	"KEX1"	"YGL203C"	14060	30810	110	2327	2288	537	134	144	49	100	100	0	2545	2384	652	257	269	80	100	100	0	0	0	0	0	0	0	0	0	0	0	0	0	0	0	0	0	0	0	0.958	1.013	1.005	1.043	1.309	0.981	0.921	0.000	0.000	0.000	0.000	0.000	0.000	0.000	0.000	0.000	0.000	0.000	0.000	0.000	0.000	80	568	4481	4281	-0.061	Error	Error	2193	2288	0	0	2154	2127	0	0	0	0
3	20	6	""	"YGL219C"	14260	30810	110	2154	2187	413	115	120	38	100	100	0	2921	3012	495	244	254	62	100	100	0	0	0	0	0	0	0	0	0	0	0	0	0	0	0	0	0	0	0	0.762	0.749	0.774	0.743	1.240	0.746	0.927	0.000	0.000	0.000	0.000	0.000	0.000	0.000	0.000	0.000	0.000	0.000	0.000	0.000	0.000	80	560	4716	4840	-0.393	Error	Error	2039	2677	0	0	2072	2768	0	0	0	0
3	21	6	""	"YGL235W"	14450	30800	110	977	935	197	108	109	27	100	100	0	1331	1282	383	246	249	53	100	100	0	0	0	0	0	0	0	0	0	0	0	0	0	0	0	0	0	0	0	0.801	0.798	0.792	0.834	1.326	0.748	0.891	0.000	0.000	0.000	0.000	0.000	0.000	0.000	0.000	0.000	0.000	0.000	0.000	0.000	0.000	80	578	1954	1863	-0.320	Error	Error	869	1085	0	0	827	1036	0	0	0	0
3	1	7	""	"YGL157W"	10430	30990	110	4729	5188	1389	84	101	97	100	100	0	7343	8042	2880	197	227	220	100	100	0	0	0	0	0	0	0	0	0	0	0	0	0	0	0	0	0	0	0	0.650	0.651	0.661	0.670	1.250	0.594	0.903	0.000	0.000	0.000	0.000	0.000	0.000	0.000	0.000	0.000	0.000	0.000	0.000	0.000	0.000	80	590	11791	12949	-0.621	Error	Error	4645	7146	0	0	5104	7845	0	0	0	0
3	2	7	"KEM1"	"YGL173C"	10640	30990	100	4971	4897	1023	86	100	77	100	100	0	3241	3185	889	200	221	157	100	100	0	0	0	0	0	0	0	0	0	0	0	0	0	0	0	0	0	0	0	1.606	1.612	1.615	1.664	1.271	1.538	0.932	0.000	0.000	0.000	0.000	0.000	0.000	0.000	0.000	0.000	0.000	0.000	0.000	0.000	0.000	80	512	7926	7796	0.684	Error	Error	4885	3041	0	0	4811	2985	0	0	0	0
3	3	7	"RPS26A"	"YGL189C"	10840	30990	110	25430	24242	5110	100	112	56	100	100	0	3192	3108	675	191	197	42	100	100	0	0	0	0	0	0	0	0	0	0	0	0	0	0	0	0	0	0	0	8.441	8.276	8.499	8.369	1.210	8.413	0.928	0.000	0.000	0.000	0.000	0.000	0.000	0.000	0.000	0.000	0.000	0.000	0.000	0.000	0.000	80	548	28331	27059	3.077	Error	Error	25330	3001	0	0	24142	2917	0	0	0	0
3	4	7	"POX1"	"YGL205W"	11030	30990	110	366	421	129	98	119	137	100	48	0	545	560	112	191	207	234	91	20	0	0	0	0	0	0	0	0	0	0	0	0	0	0	0	0	0	0	0	0.757	0.875	0.797	0.858	1.540	0.905	0.691	0.000	0.000	0.000	0.000	0.000	0.000	0.000	0.000	0.000	0.000	0.000	0.000	0.000	0.000	80	574	622	692	-0.402	Error	Error	268	354	0	0	323	369	0	0	0	0
3	5	7	"NIF3"	"YGL221C"	11250	30990	110	3973	4138	1100	93	123	76	100	100	0	3186	3403	891	200	225	84	100	100	0	0	0	0	0	0	0	0	0	0	0	0	0	0	0	0	0	0	0	1.299	1.263	1.271	1.269	1.187	1.244	0.931	0.000	0.000	0.000	0.000	0.000	0.000	0.000	0.000	0.000	0.000	0.000	0.000	0.000	0.000	80	570	6866	7248	0.378	Error	Error	3880	2986	0	0	4045	3203	0	0	0	0
3	6	7	"HAP2"	"YGL237C"	11450	30990	110	2871	2614	636	141	273	1870	78	0	0	2853	2688	711	244	288	183	100	100	0	0	0	0	0	0	0	0	0	0	0	0	0	0	0	0	0	0	0	1.046	1.012	1.039	1.030	1.281	0.982	0.920	0.000	0.000	0.000	0.000	0.000	0.000	0.000	0.000	0.000	0.000	0.000	0.000	0.000	0.000	80	565	5339	4917	0.065	Error	Error	2730	2609	0	0	2473	2444	0	0	0	0
3	7	7	""	"YGL159W"	11660	31000	110	838	879	181	101	141	109	100	100	0	1177	1194	277	217	266	146	100	100	0	0	0	0	0	0	0	0	0	0	0	0	0	0	0	0	0	0	0	0.768	0.796	0.794	0.809	1.252	0.763	0.922	0.000	0.000	0.000	0.000	0.000	0.000	0.000	0.000	0.000	0.000	0.000	0.000	0.000	0.000	80	569	1697	1755	-0.381	Error	Error	737	960	0	0	778	977	0	0	0	0
3	8	7	"SAE2"	"YGL175C"	11860	31000	110	290	307	69	88	105	56	100	97	0	445	445	105	202	227	84	92	73	0	0	0	0	0	0	0	0	0	0	0	0	0	0	0	0	0	0	0	0.831	0.901	0.888	0.919	1.472	0.812	0.775	0.000	0.000	0.000	0.000	0.000	0.000	0.000	0.000	0.000	0.000	0.000	0.000	0.000	0.000	80	548	445	462	-0.267	Error	Error	202	243	0	0	219	243	0	0	0	0
3	9	7	"COX13"	"YGL191W"	12050	31000	100	5014	4770	1172	112	131	68	100	100	0	8055	7574	2206	234	284	145	100	100	0	0	0	0	0	0	0	0	0	0	0	0	0	0	0	0	0	0	0	0.627	0.635	0.636	0.654	1.276	0.591	0.926	0.000	0.000	0.000	0.000	0.000	0.000	0.000	0.000	0.000	0.000	0.000	0.000	0.000	0.000	80	479	12723	11998	-0.674	Error	Error	4902	7821	0	0	4658	7340	0	0	0	0
3	10	7	"SPT16"	"YGL207W"	12240	31000	100	4362	4364	1192	164	304	396	100	100	0	3055	3091	836	279	319	135	100	100	0	0	0	0	0	0	0	0	0	0	0	0	0	0	0	0	0	0	0	1.512	1.494	1.503	1.506	1.210	1.494	0.932	0.000	0.000	0.000	0.000	0.000	0.000	0.000	0.000	0.000	0.000	0.000	0.000	0.000	0.000	80	501	6974	7012	0.597	Error	Error	4198	2776	0	0	4200	2812	0	0	0	0
3	11	7	""	"YGL223C"	12460	31000	110	1043	1167	353	169	369	419	100	58	0	1080	1186	347	286	295	74	100	100	0	0	0	0	0	0	0	0	0	0	0	0	0	0	0	0	0	0	0	1.101	1.109	1.143	1.125	1.265	1.141	0.664	0.000	0.000	0.000	0.000	0.000	0.000	0.000	0.000	0.000	0.000	0.000	0.000	0.000	0.000	80	554	1668	1898	0.138	Error	Error	874	794	0	0	998	900	0	0	0	0
3	12	7	""	"YGL239C"	12640	31000	100	484	484	55	133	175	110	100	100	0	568	569	88	253	264	82	100	97	0	0	0	0	0	0	0	0	0	0	0	0	0	0	0	0	0	0	0	1.114	1.111	1.185	1.142	1.347	0.986	0.665	0.000	0.000	0.000	0.000	0.000	0.000	0.000	0.000	0.000	0.000	0.000	0.000	0.000	0.000	80	496	666	667	0.156	Error	Error	351	315	0	0	351	316	0	0	0	0
3	13	7	""	"YGL161C"	12850	31000	100	3553	3870	945	125	132	45	100	100	0	5371	5834	1509	247	260	95	100	100	0	0	0	0	0	0	0	0	0	0	0	0	0	0	0	0	0	0	0	0.669	0.670	0.682	0.673	1.139	0.636	0.906	0.000	0.000	0.000	0.000	0.000	0.000	0.000	0.000	0.000	0.000	0.000	0.000	0.000	0.000	80	514	8552	9332	-0.580	Error	Error	3428	5124	0	0	3745	5587	0	0	0	0
3	14	7	""	"YGL177W"	13050	31000	110	673	627	172	120	125	34	100	97	0	840	794	235	266	275	73	90	87	0	0	0	0	0	0	0	0	0	0	0	0	0	0	0	0	0	0	0	0.963	0.960	0.940	1.003	1.400	0.886	0.873	0.000	0.000	0.000	0.000	0.000	0.000	0.000	0.000	0.000	0.000	0.000	0.000	0.000	0.000	80	558	1127	1035	-0.054	Error	Error	553	574	0	0	507	528	0	0	0	0
3	15	7	""	"YGL193C"	13240	31000	110	428	413	103	106	114	49	98	93	0	784	758	192	236	247	63	96	95	0	0	0	0	0	0	0	0	0	0	0	0	0	0	0	0	0	0	0	0.588	0.588	0.588	0.573	1.391	0.567	0.852	0.000	0.000	0.000	0.000	0.000	0.000	0.000	0.000	0.000	0.000	0.000	0.000	0.000	0.000	80	574	870	829	-0.767	Error	Error	322	548	0	0	307	522	0	0	0	0
3	16	7	"MIG2"	"YGL209W"	13460	31010	110	2924	2855	661	111	125	63	100	100	0	2261	2133	550	245	257	68	98	98	0	0	0	0	0	0	0	0	0	0	0	0	0	0	0	0	0	0	0	1.395	1.453	1.465	1.484	1.198	1.426	0.934	0.000	0.000	0.000	0.000	0.000	0.000	0.000	0.000	0.000	0.000	0.000	0.000	0.000	0.000	80	573	4829	4632	0.481	Error	Error	2813	2016	0	0	2744	1888	0	0	0	0
3	17	7	"GOG5"	"YGL225W"	13650	31000	110	5392	5406	1983	127	156	256	100	100	0	2626	2601	923	242	262	215	98	97	0	0	0	0	0	0	0	0	0	0	0	0	0	0	0	0	0	0	0	2.208	2.238	2.240	2.308	1.250	2.294	0.929	0.000	0.000	0.000	0.000	0.000	0.000	0.000	0.000	0.000	0.000	0.000	0.000	0.000	0.000	80	574	7649	7638	1.143	Error	Error	5265	2384	0	0	5279	2359	0	0	0	0
3	18	7	"KAP114"	"YGL241W"	13860	31010	90	838	845	247	129	132	33	100	100	0	833	835	298	230	235	49	100	98	0	0	0	0	0	0	0	0	0	0	0	0	0	0	0	0	0	0	0	1.176	1.183	1.238	1.272	1.676	1.111	0.764	0.000	0.000	0.000	0.000	0.000	0.000	0.000	0.000	0.000	0.000	0.000	0.000	0.000	0.000	52	414	1312	1321	0.234	Error	Error	709	603	0	0	716	605	0	0	0	0
3	19	7	"RNH70"	"YGR276C"	14060	31010	110	2848	3009	729	130	135	39	100	100	0	3127	3289	932	231	240	52	100	100	0	0	0	0	0	0	0	0	0	0	0	0	0	0	0	0	0	0	0	0.939	0.941	0.961	0.954	1.172	0.883	0.908	0.000	0.000	0.000	0.000	0.000	0.000	0.000	0.000	0.000	0.000	0.000	0.000	0.000	0.000	80	544	5614	5937	-0.092	Error	Error	2718	2896	0	0	2879	3058	0	0	0	0
3	20	7	"MAL12"	"YGR292W"	14240	31010	110	730	701	148	110	112	26	100	100	0	953	938	242	236	243	48	100	100	0	0	0	0	0	0	0	0	0	0	0	0	0	0	0	0	0	0	0	0.865	0.842	0.835	0.873	1.249	0.789	0.890	0.000	0.000	0.000	0.000	0.000	0.000	0.000	0.000	0.000	0.000	0.000	0.000	0.000	0.000	80	555	1337	1293	-0.210	Error	Error	620	717	0	0	591	702	0	0	0	0
3	21	7	""	"YHL012W"	14450	31010	100	311	331	90	93	94	21	100	100	0	535	531	94	238	246	58	97	95	0	0	0	0	0	0	0	0	0	0	0	0	0	0	0	0	0	0	0	0.734	0.812	0.825	0.823	1.441	0.821	0.789	0.000	0.000	0.000	0.000	0.000	0.000	0.000	0.000	0.000	0.000	0.000	0.000	0.000	0.000	80	534	515	531	-0.446	Error	Error	218	297	0	0	238	293	0	0	0	0
3	1	8	"WSC4"	"YHL028W"	10430	31190	110	1374	1569	643	81	92	75	100	100	0	1250	1349	359	194	209	111	100	100	0	0	0	0	0	0	0	0	0	0	0	0	0	0	0	0	0	0	0	1.224	1.288	1.226	1.226	1.282	1.384	0.873	0.000	0.000	0.000	0.000	0.000	0.000	0.000	0.000	0.000	0.000	0.000	0.000	0.000	0.000	80	606	2349	2643	0.292	Error	Error	1293	1056	0	0	1488	1155	0	0	0	0
3	2	8	""	"YHL044W"	10640	31190	110	170	179	40	68	73	42	100	80	0	855	877	184	187	202	95	100	100	0	0	0	0	0	0	0	0	0	0	0	0	0	0	0	0	0	0	0	0.153	0.161	0.157	0.156	1.338	0.144	0.720	0.000	0.000	0.000	0.000	0.000	0.000	0.000	0.000	0.000	0.000	0.000	0.000	0.000	0.000	80	574	770	801	-2.711	Error	Error	102	668	0	0	111	690	0	0	0	0
3	3	8	""	"YHR009C"	10830	31190	110	3691	3716	482	82	113	248	100	100	0	2149	2144	419	197	227	205	100	98	0	0	0	0	0	0	0	0	0	0	0	0	0	0	0	0	0	0	0	1.849	1.866	1.841	1.910	1.225	1.834	0.941	0.000	0.000	0.000	0.000	0.000	0.000	0.000	0.000	0.000	0.000	0.000	0.000	0.000	0.000	80	567	5561	5581	0.887	Error	Error	3609	1952	0	0	3634	1947	0	0	0	0
3	4	8	""	"YGR278W"	11030	31190	110	711	1041	1655	97	130	222	100	93	0	899	1337	3536	209	237	179	100	98	0	0	0	0	0	0	0	0	0	0	0	0	0	0	0	0	0	0	0	0.890	0.837	0.906	0.962	1.409	0.469	0.821	0.000	0.000	0.000	0.000	0.000	0.000	0.000	0.000	0.000	0.000	0.000	0.000	0.000	0.000	80	585	1304	2072	-0.168	Error	Error	614	690	0	0	944	1128	0	0	0	0
3	5	8	""	"YGR294W"	11240	31190	110	794	789	77	96	121	68	100	100	0	999	995	121	209	232	86	100	100	0	0	0	0	0	0	0	0	0	0	0	0	0	0	0	0	0	0	0	0.884	0.882	0.872	0.887	1.180	0.849	0.912	0.000	0.000	0.000	0.000	0.000	0.000	0.000	0.000	0.000	0.000	0.000	0.000	0.000	0.000	80	592	1488	1479	-0.179	Error	Error	698	790	0	0	693	786	0	0	0	0
3	6	8	"YLF2"	"YHL014C"	11460	31200	120	2473	2556	1004	112	137	95	100	99	0	1514	1508	616	216	248	119	95	93	0	0	0	0	0	0	0	0	0	0	0	0	0	0	0	0	0	0	0	1.819	1.892	1.973	2.047	1.531	1.927	0.906	0.000	0.000	0.000	0.000	0.000	0.000	0.000	0.000	0.000	0.000	0.000	0.000	0.000	0.000	120	642	3659	3736	0.863	Error	Error	2361	1298	0	0	2444	1292	0	0	0	0
3	7	8	"ECM29"	"YHL030W"	11630	31190	110	3227	3151	499	111	135	142	100	100	0	3186	3099	649	222	253	205	100	100	0	0	0	0	0	0	0	0	0	0	0	0	0	0	0	0	0	0	0	1.051	1.057	1.043	1.071	1.169	1.024	0.952	0.000	0.000	0.000	0.000	0.000	0.000	0.000	0.000	0.000	0.000	0.000	0.000	0.000	0.000	80	521	6080	5917	0.072	Error	Error	3116	2964	0	0	3040	2877	0	0	0	0
3	8	8	""	"YHL046C"	11840	31190	110	1236	1188	343	108	135	126	100	100	0	1314	1263	416	224	265	205	97	88	0	0	0	0	0	0	0	0	0	0	0	0	0	0	0	0	0	0	0	1.035	1.039	1.024	1.107	1.389	0.994	0.907	0.000	0.000	0.000	0.000	0.000	0.000	0.000	0.000	0.000	0.000	0.000	0.000	0.000	0.000	80	590	2218	2119	0.049	Error	Error	1128	1090	0	0	1080	1039	0	0	0	0
3	9	8	""	"YHR011W"	12060	31200	120	857	886	200	143	166	106	100	99	0	1102	1118	256	270	306	159	99	96	0	0	0	0	0	0	0	0	0	0	0	0	0	0	0	0	0	0	0	0.858	0.876	0.895	0.887	1.239	0.867	0.902	0.000	0.000	0.000	0.000	0.000	0.000	0.000	0.000	0.000	0.000	0.000	0.000	0.000	0.000	120	658	1546	1591	-0.221	Error	Error	714	832	0	0	743	848	0	0	0	0
3	10	8	""	"YGR280C"	12250	31200	110	2016	2046	319	160	177	96	100	100	0	976	1001	167	333	377	166	100	98	0	0	0	0	0	0	0	0	0	0	0	0	0	0	0	0	0	0	0	2.886	2.823	2.884	2.875	1.259	2.881	0.814	0.000	0.000	0.000	0.000	0.000	0.000	0.000	0.000	0.000	0.000	0.000	0.000	0.000	0.000	80	562	2499	2554	1.529	Error	Error	1856	643	0	0	1886	668	0	0	0	0
3	11	8	"YRF1-3"	"YGR296W"	12460	31200	70	802	801	102	141	149	48	100	100	0	987	995	204	296	314	90	100	100	0	0	0	0	0	0	0	0	0	0	0	0	0	0	0	0	0	0	0	0.957	0.944	0.963	0.976	1.353	0.862	0.777	0.000	0.000	0.000	0.000	0.000	0.000	0.000	0.000	0.000	0.000	0.000	0.000	0.000	0.000	32	236	1352	1359	-0.064	Error	Error	661	691	0	0	660	699	0	0	0	0
3	12	8	"DUR3"	"YHL016C"	12650	31200	110	507	549	157	126	133	37	100	100	0	649	692	188	270	277	73	100	97	0	0	0	0	0	0	0	0	0	0	0	0	0	0	0	0	0	0	0	1.005	1.002	1.000	1.034	1.395	0.964	0.851	0.000	0.000	0.000	0.000	0.000	0.000	0.000	0.000	0.000	0.000	0.000	0.000	0.000	0.000	80	568	760	845	0.008	Error	Error	381	379	0	0	423	422	0	0	0	0
3	13	8	"GUT1"	"YHL032C"	12840	31200	110	749	816	236	113	133	111	100	100	0	770	786	150	241	272	150	100	98	0	0	0	0	0	0	0	0	0	0	0	0	0	0	0	0	0	0	0	1.202	1.290	1.308	1.273	1.270	1.315	0.850	0.000	0.000	0.000	0.000	0.000	0.000	0.000	0.000	0.000	0.000	0.000	0.000	0.000	0.000	80	566	1165	1248	0.266	Error	Error	636	529	0	0	703	545	0	0	0	0
3	14	8	"COS8"	"YHL048W"	13050	31200	110	2408	2485	474	115	132	95	100	100	0	11161	11483	2610	252	285	135	100	100	0	0	0	0	0	0	0	0	0	0	0	0	0	0	0	0	0	0	0	0.210	0.211	0.211	0.212	1.121	0.199	0.923	0.000	0.000	0.000	0.000	0.000	0.000	0.000	0.000	0.000	0.000	0.000	0.000	0.000	0.000	80	576	13202	13601	-2.250	Error	Error	2293	10909	0	0	2370	11231	0	0	0	0
3	15	8	"ARD1"	"YHR013C"	13250	31200	110	1916	1923	313	118	125	48	100	100	0	1578	1593	289	242	263	89	100	100	0	0	0	0	0	0	0	0	0	0	0	0	0	0	0	0	0	0	0	1.346	1.336	1.355	1.347	1.205	1.327	0.926	0.000	0.000	0.000	0.000	0.000	0.000	0.000	0.000	0.000	0.000	0.000	0.000	0.000	0.000	80	576	3134	3156	0.428	Error	Error	1798	1336	0	0	1805	1351	0	0	0	0
3	16	8	"BGL2"	"YGR282C"	13450	31200	110	18035	16642	5032	123	195	639	100	100	0	33454	29800	8505	266	551	2435	100	100	0	0	0	0	0	0	0	0	0	0	0	0	0	0	0	0	0	0	0	0.540	0.559	0.555	0.557	1.205	0.560	0.940	0.000	0.000	0.000	0.000	0.000	0.000	0.000	0.000	0.000	0.000	0.000	0.000	0.000	0.000	80	556	51100	46053	-0.890	Error	Error	17912	33188	0	0	16519	29534	0	0	0	0
3	17	8	""	"YHL002W"	13640	31200	110	1779	1909	353	124	196	637	100	97	0	1988	2145	507	266	540	2396	16	0	0	0	0	0	0	0	0	0	0	0	0	0	0	0	0	0	0	0	0	0.961	0.950	0.972	0.964	1.173	0.928	0.908	0.000	0.000	0.000	0.000	0.000	0.000	0.000	0.000	0.000	0.000	0.000	0.000	0.000	0.000	80	575	3377	3664	-0.057	Error	Error	1655	1722	0	0	1785	1879	0	0	0	0
3	18	8	""	"YHL018W"	13850	31200	110	378	368	91	124	130	37	96	93	0	574	539	154	235	242	51	90	87	0	0	0	0	0	0	0	0	0	0	0	0	0	0	0	0	0	0	0	0.749	0.803	0.796	0.795	1.345	0.739	0.815	0.000	0.000	0.000	0.000	0.000	0.000	0.000	0.000	0.000	0.000	0.000	0.000	0.000	0.000	80	585	593	548	-0.416	Error	Error	254	339	0	0	244	304	0	0	0	0
3	19	8	"SBP1"	"YHL034C"	14050	31200	110	7008	6919	1062	129	140	82	100	100	0	4318	4335	912	232	249	143	100	100	0	0	0	0	0	0	0	0	0	0	0	0	0	0	0	0	0	0	0	1.684	1.655	1.669	1.683	1.171	1.609	0.935	0.000	0.000	0.000	0.000	0.000	0.000	0.000	0.000	0.000	0.000	0.000	0.000	0.000	0.000	80	566	10965	10893	0.752	Error	Error	6879	4086	0	0	6790	4103	0	0	0	0
3	20	8	""	"YHL050C"	14250	31210	100	5975	5882	1033	117	127	84	100	100	0	8307	8003	1890	243	267	153	100	100	0	0	0	0	0	0	0	0	0	0	0	0	0	0	0	0	0	0	0	0.726	0.743	0.725	0.759	1.266	0.713	0.924	0.000	0.000	0.000	0.000	0.000	0.000	0.000	0.000	0.000	0.000	0.000	0.000	0.000	0.000	80	506	13922	13525	-0.461	Error	Error	5858	8064	0	0	5765	7760	0	0	0	0
3	21	8	"MIP6"	"YHR015W"	14450	31210	100	315	318	60	108	113	31	100	100	0	649	655	123	287	299	84	98	95	0	0	0	0	0	0	0	0	0	0	0	0	0	0	0	0	0	0	0	0.572	0.571	0.573	0.585	1.374	0.498	0.732	0.000	0.000	0.000	0.000	0.000	0.000	0.000	0.000	0.000	0.000	0.000	0.000	0.000	0.000	80	519	569	578	-0.806	Error	Error	207	362	0	0	210	368	0	0	0	0
3	1	9	""	"YIL086C"	10440	31400	90	299	332	124	91	96	29	98	96	0	430	484	234	200	206	46	94	94	0	0	0	0	0	0	0	0	0	0	0	0	0	0	0	0	0	0	0	0.904	0.849	0.915	0.878	1.733	0.579	0.616	0.000	0.000	0.000	0.000	0.000	0.000	0.000	0.000	0.000	0.000	0.000	0.000	0.000	0.000	52	420	438	525	-0.145	Error	Error	208	230	0	0	241	284	0	0	0	0
3	2	9	""	"YIL102C"	10640	31400	110	515	491	144	74	77	21	100	100	0	517	489	143	183	189	39	92	91	0	0	0	0	0	0	0	0	0	0	0	0	0	0	0	0	0	0	0	1.320	1.363	1.338	1.380	1.371	1.256	0.873	0.000	0.000	0.000	0.000	0.000	0.000	0.000	0.000	0.000	0.000	0.000	0.000	0.000	0.000	80	584	775	723	0.401	Error	Error	441	334	0	0	417	306	0	0	0	0
3	3	9	"RHO3"	"YIL118W"	10840	31400	110	4778	4920	1541	82	107	144	100	100	0	4815	4930	1771	195	229	206	100	100	0	0	0	0	0	0	0	0	0	0	0	0	0	0	0	0	0	0	0	1.016	1.022	1.039	1.049	1.174	0.970	0.921	0.000	0.000	0.000	0.000	0.000	0.000	0.000	0.000	0.000	0.000	0.000	0.000	0.000	0.000	80	567	9316	9573	0.024	Error	Error	4696	4620	0	0	4838	4735	0	0	0	0
3	4	9	"FLX1"	"YIL134W"	11040	31400	110	1235	1281	253	97	138	125	100	100	0	1023	1070	230	220	263	207	100	98	0	0	0	0	0	0	0	0	0	0	0	0	0	0	0	0	0	0	0	1.417	1.393	1.403	1.414	1.192	1.364	0.911	0.000	0.000	0.000	0.000	0.000	0.000	0.000	0.000	0.000	0.000	0.000	0.000	0.000	0.000	80	567	1941	2034	0.503	Error	Error	1138	803	0	0	1184	850	0	0	0	0
3	5	9	"DNA43"	"YIL150C"	11240	31400	110	526	586	158	96	127	101	100	100	0	539	577	157	212	239	132	96	76	0	0	0	0	0	0	0	0	0	0	0	0	0	0	0	0	0	0	0	1.315	1.342	1.383	1.406	1.434	1.134	0.745	0.000	0.000	0.000	0.000	0.000	0.000	0.000	0.000	0.000	0.000	0.000	0.000	0.000	0.000	80	585	757	855	0.395	Error	Error	430	327	0	0	490	365	0	0	0	0
3	6	9	""	"YIL166C"	11450	31410	110	1466	1447	266	98	107	49	100	100	0	924	902	178	203	213	67	100	98	0	0	0	0	0	0	0	0	0	0	0	0	0	0	0	0	0	0	0	1.897	1.930	1.981	1.984	1.295	1.899	0.919	0.000	0.000	0.000	0.000	0.000	0.000	0.000	0.000	0.000	0.000	0.000	0.000	0.000	0.000	80	537	2089	2048	0.924	Error	Error	1368	721	0	0	1349	699	0	0	0	0
3	7	9	""	"YIL088C"	11640	31400	110	4296	4534	805	116	153	158	100	100	0	3720	4096	1138	225	274	229	100	100	0	0	0	0	0	0	0	0	0	0	0	0	0	0	0	0	0	0	0	1.196	1.141	1.194	1.164	1.183	1.093	0.902	0.000	0.000	0.000	0.000	0.000	0.000	0.000	0.000	0.000	0.000	0.000	0.000	0.000	0.000	80	567	7675	8289	0.258	Error	Error	4180	3495	0	0	4418	3871	0	0	0	0
3	8	9	""	"YIL104C"	11840	31410	110	16322	16246	2714	156	348	1147	100	100	0	6203	6197	1555	260	407	839	100	100	0	0	0	0	0	0	0	0	0	0	0	0	0	0	0	0	0	0	0	2.720	2.710	2.698	2.782	1.220	2.600	0.929	0.000	0.000	0.000	0.000	0.000	0.000	0.000	0.000	0.000	0.000	0.000	0.000	0.000	0.000	80	574	22109	22027	1.444	Error	Error	16166	5943	0	0	16090	5937	0	0	0	0
3	9	9	""	"YIL120W"	12040	31410	100	553	565	82	182	335	1048	0	0	0	623	650	113	295	417	789	0	0	0	0	0	0	0	0	0	0	0	0	0	0	0	0	0	0	0	0	0	1.131	1.079	1.112	1.105	1.257	1.008	0.686	0.000	0.000	0.000	0.000	0.000	0.000	0.000	0.000	0.000	0.000	0.000	0.000	0.000	0.000	80	505	699	738	0.178	Error	Error	371	328	0	0	383	355	0	0	0	0
3	10	9	"OM45"	"YIL136W"	12250	31400	110	1350	1360	182	149	159	59	100	100	0	14308	15235	2930	324	441	764	100	100	0	0	0	0	0	0	0	0	0	0	0	0	0	0	0	0	0	0	0	0.086	0.081	0.084	0.082	1.150	0.078	0.921	0.000	0.000	0.000	0.000	0.000	0.000	0.000	0.000	0.000	0.000	0.000	0.000	0.000	0.000	80	586	15185	16122	-3.541	Error	Error	1201	13984	0	0	1211	14911	0	0	0	0
3	11	9	""	"YIL152W"	12450	31400	110	2179	1936	528	143	156	57	100	100	0	1778	1679	424	310	418	761	88	41	0	0	0	0	0	0	0	0	0	0	0	0	0	0	0	0	0	0	0	1.387	1.310	1.326	1.323	1.303	1.296	0.868	0.000	0.000	0.000	0.000	0.000	0.000	0.000	0.000	0.000	0.000	0.000	0.000	0.000	0.000	80	586	3504	3162	0.472	Error	Error	2036	1468	0	0	1793	1369	0	0	0	0
3	12	9	"SDL1"	"YIL168W"	12650	31400	110	327	323	69	146	155	48	93	87	0	2119	2083	396	293	324	142	100	100	0	0	0	0	0	0	0	0	0	0	0	0	0	0	0	0	0	0	0	0.099	0.099	0.107	0.095	1.543	0.102	0.687	0.000	0.000	0.000	0.000	0.000	0.000	0.000	0.000	0.000	0.000	0.000	0.000	0.000	0.000	80	577	2007	1967	-3.335	Error	Error	181	1826	0	0	177	1790	0	0	0	0
3	13	9	""	"YIL090W"	12850	31400	110	2788	2623	588	130	142	58	100	100	0	1463	1429	288	263	282	107	100	100	0	0	0	0	0	0	0	0	0	0	0	0	0	0	0	0	0	0	0	2.215	2.138	2.180	2.144	1.186	2.128	0.932	0.000	0.000	0.000	0.000	0.000	0.000	0.000	0.000	0.000	0.000	0.000	0.000	0.000	0.000	80	568	3858	3659	1.147	Error	Error	2658	1200	0	0	2493	1166	0	0	0	0
3	14	9	"MOB1"	"YIL106W"	13050	31400	110	1054	1084	258	125	135	80	100	100	0	1316	1371	321	240	260	147	100	100	0	0	0	0	0	0	0	0	0	0	0	0	0	0	0	0	0	0	0	0.863	0.848	0.838	0.853	1.213	0.838	0.896	0.000	0.000	0.000	0.000	0.000	0.000	0.000	0.000	0.000	0.000	0.000	0.000	0.000	0.000	80	568	2005	2090	-0.212	Error	Error	929	1076	0	0	959	1131	0	0	0	0
3	15	9	""	"YIL122W"	13250	31410	100	795	779	253	94	109	69	98	96	0	897	871	302	212	237	138	90	87	0	0	0	0	0	0	0	0	0	0	0	0	0	0	0	0	0	0	0	1.023	1.039	1.002	1.049	1.372	0.953	0.890	0.000	0.000	0.000	0.000	0.000	0.000	0.000	0.000	0.000	0.000	0.000	0.000	0.000	0.000	80	514	1386	1344	0.033	Error	Error	701	685	0	0	685	659	0	0	0	0
3	16	9	"TPM2"	"YIL138C"	13450	31410	110	4341	4260	762	97	116	127	100	100	0	5250	5151	1185	229	275	342	100	100	0	0	0	0	0	0	0	0	0	0	0	0	0	0	0	0	0	0	0	0.845	0.846	0.824	0.860	1.196	0.796	0.936	0.000	0.000	0.000	0.000	0.000	0.000	0.000	0.000	0.000	0.000	0.000	0.000	0.000	0.000	80	577	9265	9085	-0.243	Error	Error	4244	5021	0	0	4163	4922	0	0	0	0
3	17	9	"IMP2'"	"YIL154C"	13650	31410	110	1023	1018	251	127	139	108	100	100	0	911	970	243	259	294	299	96	67	0	0	0	0	0	0	0	0	0	0	0	0	0	0	0	0	0	0	0	1.374	1.253	1.252	1.278	1.272	1.215	0.897	0.000	0.000	0.000	0.000	0.000	0.000	0.000	0.000	0.000	0.000	0.000	0.000	0.000	0.000	80	567	1548	1602	0.459	Error	Error	896	652	0	0	891	711	0	0	0	0
3	18	9	"HXT12"	"YIL170W"	13840	31410	100	2562	2583	658	126	136	51	100	100	0	1883	1951	722	238	251	82	100	100	0	0	0	0	0	0	0	0	0	0	0	0	0	0	0	0	0	0	0	1.481	1.434	1.448	1.535	1.330	1.303	0.892	0.000	0.000	0.000	0.000	0.000	0.000	0.000	0.000	0.000	0.000	0.000	0.000	0.000	0.000	80	513	4081	4170	0.566	Error	Error	2436	1645	0	0	2457	1713	0	0	0	0
3	19	9	""	"YIL092W"	14050	31410	100	856	858	174	106	118	56	100	100	0	707	697	157	216	230	88	100	97	0	0	0	0	0	0	0	0	0	0	0	0	0	0	0	0	0	0	0	1.527	1.563	1.565	1.622	1.329	1.473	0.861	0.000	0.000	0.000	0.000	0.000	0.000	0.000	0.000	0.000	0.000	0.000	0.000	0.000	0.000	80	521	1241	1233	0.611	Error	Error	750	491	0	0	752	481	0	0	0	0
3	20	9	""	"YIL108W"	14250	31410	110	1118	1142	220	94	106	62	100	100	0	1477	1475	303	216	242	126	100	100	0	0	0	0	0	0	0	0	0	0	0	0	0	0	0	0	0	0	0	0.812	0.832	0.817	0.840	1.203	0.807	0.913	0.000	0.000	0.000	0.000	0.000	0.000	0.000	0.000	0.000	0.000	0.000	0.000	0.000	0.000	80	576	2285	2307	-0.300	Error	Error	1024	1261	0	0	1048	1259	0	0	0	0
3	21	9	"AYR1"	"YIL124W"	14460	31410	110	2656	2632	540	105	117	51	100	100	0	8237	8249	1924	260	301	143	100	100	0	0	0	0	0	0	0	0	0	0	0	0	0	0	0	0	0	0	0	0.320	0.316	0.316	0.318	1.183	0.306	0.927	0.000	0.000	0.000	0.000	0.000	0.000	0.000	0.000	0.000	0.000	0.000	0.000	0.000	0.000	80	598	10528	10516	-1.645	Error	Error	2551	7977	0	0	2527	7989	0	0	0	0
3	1	10	"SRO4"	"YIL140W"	10450	31600	110	1387	1456	319	80	84	28	100	100	0	1343	1352	338	187	192	41	100	100	0	0	0	0	0	0	0	0	0	0	0	0	0	0	0	0	0	0	0	1.131	1.181	1.155	1.206	1.242	1.100	0.902	0.000	0.000	0.000	0.000	0.000	0.000	0.000	0.000	0.000	0.000	0.000	0.000	0.000	0.000	80	599	2463	2541	0.177	Error	Error	1307	1156	0	0	1376	1165	0	0	0	0
3	2	10	"UBP7"	"YIL156W"	10650	31600	100	5771	5707	1576	86	91	27	100	100	0	4530	4580	1460	196	204	42	100	100	0	0	0	0	0	0	0	0	0	0	0	0	0	0	0	0	0	0	0	1.312	1.282	1.273	1.319	1.232	1.220	0.929	0.000	0.000	0.000	0.000	0.000	0.000	0.000	0.000	0.000	0.000	0.000	0.000	0.000	0.000	80	507	10019	10005	0.391	Error	Error	5685	4334	0	0	5621	4384	0	0	0	0
3	3	10	""	"YIL172C"	10850	31590	110	1422	1424	334	91	104	83	100	100	0	1076	1080	233	208	227	133	100	100	0	0	0	0	0	0	0	0	0	0	0	0	0	0	0	0	0	0	0	1.533	1.529	1.547	1.541	1.237	1.495	0.899	0.000	0.000	0.000	0.000	0.000	0.000	0.000	0.000	0.000	0.000	0.000	0.000	0.000	0.000	80	566	2199	2205	0.617	Error	Error	1331	868	0	0	1333	872	0	0	0	0
3	4	10	"BNA1"	"YJR025C"	11050	31590	110	2099	1906	613	100	115	80	100	100	0	10355	9446	4012	225	275	215	100	100	0	0	0	0	0	0	0	0	0	0	0	0	0	0	0	0	0	0	0	0.197	0.196	0.196	0.214	1.485	0.177	0.927	0.000	0.000	0.000	0.000	0.000	0.000	0.000	0.000	0.000	0.000	0.000	0.000	0.000	0.000	80	556	12129	11027	-2.341	Error	Error	1999	10130	0	0	1806	9221	0	0	0	0
3	5	10	""	"YJR041C"	11240	31600	100	1372	1386	662	101	111	59	98	98	0	1649	1540	767	218	266	218	88	83	0	0	0	0	0	0	0	0	0	0	0	0	0	0	0	0	0	0	0	0.888	0.972	0.974	1.058	1.761	0.929	0.900	0.000	0.000	0.000	0.000	0.000	0.000	0.000	0.000	0.000	0.000	0.000	0.000	0.000	0.000	80	497	2702	2607	-0.171	Error	Error	1271	1431	0	0	1285	1322	0	0	0	0
3	6	10	"CDC8"	"YJR057W"	11450	31600	120	2992	3013	1184	103	119	62	99	98	0	1913	1839	708	210	222	58	95	95	0	0	0	0	0	0	0	0	0	0	0	0	0	0	0	0	0	0	0	1.696	1.786	1.780	1.906	1.625	1.750	0.928	0.000	0.000	0.000	0.000	0.000	0.000	0.000	0.000	0.000	0.000	0.000	0.000	0.000	0.000	120	646	4592	4539	0.762	Error	Error	2889	1703	0	0	2910	1629	0	0	0	0
3	7	10	"OPI3"	"YJR073C"	11650	31600	100	2092	2057	391	139	161	88	100	100	0	9875	9669	2478	253	282	118	100	100	0	0	0	0	0	0	0	0	0	0	0	0	0	0	0	0	0	0	0	0.203	0.204	0.201	0.208	1.205	0.183	0.908	0.000	0.000	0.000	0.000	0.000	0.000	0.000	0.000	0.000	0.000	0.000	0.000	0.000	0.000	80	495	11575	11334	-2.301	Error	Error	1953	9622	0	0	1918	9416	0	0	0	0
3	8	10	"GRR1"	"YJR090C"	11850	31600	100	2657	2468	834	145	160	117	100	98	0	2134	1990	697	261	283	108	96	95	0	0	0	0	0	0	0	0	0	0	0	0	0	0	0	0	0	0	0	1.341	1.344	1.337	1.375	1.454	1.319	0.913	0.000	0.000	0.000	0.000	0.000	0.000	0.000	0.000	0.000	0.000	0.000	0.000	0.000	0.000	80	496	4385	4052	0.423	Error	Error	2512	1873	0	0	2323	1729	0	0	0	0
3	9	10	""	"YJR105W"	12040	31600	110	9754	9001	2479	151	156	45	100	100	0	8811	8040	2356	250	259	72	100	100	0	0	0	0	0	0	0	0	0	0	0	0	0	0	0	0	0	0	0	1.122	1.136	1.132	1.171	1.409	1.104	0.928	0.000	0.000	0.000	0.000	0.000	0.000	0.000	0.000	0.000	0.000	0.000	0.000	0.000	0.000	80	574	18164	16640	0.166	Error	Error	9603	8561	0	0	8850	7790	0	0	0	0
3	10	10	""	"YJR027W"	12260	31610	110	1902	1800	603	137	144	48	100	100	0	17515	15778	7163	259	274	111	100	100	0	0	0	0	0	0	0	0	0	0	0	0	0	0	0	0	0	0	0	0.102	0.107	0.103	0.121	1.679	0.095	0.918	0.000	0.000	0.000	0.000	0.000	0.000	0.000	0.000	0.000	0.000	0.000	0.000	0.000	0.000	80	583	19021	17182	-3.289	Error	Error	1765	17256	0	0	1663	15519	0	0	0	0
3	11	10	"POL32"	"YJR043C"	12450	31600	110	1270	1227	298	123	130	68	100	100	0	1269	1227	292	237	246	64	98	98	0	0	0	0	0	0	0	0	0	0	0	0	0	0	0	0	0	0	0	1.111	1.115	1.091	1.112	1.293	1.064	0.903	0.000	0.000	0.000	0.000	0.000	0.000	0.000	0.000	0.000	0.000	0.000	0.000	0.000	0.000	80	567	2179	2094	0.152	Error	Error	1147	1032	0	0	1104	990	0	0	0	0
3	12	10	"PTK2"	"YJR059W"	12660	31610	110	3565	3195	1313	132	140	69	100	100	0	3795	3361	1413	240	252	69	100	100	0	0	0	0	0	0	0	0	0	0	0	0	0	0	0	0	0	0	0	0.966	0.981	1.000	1.041	1.566	0.967	0.922	0.000	0.000	0.000	0.000	0.000	0.000	0.000	0.000	0.000	0.000	0.000	0.000	0.000	0.000	80	566	6988	6184	-0.050	Error	Error	3433	3555	0	0	3063	3121	0	0	0	0
3	13	10	"HOC1"	"YJR075W"	12850	31600	110	5143	4564	1866	149	155	49	98	97	0	3843	3426	1415	266	278	77	98	97	0	0	0	0	0	0	0	0	0	0	0	0	0	0	0	0	0	0	0	1.396	1.397	1.364	1.422	1.442	1.328	0.902	0.000	0.000	0.000	0.000	0.000	0.000	0.000	0.000	0.000	0.000	0.000	0.000	0.000	0.000	80	574	8571	7575	0.481	Error	Error	4994	3577	0	0	4415	3160	0	0	0	0
3	14	10	"BUD4"	"YJR092W"	13060	31600	110	532	544	156	130	135	58	100	96	0	641	641	168	244	258	101	95	93	0	0	0	0	0	0	0	0	0	0	0	0	0	0	0	0	0	0	0	1.013	1.043	1.049	1.049	1.465	1.015	0.837	0.000	0.000	0.000	0.000	0.000	0.000	0.000	0.000	0.000	0.000	0.000	0.000	0.000	0.000	80	585	799	811	0.018	Error	Error	402	397	0	0	414	397	0	0	0	0
3	15	10	""	"YJR107W"	13260	31610	100	1181	1144	271	101	112	71	100	100	0	1629	1582	410	220	229	82	100	98	0	0	0	0	0	0	0	0	0	0	0	0	0	0	0	0	0	0	0	0.767	0.766	0.755	0.786	1.354	0.744	0.928	0.000	0.000	0.000	0.000	0.000	0.000	0.000	0.000	0.000	0.000	0.000	0.000	0.000	0.000	80	514	2489	2405	-0.384	Error	Error	1080	1409	0	0	1043	1362	0	0	0	0
3	16	10	""	"YJR029W"	13470	31610	110	3391	3023	1141	116	127	124	100	100	0	23993	21639	10091	247	269	253	100	100	0	0	0	0	0	0	0	0	0	0	0	0	0	0	0	0	0	0	0	0.138	0.136	0.140	0.154	1.607	0.127	0.921	0.000	0.000	0.000	0.000	0.000	0.000	0.000	0.000	0.000	0.000	0.000	0.000	0.000	0.000	80	556	27021	24299	-2.858	Error	Error	3275	23746	0	0	2907	21392	0	0	0	0
3	17	10	"SSC1"	"YJR045C"	13650	31610	100	5666	5379	1742	132	133	28	100	100	0	3545	3443	1170	255	261	55	98	98	0	0	0	0	0	0	0	0	0	0	0	0	0	0	0	0	0	0	0	1.682	1.646	1.633	1.669	1.219	1.618	0.911	0.000	0.000	0.000	0.000	0.000	0.000	0.000	0.000	0.000	0.000	0.000	0.000	0.000	0.000	80	486	8824	8435	0.750	Error	Error	5534	3290	0	0	5247	3188	0	0	0	0
3	18	10	""	"YJR061W"	13850	31610	100	691	668	195	131	135	38	98	97	0	1009	992	374	231	236	56	95	93	0	0	0	0	0	0	0	0	0	0	0	0	0	0	0	0	0	0	0	0.720	0.706	0.705	0.730	1.503	0.625	0.853	0.000	0.000	0.000	0.000	0.000	0.000	0.000	0.000	0.000	0.000	0.000	0.000	0.000	0.000	80	521	1338	1298	-0.474	Error	Error	560	778	0	0	537	761	0	0	0	0
3	19	10	"MIR1"	"YJR077C"	14060	31610	100	3943	3785	1094	113	116	33	100	100	0	4725	4549	1462	220	226	55	100	100	0	0	0	0	0	0	0	0	0	0	0	0	0	0	0	0	0	0	0	0.850	0.848	0.869	0.861	1.265	0.826	0.907	0.000	0.000	0.000	0.000	0.000	0.000	0.000	0.000	0.000	0.000	0.000	0.000	0.000	0.000	80	506	8335	8001	-0.234	Error	Error	3830	4505	0	0	3672	4329	0	0	0	0
3	20	10	"IME1"	"YJR094C"	14250	31610	100	1123	1151	347	90	92	27	100	100	0	724	729	185	193	201	43	98	98	0	0	0	0	0	0	0	0	0	0	0	0	0	0	0	0	0	0	0	1.945	1.979	2.043	1.948	1.475	2.097	0.843	0.000	0.000	0.000	0.000	0.000	0.000	0.000	0.000	0.000	0.000	0.000	0.000	0.000	0.000	80	504	1564	1597	0.960	Error	Error	1033	531	0	0	1061	536	0	0	0	0
3	21	10	"CPA2"	"YJR109C"	14460	31610	110	1956	1849	626	77	81	23	100	100	0	1600	1510	447	186	191	43	100	100	0	0	0	0	0	0	0	0	0	0	0	0	0	0	0	0	0	0	0	1.329	1.338	1.317	1.321	1.324	1.341	0.902	0.000	0.000	0.000	0.000	0.000	0.000	0.000	0.000	0.000	0.000	0.000	0.000	0.000	0.000	80	606	3293	3096	0.410	Error	Error	1879	1414	0	0	1772	1324	0	0	0	0
3	1	11	"GEA1"	"YJR031C"	10450	31800	100	1416	1384	399	73	77	24	100	100	0	1512	1480	389	180	186	44	100	100	0	0	0	0	0	0	0	0	0	0	0	0	0	0	0	0	0	0	0	1.008	1.008	1.004	1.006	1.239	0.992	0.917	0.000	0.000	0.000	0.000	0.000	0.000	0.000	0.000	0.000	0.000	0.000	0.000	0.000	0.000	80	511	2675	2611	0.012	Error	Error	1343	1332	0	0	1311	1300	0	0	0	0
3	2	11	"ANB1"	"YJR047C"	10640	31800	100	4784	5420	2915	86	105	73	100	100	0	1632	1769	830	199	226	111	98	96	0	0	0	0	0	0	0	0	0	0	0	0	0	0	0	0	0	0	0	3.278	3.397	3.451	3.503	1.618	3.512	0.901	0.000	0.000	0.000	0.000	0.000	0.000	0.000	0.000	0.000	0.000	0.000	0.000	0.000	0.000	80	505	6131	6904	1.713	Error	Error	4698	1433	0	0	5334	1570	0	0	0	0
3	3	11	"RPA12"	"YJR063W"	10850	31800	100	2737	3212	1676	82	94	60	100	100	0	1104	1206	488	200	217	91	100	98	0	0	0	0	0	0	0	0	0	0	0	0	0	0	0	0	0	0	0	2.937	3.111	3.144	3.029	1.520	3.379	0.857	0.000	0.000	0.000	0.000	0.000	0.000	0.000	0.000	0.000	0.000	0.000	0.000	0.000	0.000	80	485	3559	4136	1.554	Error	Error	2655	904	0	0	3130	1006	0	0	0	0
3	4	11	""	"YJR079W"	11050	31800	110	2834	2621	985	102	106	31	100	100	0	4041	3618	1527	208	216	48	100	100	0	0	0	0	0	0	0	0	0	0	0	0	0	0	0	0	0	0	0	0.713	0.739	0.756	0.781	1.376	0.706	0.924	0.000	0.000	0.000	0.000	0.000	0.000	0.000	0.000	0.000	0.000	0.000	0.000	0.000	0.000	80	576	6565	5929	-0.489	Error	Error	2732	3833	0	0	2519	3410	0	0	0	0
3	5	11	"SFC1"	"YJR095W"	11250	31800	100	2635	2468	943	104	112	34	100	100	0	1211	1211	674	207	216	52	97	97	0	0	0	0	0	0	0	0	0	0	0	0	0	0	0	0	0	0	0	2.521	2.355	2.579	2.393	1.521	2.446	0.613	0.000	0.000	0.000	0.000	0.000	0.000	0.000	0.000	0.000	0.000	0.000	0.000	0.000	0.000	80	507	3535	3368	1.334	Error	Error	2531	1004	0	0	2364	1004	0	0	0	0
3	6	11	""	"YJR111C"	11450	31810	100	1282	1261	317	97	103	38	100	100	0	1482	1448	423	207	212	58	98	98	0	0	0	0	0	0	0	0	0	0	0	0	0	0	0	0	0	0	0	0.929	0.938	0.910	0.958	1.339	0.892	0.904	0.000	0.000	0.000	0.000	0.000	0.000	0.000	0.000	0.000	0.000	0.000	0.000	0.000	0.000	80	498	2460	2405	-0.106	Error	Error	1185	1275	0	0	1164	1241	0	0	0	0
3	7	11	""	"YKR020W"	11650	31800	110	983	959	220	127	141	57	100	100	0	1118	1127	212	230	251	87	100	100	0	0	0	0	0	0	0	0	0	0	0	0	0	0	0	0	0	0	0	0.964	0.928	0.923	0.924	1.255	0.890	0.889	0.000	0.000	0.000	0.000	0.000	0.000	0.000	0.000	0.000	0.000	0.000	0.000	0.000	0.000	80	568	1744	1729	-0.053	Error	Error	856	888	0	0	832	897	0	0	0	0
3	8	11	"CAF4"	"YKR036C"	11850	31810	100	524	539	100	139	151	68	100	100	0	792	780	139	242	261	108	100	100	0	0	0	0	0	0	0	0	0	0	0	0	0	0	0	0	0	0	0	0.700	0.743	0.735	0.748	1.266	0.682	0.802	0.000	0.000	0.000	0.000	0.000	0.000	0.000	0.000	0.000	0.000	0.000	0.000	0.000	0.000	80	513	935	938	-0.515	Error	Error	385	550	0	0	400	538	0	0	0	0
3	9	11	"MRS4"	"YKR052C"	12060	31810	110	838	838	264	145	159	102	100	96	0	1565	1486	562	249	257	75	96	96	0	0	0	0	0	0	0	0	0	0	0	0	0	0	0	0	0	0	0	0.527	0.560	0.573	0.630	1.685	0.526	0.884	0.000	0.000	0.000	0.000	0.000	0.000	0.000	0.000	0.000	0.000	0.000	0.000	0.000	0.000	80	594	2009	1930	-0.925	Error	Error	693	1316	0	0	693	1237	0	0	0	0
3	10	11	"BET3"	"YKR068C"	12270	31810	110	3763	3417	1556	139	156	112	100	100	0	4560	4277	1863	259	269	64	98	98	0	0	0	0	0	0	0	0	0	0	0	0	0	0	0	0	0	0	0	0.843	0.816	0.840	0.861	1.542	0.814	0.934	0.000	0.000	0.000	0.000	0.000	0.000	0.000	0.000	0.000	0.000	0.000	0.000	0.000	0.000	80	555	7925	7296	-0.247	Error	Error	3624	4301	0	0	3278	4018	0	0	0	0
3	11	11	"HBS1"	"YKR084C"	12450	31800	110	998	1012	563	129	137	40	93	93	0	950	1018	563	249	258	66	86	83	0	0	0	0	0	0	0	0	0	0	0	0	0	0	0	0	0	0	0	1.240	1.148	1.086	1.088	2.134	1.076	0.889	0.000	0.000	0.000	0.000	0.000	0.000	0.000	0.000	0.000	0.000	0.000	0.000	0.000	0.000	80	555	1570	1652	0.310	Error	Error	869	701	0	0	883	769	0	0	0	0
3	12	11	""	"YKR100C"	12650	31800	110	913	958	500	135	142	41	95	92	0	1310	1439	811	242	252	60	91	88	0	0	0	0	0	0	0	0	0	0	0	0	0	0	0	0	0	0	0	0.728	0.688	0.670	0.673	1.639	0.631	0.908	0.000	0.000	0.000	0.000	0.000	0.000	0.000	0.000	0.000	0.000	0.000	0.000	0.000	0.000	80	566	1846	2020	-0.457	Error	Error	778	1068	0	0	823	1197	0	0	0	0
3	13	11	""	"YKR022C"	12850	31810	100	1184	1142	237	170	172	40	100	100	0	2113	1993	548	288	294	65	100	100	0	0	0	0	0	0	0	0	0	0	0	0	0	0	0	0	0	0	0	0.556	0.570	0.563	0.595	1.288	0.525	0.917	0.000	0.000	0.000	0.000	0.000	0.000	0.000	0.000	0.000	0.000	0.000	0.000	0.000	0.000	80	515	2839	2677	-0.848	Error	Error	1014	1825	0	0	972	1705	0	0	0	0
3	14	11	""	"YKR038C"	13050	31810	110	2337	2258	445	149	152	33	100	100	0	2084	2010	433	288	293	65	100	100	0	0	0	0	0	0	0	0	0	0	0	0	0	0	0	0	0	0	0	1.218	1.225	1.216	1.240	1.162	1.188	0.928	0.000	0.000	0.000	0.000	0.000	0.000	0.000	0.000	0.000	0.000	0.000	0.000	0.000	0.000	80	585	3984	3831	0.285	Error	Error	2188	1796	0	0	2109	1722	0	0	0	0
3	15	11	"DYN1"	"YKR054C"	13260	31810	100	354	348	75	124	127	31	96	95	0	556	545	146	258	264	60	95	87	0	0	0	0	0	0	0	0	0	0	0	0	0	0	0	0	0	0	0	0.772	0.780	0.768	0.762	1.775	0.671	0.720	0.000	0.000	0.000	0.000	0.000	0.000	0.000	0.000	0.000	0.000	0.000	0.000	0.000	0.000	80	505	528	511	-0.374	Error	Error	230	298	0	0	224	287	0	0	0	0
3	16	11	""	"YKR070W"	13450	31810	100	2499	2387	708	129	130	26	100	100	0	2767	2632	813	261	266	56	98	98	0	0	0	0	0	0	0	0	0	0	0	0	0	0	0	0	0	0	0	0.946	0.952	0.925	0.957	1.316	0.904	0.902	0.000	0.000	0.000	0.000	0.000	0.000	0.000	0.000	0.000	0.000	0.000	0.000	0.000	0.000	80	506	4876	4629	-0.080	Error	Error	2370	2506	0	0	2258	2371	0	0	0	0
3	17	11	"PRP16"	"YKR086W"	13650	31810	100	1376	1325	375	156	167	49	100	100	0	2395	2343	935	252	257	53	98	98	0	0	0	0	0	0	0	0	0	0	0	0	0	0	0	0	0	0	0	0.569	0.559	0.559	0.590	1.388	0.493	0.898	0.000	0.000	0.000	0.000	0.000	0.000	0.000	0.000	0.000	0.000	0.000	0.000	0.000	0.000	80	520	3363	3260	-0.813	Error	Error	1220	2143	0	0	1169	2091	0	0	0	0
3	18	11	"FLO10"	"YKR102W"	13850	31810	90	901	979	358	156	161	57	100	100	0	508	539	200	235	242	64	100	88	0	0	0	0	0	0	0	0	0	0	0	0	0	0	0	0	0	0	0	2.729	2.707	3.101	2.884	1.827	3.137	0.593	0.000	0.000	0.000	0.000	0.000	0.000	0.000	0.000	0.000	0.000	0.000	0.000	0.000	0.000	52	420	1018	1127	1.448	Error	Error	745	273	0	0	823	304	0	0	0	0
3	19	11	"DBP7"	"YKR024C"	14050	31810	100	1234	1171	365	107	114	43	100	100	0	921	900	248	213	224	64	98	97	0	0	0	0	0	0	0	0	0	0	0	0	0	0	0	0	0	0	0	1.592	1.549	1.573	1.560	1.419	1.600	0.864	0.000	0.000	0.000	0.000	0.000	0.000	0.000	0.000	0.000	0.000	0.000	0.000	0.000	0.000	80	521	1835	1751	0.671	Error	Error	1127	708	0	0	1064	687	0	0	0	0
3	20	11	""	"YKR040C"	14250	31810	110	1998	1993	497	93	100	66	100	100	0	1379	1360	362	195	212	96	100	100	0	0	0	0	0	0	0	0	0	0	0	0	0	0	0	0	0	0	0	1.609	1.631	1.660	1.663	1.256	1.587	0.917	0.000	0.000	0.000	0.000	0.000	0.000	0.000	0.000	0.000	0.000	0.000	0.000	0.000	0.000	80	585	3089	3065	0.686	Error	Error	1905	1184	0	0	1900	1165	0	0	0	0
3	21	11	"RNC1"	"YKR056W"	14460	31820	110	1747	1751	617	71	79	64	100	100	0	950	959	353	186	201	95	96	96	0	0	0	0	0	0	0	0	0	0	0	0	0	0	0	0	0	0	0	2.194	2.173	2.112	2.241	1.420	2.152	0.890	0.000	0.000	0.000	0.000	0.000	0.000	0.000	0.000	0.000	0.000	0.000	0.000	0.000	0.000	80	607	2440	2453	1.133	Error	Error	1676	764	0	0	1680	773	0	0	0	0
3	1	12	"SIS2"	"YKR072C"	10460	32000	110	2062	1968	680	84	116	227	98	95	0	1631	1611	593	191	211	97	97	96	0	0	0	0	0	0	0	0	0	0	0	0	0	0	0	0	0	0	0	1.374	1.327	1.340	1.348	1.314	1.328	0.899	0.000	0.000	0.000	0.000	0.000	0.000	0.000	0.000	0.000	0.000	0.000	0.000	0.000	0.000	80	569	3418	3304	0.458	Error	Error	1978	1440	0	0	1884	1420	0	0	0	0
3	2	12	""	"YKR088C"	10640	32000	100	2797	2563	763	85	112	233	100	100	0	3357	3090	1004	212	239	108	100	100	0	0	0	0	0	0	0	0	0	0	0	0	0	0	0	0	0	0	0	0.862	0.861	0.861	0.878	1.277	0.825	0.871	0.000	0.000	0.000	0.000	0.000	0.000	0.000	0.000	0.000	0.000	0.000	0.000	0.000	0.000	80	465	5857	5356	-0.214	Error	Error	2712	3145	0	0	2478	2878	0	0	0	0
3	3	12	""	"YKR104W"	10840	31990	150	217	214	132	82	90	45	66	60	0	351	372	185	209	229	78	59	45	0	0	0	0	0	0	0	0	0	0	0	0	0	0	0	0	0	0	0	0.951	0.810	0.787	0.786	2.443	0.700	0.702	0.000	0.000	0.000	0.000	0.000	0.000	0.000	0.000	0.000	0.000	0.000	0.000	0.000	0.000	156	853	277	295	-0.073	Error	Error	135	142	0	0	132	163	0	0	-100	0
3	4	12	"GCN3"	"YKR026C"	11040	32000	110	3166	3178	618	100	163	184	100	100	0	1754	1824	417	209	241	121	100	100	0	0	0	0	0	0	0	0	0	0	0	0	0	0	0	0	0	0	0	1.984	1.906	1.916	1.928	1.169	1.855	0.922	0.000	0.000	0.000	0.000	0.000	0.000	0.000	0.000	0.000	0.000	0.000	0.000	0.000	0.000	80	541	4611	4693	0.989	Error	Error	3066	1545	0	0	3078	1615	0	0	0	0
3	5	12	"UTH1"	"YKR042W"	11240	32000	110	4711	5025	1410	155	251	250	100	100	0	2827	2918	743	247	306	196	100	100	0	0	0	0	0	0	0	0	0	0	0	0	0	0	0	0	0	0	0	1.766	1.823	1.835	1.820	1.189	1.951	0.894	0.000	0.000	0.000	0.000	0.000	0.000	0.000	0.000	0.000	0.000	0.000	0.000	0.000	0.000	80	568	7136	7541	0.820	Error	Error	4556	2580	0	0	4870	2671	0	0	0	0
3	6	12	"GLG1"	"YKR058W"	11440	32000	110	1282	1247	217	146	221	229	100	100	0	1672	1637	366	249	321	262	100	98	0	0	0	0	0	0	0	0	0	0	0	0	0	0	0	0	0	0	0	0.798	0.793	0.788	0.811	1.267	0.737	0.897	0.000	0.000	0.000	0.000	0.000	0.000	0.000	0.000	0.000	0.000	0.000	0.000	0.000	0.000	80	552	2559	2489	-0.325	Error	Error	1136	1423	0	0	1101	1388	0	0	0	0
3	7	12	""	"YKR074W"	11650	32000	110	4019	4019	1056	132	152	104	100	100	0	5020	4928	1466	222	260	185	100	100	0	0	0	0	0	0	0	0	0	0	0	0	0	0	0	0	0	0	0	0.810	0.826	0.824	0.841	1.250	0.795	0.916	0.000	0.000	0.000	0.000	0.000	0.000	0.000	0.000	0.000	0.000	0.000	0.000	0.000	0.000	80	576	8685	8593	-0.304	Error	Error	3887	4798	0	0	3887	4706	0	0	0	0
3	8	12	""	"YKR090W"	11850	32000	110	1237	1222	329	127	138	86	100	97	0	1323	1323	366	222	230	64	98	97	0	0	0	0	0	0	0	0	0	0	0	0	0	0	0	0	0	0	0	1.008	0.995	1.010	1.027	1.364	0.970	0.918	0.000	0.000	0.000	0.000	0.000	0.000	0.000	0.000	0.000	0.000	0.000	0.000	0.000	0.000	80	567	2211	2196	0.012	Error	Error	1110	1101	0	0	1095	1101	0	0	0	0
3	9	12	""	"YKR106W"	12060	32010	110	5809	5681	1318	128	145	103	100	100	0	4530	4360	980	230	238	75	100	100	0	0	0	0	0	0	0	0	0	0	0	0	0	0	0	0	0	0	0	1.321	1.345	1.356	1.343	1.226	1.387	0.942	0.000	0.000	0.000	0.000	0.000	0.000	0.000	0.000	0.000	0.000	0.000	0.000	0.000	0.000	80	553	9981	9683	0.402	Error	Error	5681	4300	0	0	5553	4130	0	0	0	0
3	10	12	""	"YLR231C"	12250	32010	110	1918	1889	353	129	153	137	100	100	0	2365	2425	625	237	259	143	100	100	0	0	0	0	0	0	0	0	0	0	0	0	0	0	0	0	0	0	0	0.841	0.804	0.807	0.822	1.183	0.736	0.928	0.000	0.000	0.000	0.000	0.000	0.000	0.000	0.000	0.000	0.000	0.000	0.000	0.000	0.000	80	553	3917	3948	-0.250	Error	Error	1789	2128	0	0	1760	2188	0	0	0	0
3	11	12	""	"YLR247C"	12460	32010	110	6105	5792	1402	132	150	96	100	100	0	4553	4437	998	234	248	78	100	100	0	0	0	0	0	0	0	0	0	0	0	0	0	0	0	0	0	0	0	1.383	1.347	1.351	1.351	1.230	1.402	0.928	0.000	0.000	0.000	0.000	0.000	0.000	0.000	0.000	0.000	0.000	0.000	0.000	0.000	0.000	80	561	10292	9863	0.468	Error	Error	5973	4319	0	0	5660	4203	0	0	0	0
3	12	12	"RED1"	"YLR263W"	12650	32010	110	554	531	97	152	160	64	100	100	0	620	595	143	251	266	94	90	83	0	0	0	0	0	0	0	0	0	0	0	0	0	0	0	0	0	0	0	1.089	1.102	1.113	1.214	1.800	0.968	0.783	0.000	0.000	0.000	0.000	0.000	0.000	0.000	0.000	0.000	0.000	0.000	0.000	0.000	0.000	80	582	771	723	0.124	Error	Error	402	369	0	0	379	344	0	0	0	0
3	13	12	""	"YLR279W"	12870	32010	100	589	557	133	173	187	69	97	91	0	717	705	187	307	326	104	88	87	0	0	0	0	0	0	0	0	0	0	0	0	0	0	0	0	0	0	0	1.015	0.965	1.007	1.004	1.574	0.877	0.738	0.000	0.000	0.000	0.000	0.000	0.000	0.000	0.000	0.000	0.000	0.000	0.000	0.000	0.000	80	504	826	782	0.021	Error	Error	416	410	0	0	384	398	0	0	0	0
3	14	12	""	"YLR294C"	13050	32010	110	8134	7357	2794	161	243	506	97	95	0	11461	10474	4300	324	518	1220	93	88	0	0	0	0	0	0	0	0	0	0	0	0	0	0	0	0	0	0	0	0.716	0.709	0.710	0.757	1.405	0.679	0.937	0.000	0.000	0.000	0.000	0.000	0.000	0.000	0.000	0.000	0.000	0.000	0.000	0.000	0.000	80	546	19110	17346	-0.482	Error	Error	7973	11137	0	0	7196	10150	0	0	0	0
3	15	12	"CDC25"	"YLR310C"	13250	32010	110	899	925	326	147	213	473	82	25	0	1028	1012	336	297	464	1123	10	0	0	0	0	0	0	0	0	0	0	0	0	0	0	0	0	0	0	0	0	1.029	1.088	1.061	1.155	1.806	1.034	0.841	0.000	0.000	0.000	0.000	0.000	0.000	0.000	0.000	0.000	0.000	0.000	0.000	0.000	0.000	80	568	1483	1493	0.041	Error	Error	752	731	0	0	778	715	0	0	0	0
3	16	12	"EST1"	"YLR233C"	13450	32020	100	774	884	317	142	150	43	100	100	0	1005	1037	358	271	286	81	98	96	0	0	0	0	0	0	0	0	0	0	0	0	0	0	0	0	0	0	0	0.861	0.969	0.941	1.052	1.756	0.902	0.871	0.000	0.000	0.000	0.000	0.000	0.000	0.000	0.000	0.000	0.000	0.000	0.000	0.000	0.000	80	505	1366	1508	-0.216	Error	Error	632	734	0	0	742	766	0	0	0	0
3	17	12	"YEF3"	"YLR249W"	13650	32020	100	26573	25995	4236	168	211	144	100	100	0	4547	4358	756	260	276	87	100	100	0	0	0	0	0	0	0	0	0	0	0	0	0	0	0	0	0	0	0	6.159	6.302	6.330	6.346	1.167	6.358	0.931	0.000	0.000	0.000	0.000	0.000	0.000	0.000	0.000	0.000	0.000	0.000	0.000	0.000	0.000	80	512	30692	29925	2.623	Error	Error	26405	4287	0	0	25827	4098	0	0	0	0
3	18	12	""	"YLR265C"	13860	32010	110	681	626	186	127	172	144	90	85	0	2351	2317	893	238	253	93	100	98	0	0	0	0	0	0	0	0	0	0	0	0	0	0	0	0	0	0	0	0.262	0.240	0.243	0.249	1.319	0.207	0.832	0.000	0.000	0.000	0.000	0.000	0.000	0.000	0.000	0.000	0.000	0.000	0.000	0.000	0.000	80	577	2667	2578	-1.931	Error	Error	554	2113	0	0	499	2079	0	0	0	0
3	19	12	""	"YLR281C"	14050	32020	100	710	677	197	101	109	62	96	96	0	614	573	184	205	218	82	88	87	0	0	0	0	0	0	0	0	0	0	0	0	0	0	0	0	0	0	0	1.489	1.565	1.500	1.476	1.600	1.412	0.808	0.000	0.000	0.000	0.000	0.000	0.000	0.000	0.000	0.000	0.000	0.000	0.000	0.000	0.000	80	496	1018	944	0.574	Error	Error	609	409	0	0	576	368	0	0	0	0
3	20	12	""	"YLR296W"	14250	32020	100	361	345	118	85	88	22	93	92	0	508	477	164	193	199	53	88	82	0	0	0	0	0	0	0	0	0	0	0	0	0	0	0	0	0	0	0	0.876	0.915	0.895	0.889	1.549	0.835	0.825	0.000	0.000	0.000	0.000	0.000	0.000	0.000	0.000	0.000	0.000	0.000	0.000	0.000	0.000	80	520	591	544	-0.191	Error	Error	276	315	0	0	260	284	0	0	0	0
3	21	12	""	"YLR312C"	14460	32020	110	389	392	58	85	88	27	100	100	0	1274	1298	227	201	216	68	100	100	0	0	0	0	0	0	0	0	0	0	0	0	0	0	0	0	0	0	0	0.283	0.280	0.277	0.281	1.226	0.260	0.883	0.000	0.000	0.000	0.000	0.000	0.000	0.000	0.000	0.000	0.000	0.000	0.000	0.000	0.000	80	598	1377	1404	-1.820	Error	Error	304	1073	0	0	307	1097	0	0	0	0
3	1	13	""	"YLR235C"	10440	32200	110	2023	1828	722	92	106	89	100	98	0	1849	1716	722	202	229	144	92	87	0	0	0	0	0	0	0	0	0	0	0	0	0	0	0	0	0	0	0	1.172	1.147	1.155	1.262	1.517	1.127	0.928	0.000	0.000	0.000	0.000	0.000	0.000	0.000	0.000	0.000	0.000	0.000	0.000	0.000	0.000	80	581	3578	3250	0.230	Error	Error	1931	1647	0	0	1736	1514	0	0	0	0
3	2	13	""	"YLR251W"	10630	32200	110	650	682	161	83	104	105	100	98	0	3326	3459	866	224	336	496	100	100	0	0	0	0	0	0	0	0	0	0	0	0	0	0	0	0	0	0	0	0.183	0.185	0.183	0.184	1.267	0.173	0.901	0.000	0.000	0.000	0.000	0.000	0.000	0.000	0.000	0.000	0.000	0.000	0.000	0.000	0.000	80	567	3669	3834	-2.452	Error	Error	567	3102	0	0	599	3235	0	0	0	0
3	3	13	"BOP2"	"YLR267W"	10840	32200	110	1698	1725	730	90	112	126	100	100	0	979	975	336	238	335	447	80	30	0	0	0	0	0	0	0	0	0	0	0	0	0	0	0	0	0	0	0	2.170	2.218	2.264	2.272	1.354	2.408	0.854	0.000	0.000	0.000	0.000	0.000	0.000	0.000	0.000	0.000	0.000	0.000	0.000	0.000	0.000	80	562	2349	2372	1.118	Error	Error	1608	741	0	0	1635	737	0	0	0	0
3	4	13	""	"YLR283W"	11040	32200	110	981	1053	284	107	145	139	100	100	0	1169	1218	415	228	274	164	100	98	0	0	0	0	0	0	0	0	0	0	0	0	0	0	0	0	0	0	0	0.929	0.956	0.973	0.989	1.218	0.908	0.911	0.000	0.000	0.000	0.000	0.000	0.000	0.000	0.000	0.000	0.000	0.000	0.000	0.000	0.000	80	568	1815	1936	-0.107	Error	Error	874	941	0	0	946	990	0	0	0	0
3	5	13	"YHC1"	"YLR298C"	11240	32200	110	790	805	193	178	200	111	100	98	0	1135	1155	268	270	308	163	100	98	0	0	0	0	0	0	0	0	0	0	0	0	0	0	0	0	0	0	0	0.708	0.708	0.716	0.706	1.252	0.702	0.897	0.000	0.000	0.000	0.000	0.000	0.000	0.000	0.000	0.000	0.000	0.000	0.000	0.000	0.000	80	566	1477	1512	-0.499	Error	Error	612	865	0	0	627	885	0	0	0	0
3	6	13	"CDC3"	"YLR314C"	11450	32200	120	2475	2451	658	173	195	110	99	97	0	2089	2044	630	267	303	181	97	95	0	0	0	0	0	0	0	0	0	0	0	0	0	0	0	0	0	0	0	1.263	1.282	1.308	1.314	1.309	1.224	0.914	0.000	0.000	0.000	0.000	0.000	0.000	0.000	0.000	0.000	0.000	0.000	0.000	0.000	0.000	120	634	4124	4055	0.337	Error	Error	2302	1822	0	0	2278	1777	0	0	0	0
3	7	13	"THI7"	"YLR237W"	11640	32200	110	5688	5978	1012	153	273	759	100	100	0	929	961	294	234	267	181	98	90	0	0	0	0	0	0	0	0	0	0	0	0	0	0	0	0	0	0	0	7.964	8.012	7.974	8.692	1.444	7.591	0.848	0.000	0.000	0.000	0.000	0.000	0.000	0.000	0.000	0.000	0.000	0.000	0.000	0.000	0.000	80	549	6230	6552	2.993	Error	Error	5535	695	0	0	5825	727	0	0	0	0
3	8	13	""	"YLR253W"	11840	32200	110	1864	1906	347	135	233	646	100	96	0	1299	1358	266	224	252	160	100	100	0	0	0	0	0	0	0	0	0	0	0	0	0	0	0	0	0	0	0	1.608	1.562	1.572	1.573	1.183	1.546	0.898	0.000	0.000	0.000	0.000	0.000	0.000	0.000	0.000	0.000	0.000	0.000	0.000	0.000	0.000	80	586	2804	2905	0.686	Error	Error	1729	1075	0	0	1771	1134	0	0	0	0
3	9	13	""	"YLR269C"	12060	32210	120	2319	2151	984	133	147	87	100	96	0	3313	2995	1445	228	245	99	96	92	0	0	0	0	0	0	0	0	0	0	0	0	0	0	0	0	0	0	0	0.709	0.729	0.753	0.792	1.497	0.723	0.934	0.000	0.000	0.000	0.000	0.000	0.000	0.000	0.000	0.000	0.000	0.000	0.000	0.000	0.000	120	625	5271	4785	-0.497	Error	Error	2186	3085	0	0	2018	2767	0	0	0	0
3	10	13	""	"YLR285W"	12250	32210	120	2650	2705	966	151	173	130	99	98	0	1207	1240	465	243	263	144	97	89	0	0	0	0	0	0	0	0	0	0	0	0	0	0	0	0	0	0	0	2.592	2.562	2.496	2.772	1.437	2.504	0.899	0.000	0.000	0.000	0.000	0.000	0.000	0.000	0.000	0.000	0.000	0.000	0.000	0.000	0.000	120	596	3463	3551	1.374	Error	Error	2499	964	0	0	2554	997	0	0	0	0
3	11	13	"EXG1"	"YLR300W"	12460	32210	120	12020	11404	3380	156	179	124	100	100	0	5984	5530	1832	239	258	127	99	96	0	0	0	0	0	0	0	0	0	0	0	0	0	0	0	0	0	0	0	2.065	2.126	2.159	2.352	1.692	2.152	0.941	0.000	0.000	0.000	0.000	0.000	0.000	0.000	0.000	0.000	0.000	0.000	0.000	0.000	0.000	120	617	17609	16539	1.046	Error	Error	11864	5745	0	0	11248	5291	0	0	0	0
3	12	13	"TAD3"	"YLR316C"	12650	32210	100	740	724	157	173	180	56	100	100	0	843	819	219	265	277	91	93	91	0	0	0	0	0	0	0	0	0	0	0	0	0	0	0	0	0	0	0	0.981	0.995	0.994	1.170	2.247	0.947	0.873	0.000	0.000	0.000	0.000	0.000	0.000	0.000	0.000	0.000	0.000	0.000	0.000	0.000	0.000	80	483	1145	1105	-0.028	Error	Error	567	578	0	0	551	554	0	0	0	0
3	13	13	"MVP1"	"YMR004W"	12850	32210	110	1197	1207	320	160	164	43	100	100	0	1638	1615	422	299	306	86	98	98	0	0	0	0	0	0	0	0	0	0	0	0	0	0	0	0	0	0	0	0.774	0.796	0.780	0.820	1.387	0.775	0.918	0.000	0.000	0.000	0.000	0.000	0.000	0.000	0.000	0.000	0.000	0.000	0.000	0.000	0.000	80	569	2376	2363	-0.369	Error	Error	1037	1339	0	0	1047	1316	0	0	0	0
3	14	13	"FMS1"	"YMR020W"	13050	32210	100	1924	1775	597	157	160	33	100	100	0	3943	3462	1378	302	311	67	98	98	0	0	0	0	0	0	0	0	0	0	0	0	0	0	0	0	0	0	0	0.485	0.512	0.499	0.562	1.531	0.479	0.917	0.000	0.000	0.000	0.000	0.000	0.000	0.000	0.000	0.000	0.000	0.000	0.000	0.000	0.000	80	505	5408	4778	-1.043	Error	Error	1767	3641	0	0	1618	3160	0	0	0	0
3	15	13	"IMP2"	"YMR035W"	13250	32210	110	1415	1352	363	149	152	30	100	100	0	1832	1710	481	285	293	65	98	98	0	0	0	0	0	0	0	0	0	0	0	0	0	0	0	0	0	0	0	0.818	0.844	0.822	0.852	1.213	0.810	0.919	0.000	0.000	0.000	0.000	0.000	0.000	0.000	0.000	0.000	0.000	0.000	0.000	0.000	0.000	80	576	2813	2628	-0.289	Error	Error	1266	1547	0	0	1203	1425	0	0	0	0
3	16	13	""	"YMR051C"	13460	32210	110	4865	4342	1791	140	145	35	100	100	0	42713	36434	17658	270	276	82	100	100	0	0	0	0	0	0	0	0	0	0	0	0	0	0	0	0	0	0	0	0.111	0.116	0.114	0.141	1.876	0.109	0.932	0.000	0.000	0.000	0.000	0.000	0.000	0.000	0.000	0.000	0.000	0.000	0.000	0.000	0.000	80	556	47168	40366	-3.167	Error	Error	4725	42443	0	0	4202	36164	0	0	0	0
3	17	13	"SOV1"	"YMR066W"	13650	32210	110	711	732	201	139	143	43	100	100	0	1041	1007	307	265	274	83	97	95	0	0	0	0	0	0	0	0	0	0	0	0	0	0	0	0	0	0	0	0.737	0.799	0.799	0.818	1.378	0.753	0.869	0.000	0.000	0.000	0.000	0.000	0.000	0.000	0.000	0.000	0.000	0.000	0.000	0.000	0.000	80	538	1348	1335	-0.440	Error	Error	572	776	0	0	593	742	0	0	0	0
3	18	13	"ISF1"	"YMR081C"	13840	32210	110	1356	1270	363	139	146	53	100	100	0	1156	1096	304	264	279	88	97	97	0	0	0	0	0	0	0	0	0	0	0	0	0	0	0	0	0	0	0	1.364	1.359	1.392	1.399	1.423	1.340	0.909	0.000	0.000	0.000	0.000	0.000	0.000	0.000	0.000	0.000	0.000	0.000	0.000	0.000	0.000	80	577	2109	1963	0.448	Error	Error	1217	892	0	0	1131	832	0	0	0	0
3	19	13	"PLB2"	"YMR006C"	14050	32210	110	3625	3994	1744	134	144	69	100	100	0	1289	1310	475	247	255	73	98	96	0	0	0	0	0	0	0	0	0	0	0	0	0	0	0	0	0	0	0	3.350	3.631	3.528	3.686	1.467	3.768	0.866	0.000	0.000	0.000	0.000	0.000	0.000	0.000	0.000	0.000	0.000	0.000	0.000	0.000	0.000	80	575	4533	4923	1.744	Error	Error	3491	1042	0	0	3860	1063	0	0	0	0
3	20	13	"QRI8"	"YMR022W"	14250	32220	100	4160	3989	953	97	109	55	100	100	0	3649	3505	889	190	198	48	100	100	0	0	0	0	0	0	0	0	0	0	0	0	0	0	0	0	0	0	0	1.175	1.174	1.172	1.186	1.220	1.150	0.932	0.000	0.000	0.000	0.000	0.000	0.000	0.000	0.000	0.000	0.000	0.000	0.000	0.000	0.000	80	519	7522	7207	0.232	Error	Error	4063	3459	0	0	3892	3315	0	0	0	0
3	21	13	"MSN2"	"YMR037C"	14470	32220	110	1154	1214	424	91	97	46	100	100	0	915	923	241	184	188	38	100	100	0	0	0	0	0	0	0	0	0	0	0	0	0	0	0	0	0	0	0	1.454	1.520	1.599	1.521	1.539	1.655	0.829	0.000	0.000	0.000	0.000	0.000	0.000	0.000	0.000	0.000	0.000	0.000	0.000	0.000	0.000	80	599	1794	1862	0.540	Error	Error	1063	731	0	0	1123	739	0	0	0	0
3	1	14	"FAR3"	"YMR052W"	10450	32400	110	617	618	134	82	94	57	100	100	0	1167	1159	310	196	217	91	100	100	0	0	0	0	0	0	0	0	0	0	0	0	0	0	0	0	0	0	0	0.551	0.557	0.546	0.573	1.317	0.520	0.901	0.000	0.000	0.000	0.000	0.000	0.000	0.000	0.000	0.000	0.000	0.000	0.000	0.000	0.000	80	576	1506	1499	-0.860	Error	Error	535	971	0	0	536	963	0	0	0	0
3	2	14	""	"YMR068W"	10650	32400	110	863	837	169	88	104	58	100	98	0	1078	1010	265	209	237	226	93	90	0	0	0	0	0	0	0	0	0	0	0	0	0	0	0	0	0	0	0	0.892	0.935	0.926	0.968	1.337	0.891	0.901	0.000	0.000	0.000	0.000	0.000	0.000	0.000	0.000	0.000	0.000	0.000	0.000	0.000	0.000	80	559	1644	1550	-0.165	Error	Error	775	869	0	0	749	801	0	0	0	0
3	3	14	"ADH3"	"YMR083W"	10840	32400	110	12712	12512	3244	106	149	252	100	100	0	7406	6901	1905	219	257	233	100	100	0	0	0	0	0	0	0	0	0	0	0	0	0	0	0	0	0	0	0	1.754	1.857	1.870	1.884	1.240	1.866	0.938	0.000	0.000	0.000	0.000	0.000	0.000	0.000	0.000	0.000	0.000	0.000	0.000	0.000	0.000	80	558	19793	19088	0.811	Error	Error	12606	7187	0	0	12406	6682	0	0	0	0
3	4	14	"PLB1"	"YMR008C"	11040	32400	110	7320	7232	1271	120	209	469	100	100	0	11702	12488	4560	229	427	1376	100	100	0	0	0	0	0	0	0	0	0	0	0	0	0	0	0	0	0	0	0	0.628	0.580	0.608	0.619	1.358	0.499	0.902	0.000	0.000	0.000	0.000	0.000	0.000	0.000	0.000	0.000	0.000	0.000	0.000	0.000	0.000	80	558	18673	19371	-0.672	Error	Error	7200	11473	0	0	7112	12259	0	0	0	0
3	5	14	"MRPL3"	"YMR024W"	11230	32400	110	3801	4006	831	149	260	577	100	100	0	2300	2382	549	243	468	1395	97	11	0	0	0	0	0	0	0	0	0	0	0	0	0	0	0	0	0	0	0	1.775	1.803	1.807	1.818	1.142	1.773	0.926	0.000	0.000	0.000	0.000	0.000	0.000	0.000	0.000	0.000	0.000	0.000	0.000	0.000	0.000	80	566	5709	5996	0.828	Error	Error	3652	2057	0	0	3857	2139	0	0	0	0
3	6	14	"SUB1"	"YMR039C"	11440	32400	110	2630	2597	557	166	230	345	100	100	0	2939	2910	725	266	339	389	100	100	0	0	0	0	0	0	0	0	0	0	0	0	0	0	0	0	0	0	0	0.922	0.919	0.925	0.930	1.172	0.896	0.940	0.000	0.000	0.000	0.000	0.000	0.000	0.000	0.000	0.000	0.000	0.000	0.000	0.000	0.000	80	571	5137	5075	-0.117	Error	Error	2464	2673	0	0	2431	2644	0	0	0	0
3	7	14	"STV1"	"YMR054W"	11650	32410	100	3842	3795	1541	159	181	126	100	100	0	2269	2321	876	247	273	189	100	100	0	0	0	0	0	0	0	0	0	0	0	0	0	0	0	0	0	0	0	1.821	1.753	1.692	1.727	1.302	1.797	0.916	0.000	0.000	0.000	0.000	0.000	0.000	0.000	0.000	0.000	0.000	0.000	0.000	0.000	0.000	80	520	5705	5710	0.865	Error	Error	3683	2022	0	0	3636	2074	0	0	0	0
3	8	14	"MOT3"	"YMR070W"	11860	32410	110	5870	6040	2584	131	148	75	100	100	0	3974	4140	1893	212	219	59	100	100	0	0	0	0	0	0	0	0	0	0	0	0	0	0	0	0	0	0	0	1.526	1.504	1.513	1.553	1.244	1.475	0.922	0.000	0.000	0.000	0.000	0.000	0.000	0.000	0.000	0.000	0.000	0.000	0.000	0.000	0.000	80	566	9501	9837	0.609	Error	Error	5739	3762	0	0	5909	3928	0	0	0	0
3	9	14	""	"YMR085W"	12050	32410	100	14850	13827	3336	132	150	61	100	100	0	2167	2113	488	214	226	58	100	100	0	0	0	0	0	0	0	0	0	0	0	0	0	0	0	0	0	0	0	7.536	7.212	7.197	7.276	1.206	7.299	0.933	0.000	0.000	0.000	0.000	0.000	0.000	0.000	0.000	0.000	0.000	0.000	0.000	0.000	0.000	80	468	16671	15594	2.914	Error	Error	14718	1953	0	0	13695	1899	0	0	0	0
3	10	14	""	"YMR010W"	12240	32410	110	2055	2170	719	167	209	276	100	98	0	1304	1346	506	248	291	247	97	87	0	0	0	0	0	0	0	0	0	0	0	0	0	0	0	0	0	0	0	1.788	1.824	1.816	1.900	1.343	1.753	0.890	0.000	0.000	0.000	0.000	0.000	0.000	0.000	0.000	0.000	0.000	0.000	0.000	0.000	0.000	80	534	2944	3101	0.838	Error	Error	1888	1056	0	0	2003	1098	0	0	0	0
3	11	14	"PEX12"	"YMR026C"	12440	32410	110	895	926	197	162	215	289	100	85	0	1057	1108	250	265	332	295	100	88	0	0	0	0	0	0	0	0	0	0	0	0	0	0	0	0	0	0	0	0.926	0.906	0.909	0.916	1.208	0.870	0.900	0.000	0.000	0.000	0.000	0.000	0.000	0.000	0.000	0.000	0.000	0.000	0.000	0.000	0.000	80	556	1525	1607	-0.112	Error	Error	733	792	0	0	764	843	0	0	0	0
3	12	14	""	"YMR041C"	12640	32410	110	1463	1557	259	191	217	131	100	100	0	2227	2313	416	323	385	250	100	100	0	0	0	0	0	0	0	0	0	0	0	0	0	0	0	0	0	0	0	0.668	0.686	0.684	0.689	1.142	0.669	0.928	0.000	0.000	0.000	0.000	0.000	0.000	0.000	0.000	0.000	0.000	0.000	0.000	0.000	0.000	80	576	3176	3356	-0.582	Error	Error	1272	1904	0	0	1366	1990	0	0	0	0
3	13	14	"AAC1"	"YMR056C"	12850	32410	110	621	626	66	193	209	85	100	100	0	1788	1950	492	375	446	280	100	100	0	0	0	0	0	0	0	0	0	0	0	0	0	0	0	0	0	0	0	0.303	0.275	0.307	0.284	1.357	0.246	0.813	0.000	0.000	0.000	0.000	0.000	0.000	0.000	0.000	0.000	0.000	0.000	0.000	0.000	0.000	80	566	1841	2008	-1.723	Error	Error	428	1413	0	0	433	1575	0	0	0	0
3	14	14	"ABF2"	"YMR072W"	13040	32410	110	2716	2768	603	200	249	205	100	100	0	2614	2646	646	354	469	375	100	98	0	0	0	0	0	0	0	0	0	0	0	0	0	0	0	0	0	0	0	1.113	1.120	1.091	1.140	1.246	1.104	0.917	0.000	0.000	0.000	0.000	0.000	0.000	0.000	0.000	0.000	0.000	0.000	0.000	0.000	0.000	80	566	4776	4860	0.155	Error	Error	2516	2260	0	0	2568	2292	0	0	0	0
3	15	14	""	"YMR086W"	13250	32410	110	1871	1915	489	174	220	182	100	100	0	1738	1787	517	302	381	298	100	95	0	0	0	0	0	0	0	0	0	0	0	0	0	0	0	0	0	0	0	1.182	1.172	1.197	1.207	1.310	1.138	0.898	0.000	0.000	0.000	0.000	0.000	0.000	0.000	0.000	0.000	0.000	0.000	0.000	0.000	0.000	80	576	3133	3226	0.241	Error	Error	1697	1436	0	0	1741	1485	0	0	0	0
3	16	14	""	"YNL046W"	13450	32410	110	966	914	262	168	176	67	98	97	0	1056	1016	326	303	323	119	91	91	0	0	0	0	0	0	0	0	0	0	0	0	0	0	0	0	0	0	0	1.060	1.046	1.033	1.094	1.481	1.001	0.882	0.000	0.000	0.000	0.000	0.000	0.000	0.000	0.000	0.000	0.000	0.000	0.000	0.000	0.000	80	568	1551	1459	0.084	Error	Error	798	753	0	0	746	713	0	0	0	0
3	17	14	""	"YNL063W"	13650	32410	110	1039	1065	280	176	204	129	100	100	0	1147	1218	315	313	345	140	100	100	0	0	0	0	0	0	0	0	0	0	0	0	0	0	0	0	0	0	0	1.035	0.982	0.982	0.986	1.201	0.961	0.893	0.000	0.000	0.000	0.000	0.000	0.000	0.000	0.000	0.000	0.000	0.000	0.000	0.000	0.000	80	577	1697	1794	0.049	Error	Error	863	834	0	0	889	905	0	0	0	0
3	18	14	"TPM1"	"YNL079C"	13860	32420	110	7005	7173	961	166	196	135	100	100	0	6806	6998	1228	302	332	142	100	100	0	0	0	0	0	0	0	0	0	0	0	0	0	0	0	0	0	0	0	1.052	1.046	1.051	1.055	1.134	1.003	0.939	0.000	0.000	0.000	0.000	0.000	0.000	0.000	0.000	0.000	0.000	0.000	0.000	0.000	0.000	80	577	13343	13703	0.072	Error	Error	6839	6504	0	0	7007	6696	0	0	0	0
3	19	14	""	"YNL095C"	14060	32420	110	628	663	213	141	156	59	100	100	0	718	738	191	259	278	93	98	95	0	0	0	0	0	0	0	0	0	0	0	0	0	0	0	0	0	0	0	1.061	1.090	1.093	1.110	1.397	1.010	0.863	0.000	0.000	0.000	0.000	0.000	0.000	0.000	0.000	0.000	0.000	0.000	0.000	0.000	0.000	80	567	946	1001	0.085	Error	Error	487	459	0	0	522	479	0	0	0	0
3	20	14	"CYB5"	"YNL111C"	14250	32420	100	14991	13521	4190	109	122	51	100	100	0	3870	3497	1157	198	204	44	100	100	0	0	0	0	0	0	0	0	0	0	0	0	0	0	0	0	0	0	0	4.053	4.065	4.099	4.273	1.382	4.029	0.938	0.000	0.000	0.000	0.000	0.000	0.000	0.000	0.000	0.000	0.000	0.000	0.000	0.000	0.000	80	488	18554	16711	2.019	Error	Error	14882	3672	0	0	13412	3299	0	0	0	0
3	21	14	""	"YNL127W"	14450	32420	100	1081	1058	235	86	96	46	100	100	0	1135	1174	347	182	187	39	100	100	0	0	0	0	0	0	0	0	0	0	0	0	0	0	0	0	0	0	0	1.044	0.980	0.993	1.020	1.320	0.897	0.885	0.000	0.000	0.000	0.000	0.000	0.000	0.000	0.000	0.000	0.000	0.000	0.000	0.000	0.000	80	512	1948	1964	0.062	Error	Error	995	953	0	0	972	992	0	0	0	0
3	1	15	"ALG11"	"YNL048W"	10450	32600	120	1724	1721	495	87	108	66	100	100	0	1686	1733	510	203	229	84	99	97	0	0	0	0	0	0	0	0	0	0	0	0	0	0	0	0	0	0	0	1.104	1.068	1.086	1.094	1.291	1.022	0.914	0.000	0.000	0.000	0.000	0.000	0.000	0.000	0.000	0.000	0.000	0.000	0.000	0.000	0.000	120	668	3120	3164	0.143	Error	Error	1637	1483	0	0	1634	1530	0	0	0	0
3	2	15	""	"YNL065W"	10640	32600	110	3794	3898	635	156	229	217	100	100	0	1767	1870	400	261	317	187	100	100	0	0	0	0	0	0	0	0	0	0	0	0	0	0	0	0	0	0	0	2.416	2.326	2.341	2.360	1.153	2.237	0.899	0.000	0.000	0.000	0.000	0.000	0.000	0.000	0.000	0.000	0.000	0.000	0.000	0.000	0.000	80	540	5144	5351	1.272	Error	Error	3638	1506	0	0	3742	1609	0	0	0	0
3	3	15	""	"YNL081C"	10840	32600	110	4119	4008	879	201	286	341	100	100	0	3599	3586	939	282	374	425	98	97	0	0	0	0	0	0	0	0	0	0	0	0	0	0	0	0	0	0	0	1.181	1.152	1.135	1.191	1.327	1.098	0.945	0.000	0.000	0.000	0.000	0.000	0.000	0.000	0.000	0.000	0.000	0.000	0.000	0.000	0.000	80	568	7235	7111	0.240	Error	Error	3918	3317	0	0	3807	3304	0	0	0	0
3	4	15	"PHO23"	"YNL097C"	11040	32600	110	723	729	156	145	215	324	91	37	0	970	997	224	246	347	562	85	6	0	0	0	0	0	0	0	0	0	0	0	0	0	0	0	0	0	0	0	0.798	0.778	0.766	0.788	1.247	0.733	0.867	0.000	0.000	0.000	0.000	0.000	0.000	0.000	0.000	0.000	0.000	0.000	0.000	0.000	0.000	80	568	1302	1335	-0.325	Error	Error	578	724	0	0	584	751	0	0	0	0
3	5	15	"RPC19"	"YNL113W"	11240	32600	110	5377	5292	1367	112	180	368	100	100	0	3560	3422	927	220	290	376	100	98	0	0	0	0	0	0	0	0	0	0	0	0	0	0	0	0	0	0	0	1.576	1.618	1.591	1.632	1.217	1.595	0.937	0.000	0.000	0.000	0.000	0.000	0.000	0.000	0.000	0.000	0.000	0.000	0.000	0.000	0.000	80	568	8605	8382	0.657	Error	Error	5265	3340	0	0	5180	3202	0	0	0	0
3	6	15	""	"YNL129W"	11440	32600	110	1196	1194	213	157	204	311	100	100	0	1030	1040	230	256	314	341	98	65	0	0	0	0	0	0	0	0	0	0	0	0	0	0	0	0	0	0	0	1.342	1.323	1.282	1.360	1.276	1.244	0.912	0.000	0.000	0.000	0.000	0.000	0.000	0.000	0.000	0.000	0.000	0.000	0.000	0.000	0.000	80	577	1813	1821	0.425	Error	Error	1039	774	0	0	1037	784	0	0	0	0
3	7	15	""	"YNL050C"	11640	32600	110	1310	1330	244	160	207	205	100	100	0	1548	1566	351	251	289	214	98	98	0	0	0	0	0	0	0	0	0	0	0	0	0	0	0	0	0	0	0	0.887	0.890	0.889	0.914	1.295	0.856	0.884	0.000	0.000	0.000	0.000	0.000	0.000	0.000	0.000	0.000	0.000	0.000	0.000	0.000	0.000	80	566	2447	2485	-0.174	Error	Error	1150	1297	0	0	1170	1315	0	0	0	0
3	8	15	"RPL9B"	"YNL067W"	11840	32600	110	49816	45312	12400	152	402	2468	100	100	0	2224	2100	484	211	253	242	100	98	0	0	0	0	0	0	0	0	0	0	0	0	0	0	0	0	0	0	0	24.672	23.907	23.762	23.800	1.209	24.986	0.928	0.000	0.000	0.000	0.000	0.000	0.000	0.000	0.000	0.000	0.000	0.000	0.000	0.000	0.000	80	572	51677	47049	4.625	Error	Error	49664	2013	0	0	45160	1889	0	0	0	0
3	9	15	""	"YNL083W"	12050	32610	120	1346	1394	508	142	342	2316	0	0	0	1345	1369	516	207	235	184	95	92	0	0	0	0	0	0	0	0	0	0	0	0	0	0	0	0	0	0	0	1.058	1.077	1.044	1.120	1.523	1.061	0.908	0.000	0.000	0.000	0.000	0.000	0.000	0.000	0.000	0.000	0.000	0.000	0.000	0.000	0.000	120	648	2342	2414	0.081	Error	Error	1204	1138	0	0	1252	1162	0	0	0	0
3	10	15	""	"YNL099C"	12250	32600	110	1738	1779	253	132	151	146	100	100	0	1618	1657	281	230	250	141	100	100	0	0	0	0	0	0	0	0	0	0	0	0	0	0	0	0	0	0	0	1.157	1.154	1.171	1.162	1.169	1.142	0.922	0.000	0.000	0.000	0.000	0.000	0.000	0.000	0.000	0.000	0.000	0.000	0.000	0.000	0.000	80	562	2994	3074	0.210	Error	Error	1606	1388	0	0	1647	1427	0	0	0	0
3	11	15	""	"YNL115C"	12460	32610	110	1406	1556	392	141	155	90	100	100	0	2831	2994	669	265	284	125	100	100	0	0	0	0	0	0	0	0	0	0	0	0	0	0	0	0	0	0	0	0.493	0.519	0.522	0.514	1.158	0.507	0.916	0.000	0.000	0.000	0.000	0.000	0.000	0.000	0.000	0.000	0.000	0.000	0.000	0.000	0.000	80	568	3831	4144	-1.020	Error	Error	1265	2566	0	0	1415	2729	0	0	0	0
3	12	15	"TOM22"	"YNL131W"	12650	32610	100	4883	4406	1428	162	168	50	100	100	0	4465	4284	1455	296	310	85	100	100	0	0	0	0	0	0	0	0	0	0	0	0	0	0	0	0	0	0	0	1.132	1.064	1.055	1.090	1.292	1.042	0.923	0.000	0.000	0.000	0.000	0.000	0.000	0.000	0.000	0.000	0.000	0.000	0.000	0.000	0.000	80	489	8890	8232	0.179	Error	Error	4721	4169	0	0	4244	3988	0	0	0	0
3	13	15	"COX5A"	"YNL052W"	12840	32610	110	9099	9027	1424	196	214	80	100	100	0	13763	13617	2510	365	388	150	100	100	0	0	0	0	0	0	0	0	0	0	0	0	0	0	0	0	0	0	0	0.665	0.666	0.677	0.670	1.099	0.638	0.947	0.000	0.000	0.000	0.000	0.000	0.000	0.000	0.000	0.000	0.000	0.000	0.000	0.000	0.000	80	558	22301	22083	-0.590	Error	Error	8903	13398	0	0	8831	13252	0	0	0	0
3	14	15	"RPL16B"	"YNL069C"	13040	32610	110	12903	12539	2407	202	252	312	100	100	0	1332	1243	269	324	365	164	97	95	0	0	0	0	0	0	0	0	0	0	0	0	0	0	0	0	0	0	0	12.600	13.424	13.327	13.839	1.318	13.028	0.877	0.000	0.000	0.000	0.000	0.000	0.000	0.000	0.000	0.000	0.000	0.000	0.000	0.000	0.000	80	568	13709	13256	3.655	Error	Error	12701	1008	0	0	12337	919	0	0	0	0
3	15	15	"MKT1"	"YNL085W"	13240	32610	110	4404	4662	969	195	281	473	100	100	0	1790	1919	518	306	354	276	100	98	0	0	0	0	0	0	0	0	0	0	0	0	0	0	0	0	0	0	0	2.836	2.769	2.774	2.855	1.266	2.660	0.908	0.000	0.000	0.000	0.000	0.000	0.000	0.000	0.000	0.000	0.000	0.000	0.000	0.000	0.000	80	568	5693	6080	1.504	Error	Error	4209	1484	0	0	4467	1613	0	0	0	0
3	16	15	""	"YNL101W"	13440	32610	110	1927	1991	521	213	265	365	100	98	0	2112	2186	664	347	393	274	100	97	0	0	0	0	0	0	0	0	0	0	0	0	0	0	0	0	0	0	0	0.971	0.967	0.977	0.992	1.293	0.901	0.910	0.000	0.000	0.000	0.000	0.000	0.000	0.000	0.000	0.000	0.000	0.000	0.000	0.000	0.000	80	568	3479	3617	-0.042	Error	Error	1714	1765	0	0	1778	1839	0	0	0	0
3	17	15	"MLS1"	"YNL117W"	13640	32610	110	2482	2821	719	192	226	251	100	100	0	1041	1051	212	324	353	161	100	98	0	0	0	0	0	0	0	0	0	0	0	0	0	0	0	0	0	0	0	3.194	3.616	3.639	3.661	1.316	3.746	0.880	0.000	0.000	0.000	0.000	0.000	0.000	0.000	0.000	0.000	0.000	0.000	0.000	0.000	0.000	80	577	3007	3356	1.675	Error	Error	2290	717	0	0	2629	727	0	0	0	0
3	18	15	""	"YNL133C"	13850	32610	110	754	739	168	127	160	203	97	87	0	1195	1217	258	272	298	144	100	100	0	0	0	0	0	0	0	0	0	0	0	0	0	0	0	0	0	0	0	0.679	0.648	0.663	0.642	1.258	0.631	0.914	0.000	0.000	0.000	0.000	0.000	0.000	0.000	0.000	0.000	0.000	0.000	0.000	0.000	0.000	80	588	1550	1557	-0.558	Error	Error	627	923	0	0	612	945	0	0	0	0
3	19	15	""	"YOL015W"	14070	32610	90	322	304	84	140	147	44	86	75	0	495	450	167	266	286	90	75	61	0	0	0	0	0	0	0	0	0	0	0	0	0	0	0	0	0	0	0	0.795	0.891	0.782	0.766	1.971	0.615	0.730	0.000	0.000	0.000	0.000	0.000	0.000	0.000	0.000	0.000	0.000	0.000	0.000	0.000	0.000	52	400	411	348	-0.331	Error	Error	182	229	0	0	164	184	0	0	0	0
3	20	15	""	"YOL031C"	14250	32610	110	2109	2229	551	97	104	37	100	100	0	1146	1210	311	198	206	53	100	100	0	0	0	0	0	0	0	0	0	0	0	0	0	0	0	0	0	0	0	2.122	2.107	2.150	2.133	1.165	2.101	0.910	0.000	0.000	0.000	0.000	0.000	0.000	0.000	0.000	0.000	0.000	0.000	0.000	0.000	0.000	80	557	2960	3144	1.086	Error	Error	2012	948	0	0	2132	1012	0	0	0	0
3	21	15	""	"YOL047C"	14450	32610	110	202	195	52	80	86	31	92	81	0	477	472	117	185	193	57	98	93	0	0	0	0	0	0	0	0	0	0	0	0	0	0	0	0	0	0	0	0.418	0.401	0.400	0.384	1.549	0.374	0.795	0.000	0.000	0.000	0.000	0.000	0.000	0.000	0.000	0.000	0.000	0.000	0.000	0.000	0.000	80	588	414	402	-1.259	Error	Error	122	292	0	0	115	287	0	0	0	0
3	1	16	"APM4"	"YOL062C"	10440	32800	110	3629	3815	1111	93	135	196	100	100	0	3853	4125	1247	214	276	333	100	100	0	0	0	0	0	0	0	0	0	0	0	0	0	0	0	0	0	0	0	0.972	0.952	0.946	0.958	1.141	0.912	0.930	0.000	0.000	0.000	0.000	0.000	0.000	0.000	0.000	0.000	0.000	0.000	0.000	0.000	0.000	80	584	7175	7633	-0.041	Error	Error	3536	3639	0	0	3722	3911	0	0	0	0
3	2	16	""	"YOL079W"	10650	32800	110	870	783	278	172	196	152	86	83	0	971	894	347	292	334	259	87	71	0	0	0	0	0	0	0	0	0	0	0	0	0	0	0	0	0	0	0	1.028	1.015	0.990	0.914	1.689	0.946	0.852	0.000	0.000	0.000	0.000	0.000	0.000	0.000	0.000	0.000	0.000	0.000	0.000	0.000	0.000	80	566	1377	1213	0.040	Error	Error	698	679	0	0	611	602	0	0	0	0
3	3	16	"HMI1"	"YOL095C"	10840	32800	110	726	703	146	163	177	84	100	100	0	719	732	162	275	286	82	100	98	0	0	0	0	0	0	0	0	0	0	0	0	0	0	0	0	0	0	0	1.268	1.182	1.214	1.224	1.340	1.112	0.857	0.000	0.000	0.000	0.000	0.000	0.000	0.000	0.000	0.000	0.000	0.000	0.000	0.000	0.000	80	566	1007	997	0.343	Error	Error	563	444	0	0	540	457	0	0	0	0
3	4	16	""	"YOL017W"	11050	32800	110	728	735	149	128	137	59	100	100	0	988	962	201	228	242	77	100	100	0	0	0	0	0	0	0	0	0	0	0	0	0	0	0	0	0	0	0	0.789	0.827	0.841	0.835	1.246	0.839	0.893	0.000	0.000	0.000	0.000	0.000	0.000	0.000	0.000	0.000	0.000	0.000	0.000	0.000	0.000	80	576	1360	1341	-0.341	Error	Error	600	760	0	0	607	734	0	0	0	0
3	5	16	"MSE1"	"YOL033W"	11250	32800	110	1510	1566	292	100	114	121	100	100	0	1336	1381	327	208	226	152	100	100	0	0	0	0	0	0	0	0	0	0	0	0	0	0	0	0	0	0	0	1.250	1.250	1.253	1.273	1.193	1.217	0.911	0.000	0.000	0.000	0.000	0.000	0.000	0.000	0.000	0.000	0.000	0.000	0.000	0.000	0.000	80	568	2538	2639	0.322	Error	Error	1410	1128	0	0	1466	1173	0	0	0	0
3	6	16	"GSH2"	"YOL049W"	11450	32810	100	4630	4263	1594	147	152	69	100	100	0	5352	4894	2029	242	259	106	98	98	0	0	0	0	0	0	0	0	0	0	0	0	0	0	0	0	0	0	0	0.877	0.885	0.885	0.952	1.492	0.834	0.921	0.000	0.000	0.000	0.000	0.000	0.000	0.000	0.000	0.000	0.000	0.000	0.000	0.000	0.000	80	497	9593	8768	-0.189	Error	Error	4483	5110	0	0	4116	4652	0	0	0	0
3	7	16	"MET22"	"YOL064C"	11640	32810	110	2777	2909	740	128	140	65	100	100	0	3788	4137	1211	240	262	171	100	100	0	0	0	0	0	0	0	0	0	0	0	0	0	0	0	0	0	0	0	0.747	0.714	0.714	0.720	1.133	0.693	0.922	0.000	0.000	0.000	0.000	0.000	0.000	0.000	0.000	0.000	0.000	0.000	0.000	0.000	0.000	80	575	6197	6678	-0.422	Error	Error	2649	3548	0	0	2781	3897	0	0	0	0
3	8	16	"IRA2"	"YOL081W"	11840	32810	90	1094	1247	568	101	114	53	100	100	0	1365	1363	741	213	234	164	98	92	0	0	0	0	0	0	0	0	0	0	0	0	0	0	0	0	0	0	0	0.862	0.997	0.995	1.069	1.351	0.888	0.926	0.000	0.000	0.000	0.000	0.000	0.000	0.000	0.000	0.000	0.000	0.000	0.000	0.000	0.000	52	414	2145	2296	-0.214	Error	Error	993	1152	0	0	1146	1150	0	0	0	0
3	9	16	"WRS1"	"YOL097C"	12040	32810	110	6527	6687	1105	123	209	618	100	100	0	1816	1894	413	210	258	285	100	98	0	0	0	0	0	0	0	0	0	0	0	0	0	0	0	0	0	0	0	3.988	3.898	3.831	3.970	1.216	3.707	0.911	0.000	0.000	0.000	0.000	0.000	0.000	0.000	0.000	0.000	0.000	0.000	0.000	0.000	0.000	80	552	8010	8248	1.996	Error	Error	6404	1606	0	0	6564	1684	0	0	0	0
3	10	16	""	"YOL019W"	12240	32810	110	1538	1554	362	123	200	598	100	67	0	1100	1148	292	224	265	274	100	93	0	0	0	0	0	0	0	0	0	0	0	0	0	0	0	0	0	0	0	1.615	1.549	1.532	1.572	1.172	1.497	0.908	0.000	0.000	0.000	0.000	0.000	0.000	0.000	0.000	0.000	0.000	0.000	0.000	0.000	0.000	80	575	2291	2355	0.692	Error	Error	1415	876	0	0	1431	924	0	0	0	0
3	11	16	""	"YOL035C"	12450	32810	110	1500	1434	503	120	128	60	100	97	0	1847	1720	625	232	251	118	95	91	0	0	0	0	0	0	0	0	0	0	0	0	0	0	0	0	0	0	0	0.854	0.883	0.881	0.942	1.562	0.852	0.921	0.000	0.000	0.000	0.000	0.000	0.000	0.000	0.000	0.000	0.000	0.000	0.000	0.000	0.000	80	576	2995	2802	-0.227	Error	Error	1380	1615	0	0	1314	1488	0	0	0	0
3	12	16	"GAL11"	"YOL051W"	12650	32810	100	4093	3986	1135	143	159	69	100	100	0	2587	2480	765	270	284	119	100	100	0	0	0	0	0	0	0	0	0	0	0	0	0	0	0	0	0	0	0	1.705	1.739	1.751	1.771	1.232	1.683	0.928	0.000	0.000	0.000	0.000	0.000	0.000	0.000	0.000	0.000	0.000	0.000	0.000	0.000	0.000	80	504	6267	6053	0.770	Error	Error	3950	2317	0	0	3843	2210	0	0	0	0
3	13	16	"RIB2"	"YOL066C"	12840	32810	110	1055	1049	233	170	182	74	100	100	0	1339	1408	428	301	320	127	100	100	0	0	0	0	0	0	0	0	0	0	0	0	0	0	0	0	0	0	0	0.853	0.794	0.789	0.827	1.274	0.726	0.899	0.000	0.000	0.000	0.000	0.000	0.000	0.000	0.000	0.000	0.000	0.000	0.000	0.000	0.000	80	567	1923	1986	-0.230	Error	Error	885	1038	0	0	879	1107	0	0	0	0
3	14	16	""	"YOL083W"	13050	32810	110	1642	1770	525	164	169	53	100	100	0	4366	4667	1368	288	311	107	100	100	0	0	0	0	0	0	0	0	0	0	0	0	0	0	0	0	0	0	0	0.362	0.367	0.374	0.364	1.201	0.359	0.905	0.000	0.000	0.000	0.000	0.000	0.000	0.000	0.000	0.000	0.000	0.000	0.000	0.000	0.000	80	566	5556	5985	-1.464	Error	Error	1478	4078	0	0	1606	4379	0	0	0	0
3	15	16	""	"YOL099C"	13250	32810	110	1258	1371	414	203	206	64	100	100	0	3735	4172	1558	362	376	108	100	100	0	0	0	0	0	0	0	0	0	0	0	0	0	0	0	0	0	0	0	0.313	0.307	0.305	0.312	1.177	0.280	0.908	0.000	0.000	0.000	0.000	0.000	0.000	0.000	0.000	0.000	0.000	0.000	0.000	0.000	0.000	80	558	4428	4978	-1.677	Error	Error	1055	3373	0	0	1168	3810	0	0	0	0
3	16	16	"DIS3"	"YOL021C"	13450	32810	110	2662	2618	435	199	202	58	100	100	0	1135	1159	281	355	373	110	98	98	0	0	0	0	0	0	0	0	0	0	0	0	0	0	0	0	0	0	0	3.158	3.009	3.115	3.193	1.394	2.863	0.864	0.000	0.000	0.000	0.000	0.000	0.000	0.000	0.000	0.000	0.000	0.000	0.000	0.000	0.000	80	576	3243	3223	1.659	Error	Error	2463	780	0	0	2419	804	0	0	0	0
3	17	16	""	"YOL037C"	13660	32810	110	796	710	229	152	169	162	88	78	0	829	766	279	303	311	95	85	82	0	0	0	0	0	0	0	0	0	0	0	0	0	0	0	0	0	0	0	1.224	1.205	1.173	1.241	1.491	1.055	0.840	0.000	0.000	0.000	0.000	0.000	0.000	0.000	0.000	0.000	0.000	0.000	0.000	0.000	0.000	80	577	1170	1021	0.292	Error	Error	644	526	0	0	558	463	0	0	0	0
3	18	16	""	"YOL053C-A"	13860	32810	110	1802	1530	687	117	124	40	100	98	0	21613	17778	8674	289	316	258	98	98	0	0	0	0	0	0	0	0	0	0	0	0	0	0	0	0	0	0	0	0.079	0.081	0.080	0.090	1.662	0.078	0.900	0.000	0.000	0.000	0.000	0.000	0.000	0.000	0.000	0.000	0.000	0.000	0.000	0.000	0.000	80	558	23009	18902	-3.662	Error	Error	1685	21324	0	0	1413	17489	0	0	0	0
3	19	16	"HST1"	"YOL068C"	14050	32810	110	3114	3110	624	118	138	152	100	100	0	2092	2136	462	253	305	297	100	98	0	0	0	0	0	0	0	0	0	0	0	0	0	0	0	0	0	0	0	1.629	1.589	1.592	1.606	1.149	1.565	0.940	0.000	0.000	0.000	0.000	0.000	0.000	0.000	0.000	0.000	0.000	0.000	0.000	0.000	0.000	80	586	4835	4875	0.704	Error	Error	2996	1839	0	0	2992	1883	0	0	0	0
3	20	16	""	"YOL085C"	14260	32820	100	382	352	120	86	98	102	85	77	0	561	501	193	187	206	144	81	75	0	0	0	0	0	0	0	0	0	0	0	0	0	0	0	0	0	0	0	0.791	0.847	0.776	0.765	1.448	0.775	0.822	0.000	0.000	0.000	0.000	0.000	0.000	0.000	0.000	0.000	0.000	0.000	0.000	0.000	0.000	80	504	670	580	-0.337	Error	Error	296	374	0	0	266	314	0	0	0	0
3	21	16	""	"YOL101C"	14450	32820	100	628	583	196	88	94	29	96	93	0	803	722	271	182	184	34	91	90	0	0	0	0	0	0	0	0	0	0	0	0	0	0	0	0	0	0	0	0.870	0.917	0.881	0.937	1.471	0.832	0.875	0.000	0.000	0.000	0.000	0.000	0.000	0.000	0.000	0.000	0.000	0.000	0.000	0.000	0.000	80	508	1161	1035	-0.202	Error	Error	540	621	0	0	495	540	0	0	0	0
3	1	17	"KIN4"	"YOR233W"	10440	33000	110	999	1011	190	84	95	68	100	100	0	796	805	164	196	210	84	100	100	0	0	0	0	0	0	0	0	0	0	0	0	0	0	0	0	0	0	0	1.525	1.522	1.556	1.542	1.238	1.468	0.895	0.000	0.000	0.000	0.000	0.000	0.000	0.000	0.000	0.000	0.000	0.000	0.000	0.000	0.000	80	584	1515	1536	0.609	Error	Error	915	600	0	0	927	609	0	0	0	0
3	2	17	"APC5"	"YOR249C"	10650	33000	110	906	895	228	115	133	61	100	100	0	1031	1038	244	248	269	94	100	100	0	0	0	0	0	0	0	0	0	0	0	0	0	0	0	0	0	0	0	1.010	0.987	1.028	0.993	1.250	0.915	0.877	0.000	0.000	0.000	0.000	0.000	0.000	0.000	0.000	0.000	0.000	0.000	0.000	0.000	0.000	80	554	1574	1570	0.015	Error	Error	791	783	0	0	780	790	0	0	0	0
3	3	17	"RBL2"	"YOR265W"	10830	33000	110	2178	2092	592	119	151	165	100	98	0	2711	2647	768	262	313	346	98	98	0	0	0	0	0	0	0	0	0	0	0	0	0	0	0	0	0	0	0	0.841	0.827	0.815	0.835	1.327	0.759	0.916	0.000	0.000	0.000	0.000	0.000	0.000	0.000	0.000	0.000	0.000	0.000	0.000	0.000	0.000	80	565	4508	4358	-0.250	Error	Error	2059	2449	0	0	1973	2385	0	0	0	0
3	4	17	""	"YOR281C"	11040	33000	110	2482	2585	406	154	176	147	100	100	0	2383	2411	431	276	321	321	100	100	0	0	0	0	0	0	0	0	0	0	0	0	0	0	0	0	0	0	0	1.105	1.139	1.133	1.146	1.138	1.092	0.925	0.000	0.000	0.000	0.000	0.000	0.000	0.000	0.000	0.000	0.000	0.000	0.000	0.000	0.000	80	576	4435	4566	0.144	Error	Error	2328	2107	0	0	2431	2135	0	0	0	0
3	5	17	"TIM18"	"YOR297C"	11240	33000	110	842	831	206	124	147	94	100	98	0	826	816	222	230	264	138	95	90	0	0	0	0	0	0	0	0	0	0	0	0	0	0	0	0	0	0	0	1.205	1.206	1.175	1.290	1.474	1.161	0.886	0.000	0.000	0.000	0.000	0.000	0.000	0.000	0.000	0.000	0.000	0.000	0.000	0.000	0.000	80	577	1314	1293	0.269	Error	Error	718	596	0	0	707	586	0	0	0	0
3	6	17	"RPL20B"	"YOR312C"	11440	33000	110	10620	10303	2718	122	144	140	100	100	0	1398	1427	348	209	224	79	100	100	0	0	0	0	0	0	0	0	0	0	0	0	0	0	0	0	0	0	0	8.829	8.359	8.195	8.441	1.346	8.403	0.905	0.000	0.000	0.000	0.000	0.000	0.000	0.000	0.000	0.000	0.000	0.000	0.000	0.000	0.000	80	574	11687	11399	3.142	Error	Error	10498	1189	0	0	10181	1218	0	0	0	0
3	7	17	"SNR17A"	"YOR235W"	11660	33010	110	578	535	163	122	135	79	92	90	0	466	453	142	222	233	76	86	76	0	0	0	0	0	0	0	0	0	0	0	0	0	0	0	0	0	0	0	1.869	1.788	1.705	1.656	2.209	1.597	0.788	0.000	0.000	0.000	0.000	0.000	0.000	0.000	0.000	0.000	0.000	0.000	0.000	0.000	0.000	80	540	700	644	0.902	Error	Error	456	244	0	0	413	231	0	0	0	0
3	8	17	""	"YOR251C"	11830	33000	110	1908	2038	398	104	128	136	100	100	0	2573	2754	653	224	272	269	100	100	0	0	0	0	0	0	0	0	0	0	0	0	0	0	0	0	0	0	0	0.768	0.764	0.748	0.774	1.219	0.730	0.928	0.000	0.000	0.000	0.000	0.000	0.000	0.000	0.000	0.000	0.000	0.000	0.000	0.000	0.000	80	560	4153	4464	-0.381	Error	Error	1804	2349	0	0	1934	2530	0	0	0	0
3	9	17	""	"YOR267C"	12050	33000	110	2564	2540	652	124	169	394	100	100	0	1378	1366	392	240	288	236	100	95	0	0	0	0	0	0	0	0	0	0	0	0	0	0	0	0	0	0	0	2.144	2.146	2.195	2.212	1.276	2.123	0.890	0.000	0.000	0.000	0.000	0.000	0.000	0.000	0.000	0.000	0.000	0.000	0.000	0.000	0.000	80	572	3578	3542	1.100	Error	Error	2440	1138	0	0	2416	1126	0	0	0	0
3	10	17	""	"YOR283W"	12240	33000	110	1520	1486	396	124	144	91	100	100	0	2519	2618	753	244	289	199	100	100	0	0	0	0	0	0	0	0	0	0	0	0	0	0	0	0	0	0	0	0.614	0.574	0.586	0.578	1.208	0.543	0.923	0.000	0.000	0.000	0.000	0.000	0.000	0.000	0.000	0.000	0.000	0.000	0.000	0.000	0.000	80	557	3671	3736	-0.705	Error	Error	1396	2275	0	0	1362	2374	0	0	0	0
3	11	17	"BUD7"	"YOR299W"	12450	33010	100	1463	1487	313	147	163	72	100	100	0	984	999	243	287	329	176	100	93	0	0	0	0	0	0	0	0	0	0	0	0	0	0	0	0	0	0	0	1.888	1.882	1.916	1.950	1.257	1.828	0.853	0.000	0.000	0.000	0.000	0.000	0.000	0.000	0.000	0.000	0.000	0.000	0.000	0.000	0.000	80	512	2013	2052	0.917	Error	Error	1316	697	0	0	1340	712	0	0	0	0
3	12	17	""	"YOR314W"	12650	33010	90	607	619	95	137	142	40	100	100	0	715	724	187	262	278	85	100	100	0	0	0	0	0	0	0	0	0	0	0	0	0	0	0	0	0	0	0	1.038	1.043	1.089	1.102	1.352	0.917	0.809	0.000	0.000	0.000	0.000	0.000	0.000	0.000	0.000	0.000	0.000	0.000	0.000	0.000	0.000	52	414	923	944	0.053	Error	Error	470	453	0	0	482	462	0	0	0	0
3	13	17	"HES1"	"YOR237W"	12860	33010	110	2344	2402	827	152	193	138	100	100	0	1612	1618	518	271	294	113	100	98	0	0	0	0	0	0	0	0	0	0	0	0	0	0	0	0	0	0	0	1.635	1.670	1.730	1.703	1.294	1.633	0.905	0.000	0.000	0.000	0.000	0.000	0.000	0.000	0.000	0.000	0.000	0.000	0.000	0.000	0.000	80	593	3533	3597	0.709	Error	Error	2192	1341	0	0	2250	1347	0	0	0	0
3	14	17	""	"YOR253W"	13050	33000	110	4924	5081	1787	182	238	273	100	100	0	2238	2327	786	267	303	202	98	97	0	0	0	0	0	0	0	0	0	0	0	0	0	0	0	0	0	0	0	2.406	2.378	2.355	2.448	1.333	2.435	0.923	0.000	0.000	0.000	0.000	0.000	0.000	0.000	0.000	0.000	0.000	0.000	0.000	0.000	0.000	80	546	6713	6959	1.267	Error	Error	4742	1971	0	0	4899	2060	0	0	0	0
3	15	17	"PAC1"	"YOR269W"	13250	33000	110	1202	1249	345	201	223	203	100	100	0	910	934	288	292	310	173	97	85	0	0	0	0	0	0	0	0	0	0	0	0	0	0	0	0	0	0	0	1.620	1.632	1.648	1.739	1.332	1.610	0.877	0.000	0.000	0.000	0.000	0.000	0.000	0.000	0.000	0.000	0.000	0.000	0.000	0.000	0.000	80	566	1619	1690	0.696	Error	Error	1001	618	0	0	1048	642	0	0	0	0
3	16	17	""	"YOR285W"	13450	33010	110	14533	13204	3880	193	210	112	100	100	0	15691	14189	4342	307	329	219	100	100	0	0	0	0	0	0	0	0	0	0	0	0	0	0	0	0	0	0	0	0.932	0.937	0.934	0.951	1.197	0.925	0.939	0.000	0.000	0.000	0.000	0.000	0.000	0.000	0.000	0.000	0.000	0.000	0.000	0.000	0.000	80	568	29724	26893	-0.101	Error	Error	14340	15384	0	0	13011	13882	0	0	0	0
3	17	17	"RAX1"	"YOR301W"	13650	33010	110	961	1031	278	135	149	94	100	100	0	1125	1151	383	255	275	213	100	90	0	0	0	0	0	0	0	0	0	0	0	0	0	0	0	0	0	0	0	0.949	1.000	0.997	1.048	1.286	0.943	0.899	0.000	0.000	0.000	0.000	0.000	0.000	0.000	0.000	0.000	0.000	0.000	0.000	0.000	0.000	80	576	1696	1792	-0.075	Error	Error	826	870	0	0	896	896	0	0	0	0
[truncated: 1,846,226 more chars]
