# Supplementary material for: Genome-Wide Mapping of the Cohesin Complex in the Yeast Saccharomyces cerevisiae
Source: PLoS Biol. 2004 Jul 27;2(9):e259. doi: 10.1371/journal.pbio.0020259 (PMC490026; doi:10.1371/journal.pbio.0020259)
Supplement: Dataset S58 — Cy3 = polyA+ reference RNA; Cy5 = polyA+ RNA nocodazole arrest glucose Mcd1-18Myc in W303. (2.2 MB XLS). [file pbio.0020259.sd058.xls]

ATF	1.0
27	82    
"Type=GenePix Results 2"
"DateTime=2002/10/24 09:45:30"
"Settings=L:\cohesin followup\expression\ya1s4p2_0125jg.gps"
"GalFile=L:\arraying&printing\YA1S4P2.gal"
"PixelSize=10"
"Wavelengths=635	532"
"ImageFiles=S:\Genomics\Axon\Karin\ya1s4p2_0125_635.tif 0	S:\Genomics\Axon\Karin\ya1s4p2_0125_532.tif 0"
"NormalizationMethod=None"
"NormalizationFactors=1	1"
"JpegImage=L:\cohesin followup\expression\ya1s4p2_0125.jpg"
"RatioFormulations=W1/W2 (635/532)"
"Barcode="
"BackgroundSubtraction=LocalFeature"
"ImageOrigin=600, 28600"
"JpegOrigin=1070, 29040"
"Creator=GenePix Pro 4.0.1.9"
"Scanner=GenePix 4000B [87097]"
"FocusPosition=0"
"Temperature=29.04"
"LinesAveraged=1"
"Comment=Cy3refCy51827glu090902"
"PMTGain=520	460"
"ScanPower=100	100"
"LaserPower=3.35	3.7"
"LaserOnTime=16490	16503"
"ScanRegion=60,2860,2028,4736"
"Supplier="
"Block"	"Column"	"Row"	"Name"	"ID"	"X"	"Y"	"Dia."	"F635 Median"	"F635 Mean"	"F635 SD"	"B635 Median"	"B635 Mean"	"B635 SD"	"% > B635+1SD"	"% > B635+2SD"	"F635 % Sat."	"F532 Median"	"F532 Mean"	"F532 SD"	"B532 Median"	"B532 Mean"	"B532 SD"	"% > B532+1SD"	"% > B532+2SD"	"F532 % Sat."	"F3 Median"	"F3 Mean"	"F3 SD"	"B3 Median"	"B3 Mean"	"B3 SD"	"% > B3+1SD"	"% > B3+2SD"	"F3 % Sat."	"F4 Median"	"F4 Mean"	"F4 SD"	"B4 Median"	"B4 Mean"	"B4 SD"	"% > B4+1SD"	"% > B4+2SD"	"F4 % Sat."	"Ratio of Medians (635/532)"	"Ratio of Means (635/532)"	"Median of Ratios (635/532)"	"Mean of Ratios (635/532)"	"Ratios SD (635/532)"	"Rgn Ratio (635/532)"	"Rgn R� (635/532)"	"Ratio of Medians (Ratio/2)"	"Ratio of Means (Ratio/2)"	"Median of Ratios (Ratio/2)"	"Mean of Ratios (Ratio/2)"	"Ratios SD (Ratio/2)"	"Rgn Ratio (Ratio/2)"	"Rgn R� (Ratio/2)"	"Ratio of Medians (Ratio/3)"	"Ratio of Means (Ratio/3)"	"Median of Ratios (Ratio/3)"	"Mean of Ratios (Ratio/3)"	"Ratios SD (Ratio/3)"	"Rgn Ratio (Ratio/3)"	"Rgn R� (Ratio/3)"	"F Pixels"	"B Pixels"	"Sum of Medians"	"Sum of Means"	"Log Ratio (635/532)"	"Log Ratio (Ratio/2)"	"Log Ratio (Ratio/3)"	"F635 Median - B635"	"F532 Median - B532"	"F3 Median - B3"	"F4 Median - B4"	"F635 Mean - B635"	"F532 Mean - B532"	"F3 Mean - B3"	"F4 Mean - B4"	"Flags"	"Normalize"
1	1	1	""	"YBL081W"	1540	29320	80	718	687	191	78	80	19	100	98	0	2694	2500	765	97	98	20	98	98	0	0	0	0	0	0	0	0	0	0	0	0	0	0	0	0	0	0	0	0.246	0.253	0.263	0.255	1.394	0.250	0.899	0.000	0.000	0.000	0.000	0.000	0.000	0.000	0.000	0.000	0.000	0.000	0.000	0.000	0.000	52	306	3237	3012	-2.021	Error	Error	640	2597	0	0	609	2403	0	0	0	0
1	2	1	"BRN1"	"YBL097W"	1720	29330	80	532	518	174	94	96	24	100	98	0	729	662	272	111	115	26	98	98	0	0	0	0	0	0	0	0	0	0	0	0	0	0	0	0	0	0	0	0.709	0.770	0.743	0.797	1.517	0.695	0.881	0.000	0.000	0.000	0.000	0.000	0.000	0.000	0.000	0.000	0.000	0.000	0.000	0.000	0.000	52	320	1056	975	-0.497	Error	Error	438	618	0	0	424	551	0	0	0	0
1	3	1	""	"YBL112C"	1920	29330	90	4473	4147	1838	98	103	32	100	100	0	3147	3044	1657	118	124	32	96	96	0	0	0	0	0	0	0	0	0	0	0	0	0	0	0	0	0	0	0	1.444	1.384	1.491	1.510	1.634	1.281	0.927	0.000	0.000	0.000	0.000	0.000	0.000	0.000	0.000	0.000	0.000	0.000	0.000	0.000	0.000	52	400	7404	6975	0.530	Error	Error	4375	3029	0	0	4049	2926	0	0	0	0
1	4	1	""	"YBR013C"	2130	29340	90	133	129	25	89	93	50	30	0	0	841	769	213	119	126	42	98	98	0	0	0	0	0	0	0	0	0	0	0	0	0	0	0	0	0	0	0	0.061	0.062	0.068	0.065	1.787	0.088	0.150	0.000	0.000	0.000	0.000	0.000	0.000	0.000	0.000	0.000	0.000	0.000	0.000	0.000	0.000	52	412	766	690	-4.036	Error	Error	44	722	0	0	40	650	0	0	0	0
1	5	1	"CDS1"	"YBR029C"	2310	29330	70	246	297	140	85	86	21	100	96	0	429	532	276	109	114	28	100	96	0	0	0	0	0	0	0	0	0	0	0	0	0	0	0	0	0	0	0	0.503	0.501	0.520	0.516	1.603	0.500	0.852	0.000	0.000	0.000	0.000	0.000	0.000	0.000	0.000	0.000	0.000	0.000	0.000	0.000	0.000	32	220	481	635	-0.991	Error	Error	161	320	0	0	212	423	0	0	0	0
1	6	1	"GIP1"	"YBR045C"	2540	29330	70	209	207	56	85	87	27	90	87	0	226	232	77	105	110	28	90	84	0	0	0	0	0	0	0	0	0	0	0	0	0	0	0	0	0	0	0	1.025	0.961	1.070	1.081	2.723	0.896	0.688	0.000	0.000	0.000	0.000	0.000	0.000	0.000	0.000	0.000	0.000	0.000	0.000	0.000	0.000	32	220	245	249	0.035	Error	Error	124	121	0	0	122	127	0	0	0	0
1	7	1	""	"YBL083C"	2740	29330	70	410	432	110	87	92	25	100	100	0	404	391	120	108	119	40	93	90	0	0	0	0	0	0	0	0	0	0	0	0	0	0	0	0	0	0	0	1.091	1.219	1.116	1.360	2.193	1.166	0.648	0.000	0.000	0.000	0.000	0.000	0.000	0.000	0.000	0.000	0.000	0.000	0.000	0.000	0.000	32	220	619	628	0.126	Error	Error	323	296	0	0	345	283	0	0	0	0
1	8	1	"ATP1"	"YBL099W"	2940	29340	80	1349	1290	614	86	87	21	100	100	0	1615	1538	790	106	111	29	98	98	0	0	0	0	0	0	0	0	0	0	0	0	0	0	0	0	0	0	0	0.837	0.841	0.886	0.864	1.558	0.826	0.900	0.000	0.000	0.000	0.000	0.000	0.000	0.000	0.000	0.000	0.000	0.000	0.000	0.000	0.000	52	320	2772	2636	-0.257	Error	Error	1263	1509	0	0	1204	1432	0	0	0	0
1	9	1	"NTH2"	"YBR001C"	3120	29340	80	1128	1128	327	111	113	28	100	100	0	241	241	69	134	142	44	76	61	0	0	0	0	0	0	0	0	0	0	0	0	0	0	0	0	0	0	0	9.505	9.505	9.033	10.520	1.784	8.981	0.612	0.000	0.000	0.000	0.000	0.000	0.000	0.000	0.000	0.000	0.000	0.000	0.000	0.000	0.000	52	320	1124	1124	3.249	Error	Error	1017	107	0	0	1017	107	0	0	0	0
1	10	1	"MNN2"	"YBR015C"	3330	29340	80	3266	3016	901	119	123	30	100	100	0	4833	4478	1581	152	160	64	100	98	0	0	0	0	0	0	0	0	0	0	0	0	0	0	0	0	0	0	0	0.672	0.670	0.660	0.706	1.452	0.616	0.909	0.000	0.000	0.000	0.000	0.000	0.000	0.000	0.000	0.000	0.000	0.000	0.000	0.000	0.000	52	320	7828	7223	-0.573	Error	Error	3147	4681	0	0	2897	4326	0	0	0	0
1	11	1	"RPL4A"	"YBR031W"	3520	29340	80	5600	5142	1616	122	125	27	100	100	0	17784	15133	6422	156	160	39	98	98	0	0	0	0	0	0	0	0	0	0	0	0	0	0	0	0	0	0	0	0.311	0.335	0.320	0.356	1.452	0.300	0.921	0.000	0.000	0.000	0.000	0.000	0.000	0.000	0.000	0.000	0.000	0.000	0.000	0.000	0.000	52	320	23106	19997	-1.686	Error	Error	5478	17628	0	0	5020	14977	0	0	0	0
1	12	1	""	"YBR047W"	3730	29350	80	3650	3057	1276	119	119	29	100	100	0	1314	1225	522	138	143	43	98	96	0	0	0	0	0	0	0	0	0	0	0	0	0	0	0	0	0	0	0	3.003	2.703	2.736	2.870	1.557	2.705	0.903	0.000	0.000	0.000	0.000	0.000	0.000	0.000	0.000	0.000	0.000	0.000	0.000	0.000	0.000	52	332	4707	4025	1.586	Error	Error	3531	1176	0	0	2938	1087	0	0	0	0
1	13	1	"BOI1"	"YBL085W"	3940	29350	80	234	318	247	112	115	26	100	94	0	226	249	85	135	138	35	94	71	0	0	0	0	0	0	0	0	0	0	0	0	0	0	0	0	0	0	0	1.341	1.807	1.414	1.411	2.032	2.955	0.428	0.000	0.000	0.000	0.000	0.000	0.000	0.000	0.000	0.000	0.000	0.000	0.000	0.000	0.000	52	332	213	320	0.423	Error	Error	122	91	0	0	206	114	0	0	0	0
1	14	1	"ECM21"	"YBL101C"	4140	29350	80	509	475	164	159	161	36	92	90	0	667	613	245	178	185	44	90	88	0	0	0	0	0	0	0	0	0	0	0	0	0	0	0	0	0	0	0	0.716	0.726	0.768	0.736	1.620	0.705	0.795	0.000	0.000	0.000	0.000	0.000	0.000	0.000	0.000	0.000	0.000	0.000	0.000	0.000	0.000	52	332	839	751	-0.482	Error	Error	350	489	0	0	316	435	0	0	0	0
1	15	1	"COQ1"	"YBR003W"	4340	29350	90	3976	3690	1160	156	162	40	100	100	0	3671	3537	1469	174	182	49	98	98	0	0	0	0	0	0	0	0	0	0	0	0	0	0	0	0	0	0	0	1.092	1.051	1.073	1.226	1.937	0.984	0.911	0.000	0.000	0.000	0.000	0.000	0.000	0.000	0.000	0.000	0.000	0.000	0.000	0.000	0.000	52	412	7317	6897	0.127	Error	Error	3820	3497	0	0	3534	3363	0	0	0	0
1	16	1	"KAP104"	"YBR017C"	4550	29350	90	1110	1074	434	136	140	27	98	96	0	2067	1944	857	167	172	41	90	90	0	0	0	0	0	0	0	0	0	0	0	0	0	0	0	0	0	0	0	0.513	0.528	0.527	0.525	1.449	0.515	0.930	0.000	0.000	0.000	0.000	0.000	0.000	0.000	0.000	0.000	0.000	0.000	0.000	0.000	0.000	52	406	2874	2715	-0.964	Error	Error	974	1900	0	0	938	1777	0	0	0	0
1	17	1	""	"YBR033W"	4730	29350	90	4694	4627	1416	143	145	27	100	100	0	5227	4946	1843	173	180	43	100	98	0	0	0	0	0	0	0	0	0	0	0	0	0	0	0	0	0	0	0	0.900	0.939	0.920	1.039	1.868	0.888	0.886	0.000	0.000	0.000	0.000	0.000	0.000	0.000	0.000	0.000	0.000	0.000	0.000	0.000	0.000	52	406	9605	9257	-0.151	Error	Error	4551	5054	0	0	4484	4773	0	0	0	0
1	18	1	"REB1"	"YBR049C"	4930	29360	80	699	639	227	139	142	29	96	92	0	982	921	370	179	191	58	94	94	0	0	0	0	0	0	0	0	0	0	0	0	0	0	0	0	0	0	0	0.697	0.674	0.649	0.643	1.534	0.630	0.830	0.000	0.000	0.000	0.000	0.000	0.000	0.000	0.000	0.000	0.000	0.000	0.000	0.000	0.000	52	332	1363	1242	-0.520	Error	Error	560	803	0	0	500	742	0	0	0	0
1	19	1	"RPL23A"	"YBL087C"	5120	29350	90	2895	2577	868	144	148	36	98	96	0	16346	14936	5744	189	217	290	96	96	0	0	0	0	0	0	0	0	0	0	0	0	0	0	0	0	0	0	0	0.170	0.165	0.160	0.179	2.287	0.147	0.898	0.000	0.000	0.000	0.000	0.000	0.000	0.000	0.000	0.000	0.000	0.000	0.000	0.000	0.000	52	412	18908	17180	-2.554	Error	Error	2751	16157	0	0	2433	14747	0	0	0	0
1	20	1	""	"YBL101W-B"	5330	29360	80	4294	3988	1373	147	150	31	100	100	0	816	734	272	168	172	38	96	92	0	0	0	0	0	0	0	0	0	0	0	0	0	0	0	0	0	0	0	6.400	6.786	6.740	7.105	1.631	6.568	0.878	0.000	0.000	0.000	0.000	0.000	0.000	0.000	0.000	0.000	0.000	0.000	0.000	0.000	0.000	52	332	4795	4407	2.678	Error	Error	4147	648	0	0	3841	566	0	0	0	0
1	21	1	""	"YBR005W"	5520	29360	90	4120	3801	1215	156	159	30	100	100	0	1467	1377	494	167	174	46	96	94	0	0	0	0	0	0	0	0	0	0	0	0	0	0	0	0	0	0	0	3.049	3.012	2.892	3.264	1.655	2.967	0.922	0.000	0.000	0.000	0.000	0.000	0.000	0.000	0.000	0.000	0.000	0.000	0.000	0.000	0.000	52	420	5264	4855	1.608	Error	Error	3964	1300	0	0	3645	1210	0	0	0	0
1	1	2	"GAL10"	"YBR019C"	1510	29540	80	642	630	174	82	89	35	100	100	0	433	401	143	98	106	45	90	88	0	0	0	0	0	0	0	0	0	0	0	0	0	0	0	0	0	0	0	1.672	1.809	1.751	2.109	1.810	1.687	0.867	0.000	0.000	0.000	0.000	0.000	0.000	0.000	0.000	0.000	0.000	0.000	0.000	0.000	0.000	52	332	895	851	0.741	Error	Error	560	335	0	0	548	303	0	0	0	0
1	2	2	"PDX3"	"YBR035C"	1720	29540	80	21169	20299	3740	101	107	31	100	100	0	9804	9246	1794	112	115	22	100	100	0	0	0	0	0	0	0	0	0	0	0	0	0	0	0	0	0	0	0	2.174	2.211	2.221	2.220	1.153	2.292	0.941	0.000	0.000	0.000	0.000	0.000	0.000	0.000	0.000	0.000	0.000	0.000	0.000	0.000	0.000	52	340	30760	29332	1.120	Error	Error	21068	9692	0	0	20198	9134	0	0	0	0
1	3	2	""	"YBR051W"	1920	29550	90	479	458	98	88	91	21	100	100	0	717	687	160	109	111	22	100	100	0	0	0	0	0	0	0	0	0	0	0	0	0	0	0	0	0	0	0	0.643	0.640	0.656	0.648	1.372	0.596	0.887	0.000	0.000	0.000	0.000	0.000	0.000	0.000	0.000	0.000	0.000	0.000	0.000	0.000	0.000	52	420	999	948	-0.637	Error	Error	391	608	0	0	370	578	0	0	0	0
1	4	2	""	"YCL045C"	2110	29540	60	185	223	116	86	91	24	93	71	0	192	220	81	112	118	43	81	50	0	0	0	0	0	0	0	0	0	0	0	0	0	0	0	0	0	0	0	1.237	1.269	1.029	1.158	2.012	1.368	0.525	0.000	0.000	0.000	0.000	0.000	0.000	0.000	0.000	0.000	0.000	0.000	0.000	0.000	0.000	32	176	179	245	0.307	Error	Error	99	80	0	0	137	108	0	0	0	0
1	5	2	""	"YCL061C"	2320	29550	80	180	182	39	104	106	25	92	75	0	213	210	40	123	131	55	80	25	0	0	0	0	0	0	0	0	0	0	0	0	0	0	0	0	0	0	0	0.844	0.897	0.942	0.874	1.852	0.894	0.487	0.000	0.000	0.000	0.000	0.000	0.000	0.000	0.000	0.000	0.000	0.000	0.000	0.000	0.000	52	340	166	165	-0.244	Error	Error	76	90	0	0	78	87	0	0	0	0
1	6	2	""	"YCLX04W"	2530	29550	80	718	667	177	105	107	26	100	100	0	1012	929	279	124	130	42	98	98	0	0	0	0	0	0	0	0	0	0	0	0	0	0	0	0	0	0	0	0.690	0.698	0.688	0.696	1.357	0.643	0.893	0.000	0.000	0.000	0.000	0.000	0.000	0.000	0.000	0.000	0.000	0.000	0.000	0.000	0.000	52	340	1501	1367	-0.535	Error	Error	613	888	0	0	562	805	0	0	0	0
1	7	2	"SAT4"	"YCR008W"	2740	29550	70	285	378	241	106	110	26	100	100	0	402	429	152	132	141	41	96	90	0	0	0	0	0	0	0	0	0	0	0	0	0	0	0	0	0	0	0	0.663	0.916	0.677	0.815	2.361	1.227	0.458	0.000	0.000	0.000	0.000	0.000	0.000	0.000	0.000	0.000	0.000	0.000	0.000	0.000	0.000	32	236	449	569	-0.593	Error	Error	179	270	0	0	272	297	0	0	0	0
1	8	2	""	"YCR023C"	2930	29550	80	2004	2043	590	106	110	33	100	100	0	1724	1701	567	136	141	41	100	100	0	0	0	0	0	0	0	0	0	0	0	0	0	0	0	0	0	0	0	1.195	1.238	1.205	1.291	1.294	1.215	0.932	0.000	0.000	0.000	0.000	0.000	0.000	0.000	0.000	0.000	0.000	0.000	0.000	0.000	0.000	52	340	3486	3502	0.257	Error	Error	1898	1588	0	0	1937	1565	0	0	0	0
1	9	2	"PHO87"	"YCR037C"	3120	29550	80	2078	2229	883	118	121	34	100	100	0	2212	2189	986	148	157	53	100	98	0	0	0	0	0	0	0	0	0	0	0	0	0	0	0	0	0	0	0	0.950	1.034	0.995	1.145	1.746	0.980	0.908	0.000	0.000	0.000	0.000	0.000	0.000	0.000	0.000	0.000	0.000	0.000	0.000	0.000	0.000	52	340	4024	4152	-0.075	Error	Error	1960	2064	0	0	2111	2041	0	0	0	0
1	10	2	""	"YCL047C"	3330	29550	80	231	252	107	97	100	23	100	94	0	250	268	83	127	134	40	96	82	0	0	0	0	0	0	0	0	0	0	0	0	0	0	0	0	0	0	0	1.089	1.099	1.062	1.081	1.755	1.134	0.654	0.000	0.000	0.000	0.000	0.000	0.000	0.000	0.000	0.000	0.000	0.000	0.000	0.000	0.000	52	340	257	296	0.124	Error	Error	134	123	0	0	155	141	0	0	0	0
1	11	2	""	"YCL063W"	3510	29550	90	547	532	114	111	114	27	100	100	0	1300	1226	338	139	146	37	100	100	0	0	0	0	0	0	0	0	0	0	0	0	0	0	0	0	0	0	0	0.376	0.387	0.384	0.397	1.436	0.342	0.864	0.000	0.000	0.000	0.000	0.000	0.000	0.000	0.000	0.000	0.000	0.000	0.000	0.000	0.000	52	414	1597	1508	-1.413	Error	Error	436	1161	0	0	421	1087	0	0	0	0
1	12	2	""	"YCLX06C"	3730	29550	90	4294	4102	1229	125	128	31	100	100	0	5233	4801	1705	150	160	65	100	100	0	0	0	0	0	0	0	0	0	0	0	0	0	0	0	0	0	0	0	0.820	0.855	0.846	0.928	1.524	0.830	0.935	0.000	0.000	0.000	0.000	0.000	0.000	0.000	0.000	0.000	0.000	0.000	0.000	0.000	0.000	52	420	9252	8628	-0.286	Error	Error	4169	5083	0	0	3977	4651	0	0	0	0
1	13	2	""	"YCR010C"	3920	29560	90	577	589	163	112	116	29	100	100	0	4523	4521	2025	135	140	32	100	100	0	0	0	0	0	0	0	0	0	0	0	0	0	0	0	0	0	0	0	0.106	0.109	0.112	0.121	1.585	0.099	0.887	0.000	0.000	0.000	0.000	0.000	0.000	0.000	0.000	0.000	0.000	0.000	0.000	0.000	0.000	52	420	4853	4863	-3.238	Error	Error	465	4388	0	0	477	4386	0	0	0	0
1	14	2	"PMP1"	"YCR024C-A"	4130	29560	90	20860	18594	5371	164	168	48	100	100	0	21312	18977	6222	179	185	50	100	100	0	0	0	0	0	0	0	0	0	0	0	0	0	0	0	0	0	0	0	0.979	0.980	0.973	1.055	1.490	0.966	0.924	0.000	0.000	0.000	0.000	0.000	0.000	0.000	0.000	0.000	0.000	0.000	0.000	0.000	0.000	52	420	41829	37228	-0.030	Error	Error	20696	21133	0	0	18430	18798	0	0	0	0
1	15	2	"MATALPHA2"	"YCR039C"	4320	29560	80	8805	8492	2773	178	182	46	100	100	0	4133	3767	1417	192	201	54	98	98	0	0	0	0	0	0	0	0	0	0	0	0	0	0	0	0	0	0	0	2.189	2.326	2.363	2.567	1.673	2.217	0.931	0.000	0.000	0.000	0.000	0.000	0.000	0.000	0.000	0.000	0.000	0.000	0.000	0.000	0.000	52	334	12568	11889	1.130	Error	Error	8627	3941	0	0	8314	3575	0	0	0	0
1	16	2	""	"YCL049C"	4530	29560	80	387	424	124	147	150	30	100	100	0	341	349	106	174	178	42	94	88	0	0	0	0	0	0	0	0	0	0	0	0	0	0	0	0	0	0	0	1.437	1.583	1.677	1.611	2.036	1.653	0.450	0.000	0.000	0.000	0.000	0.000	0.000	0.000	0.000	0.000	0.000	0.000	0.000	0.000	0.000	52	340	407	452	0.523	Error	Error	240	167	0	0	277	175	0	0	0	0
1	17	2	""	"YCL065W"	4720	29560	90	1242	1168	331	156	158	30	100	98	0	1185	1082	319	186	190	43	96	96	0	0	0	0	0	0	0	0	0	0	0	0	0	0	0	0	0	0	0	1.087	1.129	1.099	1.119	1.267	1.088	0.911	0.000	0.000	0.000	0.000	0.000	0.000	0.000	0.000	0.000	0.000	0.000	0.000	0.000	0.000	52	406	2085	1908	0.120	Error	Error	1086	999	0	0	1012	896	0	0	0	0
1	18	2	""	"YCLX08C"	4930	29560	90	1486	1482	510	169	173	44	98	96	0	2241	2226	833	201	205	43	96	96	0	0	0	0	0	0	0	0	0	0	0	0	0	0	0	0	0	0	0	0.646	0.648	0.652	0.628	1.433	0.635	0.915	0.000	0.000	0.000	0.000	0.000	0.000	0.000	0.000	0.000	0.000	0.000	0.000	0.000	0.000	52	420	3357	3338	-0.631	Error	Error	1317	2040	0	0	1313	2025	0	0	0	0
1	19	2	"PGK1"	"YCR012W"	5140	29560	90	22094	20513	7470	158	177	180	100	100	0	9080	8441	3262	187	198	66	98	96	0	0	0	0	0	0	0	0	0	0	0	0	0	0	0	0	0	0	0	2.467	2.466	2.429	2.556	1.412	2.479	0.929	0.000	0.000	0.000	0.000	0.000	0.000	0.000	0.000	0.000	0.000	0.000	0.000	0.000	0.000	52	414	30829	28609	1.303	Error	Error	21936	8893	0	0	20355	8254	0	0	0	0
1	20	2	""	"YCR026C"	5320	29570	80	720	760	327	154	156	37	98	98	0	542	607	272	183	191	53	96	94	0	0	0	0	0	0	0	0	0	0	0	0	0	0	0	0	0	0	0	1.577	1.429	1.380	1.416	1.550	1.250	0.810	0.000	0.000	0.000	0.000	0.000	0.000	0.000	0.000	0.000	0.000	0.000	0.000	0.000	0.000	52	340	925	1030	0.657	Error	Error	566	359	0	0	606	424	0	0	0	0
1	21	2	""	"YCR041W"	5520	29570	90	1863	1690	527	161	165	33	96	96	0	1921	1780	577	189	193	40	94	94	0	0	0	0	0	0	0	0	0	0	0	0	0	0	0	0	0	0	0	0.983	0.961	0.968	0.966	1.425	0.936	0.892	0.000	0.000	0.000	0.000	0.000	0.000	0.000	0.000	0.000	0.000	0.000	0.000	0.000	0.000	52	420	3434	3120	-0.025	Error	Error	1702	1732	0	0	1529	1591	0	0	0	0
1	1	3	"LRE1"	"YCL051W"	1520	29750	80	224	234	74	82	86	22	98	94	0	228	241	86	101	103	19	90	88	0	0	0	0	0	0	0	0	0	0	0	0	0	0	0	0	0	0	0	1.118	1.086	1.021	1.159	1.881	1.011	0.732	0.000	0.000	0.000	0.000	0.000	0.000	0.000	0.000	0.000	0.000	0.000	0.000	0.000	0.000	52	340	269	292	0.161	Error	Error	142	127	0	0	152	140	0	0	0	0
1	2	3	"HMLALPHA2"	"YCL067C"	1720	29750	90	15737	14431	4239	100	113	57	100	100	0	6439	5727	2128	113	119	31	100	100	0	0	0	0	0	0	0	0	0	0	0	0	0	0	0	0	0	0	0	2.472	2.553	2.413	2.765	1.602	2.486	0.920	0.000	0.000	0.000	0.000	0.000	0.000	0.000	0.000	0.000	0.000	0.000	0.000	0.000	0.000	52	420	21963	19945	1.306	Error	Error	15637	6326	0	0	14331	5614	0	0	0	0
1	3	3	""	"YCLX10C"	1920	29750	90	3540	3315	728	101	107	35	100	100	0	8041	7481	2236	125	129	33	100	100	0	0	0	0	0	0	0	0	0	0	0	0	0	0	0	0	0	0	0	0.434	0.437	0.436	0.457	1.282	0.403	0.935	0.000	0.000	0.000	0.000	0.000	0.000	0.000	0.000	0.000	0.000	0.000	0.000	0.000	0.000	52	420	11355	10570	-1.203	Error	Error	3439	7916	0	0	3214	7356	0	0	0	0
1	4	3	"POL4"	"YCR014C"	2130	29750	80	2597	2504	480	99	101	21	100	100	0	1854	1836	352	124	129	34	100	100	0	0	0	0	0	0	0	0	0	0	0	0	0	0	0	0	0	0	0	1.444	1.405	1.359	1.402	1.155	1.417	0.924	0.000	0.000	0.000	0.000	0.000	0.000	0.000	0.000	0.000	0.000	0.000	0.000	0.000	0.000	52	340	4228	4117	0.530	Error	Error	2498	1730	0	0	2405	1712	0	0	0	0
1	5	3	"FEN2"	"YCR028C"	2330	29750	90	1974	1910	533	115	120	27	100	100	0	3541	3263	1015	144	149	37	100	100	0	0	0	0	0	0	0	0	0	0	0	0	0	0	0	0	0	0	0	0.547	0.576	0.579	0.600	1.471	0.566	0.921	0.000	0.000	0.000	0.000	0.000	0.000	0.000	0.000	0.000	0.000	0.000	0.000	0.000	0.000	52	420	5256	4914	-0.870	Error	Error	1859	3397	0	0	1795	3119	0	0	0	0
1	6	3	""	"YCR043C"	2530	29750	90	3958	3648	1101	127	129	33	100	100	0	5084	4708	1515	154	158	40	100	100	0	0	0	0	0	0	0	0	0	0	0	0	0	0	0	0	0	0	0	0.777	0.773	0.803	0.781	1.335	0.778	0.926	0.000	0.000	0.000	0.000	0.000	0.000	0.000	0.000	0.000	0.000	0.000	0.000	0.000	0.000	52	420	8761	8075	-0.364	Error	Error	3831	4930	0	0	3521	4554	0	0	0	0
1	7	3	"SHR3"	"YDL212W"	2720	29750	80	2162	2128	969	117	120	27	100	100	0	3720	3519	1706	147	154	42	98	98	0	0	0	0	0	0	0	0	0	0	0	0	0	0	0	0	0	0	0	0.572	0.596	0.591	0.602	1.396	0.580	0.910	0.000	0.000	0.000	0.000	0.000	0.000	0.000	0.000	0.000	0.000	0.000	0.000	0.000	0.000	52	340	5618	5383	-0.805	Error	Error	2045	3573	0	0	2011	3372	0	0	0	0
1	8	3	""	"YDL228C"	2930	29760	90	2200	2372	1324	120	121	32	98	98	0	13248	14149	8518	148	153	47	100	100	0	0	0	0	0	0	0	0	0	0	0	0	0	0	0	0	0	0	0	0.159	0.161	0.159	0.157	1.328	0.155	0.948	0.000	0.000	0.000	0.000	0.000	0.000	0.000	0.000	0.000	0.000	0.000	0.000	0.000	0.000	52	420	15180	16253	-2.655	Error	Error	2080	13100	0	0	2252	14001	0	0	0	0
1	9	3	"THI13"	"YDL244W"	3130	29760	80	1156	1088	455	129	131	33	96	96	0	503	502	204	167	171	52	90	88	0	0	0	0	0	0	0	0	0	0	0	0	0	0	0	0	0	0	0	3.057	2.863	2.677	2.870	1.704	2.797	0.849	0.000	0.000	0.000	0.000	0.000	0.000	0.000	0.000	0.000	0.000	0.000	0.000	0.000	0.000	52	340	1363	1294	1.612	Error	Error	1027	336	0	0	959	335	0	0	0	0
1	10	3	"RPL4B"	"YDR012W"	3310	29750	70	2340	2470	1432	118	128	68	96	96	0	7753	8575	5693	158	218	377	96	93	0	0	0	0	0	0	0	0	0	0	0	0	0	0	0	0	0	0	0	0.293	0.279	0.286	0.294	1.476	0.260	0.937	0.000	0.000	0.000	0.000	0.000	0.000	0.000	0.000	0.000	0.000	0.000	0.000	0.000	0.000	32	236	9817	10769	-1.773	Error	Error	2222	7595	0	0	2352	8417	0	0	0	0
1	11	3	"REG1"	"YDR028C"	3530	29760	80	296	286	83	113	116	28	92	88	0	456	432	149	137	146	38	92	88	0	0	0	0	0	0	0	0	0	0	0	0	0	0	0	0	0	0	0	0.574	0.586	0.630	0.599	1.436	0.565	0.759	0.000	0.000	0.000	0.000	0.000	0.000	0.000	0.000	0.000	0.000	0.000	0.000	0.000	0.000	52	340	502	468	-0.802	Error	Error	183	319	0	0	173	295	0	0	0	0
1	12	3	"HEM13"	"YDR044W"	3720	29760	80	261	254	99	122	124	28	84	80	0	1279	1315	652	145	151	35	96	96	0	0	0	0	0	0	0	0	0	0	0	0	0	0	0	0	0	0	0	0.123	0.113	0.125	0.124	1.807	0.117	0.807	0.000	0.000	0.000	0.000	0.000	0.000	0.000	0.000	0.000	0.000	0.000	0.000	0.000	0.000	52	340	1273	1302	-3.028	Error	Error	139	1134	0	0	132	1170	0	0	0	0
1	13	3	""	"YDL214C"	3930	29760	80	228	240	69	131	134	31	90	80	0	252	234	62	143	149	33	80	73	0	0	0	0	0	0	0	0	0	0	0	0	0	0	0	0	0	0	0	0.890	1.198	0.934	1.068	2.041	1.299	0.218	0.000	0.000	0.000	0.000	0.000	0.000	0.000	0.000	0.000	0.000	0.000	0.000	0.000	0.000	52	340	206	200	-0.168	Error	Error	97	109	0	0	109	91	0	0	0	0
1	14	3	"PTP1"	"YDL230W"	4110	29760	80	1859	1767	543	145	149	41	100	100	0	741	705	285	157	161	50	90	90	0	0	0	0	0	0	0	0	0	0	0	0	0	0	0	0	0	0	0	2.935	2.960	2.906	3.072	1.351	2.754	0.860	0.000	0.000	0.000	0.000	0.000	0.000	0.000	0.000	0.000	0.000	0.000	0.000	0.000	0.000	52	340	2298	2170	1.553	Error	Error	1714	584	0	0	1622	548	0	0	0	0
1	15	3	""	"YDL246C"	4320	29760	150	188	195	81	153	158	44	43	15	0	197	205	63	172	177	51	31	10	0	0	0	0	0	0	0	0	0	0	0	0	0	0	0	0	0	0	0	1.400	1.273	1.142	1.180	3.016	0.870	0.202	0.000	0.000	0.000	0.000	0.000	0.000	0.000	0.000	0.000	0.000	0.000	0.000	0.000	0.000	156	969	60	75	0.485	Error	Error	35	25	0	0	42	33	0	0	-50	0
1	16	3	""	"YDR014W"	4500	29760	70	593	832	557	144	153	60	90	87	0	449	653	490	166	183	68	87	81	0	0	0	0	0	0	0	0	0	0	0	0	0	0	0	0	0	0	0	1.587	1.413	1.523	1.479	1.661	1.150	0.905	0.000	0.000	0.000	0.000	0.000	0.000	0.000	0.000	0.000	0.000	0.000	0.000	0.000	0.000	32	230	732	1175	0.666	Error	Error	449	283	0	0	688	487	0	0	0	0
1	17	3	"RAD28"	"YDR030C"	4720	29760	150	177	184	72	163	170	47	24	7	0	183	188	60	200	210	60	7	5	0	0	0	0	0	0	0	0	0	0	0	0	0	0	0	0	0	0	0	-0.824	-1.750	0.810	0.925	4.087	0.652	0.168	0.000	0.000	0.000	0.000	0.000	0.000	0.000	0.000	0.000	0.000	0.000	0.000	0.000	0.000	156	1007	-3	9	Error	Error	Error	14	-17	0	0	21	-12	0	0	-50	0
1	18	3	"BAP3"	"YDR046C"	4930	29770	80	942	938	464	202	206	43	92	92	0	839	838	441	253	261	60	90	84	0	0	0	0	0	0	0	0	0	0	0	0	0	0	0	0	0	0	0	1.263	1.258	1.229	1.339	2.083	1.158	0.883	0.000	0.000	0.000	0.000	0.000	0.000	0.000	0.000	0.000	0.000	0.000	0.000	0.000	0.000	52	340	1326	1321	0.337	Error	Error	740	586	0	0	736	585	0	0	0	0
1	19	3	""	"YDL216C"	5130	29770	90	965	982	355	169	173	43	100	100	0	511	527	205	213	222	60	90	84	0	0	0	0	0	0	0	0	0	0	0	0	0	0	0	0	0	0	0	2.671	2.589	2.570	2.797	1.675	2.343	0.788	0.000	0.000	0.000	0.000	0.000	0.000	0.000	0.000	0.000	0.000	0.000	0.000	0.000	0.000	52	420	1094	1127	1.417	Error	Error	796	298	0	0	813	314	0	0	0	0
1	20	3	"OST4"	"YDL232W"	5340	29770	90	3238	2826	1254	175	183	70	100	100	0	4234	4013	1852	214	222	51	100	100	0	0	0	0	0	0	0	0	0	0	0	0	0	0	0	0	0	0	0	0.762	0.698	0.689	0.736	1.639	0.703	0.924	0.000	0.000	0.000	0.000	0.000	0.000	0.000	0.000	0.000	0.000	0.000	0.000	0.000	0.000	52	414	7083	6450	-0.392	Error	Error	3063	4020	0	0	2651	3799	0	0	0	0
1	21	3	"COS7"	"YDL248W"	5520	29770	80	3018	3421	1814	170	172	33	100	100	0	749	789	328	212	219	55	98	92	0	0	0	0	0	0	0	0	0	0	0	0	0	0	0	0	0	0	0	5.304	5.634	5.674	5.944	1.652	5.772	0.867	0.000	0.000	0.000	0.000	0.000	0.000	0.000	0.000	0.000	0.000	0.000	0.000	0.000	0.000	52	340	3385	3828	2.407	Error	Error	2848	537	0	0	3251	577	0	0	0	0
1	1	4	""	"YDR016C"	1510	29950	90	5454	5307	1805	87	89	23	100	100	0	5189	4980	2097	107	111	29	100	100	0	0	0	0	0	0	0	0	0	0	0	0	0	0	0	0	0	0	0	1.056	1.071	1.052	1.142	1.373	1.019	0.938	0.000	0.000	0.000	0.000	0.000	0.000	0.000	0.000	0.000	0.000	0.000	0.000	0.000	0.000	52	412	10449	10093	0.079	Error	Error	5367	5082	0	0	5220	4873	0	0	0	0
1	2	4	""	"YDR032C"	1700	29960	90	16500	16438	8880	92	95	22	100	100	0	1952	2051	1118	110	112	22	100	100	0	0	0	0	0	0	0	0	0	0	0	0	0	0	0	0	0	0	0	8.908	8.421	8.270	8.664	1.346	8.337	0.950	0.000	0.000	0.000	0.000	0.000	0.000	0.000	0.000	0.000	0.000	0.000	0.000	0.000	0.000	52	420	18250	18287	3.155	Error	Error	16408	1842	0	0	16346	1941	0	0	0	0
1	3	4	""	"YDR048C"	1910	29960	90	1151	1059	307	98	100	25	100	100	0	727	679	224	114	116	26	100	96	0	0	0	0	0	0	0	0	0	0	0	0	0	0	0	0	0	0	0	1.718	1.701	1.675	1.856	1.554	1.668	0.929	0.000	0.000	0.000	0.000	0.000	0.000	0.000	0.000	0.000	0.000	0.000	0.000	0.000	0.000	52	420	1666	1526	0.781	Error	Error	1053	613	0	0	961	565	0	0	0	0
1	4	4	""	"YDL218W"	2110	29960	90	23129	22208	7031	102	105	26	100	100	0	460	451	88	126	129	28	100	100	0	0	0	0	0	0	0	0	0	0	0	0	0	0	0	0	0	0	0	68.943	68.018	67.779	65.048	1.266	70.792	0.873	0.000	0.000	0.000	0.000	0.000	0.000	0.000	0.000	0.000	0.000	0.000	0.000	0.000	0.000	52	420	23361	22431	6.107	Error	Error	23027	334	0	0	22106	325	0	0	0	0
1	5	4	"GYP7"	"YDL234C"	2330	29960	80	3427	3790	1607	118	126	42	100	100	0	1447	1619	729	139	148	36	100	100	0	0	0	0	0	0	0	0	0	0	0	0	0	0	0	0	0	0	0	2.530	2.481	2.542	2.563	1.361	2.482	0.920	0.000	0.000	0.000	0.000	0.000	0.000	0.000	0.000	0.000	0.000	0.000	0.000	0.000	0.000	52	340	4617	5152	1.339	Error	Error	3309	1308	0	0	3672	1480	0	0	0	0
1	6	4	"YRB1"	"YDR002W"	2510	29960	80	22110	21029	4914	139	154	66	100	100	0	17651	15593	5470	161	172	59	100	100	0	0	0	0	0	0	0	0	0	0	0	0	0	0	0	0	0	0	0	1.256	1.354	1.298	1.476	1.591	1.264	0.929	0.000	0.000	0.000	0.000	0.000	0.000	0.000	0.000	0.000	0.000	0.000	0.000	0.000	0.000	52	340	39461	36322	0.329	Error	Error	21971	17490	0	0	20890	15432	0	0	0	0
1	7	4	""	"YDR018C"	2720	29960	80	2538	2513	563	122	126	34	100	100	0	824	789	181	151	154	36	100	100	0	0	0	0	0	0	0	0	0	0	0	0	0	0	0	0	0	0	0	3.590	3.748	3.747	3.833	1.328	3.701	0.892	0.000	0.000	0.000	0.000	0.000	0.000	0.000	0.000	0.000	0.000	0.000	0.000	0.000	0.000	52	340	3089	3029	1.844	Error	Error	2416	673	0	0	2391	638	0	0	0	0
1	8	4	"LYS14"	"YDR034C"	2940	29980	50	1478	1813	1548	79	116	172	83	83	0	1233	1381	1341	64	130	172	75	66	0	0	0	0	0	0	0	0	0	0	0	0	0	0	0	0	0	0	0	1.197	1.317	1.076	1.609	2.482	1.304	0.704	0.000	0.000	0.000	0.000	0.000	0.000	0.000	0.000	0.000	0.000	0.000	0.000	0.000	0.000	12	104	2568	3051	0.259	Error	Error	1399	1169	0	0	1734	1317	0	0	-100	0
1	9	4	"TPI1"	"YDR050C"	3130	29960	90	19934	17662	7117	131	137	97	100	100	0	20285	18217	8347	168	170	67	100	100	0	0	0	0	0	0	0	0	0	0	0	0	0	0	0	0	0	0	0	0.984	0.971	0.967	1.054	1.689	0.920	0.916	0.000	0.000	0.000	0.000	0.000	0.000	0.000	0.000	0.000	0.000	0.000	0.000	0.000	0.000	52	420	39920	35580	-0.023	Error	Error	19803	20117	0	0	17531	18049	0	0	0	0
1	10	4	"MRP1"	"YDR347W"	3330	29960	90	9544	9362	1621	138	142	34	100	100	0	10454	10029	2280	179	187	49	100	100	0	0	0	0	0	0	0	0	0	0	0	0	0	0	0	0	0	0	0	0.915	0.936	0.913	0.954	1.218	0.895	0.940	0.000	0.000	0.000	0.000	0.000	0.000	0.000	0.000	0.000	0.000	0.000	0.000	0.000	0.000	52	420	19681	19074	-0.127	Error	Error	9406	10275	0	0	9224	9850	0	0	0	0
1	11	4	"ESC2"	"YDR363W"	3530	29970	90	2276	2256	496	123	128	32	100	100	0	1941	1824	420	163	176	61	100	100	0	0	0	0	0	0	0	0	0	0	0	0	0	0	0	0	0	0	0	1.211	1.284	1.276	1.300	1.197	1.311	0.939	0.000	0.000	0.000	0.000	0.000	0.000	0.000	0.000	0.000	0.000	0.000	0.000	0.000	0.000	52	420	3931	3794	0.276	Error	Error	2153	1778	0	0	2133	1661	0	0	0	0
1	12	4	"RGA2"	"YDR379W"	3720	29970	80	2542	2293	797	114	118	27	100	100	0	2420	2324	984	143	153	48	100	100	0	0	0	0	0	0	0	0	0	0	0	0	0	0	0	0	0	0	0	1.066	0.999	1.003	1.045	1.303	0.957	0.935	0.000	0.000	0.000	0.000	0.000	0.000	0.000	0.000	0.000	0.000	0.000	0.000	0.000	0.000	52	340	4705	4360	0.093	Error	Error	2428	2277	0	0	2179	2181	0	0	0	0
1	13	4	"SXM1"	"YDR395W"	3910	29970	80	2937	2764	919	129	132	29	100	100	0	10351	8971	3972	147	156	46	100	100	0	0	0	0	0	0	0	0	0	0	0	0	0	0	0	0	0	0	0	0.275	0.299	0.311	0.319	1.425	0.274	0.923	0.000	0.000	0.000	0.000	0.000	0.000	0.000	0.000	0.000	0.000	0.000	0.000	0.000	0.000	52	340	13012	11459	-1.862	Error	Error	2808	10204	0	0	2635	8824	0	0	0	0
1	14	4	""	"YDR411C"	4140	29970	90	5886	5074	1824	128	144	101	100	100	0	2832	2639	895	144	151	40	100	100	0	0	0	0	0	0	0	0	0	0	0	0	0	0	0	0	0	0	0	2.142	1.982	2.007	2.037	1.413	2.083	0.929	0.000	0.000	0.000	0.000	0.000	0.000	0.000	0.000	0.000	0.000	0.000	0.000	0.000	0.000	52	420	8446	7441	1.099	Error	Error	5758	2688	0	0	4946	2495	0	0	0	0
1	15	4	"RPN9"	"YDR427W"	4330	29970	80	1520	1458	438	138	140	34	100	100	0	1256	1188	444	157	163	41	96	96	0	0	0	0	0	0	0	0	0	0	0	0	0	0	0	0	0	0	0	1.258	1.280	1.269	1.421	1.754	1.192	0.893	0.000	0.000	0.000	0.000	0.000	0.000	0.000	0.000	0.000	0.000	0.000	0.000	0.000	0.000	52	340	2481	2351	0.331	Error	Error	1382	1099	0	0	1320	1031	0	0	0	0
1	16	4	"YPS7"	"YDR349C"	4530	29970	80	287	296	58	158	157	40	98	84	0	394	380	93	181	182	47	90	90	0	0	0	0	0	0	0	0	0	0	0	0	0	0	0	0	0	0	0	0.606	0.693	0.636	0.691	1.767	0.638	0.593	0.000	0.000	0.000	0.000	0.000	0.000	0.000	0.000	0.000	0.000	0.000	0.000	0.000	0.000	52	340	342	337	-0.723	Error	Error	129	213	0	0	138	199	0	0	0	0
1	17	4	""	"YDR365C"	4730	29970	80	1447	1499	574	175	180	48	100	98	0	4178	4596	2348	208	220	63	100	100	0	0	0	0	0	0	0	0	0	0	0	0	0	0	0	0	0	0	0	0.320	0.302	0.310	0.319	1.501	0.270	0.887	0.000	0.000	0.000	0.000	0.000	0.000	0.000	0.000	0.000	0.000	0.000	0.000	0.000	0.000	52	340	5242	5712	-1.642	Error	Error	1272	3970	0	0	1324	4388	0	0	0	0
1	18	4	"YRA1"	"YDR381W"	4930	29970	90	8366	7527	2526	224	233	72	100	100	0	12255	10887	4248	280	296	124	100	100	0	0	0	0	0	0	0	0	0	0	0	0	0	0	0	0	0	0	0	0.680	0.689	0.670	0.732	1.530	0.645	0.928	0.000	0.000	0.000	0.000	0.000	0.000	0.000	0.000	0.000	0.000	0.000	0.000	0.000	0.000	52	414	20117	17910	-0.557	Error	Error	8142	11975	0	0	7303	10607	0	0	0	0
1	19	4	"NCB2"	"YDR397C"	5110	29970	90	4504	4360	1254	173	188	72	100	100	0	4688	4552	1426	216	245	125	100	100	0	0	0	0	0	0	0	0	0	0	0	0	0	0	0	0	0	0	0	0.968	0.966	0.960	0.982	1.294	0.925	0.922	0.000	0.000	0.000	0.000	0.000	0.000	0.000	0.000	0.000	0.000	0.000	0.000	0.000	0.000	52	414	8803	8523	-0.046	Error	Error	4331	4472	0	0	4187	4336	0	0	0	0
1	20	4	""	"YDR413C"	5330	29970	90	2102	2172	852	156	158	39	100	100	0	3896	3920	1588	201	207	58	100	100	0	0	0	0	0	0	0	0	0	0	0	0	0	0	0	0	0	0	0	0.527	0.542	0.549	0.559	1.326	0.510	0.895	0.000	0.000	0.000	0.000	0.000	0.000	0.000	0.000	0.000	0.000	0.000	0.000	0.000	0.000	52	420	5641	5735	-0.925	Error	Error	1946	3695	0	0	2016	3719	0	0	0	0
1	21	4	"TIF35"	"YDR429C"	5530	29970	90	6984	6538	2095	175	179	43	100	100	0	13441	12380	4343	232	243	68	100	100	0	0	0	0	0	0	0	0	0	0	0	0	0	0	0	0	0	0	0	0.515	0.524	0.496	0.534	1.320	0.495	0.930	0.000	0.000	0.000	0.000	0.000	0.000	0.000	0.000	0.000	0.000	0.000	0.000	0.000	0.000	52	420	20018	18511	-0.956	Error	Error	6809	13209	0	0	6363	12148	0	0	0	0
1	1	5	"SBE2"	"YDR351W"	1510	30160	80	3954	3760	782	91	94	23	100	100	0	3948	3761	876	114	119	30	100	100	0	0	0	0	0	0	0	0	0	0	0	0	0	0	0	0	0	0	0	1.008	1.006	1.007	1.018	1.144	0.970	0.941	0.000	0.000	0.000	0.000	0.000	0.000	0.000	0.000	0.000	0.000	0.000	0.000	0.000	0.000	52	332	7697	7316	0.011	Error	Error	3863	3834	0	0	3669	3647	0	0	0	0
1	2	5	""	"YDR367W"	1710	30160	80	4870	4645	1197	105	111	32	100	100	0	6189	5680	1714	131	138	44	100	100	0	0	0	0	0	0	0	0	0	0	0	0	0	0	0	0	0	0	0	0.787	0.818	0.799	0.836	1.274	0.771	0.921	0.000	0.000	0.000	0.000	0.000	0.000	0.000	0.000	0.000	0.000	0.000	0.000	0.000	0.000	52	340	10823	10089	-0.346	Error	Error	4765	6058	0	0	4540	5549	0	0	0	0
1	3	5	""	"YDR383C"	1940	30160	90	2518	2428	1032	111	116	39	100	100	0	1682	1658	563	135	143	44	100	100	0	0	0	0	0	0	0	0	0	0	0	0	0	0	0	0	0	0	0	1.556	1.521	1.569	1.464	1.428	1.643	0.920	0.000	0.000	0.000	0.000	0.000	0.000	0.000	0.000	0.000	0.000	0.000	0.000	0.000	0.000	52	420	3954	3840	0.638	Error	Error	2407	1547	0	0	2317	1523	0	0	0	0
1	4	5	"HPT1"	"YDR399W"	2130	30160	80	10543	10005	2126	111	116	37	100	100	0	31158	29311	7603	154	174	131	100	100	0	0	0	0	0	0	0	0	0	0	0	0	0	0	0	0	0	0	0	0.336	0.339	0.340	0.348	1.183	0.324	0.939	0.000	0.000	0.000	0.000	0.000	0.000	0.000	0.000	0.000	0.000	0.000	0.000	0.000	0.000	52	340	41436	39051	-1.571	Error	Error	10432	31004	0	0	9894	29157	0	0	0	0
1	5	5	""	"YDR415C"	2320	30160	80	4536	4309	925	111	112	34	100	100	0	3119	2997	742	151	158	86	100	100	0	0	0	0	0	0	0	0	0	0	0	0	0	0	0	0	0	0	0	1.491	1.475	1.515	1.505	1.213	1.446	0.925	0.000	0.000	0.000	0.000	0.000	0.000	0.000	0.000	0.000	0.000	0.000	0.000	0.000	0.000	52	340	7393	7044	0.576	Error	Error	4425	2968	0	0	4198	2846	0	0	0	0
1	6	5	""	"YDR431W"	2520	30160	80	586	556	128	93	92	45	100	100	0	816	765	213	121	110	63	98	94	0	0	0	0	0	0	0	0	0	0	0	0	0	0	0	0	0	0	0	0.709	0.719	0.724	0.776	1.647	0.674	0.876	0.000	0.000	0.000	0.000	0.000	0.000	0.000	0.000	0.000	0.000	0.000	0.000	0.000	0.000	52	340	1188	1107	-0.495	Error	Error	493	695	0	0	463	644	0	0	0	0
1	7	5	"TRR1"	"YDR353W"	2720	30150	80	5719	7361	6747	120	133	198	78	76	0	4066	5294	5067	142	136	93	71	69	0	0	0	0	0	0	0	0	0	0	0	0	0	0	0	0	0	0	0	1.427	1.405	1.375	1.422	2.379	1.413	0.813	0.000	0.000	0.000	0.000	0.000	0.000	0.000	0.000	0.000	0.000	0.000	0.000	0.000	0.000	52	340	9523	12393	0.513	Error	Error	5599	3924	0	0	7241	5152	0	0	0	0
1	8	5	"XRS2"	"YDR369C"	2930	30150	50	1785	1969	668	121	125	85	100	100	0	1483	1559	457	149	153	107	100	100	0	0	0	0	0	0	0	0	0	0	0	0	0	0	0	0	0	0	0	1.247	1.311	1.244	1.285	1.375	1.304	0.852	0.000	0.000	0.000	0.000	0.000	0.000	0.000	0.000	0.000	0.000	0.000	0.000	0.000	0.000	12	104	2998	3258	0.319	Error	Error	1664	1334	0	0	1848	1410	0	0	-100	0
1	9	5	"EFT2"	"YDR385W"	3120	30170	90	10909	10272	1752	130	132	33	100	100	0	36368	34126	7758	178	182	51	100	100	0	0	0	0	0	0	0	0	0	0	0	0	0	0	0	0	0	0	0	0.298	0.299	0.290	0.304	1.203	0.283	0.958	0.000	0.000	0.000	0.000	0.000	0.000	0.000	0.000	0.000	0.000	0.000	0.000	0.000	0.000	52	420	46969	44090	-1.747	Error	Error	10779	36190	0	0	10142	33948	0	0	0	0
1	10	5	""	"YDR401W"	3320	30160	90	601	571	150	123	124	31	100	98	0	581	564	167	181	197	72	94	88	0	0	0	0	0	0	0	0	0	0	0	0	0	0	0	0	0	0	0	1.195	1.170	1.249	1.288	1.590	1.179	0.828	0.000	0.000	0.000	0.000	0.000	0.000	0.000	0.000	0.000	0.000	0.000	0.000	0.000	0.000	52	420	878	831	0.257	Error	Error	478	400	0	0	448	383	0	0	0	0
1	11	5	""	"YDR417C"	3520	30170	100	4557	3870	1842	134	137	35	100	100	0	39380	31710	18373	208	237	102	100	100	0	0	0	0	0	0	0	0	0	0	0	0	0	0	0	0	0	0	0	0.113	0.119	0.120	0.154	1.961	0.108	0.936	0.000	0.000	0.000	0.000	0.000	0.000	0.000	0.000	0.000	0.000	0.000	0.000	0.000	0.000	80	542	43595	35238	-3.147	Error	Error	4423	39172	0	0	3736	31502	0	0	0	0
1	12	5	""	"YDR433W"	3730	30160	90	2184	2099	737	125	130	45	100	100	0	12167	10459	4397	152	176	79	100	100	0	0	0	0	0	0	0	0	0	0	0	0	0	0	0	0	0	0	0	0.171	0.192	0.196	0.198	1.335	0.182	0.930	0.000	0.000	0.000	0.000	0.000	0.000	0.000	0.000	0.000	0.000	0.000	0.000	0.000	0.000	52	414	14074	12281	-2.545	Error	Error	2059	12015	0	0	1974	10307	0	0	0	0
1	13	5	""	"YER097W"	3910	30160	80	377	378	82	144	147	40	98	92	0	400	381	106	146	150	38	92	88	0	0	0	0	0	0	0	0	0	0	0	0	0	0	0	0	0	0	0	0.917	0.996	0.960	1.087	1.992	0.897	0.686	0.000	0.000	0.000	0.000	0.000	0.000	0.000	0.000	0.000	0.000	0.000	0.000	0.000	0.000	52	340	487	469	-0.124	Error	Error	233	254	0	0	234	235	0	0	0	0
1	14	5	""	"YER113C"	4120	30170	90	2535	2382	574	169	175	57	100	100	0	3237	2926	903	171	179	57	100	100	0	0	0	0	0	0	0	0	0	0	0	0	0	0	0	0	0	0	0	0.772	0.803	0.795	0.829	1.348	0.753	0.924	0.000	0.000	0.000	0.000	0.000	0.000	0.000	0.000	0.000	0.000	0.000	0.000	0.000	0.000	52	420	5432	4968	-0.374	Error	Error	2366	3066	0	0	2213	2755	0	0	0	0
1	15	5	""	"YER128W"	4330	30170	90	2585	2558	836	191	192	44	100	100	0	1557	1467	490	188	193	49	100	100	0	0	0	0	0	0	0	0	0	0	0	0	0	0	0	0	0	0	0	1.749	1.851	1.894	1.915	1.347	1.810	0.908	0.000	0.000	0.000	0.000	0.000	0.000	0.000	0.000	0.000	0.000	0.000	0.000	0.000	0.000	52	420	3763	3646	0.806	Error	Error	2394	1369	0	0	2367	1279	0	0	0	0
1	16	5	"UBP5"	"YER144C"	4520	30170	80	1288	1364	451	186	189	36	100	100	0	1290	1428	579	190	193	42	100	100	0	0	0	0	0	0	0	0	0	0	0	0	0	0	0	0	0	0	0	1.002	0.952	0.999	0.993	1.305	0.904	0.904	0.000	0.000	0.000	0.000	0.000	0.000	0.000	0.000	0.000	0.000	0.000	0.000	0.000	0.000	52	340	2202	2416	0.003	Error	Error	1102	1100	0	0	1178	1238	0	0	0	0
1	17	5	""	"YER160C"	4720	30170	80	15736	14916	4733	193	196	39	100	100	0	1151	1060	400	207	213	47	94	94	0	0	0	0	0	0	0	0	0	0	0	0	0	0	0	0	0	0	0	16.465	17.260	16.598	17.943	1.484	16.858	0.873	0.000	0.000	0.000	0.000	0.000	0.000	0.000	0.000	0.000	0.000	0.000	0.000	0.000	0.000	52	340	16487	15576	4.041	Error	Error	15543	944	0	0	14723	853	0	0	0	0
1	18	5	"ECM32"	"YER176W"	4920	30170	90	880	940	339	187	189	35	100	100	0	1127	1204	544	209	214	49	100	100	0	0	0	0	0	0	0	0	0	0	0	0	0	0	0	0	0	0	0	0.755	0.757	0.752	0.793	1.432	0.711	0.883	0.000	0.000	0.000	0.000	0.000	0.000	0.000	0.000	0.000	0.000	0.000	0.000	0.000	0.000	52	420	1611	1748	-0.406	Error	Error	693	918	0	0	753	995	0	0	0	0
1	19	5	"PRS2"	"YER099C"	5130	30170	90	4998	4459	1618	163	165	39	100	100	0	5215	4538	1858	188	195	48	100	100	0	0	0	0	0	0	0	0	0	0	0	0	0	0	0	0	0	0	0	0.962	0.988	0.967	1.034	1.474	0.932	0.926	0.000	0.000	0.000	0.000	0.000	0.000	0.000	0.000	0.000	0.000	0.000	0.000	0.000	0.000	52	414	9862	8646	-0.056	Error	Error	4835	5027	0	0	4296	4350	0	0	0	0
1	20	5	"SPR6"	"YER115C"	5310	30170	90	1183	1112	327	151	155	39	100	98	0	650	629	171	180	183	47	98	96	0	0	0	0	0	0	0	0	0	0	0	0	0	0	0	0	0	0	0	2.196	2.140	2.129	2.125	1.372	2.120	0.880	0.000	0.000	0.000	0.000	0.000	0.000	0.000	0.000	0.000	0.000	0.000	0.000	0.000	0.000	52	414	1502	1410	1.135	Error	Error	1032	470	0	0	961	449	0	0	0	0
1	21	5	""	"YER130C"	5520	30170	90	2694	2467	691	166	167	33	100	100	0	1317	1186	381	193	197	42	98	98	0	0	0	0	0	0	0	0	0	0	0	0	0	0	0	0	0	0	0	2.249	2.317	2.304	2.525	1.536	2.198	0.928	0.000	0.000	0.000	0.000	0.000	0.000	0.000	0.000	0.000	0.000	0.000	0.000	0.000	0.000	52	420	3652	3294	1.169	Error	Error	2528	1124	0	0	2301	993	0	0	0	0
1	1	6	"LSM5"	"YER146W"	1510	30360	80	5739	5408	1311	93	95	24	100	100	0	8097	7646	2019	118	122	30	100	100	0	0	0	0	0	0	0	0	0	0	0	0	0	0	0	0	0	0	0	0.708	0.706	0.712	0.721	1.271	0.693	0.924	0.000	0.000	0.000	0.000	0.000	0.000	0.000	0.000	0.000	0.000	0.000	0.000	0.000	0.000	52	318	13625	12843	-0.499	Error	Error	5646	7979	0	0	5315	7528	0	0	0	0
1	2	6	"RAD4"	"YER162C"	1710	30360	80	2113	2109	481	97	100	25	100	100	0	1371	1287	391	118	123	35	98	98	0	0	0	0	0	0	0	0	0	0	0	0	0	0	0	0	0	0	0	1.609	1.721	1.713	1.858	1.541	1.628	0.928	0.000	0.000	0.000	0.000	0.000	0.000	0.000	0.000	0.000	0.000	0.000	0.000	0.000	0.000	52	340	3269	3181	0.686	Error	Error	2016	1253	0	0	2012	1169	0	0	0	0
1	3	6	"PDA1"	"YER178W"	1910	30360	80	14670	13970	2739	106	112	35	100	100	0	13058	11921	2814	126	133	45	100	100	0	0	0	0	0	0	0	0	0	0	0	0	0	0	0	0	0	0	0	1.126	1.175	1.150	1.188	1.160	1.152	0.950	0.000	0.000	0.000	0.000	0.000	0.000	0.000	0.000	0.000	0.000	0.000	0.000	0.000	0.000	52	340	27496	25659	0.171	Error	Error	14564	12932	0	0	13864	11795	0	0	0	0
1	4	6	"AST2"	"YER101C"	2120	30360	90	2902	2929	562	111	111	48	100	100	0	1390	1402	272	135	142	187	100	100	0	0	0	0	0	0	0	0	0	0	0	0	0	0	0	0	0	0	0	2.224	2.224	2.228	2.234	1.136	2.208	0.808	0.000	0.000	0.000	0.000	0.000	0.000	0.000	0.000	0.000	0.000	0.000	0.000	0.000	0.000	52	396	4046	4085	1.153	Error	Error	2791	1255	0	0	2818	1267	0	0	0	0
1	5	6	"RPL23B"	"YER117W"	2330	30370	80	2726	2213	1238	81	86	46	88	86	0	21698	16840	10005	111	116	84	84	82	0	0	0	0	0	0	0	0	0	0	0	0	0	0	0	0	0	0	0	0.123	0.127	0.130	0.174	3.206	0.120	0.890	0.000	0.000	0.000	0.000	0.000	0.000	0.000	0.000	0.000	0.000	0.000	0.000	0.000	0.000	52	340	24232	18861	-3.029	Error	Error	2645	21587	0	0	2132	16729	0	0	0	0
1	6	6	"PMD1"	"YER132C"	2530	30360	70	1734	1690	509	107	109	123	100	100	0	2500	2597	840	134	128	146	100	100	0	0	0	0	0	0	0	0	0	0	0	0	0	0	0	0	0	0	0	0.688	0.643	0.647	0.651	1.345	0.625	0.911	0.000	0.000	0.000	0.000	0.000	0.000	0.000	0.000	0.000	0.000	0.000	0.000	0.000	0.000	32	236	3993	4046	-0.540	Error	Error	1627	2366	0	0	1583	2463	0	0	0	0
1	7	6	"SPT15"	"YER148W"	2720	30360	90	9358	8965	1818	137	142	46	100	100	0	8773	8400	2322	168	175	64	100	100	0	0	0	0	0	0	0	0	0	0	0	0	0	0	0	0	0	0	0	1.072	1.072	1.036	1.115	1.383	1.021	0.936	0.000	0.000	0.000	0.000	0.000	0.000	0.000	0.000	0.000	0.000	0.000	0.000	0.000	0.000	52	420	17826	17060	0.100	Error	Error	9221	8605	0	0	8828	8232	0	0	0	0
1	8	6	"CHD1"	"YER164W"	2920	30370	80	1449	1530	767	132	134	33	100	100	0	1463	1929	1262	161	170	54	100	100	0	0	0	0	0	0	0	0	0	0	0	0	0	0	0	0	0	0	0	1.012	0.791	0.825	0.914	1.576	0.707	0.904	0.000	0.000	0.000	0.000	0.000	0.000	0.000	0.000	0.000	0.000	0.000	0.000	0.000	0.000	52	340	2619	3166	0.017	Error	Error	1317	1302	0	0	1398	1768	0	0	0	0
1	9	6	"ISC10"	"YER180C"	3130	30370	90	2880	2827	728	134	138	34	100	100	0	2623	2594	726	156	161	47	100	100	0	0	0	0	0	0	0	0	0	0	0	0	0	0	0	0	0	0	0	1.113	1.105	1.135	1.126	1.227	1.075	0.900	0.000	0.000	0.000	0.000	0.000	0.000	0.000	0.000	0.000	0.000	0.000	0.000	0.000	0.000	52	420	5213	5131	0.155	Error	Error	2746	2467	0	0	2693	2438	0	0	0	0
1	10	6	"SSA4"	"YER103W"	3320	30360	90	20265	17836	5751	134	137	37	100	100	0	4803	4263	1656	162	168	54	98	98	0	0	0	0	0	0	0	0	0	0	0	0	0	0	0	0	0	0	0	4.338	4.317	4.298	4.445	1.387	4.346	0.925	0.000	0.000	0.000	0.000	0.000	0.000	0.000	0.000	0.000	0.000	0.000	0.000	0.000	0.000	52	420	24772	21803	2.117	Error	Error	20131	4641	0	0	17702	4101	0	0	0	0
1	11	6	""	"YER119C"	3530	30370	80	1320	1254	277	145	151	38	100	100	0	1213	1145	300	172	181	49	100	100	0	0	0	0	0	0	0	0	0	0	0	0	0	0	0	0	0	0	0	1.129	1.140	1.124	1.169	1.302	1.120	0.902	0.000	0.000	0.000	0.000	0.000	0.000	0.000	0.000	0.000	0.000	0.000	0.000	0.000	0.000	52	340	2216	2082	0.175	Error	Error	1175	1041	0	0	1109	973	0	0	0	0
1	12	6	""	"YER134C"	3720	30370	90	3674	3437	867	160	176	67	100	100	0	2335	2189	719	161	170	62	100	98	0	0	0	0	0	0	0	0	0	0	0	0	0	0	0	0	0	0	0	1.616	1.616	1.574	1.729	1.450	1.515	0.927	0.000	0.000	0.000	0.000	0.000	0.000	0.000	0.000	0.000	0.000	0.000	0.000	0.000	0.000	52	420	5688	5305	0.693	Error	Error	3514	2174	0	0	3277	2028	0	0	0	0
1	13	6	"SPI1"	"YER150W"	3910	30370	90	12778	11812	3829	195	206	86	100	100	0	789	761	253	158	163	45	96	92	0	0	0	0	0	0	0	0	0	0	0	0	0	0	0	0	0	0	0	19.941	19.265	18.581	20.252	1.474	19.208	0.905	0.000	0.000	0.000	0.000	0.000	0.000	0.000	0.000	0.000	0.000	0.000	0.000	0.000	0.000	52	420	13214	12220	4.318	Error	Error	12583	631	0	0	11617	603	0	0	0	0
1	14	6	""	"YER166W"	4130	30360	70	592	617	155	184	188	48	100	100	0	321	316	72	179	185	49	90	84	0	0	0	0	0	0	0	0	0	0	0	0	0	0	0	0	0	0	0	2.873	3.161	3.029	3.201	1.836	3.021	0.593	0.000	0.000	0.000	0.000	0.000	0.000	0.000	0.000	0.000	0.000	0.000	0.000	0.000	0.000	32	236	550	570	1.523	Error	Error	408	142	0	0	433	137	0	0	0	0
1	15	6	""	"YER182W"	4320	30370	90	9623	8591	2761	194	197	47	100	100	0	3973	3464	1302	193	199	52	98	98	0	0	0	0	0	0	0	0	0	0	0	0	0	0	0	0	0	0	0	2.494	2.567	2.588	2.661	1.476	2.471	0.921	0.000	0.000	0.000	0.000	0.000	0.000	0.000	0.000	0.000	0.000	0.000	0.000	0.000	0.000	52	420	13209	11668	1.319	Error	Error	9429	3780	0	0	8397	3271	0	0	0	0
1	16	6	"AMS1"	"YGL156W"	4520	30370	90	4692	5417	3048	195	200	64	100	100	0	907	1006	460	198	206	59	100	100	0	0	0	0	0	0	0	0	0	0	0	0	0	0	0	0	0	0	0	6.343	6.463	6.501	6.419	1.407	6.817	0.905	0.000	0.000	0.000	0.000	0.000	0.000	0.000	0.000	0.000	0.000	0.000	0.000	0.000	0.000	52	420	5206	6030	2.665	Error	Error	4497	709	0	0	5222	808	0	0	0	0
1	17	6	"NUP49"	"YGL172W"	4710	30370	80	3653	3442	725	212	214	41	100	100	0	3171	2930	858	209	217	48	100	100	0	0	0	0	0	0	0	0	0	0	0	0	0	0	0	0	0	0	0	1.162	1.187	1.172	1.241	1.367	1.121	0.922	0.000	0.000	0.000	0.000	0.000	0.000	0.000	0.000	0.000	0.000	0.000	0.000	0.000	0.000	52	340	6403	5951	0.216	Error	Error	3441	2962	0	0	3230	2721	0	0	0	0
1	18	6	""	"YGL188C"	4930	30370	90	16172	14000	4459	214	217	44	100	100	0	8940	8029	3000	207	217	50	100	100	0	0	0	0	0	0	0	0	0	0	0	0	0	0	0	0	0	0	0	1.827	1.762	1.744	1.909	1.599	1.716	0.920	0.000	0.000	0.000	0.000	0.000	0.000	0.000	0.000	0.000	0.000	0.000	0.000	0.000	0.000	52	420	24691	21608	0.870	Error	Error	15958	8733	0	0	13786	7822	0	0	0	0
1	19	6	""	"YGL204C"	5120	30370	90	1349	1309	456	172	179	48	100	96	0	1061	962	352	186	193	47	94	92	0	0	0	0	0	0	0	0	0	0	0	0	0	0	0	0	0	0	0	1.345	1.465	1.416	1.656	2.096	1.394	0.894	0.000	0.000	0.000	0.000	0.000	0.000	0.000	0.000	0.000	0.000	0.000	0.000	0.000	0.000	52	420	2052	1913	0.428	Error	Error	1177	875	0	0	1137	776	0	0	0	0
1	20	6	""	"YGL220W"	5320	30370	90	7229	6502	2047	166	167	39	100	100	0	7445	6637	2427	196	200	50	100	100	0	0	0	0	0	0	0	0	0	0	0	0	0	0	0	0	0	0	0	0.974	0.984	0.948	1.013	1.393	0.920	0.929	0.000	0.000	0.000	0.000	0.000	0.000	0.000	0.000	0.000	0.000	0.000	0.000	0.000	0.000	52	420	14312	12777	-0.038	Error	Error	7063	7249	0	0	6336	6441	0	0	0	0
1	21	6	"MTO1"	"YGL236C"	5520	30380	80	1305	1226	325	152	153	30	100	100	0	2707	2535	722	188	192	41	100	100	0	0	0	0	0	0	0	0	0	0	0	0	0	0	0	0	0	0	0	0.458	0.458	0.462	0.456	1.284	0.441	0.912	0.000	0.000	0.000	0.000	0.000	0.000	0.000	0.000	0.000	0.000	0.000	0.000	0.000	0.000	52	340	3672	3421	-1.127	Error	Error	1153	2519	0	0	1074	2347	0	0	0	0
1	1	7	"RCK1"	"YGL158W"	1520	30550	150	77	97	75	80	92	130	13	0	0	99	503	986	100	114	148	22	20	0	0	0	0	0	0	0	0	0	0	0	0	0	0	0	0	0	0	0	3.000	0.042	0.529	0.355	3.389	0.068	0.664	0.000	0.000	0.000	0.000	0.000	0.000	0.000	0.000	0.000	0.000	0.000	0.000	0.000	0.000	156	1033	-4	420	1.585	Error	Error	-3	-1	0	0	17	403	0	0	-50	0
1	2	7	""	"YGL174W"	1710	30540	60	252	873	1056	83	150	309	43	40	0	163	995	1226	103	168	350	40	40	0	0	0	0	0	0	0	0	0	0	0	0	0	0	0	0	0	0	0	2.817	0.886	0.700	0.802	2.398	0.845	0.786	0.000	0.000	0.000	0.000	0.000	0.000	0.000	0.000	0.000	0.000	0.000	0.000	0.000	0.000	32	176	229	1682	1.494	Error	Error	169	60	0	0	790	892	0	0	-100	0
1	3	7	"CDC55"	"YGL190C"	1930	30550	60	3165	3375	1454	88	98	107	100	100	0	4936	4411	2120	105	110	106	100	100	0	0	0	0	0	0	0	0	0	0	0	0	0	0	0	0	0	0	0	0.637	0.763	0.796	0.783	1.258	0.717	0.918	0.000	0.000	0.000	0.000	0.000	0.000	0.000	0.000	0.000	0.000	0.000	0.000	0.000	0.000	32	176	7908	7593	-0.651	Error	Error	3077	4831	0	0	3287	4306	0	0	0	0
1	4	7	"CHC1"	"YGL206C"	2120	30550	150	91	119	118	101	103	58	17	8	0	125	138	126	127	132	161	7	2	0	0	0	0	0	0	0	0	0	0	0	0	0	0	0	0	0	0	0	5.000	1.636	0.713	0.809	2.571	0.759	0.602	0.000	0.000	0.000	0.000	0.000	0.000	0.000	0.000	0.000	0.000	0.000	0.000	0.000	0.000	156	1000	-12	29	2.322	Error	Error	-10	-2	0	0	18	11	0	0	-50	0
1	5	7	""	"YGL222C"	2340	30570	60	1054	1020	379	116	117	89	96	96	0	1180	1044	392	147	156	227	87	87	0	0	0	0	0	0	0	0	0	0	0	0	0	0	0	0	0	0	0	0.908	1.008	1.014	1.057	1.481	0.869	0.776	0.000	0.000	0.000	0.000	0.000	0.000	0.000	0.000	0.000	0.000	0.000	0.000	0.000	0.000	32	176	1971	1801	-0.139	Error	Error	938	1033	0	0	904	897	0	0	0	0
1	6	7	"CSE1"	"YGL238W"	2520	30570	90	4226	3883	1069	130	131	29	100	100	0	8245	7774	2366	170	178	54	100	100	0	0	0	0	0	0	0	0	0	0	0	0	0	0	0	0	0	0	0	0.507	0.494	0.483	0.510	1.290	0.476	0.939	0.000	0.000	0.000	0.000	0.000	0.000	0.000	0.000	0.000	0.000	0.000	0.000	0.000	0.000	52	420	12171	11357	-0.979	Error	Error	4096	8075	0	0	3753	7604	0	0	0	0
1	7	7	""	"YGL160W"	2740	30570	90	4409	4386	1065	132	138	45	100	100	0	5061	5078	1079	166	176	61	100	100	0	0	0	0	0	0	0	0	0	0	0	0	0	0	0	0	0	0	0	0.874	0.866	0.904	0.855	1.284	0.876	0.917	0.000	0.000	0.000	0.000	0.000	0.000	0.000	0.000	0.000	0.000	0.000	0.000	0.000	0.000	52	414	9172	9166	-0.195	Error	Error	4277	4895	0	0	4254	4912	0	0	0	0
1	8	7	""	"YGL176C"	2920	30570	90	1703	1741	350	129	134	36	100	100	0	1888	1957	442	158	166	50	100	100	0	0	0	0	0	0	0	0	0	0	0	0	0	0	0	0	0	0	0	0.910	0.896	0.904	0.905	1.174	0.887	0.925	0.000	0.000	0.000	0.000	0.000	0.000	0.000	0.000	0.000	0.000	0.000	0.000	0.000	0.000	52	414	3304	3411	-0.136	Error	Error	1574	1730	0	0	1612	1799	0	0	0	0
1	9	7	"IME4"	"YGL192W"	3110	30570	80	2683	2611	477	140	145	35	100	100	0	745	723	158	167	171	43	100	100	0	0	0	0	0	0	0	0	0	0	0	0	0	0	0	0	0	0	0	4.400	4.444	4.519	4.616	1.325	4.412	0.893	0.000	0.000	0.000	0.000	0.000	0.000	0.000	0.000	0.000	0.000	0.000	0.000	0.000	0.000	52	340	3121	3027	2.137	Error	Error	2543	578	0	0	2471	556	0	0	0	0
1	10	7	"SIP2"	"YGL208W"	3320	30570	90	2215	2197	708	138	140	39	100	100	0	1345	1284	443	165	169	50	100	98	0	0	0	0	0	0	0	0	0	0	0	0	0	0	0	0	0	0	0	1.760	1.840	1.820	1.923	1.652	1.821	0.849	0.000	0.000	0.000	0.000	0.000	0.000	0.000	0.000	0.000	0.000	0.000	0.000	0.000	0.000	52	420	3257	3178	0.816	Error	Error	2077	1180	0	0	2059	1119	0	0	0	0
1	11	7	""	"YGL224C"	3520	30570	100	3887	3848	1147	141	142	38	100	100	0	3433	3308	1245	179	188	60	100	97	0	0	0	0	0	0	0	0	0	0	0	0	0	0	0	0	0	0	0	1.151	1.185	1.166	1.321	1.631	1.137	0.916	0.000	0.000	0.000	0.000	0.000	0.000	0.000	0.000	0.000	0.000	0.000	0.000	0.000	0.000	80	542	7000	6836	0.203	Error	Error	3746	3254	0	0	3707	3129	0	0	0	0
1	12	7	"DOC1"	"YGL240W"	3730	30570	90	758	733	159	125	132	41	100	100	0	879	860	217	167	178	61	100	100	0	0	0	0	0	0	0	0	0	0	0	0	0	0	0	0	0	0	0	0.889	0.877	0.887	0.898	1.240	0.832	0.881	0.000	0.000	0.000	0.000	0.000	0.000	0.000	0.000	0.000	0.000	0.000	0.000	0.000	0.000	52	420	1345	1301	-0.170	Error	Error	633	712	0	0	608	693	0	0	0	0
1	13	7	"SUT1"	"YGL162W"	3920	30570	90	404	392	75	130	134	35	98	96	0	792	751	182	166	176	56	98	98	0	0	0	0	0	0	0	0	0	0	0	0	0	0	0	0	0	0	0	0.438	0.448	0.441	0.458	1.448	0.418	0.832	0.000	0.000	0.000	0.000	0.000	0.000	0.000	0.000	0.000	0.000	0.000	0.000	0.000	0.000	52	420	900	847	-1.192	Error	Error	274	626	0	0	262	585	0	0	0	0
1	14	7	"MPT5"	"YGL178W"	4120	30570	70	625	657	139	151	153	37	100	100	0	669	672	185	174	183	55	100	100	0	0	0	0	0	0	0	0	0	0	0	0	0	0	0	0	0	0	0	0.958	1.016	0.946	1.057	1.598	0.925	0.705	0.000	0.000	0.000	0.000	0.000	0.000	0.000	0.000	0.000	0.000	0.000	0.000	0.000	0.000	32	236	969	1004	-0.063	Error	Error	474	495	0	0	506	498	0	0	0	0
1	15	7	"HOS2"	"YGL194C"	4330	30580	90	688	662	208	176	179	40	100	98	0	972	948	278	185	190	51	100	98	0	0	0	0	0	0	0	0	0	0	0	0	0	0	0	0	0	0	0	0.651	0.637	0.671	0.628	1.583	0.658	0.855	0.000	0.000	0.000	0.000	0.000	0.000	0.000	0.000	0.000	0.000	0.000	0.000	0.000	0.000	52	420	1299	1249	-0.620	Error	Error	512	787	0	0	486	763	0	0	0	0
1	16	7	"YPT32"	"YGL210W"	4530	30580	100	3011	2744	1039	204	206	40	98	98	0	2437	2198	806	205	211	54	97	96	0	0	0	0	0	0	0	0	0	0	0	0	0	0	0	0	0	0	0	1.258	1.274	1.280	1.289	1.867	1.297	0.916	0.000	0.000	0.000	0.000	0.000	0.000	0.000	0.000	0.000	0.000	0.000	0.000	0.000	0.000	80	526	5039	4533	0.331	Error	Error	2807	2232	0	0	2540	1993	0	0	0	0
1	17	7	""	"YGL226W"	4720	30580	90	3043	2722	964	216	218	42	98	98	0	1153	1034	411	213	218	43	94	90	0	0	0	0	0	0	0	0	0	0	0	0	0	0	0	0	0	0	0	3.007	3.052	2.923	3.094	1.698	2.933	0.903	0.000	0.000	0.000	0.000	0.000	0.000	0.000	0.000	0.000	0.000	0.000	0.000	0.000	0.000	52	414	3767	3327	1.589	Error	Error	2827	940	0	0	2506	821	0	0	0	0
1	18	7	""	"YGL242C"	4910	30580	90	5421	5057	1283	220	227	64	100	100	0	3405	3222	917	211	221	62	98	98	0	0	0	0	0	0	0	0	0	0	0	0	0	0	0	0	0	0	0	1.628	1.606	1.559	1.620	1.253	1.558	0.926	0.000	0.000	0.000	0.000	0.000	0.000	0.000	0.000	0.000	0.000	0.000	0.000	0.000	0.000	52	420	8395	7848	0.703	Error	Error	5201	3194	0	0	4837	3011	0	0	0	0
1	19	7	""	"YGR277C"	5110	30580	90	2813	2685	805	187	201	76	100	100	0	1899	1880	686	192	212	120	98	96	0	0	0	0	0	0	0	0	0	0	0	0	0	0	0	0	0	0	0	1.538	1.480	1.400	1.589	1.626	1.427	0.916	0.000	0.000	0.000	0.000	0.000	0.000	0.000	0.000	0.000	0.000	0.000	0.000	0.000	0.000	52	420	4333	4186	0.621	Error	Error	2626	1707	0	0	2498	1688	0	0	0	0
1	20	7	""	"YGR293C"	5310	30580	90	699	690	163	159	160	36	98	98	0	988	929	285	174	179	43	100	100	0	0	0	0	0	0	0	0	0	0	0	0	0	0	0	0	0	0	0	0.663	0.703	0.768	0.714	1.492	0.663	0.880	0.000	0.000	0.000	0.000	0.000	0.000	0.000	0.000	0.000	0.000	0.000	0.000	0.000	0.000	52	420	1354	1286	-0.592	Error	Error	540	814	0	0	531	755	0	0	0	0
1	21	7	""	"YHL013C"	5520	30580	90	977	992	326	159	162	33	100	98	0	1554	1473	568	187	195	60	100	94	0	0	0	0	0	0	0	0	0	0	0	0	0	0	0	0	0	0	0	0.598	0.648	0.627	0.686	1.556	0.612	0.908	0.000	0.000	0.000	0.000	0.000	0.000	0.000	0.000	0.000	0.000	0.000	0.000	0.000	0.000	52	420	2185	2119	-0.741	Error	Error	818	1367	0	0	833	1286	0	0	0	0
1	1	8	""	"YHL029C"	1520	30760	90	2870	2756	580	85	87	21	100	100	0	3434	3302	842	101	106	35	100	100	0	0	0	0	0	0	0	0	0	0	0	0	0	0	0	0	0	0	0	0.836	0.834	0.822	0.846	1.221	0.797	0.937	0.000	0.000	0.000	0.000	0.000	0.000	0.000	0.000	0.000	0.000	0.000	0.000	0.000	0.000	52	414	6118	5872	-0.259	Error	Error	2785	3333	0	0	2671	3201	0	0	0	0
1	2	8	""	"YHL045W"	1720	30770	90	559	525	133	86	89	21	100	100	0	479	455	121	112	121	44	94	94	0	0	0	0	0	0	0	0	0	0	0	0	0	0	0	0	0	0	0	1.289	1.280	1.249	1.405	1.911	1.250	0.866	0.000	0.000	0.000	0.000	0.000	0.000	0.000	0.000	0.000	0.000	0.000	0.000	0.000	0.000	52	420	840	782	0.366	Error	Error	473	367	0	0	439	343	0	0	0	0
1	3	8	"RPL27A"	"YHR010W"	1920	30760	80	3657	3492	714	96	99	25	100	100	0	26493	24540	5292	137	150	54	100	100	0	0	0	0	0	0	0	0	0	0	0	0	0	0	0	0	0	0	0	0.135	0.139	0.140	0.140	1.176	0.135	0.927	0.000	0.000	0.000	0.000	0.000	0.000	0.000	0.000	0.000	0.000	0.000	0.000	0.000	0.000	52	340	29917	27799	-2.888	Error	Error	3561	26356	0	0	3396	24403	0	0	0	0
1	4	8	"SCW4"	"YGR279C"	2120	30760	90	17667	17255	2836	117	123	38	100	100	0	13744	13367	2461	147	157	57	100	100	0	0	0	0	0	0	0	0	0	0	0	0	0	0	0	0	0	0	0	1.291	1.296	1.323	1.303	1.117	1.302	0.941	0.000	0.000	0.000	0.000	0.000	0.000	0.000	0.000	0.000	0.000	0.000	0.000	0.000	0.000	52	414	31147	30358	0.368	Error	Error	17550	13597	0	0	17138	13220	0	0	0	0
1	5	8	"COS6"	"YGR295C"	2320	30760	90	28760	25562	6731	129	139	78	100	100	0	3469	3136	989	171	208	123	100	98	0	0	0	0	0	0	0	0	0	0	0	0	0	0	0	0	0	0	0	8.681	8.578	8.533	9.034	1.402	8.784	0.933	0.000	0.000	0.000	0.000	0.000	0.000	0.000	0.000	0.000	0.000	0.000	0.000	0.000	0.000	52	420	31929	28398	3.118	Error	Error	28631	3298	0	0	25433	2965	0	0	0	0
1	6	8	"RPS20"	"YHL015W"	2520	30770	100	5217	4367	1954	132	138	35	100	100	0	52575	40692	22947	207	249	136	100	100	3	0	0	0	0	0	0	0	0	0	0	0	0	0	0	0	0	0	0	0.097	0.105	0.104	0.137	2.072	0.095	0.935	0.000	0.000	0.000	0.000	0.000	0.000	0.000	0.000	0.000	0.000	0.000	0.000	0.000	0.000	80	521	57453	44720	-3.364	Error	Error	5085	52368	0	0	4235	40485	0	0	0	0
1	7	8	"GOS1"	"YHL031C"	2720	30770	100	5207	4899	2221	132	140	42	100	100	0	4891	4399	2352	166	203	112	95	90	0	0	0	0	0	0	0	0	0	0	0	0	0	0	0	0	0	0	0	1.074	1.126	1.126	1.420	2.069	1.081	0.924	0.000	0.000	0.000	0.000	0.000	0.000	0.000	0.000	0.000	0.000	0.000	0.000	0.000	0.000	80	535	9800	9000	0.103	Error	Error	5075	4725	0	0	4767	4233	0	0	0	0
1	8	8	""	"YHL047C"	2930	30770	80	1674	1640	403	140	145	43	100	100	0	4138	3983	963	171	181	57	100	100	0	0	0	0	0	0	0	0	0	0	0	0	0	0	0	0	0	0	0	0.387	0.393	0.398	0.395	1.245	0.388	0.923	0.000	0.000	0.000	0.000	0.000	0.000	0.000	0.000	0.000	0.000	0.000	0.000	0.000	0.000	52	340	5501	5312	-1.371	Error	Error	1534	3967	0	0	1500	3812	0	0	0	0
1	9	8	"VPS29"	"YHR012W"	3130	30760	90	5159	4988	1048	138	146	45	100	100	0	4179	4078	986	177	185	50	100	100	0	0	0	0	0	0	0	0	0	0	0	0	0	0	0	0	0	0	0	1.255	1.243	1.259	1.259	1.228	1.235	0.930	0.000	0.000	0.000	0.000	0.000	0.000	0.000	0.000	0.000	0.000	0.000	0.000	0.000	0.000	52	420	9023	8751	0.327	Error	Error	5021	4002	0	0	4850	3901	0	0	0	0
1	10	8	"YOR1"	"YGR281W"	3330	30770	90	5142	4657	1538	125	127	30	100	100	0	4625	4602	1740	177	191	69	100	100	0	0	0	0	0	0	0	0	0	0	0	0	0	0	0	0	0	0	0	1.128	1.024	0.992	1.056	1.336	1.000	0.940	0.000	0.000	0.000	0.000	0.000	0.000	0.000	0.000	0.000	0.000	0.000	0.000	0.000	0.000	52	420	9465	8957	0.174	Error	Error	5017	4448	0	0	4532	4425	0	0	0	0
1	11	8	"RPL14B"	"YHL001W"	3530	30770	90	3784	3389	1001	139	143	41	100	100	0	32054	28671	8988	218	237	93	100	100	0	0	0	0	0	0	0	0	0	0	0	0	0	0	0	0	0	0	0	0.114	0.114	0.116	0.115	1.320	0.110	0.925	0.000	0.000	0.000	0.000	0.000	0.000	0.000	0.000	0.000	0.000	0.000	0.000	0.000	0.000	52	420	35481	31703	-3.127	Error	Error	3645	31836	0	0	3250	28453	0	0	0	0
1	12	8	""	"YHL017W"	3730	30770	90	3035	2987	687	152	155	40	100	100	0	4074	4191	1025	255	279	123	100	100	0	0	0	0	0	0	0	0	0	0	0	0	0	0	0	0	0	0	0	0.755	0.720	0.706	0.724	1.186	0.695	0.925	0.000	0.000	0.000	0.000	0.000	0.000	0.000	0.000	0.000	0.000	0.000	0.000	0.000	0.000	52	420	6702	6771	-0.406	Error	Error	2883	3819	0	0	2835	3936	0	0	0	0
1	13	8	"RPL8A"	"YHL033C"	3920	30770	90	3555	3392	635	151	155	39	100	100	0	52224	49465	9901	243	287	144	100	100	0	0	0	0	0	0	0	0	0	0	0	0	0	0	0	0	0	0	0	0.065	0.066	0.066	0.066	1.126	0.064	0.931	0.000	0.000	0.000	0.000	0.000	0.000	0.000	0.000	0.000	0.000	0.000	0.000	0.000	0.000	52	420	55385	52463	-3.933	Error	Error	3404	51981	0	0	3241	49222	0	0	0	0
1	14	8	""	"YHL049C"	4130	30780	100	2562	2470	707	156	160	41	100	100	0	1559	1490	506	176	195	79	98	95	0	0	0	0	0	0	0	0	0	0	0	0	0	0	0	0	0	0	0	1.740	1.761	1.746	1.903	1.462	1.723	0.933	0.000	0.000	0.000	0.000	0.000	0.000	0.000	0.000	0.000	0.000	0.000	0.000	0.000	0.000	80	540	3789	3628	0.799	Error	Error	2406	1383	0	0	2314	1314	0	0	0	0
1	15	8	"SPO13"	"YHR014W"	4330	30780	100	393	379	86	178	179	38	93	90	0	406	394	104	180	188	46	91	88	0	0	0	0	0	0	0	0	0	0	0	0	0	0	0	0	0	0	0	0.951	0.939	0.942	0.879	1.997	0.906	0.733	0.000	0.000	0.000	0.000	0.000	0.000	0.000	0.000	0.000	0.000	0.000	0.000	0.000	0.000	80	521	441	415	-0.072	Error	Error	215	226	0	0	201	214	0	0	0	0
1	16	8	""	"YGR283C"	4530	30780	100	2182	2107	698	204	207	43	100	100	0	2019	1870	757	210	217	52	97	96	0	0	0	0	0	0	0	0	0	0	0	0	0	0	0	0	0	0	0	1.093	1.146	1.097	1.304	1.866	1.075	0.905	0.000	0.000	0.000	0.000	0.000	0.000	0.000	0.000	0.000	0.000	0.000	0.000	0.000	0.000	80	512	3787	3563	0.129	Error	Error	1978	1809	0	0	1903	1660	0	0	0	0
1	17	8	"LAG1"	"YHL003C"	4720	30780	80	5755	5448	1215	207	207	47	100	100	0	7174	6637	1701	225	229	55	100	100	0	0	0	0	0	0	0	0	0	0	0	0	0	0	0	0	0	0	0	0.798	0.817	0.804	0.838	1.353	0.783	0.939	0.000	0.000	0.000	0.000	0.000	0.000	0.000	0.000	0.000	0.000	0.000	0.000	0.000	0.000	52	340	12497	11653	-0.325	Error	Error	5548	6949	0	0	5241	6412	0	0	0	0
1	18	8	"APM2"	"YHL019C"	4930	30780	100	1374	1340	446	154	158	40	100	100	0	1624	1564	634	168	174	48	96	96	0	0	0	0	0	0	0	0	0	0	0	0	0	0	0	0	0	0	0	0.838	0.850	0.834	0.952	1.805	0.815	0.913	0.000	0.000	0.000	0.000	0.000	0.000	0.000	0.000	0.000	0.000	0.000	0.000	0.000	0.000	80	535	2676	2582	-0.255	Error	Error	1220	1456	0	0	1186	1396	0	0	0	0
1	19	8	""	"YHL035C"	5120	30780	80	2087	1936	689	156	161	35	100	100	0	2311	2098	929	177	182	40	100	96	0	0	0	0	0	0	0	0	0	0	0	0	0	0	0	0	0	0	0	0.905	0.927	0.990	1.035	1.488	0.839	0.923	0.000	0.000	0.000	0.000	0.000	0.000	0.000	0.000	0.000	0.000	0.000	0.000	0.000	0.000	52	340	4065	3701	-0.144	Error	Error	1931	2134	0	0	1780	1921	0	0	0	0
1	20	8	""	"YHR001W"	5320	30780	90	3300	3300	773	163	167	44	100	100	0	1861	1769	466	180	186	58	100	100	0	0	0	0	0	0	0	0	0	0	0	0	0	0	0	0	0	0	0	1.866	1.974	1.895	2.013	1.268	1.945	0.927	0.000	0.000	0.000	0.000	0.000	0.000	0.000	0.000	0.000	0.000	0.000	0.000	0.000	0.000	52	420	4818	4726	0.900	Error	Error	3137	1681	0	0	3137	1589	0	0	0	0
1	21	8	"YSC84"	"YHR016C"	5540	30780	80	2240	2177	826	167	170	33	98	98	0	1434	1406	578	192	204	186	92	86	0	0	0	0	0	0	0	0	0	0	0	0	0	0	0	0	0	0	0	1.669	1.656	1.696	1.721	1.511	1.672	0.900	0.000	0.000	0.000	0.000	0.000	0.000	0.000	0.000	0.000	0.000	0.000	0.000	0.000	0.000	52	332	3315	3224	0.739	Error	Error	2073	1242	0	0	2010	1214	0	0	0	0
1	1	9	""	"YIL087C"	1500	30960	90	8308	7535	2119	106	124	72	100	100	0	1727	1486	607	104	112	41	96	92	0	0	0	0	0	0	0	0	0	0	0	0	0	0	0	0	0	0	0	5.054	5.376	5.050	6.675	2.033	5.107	0.936	0.000	0.000	0.000	0.000	0.000	0.000	0.000	0.000	0.000	0.000	0.000	0.000	0.000	0.000	52	400	9825	8811	2.337	Error	Error	8202	1623	0	0	7429	1382	0	0	0	0
1	2	9	""	"YIL103W"	1720	30970	90	1954	2020	394	99	132	226	100	100	0	2759	2873	618	114	168	341	100	100	0	0	0	0	0	0	0	0	0	0	0	0	0	0	0	0	0	0	0	0.701	0.696	0.695	0.699	1.154	0.712	0.922	0.000	0.000	0.000	0.000	0.000	0.000	0.000	0.000	0.000	0.000	0.000	0.000	0.000	0.000	52	420	4500	4680	-0.512	Error	Error	1855	2645	0	0	1921	2759	0	0	0	0
1	3	9	"RPI1"	"YIL119C"	1930	30970	90	3067	2861	626	89	96	54	100	100	0	2633	2531	602	109	127	138	100	100	0	0	0	0	0	0	0	0	0	0	0	0	0	0	0	0	0	0	0	1.180	1.145	1.147	1.165	1.228	1.137	0.915	0.000	0.000	0.000	0.000	0.000	0.000	0.000	0.000	0.000	0.000	0.000	0.000	0.000	0.000	52	420	5502	5194	0.239	Error	Error	2978	2524	0	0	2772	2422	0	0	0	0
1	4	9	""	"YIL135C"	2120	30970	90	2625	2562	781	92	94	22	100	100	0	2135	2113	915	108	116	44	100	100	0	0	0	0	0	0	0	0	0	0	0	0	0	0	0	0	0	0	0	1.250	1.232	1.264	1.315	1.340	1.139	0.908	0.000	0.000	0.000	0.000	0.000	0.000	0.000	0.000	0.000	0.000	0.000	0.000	0.000	0.000	52	420	4560	4475	0.322	Error	Error	2533	2027	0	0	2470	2005	0	0	0	0
1	5	9	""	"YIL151C"	2330	30970	80	486	545	204	102	106	30	100	100	0	580	698	330	114	123	49	96	96	0	0	0	0	0	0	0	0	0	0	0	0	0	0	0	0	0	0	0	0.824	0.759	0.741	0.831	1.915	0.683	0.785	0.000	0.000	0.000	0.000	0.000	0.000	0.000	0.000	0.000	0.000	0.000	0.000	0.000	0.000	52	340	850	1027	-0.279	Error	Error	384	466	0	0	443	584	0	0	0	0
1	6	9	""	"YIL167W"	2530	30970	100	6953	6229	2489	115	120	32	100	100	0	480	432	157	126	141	60	90	83	0	0	0	0	0	0	0	0	0	0	0	0	0	0	0	0	0	0	0	19.316	19.980	19.625	20.945	1.570	20.412	0.831	0.000	0.000	0.000	0.000	0.000	0.000	0.000	0.000	0.000	0.000	0.000	0.000	0.000	0.000	80	527	7192	6420	4.272	Error	Error	6838	354	0	0	6114	306	0	0	0	0
1	7	9	""	"YIL089W"	2720	30970	90	1637	1614	366	119	122	30	100	100	0	1182	1102	292	131	140	44	100	100	0	0	0	0	0	0	0	0	0	0	0	0	0	0	0	0	0	0	0	1.444	1.540	1.452	1.605	1.539	1.634	0.868	0.000	0.000	0.000	0.000	0.000	0.000	0.000	0.000	0.000	0.000	0.000	0.000	0.000	0.000	52	414	2569	2466	0.530	Error	Error	1518	1051	0	0	1495	971	0	0	0	0
1	8	9	""	"YIL105C"	2920	30980	90	5053	4879	966	124	127	29	100	100	0	6169	5726	1401	146	155	54	100	100	0	0	0	0	0	0	0	0	0	0	0	0	0	0	0	0	0	0	0	0.818	0.852	0.834	0.865	1.206	0.804	0.940	0.000	0.000	0.000	0.000	0.000	0.000	0.000	0.000	0.000	0.000	0.000	0.000	0.000	0.000	52	420	10952	10335	-0.289	Error	Error	4929	6023	0	0	4755	5580	0	0	0	0
1	9	9	""	"YIL121W"	3120	30970	90	857	831	166	131	135	29	100	100	0	1117	1070	252	167	175	46	100	100	0	0	0	0	0	0	0	0	0	0	0	0	0	0	0	0	0	0	0	0.764	0.775	0.793	0.793	1.271	0.761	0.899	0.000	0.000	0.000	0.000	0.000	0.000	0.000	0.000	0.000	0.000	0.000	0.000	0.000	0.000	52	420	1676	1603	-0.388	Error	Error	726	950	0	0	700	903	0	0	0	0
1	10	9	""	"YIL137C"	3320	30980	90	1789	1936	980	127	131	30	100	100	0	2245	2522	1438	164	169	45	100	100	0	0	0	0	0	0	0	0	0	0	0	0	0	0	0	0	0	0	0	0.799	0.767	0.782	0.808	1.379	0.718	0.928	0.000	0.000	0.000	0.000	0.000	0.000	0.000	0.000	0.000	0.000	0.000	0.000	0.000	0.000	52	420	3743	4167	-0.324	Error	Error	1662	2081	0	0	1809	2358	0	0	0	0
1	11	9	"RRD1"	"YIL153W"	3520	30980	90	1602	1543	360	152	157	50	100	100	0	1111	1084	293	193	205	75	100	98	0	0	0	0	0	0	0	0	0	0	0	0	0	0	0	0	0	0	0	1.580	1.561	1.576	1.606	1.376	1.549	0.867	0.000	0.000	0.000	0.000	0.000	0.000	0.000	0.000	0.000	0.000	0.000	0.000	0.000	0.000	52	420	2368	2282	0.659	Error	Error	1450	918	0	0	1391	891	0	0	0	0
1	12	9	""	"YIL169C"	3720	30980	80	2876	3145	1621	154	154	41	100	100	0	2014	2463	1503	192	197	67	98	98	0	0	0	0	0	0	0	0	0	0	0	0	0	0	0	0	0	0	0	1.494	1.317	1.338	1.473	1.634	1.237	0.919	0.000	0.000	0.000	0.000	0.000	0.000	0.000	0.000	0.000	0.000	0.000	0.000	0.000	0.000	52	326	4544	5262	0.579	Error	Error	2722	1822	0	0	2991	2271	0	0	0	0
1	13	9	""	"YIL091C"	3930	30980	80	2640	2522	505	134	137	32	100	100	0	5764	5306	1514	162	168	50	100	100	0	0	0	0	0	0	0	0	0	0	0	0	0	0	0	0	0	0	0	0.447	0.464	0.444	0.476	1.235	0.436	0.936	0.000	0.000	0.000	0.000	0.000	0.000	0.000	0.000	0.000	0.000	0.000	0.000	0.000	0.000	52	340	8108	7532	-1.161	Error	Error	2506	5602	0	0	2388	5144	0	0	0	0
1	14	9	"PFK26"	"YIL107C"	4120	30980	90	5563	5235	1176	146	158	49	100	100	0	2015	1827	557	153	166	59	100	100	0	0	0	0	0	0	0	0	0	0	0	0	0	0	0	0	0	0	0	2.909	3.040	2.932	3.180	1.298	2.892	0.935	0.000	0.000	0.000	0.000	0.000	0.000	0.000	0.000	0.000	0.000	0.000	0.000	0.000	0.000	52	420	7279	6763	1.541	Error	Error	5417	1862	0	0	5089	1674	0	0	0	0
1	15	9	"SIM1"	"YIL123W"	4310	30980	90	2536	2542	518	189	192	40	100	100	0	3306	3232	986	202	207	54	100	100	0	0	0	0	0	0	0	0	0	0	0	0	0	0	0	0	0	0	0	0.756	0.777	0.745	0.810	1.318	0.726	0.939	0.000	0.000	0.000	0.000	0.000	0.000	0.000	0.000	0.000	0.000	0.000	0.000	0.000	0.000	52	420	5451	5383	-0.403	Error	Error	2347	3104	0	0	2353	3030	0	0	0	0
1	16	9	"REV7"	"YIL139C"	4520	30980	90	2196	2035	693	190	196	50	100	100	0	2014	1865	793	195	202	54	98	96	0	0	0	0	0	0	0	0	0	0	0	0	0	0	0	0	0	0	0	1.103	1.105	1.079	1.207	1.569	1.004	0.909	0.000	0.000	0.000	0.000	0.000	0.000	0.000	0.000	0.000	0.000	0.000	0.000	0.000	0.000	52	420	3825	3515	0.141	Error	Error	2006	1819	0	0	1845	1670	0	0	0	0
1	17	9	"GUT2"	"YIL155C"	4720	30980	90	3898	3846	1130	191	195	52	100	100	0	1658	1618	569	197	202	46	100	100	0	0	0	0	0	0	0	0	0	0	0	0	0	0	0	0	0	0	0	2.537	2.572	2.594	2.686	1.275	2.527	0.911	0.000	0.000	0.000	0.000	0.000	0.000	0.000	0.000	0.000	0.000	0.000	0.000	0.000	0.000	52	420	5168	5076	1.343	Error	Error	3707	1461	0	0	3655	1421	0	0	0	0
1	18	9	"HXT12"	"YIL171W"	4930	30980	90	507	484	126	133	136	30	98	96	0	504	475	124	154	158	39	94	92	0	0	0	0	0	0	0	0	0	0	0	0	0	0	0	0	0	0	0	1.069	1.093	1.046	1.008	1.448	1.051	0.827	0.000	0.000	0.000	0.000	0.000	0.000	0.000	0.000	0.000	0.000	0.000	0.000	0.000	0.000	52	420	724	672	0.096	Error	Error	374	350	0	0	351	321	0	0	0	0
1	19	9	""	"YIL093C"	5130	30990	100	2401	2563	1314	145	151	51	100	100	0	2869	3533	2139	171	178	47	97	96	0	0	0	0	0	0	0	0	0	0	0	0	0	0	0	0	0	0	0	0.836	0.719	0.740	0.811	1.658	0.670	0.935	0.000	0.000	0.000	0.000	0.000	0.000	0.000	0.000	0.000	0.000	0.000	0.000	0.000	0.000	80	550	4954	5780	-0.258	Error	Error	2256	2698	0	0	2418	3362	0	0	0	0
1	20	9	"SEC24"	"YIL109C"	5340	30990	90	4176	3715	1436	146	157	59	100	100	0	5383	4922	1861	182	188	49	100	100	0	0	0	0	0	0	0	0	0	0	0	0	0	0	0	0	0	0	0	0.775	0.753	0.754	0.750	1.258	0.783	0.940	0.000	0.000	0.000	0.000	0.000	0.000	0.000	0.000	0.000	0.000	0.000	0.000	0.000	0.000	52	420	9231	8309	-0.368	Error	Error	4030	5201	0	0	3569	4740	0	0	0	0
1	21	9	"KGD1"	"YIL125W"	5530	30990	90	7157	7017	1777	156	159	38	100	100	0	6023	5847	1908	188	202	168	100	100	0	0	0	0	0	0	0	0	0	0	0	0	0	0	0	0	0	0	0	1.200	1.212	1.170	1.255	1.263	1.178	0.937	0.000	0.000	0.000	0.000	0.000	0.000	0.000	0.000	0.000	0.000	0.000	0.000	0.000	0.000	52	420	12836	12520	0.263	Error	Error	7001	5835	0	0	6861	5659	0	0	0	0
1	1	10	""	"YIL141W"	1520	31160	90	397	399	84	85	88	23	100	100	0	552	513	124	104	111	34	100	96	0	0	0	0	0	0	0	0	0	0	0	0	0	0	0	0	0	0	0	0.696	0.768	0.744	0.801	1.403	0.729	0.885	0.000	0.000	0.000	0.000	0.000	0.000	0.000	0.000	0.000	0.000	0.000	0.000	0.000	0.000	52	420	760	723	-0.522	Error	Error	312	448	0	0	314	409	0	0	0	0
1	2	10	""	"YIL157C"	1730	31170	90	9746	9361	1703	96	103	36	100	100	0	8863	8502	1886	113	123	38	100	100	0	0	0	0	0	0	0	0	0	0	0	0	0	0	0	0	0	0	0	1.103	1.104	1.088	1.118	1.150	1.109	0.945	0.000	0.000	0.000	0.000	0.000	0.000	0.000	0.000	0.000	0.000	0.000	0.000	0.000	0.000	52	420	18400	17654	0.141	Error	Error	9650	8750	0	0	9265	8389	0	0	0	0
1	3	10	"VTH1"	"YIL173W"	1930	31170	80	2086	2066	542	85	87	22	100	100	0	3350	3353	945	102	108	30	100	100	0	0	0	0	0	0	0	0	0	0	0	0	0	0	0	0	0	0	0	0.616	0.609	0.593	0.610	1.269	0.607	0.921	0.000	0.000	0.000	0.000	0.000	0.000	0.000	0.000	0.000	0.000	0.000	0.000	0.000	0.000	52	340	5249	5232	-0.699	Error	Error	2001	3248	0	0	1981	3251	0	0	0	0
1	4	10	""	"YJR026W"	2120	31170	90	20954	21115	9430	89	91	23	100	100	0	902	883	367	104	112	40	100	96	0	0	0	0	0	0	0	0	0	0	0	0	0	0	0	0	0	0	0	26.147	26.991	26.625	27.011	1.439	26.926	0.925	0.000	0.000	0.000	0.000	0.000	0.000	0.000	0.000	0.000	0.000	0.000	0.000	0.000	0.000	52	420	21663	21805	4.709	Error	Error	20865	798	0	0	21026	779	0	0	0	0
1	5	10	"NUP85"	"YJR042W"	2330	31170	80	311	401	284	96	98	21	100	98	0	315	469	369	115	121	39	100	100	0	0	0	0	0	0	0	0	0	0	0	0	0	0	0	0	0	0	0	1.075	0.862	0.906	0.907	1.767	0.777	0.747	0.000	0.000	0.000	0.000	0.000	0.000	0.000	0.000	0.000	0.000	0.000	0.000	0.000	0.000	52	340	415	659	0.104	Error	Error	215	200	0	0	305	354	0	0	0	0
1	6	10	"APS2"	"YJR058C"	2520	31180	90	3318	3281	1322	94	98	22	100	100	0	2885	2863	1347	119	125	34	100	100	0	0	0	0	0	0	0	0	0	0	0	0	0	0	0	0	0	0	0	1.166	1.161	1.201	1.220	1.347	1.111	0.941	0.000	0.000	0.000	0.000	0.000	0.000	0.000	0.000	0.000	0.000	0.000	0.000	0.000	0.000	52	420	5990	5931	0.221	Error	Error	3224	2766	0	0	3187	2744	0	0	0	0
1	7	10	"MOG1"	"YJR074W"	2720	31170	80	2376	2593	1333	96	100	23	100	100	0	1593	1682	877	124	130	42	98	98	0	0	0	0	0	0	0	0	0	0	0	0	0	0	0	0	0	0	0	1.552	1.603	1.629	1.685	1.543	1.594	0.940	0.000	0.000	0.000	0.000	0.000	0.000	0.000	0.000	0.000	0.000	0.000	0.000	0.000	0.000	52	340	3749	4055	0.634	Error	Error	2280	1469	0	0	2497	1558	0	0	0	0
1	8	10	"JSN1"	"YJR091C"	2930	31170	80	451	488	163	111	114	30	100	100	0	594	568	177	141	149	63	94	94	0	0	0	0	0	0	0	0	0	0	0	0	0	0	0	0	0	0	0	0.751	0.883	0.758	0.885	1.653	0.847	0.720	0.000	0.000	0.000	0.000	0.000	0.000	0.000	0.000	0.000	0.000	0.000	0.000	0.000	0.000	52	340	793	804	-0.414	Error	Error	340	453	0	0	377	427	0	0	0	0
1	9	10	"ECM27"	"YJR106W"	3130	31180	80	1209	1208	311	135	137	32	100	100	0	3527	3331	1358	162	170	50	98	98	0	0	0	0	0	0	0	0	0	0	0	0	0	0	0	0	0	0	0	0.319	0.339	0.318	0.373	1.616	0.294	0.870	0.000	0.000	0.000	0.000	0.000	0.000	0.000	0.000	0.000	0.000	0.000	0.000	0.000	0.000	52	340	4439	4242	-1.648	Error	Error	1074	3365	0	0	1073	3169	0	0	0	0
1	10	10	""	"YJR028W"	3320	31180	90	13058	12827	5405	135	138	35	100	100	0	745	706	266	161	165	38	94	94	0	0	0	0	0	0	0	0	0	0	0	0	0	0	0	0	0	0	0	22.128	23.288	22.561	23.176	1.304	23.292	0.897	0.000	0.000	0.000	0.000	0.000	0.000	0.000	0.000	0.000	0.000	0.000	0.000	0.000	0.000	52	420	13507	13237	4.468	Error	Error	12923	584	0	0	12692	545	0	0	0	0
1	11	10	""	"YJR044C"	3510	31180	90	9903	9401	3918	164	170	45	98	98	0	5545	5394	2527	189	197	56	98	98	0	0	0	0	0	0	0	0	0	0	0	0	0	0	0	0	0	0	0	1.818	1.775	1.755	1.807	1.445	1.701	0.949	0.000	0.000	0.000	0.000	0.000	0.000	0.000	0.000	0.000	0.000	0.000	0.000	0.000	0.000	52	414	15095	14442	0.863	Error	Error	9739	5356	0	0	9237	5205	0	0	0	0
1	12	10	"CBF1"	"YJR060W"	3720	31170	150	192	225	137	152	154	49	46	29	0	193	202	100	178	183	71	25	8	0	0	0	0	0	0	0	0	0	0	0	0	0	0	0	0	0	0	0	2.667	3.042	1.500	1.520	3.396	1.172	0.366	0.000	0.000	0.000	0.000	0.000	0.000	0.000	0.000	0.000	0.000	0.000	0.000	0.000	0.000	156	963	55	97	1.415	Error	Error	40	15	0	0	73	24	0	0	-50	0
1	13	10	"CDC11"	"YJR076C"	3920	31180	80	952	971	444	131	133	35	96	96	0	873	919	503	145	150	47	90	90	0	0	0	0	0	0	0	0	0	0	0	0	0	0	0	0	0	0	0	1.128	1.085	1.134	1.243	2.182	1.009	0.885	0.000	0.000	0.000	0.000	0.000	0.000	0.000	0.000	0.000	0.000	0.000	0.000	0.000	0.000	52	334	1549	1614	0.173	Error	Error	821	728	0	0	840	774	0	0	0	0
1	14	10	"FIP1"	"YJR093C"	4130	31180	80	771	752	279	172	173	47	96	94	0	646	614	236	164	170	52	94	92	0	0	0	0	0	0	0	0	0	0	0	0	0	0	0	0	0	0	0	1.243	1.289	1.291	1.284	1.679	1.279	0.870	0.000	0.000	0.000	0.000	0.000	0.000	0.000	0.000	0.000	0.000	0.000	0.000	0.000	0.000	52	340	1081	1030	0.314	Error	Error	599	482	0	0	580	450	0	0	0	0
1	15	10	"ABM1"	"YJR108W"	4320	31170	70	408	418	169	189	192	37	87	87	0	319	306	133	189	194	46	71	62	0	0	0	0	0	0	0	0	0	0	0	0	0	0	0	0	0	0	0	1.685	1.957	1.548	1.612	2.074	1.556	0.515	0.000	0.000	0.000	0.000	0.000	0.000	0.000	0.000	0.000	0.000	0.000	0.000	0.000	0.000	32	236	349	346	0.752	Error	Error	219	130	0	0	229	117	0	0	0	0
1	16	10	""	"YJR030C"	4530	31180	90	1578	1541	723	195	196	40	96	96	0	1230	1216	650	184	189	43	92	90	0	0	0	0	0	0	0	0	0	0	0	0	0	0	0	0	0	0	0	1.322	1.304	1.251	1.350	1.870	1.222	0.907	0.000	0.000	0.000	0.000	0.000	0.000	0.000	0.000	0.000	0.000	0.000	0.000	0.000	0.000	52	420	2429	2378	0.403	Error	Error	1383	1046	0	0	1346	1032	0	0	0	0
1	17	10	"TAH11"	"YJR046W"	4720	31180	80	1021	1023	338	190	192	39	100	100	0	743	776	308	184	191	38	92	92	0	0	0	0	0	0	0	0	0	0	0	0	0	0	0	0	0	0	0	1.487	1.407	1.402	1.551	1.623	1.351	0.911	0.000	0.000	0.000	0.000	0.000	0.000	0.000	0.000	0.000	0.000	0.000	0.000	0.000	0.000	52	340	1390	1425	0.572	Error	Error	831	559	0	0	833	592	0	0	0	0
1	18	10	"NTA1"	"YJR062C"	4920	31180	90	951	1046	472	156	157	33	98	98	0	804	876	456	167	176	42	94	92	0	0	0	0	0	0	0	0	0	0	0	0	0	0	0	0	0	0	0	1.248	1.255	1.224	1.312	1.383	1.185	0.907	0.000	0.000	0.000	0.000	0.000	0.000	0.000	0.000	0.000	0.000	0.000	0.000	0.000	0.000	52	420	1432	1599	0.320	Error	Error	795	637	0	0	890	709	0	0	0	0
1	19	10	""	"YJR078W"	5110	31180	70	493	527	185	152	159	37	100	100	0	417	433	144	178	190	49	93	90	0	0	0	0	0	0	0	0	0	0	0	0	0	0	0	0	0	0	0	1.427	1.471	1.388	1.482	1.740	1.306	0.687	0.000	0.000	0.000	0.000	0.000	0.000	0.000	0.000	0.000	0.000	0.000	0.000	0.000	0.000	32	236	580	630	0.513	Error	Error	341	239	0	0	375	255	0	0	0	0
1	20	10	"RPL43B"	"YJR094W-A"	5330	31190	90	655	654	215	122	123	28	98	98	0	1771	1672	771	153	157	37	98	98	0	0	0	0	0	0	0	0	0	0	0	0	0	0	0	0	0	0	0	0.329	0.350	0.349	0.406	2.207	0.320	0.857	0.000	0.000	0.000	0.000	0.000	0.000	0.000	0.000	0.000	0.000	0.000	0.000	0.000	0.000	52	420	2151	2051	-1.602	Error	Error	533	1618	0	0	532	1519	0	0	0	0
1	21	10	""	"YJR110W"	5520	31180	90	1755	1643	501	124	125	30	100	100	0	1292	1200	352	166	172	45	100	100	0	0	0	0	0	0	0	0	0	0	0	0	0	0	0	0	0	0	0	1.448	1.469	1.470	1.496	1.358	1.492	0.926	0.000	0.000	0.000	0.000	0.000	0.000	0.000	0.000	0.000	0.000	0.000	0.000	0.000	0.000	52	420	2757	2553	0.535	Error	Error	1631	1126	0	0	1519	1034	0	0	0	0
1	1	11	"CPR7"	"YJR032W"	1510	31370	80	3132	2961	872	76	79	18	100	100	0	3689	3490	1429	97	103	36	100	100	0	0	0	0	0	0	0	0	0	0	0	0	0	0	0	0	0	0	0	0.851	0.850	0.842	0.940	1.493	0.778	0.920	0.000	0.000	0.000	0.000	0.000	0.000	0.000	0.000	0.000	0.000	0.000	0.000	0.000	0.000	52	332	6648	6278	-0.233	Error	Error	3056	3592	0	0	2885	3393	0	0	0	0
1	2	11	"CYC1"	"YJR048W"	1720	31370	80	2217	2261	1247	79	82	21	100	100	0	2874	3110	1991	100	109	49	96	94	0	0	0	0	0	0	0	0	0	0	0	0	0	0	0	0	0	0	0	0.771	0.725	0.692	0.771	1.488	0.677	0.906	0.000	0.000	0.000	0.000	0.000	0.000	0.000	0.000	0.000	0.000	0.000	0.000	0.000	0.000	52	340	4912	5192	-0.376	Error	Error	2138	2774	0	0	2182	3010	0	0	0	0
1	3	11	"CCT5"	"YJR064W"	1920	31370	80	9990	9178	2822	78	79	21	100	100	0	11039	9898	3643	97	103	36	100	100	0	0	0	0	0	0	0	0	0	0	0	0	0	0	0	0	0	0	0	0.906	0.928	0.923	0.990	1.357	0.884	0.938	0.000	0.000	0.000	0.000	0.000	0.000	0.000	0.000	0.000	0.000	0.000	0.000	0.000	0.000	52	340	20854	18901	-0.143	Error	Error	9912	10942	0	0	9100	9801	0	0	0	0
1	4	11	""	"YJR080C"	2120	31370	90	4798	4580	1668	81	84	22	100	100	0	2305	2039	867	98	105	35	100	100	0	0	0	0	0	0	0	0	0	0	0	0	0	0	0	0	0	0	0	2.137	2.318	2.296	2.473	1.387	2.260	0.933	0.000	0.000	0.000	0.000	0.000	0.000	0.000	0.000	0.000	0.000	0.000	0.000	0.000	0.000	52	420	6924	6440	1.096	Error	Error	4717	2207	0	0	4499	1941	0	0	0	0
1	5	11	""	"YJR096W"	2310	31380	90	21704	20295	6587	87	88	19	100	100	0	1984	1870	636	106	112	43	98	98	0	0	0	0	0	0	0	0	0	0	0	0	0	0	0	0	0	0	0	11.511	11.456	11.579	11.358	1.249	11.331	0.946	0.000	0.000	0.000	0.000	0.000	0.000	0.000	0.000	0.000	0.000	0.000	0.000	0.000	0.000	52	420	23495	21972	3.525	Error	Error	21617	1878	0	0	20208	1764	0	0	0	0
1	6	11	"NNF1"	"YJR112W"	2520	31380	90	1461	1419	329	88	91	21	100	100	0	1184	1166	281	115	124	61	100	100	0	0	0	0	0	0	0	0	0	0	0	0	0	0	0	0	0	0	0	1.284	1.266	1.298	1.276	1.146	1.252	0.912	0.000	0.000	0.000	0.000	0.000	0.000	0.000	0.000	0.000	0.000	0.000	0.000	0.000	0.000	52	420	2442	2382	0.361	Error	Error	1373	1069	0	0	1331	1051	0	0	0	0
1	7	11	""	"YKR021W"	2730	31390	80	1656	1628	472	96	100	26	100	100	0	1329	1335	471	125	138	72	100	98	0	0	0	0	0	0	0	0	0	0	0	0	0	0	0	0	0	0	0	1.296	1.266	1.264	1.340	1.373	1.239	0.887	0.000	0.000	0.000	0.000	0.000	0.000	0.000	0.000	0.000	0.000	0.000	0.000	0.000	0.000	52	340	2764	2742	0.374	Error	Error	1560	1204	0	0	1532	1210	0	0	0	0
1	8	11	"SPC34"	"YKR037C"	2930	31380	90	2427	2354	744	111	116	33	100	100	0	2511	2323	889	142	152	61	100	100	0	0	0	0	0	0	0	0	0	0	0	0	0	0	0	0	0	0	0	0.978	1.028	1.019	1.085	1.414	0.995	0.933	0.000	0.000	0.000	0.000	0.000	0.000	0.000	0.000	0.000	0.000	0.000	0.000	0.000	0.000	52	420	4685	4424	-0.033	Error	Error	2316	2369	0	0	2243	2181	0	0	0	0
1	9	11	"YSR3"	"YKR053C"	3120	31380	90	1202	1218	368	124	124	26	100	100	0	791	770	245	157	165	47	100	98	0	0	0	0	0	0	0	0	0	0	0	0	0	0	0	0	0	0	0	1.700	1.785	1.795	1.895	1.471	1.765	0.914	0.000	0.000	0.000	0.000	0.000	0.000	0.000	0.000	0.000	0.000	0.000	0.000	0.000	0.000	52	420	1712	1707	0.766	Error	Error	1078	634	0	0	1094	613	0	0	0	0
1	10	11	"MET1"	"YKR069W"	3330	31380	90	508	512	178	131	133	29	100	98	0	354	377	150	170	175	49	88	82	0	0	0	0	0	0	0	0	0	0	0	0	0	0	0	0	0	0	0	2.049	1.841	1.925	1.993	1.517	1.595	0.719	0.000	0.000	0.000	0.000	0.000	0.000	0.000	0.000	0.000	0.000	0.000	0.000	0.000	0.000	52	420	561	588	1.035	Error	Error	377	184	0	0	381	207	0	0	0	0
1	11	11	"MRPL20"	"YKR085C"	3540	31380	90	2391	2510	1441	159	163	39	100	100	0	3163	3561	2186	191	202	52	92	90	0	0	0	0	0	0	0	0	0	0	0	0	0	0	0	0	0	0	0	0.751	0.698	0.715	0.756	1.707	0.678	0.938	0.000	0.000	0.000	0.000	0.000	0.000	0.000	0.000	0.000	0.000	0.000	0.000	0.000	0.000	52	420	5204	5721	-0.413	Error	Error	2232	2972	0	0	2351	3370	0	0	0	0
1	12	11	"SIR1"	"YKR101W"	3730	31390	90	712	778	369	145	146	43	98	94	0	422	442	217	172	177	63	86	78	0	0	0	0	0	0	0	0	0	0	0	0	0	0	0	0	0	0	0	2.268	2.344	2.227	2.382	1.410	2.140	0.806	0.000	0.000	0.000	0.000	0.000	0.000	0.000	0.000	0.000	0.000	0.000	0.000	0.000	0.000	52	420	817	903	1.181	Error	Error	567	250	0	0	633	270	0	0	0	0
1	13	11	""	"YKR023W"	3920	31390	90	1703	1707	704	133	135	46	100	100	0	1611	1463	688	140	141	46	90	90	0	0	0	0	0	0	0	0	0	0	0	0	0	0	0	0	0	0	0	1.067	1.190	1.142	1.148	1.486	1.097	0.843	0.000	0.000	0.000	0.000	0.000	0.000	0.000	0.000	0.000	0.000	0.000	0.000	0.000	0.000	52	420	3041	2897	0.094	Error	Error	1570	1471	0	0	1574	1323	0	0	0	0
1	14	11	"GAP1"	"YKR039W"	4130	31380	90	20578	19319	7219	187	195	57	100	100	0	2469	2386	859	165	170	42	100	100	0	0	0	0	0	0	0	0	0	0	0	0	0	0	0	0	0	0	0	8.850	8.614	8.621	8.516	1.331	8.648	0.949	0.000	0.000	0.000	0.000	0.000	0.000	0.000	0.000	0.000	0.000	0.000	0.000	0.000	0.000	52	420	22695	21353	3.146	Error	Error	20391	2304	0	0	19132	2221	0	0	0	0
1	15	11	"RHO4"	"YKR055W"	4330	31380	80	723	717	195	188	191	39	100	100	0	346	371	130	170	180	64	94	75	0	0	0	0	0	0	0	0	0	0	0	0	0	0	0	0	0	0	0	3.040	2.632	2.937	2.817	1.567	2.506	0.512	0.000	0.000	0.000	0.000	0.000	0.000	0.000	0.000	0.000	0.000	0.000	0.000	0.000	0.000	52	340	711	730	1.604	Error	Error	535	176	0	0	529	201	0	0	0	0
1	16	11	""	"YKR071C"	4530	31390	90	11258	10013	3703	212	215	43	100	100	0	7601	7494	3147	190	197	46	100	100	0	0	0	0	0	0	0	0	0	0	0	0	0	0	0	0	0	0	0	1.490	1.342	1.412	1.436	1.470	1.300	0.918	0.000	0.000	0.000	0.000	0.000	0.000	0.000	0.000	0.000	0.000	0.000	0.000	0.000	0.000	52	420	18457	17105	0.576	Error	Error	11046	7411	0	0	9801	7304	0	0	0	0
1	17	11	""	"YKR087C"	4740	31390	90	1893	1877	657	203	206	44	100	100	0	2190	2039	856	186	191	40	100	98	0	0	0	0	0	0	0	0	0	0	0	0	0	0	0	0	0	0	0	0.843	0.903	0.876	1.009	1.612	0.902	0.912	0.000	0.000	0.000	0.000	0.000	0.000	0.000	0.000	0.000	0.000	0.000	0.000	0.000	0.000	52	420	3694	3527	-0.246	Error	Error	1690	2004	0	0	1674	1853	0	0	0	0
1	18	11	""	"YKR103W"	4930	31390	80	374	397	119	164	166	31	96	96	0	331	342	81	166	172	38	98	92	0	0	0	0	0	0	0	0	0	0	0	0	0	0	0	0	0	0	0	1.273	1.324	1.358	1.366	2.177	1.443	0.616	0.000	0.000	0.000	0.000	0.000	0.000	0.000	0.000	0.000	0.000	0.000	0.000	0.000	0.000	52	340	375	409	0.348	Error	Error	210	165	0	0	233	176	0	0	0	0
1	19	11	"RPC37"	"YKR025W"	5130	31390	100	1289	1281	559	147	149	45	98	98	0	1591	1743	824	159	164	41	98	97	0	0	0	0	0	0	0	0	0	0	0	0	0	0	0	0	0	0	0	0.797	0.716	0.721	0.745	1.592	0.699	0.936	0.000	0.000	0.000	0.000	0.000	0.000	0.000	0.000	0.000	0.000	0.000	0.000	0.000	0.000	80	542	2574	2718	-0.326	Error	Error	1142	1432	0	0	1134	1584	0	0	0	0
1	20	11	""	"YKR041W"	5330	31390	80	249	268	73	120	123	27	98	94	0	349	322	89	148	155	40	90	80	0	0	0	0	0	0	0	0	0	0	0	0	0	0	0	0	0	0	0	0.642	0.851	0.763	0.852	2.092	0.752	0.512	0.000	0.000	0.000	0.000	0.000	0.000	0.000	0.000	0.000	0.000	0.000	0.000	0.000	0.000	52	340	330	322	-0.640	Error	Error	129	201	0	0	148	174	0	0	0	0
1	21	11	"RPS21A"	"YKR057W"	5520	31390	90	2660	2425	952	128	131	32	100	100	0	17798	15714	7863	181	190	51	100	100	0	0	0	0	0	0	0	0	0	0	0	0	0	0	0	0	0	0	0	0.144	0.148	0.146	0.166	1.755	0.135	0.919	0.000	0.000	0.000	0.000	0.000	0.000	0.000	0.000	0.000	0.000	0.000	0.000	0.000	0.000	52	420	20149	17830	-2.799	Error	Error	2532	17617	0	0	2297	15533	0	0	0	0
1	1	12	""	"YKR073C"	1520	31570	80	322	309	105	75	77	16	100	100	0	265	308	148	92	103	54	88	75	0	0	0	0	0	0	0	0	0	0	0	0	0	0	0	0	0	0	0	1.428	1.083	1.106	1.291	2.055	0.863	0.631	0.000	0.000	0.000	0.000	0.000	0.000	0.000	0.000	0.000	0.000	0.000	0.000	0.000	0.000	52	340	420	450	0.514	Error	Error	247	173	0	0	234	216	0	0	0	0
1	2	12	""	"YKR089C"	1720	31570	80	1192	1249	425	84	87	24	100	100	0	880	914	349	99	105	43	100	100	0	0	0	0	0	0	0	0	0	0	0	0	0	0	0	0	0	0	0	1.419	1.429	1.394	1.495	1.569	1.421	0.897	0.000	0.000	0.000	0.000	0.000	0.000	0.000	0.000	0.000	0.000	0.000	0.000	0.000	0.000	52	340	1889	1980	0.505	Error	Error	1108	781	0	0	1165	815	0	0	0	0
1	3	12	""	"YKR105C"	1920	31580	90	659	658	224	83	85	21	100	100	0	520	558	243	99	108	43	98	98	0	0	0	0	0	0	0	0	0	0	0	0	0	0	0	0	0	0	0	1.368	1.253	1.222	1.355	1.733	1.161	0.779	0.000	0.000	0.000	0.000	0.000	0.000	0.000	0.000	0.000	0.000	0.000	0.000	0.000	0.000	52	420	997	1034	0.452	Error	Error	576	421	0	0	575	459	0	0	0	0
1	4	12	""	"YKR027W"	2120	31570	90	2559	2442	595	87	87	22	100	100	0	3177	2895	900	103	111	46	100	100	0	0	0	0	0	0	0	0	0	0	0	0	0	0	0	0	0	0	0	0.804	0.843	0.846	0.885	1.355	0.828	0.927	0.000	0.000	0.000	0.000	0.000	0.000	0.000	0.000	0.000	0.000	0.000	0.000	0.000	0.000	52	420	5546	5147	-0.314	Error	Error	2472	3074	0	0	2355	2792	0	0	0	0
1	5	12	""	"YKR043C"	2320	31580	90	5256	5381	2330	84	86	19	100	100	0	5389	5671	2867	106	115	55	100	100	0	0	0	0	0	0	0	0	0	0	0	0	0	0	0	0	0	0	0	0.979	0.952	0.997	0.994	1.313	0.905	0.933	0.000	0.000	0.000	0.000	0.000	0.000	0.000	0.000	0.000	0.000	0.000	0.000	0.000	0.000	52	420	10455	10862	-0.031	Error	Error	5172	5283	0	0	5297	5565	0	0	0	0
1	6	12	"TIF1"	"YKR059W"	2510	31580	80	9878	9304	3508	98	102	33	100	100	0	23639	21961	10517	119	133	62	100	100	0	0	0	0	0	0	0	0	0	0	0	0	0	0	0	0	0	0	0	0.416	0.421	0.433	0.461	1.410	0.382	0.941	0.000	0.000	0.000	0.000	0.000	0.000	0.000	0.000	0.000	0.000	0.000	0.000	0.000	0.000	52	340	33300	31048	-1.266	Error	Error	9780	23520	0	0	9206	21842	0	0	0	0
1	7	12	""	"YKR075C"	2720	31580	80	1637	1632	582	115	119	32	100	100	0	2767	2731	1182	138	151	74	100	100	0	0	0	0	0	0	0	0	0	0	0	0	0	0	0	0	0	0	0	0.579	0.585	0.602	0.631	1.479	0.548	0.927	0.000	0.000	0.000	0.000	0.000	0.000	0.000	0.000	0.000	0.000	0.000	0.000	0.000	0.000	52	340	4151	4110	-0.789	Error	Error	1522	2629	0	0	1517	2593	0	0	0	0
1	8	12	"SRL3"	"YKR091W"	2920	31580	80	3725	3725	1357	132	136	30	100	100	0	1489	1532	580	165	175	61	98	98	0	0	0	0	0	0	0	0	0	0	0	0	0	0	0	0	0	0	0	2.714	2.628	2.613	2.725	1.457	2.661	0.903	0.000	0.000	0.000	0.000	0.000	0.000	0.000	0.000	0.000	0.000	0.000	0.000	0.000	0.000	52	340	4917	4960	1.440	Error	Error	3593	1324	0	0	3593	1367	0	0	0	0
1	9	12	"DNM1"	"YLL001W"	3130	31580	90	2344	2310	749	129	132	28	100	100	0	1997	1988	825	162	174	55	98	96	0	0	0	0	0	0	0	0	0	0	0	0	0	0	0	0	0	0	0	1.207	1.194	1.214	1.289	1.610	1.155	0.906	0.000	0.000	0.000	0.000	0.000	0.000	0.000	0.000	0.000	0.000	0.000	0.000	0.000	0.000	52	420	4050	4007	0.272	Error	Error	2215	1835	0	0	2181	1826	0	0	0	0
1	10	12	""	"YLR232W"	3320	31580	90	1633	1540	317	139	147	40	100	100	0	1082	1021	300	178	186	57	98	98	0	0	0	0	0	0	0	0	0	0	0	0	0	0	0	0	0	0	0	1.653	1.662	1.657	1.819	1.628	1.554	0.905	0.000	0.000	0.000	0.000	0.000	0.000	0.000	0.000	0.000	0.000	0.000	0.000	0.000	0.000	52	420	2398	2244	0.725	Error	Error	1494	904	0	0	1401	843	0	0	0	0
1	11	12	"RCK2"	"YLR248W"	3530	31580	90	9455	8881	2030	165	171	43	100	100	0	6330	6174	1562	213	229	74	100	100	0	0	0	0	0	0	0	0	0	0	0	0	0	0	0	0	0	0	0	1.519	1.462	1.449	1.476	1.205	1.462	0.949	0.000	0.000	0.000	0.000	0.000	0.000	0.000	0.000	0.000	0.000	0.000	0.000	0.000	0.000	52	420	15407	14677	0.603	Error	Error	9290	6117	0	0	8716	5961	0	0	0	0
1	12	12	"RPS28B"	"YLR264W"	3720	31580	90	7909	7387	2287	144	148	40	100	100	0	33020	30263	11074	191	215	88	100	100	0	0	0	0	0	0	0	0	0	0	0	0	0	0	0	0	0	0	0	0.237	0.241	0.239	0.255	1.360	0.223	0.935	0.000	0.000	0.000	0.000	0.000	0.000	0.000	0.000	0.000	0.000	0.000	0.000	0.000	0.000	52	420	40594	37315	-2.080	Error	Error	7765	32829	0	0	7243	30072	0	0	0	0
1	13	12	""	"YLR280C"	3930	31580	80	467	454	109	155	161	41	100	96	0	646	603	188	163	172	48	94	94	0	0	0	0	0	0	0	0	0	0	0	0	0	0	0	0	0	0	0	0.646	0.680	0.643	0.731	1.971	0.603	0.748	0.000	0.000	0.000	0.000	0.000	0.000	0.000	0.000	0.000	0.000	0.000	0.000	0.000	0.000	52	340	795	739	-0.630	Error	Error	312	483	0	0	299	440	0	0	0	0
1	14	12	"ATP14"	"YLR295C"	4130	31580	80	10363	9905	6683	195	191	59	94	92	0	5677	5839	4303	173	170	52	84	84	0	0	0	0	0	0	0	0	0	0	0	0	0	0	0	0	0	0	0	1.847	1.714	1.621	1.762	1.979	1.651	0.866	0.000	0.000	0.000	0.000	0.000	0.000	0.000	0.000	0.000	0.000	0.000	0.000	0.000	0.000	52	340	15672	15376	0.885	Error	Error	10168	5504	0	0	9710	5666	0	0	0	0
1	15	12	""	"YLR311C"	4340	31590	90	1970	1742	588	205	212	49	96	96	0	440	410	126	174	178	36	92	90	0	0	0	0	0	0	0	0	0	0	0	0	0	0	0	0	0	0	0	6.635	6.513	6.158	5.888	1.844	6.598	0.800	0.000	0.000	0.000	0.000	0.000	0.000	0.000	0.000	0.000	0.000	0.000	0.000	0.000	0.000	52	420	2031	1773	2.730	Error	Error	1765	266	0	0	1537	236	0	0	0	0
1	16	12	"TOP3"	"YLR234W"	4550	31590	90	543	549	200	240	255	73	88	78	0	627	656	227	202	209	52	94	92	0	0	0	0	0	0	0	0	0	0	0	0	0	0	0	0	0	0	0	0.713	0.681	0.676	0.644	1.491	0.726	0.795	0.000	0.000	0.000	0.000	0.000	0.000	0.000	0.000	0.000	0.000	0.000	0.000	0.000	0.000	52	406	728	763	-0.488	Error	Error	303	425	0	0	309	454	0	0	0	0
1	17	12	"SSP120"	"YLR250W"	4730	31590	100	11709	10636	3996	235	250	72	100	100	0	4782	4188	1670	204	212	52	98	98	0	0	0	0	0	0	0	0	0	0	0	0	0	0	0	0	0	0	0	2.506	2.611	2.639	2.745	1.534	2.634	0.933	0.000	0.000	0.000	0.000	0.000	0.000	0.000	0.000	0.000	0.000	0.000	0.000	0.000	0.000	80	512	16052	14385	1.326	Error	Error	11474	4578	0	0	10401	3984	0	0	0	0
1	18	12	""	"YLR266C"	4920	31590	90	2498	2229	905	178	187	53	100	100	0	1319	1182	491	184	189	44	96	96	0	0	0	0	0	0	0	0	0	0	0	0	0	0	0	0	0	0	0	2.044	2.055	2.093	2.064	1.329	2.041	0.908	0.000	0.000	0.000	0.000	0.000	0.000	0.000	0.000	0.000	0.000	0.000	0.000	0.000	0.000	52	390	3455	3049	1.031	Error	Error	2320	1135	0	0	2051	998	0	0	0	0
1	19	12	""	"YLR282C"	5130	31590	90	723	668	216	154	157	34	94	92	0	648	609	212	163	165	38	92	88	0	0	0	0	0	0	0	0	0	0	0	0	0	0	0	0	0	0	0	1.173	1.152	1.116	1.142	1.510	1.068	0.883	0.000	0.000	0.000	0.000	0.000	0.000	0.000	0.000	0.000	0.000	0.000	0.000	0.000	0.000	52	420	1054	960	0.230	Error	Error	569	485	0	0	514	446	0	0	0	0
1	20	12	""	"YLR297W"	5330	31590	90	6388	5746	1843	148	151	39	100	100	0	1231	1138	411	148	153	36	98	98	0	0	0	0	0	0	0	0	0	0	0	0	0	0	0	0	0	0	0	5.762	5.655	5.629	5.858	1.298	5.443	0.920	0.000	0.000	0.000	0.000	0.000	0.000	0.000	0.000	0.000	0.000	0.000	0.000	0.000	0.000	52	420	7323	6588	2.527	Error	Error	6240	1083	0	0	5598	990	0	0	0	0
1	21	12	"SPH1"	"YLR313C"	5520	31590	90	717	665	190	162	168	41	96	96	0	874	814	257	180	191	54	96	94	0	0	0	0	0	0	0	0	0	0	0	0	0	0	0	0	0	0	0	0.800	0.793	0.777	0.812	2.142	0.753	0.891	0.000	0.000	0.000	0.000	0.000	0.000	0.000	0.000	0.000	0.000	0.000	0.000	0.000	0.000	52	420	1249	1137	-0.322	Error	Error	555	694	0	0	503	634	0	0	0	0
1	1	13	""	"YLR236C"	1520	31770	90	599	577	116	85	92	33	100	100	0	600	572	151	99	108	51	100	96	0	0	0	0	0	0	0	0	0	0	0	0	0	0	0	0	0	0	0	1.026	1.040	1.066	1.094	1.355	0.971	0.897	0.000	0.000	0.000	0.000	0.000	0.000	0.000	0.000	0.000	0.000	0.000	0.000	0.000	0.000	52	420	1015	965	0.037	Error	Error	514	501	0	0	492	473	0	0	0	0
1	2	13	""	"YLR252W"	1720	31780	110	7879	6923	3154	97	109	42	100	100	0	915	792	382	107	120	51	86	83	0	0	0	0	0	0	0	0	0	0	0	0	0	0	0	0	0	0	0	9.631	9.965	9.815	11.011	1.601	9.835	0.922	0.000	0.000	0.000	0.000	0.000	0.000	0.000	0.000	0.000	0.000	0.000	0.000	0.000	0.000	80	601	8590	7511	3.268	Error	Error	7782	808	0	0	6826	685	0	0	0	0
1	3	13	"SEC22"	"YLR268W"	1920	31780	100	6454	5470	2497	99	108	40	98	96	0	7038	6098	2567	116	127	47	97	96	0	0	0	0	0	0	0	0	0	0	0	0	0	0	0	0	0	0	0	0.918	0.898	0.910	0.874	1.556	0.913	0.941	0.000	0.000	0.000	0.000	0.000	0.000	0.000	0.000	0.000	0.000	0.000	0.000	0.000	0.000	80	520	13277	11353	-0.123	Error	Error	6355	6922	0	0	5371	5982	0	0	0	0
1	4	13	"ECI1"	"YLR284C"	2120	31780	90	2198	2108	555	97	99	25	100	100	0	1475	1429	386	116	125	57	100	100	0	0	0	0	0	0	0	0	0	0	0	0	0	0	0	0	0	0	0	1.546	1.532	1.579	1.558	1.215	1.487	0.930	0.000	0.000	0.000	0.000	0.000	0.000	0.000	0.000	0.000	0.000	0.000	0.000	0.000	0.000	52	420	3460	3324	0.629	Error	Error	2101	1359	0	0	2011	1313	0	0	0	0
1	5	13	"ECM38"	"YLR299W"	2310	31780	80	6234	6369	949	97	101	24	100	100	0	2021	2002	382	113	124	68	100	100	0	0	0	0	0	0	0	0	0	0	0	0	0	0	0	0	0	0	0	3.216	3.320	3.151	3.362	1.228	3.253	0.918	0.000	0.000	0.000	0.000	0.000	0.000	0.000	0.000	0.000	0.000	0.000	0.000	0.000	0.000	52	340	8045	8161	1.685	Error	Error	6137	1908	0	0	6272	1889	0	0	0	0
1	6	13	""	"YLR315W"	2520	31780	80	1112	1082	263	111	118	38	100	100	0	753	724	185	123	137	53	100	98	0	0	0	0	0	0	0	0	0	0	0	0	0	0	0	0	0	0	0	1.589	1.616	1.613	1.652	1.277	1.604	0.878	0.000	0.000	0.000	0.000	0.000	0.000	0.000	0.000	0.000	0.000	0.000	0.000	0.000	0.000	52	340	1631	1572	0.668	Error	Error	1001	630	0	0	971	601	0	0	0	0
1	7	13	""	"YLR238W"	2730	31780	90	1841	1983	453	127	134	37	100	100	0	1422	1488	339	148	156	46	100	100	0	0	0	0	0	0	0	0	0	0	0	0	0	0	0	0	0	0	0	1.345	1.385	1.411	1.388	1.166	1.332	0.900	0.000	0.000	0.000	0.000	0.000	0.000	0.000	0.000	0.000	0.000	0.000	0.000	0.000	0.000	52	420	2988	3196	0.428	Error	Error	1714	1274	0	0	1856	1340	0	0	0	0
1	8	13	""	"YLR254C"	2930	31770	90	9709	8856	2757	154	169	139	100	100	0	3042	2756	858	175	183	55	100	98	0	0	0	0	0	0	0	0	0	0	0	0	0	0	0	0	0	0	0	3.333	3.372	3.385	3.542	1.451	3.421	0.936	0.000	0.000	0.000	0.000	0.000	0.000	0.000	0.000	0.000	0.000	0.000	0.000	0.000	0.000	52	420	12422	11283	1.737	Error	Error	9555	2867	0	0	8702	2581	0	0	0	0
1	9	13	""	"YLR270W"	3120	31780	90	8677	8184	2078	159	173	64	100	100	0	2617	2367	873	199	219	85	100	98	0	0	0	0	0	0	0	0	0	0	0	0	0	0	0	0	0	0	0	3.523	3.702	3.611	4.137	1.516	3.511	0.930	0.000	0.000	0.000	0.000	0.000	0.000	0.000	0.000	0.000	0.000	0.000	0.000	0.000	0.000	52	420	10936	10193	1.817	Error	Error	8518	2418	0	0	8025	2168	0	0	0	0
1	10	13	"CTS1"	"YLR286C"	3320	31780	90	1547	1543	286	154	161	41	100	100	0	19079	18628	4081	228	244	80	100	100	0	0	0	0	0	0	0	0	0	0	0	0	0	0	0	0	0	0	0	0.074	0.075	0.076	0.076	1.190	0.071	0.928	0.000	0.000	0.000	0.000	0.000	0.000	0.000	0.000	0.000	0.000	0.000	0.000	0.000	0.000	52	420	20244	19789	-3.758	Error	Error	1393	18851	0	0	1389	18400	0	0	0	0
1	11	13	""	"YLR301W"	3520	31780	90	8972	8349	3046	153	156	32	100	100	0	10714	10957	4678	196	209	65	100	100	0	0	0	0	0	0	0	0	0	0	0	0	0	0	0	0	0	0	0	0.838	0.762	0.750	0.819	1.510	0.726	0.939	0.000	0.000	0.000	0.000	0.000	0.000	0.000	0.000	0.000	0.000	0.000	0.000	0.000	0.000	52	420	19337	18957	-0.254	Error	Error	8819	10518	0	0	8196	10761	0	0	0	0
1	12	13	""	"YLR317W"	3720	31780	100	1670	1539	471	140	142	32	100	100	0	1304	1158	407	160	171	58	97	95	0	0	0	0	0	0	0	0	0	0	0	0	0	0	0	0	0	0	0	1.337	1.402	1.422	1.499	1.540	1.372	0.923	0.000	0.000	0.000	0.000	0.000	0.000	0.000	0.000	0.000	0.000	0.000	0.000	0.000	0.000	80	536	2674	2397	0.419	Error	Error	1530	1144	0	0	1399	998	0	0	0	0
1	13	13	"MPT1"	"YMR005W"	3920	31790	90	2780	2946	1313	177	178	38	100	100	0	2478	2634	1292	172	177	45	100	100	0	0	0	0	0	0	0	0	0	0	0	0	0	0	0	0	0	0	0	1.129	1.125	1.140	1.166	1.313	1.085	0.937	0.000	0.000	0.000	0.000	0.000	0.000	0.000	0.000	0.000	0.000	0.000	0.000	0.000	0.000	52	420	4909	5231	0.175	Error	Error	2603	2306	0	0	2769	2462	0	0	0	0
1	14	13	"MAC1"	"YMR021C"	4120	31780	90	1711	1641	483	212	220	83	100	100	0	1516	1404	558	187	188	60	98	98	0	0	0	0	0	0	0	0	0	0	0	0	0	0	0	0	0	0	0	1.128	1.174	1.149	1.313	1.695	1.103	0.902	0.000	0.000	0.000	0.000	0.000	0.000	0.000	0.000	0.000	0.000	0.000	0.000	0.000	0.000	52	420	2828	2646	0.174	Error	Error	1499	1329	0	0	1429	1217	0	0	0	0
1	15	13	"MIH1"	"YMR036C"	4320	31790	80	465	468	199	236	232	63	78	71	0	439	415	246	192	191	56	69	67	0	0	0	0	0	0	0	0	0	0	0	0	0	0	0	0	0	0	0	0.927	1.040	1.034	0.937	2.182	0.924	0.626	0.000	0.000	0.000	0.000	0.000	0.000	0.000	0.000	0.000	0.000	0.000	0.000	0.000	0.000	52	340	476	455	-0.109	Error	Error	229	247	0	0	232	223	0	0	0	0
1	16	13	""	"YMR052C-A"	4530	31780	90	1600	1582	553	251	245	59	96	96	0	888	817	285	205	203	53	92	90	0	0	0	0	0	0	0	0	0	0	0	0	0	0	0	0	0	0	0	1.975	2.175	2.073	2.171	1.434	2.216	0.886	0.000	0.000	0.000	0.000	0.000	0.000	0.000	0.000	0.000	0.000	0.000	0.000	0.000	0.000	52	420	2032	1943	0.982	Error	Error	1349	683	0	0	1331	612	0	0	0	0
1	17	13	""	"YMR067C"	4720	31790	80	814	816	357	244	245	56	96	96	0	609	643	294	217	222	49	92	86	0	0	0	0	0	0	0	0	0	0	0	0	0	0	0	0	0	0	0	1.454	1.343	1.313	1.371	1.527	1.316	0.848	0.000	0.000	0.000	0.000	0.000	0.000	0.000	0.000	0.000	0.000	0.000	0.000	0.000	0.000	52	334	962	998	0.540	Error	Error	570	392	0	0	572	426	0	0	0	0
1	18	13	""	"YMR082C"	4920	31780	150	188	202	75	172	178	57	19	7	0	197	204	58	184	189	50	25	6	0	0	0	0	0	0	0	0	0	0	0	0	0	0	0	0	0	0	0	1.231	1.500	0.935	0.878	4.321	1.097	0.255	0.000	0.000	0.000	0.000	0.000	0.000	0.000	0.000	0.000	0.000	0.000	0.000	0.000	0.000	156	942	29	50	0.300	Error	Error	16	13	0	0	30	20	0	0	-50	0
1	19	13	""	"YMR007W"	5130	31790	90	1182	1092	297	148	151	41	98	96	0	1044	958	329	165	171	42	94	94	0	0	0	0	0	0	0	0	0	0	0	0	0	0	0	0	0	0	0	1.176	1.190	1.211	1.201	1.655	1.132	0.891	0.000	0.000	0.000	0.000	0.000	0.000	0.000	0.000	0.000	0.000	0.000	0.000	0.000	0.000	52	408	1913	1737	0.234	Error	Error	1034	879	0	0	944	793	0	0	0	0
1	20	13	"MSS1"	"YMR023C"	5320	31790	100	1420	1412	457	157	166	49	100	98	0	1250	1178	448	165	169	41	97	96	0	0	0	0	0	0	0	0	0	0	0	0	0	0	0	0	0	0	0	1.164	1.239	1.232	1.339	1.540	1.182	0.916	0.000	0.000	0.000	0.000	0.000	0.000	0.000	0.000	0.000	0.000	0.000	0.000	0.000	0.000	80	528	2348	2268	0.219	Error	Error	1263	1085	0	0	1255	1013	0	0	0	0
1	21	13	"LYS7"	"YMR038C"	5530	31790	100	7629	7171	2246	165	173	52	100	100	0	3734	3381	1250	177	186	50	100	97	0	0	0	0	0	0	0	0	0	0	0	0	0	0	0	0	0	0	0	2.098	2.187	2.163	2.456	1.590	2.159	0.935	0.000	0.000	0.000	0.000	0.000	0.000	0.000	0.000	0.000	0.000	0.000	0.000	0.000	0.000	80	548	11021	10210	1.069	Error	Error	7464	3557	0	0	7006	3204	0	0	0	0
1	1	14	"STB2"	"YMR053C"	1510	31980	90	2102	1934	558	75	77	18	100	100	0	1069	1033	361	93	101	36	100	100	0	0	0	0	0	0	0	0	0	0	0	0	0	0	0	0	0	0	0	2.077	1.978	1.923	2.044	1.236	1.883	0.931	0.000	0.000	0.000	0.000	0.000	0.000	0.000	0.000	0.000	0.000	0.000	0.000	0.000	0.000	52	412	3003	2799	1.054	Error	Error	2027	976	0	0	1859	940	0	0	0	0
1	2	14	""	"YMR069W"	1720	31980	90	207	218	78	81	83	21	100	96	0	305	292	96	100	109	40	94	86	0	0	0	0	0	0	0	0	0	0	0	0	0	0	0	0	0	0	0	0.615	0.714	0.674	0.693	1.640	0.650	0.612	0.000	0.000	0.000	0.000	0.000	0.000	0.000	0.000	0.000	0.000	0.000	0.000	0.000	0.000	52	420	331	329	-0.702	Error	Error	126	205	0	0	137	192	0	0	0	0
1	3	14	""	"YMR084W"	1920	31970	90	432	411	95	94	95	25	100	100	0	300	288	79	109	115	36	96	90	0	0	0	0	0	0	0	0	0	0	0	0	0	0	0	0	0	0	0	1.770	1.771	1.722	1.965	1.823	1.701	0.779	0.000	0.000	0.000	0.000	0.000	0.000	0.000	0.000	0.000	0.000	0.000	0.000	0.000	0.000	52	414	529	496	0.823	Error	Error	338	191	0	0	317	179	0	0	0	0
1	4	14	""	"YMR009W"	2120	31980	100	5827	5224	2100	97	103	30	100	100	0	4363	3821	1830	116	126	54	97	96	0	0	0	0	0	0	0	0	0	0	0	0	0	0	0	0	0	0	0	1.349	1.384	1.364	1.640	1.969	1.340	0.943	0.000	0.000	0.000	0.000	0.000	0.000	0.000	0.000	0.000	0.000	0.000	0.000	0.000	0.000	80	520	9977	8832	0.432	Error	Error	5730	4247	0	0	5127	3705	0	0	0	0
1	5	14	""	"YMR025W"	2320	31980	100	2723	2540	835	108	113	32	100	100	0	1810	1766	609	126	138	61	100	98	0	0	0	0	0	0	0	0	0	0	0	0	0	0	0	0	0	0	0	1.553	1.483	1.473	1.552	1.546	1.492	0.927	0.000	0.000	0.000	0.000	0.000	0.000	0.000	0.000	0.000	0.000	0.000	0.000	0.000	0.000	80	528	4299	4072	0.635	Error	Error	2615	1684	0	0	2432	1640	0	0	0	0
1	6	14	""	"YMR040W"	2530	31980	100	2407	2355	1193	111	117	30	100	100	0	768	744	329	131	138	42	95	93	0	0	0	0	0	0	0	0	0	0	0	0	0	0	0	0	0	0	0	3.604	3.661	3.702	3.633	1.602	3.780	0.919	0.000	0.000	0.000	0.000	0.000	0.000	0.000	0.000	0.000	0.000	0.000	0.000	0.000	0.000	80	528	2933	2857	1.850	Error	Error	2296	637	0	0	2244	613	0	0	0	0
1	7	14	"BUB2"	"YMR055C"	2720	31980	90	2007	2007	510	126	133	36	100	100	0	1228	1187	315	150	160	49	98	98	0	0	0	0	0	0	0	0	0	0	0	0	0	0	0	0	0	0	0	1.745	1.814	1.828	1.895	1.345	1.837	0.900	0.000	0.000	0.000	0.000	0.000	0.000	0.000	0.000	0.000	0.000	0.000	0.000	0.000	0.000	52	414	2959	2918	0.803	Error	Error	1881	1078	0	0	1881	1037	0	0	0	0
1	8	14	""	"YMR071C"	2910	31980	90	9693	8861	2231	143	148	42	100	100	0	6553	6241	2089	174	183	58	100	100	0	0	0	0	0	0	0	0	0	0	0	0	0	0	0	0	0	0	0	1.497	1.437	1.438	1.500	1.361	1.375	0.939	0.000	0.000	0.000	0.000	0.000	0.000	0.000	0.000	0.000	0.000	0.000	0.000	0.000	0.000	52	420	15929	14785	0.582	Error	Error	9550	6379	0	0	8718	6067	0	0	0	0
1	9	14	""	"YMR086C-A"	3120	31980	90	2090	1939	603	157	162	43	98	98	0	1616	1407	515	223	240	94	94	94	0	0	0	0	0	0	0	0	0	0	0	0	0	0	0	0	0	0	0	1.388	1.505	1.422	1.561	1.355	1.409	0.925	0.000	0.000	0.000	0.000	0.000	0.000	0.000	0.000	0.000	0.000	0.000	0.000	0.000	0.000	52	420	3326	2966	0.473	Error	Error	1933	1393	0	0	1782	1184	0	0	0	0
1	10	14	"HXT2"	"YMR011W"	3310	31980	90	373	382	92	152	158	38	100	94	0	32128	30036	8612	237	268	122	100	100	0	0	0	0	0	0	0	0	0	0	0	0	0	0	0	0	0	0	0	0.007	0.008	0.018	0.017	1.494	0.007	0.725	0.000	0.000	0.000	0.000	0.000	0.000	0.000	0.000	0.000	0.000	0.000	0.000	0.000	0.000	52	420	32112	30029	-7.173	Error	Error	221	31891	0	0	230	29799	0	0	0	0
1	11	14	"HRT2"	"YMR027W"	3520	31980	90	5533	5528	1058	164	172	49	100	100	0	4300	4097	963	198	215	75	100	100	0	0	0	0	0	0	0	0	0	0	0	0	0	0	0	0	0	0	0	1.309	1.376	1.361	1.397	1.214	1.333	0.939	0.000	0.000	0.000	0.000	0.000	0.000	0.000	0.000	0.000	0.000	0.000	0.000	0.000	0.000	52	420	9471	9263	0.388	Error	Error	5369	4102	0	0	5364	3899	0	0	0	0
1	12	14	"ARG80"	"YMR042W"	3720	31980	90	1316	1239	364	143	150	42	100	98	0	2067	1939	650	163	172	56	96	96	0	0	0	0	0	0	0	0	0	0	0	0	0	0	0	0	0	0	0	0.616	0.617	0.624	0.625	1.319	0.591	0.913	0.000	0.000	0.000	0.000	0.000	0.000	0.000	0.000	0.000	0.000	0.000	0.000	0.000	0.000	52	420	3077	2872	-0.699	Error	Error	1173	1904	0	0	1096	1776	0	0	0	0
1	13	14	""	"YMR057C"	3930	31980	70	506	535	169	185	188	50	96	96	0	439	433	133	181	187	57	93	90	0	0	0	0	0	0	0	0	0	0	0	0	0	0	0	0	0	0	0	1.244	1.389	1.368	1.428	2.040	1.026	0.437	0.000	0.000	0.000	0.000	0.000	0.000	0.000	0.000	0.000	0.000	0.000	0.000	0.000	0.000	32	236	579	602	0.315	Error	Error	321	258	0	0	350	252	0	0	0	0
1	14	14	""	"YMR073C"	4120	31990	100	3274	3090	906	230	240	69	100	100	0	2381	2173	776	206	211	55	98	96	0	0	0	0	0	0	0	0	0	0	0	0	0	0	0	0	0	0	0	1.400	1.454	1.423	1.609	1.747	1.420	0.916	0.000	0.000	0.000	0.000	0.000	0.000	0.000	0.000	0.000	0.000	0.000	0.000	0.000	0.000	80	528	5219	4827	0.485	Error	Error	3044	2175	0	0	2860	1967	0	0	0	0
1	15	14	""	"YMR087W"	4320	31990	100	2959	2786	806	250	260	76	100	100	0	902	828	276	208	216	63	93	88	0	0	0	0	0	0	0	0	0	0	0	0	0	0	0	0	0	0	0	3.903	4.090	4.065	4.832	1.874	4.075	0.883	0.000	0.000	0.000	0.000	0.000	0.000	0.000	0.000	0.000	0.000	0.000	0.000	0.000	0.000	80	513	3403	3156	1.965	Error	Error	2709	694	0	0	2536	620	0	0	0	0
1	16	14	""	"YNL047C"	4510	31990	90	2959	2761	725	263	264	71	100	100	0	2040	2029	657	215	221	65	98	98	0	0	0	0	0	0	0	0	0	0	0	0	0	0	0	0	0	0	0	1.477	1.377	1.352	1.446	1.592	1.358	0.913	0.000	0.000	0.000	0.000	0.000	0.000	0.000	0.000	0.000	0.000	0.000	0.000	0.000	0.000	52	414	4521	4312	0.563	Error	Error	2696	1825	0	0	2498	1814	0	0	0	0
1	17	14	"YDJ1"	"YNL064C"	4720	31990	90	10956	10262	3055	285	292	74	100	100	0	9389	8026	2941	238	245	73	98	98	0	0	0	0	0	0	0	0	0	0	0	0	0	0	0	0	0	0	0	1.166	1.281	1.271	1.366	1.440	1.235	0.925	0.000	0.000	0.000	0.000	0.000	0.000	0.000	0.000	0.000	0.000	0.000	0.000	0.000	0.000	52	420	19822	17765	0.222	Error	Error	10671	9151	0	0	9977	7788	0	0	0	0
1	18	14	""	"YNL080C"	4930	31990	90	1186	1163	281	177	195	75	100	100	0	2225	2194	598	196	204	61	100	100	0	0	0	0	0	0	0	0	0	0	0	0	0	0	0	0	0	0	0	0.497	0.493	0.501	0.496	1.209	0.475	0.921	0.000	0.000	0.000	0.000	0.000	0.000	0.000	0.000	0.000	0.000	0.000	0.000	0.000	0.000	52	414	3038	2984	-1.008	Error	Error	1009	2029	0	0	986	1998	0	0	0	0
1	19	14	"RPS7B"	"YNL096C"	5120	31990	90	2132	1949	494	129	135	37	100	100	0	21422	19210	6339	183	195	69	100	100	0	0	0	0	0	0	0	0	0	0	0	0	0	0	0	0	0	0	0	0.094	0.096	0.093	0.097	1.289	0.088	0.934	0.000	0.000	0.000	0.000	0.000	0.000	0.000	0.000	0.000	0.000	0.000	0.000	0.000	0.000	52	420	23242	20847	-3.406	Error	Error	2003	21239	0	0	1820	19027	0	0	0	0
1	20	14	"DBP2"	"YNL112W"	5320	31990	90	2013	1927	869	129	133	32	100	100	0	7908	7564	4151	164	174	49	100	100	0	0	0	0	0	0	0	0	0	0	0	0	0	0	0	0	0	0	0	0.243	0.243	0.240	0.264	1.487	0.225	0.935	0.000	0.000	0.000	0.000	0.000	0.000	0.000	0.000	0.000	0.000	0.000	0.000	0.000	0.000	52	420	9628	9198	-2.039	Error	Error	1884	7744	0	0	1798	7400	0	0	0	0
1	21	14	"TEP1"	"YNL128W"	5510	32000	90	427	423	87	130	135	31	100	98	0	466	458	124	174	180	45	92	92	0	0	0	0	0	0	0	0	0	0	0	0	0	0	0	0	0	0	0	1.017	1.032	1.035	1.135	1.722	0.944	0.797	0.000	0.000	0.000	0.000	0.000	0.000	0.000	0.000	0.000	0.000	0.000	0.000	0.000	0.000	52	420	589	577	0.024	Error	Error	297	292	0	0	293	284	0	0	0	0
1	1	15	"SFB2"	"YNL049C"	1520	32170	90	776	822	364	74	74	18	100	100	0	1413	1505	771	95	104	42	100	96	0	0	0	0	0	0	0	0	0	0	0	0	0	0	0	0	0	0	0	0.533	0.530	0.512	0.585	1.790	0.503	0.903	0.000	0.000	0.000	0.000	0.000	0.000	0.000	0.000	0.000	0.000	0.000	0.000	0.000	0.000	52	420	2020	2158	-0.909	Error	Error	702	1318	0	0	748	1410	0	0	0	0
1	2	15	"SUN4"	"YNL066W"	1730	32170	90	2156	2043	596	81	86	66	100	100	0	8333	7949	2555	108	124	91	100	100	0	0	0	0	0	0	0	0	0	0	0	0	0	0	0	0	0	0	0	0.252	0.250	0.250	0.254	1.217	0.240	0.927	0.000	0.000	0.000	0.000	0.000	0.000	0.000	0.000	0.000	0.000	0.000	0.000	0.000	0.000	52	420	10300	9803	-1.987	Error	Error	2075	8225	0	0	1962	7841	0	0	0	0
1	3	15	"PMS1"	"YNL082W"	1920	32170	90	1759	1633	579	87	93	28	100	100	0	1628	1512	541	112	123	47	98	98	0	0	0	0	0	0	0	0	0	0	0	0	0	0	0	0	0	0	0	1.103	1.104	1.090	1.159	1.700	1.114	0.928	0.000	0.000	0.000	0.000	0.000	0.000	0.000	0.000	0.000	0.000	0.000	0.000	0.000	0.000	52	420	3188	2946	0.141	Error	Error	1672	1516	0	0	1546	1400	0	0	0	0
1	4	15	"RAS2"	"YNL098C"	2120	32170	90	12448	11660	2639	96	107	48	100	100	0	9365	8757	2311	120	132	51	100	100	0	0	0	0	0	0	0	0	0	0	0	0	0	0	0	0	0	0	0	1.336	1.339	1.303	1.360	1.249	1.338	0.944	0.000	0.000	0.000	0.000	0.000	0.000	0.000	0.000	0.000	0.000	0.000	0.000	0.000	0.000	52	414	21597	20201	0.418	Error	Error	12352	9245	0	0	11564	8637	0	0	0	0
1	5	15	""	"YNL114C"	2320	32180	90	5868	5522	1518	104	108	31	100	100	0	8447	8090	2644	132	144	55	100	100	0	0	0	0	0	0	0	0	0	0	0	0	0	0	0	0	0	0	0	0.693	0.681	0.687	0.706	1.236	0.651	0.944	0.000	0.000	0.000	0.000	0.000	0.000	0.000	0.000	0.000	0.000	0.000	0.000	0.000	0.000	52	420	14079	13376	-0.529	Error	Error	5764	8315	0	0	5418	7958	0	0	0	0
1	6	15	"CPT1"	"YNL130C"	2520	32180	80	5433	5249	877	117	119	31	100	100	0	9076	8691	1663	145	151	43	100	100	0	0	0	0	0	0	0	0	0	0	0	0	0	0	0	0	0	0	0	0.595	0.601	0.595	0.605	1.145	0.582	0.941	0.000	0.000	0.000	0.000	0.000	0.000	0.000	0.000	0.000	0.000	0.000	0.000	0.000	0.000	52	340	14247	13678	-0.748	Error	Error	5316	8931	0	0	5132	8546	0	0	0	0
1	7	15	""	"YNL051W"	2720	32180	100	3973	3821	1380	121	125	30	100	100	0	3774	3566	1287	144	153	52	100	100	0	0	0	0	0	0	0	0	0	0	0	0	0	0	0	0	0	0	0	1.061	1.081	1.095	1.130	1.681	1.090	0.928	0.000	0.000	0.000	0.000	0.000	0.000	0.000	0.000	0.000	0.000	0.000	0.000	0.000	0.000	80	528	7482	7122	0.086	Error	Error	3852	3630	0	0	3700	3422	0	0	0	0
1	8	15	"FKH2"	"YNL068C"	2910	32180	90	2549	2533	541	130	135	38	100	100	0	2158	1992	601	160	170	63	100	100	0	0	0	0	0	0	0	0	0	0	0	0	0	0	0	0	0	0	0	1.211	1.312	1.319	1.363	1.273	1.266	0.925	0.000	0.000	0.000	0.000	0.000	0.000	0.000	0.000	0.000	0.000	0.000	0.000	0.000	0.000	52	414	4417	4235	0.276	Error	Error	2419	1998	0	0	2403	1832	0	0	0	0
1	9	15	"END3"	"YNL084C"	3120	32180	90	7341	7269	1413	162	168	49	100	100	0	4859	4780	1042	187	197	56	100	100	0	0	0	0	0	0	0	0	0	0	0	0	0	0	0	0	0	0	0	1.537	1.547	1.519	1.561	1.166	1.502	0.944	0.000	0.000	0.000	0.000	0.000	0.000	0.000	0.000	0.000	0.000	0.000	0.000	0.000	0.000	52	420	11851	11700	0.620	Error	Error	7179	4672	0	0	7107	4593	0	0	0	0
1	10	15	""	"YNL100W"	3320	32180	90	11025	10155	3213	153	156	38	100	100	0	4226	3732	1393	179	190	54	96	96	0	0	0	0	0	0	0	0	0	0	0	0	0	0	0	0	0	0	0	2.686	2.815	2.776	3.114	1.746	2.782	0.932	0.000	0.000	0.000	0.000	0.000	0.000	0.000	0.000	0.000	0.000	0.000	0.000	0.000	0.000	52	420	14919	13555	1.426	Error	Error	10872	4047	0	0	10002	3553	0	0	0	0
1	11	15	""	"YNL116W"	3520	32180	90	1429	1471	287	134	139	36	100	100	0	1021	1010	213	158	166	43	100	100	0	0	0	0	0	0	0	0	0	0	0	0	0	0	0	0	0	0	0	1.501	1.569	1.554	1.593	1.178	1.527	0.911	0.000	0.000	0.000	0.000	0.000	0.000	0.000	0.000	0.000	0.000	0.000	0.000	0.000	0.000	52	420	2158	2189	0.586	Error	Error	1295	863	0	0	1337	852	0	0	0	0
1	12	15	""	"YNL132W"	3720	32180	90	1002	1023	236	114	120	31	100	100	0	4019	3844	1224	140	149	46	100	100	0	0	0	0	0	0	0	0	0	0	0	0	0	0	0	0	0	0	0	0.229	0.245	0.237	0.254	1.340	0.232	0.925	0.000	0.000	0.000	0.000	0.000	0.000	0.000	0.000	0.000	0.000	0.000	0.000	0.000	0.000	52	420	4767	4613	-2.127	Error	Error	888	3879	0	0	909	3704	0	0	0	0
1	13	15	"MSG5"	"YNL053W"	3920	32180	90	1369	1433	310	137	142	39	100	100	0	1505	1551	373	154	165	57	100	100	0	0	0	0	0	0	0	0	0	0	0	0	0	0	0	0	0	0	0	0.912	0.928	0.945	0.934	1.198	0.905	0.906	0.000	0.000	0.000	0.000	0.000	0.000	0.000	0.000	0.000	0.000	0.000	0.000	0.000	0.000	52	420	2583	2693	-0.133	Error	Error	1232	1351	0	0	1296	1397	0	0	0	0
1	14	15	"TOM7"	"YNL070W"	4120	32180	90	8010	7112	2558	199	208	87	100	100	0	11955	10738	4050	200	209	60	96	96	0	0	0	0	0	0	0	0	0	0	0	0	0	0	0	0	0	0	0	0.664	0.656	0.661	0.643	1.421	0.646	0.924	0.000	0.000	0.000	0.000	0.000	0.000	0.000	0.000	0.000	0.000	0.000	0.000	0.000	0.000	52	414	19566	17451	-0.590	Error	Error	7811	11755	0	0	6913	10538	0	0	0	0
1	15	15	""	"YNL086W"	4330	32180	90	780	745	156	219	227	66	100	98	0	686	644	178	206	213	52	96	96	0	0	0	0	0	0	0	0	0	0	0	0	0	0	0	0	0	0	0	1.169	1.201	1.176	1.205	1.330	1.144	0.840	0.000	0.000	0.000	0.000	0.000	0.000	0.000	0.000	0.000	0.000	0.000	0.000	0.000	0.000	52	414	1041	964	0.225	Error	Error	561	480	0	0	526	438	0	0	0	0
1	16	15	"POL1"	"YNL102W"	4520	32190	80	798	890	422	251	260	63	94	94	0	1044	1462	1065	212	219	58	94	94	0	0	0	0	0	0	0	0	0	0	0	0	0	0	0	0	0	0	0	0.657	0.511	0.570	0.660	2.171	0.433	0.849	0.000	0.000	0.000	0.000	0.000	0.000	0.000	0.000	0.000	0.000	0.000	0.000	0.000	0.000	52	340	1379	1889	-0.605	Error	Error	547	832	0	0	639	1250	0	0	0	0
1	17	15	"DCP2"	"YNL118C"	4720	32190	100	1971	2094	1014	324	366	156	98	96	0	2374	2731	1619	210	216	64	97	96	0	0	0	0	0	0	0	0	0	0	0	0	0	0	0	0	0	0	0	0.761	0.702	0.689	0.794	1.678	0.778	0.566	0.000	0.000	0.000	0.000	0.000	0.000	0.000	0.000	0.000	0.000	0.000	0.000	0.000	0.000	80	528	3811	4291	-0.394	Error	Error	1647	2164	0	0	1770	2521	0	0	0	0
1	18	15	""	"YNL134C"	4920	32190	100	43112	36310	15768	252	308	186	100	100	0	1514	1221	613	172	178	50	87	85	0	0	0	0	0	0	0	0	0	0	0	0	0	0	0	0	0	0	0	31.937	34.374	31.814	34.651	1.379	32.977	0.916	0.000	0.000	0.000	0.000	0.000	0.000	0.000	0.000	0.000	0.000	0.000	0.000	0.000	0.000	80	521	44202	37107	4.997	Error	Error	42860	1342	0	0	36058	1049	0	0	0	0
1	19	15	"CMK2"	"YOL016C"	5120	32190	80	1496	1478	679	158	164	47	98	98	0	699	709	341	168	175	42	94	92	0	0	0	0	0	0	0	0	0	0	0	0	0	0	0	0	0	0	0	2.520	2.440	2.440	2.358	1.650	2.389	0.882	0.000	0.000	0.000	0.000	0.000	0.000	0.000	0.000	0.000	0.000	0.000	0.000	0.000	0.000	52	340	1869	1861	1.333	Error	Error	1338	531	0	0	1320	541	0	0	0	0
1	20	15	""	"YOL032W"	5330	32190	90	2681	2476	921	149	152	41	100	100	0	940	864	337	177	184	47	96	96	0	0	0	0	0	0	0	0	0	0	0	0	0	0	0	0	0	0	0	3.318	3.387	3.361	3.533	1.373	3.249	0.900	0.000	0.000	0.000	0.000	0.000	0.000	0.000	0.000	0.000	0.000	0.000	0.000	0.000	0.000	52	414	3295	3014	1.731	Error	Error	2532	763	0	0	2327	687	0	0	0	0
1	21	15	""	"YOL048C"	5520	32200	100	1732	1687	966	131	135	58	92	90	0	583	565	287	177	184	74	81	77	0	0	0	0	0	0	0	0	0	0	0	0	0	0	0	0	0	0	0	3.943	4.010	3.977	4.044	1.982	3.916	0.841	0.000	0.000	0.000	0.000	0.000	0.000	0.000	0.000	0.000	0.000	0.000	0.000	0.000	0.000	80	528	2007	1944	1.979	Error	Error	1601	406	0	0	1556	388	0	0	0	0
1	1	16	""	"YOL063C"	1520	32370	80	493	558	340	72	74	16	100	100	0	329	423	278	95	104	41	98	94	0	0	0	0	0	0	0	0	0	0	0	0	0	0	0	0	0	0	0	1.799	1.482	1.527	1.512	1.524	1.396	0.836	0.000	0.000	0.000	0.000	0.000	0.000	0.000	0.000	0.000	0.000	0.000	0.000	0.000	0.000	52	340	655	814	0.847	Error	Error	421	234	0	0	486	328	0	0	0	0
1	2	16	""	"YOL080C"	1740	32380	90	1528	1358	521	80	81	20	100	100	0	3455	3245	1148	99	109	47	100	100	0	0	0	0	0	0	0	0	0	0	0	0	0	0	0	0	0	0	0	0.431	0.406	0.418	0.402	1.451	0.415	0.939	0.000	0.000	0.000	0.000	0.000	0.000	0.000	0.000	0.000	0.000	0.000	0.000	0.000	0.000	52	414	4804	4424	-1.213	Error	Error	1448	3356	0	0	1278	3146	0	0	0	0
1	3	16	"COQ3"	"YOL096C"	1920	32380	90	2892	2912	1105	81	83	19	100	100	0	1379	1388	628	101	110	44	100	100	0	0	0	0	0	0	0	0	0	0	0	0	0	0	0	0	0	0	0	2.200	2.200	2.144	2.358	1.392	2.068	0.929	0.000	0.000	0.000	0.000	0.000	0.000	0.000	0.000	0.000	0.000	0.000	0.000	0.000	0.000	52	414	4089	4118	1.137	Error	Error	2811	1278	0	0	2831	1287	0	0	0	0
1	4	16	"TLG2"	"YOL018C"	2120	32380	90	3994	3500	1238	82	83	19	100	100	0	2139	1945	774	100	110	47	100	100	0	0	0	0	0	0	0	0	0	0	0	0	0	0	0	0	0	0	0	1.919	1.853	1.829	1.910	1.320	1.787	0.936	0.000	0.000	0.000	0.000	0.000	0.000	0.000	0.000	0.000	0.000	0.000	0.000	0.000	0.000	52	420	5951	5263	0.940	Error	Error	3912	2039	0	0	3418	1845	0	0	0	0
1	5	16	""	"YOL034W"	2320	32380	80	1121	1048	372	88	94	27	100	100	0	1450	1430	613	111	118	34	100	100	0	0	0	0	0	0	0	0	0	0	0	0	0	0	0	0	0	0	0	0.771	0.728	0.758	0.762	1.288	0.689	0.949	0.000	0.000	0.000	0.000	0.000	0.000	0.000	0.000	0.000	0.000	0.000	0.000	0.000	0.000	52	340	2372	2279	-0.374	Error	Error	1033	1339	0	0	960	1319	0	0	0	0
1	6	16	""	"YOL050C"	2520	32380	90	2777	2564	804	110	117	37	100	100	0	2608	2369	845	133	143	53	98	96	0	0	0	0	0	0	0	0	0	0	0	0	0	0	0	0	0	0	0	1.078	1.097	1.095	1.211	1.443	1.065	0.941	0.000	0.000	0.000	0.000	0.000	0.000	0.000	0.000	0.000	0.000	0.000	0.000	0.000	0.000	52	420	5142	4690	0.108	Error	Error	2667	2475	0	0	2454	2236	0	0	0	0
1	7	16	"INP54"	"YOL065C"	2720	32380	90	2124	1982	949	115	118	29	100	100	0	1032	1124	628	129	137	41	94	92	0	0	0	0	0	0	0	0	0	0	0	0	0	0	0	0	0	0	0	2.225	1.876	1.829	2.206	1.853	1.751	0.942	0.000	0.000	0.000	0.000	0.000	0.000	0.000	0.000	0.000	0.000	0.000	0.000	0.000	0.000	52	420	2912	2862	1.154	Error	Error	2009	903	0	0	1867	995	0	0	0	0
1	8	16	""	"YOL082W"	2910	32380	80	9580	9261	2330	124	126	30	100	100	0	1640	1566	513	140	148	43	100	100	0	0	0	0	0	0	0	0	0	0	0	0	0	0	0	0	0	0	0	6.304	6.407	6.333	6.726	1.264	6.070	0.946	0.000	0.000	0.000	0.000	0.000	0.000	0.000	0.000	0.000	0.000	0.000	0.000	0.000	0.000	52	340	10956	10563	2.656	Error	Error	9456	1500	0	0	9137	1426	0	0	0	0
1	9	16	""	"YOL098C"	3120	32380	90	4200	3798	1168	135	137	30	100	100	0	10703	9520	3936	158	166	45	100	100	0	0	0	0	0	0	0	0	0	0	0	0	0	0	0	0	0	0	0	0.385	0.391	0.386	0.426	1.460	0.365	0.928	0.000	0.000	0.000	0.000	0.000	0.000	0.000	0.000	0.000	0.000	0.000	0.000	0.000	0.000	52	420	14610	13025	-1.375	Error	Error	4065	10545	0	0	3663	9362	0	0	0	0
1	10	16	"TAT2"	"YOL020W"	3330	32380	90	2034	2027	527	134	135	29	100	100	0	4133	3964	1107	161	171	52	100	100	0	0	0	0	0	0	0	0	0	0	0	0	0	0	0	0	0	0	0	0.478	0.498	0.509	0.511	1.308	0.486	0.935	0.000	0.000	0.000	0.000	0.000	0.000	0.000	0.000	0.000	0.000	0.000	0.000	0.000	0.000	52	420	5872	5696	-1.064	Error	Error	1900	3972	0	0	1893	3803	0	0	0	0
1	11	16	""	"YOL036W"	3520	32380	90	2762	2752	476	117	120	25	100	100	0	5077	4825	1338	149	156	43	100	100	0	0	0	0	0	0	0	0	0	0	0	0	0	0	0	0	0	0	0	0.537	0.564	0.563	0.581	1.264	0.533	0.933	0.000	0.000	0.000	0.000	0.000	0.000	0.000	0.000	0.000	0.000	0.000	0.000	0.000	0.000	52	420	7573	7311	-0.898	Error	Error	2645	4928	0	0	2635	4676	0	0	0	0
1	12	16	"SPE2"	"YOL052C"	3720	32390	100	1820	1786	589	108	112	24	100	100	0	2690	2538	1013	136	142	40	98	98	0	0	0	0	0	0	0	0	0	0	0	0	0	0	0	0	0	0	0	0.670	0.699	0.684	0.730	1.342	0.669	0.955	0.000	0.000	0.000	0.000	0.000	0.000	0.000	0.000	0.000	0.000	0.000	0.000	0.000	0.000	80	540	4266	4080	-0.577	Error	Error	1712	2554	0	0	1678	2402	0	0	0	0
1	13	16	"RTG1"	"YOL067C"	3930	32380	80	702	813	389	130	133	34	100	100	0	870	977	517	142	150	52	98	96	0	0	0	0	0	0	0	0	0	0	0	0	0	0	0	0	0	0	0	0.786	0.818	0.789	0.817	1.624	0.780	0.856	0.000	0.000	0.000	0.000	0.000	0.000	0.000	0.000	0.000	0.000	0.000	0.000	0.000	0.000	52	340	1300	1518	-0.348	Error	Error	572	728	0	0	683	835	0	0	0	0
1	14	16	""	"YOL084W"	4120	32380	90	1402	1372	234	173	179	46	100	100	0	509	507	95	184	190	48	100	98	0	0	0	0	0	0	0	0	0	0	0	0	0	0	0	0	0	0	0	3.782	3.712	3.818	3.809	1.278	3.688	0.827	0.000	0.000	0.000	0.000	0.000	0.000	0.000	0.000	0.000	0.000	0.000	0.000	0.000	0.000	52	420	1554	1522	1.919	Error	Error	1229	325	0	0	1199	323	0	0	0	0
1	15	16	"PKH2"	"YOL100W"	4330	32390	100	9708	8175	3608	190	198	64	100	100	0	3406	3101	1293	198	208	56	100	98	0	0	0	0	0	0	0	0	0	0	0	0	0	0	0	0	0	0	0	2.967	2.751	2.828	2.774	1.641	2.849	0.934	0.000	0.000	0.000	0.000	0.000	0.000	0.000	0.000	0.000	0.000	0.000	0.000	0.000	0.000	80	540	12726	10888	1.569	Error	Error	9518	3208	0	0	7985	2903	0	0	0	0
1	16	16	""	"YOL022C"	4520	32390	90	2410	2412	549	223	230	62	100	100	0	3999	3991	909	212	223	85	100	100	0	0	0	0	0	0	0	0	0	0	0	0	0	0	0	0	0	0	0	0.578	0.579	0.560	0.580	1.190	0.564	0.927	0.000	0.000	0.000	0.000	0.000	0.000	0.000	0.000	0.000	0.000	0.000	0.000	0.000	0.000	52	414	5974	5968	-0.792	Error	Error	2187	3787	0	0	2189	3779	0	0	0	0
1	17	16	"PRE6"	"YOL038W"	4730	32390	90	8426	7960	2269	252	253	98	100	100	0	5379	4982	1494	187	199	63	100	100	0	0	0	0	0	0	0	0	0	0	0	0	0	0	0	0	0	0	0	1.574	1.608	1.612	1.649	1.224	1.609	0.937	0.000	0.000	0.000	0.000	0.000	0.000	0.000	0.000	0.000	0.000	0.000	0.000	0.000	0.000	52	420	13366	12503	0.655	Error	Error	8174	5192	0	0	7708	4795	0	0	0	0
1	18	16	""	"YOL053W"	4930	32390	100	2866	2666	790	150	171	75	100	100	0	1002	960	271	149	157	45	100	100	0	0	0	0	0	0	0	0	0	0	0	0	0	0	0	0	0	0	0	3.184	3.102	3.105	3.116	1.392	3.178	0.927	0.000	0.000	0.000	0.000	0.000	0.000	0.000	0.000	0.000	0.000	0.000	0.000	0.000	0.000	80	513	3569	3327	1.671	Error	Error	2716	853	0	0	2516	811	0	0	0	0
1	19	16	"NUF2"	"YOL069W"	5110	32390	90	1186	1175	319	146	176	195	100	98	0	1316	1315	402	170	203	183	100	96	0	0	0	0	0	0	0	0	0	0	0	0	0	0	0	0	0	0	0	0.908	0.899	0.856	0.915	1.355	0.848	0.850	0.000	0.000	0.000	0.000	0.000	0.000	0.000	0.000	0.000	0.000	0.000	0.000	0.000	0.000	52	406	2186	2174	-0.140	Error	Error	1040	1146	0	0	1029	1145	0	0	0	0
1	20	16	"ADH1"	"YOL086C"	5320	32390	100	7819	10461	8422	137	164	174	96	96	0	5806	7853	6856	183	205	158	90	88	0	0	0	0	0	0	0	0	0	0	0	0	0	0	0	0	0	0	0	1.366	1.346	1.434	1.510	1.946	1.306	0.883	0.000	0.000	0.000	0.000	0.000	0.000	0.000	0.000	0.000	0.000	0.000	0.000	0.000	0.000	80	548	13305	17994	0.450	Error	Error	7682	5623	0	0	10324	7670	0	0	0	0
1	21	16	"TPT1"	"YOL102C"	5530	32390	90	1715	1581	474	120	123	30	100	100	0	1923	1789	617	183	191	50	96	96	0	0	0	0	0	0	0	0	0	0	0	0	0	0	0	0	0	0	0	0.917	0.910	0.884	0.981	1.513	0.872	0.920	0.000	0.000	0.000	0.000	0.000	0.000	0.000	0.000	0.000	0.000	0.000	0.000	0.000	0.000	52	414	3335	3067	-0.126	Error	Error	1595	1740	0	0	1461	1606	0	0	0	0
1	1	17	"RPL33B"	"YOR234C"	1520	32570	90	1747	1630	382	80	83	20	100	100	0	14916	13370	4272	119	132	51	100	100	0	0	0	0	0	0	0	0	0	0	0	0	0	0	0	0	0	0	0	0.113	0.117	0.115	0.123	1.458	0.109	0.942	0.000	0.000	0.000	0.000	0.000	0.000	0.000	0.000	0.000	0.000	0.000	0.000	0.000	0.000	52	420	16464	14801	-3.150	Error	Error	1667	14797	0	0	1550	13251	0	0	0	0
1	2	17	"CLP1"	"YOR250C"	1720	32570	90	1998	1904	451	82	84	17	100	100	0	2364	2103	729	103	112	36	100	100	0	0	0	0	0	0	0	0	0	0	0	0	0	0	0	0	0	0	0	0.847	0.911	0.910	0.976	1.362	0.855	0.943	0.000	0.000	0.000	0.000	0.000	0.000	0.000	0.000	0.000	0.000	0.000	0.000	0.000	0.000	52	420	4177	3822	-0.239	Error	Error	1916	2261	0	0	1822	2000	0	0	0	0
1	3	17	"PNT1"	"YOR266W"	1920	32580	90	2010	2292	1342	85	88	22	100	100	0	1311	1355	805	103	109	34	98	98	0	0	0	0	0	0	0	0	0	0	0	0	0	0	0	0	0	0	0	1.594	1.763	1.858	1.929	1.673	1.755	0.939	0.000	0.000	0.000	0.000	0.000	0.000	0.000	0.000	0.000	0.000	0.000	0.000	0.000	0.000	52	420	3133	3459	0.672	Error	Error	1925	1208	0	0	2207	1252	0	0	0	0
1	4	17	""	"YOR282W"	2120	32580	90	848	819	175	86	88	21	100	100	0	903	881	227	104	114	48	98	98	0	0	0	0	0	0	0	0	0	0	0	0	0	0	0	0	0	0	0	0.954	0.943	0.946	0.984	1.454	0.900	0.910	0.000	0.000	0.000	0.000	0.000	0.000	0.000	0.000	0.000	0.000	0.000	0.000	0.000	0.000	52	420	1561	1510	-0.068	Error	Error	762	799	0	0	733	777	0	0	0	0
1	5	17	""	"YOR298W"	2320	32580	90	643	612	131	85	85	20	100	100	0	614	586	138	105	110	30	100	100	0	0	0	0	0	0	0	0	0	0	0	0	0	0	0	0	0	0	0	1.096	1.096	1.084	1.130	1.336	1.089	0.905	0.000	0.000	0.000	0.000	0.000	0.000	0.000	0.000	0.000	0.000	0.000	0.000	0.000	0.000	52	420	1067	1008	0.133	Error	Error	558	509	0	0	527	481	0	0	0	0
1	6	17	"SPS4"	"YOR313C"	2530	32580	90	4290	4029	2320	92	96	24	100	100	0	2647	2683	1453	116	123	33	100	100	0	0	0	0	0	0	0	0	0	0	0	0	0	0	0	0	0	0	0	1.659	1.534	1.507	1.548	1.445	1.654	0.919	0.000	0.000	0.000	0.000	0.000	0.000	0.000	0.000	0.000	0.000	0.000	0.000	0.000	0.000	52	414	6729	6504	0.730	Error	Error	4198	2531	0	0	3937	2567	0	0	0	0
1	7	17	"DFR1"	"YOR236W"	2710	32580	90	2187	2218	647	105	107	26	100	100	0	3719	3471	1060	131	142	52	100	100	0	0	0	0	0	0	0	0	0	0	0	0	0	0	0	0	0	0	0	0.580	0.633	0.628	0.633	1.301	0.593	0.928	0.000	0.000	0.000	0.000	0.000	0.000	0.000	0.000	0.000	0.000	0.000	0.000	0.000	0.000	52	414	5670	5453	-0.785	Error	Error	2082	3588	0	0	2113	3340	0	0	0	0
1	8	17	""	"YOR252W"	2920	32580	90	2670	2458	837	119	122	32	100	100	0	4578	4237	1613	148	158	46	100	98	0	0	0	0	0	0	0	0	0	0	0	0	0	0	0	0	0	0	0	0.576	0.572	0.556	0.603	1.560	0.544	0.935	0.000	0.000	0.000	0.000	0.000	0.000	0.000	0.000	0.000	0.000	0.000	0.000	0.000	0.000	52	420	6981	6428	-0.796	Error	Error	2551	4430	0	0	2339	4089	0	0	0	0
1	9	17	""	"YOR268C"	3110	32580	90	250	240	64	131	135	29	84	80	0	274	269	78	150	160	72	80	42	0	0	0	0	0	0	0	0	0	0	0	0	0	0	0	0	0	0	0	0.960	0.916	0.855	0.894	1.951	0.488	0.310	0.000	0.000	0.000	0.000	0.000	0.000	0.000	0.000	0.000	0.000	0.000	0.000	0.000	0.000	52	420	243	228	-0.059	Error	Error	119	124	0	0	109	119	0	0	0	0
1	10	17	""	"YOR284W"	3310	32580	90	1471	1411	409	134	136	29	100	100	0	677	641	210	149	154	37	98	96	0	0	0	0	0	0	0	0	0	0	0	0	0	0	0	0	0	0	0	2.532	2.596	2.490	2.913	1.732	2.546	0.879	0.000	0.000	0.000	0.000	0.000	0.000	0.000	0.000	0.000	0.000	0.000	0.000	0.000	0.000	52	420	1865	1769	1.340	Error	Error	1337	528	0	0	1277	492	0	0	0	0
1	11	17	""	"YOR300W"	3520	32580	90	1529	1416	355	116	118	24	100	100	0	1833	1662	533	146	150	36	100	100	0	0	0	0	0	0	0	0	0	0	0	0	0	0	0	0	0	0	0	0.838	0.858	0.837	0.905	1.340	0.808	0.927	0.000	0.000	0.000	0.000	0.000	0.000	0.000	0.000	0.000	0.000	0.000	0.000	0.000	0.000	52	420	3100	2816	-0.256	Error	Error	1413	1687	0	0	1300	1516	0	0	0	0
1	12	17	""	"YOR315W"	3720	32580	90	4510	4303	1158	109	113	27	100	100	0	5669	4907	1757	133	138	37	100	100	0	0	0	0	0	0	0	0	0	0	0	0	0	0	0	0	0	0	0	0.795	0.879	0.866	0.915	1.312	0.842	0.941	0.000	0.000	0.000	0.000	0.000	0.000	0.000	0.000	0.000	0.000	0.000	0.000	0.000	0.000	52	414	9937	8968	-0.331	Error	Error	4401	5536	0	0	4194	4774	0	0	0	0
1	13	17	""	"YOR238W"	3920	32580	90	2794	2661	705	126	146	159	100	100	0	2098	1931	569	143	172	179	100	98	0	0	0	0	0	0	0	0	0	0	0	0	0	0	0	0	0	0	0	1.365	1.418	1.416	1.458	1.274	1.358	0.949	0.000	0.000	0.000	0.000	0.000	0.000	0.000	0.000	0.000	0.000	0.000	0.000	0.000	0.000	52	420	4623	4323	0.449	Error	Error	2668	1955	0	0	2535	1788	0	0	0	0
1	14	17	"SEC63"	"YOR254C"	4120	32590	90	5994	5402	1691	143	149	41	100	100	0	14355	13867	5207	172	185	66	100	100	0	0	0	0	0	0	0	0	0	0	0	0	0	0	0	0	0	0	0	0.413	0.384	0.378	0.402	1.580	0.361	0.920	0.000	0.000	0.000	0.000	0.000	0.000	0.000	0.000	0.000	0.000	0.000	0.000	0.000	0.000	52	420	20034	18954	-1.277	Error	Error	5851	14183	0	0	5259	13695	0	0	0	0
1	15	17	"VPH1"	"YOR270C"	4330	32590	90	9865	9237	2560	153	159	44	100	100	0	17063	15413	4302	188	200	64	100	100	0	0	0	0	0	0	0	0	0	0	0	0	0	0	0	0	0	0	0	0.576	0.597	0.610	0.616	1.570	0.593	0.940	0.000	0.000	0.000	0.000	0.000	0.000	0.000	0.000	0.000	0.000	0.000	0.000	0.000	0.000	52	420	26587	24309	-0.797	Error	Error	9712	16875	0	0	9084	15225	0	0	0	0
1	16	17	""	"YOR286W"	4530	32590	100	5390	4906	1966	165	169	46	100	100	0	7796	7283	2901	187	199	82	100	100	0	0	0	0	0	0	0	0	0	0	0	0	0	0	0	0	0	0	0	0.687	0.668	0.689	0.652	1.410	0.663	0.940	0.000	0.000	0.000	0.000	0.000	0.000	0.000	0.000	0.000	0.000	0.000	0.000	0.000	0.000	80	520	12834	11837	-0.542	Error	Error	5225	7609	0	0	4741	7096	0	0	0	0
1	17	17	""	"YOR302W"	4720	32590	80	2263	2199	757	143	152	43	100	100	0	1767	1680	737	164	173	50	98	98	0	0	0	0	0	0	0	0	0	0	0	0	0	0	0	0	0	0	0	1.323	1.356	1.346	1.437	1.374	1.266	0.903	0.000	0.000	0.000	0.000	0.000	0.000	0.000	0.000	0.000	0.000	0.000	0.000	0.000	0.000	52	340	3723	3572	0.403	Error	Error	2120	1603	0	0	2056	1516	0	0	0	0
1	18	17	"FAA1"	"YOR317W"	4920	32590	90	4571	4396	930	119	123	32	100	100	0	3574	3336	890	145	153	48	100	100	0	0	0	0	0	0	0	0	0	0	0	0	0	0	0	0	0	0	0	1.298	1.340	1.302	1.373	1.271	1.311	0.937	0.000	0.000	0.000	0.000	0.000	0.000	0.000	0.000	0.000	0.000	0.000	0.000	0.000	0.000	52	420	7881	7468	0.377	Error	Error	4452	3429	0	0	4277	3191	0	0	0	0
1	19	17	""	"YOR240W"	5120	32600	100	1973	1918	597	109	116	35	100	100	0	3615	3563	1039	148	159	55	100	100	0	0	0	0	0	0	0	0	0	0	0	0	0	0	0	0	0	0	0	0.538	0.530	0.525	0.528	1.429	0.524	0.930	0.000	0.000	0.000	0.000	0.000	0.000	0.000	0.000	0.000	0.000	0.000	0.000	0.000	0.000	80	527	5331	5224	-0.895	Error	Error	1864	3467	0	0	1809	3415	0	0	0	0
1	20	17	""	"YOR256C"	5320	32600	100	2036	1902	538	111	115	33	100	100	0	2073	1879	644	164	173	54	100	97	0	0	0	0	0	0	0	0	0	0	0	0	0	0	0	0	0	0	0	1.008	1.044	1.028	1.112	1.610	1.008	0.939	0.000	0.000	0.000	0.000	0.000	0.000	0.000	0.000	0.000	0.000	0.000	0.000	0.000	0.000	80	520	3834	3506	0.012	Error	Error	1925	1909	0	0	1791	1715	0	0	0	0
1	21	17	"YTM1"	"YOR272W"	5520	32590	90	1097	1094	271	121	123	29	100	100	0	3553	3557	843	193	208	67	100	100	0	0	0	0	0	0	0	0	0	0	0	0	0	0	0	0	0	0	0	0.290	0.289	0.286	0.287	1.274	0.278	0.921	0.000	0.000	0.000	0.000	0.000	0.000	0.000	0.000	0.000	0.000	0.000	0.000	0.000	0.000	52	420	4336	4337	-1.784	Error	Error	976	3360	0	0	973	3364	0	0	0	0
1	1	18	"MPD1"	"YOR288C"	1520	32770	90	3913	3843	714	94	98	31	100	100	0	4201	4187	897	117	128	50	100	100	0	0	0	0	0	0	0	0	0	0	0	0	0	0	0	0	0	0	0	0.935	0.921	0.928	0.940	1.200	0.887	0.929	0.000	0.000	0.000	0.000	0.000	0.000	0.000	0.000	0.000	0.000	0.000	0.000	0.000	0.000	52	420	7903	7819	-0.097	Error	Error	3819	4084	0	0	3749	4070	0	0	0	0
1	2	18	""	"YOR304C-A"	1720	32780	100	1817	1645	649	96	103	32	98	98	0	2617	2199	1011	115	129	49	100	98	0	0	0	0	0	0	0	0	0	0	0	0	0	0	0	0	0	0	0	0.688	0.743	0.766	0.812	1.720	0.712	0.935	0.000	0.000	0.000	0.000	0.000	0.000	0.000	0.000	0.000	0.000	0.000	0.000	0.000	0.000	80	526	4223	3633	-0.540	Error	Error	1721	2502	0	0	1549	2084	0	0	0	0
1	3	18	"HSH49"	"YOR319W"	1920	32780	110	4182	3804	1472	105	116	44	100	100	0	4361	3754	1735	115	128	48	100	98	0	0	0	0	0	0	0	0	0	0	0	0	0	0	0	0	0	0	0	0.960	1.016	1.000	1.158	1.592	0.963	0.950	0.000	0.000	0.000	0.000	0.000	0.000	0.000	0.000	0.000	0.000	0.000	0.000	0.000	0.000	80	593	8323	7338	-0.059	Error	Error	4077	4246	0	0	3699	3639	0	0	0	0
1	4	18	"GRE1"	"YPL223C"	2130	32780	100	9888	8808	2973	100	113	44	100	100	0	295	270	81	110	121	45	88	76	0	0	0	0	0	0	0	0	0	0	0	0	0	0	0	0	0	0	0	52.908	54.425	54.149	52.624	1.258	54.813	0.770	0.000	0.000	0.000	0.000	0.000	0.000	0.000	0.000	0.000	0.000	0.000	0.000	0.000	0.000	80	536	9973	8868	5.725	Error	Error	9788	185	0	0	8708	160	0	0	0	0
1	5	18	"YAR1"	"YPL239W"	2330	32780	90	7453	6871	1827	93	98	29	100	100	0	9264	8512	2574	111	117	38	100	100	0	0	0	0	0	0	0	0	0	0	0	0	0	0	0	0	0	0	0	0.804	0.807	0.801	0.822	1.271	0.788	0.937	0.000	0.000	0.000	0.000	0.000	0.000	0.000	0.000	0.000	0.000	0.000	0.000	0.000	0.000	52	420	16513	15179	-0.315	Error	Error	7360	9153	0	0	6778	8401	0	0	0	0
1	6	18	"BBP1"	"YPL255W"	2530	32780	80	1323	1276	327	97	97	23	100	100	0	1881	1754	528	115	119	25	100	100	0	0	0	0	0	0	0	0	0	0	0	0	0	0	0	0	0	0	0	0.694	0.719	0.745	0.746	1.283	0.697	0.937	0.000	0.000	0.000	0.000	0.000	0.000	0.000	0.000	0.000	0.000	0.000	0.000	0.000	0.000	52	340	2992	2818	-0.527	Error	Error	1226	1766	0	0	1179	1639	0	0	0	0
1	7	18	"ATP15"	"YPL271W"	2720	32780	90	14538	13167	5277	104	109	31	100	100	0	7944	7906	4031	120	131	51	100	100	0	0	0	0	0	0	0	0	0	0	0	0	0	0	0	0	0	0	0	1.845	1.678	1.712	1.821	1.354	1.546	0.933	0.000	0.000	0.000	0.000	0.000	0.000	0.000	0.000	0.000	0.000	0.000	0.000	0.000	0.000	52	420	22258	20849	0.883	Error	Error	14434	7824	0	0	13063	7786	0	0	0	0
1	8	18	""	"YPR004C"	2920	32780	90	6401	6209	1740	120	126	39	100	100	0	8409	7479	2686	140	151	61	100	100	0	0	0	0	0	0	0	0	0	0	0	0	0	0	0	0	0	0	0	0.760	0.830	0.812	0.878	1.361	0.764	0.946	0.000	0.000	0.000	0.000	0.000	0.000	0.000	0.000	0.000	0.000	0.000	0.000	0.000	0.000	52	420	14550	13428	-0.397	Error	Error	6281	8269	0	0	6089	7339	0	0	0	0
1	9	18	"ATP20"	"YPR020W"	3130	32780	100	15248	14021	7620	134	149	61	100	100	0	12002	12306	7055	147	160	65	100	100	0	0	0	0	0	0	0	0	0	0	0	0	0	0	0	0	0	0	0	1.275	1.142	1.160	1.252	1.707	1.126	0.943	0.000	0.000	0.000	0.000	0.000	0.000	0.000	0.000	0.000	0.000	0.000	0.000	0.000	0.000	80	533	26969	26046	0.350	Error	Error	15114	11855	0	0	13887	12159	0	0	0	0
1	10	18	""	"YPL225W"	3310	32780	90	29033	27037	11397	143	178	134	100	100	0	10337	8097	4264	156	176	135	98	98	0	0	0	0	0	0	0	0	0	0	0	0	0	0	0	0	0	0	0	2.838	3.387	3.326	4.003	1.678	3.199	0.943	0.000	0.000	0.000	0.000	0.000	0.000	0.000	0.000	0.000	0.000	0.000	0.000	0.000	0.000	52	406	39071	34835	1.505	Error	Error	28890	10181	0	0	26894	7941	0	0	0	0
1	11	18	"CIN2"	"YPL241C"	3530	32780	90	973	949	286	113	118	36	100	98	0	2104	1947	617	139	147	52	98	98	0	0	0	0	0	0	0	0	0	0	0	0	0	0	0	0	0	0	0	0.438	0.462	0.461	0.477	1.351	0.436	0.911	0.000	0.000	0.000	0.000	0.000	0.000	0.000	0.000	0.000	0.000	0.000	0.000	0.000	0.000	52	420	2825	2644	-1.192	Error	Error	860	1965	0	0	836	1808	0	0	0	0
1	12	18	""	"YPL257W"	3730	32780	90	1235	1126	374	101	101	23	100	100	0	673	626	206	121	127	40	94	92	0	0	0	0	0	0	0	0	0	0	0	0	0	0	0	0	0	0	0	2.054	2.030	2.074	2.088	1.373	2.026	0.893	0.000	0.000	0.000	0.000	0.000	0.000	0.000	0.000	0.000	0.000	0.000	0.000	0.000	0.000	52	420	1686	1530	1.039	Error	Error	1134	552	0	0	1025	505	0	0	0	0
1	13	18	""	"YPL273W"	3930	32780	70	427	474	195	113	116	27	100	100	0	380	402	146	133	146	48	96	87	0	0	0	0	0	0	0	0	0	0	0	0	0	0	0	0	0	0	0	1.271	1.342	1.266	1.474	2.277	1.493	0.530	0.000	0.000	0.000	0.000	0.000	0.000	0.000	0.000	0.000	0.000	0.000	0.000	0.000	0.000	32	236	561	630	0.346	Error	Error	314	247	0	0	361	269	0	0	0	0
1	14	18	"ICL2"	"YPR006C"	4120	32780	90	2475	2369	501	123	129	40	100	100	0	533	544	135	143	152	51	100	100	0	0	0	0	0	0	0	0	0	0	0	0	0	0	0	0	0	0	0	6.031	5.601	5.683	5.828	1.368	5.559	0.872	0.000	0.000	0.000	0.000	0.000	0.000	0.000	0.000	0.000	0.000	0.000	0.000	0.000	0.000	52	420	2742	2647	2.592	Error	Error	2352	390	0	0	2246	401	0	0	0	0
1	15	18	""	"YPR022C"	4330	32790	90	1001	1192	711	124	131	42	100	100	0	1461	1743	1221	155	166	58	100	100	0	0	0	0	0	0	0	0	0	0	0	0	0	0	0	0	0	0	0	0.672	0.673	0.690	0.706	1.351	0.622	0.922	0.000	0.000	0.000	0.000	0.000	0.000	0.000	0.000	0.000	0.000	0.000	0.000	0.000	0.000	52	420	2183	2656	-0.575	Error	Error	877	1306	0	0	1068	1588	0	0	0	0
1	16	18	"ALG5"	"YPL227C"	4530	32790	100	2645	2375	882	136	145	64	100	100	0	3280	3071	1214	168	180	72	100	100	0	0	0	0	0	0	0	0	0	0	0	0	0	0	0	0	0	0	0	0.806	0.771	0.759	0.782	1.428	0.756	0.940	0.000	0.000	0.000	0.000	0.000	0.000	0.000	0.000	0.000	0.000	0.000	0.000	0.000	0.000	80	526	5621	5142	-0.311	Error	Error	2509	3112	0	0	2239	2903	0	0	0	0
1	17	18	"SRP68"	"YPL243W"	4730	32790	100	2833	2689	1139	132	143	63	100	100	0	4817	4301	1924	162	177	71	100	100	0	0	0	0	0	0	0	0	0	0	0	0	0	0	0	0	0	0	0	0.580	0.618	0.588	0.618	1.409	0.603	0.940	0.000	0.000	0.000	0.000	0.000	0.000	0.000	0.000	0.000	0.000	0.000	0.000	0.000	0.000	80	520	7356	6696	-0.785	Error	Error	2701	4655	0	0	2557	4139	0	0	0	0
1	18	18	"APM1"	"YPL259C"	4930	32790	100	1081	1073	356	103	107	26	100	100	0	1424	1339	501	139	147	39	100	100	0	0	0	0	0	0	0	0	0	0	0	0	0	0	0	0	0	0	0	0.761	0.808	0.788	0.838	1.457	0.785	0.917	0.000	0.000	0.000	0.000	0.000	0.000	0.000	0.000	0.000	0.000	0.000	0.000	0.000	0.000	80	534	2263	2170	-0.394	Error	Error	978	1285	0	0	970	1200	0	0	0	0
1	19	18	""	"YPL275W"	5130	32790	90	230	226	63	96	100	24	90	88	0	310	302	83	141	148	38	90	90	0	0	0	0	0	0	0	0	0	0	0	0	0	0	0	0	0	0	0	0.793	0.807	0.740	0.725	1.704	0.779	0.660	0.000	0.000	0.000	0.000	0.000	0.000	0.000	0.000	0.000	0.000	0.000	0.000	0.000	0.000	52	414	303	291	-0.335	Error	Error	134	169	0	0	130	161	0	0	0	0
1	20	18	""	"YPR008W"	5320	32790	90	2338	2218	729	100	106	29	100	100	0	2275	2217	888	152	163	54	100	100	0	0	0	0	0	0	0	0	0	0	0	0	0	0	0	0	0	0	0	1.054	1.026	1.048	1.086	1.344	0.990	0.935	0.000	0.000	0.000	0.000	0.000	0.000	0.000	0.000	0.000	0.000	0.000	0.000	0.000	0.000	52	414	4361	4183	0.076	Error	Error	2238	2123	0	0	2118	2065	0	0	0	0
1	21	18	"YME1"	"YPR024W"	5530	32790	100	2200	2125	967	119	121	28	100	100	0	2738	2906	1452	194	203	55	100	100	0	0	0	0	0	0	0	0	0	0	0	0	0	0	0	0	0	0	0	0.818	0.740	0.732	0.763	1.536	0.713	0.941	0.000	0.000	0.000	0.000	0.000	0.000	0.000	0.000	0.000	0.000	0.000	0.000	0.000	0.000	80	554	4625	4718	-0.290	Error	Error	2081	2544	0	0	2006	2712	0	0	0	0
1	1	19	""	"YPL229W"	1520	32970	90	3589	3383	1052	80	82	20	100	100	0	4315	3803	1400	104	114	47	100	100	0	0	0	0	0	0	0	0	0	0	0	0	0	0	0	0	0	0	0	0.833	0.893	0.875	0.923	1.324	0.854	0.932	0.000	0.000	0.000	0.000	0.000	0.000	0.000	0.000	0.000	0.000	0.000	0.000	0.000	0.000	52	420	7720	7002	-0.263	Error	Error	3509	4211	0	0	3303	3699	0	0	0	0
1	2	19	""	"YPL245W"	1720	32970	90	1800	1792	346	83	85	20	100	100	0	5179	4957	1095	106	118	49	100	100	0	0	0	0	0	0	0	0	0	0	0	0	0	0	0	0	0	0	0	0.338	0.352	0.350	0.355	1.164	0.346	0.943	0.000	0.000	0.000	0.000	0.000	0.000	0.000	0.000	0.000	0.000	0.000	0.000	0.000	0.000	52	414	6790	6560	-1.563	Error	Error	1717	5073	0	0	1709	4851	0	0	0	0
1	3	19	""	"YPL261C"	1910	32980	80	803	725	231	83	86	20	100	100	0	787	693	248	101	110	50	96	94	0	0	0	0	0	0	0	0	0	0	0	0	0	0	0	0	0	0	0	1.050	1.084	1.101	1.178	1.577	1.023	0.900	0.000	0.000	0.000	0.000	0.000	0.000	0.000	0.000	0.000	0.000	0.000	0.000	0.000	0.000	52	340	1406	1234	0.070	Error	Error	720	686	0	0	642	592	0	0	0	0
1	4	19	""	"YPL277C"	2120	32980	90	1056	1060	174	88	90	21	100	100	0	789	760	155	102	108	34	100	100	0	0	0	0	0	0	0	0	0	0	0	0	0	0	0	0	0	0	0	1.409	1.477	1.455	1.504	1.224	1.438	0.913	0.000	0.000	0.000	0.000	0.000	0.000	0.000	0.000	0.000	0.000	0.000	0.000	0.000	0.000	52	420	1655	1630	0.495	Error	Error	968	687	0	0	972	658	0	0	0	0
1	5	19	"RPA135"	"YPR010C"	2320	32980	90	12103	11211	3996	88	91	26	100	100	0	8238	7350	2233	104	108	26	100	100	0	0	0	0	0	0	0	0	0	0	0	0	0	0	0	0	0	0	0	1.477	1.535	1.524	1.490	1.507	1.690	0.872	0.000	0.000	0.000	0.000	0.000	0.000	0.000	0.000	0.000	0.000	0.000	0.000	0.000	0.000	52	420	20149	18369	0.563	Error	Error	12015	8134	0	0	11123	7246	0	0	0	0
1	6	19	"ATH1"	"YPR026W"	2520	32980	90	2939	2783	959	82	84	19	100	100	0	1422	1367	567	102	106	27	100	100	0	0	0	0	0	0	0	0	0	0	0	0	0	0	0	0	0	0	0	2.164	2.135	2.242	2.279	1.346	2.069	0.930	0.000	0.000	0.000	0.000	0.000	0.000	0.000	0.000	0.000	0.000	0.000	0.000	0.000	0.000	52	420	4177	3966	1.114	Error	Error	2857	1320	0	0	2701	1265	0	0	0	0
1	7	19	"SEC7"	"YDR170C"	2730	32980	70	213	239	110	89	90	21	93	90	0	221	241	115	108	114	42	75	65	0	0	0	0	0	0	0	0	0	0	0	0	0	0	0	0	0	0	0	1.097	1.128	1.082	1.150	2.445	1.006	0.456	0.000	0.000	0.000	0.000	0.000	0.000	0.000	0.000	0.000	0.000	0.000	0.000	0.000	0.000	32	236	237	283	0.134	Error	Error	124	113	0	0	150	133	0	0	0	0
1	8	19	"CFT1"	"YDR301W"	2920	32980	60	207	363	291	91	91	20	93	84	0	227	286	186	107	112	27	84	65	0	0	0	0	0	0	0	0	0	0	0	0	0	0	0	0	0	0	0	0.967	1.520	1.273	1.337	2.649	1.781	0.551	0.000	0.000	0.000	0.000	0.000	0.000	0.000	0.000	0.000	0.000	0.000	0.000	0.000	0.000	32	176	236	451	-0.049	Error	Error	116	120	0	0	272	179	0	0	0	0
1	9	19	"YRF1-1"	"YDR545W"	3110	32980	60	250	369	261	92	93	20	100	93	0	180	276	202	112	115	32	75	53	0	0	0	0	0	0	0	0	0	0	0	0	0	0	0	0	0	0	0	2.324	1.689	1.529	2.094	2.673	1.595	0.499	0.000	0.000	0.000	0.000	0.000	0.000	0.000	0.000	0.000	0.000	0.000	0.000	0.000	0.000	32	176	226	441	1.216	Error	Error	158	68	0	0	277	164	0	0	0	0
1	10	19	""	"YEL007W"	3320	32980	60	300	359	216	97	98	25	96	75	0	222	299	179	116	123	41	78	56	0	0	0	0	0	0	0	0	0	0	0	0	0	0	0	0	0	0	0	1.915	1.432	1.558	1.555	2.333	1.346	0.673	0.000	0.000	0.000	0.000	0.000	0.000	0.000	0.000	0.000	0.000	0.000	0.000	0.000	0.000	32	176	309	445	0.937	Error	Error	203	106	0	0	262	183	0	0	0	0
1	11	19	"SWI4"	"YER111C"	3510	32990	50	370	365	144	91	92	23	100	91	0	358	332	149	107	117	36	83	75	0	0	0	0	0	0	0	0	0	0	0	0	0	0	0	0	0	0	0	1.112	1.218	1.266	1.386	1.637	1.266	0.654	0.000	0.000	0.000	0.000	0.000	0.000	0.000	0.000	0.000	0.000	0.000	0.000	0.000	0.000	12	104	530	499	0.153	Error	Error	279	251	0	0	274	225	0	0	0	0
1	12	19	""	"YER160C"	3720	32980	60	212	293	186	91	93	22	90	87	0	183	240	126	114	120	29	78	56	0	0	0	0	0	0	0	0	0	0	0	0	0	0	0	0	0	0	0	1.754	1.603	1.725	1.639	2.720	1.557	0.647	0.000	0.000	0.000	0.000	0.000	0.000	0.000	0.000	0.000	0.000	0.000	0.000	0.000	0.000	32	176	190	328	0.810	Error	Error	121	69	0	0	202	126	0	0	0	0
1	13	19	"ESP1"	"YGR098C"	3920	32990	70	208	286	164	100	104	28	93	81	0	259	285	125	123	131	38	87	75	0	0	0	0	0	0	0	0	0	0	0	0	0	0	0	0	0	0	0	0.794	1.148	1.019	1.048	2.281	1.305	0.529	0.000	0.000	0.000	0.000	0.000	0.000	0.000	0.000	0.000	0.000	0.000	0.000	0.000	0.000	32	236	244	348	-0.333	Error	Error	108	136	0	0	186	162	0	0	0	0
1	14	19	"YOR1"	"YGR281W"	4120	32980	60	222	288	146	109	112	27	93	84	0	228	280	135	142	146	40	68	50	0	0	0	0	0	0	0	0	0	0	0	0	0	0	0	0	0	0	0	1.314	1.297	1.443	1.619	3.156	1.006	0.510	0.000	0.000	0.000	0.000	0.000	0.000	0.000	0.000	0.000	0.000	0.000	0.000	0.000	0.000	32	176	199	317	0.394	Error	Error	113	86	0	0	179	138	0	0	0	0
1	15	19	"RIM101"	"YHL027W"	4320	32990	60	230	335	231	107	110	25	81	71	0	257	330	225	135	141	39	65	56	0	0	0	0	0	0	0	0	0	0	0	0	0	0	0	0	0	0	0	1.008	1.169	1.100	1.039	2.431	1.068	0.738	0.000	0.000	0.000	0.000	0.000	0.000	0.000	0.000	0.000	0.000	0.000	0.000	0.000	0.000	32	176	245	423	0.012	Error	Error	123	122	0	0	228	195	0	0	0	0
1	16	19	""	"YHL035C"	4510	32990	70	249	317	179	108	110	27	90	81	0	284	317	185	139	146	54	68	56	0	0	0	0	0	0	0	0	0	0	0	0	0	0	0	0	0	0	0	0.972	1.174	1.151	1.022	2.060	1.047	0.465	0.000	0.000	0.000	0.000	0.000	0.000	0.000	0.000	0.000	0.000	0.000	0.000	0.000	0.000	32	236	286	387	-0.040	Error	Error	141	145	0	0	209	178	0	0	0	0
1	17	19	"MIP6"	"YHR015W"	4730	32990	80	189	225	114	114	117	27	78	65	0	219	255	132	145	152	41	73	40	0	0	0	0	0	0	0	0	0	0	0	0	0	0	0	0	0	0	0	1.014	1.009	0.793	0.978	2.702	0.773	0.451	0.000	0.000	0.000	0.000	0.000	0.000	0.000	0.000	0.000	0.000	0.000	0.000	0.000	0.000	52	334	149	221	0.019	Error	Error	75	74	0	0	111	110	0	0	0	0
1	18	19	"RPN1"	"YHR027C"	4920	32990	60	202	267	161	88	92	24	87	71	0	214	256	142	126	129	31	68	59	0	0	0	0	0	0	0	0	0	0	0	0	0	0	0	0	0	0	0	1.295	1.377	1.390	1.383	2.340	1.168	0.514	0.000	0.000	0.000	0.000	0.000	0.000	0.000	0.000	0.000	0.000	0.000	0.000	0.000	0.000	32	176	202	309	0.373	Error	Error	114	88	0	0	179	130	0	0	0	0
1	19	19	"VTH1"	"YIL173W"	5110	32990	70	262	293	142	92	94	22	96	93	0	270	303	119	132	140	35	90	78	0	0	0	0	0	0	0	0	0	0	0	0	0	0	0	0	0	0	0	1.232	1.175	1.014	1.234	2.395	1.201	0.598	0.000	0.000	0.000	0.000	0.000	0.000	0.000	0.000	0.000	0.000	0.000	0.000	0.000	0.000	32	236	308	372	0.301	Error	Error	170	138	0	0	201	171	0	0	0	0
1	20	19	"CIS3"	"YJL158C"	5320	32990	60	229	255	118	88	89	21	100	93	0	248	319	173	133	135	33	84	71	0	0	0	0	0	0	0	0	0	0	0	0	0	0	0	0	0	0	0	1.226	0.898	1.247	1.141	2.317	0.693	0.485	0.000	0.000	0.000	0.000	0.000	0.000	0.000	0.000	0.000	0.000	0.000	0.000	0.000	0.000	32	176	256	353	0.294	Error	Error	141	115	0	0	167	186	0	0	0	0
1	21	19	""	"YJR029W"	5510	33000	50	389	366	186	109	110	26	91	83	0	325	366	184	172	176	49	75	66	0	0	0	0	0	0	0	0	0	0	0	0	0	0	0	0	0	0	0	1.830	1.325	1.471	1.389	2.418	0.983	0.572	0.000	0.000	0.000	0.000	0.000	0.000	0.000	0.000	0.000	0.000	0.000	0.000	0.000	0.000	12	104	433	451	0.872	Error	Error	280	153	0	0	257	194	0	0	0	0
1	1	20	""	"YKL215C"	1520	33170	60	287	362	273	71	73	16	90	81	0	179	245	164	91	96	37	71	50	0	0	0	0	0	0	0	0	0	0	0	0	0	0	0	0	0	0	0	2.455	1.890	1.563	1.794	3.287	1.873	0.730	0.000	0.000	0.000	0.000	0.000	0.000	0.000	0.000	0.000	0.000	0.000	0.000	0.000	0.000	32	176	304	445	1.295	Error	Error	216	88	0	0	291	154	0	0	0	0
1	2	20	""	"YLL034C"	1720	33170	70	198	353	306	74	75	18	96	87	0	205	254	159	92	97	34	81	59	0	0	0	0	0	0	0	0	0	0	0	0	0	0	0	0	0	0	0	1.097	1.722	1.357	1.432	1.866	1.995	0.668	0.000	0.000	0.000	0.000	0.000	0.000	0.000	0.000	0.000	0.000	0.000	0.000	0.000	0.000	32	236	237	441	0.134	Error	Error	124	113	0	0	279	162	0	0	0	0
1	3	20	""	"YLR024C"	1910	33180	60	258	338	262	72	73	17	90	75	0	181	261	202	91	97	34	62	56	0	0	0	0	0	0	0	0	0	0	0	0	0	0	0	0	0	0	0	2.067	1.565	1.161	1.236	3.240	1.528	0.698	0.000	0.000	0.000	0.000	0.000	0.000	0.000	0.000	0.000	0.000	0.000	0.000	0.000	0.000	32	176	276	436	1.047	Error	Error	186	90	0	0	266	170	0	0	0	0
1	4	20	"ESC1"	"YMR219W"	2110	33180	60	233	334	238	76	78	14	87	84	0	183	283	216	96	99	27	75	59	0	0	0	0	0	0	0	0	0	0	0	0	0	0	0	0	0	0	0	1.805	1.380	1.547	1.478	2.306	1.230	0.626	0.000	0.000	0.000	0.000	0.000	0.000	0.000	0.000	0.000	0.000	0.000	0.000	0.000	0.000	32	176	244	445	0.852	Error	Error	157	87	0	0	258	187	0	0	0	0
1	5	20	""	"YMR247C"	2310	33180	60	239	325	238	74	76	19	100	87	0	178	245	164	93	97	27	84	59	0	0	0	0	0	0	0	0	0	0	0	0	0	0	0	0	0	0	0	1.941	1.651	1.372	1.565	2.438	1.701	0.579	0.000	0.000	0.000	0.000	0.000	0.000	0.000	0.000	0.000	0.000	0.000	0.000	0.000	0.000	32	176	250	403	0.957	Error	Error	165	85	0	0	251	152	0	0	0	0
1	6	20	"YKU70"	"YMR284W"	2520	33180	60	261	311	194	77	78	17	87	87	0	224	265	169	94	101	43	71	65	0	0	0	0	0	0	0	0	0	0	0	0	0	0	0	0	0	0	0	1.415	1.368	1.121	1.491	2.716	1.323	0.597	0.000	0.000	0.000	0.000	0.000	0.000	0.000	0.000	0.000	0.000	0.000	0.000	0.000	0.000	32	176	314	405	0.501	Error	Error	184	130	0	0	234	171	0	0	0	0
1	7	20	""	"YNL008C"	2700	33180	50	289	358	279	81	84	20	100	91	0	236	297	162	105	107	26	100	83	0	0	0	0	0	0	0	0	0	0	0	0	0	0	0	0	0	0	0	1.588	1.443	1.558	1.226	2.018	1.787	0.680	0.000	0.000	0.000	0.000	0.000	0.000	0.000	0.000	0.000	0.000	0.000	0.000	0.000	0.000	12	104	339	469	0.667	Error	Error	208	131	0	0	277	192	0	0	0	0
1	8	20	"POL1"	"YNL102W"	2910	33190	50	362	414	237	86	88	25	91	91	0	183	238	125	105	110	31	83	66	0	0	0	0	0	0	0	0	0	0	0	0	0	0	0	0	0	0	0	3.538	2.466	2.254	2.988	2.389	1.999	0.496	0.000	0.000	0.000	0.000	0.000	0.000	0.000	0.000	0.000	0.000	0.000	0.000	0.000	0.000	12	104	354	461	1.823	Error	Error	276	78	0	0	328	133	0	0	0	0
1	9	20	"SIN3"	"YOL004W"	3110	33180	60	245	328	266	86	88	20	90	78	0	209	286	204	105	107	22	87	78	0	0	0	0	0	0	0	0	0	0	0	0	0	0	0	0	0	0	0	1.529	1.337	1.064	1.187	3.185	1.401	0.627	0.000	0.000	0.000	0.000	0.000	0.000	0.000	0.000	0.000	0.000	0.000	0.000	0.000	0.000	32	176	263	423	0.612	Error	Error	159	104	0	0	242	181	0	0	0	0
1	10	20	"EMPTY"	"EMPTY"	3310	33190	150	87	90	21	88	91	23	13	3	0	106	117	62	108	115	35	11	5	0	0	0	0	0	0	0	0	0	0	0	0	0	0	0	0	0	0	0	0.500	0.222	0.767	0.838	3.638	0.157	0.048	0.000	0.000	0.000	0.000	0.000	0.000	0.000	0.000	0.000	0.000	0.000	0.000	0.000	0.000	156	1028	-3	11	-1.000	Error	Error	-1	-2	0	0	2	9	0	0	-75	0
1	11	20	"EMPTY"	"EMPTY"	3520	33190	150	89	92	21	88	92	23	16	3	0	110	116	43	110	117	35	7	3	0	0	0	0	0	0	0	0	0	0	0	0	0	0	0	0	0	0	0	100000.000	0.667	0.778	0.789	3.926	0.218	0.064	0.000	0.000	0.000	0.000	0.000	0.000	0.000	0.000	0.000	0.000	0.000	0.000	0.000	0.000	156	940	1	10	16.610	Error	Error	1	0	0	0	4	6	0	0	-75	0
1	12	20	"EMPTY"	"EMPTY"	3720	33190	150	88	89	20	90	94	25	6	1	0	109	114	33	111	118	39	6	3	0	0	0	0	0	0	0	0	0	0	0	0	0	0	0	0	0	0	0	1.000	-0.333	0.827	0.833	4.048	0.230	0.049	0.000	0.000	0.000	0.000	0.000	0.000	0.000	0.000	0.000	0.000	0.000	0.000	0.000	0.000	156	914	-4	2	0.000	Error	Error	-2	-2	0	0	-1	3	0	0	-75	0
1	13	20	"EMPTY"	"EMPTY"	3920	33190	150	106	112	36	98	101	27	25	9	0	128	137	39	119	128	44	15	6	0	0	0	0	0	0	0	0	0	0	0	0	0	0	0	0	0	0	0	0.889	0.778	1.358	1.116	3.609	0.488	0.153	0.000	0.000	0.000	0.000	0.000	0.000	0.000	0.000	0.000	0.000	0.000	0.000	0.000	0.000	156	904	17	32	-0.170	Error	Error	8	9	0	0	14	18	0	0	-75	0
1	14	20	"EMPTY"	"EMPTY"	4120	33190	150	104	107	24	105	108	23	17	6	0	128	136	44	130	137	40	10	3	0	0	0	0	0	0	0	0	0	0	0	0	0	0	0	0	0	0	0	0.500	0.333	0.805	0.814	3.295	0.217	0.051	0.000	0.000	0.000	0.000	0.000	0.000	0.000	0.000	0.000	0.000	0.000	0.000	0.000	0.000	156	914	-3	8	-1.000	Error	Error	-1	-2	0	0	2	6	0	0	-75	0
1	15	20	"EMPTY"	"EMPTY"	4320	33190	150	105	104	24	107	111	28	8	1	0	127	133	36	133	137	36	10	4	0	0	0	0	0	0	0	0	0	0	0	0	0	0	0	0	0	0	0	0.333	100000.000	0.758	0.763	3.329	0.409	0.083	0.000	0.000	0.000	0.000	0.000	0.000	0.000	0.000	0.000	0.000	0.000	0.000	0.000	0.000	156	904	-8	-3	-1.585	Error	Error	-2	-6	0	0	-3	0	0	0	-75	0
1	16	20	"EMPTY"	"EMPTY"	4520	33190	150	110	110	23	109	113	27	12	2	0	130	139	40	135	141	35	14	4	0	0	0	0	0	0	0	0	0	0	0	0	0	0	0	0	0	0	0	-0.200	0.250	0.838	0.859	4.363	0.284	0.064	0.000	0.000	0.000	0.000	0.000	0.000	0.000	0.000	0.000	0.000	0.000	0.000	0.000	0.000	156	905	-4	5	Error	Error	Error	1	-5	0	0	1	4	0	0	-75	0
1	17	20	"EMPTY"	"EMPTY"	4720	33190	150	102	104	20	107	111	25	10	1	0	131	139	32	136	143	34	13	4	0	0	0	0	0	0	0	0	0	0	0	0	0	0	0	0	0	0	0	1.000	-1.000	0.726	0.694	4.072	0.268	0.043	0.000	0.000	0.000	0.000	0.000	0.000	0.000	0.000	0.000	0.000	0.000	0.000	0.000	0.000	156	882	-10	0	0.000	Error	Error	-5	-5	0	0	-3	3	0	0	-75	0
1	18	20	"EMPTY"	"EMPTY"	4920	33190	150	93	98	23	96	99	23	18	5	0	120	128	43	125	131	31	12	3	0	0	0	0	0	0	0	0	0	0	0	0	0	0	0	0	0	0	0	0.600	0.667	0.826	0.850	3.216	0.236	0.045	0.000	0.000	0.000	0.000	0.000	0.000	0.000	0.000	0.000	0.000	0.000	0.000	0.000	0.000	156	901	-8	5	-0.737	Error	Error	-3	-5	0	0	2	3	0	0	-75	0
1	19	20	"EMPTY"	"EMPTY"	5120	33190	150	87	89	20	87	89	20	14	2	0	126	131	29	120	124	30	17	7	0	0	0	0	0	0	0	0	0	0	0	0	0	0	0	0	0	0	0	0.000	0.182	0.833	0.719	3.628	0.251	0.038	0.000	0.000	0.000	0.000	0.000	0.000	0.000	0.000	0.000	0.000	0.000	0.000	0.000	0.000	156	905	6	13	Error	Error	Error	0	6	0	0	2	11	0	0	-75	0
1	20	20	"EMPTY"	"EMPTY"	5320	33200	150	84	85	20	88	89	19	10	1	0	123	125	31	126	130	31	7	4	0	0	0	0	0	0	0	0	0	0	0	0	0	0	0	0	0	0	0	1.333	3.000	0.756	0.906	4.167	0.231	0.043	0.000	0.000	0.000	0.000	0.000	0.000	0.000	0.000	0.000	0.000	0.000	0.000	0.000	0.000	156	914	-7	-4	0.415	Error	Error	-4	-3	0	0	-3	-1	0	0	-75	0
1	21	20	"EMPTY"	"EMPTY"	5520	33200	150	88	87	16	91	94	22	6	0	0	121	125	26	136	143	36	5	1	0	0	0	0	0	0	0	0	0	0	0	0	0	0	0	0	0	0	0	0.200	0.364	0.500	0.535	3.853	0.227	0.064	0.000	0.000	0.000	0.000	0.000	0.000	0.000	0.000	0.000	0.000	0.000	0.000	0.000	0.000	156	1076	-18	-15	-2.322	Error	Error	-3	-15	0	0	-4	-11	0	0	-75	0
2	1	1	"VPS8"	"YAL002W"	5950	29320	90	2167	2073	356	145	149	40	100	100	0	2015	1988	389	157	162	63	100	100	0	0	0	0	0	0	0	0	0	0	0	0	0	0	0	0	0	0	0	1.088	1.053	1.060	1.062	1.154	1.010	0.940	0.000	0.000	0.000	0.000	0.000	0.000	0.000	0.000	0.000	0.000	0.000	0.000	0.000	0.000	52	392	3880	3759	0.122	Error	Error	2022	1858	0	0	1928	1831	0	0	0	0
2	2	1	"FUN30"	"YAL019W"	6140	29330	90	4166	4238	1108	135	147	110	100	100	0	3199	3069	881	146	166	139	100	100	0	0	0	0	0	0	0	0	0	0	0	0	0	0	0	0	0	0	0	1.320	1.404	1.370	1.431	1.370	1.410	0.901	0.000	0.000	0.000	0.000	0.000	0.000	0.000	0.000	0.000	0.000	0.000	0.000	0.000	0.000	52	412	7084	7026	0.401	Error	Error	4031	3053	0	0	4103	2923	0	0	0	0
2	3	1	"MTW1"	"YAL034W-A"	6340	29330	90	444	464	105	147	159	67	100	98	0	431	441	102	150	160	64	98	96	0	0	0	0	0	0	0	0	0	0	0	0	0	0	0	0	0	0	0	1.057	1.089	1.037	1.109	1.442	1.127	0.844	0.000	0.000	0.000	0.000	0.000	0.000	0.000	0.000	0.000	0.000	0.000	0.000	0.000	0.000	52	412	578	608	0.080	Error	Error	297	281	0	0	317	291	0	0	0	0
2	4	1	""	"YAL048C"	6550	29330	90	3344	3470	809	141	169	229	100	100	0	1250	1275	246	149	167	126	100	100	0	0	0	0	0	0	0	0	0	0	0	0	0	0	0	0	0	0	0	2.909	2.956	2.870	2.944	1.286	3.163	0.908	0.000	0.000	0.000	0.000	0.000	0.000	0.000	0.000	0.000	0.000	0.000	0.000	0.000	0.000	52	412	4304	4455	1.541	Error	Error	3203	1101	0	0	3329	1126	0	0	0	0
2	5	1	""	"YAL065C-A"	6750	29330	90	452	445	85	111	117	32	100	100	0	680	684	125	137	148	55	100	100	0	0	0	0	0	0	0	0	0	0	0	0	0	0	0	0	0	0	0	0.628	0.611	0.602	0.606	1.301	0.556	0.848	0.000	0.000	0.000	0.000	0.000	0.000	0.000	0.000	0.000	0.000	0.000	0.000	0.000	0.000	52	412	884	881	-0.671	Error	Error	341	543	0	0	334	547	0	0	0	0
2	6	1	"PAU7"	"YAR020C"	6970	29330	90	833	830	130	119	123	38	100	100	0	653	637	93	141	148	48	100	100	0	0	0	0	0	0	0	0	0	0	0	0	0	0	0	0	0	0	0	1.395	1.433	1.406	1.437	1.272	1.437	0.894	0.000	0.000	0.000	0.000	0.000	0.000	0.000	0.000	0.000	0.000	0.000	0.000	0.000	0.000	52	412	1226	1207	0.480	Error	Error	714	512	0	0	711	496	0	0	0	0
2	7	1	""	"YAL004W"	7170	29330	90	13847	13029	2462	125	256	1078	100	100	0	15981	15459	3065	146	346	1448	100	100	0	0	0	0	0	0	0	0	0	0	0	0	0	0	0	0	0	0	0	0.867	0.843	0.837	0.844	1.266	0.849	0.927	0.000	0.000	0.000	0.000	0.000	0.000	0.000	0.000	0.000	0.000	0.000	0.000	0.000	0.000	52	412	29557	28217	-0.207	Error	Error	13722	15835	0	0	12904	15313	0	0	0	0
2	8	1	"CCR4"	"YAL021C"	7380	29330	90	3374	3070	832	106	116	82	100	100	0	4566	4143	1396	131	140	71	100	100	0	0	0	0	0	0	0	0	0	0	0	0	0	0	0	0	0	0	0	0.737	0.739	0.749	0.766	1.300	0.711	0.944	0.000	0.000	0.000	0.000	0.000	0.000	0.000	0.000	0.000	0.000	0.000	0.000	0.000	0.000	52	394	7703	6976	-0.441	Error	Error	3268	4435	0	0	2964	4012	0	0	0	0
2	9	1	"FUN12"	"YAL035W"	7570	29340	100	4809	4500	1223	100	103	23	100	100	0	8325	7429	2591	131	135	34	100	100	0	0	0	0	0	0	0	0	0	0	0	0	0	0	0	0	0	0	0	0.575	0.603	0.600	0.631	1.323	0.570	0.943	0.000	0.000	0.000	0.000	0.000	0.000	0.000	0.000	0.000	0.000	0.000	0.000	0.000	0.000	80	527	12903	11698	-0.799	Error	Error	4709	8194	0	0	4400	7298	0	0	0	0
2	10	1	"YAF1"	"YAL051W"	7780	29340	100	983	960	288	96	97	23	100	100	0	953	929	285	126	129	26	98	98	0	0	0	0	0	0	0	0	0	0	0	0	0	0	0	0	0	0	0	1.073	1.076	1.042	1.076	1.337	1.064	0.922	0.000	0.000	0.000	0.000	0.000	0.000	0.000	0.000	0.000	0.000	0.000	0.000	0.000	0.000	80	518	1714	1667	0.101	Error	Error	887	827	0	0	864	803	0	0	0	0
2	11	1	"SEO1"	"YAL067C"	7970	29340	100	453	445	105	89	90	19	100	100	0	714	678	200	122	125	25	100	100	0	0	0	0	0	0	0	0	0	0	0	0	0	0	0	0	0	0	0	0.615	0.640	0.633	0.670	1.479	0.594	0.875	0.000	0.000	0.000	0.000	0.000	0.000	0.000	0.000	0.000	0.000	0.000	0.000	0.000	0.000	80	503	956	912	-0.702	Error	Error	364	592	0	0	356	556	0	0	0	0
2	12	1	""	"YAR027W"	8170	29340	100	3029	2768	1080	87	89	21	100	100	0	870	1135	1094	119	124	30	100	97	0	0	0	0	0	0	0	0	0	0	0	0	0	0	0	0	0	0	0	3.917	2.639	3.890	3.526	1.920	2.188	0.539	0.000	0.000	0.000	0.000	0.000	0.000	0.000	0.000	0.000	0.000	0.000	0.000	0.000	0.000	80	512	3693	3697	1.970	Error	Error	2942	751	0	0	2681	1016	0	0	0	0
2	13	1	"ERP2"	"YAL007C"	8380	29340	100	1840	1890	470	91	100	37	100	100	0	2824	3024	791	133	148	66	100	100	0	0	0	0	0	0	0	0	0	0	0	0	0	0	0	0	0	0	0	0.650	0.622	0.610	0.626	1.256	0.588	0.918	0.000	0.000	0.000	0.000	0.000	0.000	0.000	0.000	0.000	0.000	0.000	0.000	0.000	0.000	80	514	4440	4690	-0.622	Error	Error	1749	2691	0	0	1799	2891	0	0	0	0
2	14	1	"PMT2"	"YAL023C"	8580	29350	100	870	898	258	84	91	38	100	100	0	3970	4021	1124	123	138	70	100	100	0	0	0	0	0	0	0	0	0	0	0	0	0	0	0	0	0	0	0	0.204	0.209	0.206	0.206	1.289	0.204	0.902	0.000	0.000	0.000	0.000	0.000	0.000	0.000	0.000	0.000	0.000	0.000	0.000	0.000	0.000	80	503	4633	4712	-2.291	Error	Error	786	3847	0	0	814	3898	0	0	0	0
2	15	1	""	"YAL037W"	8770	29350	100	247	246	49	75	74	20	100	100	0	274	272	67	107	105	32	97	95	0	0	0	0	0	0	0	0	0	0	0	0	0	0	0	0	0	0	0	1.030	1.036	1.038	1.080	1.491	0.973	0.709	0.000	0.000	0.000	0.000	0.000	0.000	0.000	0.000	0.000	0.000	0.000	0.000	0.000	0.000	80	510	339	336	0.043	Error	Error	172	167	0	0	171	165	0	0	0	0
2	16	1	"ACS1"	"YAL054C"	8980	29350	100	519	431	284	75	75	21	76	75	0	1274	1095	772	112	111	31	73	72	0	0	0	0	0	0	0	0	0	0	0	0	0	0	0	0	0	0	0	0.382	0.362	0.350	0.329	1.854	0.355	0.911	0.000	0.000	0.000	0.000	0.000	0.000	0.000	0.000	0.000	0.000	0.000	0.000	0.000	0.000	80	526	1606	1339	-1.388	Error	Error	444	1162	0	0	356	983	0	0	0	0
2	17	1	""	"YAL069W"	9180	29350	100	301	300	137	65	65	21	96	92	0	670	659	327	97	89	40	95	92	0	0	0	0	0	0	0	0	0	0	0	0	0	0	0	0	0	0	0	0.412	0.418	0.398	0.414	1.413	0.400	0.875	0.000	0.000	0.000	0.000	0.000	0.000	0.000	0.000	0.000	0.000	0.000	0.000	0.000	0.000	80	527	809	797	-1.280	Error	Error	236	573	0	0	235	562	0	0	0	0
2	18	1	""	"YAR029W"	9390	29350	100	150	146	35	69	69	18	93	86	0	233	235	62	105	100	32	92	88	0	0	0	0	0	0	0	0	0	0	0	0	0	0	0	0	0	0	0	0.633	0.592	0.594	0.569	2.101	0.514	0.616	0.000	0.000	0.000	0.000	0.000	0.000	0.000	0.000	0.000	0.000	0.000	0.000	0.000	0.000	80	524	209	207	-0.660	Error	Error	81	128	0	0	77	130	0	0	0	0
2	19	1	"SPO7"	"YAL009W"	9580	29350	100	482	493	105	76	77	19	100	100	0	527	535	122	112	115	23	100	100	0	0	0	0	0	0	0	0	0	0	0	0	0	0	0	0	0	0	0	0.978	0.986	0.981	1.008	1.327	0.954	0.873	0.000	0.000	0.000	0.000	0.000	0.000	0.000	0.000	0.000	0.000	0.000	0.000	0.000	0.000	80	510	821	840	-0.032	Error	Error	406	415	0	0	417	423	0	0	0	0
2	20	1	"MAK16"	"YAL025C"	9780	29350	110	455	475	112	72	75	19	100	100	0	1025	1061	252	111	117	30	100	100	0	0	0	0	0	0	0	0	0	0	0	0	0	0	0	0	0	0	0	0.419	0.424	0.410	0.423	1.227	0.387	0.886	0.000	0.000	0.000	0.000	0.000	0.000	0.000	0.000	0.000	0.000	0.000	0.000	0.000	0.000	80	580	1297	1353	-1.255	Error	Error	383	914	0	0	403	950	0	0	0	0
2	21	1	"CYC3"	"YAL039C"	9970	29350	110	1101	1094	223	72	74	17	100	100	0	1315	1261	285	106	112	28	100	100	0	0	0	0	0	0	0	0	0	0	0	0	0	0	0	0	0	0	0	0.851	0.885	0.855	0.905	1.403	0.882	0.887	0.000	0.000	0.000	0.000	0.000	0.000	0.000	0.000	0.000	0.000	0.000	0.000	0.000	0.000	80	603	2238	2177	-0.233	Error	Error	1029	1209	0	0	1022	1155	0	0	0	0
2	1	2	""	"YAL056W"	5960	29530	90	2612	2670	901	160	163	37	100	100	0	1273	1318	489	171	178	43	98	98	0	0	0	0	0	0	0	0	0	0	0	0	0	0	0	0	0	0	0	2.225	2.188	2.292	2.387	1.720	2.121	0.926	0.000	0.000	0.000	0.000	0.000	0.000	0.000	0.000	0.000	0.000	0.000	0.000	0.000	0.000	52	420	3554	3657	1.154	Error	Error	2452	1102	0	0	2510	1147	0	0	0	0
2	2	2	""	"YAR002W"	6160	29540	100	1366	1436	375	161	166	41	100	100	0	2141	2197	611	169	175	42	100	100	0	0	0	0	0	0	0	0	0	0	0	0	0	0	0	0	0	0	0	0.611	0.629	0.612	0.634	1.296	0.601	0.892	0.000	0.000	0.000	0.000	0.000	0.000	0.000	0.000	0.000	0.000	0.000	0.000	0.000	0.000	80	527	3177	3303	-0.711	Error	Error	1205	1972	0	0	1275	2028	0	0	0	0
2	3	2	""	"YAR031W"	6360	29540	100	2459	2478	578	161	166	51	100	100	0	941	912	245	157	164	41	98	97	0	0	0	0	0	0	0	0	0	0	0	0	0	0	0	0	0	0	0	2.931	3.069	3.084	3.279	1.592	3.077	0.882	0.000	0.000	0.000	0.000	0.000	0.000	0.000	0.000	0.000	0.000	0.000	0.000	0.000	0.000	80	534	3082	3072	1.551	Error	Error	2298	784	0	0	2317	755	0	0	0	0
2	4	2	"CNS1"	"YBR155W"	6570	29540	100	898	878	261	133	139	46	100	100	0	1591	1548	469	145	150	39	100	100	0	0	0	0	0	0	0	0	0	0	0	0	0	0	0	0	0	0	0	0.529	0.531	0.536	0.535	1.404	0.516	0.907	0.000	0.000	0.000	0.000	0.000	0.000	0.000	0.000	0.000	0.000	0.000	0.000	0.000	0.000	80	540	2211	2148	-0.919	Error	Error	765	1446	0	0	745	1403	0	0	0	0
2	5	2	"NPL4"	"YBR170C"	6770	29540	100	1485	1445	360	115	118	26	100	100	0	1364	1262	362	135	139	30	100	100	0	0	0	0	0	0	0	0	0	0	0	0	0	0	0	0	0	0	0	1.115	1.180	1.162	1.217	1.335	1.157	0.921	0.000	0.000	0.000	0.000	0.000	0.000	0.000	0.000	0.000	0.000	0.000	0.000	0.000	0.000	80	534	2599	2457	0.157	Error	Error	1370	1229	0	0	1330	1127	0	0	0	0
2	6	2	"PCH2"	"YBR186W"	6970	29540	90	650	635	104	118	121	26	100	100	0	1110	1143	293	139	147	51	100	100	0	0	0	0	0	0	0	0	0	0	0	0	0	0	0	0	0	0	0	0.548	0.515	0.502	0.527	1.279	0.467	0.892	0.000	0.000	0.000	0.000	0.000	0.000	0.000	0.000	0.000	0.000	0.000	0.000	0.000	0.000	52	420	1503	1521	-0.868	Error	Error	532	971	0	0	517	1004	0	0	0	0
2	7	2	"CDC47"	"YBR202W"	7180	29540	100	730	818	329	119	121	28	100	100	0	992	1196	642	137	144	48	100	100	0	0	0	0	0	0	0	0	0	0	0	0	0	0	0	0	0	0	0	0.715	0.660	0.705	0.702	1.385	0.603	0.894	0.000	0.000	0.000	0.000	0.000	0.000	0.000	0.000	0.000	0.000	0.000	0.000	0.000	0.000	80	541	1466	1758	-0.485	Error	Error	611	855	0	0	699	1059	0	0	0	0
2	8	2	"PYC2"	"YBR218C"	7380	29540	100	924	879	254	119	120	24	100	100	0	1496	1414	483	142	147	30	98	98	0	0	0	0	0	0	0	0	0	0	0	0	0	0	0	0	0	0	0	0.595	0.597	0.611	0.632	1.486	0.572	0.906	0.000	0.000	0.000	0.000	0.000	0.000	0.000	0.000	0.000	0.000	0.000	0.000	0.000	0.000	80	518	2159	2032	-0.750	Error	Error	805	1354	0	0	760	1272	0	0	0	0
2	9	2	"ARC40"	"YBR234C"	7560	29540	90	1447	1488	502	117	127	78	100	100	0	1305	1331	512	142	160	100	100	98	0	0	0	0	0	0	0	0	0	0	0	0	0	0	0	0	0	0	0	1.144	1.153	1.151	1.201	1.407	1.056	0.930	0.000	0.000	0.000	0.000	0.000	0.000	0.000	0.000	0.000	0.000	0.000	0.000	0.000	0.000	52	406	2493	2560	0.194	Error	Error	1330	1163	0	0	1371	1189	0	0	0	0
2	10	2	"ICS2"	"YBR157C"	7770	29550	100	428	425	113	108	115	69	100	92	0	303	301	66	135	147	85	91	47	0	0	0	0	0	0	0	0	0	0	0	0	0	0	0	0	0	0	0	1.905	1.910	1.958	1.912	1.436	2.077	0.782	0.000	0.000	0.000	0.000	0.000	0.000	0.000	0.000	0.000	0.000	0.000	0.000	0.000	0.000	80	526	488	483	0.930	Error	Error	320	168	0	0	317	166	0	0	0	0
2	11	2	"SMY2"	"YBR172C"	7970	29550	100	1133	1063	283	93	95	23	100	100	0	2008	1927	493	125	129	25	100	100	0	0	0	0	0	0	0	0	0	0	0	0	0	0	0	0	0	0	0	0.552	0.538	0.533	0.530	1.295	0.534	0.935	0.000	0.000	0.000	0.000	0.000	0.000	0.000	0.000	0.000	0.000	0.000	0.000	0.000	0.000	80	512	2923	2772	-0.856	Error	Error	1040	1883	0	0	970	1802	0	0	0	0
2	12	2	"NTC20"	"YBR188C"	8170	29550	100	667	631	167	82	83	17	100	100	0	586	564	161	115	119	28	98	97	0	0	0	0	0	0	0	0	0	0	0	0	0	0	0	0	0	0	0	1.242	1.223	1.213	1.281	1.462	1.184	0.894	0.000	0.000	0.000	0.000	0.000	0.000	0.000	0.000	0.000	0.000	0.000	0.000	0.000	0.000	80	504	1056	998	0.313	Error	Error	585	471	0	0	549	449	0	0	0	0
2	13	2	""	"YBR204C"	8360	29550	100	1139	1139	328	87	88	18	100	100	0	633	627	176	122	126	35	98	97	0	0	0	0	0	0	0	0	0	0	0	0	0	0	0	0	0	0	0	2.059	2.083	2.068	2.181	1.442	2.103	0.900	0.000	0.000	0.000	0.000	0.000	0.000	0.000	0.000	0.000	0.000	0.000	0.000	0.000	0.000	80	520	1563	1557	1.042	Error	Error	1052	511	0	0	1052	505	0	0	0	0
2	14	2	""	"YBR220C"	8580	29550	100	718	714	184	85	86	21	100	100	0	1275	1264	394	124	126	36	100	98	0	0	0	0	0	0	0	0	0	0	0	0	0	0	0	0	0	0	0	0.550	0.552	0.543	0.577	1.483	0.536	0.894	0.000	0.000	0.000	0.000	0.000	0.000	0.000	0.000	0.000	0.000	0.000	0.000	0.000	0.000	80	518	1784	1769	-0.863	Error	Error	633	1151	0	0	629	1140	0	0	0	0
2	15	2	"ABD1"	"YBR236C"	8770	29550	100	1511	1431	420	83	85	21	100	100	0	1704	1603	585	121	123	24	100	100	0	0	0	0	0	0	0	0	0	0	0	0	0	0	0	0	0	0	0	0.902	0.910	0.903	0.981	1.579	0.856	0.914	0.000	0.000	0.000	0.000	0.000	0.000	0.000	0.000	0.000	0.000	0.000	0.000	0.000	0.000	80	505	3011	2830	-0.149	Error	Error	1428	1583	0	0	1348	1482	0	0	0	0
2	16	2	""	"YBR159W"	8970	29560	100	1955	1967	464	81	88	34	100	100	0	2772	2855	736	118	128	55	100	100	0	0	0	0	0	0	0	0	0	0	0	0	0	0	0	0	0	0	0	0.706	0.689	0.667	0.699	1.236	0.675	0.912	0.000	0.000	0.000	0.000	0.000	0.000	0.000	0.000	0.000	0.000	0.000	0.000	0.000	0.000	80	506	4528	4623	-0.502	Error	Error	1874	2654	0	0	1886	2737	0	0	0	0
2	17	2	""	"YBR174C"	9160	29560	100	218	212	50	74	77	35	97	90	0	298	293	79	112	115	62	91	83	0	0	0	0	0	0	0	0	0	0	0	0	0	0	0	0	0	0	0	0.774	0.762	0.769	0.759	1.752	0.673	0.741	0.000	0.000	0.000	0.000	0.000	0.000	0.000	0.000	0.000	0.000	0.000	0.000	0.000	0.000	80	513	330	319	-0.369	Error	Error	144	186	0	0	138	181	0	0	0	0
2	18	2	""	"YBR190W"	9360	29570	90	328	316	74	73	73	22	100	100	0	2344	2203	747	114	124	176	98	96	0	0	0	0	0	0	0	0	0	0	0	0	0	0	0	0	0	0	0	0.114	0.116	0.118	0.125	1.656	0.108	0.860	0.000	0.000	0.000	0.000	0.000	0.000	0.000	0.000	0.000	0.000	0.000	0.000	0.000	0.000	52	414	2485	2332	-3.128	Error	Error	255	2230	0	0	243	2089	0	0	0	0
2	19	2	""	"YBR206W"	9580	29560	100	793	772	310	72	72	20	100	100	0	2981	2806	1114	107	107	37	98	98	0	0	0	0	0	0	0	0	0	0	0	0	0	0	0	0	0	0	0	0.251	0.259	0.258	0.257	1.325	0.256	0.896	0.000	0.000	0.000	0.000	0.000	0.000	0.000	0.000	0.000	0.000	0.000	0.000	0.000	0.000	80	527	3595	3399	-1.995	Error	Error	721	2874	0	0	700	2699	0	0	0	0
2	20	2	"FAT2"	"YBR222C"	9780	29560	100	1171	1089	341	69	71	17	100	100	0	692	663	203	102	105	21	100	98	0	0	0	0	0	0	0	0	0	0	0	0	0	0	0	0	0	0	0	1.868	1.818	1.901	1.887	1.493	1.854	0.911	0.000	0.000	0.000	0.000	0.000	0.000	0.000	0.000	0.000	0.000	0.000	0.000	0.000	0.000	80	504	1692	1581	0.901	Error	Error	1102	590	0	0	1020	561	0	0	0	0
2	21	2	""	"YBR238C"	9980	29560	100	198	196	44	69	70	15	100	98	0	797	782	218	104	105	18	100	100	0	0	0	0	0	0	0	0	0	0	0	0	0	0	0	0	0	0	0	0.186	0.187	0.187	0.185	1.506	0.175	0.740	0.000	0.000	0.000	0.000	0.000	0.000	0.000	0.000	0.000	0.000	0.000	0.000	0.000	0.000	80	526	822	805	-2.425	Error	Error	129	693	0	0	127	678	0	0	0	0
2	1	3	""	"YBR161W"	5970	29740	100	1015	1082	308	150	155	33	100	100	0	1337	1380	365	171	177	42	100	100	0	0	0	0	0	0	0	0	0	0	0	0	0	0	0	0	0	0	0	0.742	0.771	0.763	0.772	1.277	0.753	0.896	0.000	0.000	0.000	0.000	0.000	0.000	0.000	0.000	0.000	0.000	0.000	0.000	0.000	0.000	80	541	2031	2141	-0.431	Error	Error	865	1166	0	0	932	1209	0	0	0	0
2	2	3	"ECM31"	"YBR176W"	6170	29740	100	1374	1366	318	154	158	39	100	100	0	981	973	234	168	173	38	100	100	0	0	0	0	0	0	0	0	0	0	0	0	0	0	0	0	0	0	0	1.501	1.506	1.524	1.528	1.222	1.502	0.913	0.000	0.000	0.000	0.000	0.000	0.000	0.000	0.000	0.000	0.000	0.000	0.000	0.000	0.000	80	520	2033	2017	0.586	Error	Error	1220	813	0	0	1212	805	0	0	0	0
2	3	3	"RIM2"	"YBR192W"	6370	29750	100	1137	1150	283	138	140	36	100	100	0	1719	1788	455	154	158	38	100	100	0	0	0	0	0	0	0	0	0	0	0	0	0	0	0	0	0	0	0	0.638	0.619	0.632	0.618	1.189	0.605	0.894	0.000	0.000	0.000	0.000	0.000	0.000	0.000	0.000	0.000	0.000	0.000	0.000	0.000	0.000	80	522	2564	2646	-0.648	Error	Error	999	1565	0	0	1012	1634	0	0	0	0
2	4	3	"DUR1,2"	"YBR208C"	6570	29750	80	397	413	149	130	142	62	100	96	0	373	387	108	141	150	46	98	98	0	0	0	0	0	0	0	0	0	0	0	0	0	0	0	0	0	0	0	1.151	1.150	1.109	1.105	1.552	1.226	0.682	0.000	0.000	0.000	0.000	0.000	0.000	0.000	0.000	0.000	0.000	0.000	0.000	0.000	0.000	52	340	499	529	0.203	Error	Error	267	232	0	0	283	246	0	0	0	0
2	5	3	""	"YBR224W"	6770	29750	100	254	248	48	125	132	34	96	83	0	339	333	57	136	143	36	98	97	0	0	0	0	0	0	0	0	0	0	0	0	0	0	0	0	0	0	0	0.635	0.624	0.641	0.609	1.761	0.619	0.650	0.000	0.000	0.000	0.000	0.000	0.000	0.000	0.000	0.000	0.000	0.000	0.000	0.000	0.000	80	520	332	320	-0.654	Error	Error	129	203	0	0	123	197	0	0	0	0
2	6	3	"THI2"	"YBR240C"	6970	29750	100	918	940	249	132	135	28	100	100	0	1107	1124	323	143	148	32	100	100	0	0	0	0	0	0	0	0	0	0	0	0	0	0	0	0	0	0	0	0.815	0.824	0.812	0.830	1.267	0.804	0.921	0.000	0.000	0.000	0.000	0.000	0.000	0.000	0.000	0.000	0.000	0.000	0.000	0.000	0.000	80	510	1750	1789	-0.295	Error	Error	786	964	0	0	808	981	0	0	0	0
2	7	3	"GPM2"	"YDL021W"	7160	29750	100	3518	3441	1008	134	135	32	100	100	0	630	632	179	144	148	32	98	97	0	0	0	0	0	0	0	0	0	0	0	0	0	0	0	0	0	0	0	6.963	6.777	6.812	6.933	1.376	7.010	0.881	0.000	0.000	0.000	0.000	0.000	0.000	0.000	0.000	0.000	0.000	0.000	0.000	0.000	0.000	80	520	3870	3795	2.800	Error	Error	3384	486	0	0	3307	488	0	0	0	0
2	8	3	""	"YDL037C"	7380	29750	100	186	189	38	140	142	30	63	36	0	618	646	240	156	162	35	97	96	0	0	0	0	0	0	0	0	0	0	0	0	0	0	0	0	0	0	0	0.100	0.100	0.109	0.104	2.221	0.071	0.211	0.000	0.000	0.000	0.000	0.000	0.000	0.000	0.000	0.000	0.000	0.000	0.000	0.000	0.000	80	519	508	539	-3.328	Error	Error	46	462	0	0	49	490	0	0	0	0
2	9	3	""	"YDL053C"	7570	29750	100	2135	1991	545	135	139	33	100	100	0	3024	2812	919	158	165	41	100	100	0	0	0	0	0	0	0	0	0	0	0	0	0	0	0	0	0	0	0	0.698	0.699	0.688	0.730	1.330	0.652	0.922	0.000	0.000	0.000	0.000	0.000	0.000	0.000	0.000	0.000	0.000	0.000	0.000	0.000	0.000	80	518	4866	4510	-0.519	Error	Error	2000	2866	0	0	1856	2654	0	0	0	0
2	10	3	"CBS1"	"YDL069C"	7770	29750	100	790	774	189	113	118	30	100	100	0	635	621	175	141	148	38	98	97	0	0	0	0	0	0	0	0	0	0	0	0	0	0	0	0	0	0	0	1.370	1.377	1.412	1.456	1.463	1.338	0.887	0.000	0.000	0.000	0.000	0.000	0.000	0.000	0.000	0.000	0.000	0.000	0.000	0.000	0.000	80	512	1171	1141	0.455	Error	Error	677	494	0	0	661	480	0	0	0	0
2	11	3	""	"YDL085W"	7970	29750	100	1528	1514	418	90	92	22	100	100	0	1046	983	304	120	124	28	100	100	0	0	0	0	0	0	0	0	0	0	0	0	0	0	0	0	0	0	0	1.553	1.650	1.580	1.751	1.468	1.606	0.890	0.000	0.000	0.000	0.000	0.000	0.000	0.000	0.000	0.000	0.000	0.000	0.000	0.000	0.000	80	512	2364	2287	0.635	Error	Error	1438	926	0	0	1424	863	0	0	0	0
2	12	3	"DUN1"	"YDL101C"	8170	29750	100	1103	1134	419	80	82	17	100	100	0	983	980	390	110	113	25	98	98	0	0	0	0	0	0	0	0	0	0	0	0	0	0	0	0	0	0	0	1.172	1.211	1.173	1.247	1.366	1.179	0.920	0.000	0.000	0.000	0.000	0.000	0.000	0.000	0.000	0.000	0.000	0.000	0.000	0.000	0.000	80	512	1896	1924	0.229	Error	Error	1023	873	0	0	1054	870	0	0	0	0
2	13	3	""	"YDL023C"	8370	29750	100	842	838	199	83	87	23	100	100	0	577	568	170	114	118	33	100	96	0	0	0	0	0	0	0	0	0	0	0	0	0	0	0	0	0	0	0	1.639	1.663	1.694	1.788	1.463	1.586	0.903	0.000	0.000	0.000	0.000	0.000	0.000	0.000	0.000	0.000	0.000	0.000	0.000	0.000	0.000	80	514	1222	1209	0.713	Error	Error	759	463	0	0	755	454	0	0	0	0
2	14	3	""	"YDL039C"	8570	29760	100	485	491	142	81	84	24	100	100	0	1547	1597	526	117	120	28	100	100	0	0	0	0	0	0	0	0	0	0	0	0	0	0	0	0	0	0	0	0.283	0.277	0.276	0.275	1.367	0.254	0.875	0.000	0.000	0.000	0.000	0.000	0.000	0.000	0.000	0.000	0.000	0.000	0.000	0.000	0.000	80	514	1834	1890	-1.824	Error	Error	404	1430	0	0	410	1480	0	0	0	0
2	15	3	"PSA1"	"YDL055C"	8770	29760	100	2335	2326	604	78	79	17	100	100	0	9631	9871	2596	113	117	31	100	100	0	0	0	0	0	0	0	0	0	0	0	0	0	0	0	0	0	0	0	0.237	0.230	0.237	0.229	1.240	0.224	0.928	0.000	0.000	0.000	0.000	0.000	0.000	0.000	0.000	0.000	0.000	0.000	0.000	0.000	0.000	80	505	11775	12006	-2.076	Error	Error	2257	9518	0	0	2248	9758	0	0	0	0
2	16	3	""	"YDL071C"	8960	29760	100	261	258	51	83	84	20	100	100	0	323	318	77	114	115	26	93	92	0	0	0	0	0	0	0	0	0	0	0	0	0	0	0	0	0	0	0	0.852	0.858	0.877	0.913	1.614	0.781	0.804	0.000	0.000	0.000	0.000	0.000	0.000	0.000	0.000	0.000	0.000	0.000	0.000	0.000	0.000	80	498	387	379	-0.232	Error	Error	178	209	0	0	175	204	0	0	0	0
2	17	3	"LUC7"	"YDL087C"	9160	29760	100	1056	986	230	84	86	20	100	100	0	736	709	194	118	120	21	100	100	0	0	0	0	0	0	0	0	0	0	0	0	0	0	0	0	0	0	0	1.573	1.526	1.495	1.600	1.353	1.493	0.889	0.000	0.000	0.000	0.000	0.000	0.000	0.000	0.000	0.000	0.000	0.000	0.000	0.000	0.000	80	514	1590	1493	0.653	Error	Error	972	618	0	0	902	591	0	0	0	0
2	18	3	"QRI1"	"YDL103C"	9370	29760	100	500	558	272	77	78	18	100	100	0	531	564	264	115	117	25	98	97	0	0	0	0	0	0	0	0	0	0	0	0	0	0	0	0	0	0	0	1.017	1.071	1.076	1.135	1.579	1.055	0.835	0.000	0.000	0.000	0.000	0.000	0.000	0.000	0.000	0.000	0.000	0.000	0.000	0.000	0.000	80	521	839	930	0.024	Error	Error	423	416	0	0	481	449	0	0	0	0
2	19	3	""	"YDL025C"	9570	29760	100	1347	1349	434	73	74	22	100	100	0	1587	1518	490	106	107	45	100	100	0	0	0	0	0	0	0	0	0	0	0	0	0	0	0	0	0	0	0	0.860	0.904	0.898	0.929	1.348	0.853	0.906	0.000	0.000	0.000	0.000	0.000	0.000	0.000	0.000	0.000	0.000	0.000	0.000	0.000	0.000	80	527	2755	2688	-0.217	Error	Error	1274	1481	0	0	1276	1412	0	0	0	0
2	20	3	""	"YDL041W"	9790	29750	100	143	140	62	68	72	23	70	57	0	224	204	93	100	103	37	70	63	0	0	0	0	0	0	0	0	0	0	0	0	0	0	0	0	0	0	0	0.605	0.692	0.584	0.558	2.070	0.615	0.733	0.000	0.000	0.000	0.000	0.000	0.000	0.000	0.000	0.000	0.000	0.000	0.000	0.000	0.000	80	516	199	176	-0.725	Error	Error	75	124	0	0	72	104	0	0	0	0
2	21	3	""	"YDL057W"	9980	29760	100	479	487	145	70	71	16	100	100	0	260	261	64	101	102	21	98	95	0	0	0	0	0	0	0	0	0	0	0	0	0	0	0	0	0	0	0	2.572	2.606	2.558	2.759	1.409	2.549	0.848	0.000	0.000	0.000	0.000	0.000	0.000	0.000	0.000	0.000	0.000	0.000	0.000	0.000	0.000	80	524	568	577	1.363	Error	Error	409	159	0	0	417	160	0	0	0	0
2	1	4	""	"YDL073W"	5950	29940	90	280	291	72	144	147	29	96	90	0	466	453	158	170	176	43	90	88	0	0	0	0	0	0	0	0	0	0	0	0	0	0	0	0	0	0	0	0.459	0.519	0.503	0.549	1.965	0.457	0.730	0.000	0.000	0.000	0.000	0.000	0.000	0.000	0.000	0.000	0.000	0.000	0.000	0.000	0.000	52	412	432	430	-1.122	Error	Error	136	296	0	0	147	283	0	0	0	0
2	2	4	""	"YDL089W"	6170	29950	90	406	464	199	142	146	34	100	98	0	349	362	134	163	169	39	96	84	0	0	0	0	0	0	0	0	0	0	0	0	0	0	0	0	0	0	0	1.419	1.618	1.552	1.565	1.489	1.529	0.760	0.000	0.000	0.000	0.000	0.000	0.000	0.000	0.000	0.000	0.000	0.000	0.000	0.000	0.000	52	414	450	521	0.505	Error	Error	264	186	0	0	322	199	0	0	0	0
2	3	4	"QRI2"	"YDL105W"	6360	29950	100	416	418	109	148	152	50	100	95	0	438	438	132	160	168	53	96	95	0	0	0	0	0	0	0	0	0	0	0	0	0	0	0	0	0	0	0	0.964	0.971	0.929	0.973	1.440	0.947	0.809	0.000	0.000	0.000	0.000	0.000	0.000	0.000	0.000	0.000	0.000	0.000	0.000	0.000	0.000	80	506	546	548	-0.053	Error	Error	268	278	0	0	270	278	0	0	0	0
2	4	4	""	"YDL027C"	6560	29950	100	3482	3650	1094	143	152	57	100	100	0	1422	1414	435	150	157	43	100	100	0	0	0	0	0	0	0	0	0	0	0	0	0	0	0	0	0	0	0	2.625	2.775	2.749	2.850	1.272	2.837	0.904	0.000	0.000	0.000	0.000	0.000	0.000	0.000	0.000	0.000	0.000	0.000	0.000	0.000	0.000	80	521	4611	4771	1.392	Error	Error	3339	1272	0	0	3507	1264	0	0	0	0
2	5	4	"PRP11"	"YDL043C"	6770	29950	100	1059	1119	316	132	137	33	100	100	0	971	949	249	146	152	37	100	100	0	0	0	0	0	0	0	0	0	0	0	0	0	0	0	0	0	0	0	1.124	1.229	1.229	1.245	1.278	1.243	0.903	0.000	0.000	0.000	0.000	0.000	0.000	0.000	0.000	0.000	0.000	0.000	0.000	0.000	0.000	80	520	1752	1790	0.168	Error	Error	927	825	0	0	987	803	0	0	0	0
2	6	4	"RAD59"	"YDL059C"	6970	29950	100	809	831	172	141	143	29	100	100	0	449	460	97	155	160	34	98	98	0	0	0	0	0	0	0	0	0	0	0	0	0	0	0	0	0	0	0	2.272	2.262	2.257	2.278	1.306	2.292	0.862	0.000	0.000	0.000	0.000	0.000	0.000	0.000	0.000	0.000	0.000	0.000	0.000	0.000	0.000	80	512	962	995	1.184	Error	Error	668	294	0	0	690	305	0	0	0	0
2	7	4	"RPL31A"	"YDL075W"	7170	29950	100	1498	1377	446	147	151	35	100	100	0	14204	12848	5441	159	164	37	100	100	0	0	0	0	0	0	0	0	0	0	0	0	0	0	0	0	0	0	0	0.096	0.097	0.099	0.103	1.348	0.089	0.924	0.000	0.000	0.000	0.000	0.000	0.000	0.000	0.000	0.000	0.000	0.000	0.000	0.000	0.000	80	513	15396	13919	-3.378	Error	Error	1351	14045	0	0	1230	12689	0	0	0	0
2	8	4	""	"YDL091C"	7370	29950	100	1486	1531	383	164	166	41	100	100	0	948	938	254	165	169	40	100	100	0	0	0	0	0	0	0	0	0	0	0	0	0	0	0	0	0	0	0	1.688	1.768	1.746	1.843	1.428	1.737	0.908	0.000	0.000	0.000	0.000	0.000	0.000	0.000	0.000	0.000	0.000	0.000	0.000	0.000	0.000	80	506	2105	2140	0.756	Error	Error	1322	783	0	0	1367	773	0	0	0	0
2	9	4	"MSS2"	"YDL107W"	7570	29960	100	1119	1115	270	149	154	39	100	100	0	641	630	157	161	166	41	97	97	0	0	0	0	0	0	0	0	0	0	0	0	0	0	0	0	0	0	0	2.021	2.060	2.033	2.111	1.419	2.068	0.884	0.000	0.000	0.000	0.000	0.000	0.000	0.000	0.000	0.000	0.000	0.000	0.000	0.000	0.000	80	521	1450	1435	1.015	Error	Error	970	480	0	0	966	469	0	0	0	0
2	10	4	"RPA14"	"YDR156W"	7770	29950	90	475	525	181	121	123	31	100	100	0	705	749	337	146	152	42	100	100	0	0	0	0	0	0	0	0	0	0	0	0	0	0	0	0	0	0	0	0.633	0.670	0.691	0.719	1.470	0.623	0.831	0.000	0.000	0.000	0.000	0.000	0.000	0.000	0.000	0.000	0.000	0.000	0.000	0.000	0.000	52	420	913	1007	-0.659	Error	Error	354	559	0	0	404	603	0	0	0	0
2	11	4	"SUP35"	"YDR172W"	7970	29950	90	214	219	52	88	90	19	98	96	0	265	272	75	117	122	32	92	90	0	0	0	0	0	0	0	0	0	0	0	0	0	0	0	0	0	0	0	0.851	0.845	0.799	0.865	1.578	0.768	0.725	0.000	0.000	0.000	0.000	0.000	0.000	0.000	0.000	0.000	0.000	0.000	0.000	0.000	0.000	52	420	274	286	-0.232	Error	Error	126	148	0	0	131	155	0	0	0	0
2	12	4	""	"YDR187C"	8170	29960	100	390	404	139	80	81	19	100	98	0	497	554	263	108	113	31	96	95	0	0	0	0	0	0	0	0	0	0	0	0	0	0	0	0	0	0	0	0.797	0.726	0.765	0.847	2.051	0.648	0.845	0.000	0.000	0.000	0.000	0.000	0.000	0.000	0.000	0.000	0.000	0.000	0.000	0.000	0.000	80	528	699	770	-0.328	Error	Error	310	389	0	0	324	446	0	0	0	0
2	13	4	""	"YDR203W"	8370	29960	100	361	361	86	80	81	17	100	100	0	279	272	63	108	112	23	97	95	0	0	0	0	0	0	0	0	0	0	0	0	0	0	0	0	0	0	0	1.643	1.713	1.670	1.731	1.406	1.761	0.787	0.000	0.000	0.000	0.000	0.000	0.000	0.000	0.000	0.000	0.000	0.000	0.000	0.000	0.000	80	521	452	445	0.717	Error	Error	281	171	0	0	281	164	0	0	0	0
2	14	4	""	"YDR219C"	8580	29960	100	430	410	121	83	84	19	100	100	0	478	477	149	115	116	23	98	97	0	0	0	0	0	0	0	0	0	0	0	0	0	0	0	0	0	0	0	0.956	0.903	0.943	0.957	1.704	0.882	0.891	0.000	0.000	0.000	0.000	0.000	0.000	0.000	0.000	0.000	0.000	0.000	0.000	0.000	0.000	80	513	710	689	-0.065	Error	Error	347	363	0	0	327	362	0	0	0	0
2	15	4	"PRP42"	"YDR235W"	8780	29960	100	452	454	133	87	89	23	100	100	0	484	482	141	114	116	25	98	97	0	0	0	0	0	0	0	0	0	0	0	0	0	0	0	0	0	0	0	0.986	0.997	0.988	0.997	1.449	0.995	0.860	0.000	0.000	0.000	0.000	0.000	0.000	0.000	0.000	0.000	0.000	0.000	0.000	0.000	0.000	80	498	735	735	-0.020	Error	Error	365	370	0	0	367	368	0	0	0	0
2	16	4	"HOM2"	"YDR158W"	8970	29960	100	22630	22883	8572	99	102	25	100	100	0	4111	3857	1268	126	128	25	100	100	0	0	0	0	0	0	0	0	0	0	0	0	0	0	0	0	0	0	0	5.654	6.107	5.896	6.134	1.304	6.286	0.914	0.000	0.000	0.000	0.000	0.000	0.000	0.000	0.000	0.000	0.000	0.000	0.000	0.000	0.000	80	505	26516	26515	2.499	Error	Error	22531	3985	0	0	22784	3731	0	0	0	0
2	17	4	"HMO1"	"YDR174W"	9180	29960	100	1448	1484	430	95	100	29	100	100	0	2461	2450	746	133	139	36	100	100	0	0	0	0	0	0	0	0	0	0	0	0	0	0	0	0	0	0	0	0.581	0.599	0.602	0.607	1.347	0.573	0.903	0.000	0.000	0.000	0.000	0.000	0.000	0.000	0.000	0.000	0.000	0.000	0.000	0.000	0.000	80	515	3681	3706	-0.783	Error	Error	1353	2328	0	0	1389	2317	0	0	0	0
2	18	4	"SLY1"	"YDR189W"	9370	29960	90	841	847	279	87	93	33	100	100	0	1563	1628	666	123	139	120	100	98	0	0	0	0	0	0	0	0	0	0	0	0	0	0	0	0	0	0	0	0.524	0.505	0.489	0.527	1.410	0.463	0.845	0.000	0.000	0.000	0.000	0.000	0.000	0.000	0.000	0.000	0.000	0.000	0.000	0.000	0.000	52	414	2194	2265	-0.933	Error	Error	754	1440	0	0	760	1505	0	0	0	0
2	19	4	""	"YDR205W"	9560	29960	90	1105	1165	394	86	92	43	100	100	0	2050	2060	777	119	143	161	100	100	0	0	0	0	0	0	0	0	0	0	0	0	0	0	0	0	0	0	0	0.528	0.556	0.555	0.572	1.312	0.510	0.912	0.000	0.000	0.000	0.000	0.000	0.000	0.000	0.000	0.000	0.000	0.000	0.000	0.000	0.000	52	420	2950	3020	-0.922	Error	Error	1019	1931	0	0	1079	1941	0	0	0	0
2	20	4	""	"YDR221W"	9780	29970	100	477	542	243	85	88	23	100	100	0	634	735	385	114	115	25	100	100	0	0	0	0	0	0	0	0	0	0	0	0	0	0	0	0	0	0	0	0.754	0.736	0.756	0.758	1.468	0.678	0.853	0.000	0.000	0.000	0.000	0.000	0.000	0.000	0.000	0.000	0.000	0.000	0.000	0.000	0.000	80	534	912	1078	-0.408	Error	Error	392	520	0	0	457	621	0	0	0	0
2	21	4	"MRPL7"	"YDR237W"	9970	29970	80	700	679	313	85	85	21	90	90	0	1185	1178	600	116	118	37	90	88	0	0	0	0	0	0	0	0	0	0	0	0	0	0	0	0	0	0	0	0.575	0.559	0.543	0.577	1.429	0.523	0.915	0.000	0.000	0.000	0.000	0.000	0.000	0.000	0.000	0.000	0.000	0.000	0.000	0.000	0.000	52	340	1684	1656	-0.798	Error	Error	615	1069	0	0	594	1062	0	0	0	0
2	1	5	"SSY1"	"YDR160W"	5960	30150	100	1550	1515	324	145	146	29	100	100	0	1276	1258	314	174	180	39	100	100	0	0	0	0	0	0	0	0	0	0	0	0	0	0	0	0	0	0	0	1.275	1.264	1.259	1.290	1.237	1.231	0.937	0.000	0.000	0.000	0.000	0.000	0.000	0.000	0.000	0.000	0.000	0.000	0.000	0.000	0.000	80	540	2507	2454	0.350	Error	Error	1405	1102	0	0	1370	1084	0	0	0	0
2	2	5	"NGG1"	"YDR176W"	6160	30150	100	854	882	252	136	141	32	100	100	0	1004	1009	358	166	173	41	100	98	0	0	0	0	0	0	0	0	0	0	0	0	0	0	0	0	0	0	0	0.857	0.885	0.875	0.944	1.424	0.824	0.924	0.000	0.000	0.000	0.000	0.000	0.000	0.000	0.000	0.000	0.000	0.000	0.000	0.000	0.000	80	521	1556	1589	-0.223	Error	Error	718	838	0	0	746	843	0	0	0	0
2	3	5	"HST4"	"YDR191W"	6370	30150	100	999	963	263	140	145	46	100	100	0	654	661	202	167	177	54	97	97	0	0	0	0	0	0	0	0	0	0	0	0	0	0	0	0	0	0	0	1.764	1.666	1.708	1.676	1.366	1.624	0.883	0.000	0.000	0.000	0.000	0.000	0.000	0.000	0.000	0.000	0.000	0.000	0.000	0.000	0.000	80	514	1346	1317	0.819	Error	Error	859	487	0	0	823	494	0	0	0	0
2	4	5	"UME6"	"YDR207C"	6570	30150	100	1065	1170	472	134	137	31	100	100	0	1380	1429	616	161	166	37	100	100	0	0	0	0	0	0	0	0	0	0	0	0	0	0	0	0	0	0	0	0.764	0.817	0.782	0.832	1.388	0.772	0.879	0.000	0.000	0.000	0.000	0.000	0.000	0.000	0.000	0.000	0.000	0.000	0.000	0.000	0.000	80	483	2150	2304	-0.389	Error	Error	931	1219	0	0	1036	1268	0	0	0	0
2	5	5	""	"YDR223W"	6760	30150	90	507	516	140	137	141	33	96	96	0	471	456	131	164	170	40	94	92	0	0	0	0	0	0	0	0	0	0	0	0	0	0	0	0	0	0	0	1.205	1.298	1.295	1.257	1.431	1.161	0.789	0.000	0.000	0.000	0.000	0.000	0.000	0.000	0.000	0.000	0.000	0.000	0.000	0.000	0.000	52	414	677	671	0.269	Error	Error	370	307	0	0	379	292	0	0	0	0
2	6	5	""	"YDR239C"	6960	30150	90	442	455	110	150	151	29	100	98	0	535	553	175	178	183	39	98	94	0	0	0	0	0	0	0	0	0	0	0	0	0	0	0	0	0	0	0	0.818	0.813	0.768	0.860	1.561	0.718	0.829	0.000	0.000	0.000	0.000	0.000	0.000	0.000	0.000	0.000	0.000	0.000	0.000	0.000	0.000	52	420	649	680	-0.290	Error	Error	292	357	0	0	305	375	0	0	0	0
2	7	5	"NBP2"	"YDR162C"	7170	30150	90	985	1003	222	157	171	55	100	100	0	799	814	172	167	172	41	100	100	0	0	0	0	0	0	0	0	0	0	0	0	0	0	0	0	0	0	0	1.310	1.308	1.316	1.312	1.217	1.304	0.899	0.000	0.000	0.000	0.000	0.000	0.000	0.000	0.000	0.000	0.000	0.000	0.000	0.000	0.000	52	420	1460	1493	0.390	Error	Error	828	632	0	0	846	647	0	0	0	0
2	8	5	"SDH4"	"YDR178W"	7370	30150	100	5650	5610	841	184	197	90	100	100	0	1791	1735	354	171	180	53	100	98	0	0	0	0	0	0	0	0	0	0	0	0	0	0	0	0	0	0	0	3.374	3.469	3.410	3.641	1.453	3.455	0.923	0.000	0.000	0.000	0.000	0.000	0.000	0.000	0.000	0.000	0.000	0.000	0.000	0.000	0.000	80	521	7086	6990	1.754	Error	Error	5466	1620	0	0	5426	1564	0	0	0	0
2	9	5	""	"YDR193W"	7570	30160	100	1137	1097	334	152	165	83	100	100	0	980	987	330	168	173	46	100	100	0	0	0	0	0	0	0	0	0	0	0	0	0	0	0	0	0	0	0	1.213	1.154	1.151	1.172	1.291	1.118	0.918	0.000	0.000	0.000	0.000	0.000	0.000	0.000	0.000	0.000	0.000	0.000	0.000	0.000	0.000	80	515	1797	1764	0.279	Error	Error	985	812	0	0	945	819	0	0	0	0
2	10	5	""	"YDR209C"	7760	30150	70	429	435	116	139	143	42	100	100	0	370	380	79	169	174	54	96	96	0	0	0	0	0	0	0	0	0	0	0	0	0	0	0	0	0	0	0	1.443	1.403	1.330	1.394	1.444	1.217	0.753	0.000	0.000	0.000	0.000	0.000	0.000	0.000	0.000	0.000	0.000	0.000	0.000	0.000	0.000	32	236	491	507	0.529	Error	Error	290	201	0	0	296	211	0	0	0	0
2	11	5	"HTA1"	"YDR225W"	7970	30160	100	14004	13202	2757	108	114	36	100	100	0	16763	15739	3834	136	143	42	100	100	0	0	0	0	0	0	0	0	0	0	0	0	0	0	0	0	0	0	0	0.836	0.839	0.832	0.848	1.163	0.826	0.948	0.000	0.000	0.000	0.000	0.000	0.000	0.000	0.000	0.000	0.000	0.000	0.000	0.000	0.000	80	540	30523	28697	-0.259	Error	Error	13896	16627	0	0	13094	15603	0	0	0	0
2	12	5	""	"YDR241W"	8170	30160	80	438	426	84	87	90	23	100	100	0	321	315	65	113	118	28	100	100	0	0	0	0	0	0	0	0	0	0	0	0	0	0	0	0	0	0	0	1.688	1.678	1.645	1.714	1.458	1.677	0.779	0.000	0.000	0.000	0.000	0.000	0.000	0.000	0.000	0.000	0.000	0.000	0.000	0.000	0.000	52	340	559	541	0.755	Error	Error	351	208	0	0	339	202	0	0	0	0
2	13	5	""	"YDR539W"	8360	30150	90	1020	1027	270	90	93	26	100	100	0	541	549	150	118	121	27	100	100	0	0	0	0	0	0	0	0	0	0	0	0	0	0	0	0	0	0	0	2.199	2.174	2.207	2.229	1.427	2.119	0.882	0.000	0.000	0.000	0.000	0.000	0.000	0.000	0.000	0.000	0.000	0.000	0.000	0.000	0.000	52	414	1353	1368	1.137	Error	Error	930	423	0	0	937	431	0	0	0	0
2	14	5	""	"YEL010W"	8580	30160	100	180	180	38	94	96	20	96	85	0	177	184	39	129	131	22	81	57	0	0	0	0	0	0	0	0	0	0	0	0	0	0	0	0	0	0	0	1.792	1.564	1.640	1.620	2.272	1.434	0.397	0.000	0.000	0.000	0.000	0.000	0.000	0.000	0.000	0.000	0.000	0.000	0.000	0.000	0.000	80	511	134	141	0.841	Error	Error	86	48	0	0	86	55	0	0	0	0
2	15	5	""	"YEL025C"	8770	30160	100	1531	1556	449	98	101	22	100	100	0	1775	1752	602	132	137	30	100	100	0	0	0	0	0	0	0	0	0	0	0	0	0	0	0	0	0	0	0	0.872	0.900	0.901	0.946	1.371	0.856	0.920	0.000	0.000	0.000	0.000	0.000	0.000	0.000	0.000	0.000	0.000	0.000	0.000	0.000	0.000	80	497	3076	3078	-0.197	Error	Error	1433	1643	0	0	1458	1620	0	0	0	0
2	16	5	""	"YEL041W"	8970	30160	100	670	660	186	104	107	23	100	100	0	421	430	124	146	150	32	96	95	0	0	0	0	0	0	0	0	0	0	0	0	0	0	0	0	0	0	0	2.058	1.958	1.967	2.079	1.561	1.931	0.857	0.000	0.000	0.000	0.000	0.000	0.000	0.000	0.000	0.000	0.000	0.000	0.000	0.000	0.000	80	512	841	840	1.041	Error	Error	566	275	0	0	556	284	0	0	0	0
2	17	5	""	"YEL057C"	9170	30160	100	314	319	66	104	107	25	100	98	0	335	331	83	153	161	96	85	43	0	0	0	0	0	0	0	0	0	0	0	0	0	0	0	0	0	0	0	1.154	1.208	1.188	1.340	1.765	1.094	0.766	0.000	0.000	0.000	0.000	0.000	0.000	0.000	0.000	0.000	0.000	0.000	0.000	0.000	0.000	80	505	392	393	0.206	Error	Error	210	182	0	0	215	178	0	0	0	0
2	18	5	""	"YEL072W"	9360	30160	90	494	506	123	108	122	98	100	98	0	233	229	33	155	167	109	17	0	0	0	0	0	0	0	0	0	0	0	0	0	0	0	0	0	0	0	0	4.949	5.378	5.655	5.880	1.772	5.282	0.634	0.000	0.000	0.000	0.000	0.000	0.000	0.000	0.000	0.000	0.000	0.000	0.000	0.000	0.000	52	414	464	472	2.307	Error	Error	386	78	0	0	398	74	0	0	0	0
2	19	5	""	"YDR541C"	9570	30160	90	600	616	166	109	113	32	100	100	0	644	651	159	150	159	58	100	98	0	0	0	0	0	0	0	0	0	0	0	0	0	0	0	0	0	0	0	0.994	1.012	0.993	1.014	1.303	0.966	0.881	0.000	0.000	0.000	0.000	0.000	0.000	0.000	0.000	0.000	0.000	0.000	0.000	0.000	0.000	52	414	985	1008	-0.009	Error	Error	491	494	0	0	507	501	0	0	0	0
2	20	5	"UBC8"	"YEL012W"	9760	30170	100	1292	1330	354	105	110	34	100	100	0	470	462	105	140	146	49	98	97	0	0	0	0	0	0	0	0	0	0	0	0	0	0	0	0	0	0	0	3.597	3.804	3.879	3.909	1.413	3.851	0.856	0.000	0.000	0.000	0.000	0.000	0.000	0.000	0.000	0.000	0.000	0.000	0.000	0.000	0.000	80	516	1517	1547	1.847	Error	Error	1187	330	0	0	1225	322	0	0	0	0
2	21	5	"CUP5"	"YEL027W"	9970	30170	100	9545	8883	2430	102	106	28	100	100	0	8452	8254	2468	132	137	36	100	100	0	0	0	0	0	0	0	0	0	0	0	0	0	0	0	0	0	0	0	1.135	1.081	1.100	1.088	1.259	1.062	0.942	0.000	0.000	0.000	0.000	0.000	0.000	0.000	0.000	0.000	0.000	0.000	0.000	0.000	0.000	80	534	17763	16903	0.183	Error	Error	9443	8320	0	0	8781	8122	0	0	0	0
2	1	6	""	"YEL043W"	5950	30350	90	391	385	53	145	147	32	100	100	0	581	581	125	173	181	49	100	98	0	0	0	0	0	0	0	0	0	0	0	0	0	0	0	0	0	0	0	0.603	0.588	0.562	0.611	1.417	0.533	0.815	0.000	0.000	0.000	0.000	0.000	0.000	0.000	0.000	0.000	0.000	0.000	0.000	0.000	0.000	52	412	654	648	-0.730	Error	Error	246	408	0	0	240	408	0	0	0	0
2	2	6	"SOM1"	"YEL059C-A"	6170	30350	100	1998	1914	565	144	148	36	100	100	0	1340	1253	358	176	183	46	100	100	0	0	0	0	0	0	0	0	0	0	0	0	0	0	0	0	0	0	0	1.593	1.643	1.656	1.681	1.444	1.676	0.915	0.000	0.000	0.000	0.000	0.000	0.000	0.000	0.000	0.000	0.000	0.000	0.000	0.000	0.000	80	511	3018	2847	0.672	Error	Error	1854	1164	0	0	1770	1077	0	0	0	0
2	3	6	""	"YEL074W"	6360	30350	100	1441	1512	494	150	154	37	100	100	0	910	907	306	192	197	50	97	97	0	0	0	0	0	0	0	0	0	0	0	0	0	0	0	0	0	0	0	1.798	1.905	1.896	2.034	1.605	1.839	0.882	0.000	0.000	0.000	0.000	0.000	0.000	0.000	0.000	0.000	0.000	0.000	0.000	0.000	0.000	80	483	2009	2077	0.846	Error	Error	1291	718	0	0	1362	715	0	0	0	0
2	4	6	""	"YDR543C"	6560	30350	150	168	171	46	140	146	56	23	3	0	211	214	49	191	212	156	0	0	0	0	0	0	0	0	0	0	0	0	0	0	0	0	0	0	0	0	0	1.400	1.348	0.955	1.025	3.410	0.490	0.134	0.000	0.000	0.000	0.000	0.000	0.000	0.000	0.000	0.000	0.000	0.000	0.000	0.000	0.000	156	896	48	54	0.485	Error	Error	28	20	0	0	31	23	0	0	-50	0
2	5	6	""	"YEL014C"	6760	30350	90	461	461	97	144	148	41	100	100	0	525	503	144	211	220	69	94	82	0	0	0	0	0	0	0	0	0	0	0	0	0	0	0	0	0	0	0	1.010	1.086	1.073	1.221	1.824	0.960	0.812	0.000	0.000	0.000	0.000	0.000	0.000	0.000	0.000	0.000	0.000	0.000	0.000	0.000	0.000	52	406	631	609	0.014	Error	Error	317	314	0	0	317	292	0	0	0	0
2	6	6	""	"YEL029C"	6970	30360	100	1364	1330	448	162	166	37	100	100	0	1481	1551	550	202	213	62	100	98	0	0	0	0	0	0	0	0	0	0	0	0	0	0	0	0	0	0	0	0.940	0.866	0.885	0.870	1.401	0.828	0.883	0.000	0.000	0.000	0.000	0.000	0.000	0.000	0.000	0.000	0.000	0.000	0.000	0.000	0.000	80	533	2481	2517	-0.090	Error	Error	1202	1279	0	0	1168	1349	0	0	0	0
2	7	6	""	"YEL045C"	7160	30350	90	354	350	63	147	150	36	100	96	0	446	432	96	163	174	50	98	92	0	0	0	0	0	0	0	0	0	0	0	0	0	0	0	0	0	0	0	0.731	0.755	0.710	0.767	1.404	0.668	0.779	0.000	0.000	0.000	0.000	0.000	0.000	0.000	0.000	0.000	0.000	0.000	0.000	0.000	0.000	52	414	490	472	-0.451	Error	Error	207	283	0	0	203	269	0	0	0	0
2	8	6	"PRB1"	"YEL060C"	7370	30360	100	434	428	98	144	150	37	100	97	0	379	388	91	160	169	49	96	95	0	0	0	0	0	0	0	0	0	0	0	0	0	0	0	0	0	0	0	1.324	1.246	1.297	1.262	1.581	1.208	0.781	0.000	0.000	0.000	0.000	0.000	0.000	0.000	0.000	0.000	0.000	0.000	0.000	0.000	0.000	80	527	509	512	0.405	Error	Error	290	219	0	0	284	228	0	0	0	0
2	9	6	""	"YEL076C"	7570	30360	100	675	668	176	140	144	31	100	100	0	507	523	135	162	168	41	100	98	0	0	0	0	0	0	0	0	0	0	0	0	0	0	0	0	0	0	0	1.551	1.463	1.456	1.477	1.363	1.435	0.865	0.000	0.000	0.000	0.000	0.000	0.000	0.000	0.000	0.000	0.000	0.000	0.000	0.000	0.000	80	512	880	889	0.633	Error	Error	535	345	0	0	528	361	0	0	0	0
2	10	6	"YRF1-1"	"YDR545W"	7770	30360	100	3138	3205	1324	132	135	34	100	100	0	1513	1590	711	154	159	44	100	100	0	0	0	0	0	0	0	0	0	0	0	0	0	0	0	0	0	0	0	2.212	2.140	2.170	2.135	1.476	2.129	0.924	0.000	0.000	0.000	0.000	0.000	0.000	0.000	0.000	0.000	0.000	0.000	0.000	0.000	0.000	80	518	4365	4509	1.145	Error	Error	3006	1359	0	0	3073	1436	0	0	0	0
2	11	6	""	"YEL016C"	7970	30360	100	697	726	172	117	119	29	100	100	0	577	579	117	138	140	36	100	100	0	0	0	0	0	0	0	0	0	0	0	0	0	0	0	0	0	0	0	1.321	1.381	1.400	1.378	1.283	1.407	0.857	0.000	0.000	0.000	0.000	0.000	0.000	0.000	0.000	0.000	0.000	0.000	0.000	0.000	0.000	80	518	1019	1050	0.402	Error	Error	580	439	0	0	609	441	0	0	0	0
2	12	6	"SPF1"	"YEL031W"	8180	30360	90	178	171	55	100	103	24	78	65	0	208	207	70	126	127	31	78	67	0	0	0	0	0	0	0	0	0	0	0	0	0	0	0	0	0	0	0	0.951	0.877	0.711	0.628	2.499	0.740	0.486	0.000	0.000	0.000	0.000	0.000	0.000	0.000	0.000	0.000	0.000	0.000	0.000	0.000	0.000	52	414	160	152	-0.072	Error	Error	78	82	0	0	71	81	0	0	0	0
2	13	6	""	"YEL047C"	8370	30360	100	900	968	277	97	98	21	100	100	0	1176	1153	339	126	128	29	100	100	0	0	0	0	0	0	0	0	0	0	0	0	0	0	0	0	0	0	0	0.765	0.848	0.830	0.865	1.335	0.828	0.909	0.000	0.000	0.000	0.000	0.000	0.000	0.000	0.000	0.000	0.000	0.000	0.000	0.000	0.000	80	526	1853	1898	-0.387	Error	Error	803	1050	0	0	871	1027	0	0	0	0
2	14	6	"NPR2"	"YEL062W"	8570	30360	100	710	736	202	99	100	22	100	100	0	627	634	200	136	137	29	98	98	0	0	0	0	0	0	0	0	0	0	0	0	0	0	0	0	0	0	0	1.244	1.279	1.318	1.366	1.581	1.235	0.888	0.000	0.000	0.000	0.000	0.000	0.000	0.000	0.000	0.000	0.000	0.000	0.000	0.000	0.000	80	513	1102	1135	0.315	Error	Error	611	491	0	0	637	498	0	0	0	0
2	15	6	""	"YEL076W-C"	8770	30360	100	693	725	182	105	107	22	100	100	0	458	454	112	153	155	31	100	100	0	0	0	0	0	0	0	0	0	0	0	0	0	0	0	0	0	0	0	1.928	2.060	2.050	2.131	1.389	2.009	0.857	0.000	0.000	0.000	0.000	0.000	0.000	0.000	0.000	0.000	0.000	0.000	0.000	0.000	0.000	80	512	893	921	0.947	Error	Error	588	305	0	0	620	301	0	0	0	0
2	16	6	"PES4"	"YFR023W"	8960	30360	90	319	324	65	115	117	30	100	98	0	235	226	49	176	180	39	63	23	0	0	0	0	0	0	0	0	0	0	0	0	0	0	0	0	0	0	0	3.458	4.180	3.493	3.969	2.015	3.857	0.289	0.000	0.000	0.000	0.000	0.000	0.000	0.000	0.000	0.000	0.000	0.000	0.000	0.000	0.000	52	414	263	259	1.790	Error	Error	204	59	0	0	209	50	0	0	0	0
2	17	6	"RSC8"	"YFR037C"	9170	30360	100	1496	1478	392	119	123	33	100	100	0	1710	1635	478	197	203	47	100	100	0	0	0	0	0	0	0	0	0	0	0	0	0	0	0	0	0	0	0	0.910	0.945	0.941	0.976	1.295	0.933	0.909	0.000	0.000	0.000	0.000	0.000	0.000	0.000	0.000	0.000	0.000	0.000	0.000	0.000	0.000	80	533	2890	2797	-0.136	Error	Error	1377	1513	0	0	1359	1438	0	0	0	0
2	18	6	"HXK1"	"YFR053C"	9370	30370	100	4597	4607	1250	123	129	56	100	100	0	8042	7666	2396	216	230	81	100	100	0	0	0	0	0	0	0	0	0	0	0	0	0	0	0	0	0	0	0	0.572	0.602	0.599	0.613	1.247	0.583	0.939	0.000	0.000	0.000	0.000	0.000	0.000	0.000	0.000	0.000	0.000	0.000	0.000	0.000	0.000	80	520	12300	11934	-0.807	Error	Error	4474	7826	0	0	4484	7450	0	0	0	0
2	19	6	"ERG4"	"YGL012W"	9570	30370	100	3582	3703	976	121	128	55	100	100	0	5989	5961	1413	222	242	103	100	100	0	0	0	0	0	0	0	0	0	0	0	0	0	0	0	0	0	0	0	0.600	0.624	0.626	0.622	1.215	0.610	0.914	0.000	0.000	0.000	0.000	0.000	0.000	0.000	0.000	0.000	0.000	0.000	0.000	0.000	0.000	80	508	9228	9321	-0.737	Error	Error	3461	5767	0	0	3582	5739	0	0	0	0
2	20	6	"SCW11"	"YGL028C"	9770	30370	100	290	291	49	103	106	25	100	100	0	2326	2330	550	150	165	58	100	100	0	0	0	0	0	0	0	0	0	0	0	0	0	0	0	0	0	0	0	0.086	0.086	0.088	0.086	1.416	0.079	0.812	0.000	0.000	0.000	0.000	0.000	0.000	0.000	0.000	0.000	0.000	0.000	0.000	0.000	0.000	80	513	2363	2368	-3.541	Error	Error	187	2176	0	0	188	2180	0	0	0	0
2	21	6	"RNA15"	"YGL044C"	9970	30370	100	487	507	112	100	103	22	100	100	0	597	594	136	139	143	31	100	100	0	0	0	0	0	0	0	0	0	0	0	0	0	0	0	0	0	0	0	0.845	0.895	0.892	0.908	1.301	0.873	0.856	0.000	0.000	0.000	0.000	0.000	0.000	0.000	0.000	0.000	0.000	0.000	0.000	0.000	0.000	80	526	845	862	-0.243	Error	Error	387	458	0	0	407	455	0	0	0	0
2	1	7	""	"YFR024C-A"	5960	30550	90	834	817	298	142	144	31	100	98	0	710	755	299	169	174	41	100	100	0	0	0	0	0	0	0	0	0	0	0	0	0	0	0	0	0	0	0	1.279	1.152	1.108	1.169	1.519	1.097	0.858	0.000	0.000	0.000	0.000	0.000	0.000	0.000	0.000	0.000	0.000	0.000	0.000	0.000	0.000	52	420	1233	1261	0.355	Error	Error	692	541	0	0	675	586	0	0	0	0
2	2	7	""	"YFR039C"	6170	30550	100	2275	2270	479	155	161	45	100	100	0	1640	1577	389	183	194	58	100	100	0	0	0	0	0	0	0	0	0	0	0	0	0	0	0	0	0	0	0	1.455	1.517	1.538	1.566	1.297	1.494	0.915	0.000	0.000	0.000	0.000	0.000	0.000	0.000	0.000	0.000	0.000	0.000	0.000	0.000	0.000	80	526	3577	3509	0.541	Error	Error	2120	1457	0	0	2115	1394	0	0	0	0
2	3	7	""	"YFR055W"	6360	30550	90	4207	4084	723	170	226	429	100	100	0	4225	4122	797	219	308	563	100	100	0	0	0	0	0	0	0	0	0	0	0	0	0	0	0	0	0	0	0	1.008	1.003	0.981	1.007	1.212	0.983	0.933	0.000	0.000	0.000	0.000	0.000	0.000	0.000	0.000	0.000	0.000	0.000	0.000	0.000	0.000	52	414	8043	7817	0.011	Error	Error	4037	4006	0	0	3914	3903	0	0	0	0
2	4	7	""	"YGL014W"	6560	30550	90	1026	1038	374	156	166	72	100	100	0	2476	2565	1035	238	293	268	100	98	0	0	0	0	0	0	0	0	0	0	0	0	0	0	0	0	0	0	0	0.389	0.379	0.399	0.387	1.305	0.346	0.912	0.000	0.000	0.000	0.000	0.000	0.000	0.000	0.000	0.000	0.000	0.000	0.000	0.000	0.000	52	406	3108	3209	-1.363	Error	Error	870	2238	0	0	882	2327	0	0	0	0
2	5	7	"RPL30"	"YGL030W"	6760	30550	90	2641	2468	673	157	182	217	100	100	0	20478	19883	7030	266	590	2167	100	100	0	0	0	0	0	0	0	0	0	0	0	0	0	0	0	0	0	0	0	0.123	0.118	0.117	0.121	1.335	0.113	0.914	0.000	0.000	0.000	0.000	0.000	0.000	0.000	0.000	0.000	0.000	0.000	0.000	0.000	0.000	52	420	22696	21928	-3.024	Error	Error	2484	20212	0	0	2311	19617	0	0	0	0
2	6	7	""	"YGL046W"	6970	30550	90	605	650	226	153	154	33	100	100	0	588	640	259	189	204	63	94	90	0	0	0	0	0	0	0	0	0	0	0	0	0	0	0	0	0	0	0	1.133	1.102	1.152	1.178	1.544	1.004	0.826	0.000	0.000	0.000	0.000	0.000	0.000	0.000	0.000	0.000	0.000	0.000	0.000	0.000	0.000	52	414	851	948	0.180	Error	Error	452	399	0	0	497	451	0	0	0	0
2	7	7	""	"YFR026C"	7170	30560	100	335	336	78	131	133	26	96	95	0	354	354	80	153	158	32	97	95	0	0	0	0	0	0	0	0	0	0	0	0	0	0	0	0	0	0	0	1.015	1.020	1.041	0.999	1.822	0.999	0.744	0.000	0.000	0.000	0.000	0.000	0.000	0.000	0.000	0.000	0.000	0.000	0.000	0.000	0.000	80	518	405	406	0.021	Error	Error	204	201	0	0	205	201	0	0	0	0
2	8	7	""	"YFR041C"	7360	30560	100	1475	1459	356	132	135	27	100	100	0	1403	1421	412	153	158	34	100	100	0	0	0	0	0	0	0	0	0	0	0	0	0	0	0	0	0	0	0	1.074	1.047	1.032	1.069	1.274	0.990	0.913	0.000	0.000	0.000	0.000	0.000	0.000	0.000	0.000	0.000	0.000	0.000	0.000	0.000	0.000	80	506	2593	2595	0.104	Error	Error	1343	1250	0	0	1327	1268	0	0	0	0
2	9	7	""	"YFR057W"	7560	30560	80	588	646	326	135	137	30	100	100	0	335	357	135	157	163	37	92	75	0	0	0	0	0	0	0	0	0	0	0	0	0	0	0	0	0	0	0	2.545	2.555	2.542	2.894	2.066	2.731	0.661	0.000	0.000	0.000	0.000	0.000	0.000	0.000	0.000	0.000	0.000	0.000	0.000	0.000	0.000	52	340	631	711	1.348	Error	Error	453	178	0	0	511	200	0	0	0	0
2	10	7	"KAP122"	"YGL016W"	7770	30560	100	988	960	199	136	139	33	100	100	0	1626	1644	511	153	160	40	100	100	0	0	0	0	0	0	0	0	0	0	0	0	0	0	0	0	0	0	0	0.578	0.553	0.545	0.581	1.410	0.519	0.908	0.000	0.000	0.000	0.000	0.000	0.000	0.000	0.000	0.000	0.000	0.000	0.000	0.000	0.000	80	526	2325	2315	-0.790	Error	Error	852	1473	0	0	824	1491	0	0	0	0
2	11	7	"AGA2"	"YGL032C"	7970	30560	100	887	855	246	127	130	33	100	100	0	255	250	51	144	149	34	88	81	0	0	0	0	0	0	0	0	0	0	0	0	0	0	0	0	0	0	0	6.847	6.868	6.746	7.217	1.670	7.436	0.624	0.000	0.000	0.000	0.000	0.000	0.000	0.000	0.000	0.000	0.000	0.000	0.000	0.000	0.000	80	520	871	834	2.775	Error	Error	760	111	0	0	728	106	0	0	0	0
2	12	7	"RPT6"	"YGL048C"	8180	30560	100	3432	3532	956	105	109	33	100	100	0	3542	3542	897	130	133	32	100	100	0	0	0	0	0	0	0	0	0	0	0	0	0	0	0	0	0	0	0	0.975	1.004	0.993	1.006	1.240	1.011	0.925	0.000	0.000	0.000	0.000	0.000	0.000	0.000	0.000	0.000	0.000	0.000	0.000	0.000	0.000	80	521	6739	6839	-0.036	Error	Error	3327	3412	0	0	3427	3412	0	0	0	0
2	13	7	"CDC14"	"YFR028C"	8370	30570	100	604	615	141	103	105	26	100	100	0	908	909	180	135	138	26	100	100	0	0	0	0	0	0	0	0	0	0	0	0	0	0	0	0	0	0	0	0.648	0.661	0.655	0.656	1.229	0.660	0.907	0.000	0.000	0.000	0.000	0.000	0.000	0.000	0.000	0.000	0.000	0.000	0.000	0.000	0.000	80	497	1274	1286	-0.626	Error	Error	501	773	0	0	512	774	0	0	0	0
2	14	7	""	"YFR043C"	8560	30570	100	654	655	133	109	114	37	100	100	0	543	539	135	146	153	47	100	96	0	0	0	0	0	0	0	0	0	0	0	0	0	0	0	0	0	0	0	1.373	1.389	1.311	1.456	1.455	1.389	0.868	0.000	0.000	0.000	0.000	0.000	0.000	0.000	0.000	0.000	0.000	0.000	0.000	0.000	0.000	80	504	942	939	0.457	Error	Error	545	397	0	0	546	393	0	0	0	0
2	15	7	"ERP6"	"YGL002W"	8770	30570	100	633	649	181	110	120	45	100	100	0	748	757	175	163	175	63	100	98	0	0	0	0	0	0	0	0	0	0	0	0	0	0	0	0	0	0	0	0.894	0.907	0.899	0.903	1.273	0.854	0.874	0.000	0.000	0.000	0.000	0.000	0.000	0.000	0.000	0.000	0.000	0.000	0.000	0.000	0.000	80	520	1108	1133	-0.162	Error	Error	523	585	0	0	539	594	0	0	0	0
2	16	7	"JAC1"	"YGL018C"	8970	30570	100	312	326	83	115	122	36	100	98	0	352	349	78	193	202	54	88	75	0	0	0	0	0	0	0	0	0	0	0	0	0	0	0	0	0	0	0	1.239	1.353	1.389	1.478	1.814	1.219	0.671	0.000	0.000	0.000	0.000	0.000	0.000	0.000	0.000	0.000	0.000	0.000	0.000	0.000	0.000	80	526	356	367	0.309	Error	Error	197	159	0	0	211	156	0	0	0	0
2	17	7	""	"YGL034C"	9170	30570	90	260	276	63	107	109	25	100	100	0	344	401	136	207	210	47	94	76	0	0	0	0	0	0	0	0	0	0	0	0	0	0	0	0	0	0	0	1.117	0.871	1.112	1.058	1.962	0.697	0.571	0.000	0.000	0.000	0.000	0.000	0.000	0.000	0.000	0.000	0.000	0.000	0.000	0.000	0.000	52	396	290	363	0.159	Error	Error	153	137	0	0	169	194	0	0	0	0
2	18	7	""	"YGL050W"	9380	30570	110	430	460	116	113	125	51	100	100	0	538	558	129	240	287	164	92	36	0	0	0	0	0	0	0	0	0	0	0	0	0	0	0	0	0	0	0	1.064	1.091	1.150	1.123	1.347	0.656	0.478	0.000	0.000	0.000	0.000	0.000	0.000	0.000	0.000	0.000	0.000	0.000	0.000	0.000	0.000	80	556	615	665	0.089	Error	Error	317	298	0	0	347	318	0	0	0	0
2	19	7	"RPL11B"	"YGR085C"	9570	30570	120	4140	3608	1568	141	150	54	99	94	0	31390	26452	12657	272	351	263	100	99	0	0	0	0	0	0	0	0	0	0	0	0	0	0	0	0	0	0	0	0.129	0.132	0.133	0.139	1.620	0.127	0.945	0.000	0.000	0.000	0.000	0.000	0.000	0.000	0.000	0.000	0.000	0.000	0.000	0.000	0.000	120	644	35117	29647	-2.960	Error	Error	3999	31118	0	0	3467	26180	0	0	0	0
2	20	7	""	"YGR101W"	9770	30580	100	1399	1417	359	131	151	124	100	100	0	848	846	169	185	266	291	98	72	0	0	0	0	0	0	0	0	0	0	0	0	0	0	0	0	0	0	0	1.913	1.946	1.923	1.938	1.319	2.067	0.820	0.000	0.000	0.000	0.000	0.000	0.000	0.000	0.000	0.000	0.000	0.000	0.000	0.000	0.000	80	494	1931	1947	0.935	Error	Error	1268	663	0	0	1286	661	0	0	0	0
2	21	7	""	"YGR117C"	9970	30580	100	651	694	193	101	108	97	100	100	0	566	581	134	139	145	44	100	100	0	0	0	0	0	0	0	0	0	0	0	0	0	0	0	0	0	0	0	1.288	1.342	1.338	1.341	1.345	1.356	0.850	0.000	0.000	0.000	0.000	0.000	0.000	0.000	0.000	0.000	0.000	0.000	0.000	0.000	0.000	80	526	977	1035	0.365	Error	Error	550	427	0	0	593	442	0	0	0	0
2	1	8	"PEX4"	"YGR133W"	5960	30760	100	705	713	154	134	136	29	100	100	0	604	586	127	161	168	40	100	98	0	0	0	0	0	0	0	0	0	0	0	0	0	0	0	0	0	0	0	1.289	1.362	1.377	1.387	1.262	1.359	0.886	0.000	0.000	0.000	0.000	0.000	0.000	0.000	0.000	0.000	0.000	0.000	0.000	0.000	0.000	80	532	1014	1004	0.366	Error	Error	571	443	0	0	579	425	0	0	0	0
2	2	8	""	"YGR149W"	6160	30760	100	2371	2355	423	141	147	37	100	100	0	1219	1185	247	180	187	50	100	100	0	0	0	0	0	0	0	0	0	0	0	0	0	0	0	0	0	0	0	2.146	2.203	2.196	2.245	1.228	2.171	0.919	0.000	0.000	0.000	0.000	0.000	0.000	0.000	0.000	0.000	0.000	0.000	0.000	0.000	0.000	80	520	3269	3219	1.102	Error	Error	2230	1039	0	0	2214	1005	0	0	0	0
2	3	8	""	"YGR165W"	6360	30760	100	3726	3622	930	150	152	34	100	100	0	5171	5019	1668	201	204	44	100	100	0	0	0	0	0	0	0	0	0	0	0	0	0	0	0	0	0	0	0	0.720	0.721	0.718	0.747	1.274	0.687	0.940	0.000	0.000	0.000	0.000	0.000	0.000	0.000	0.000	0.000	0.000	0.000	0.000	0.000	0.000	80	519	8546	8290	-0.475	Error	Error	3576	4970	0	0	3472	4818	0	0	0	0
2	4	8	"PDC6"	"YGR087C"	6560	30760	100	936	913	204	143	146	31	100	100	0	2080	1877	611	204	212	46	100	100	0	0	0	0	0	0	0	0	0	0	0	0	0	0	0	0	0	0	0	0.423	0.460	0.442	0.487	1.375	0.432	0.920	0.000	0.000	0.000	0.000	0.000	0.000	0.000	0.000	0.000	0.000	0.000	0.000	0.000	0.000	80	519	2669	2443	-1.242	Error	Error	793	1876	0	0	770	1673	0	0	0	0
2	5	8	""	"YGR103W"	6760	30760	100	1892	1869	354	148	150	33	100	100	0	6672	6272	1595	203	210	49	100	100	0	0	0	0	0	0	0	0	0	0	0	0	0	0	0	0	0	0	0	0.270	0.284	0.278	0.291	1.252	0.270	0.944	0.000	0.000	0.000	0.000	0.000	0.000	0.000	0.000	0.000	0.000	0.000	0.000	0.000	0.000	80	527	8213	7790	-1.891	Error	Error	1744	6469	0	0	1721	6069	0	0	0	0
2	6	8	"NUP57"	"YGR119C"	6970	30760	100	1888	1889	355	150	151	30	100	100	0	2591	2627	635	183	189	39	100	100	0	0	0	0	0	0	0	0	0	0	0	0	0	0	0	0	0	0	0	0.722	0.712	0.694	0.730	1.277	0.678	0.930	0.000	0.000	0.000	0.000	0.000	0.000	0.000	0.000	0.000	0.000	0.000	0.000	0.000	0.000	80	526	4146	4183	-0.470	Error	Error	1738	2408	0	0	1739	2444	0	0	0	0
2	7	8	"PRE9"	"YGR135W"	7170	30760	100	7413	7453	2690	140	141	30	100	100	0	5036	5081	2148	163	166	33	100	100	0	0	0	0	0	0	0	0	0	0	0	0	0	0	0	0	0	0	0	1.493	1.487	1.515	1.550	1.342	1.451	0.940	0.000	0.000	0.000	0.000	0.000	0.000	0.000	0.000	0.000	0.000	0.000	0.000	0.000	0.000	80	504	12146	12231	0.578	Error	Error	7273	4873	0	0	7313	4918	0	0	0	0
2	8	8	""	"YGR151C"	7370	30760	100	708	708	183	134	137	28	100	100	0	877	874	234	157	163	35	100	100	0	0	0	0	0	0	0	0	0	0	0	0	0	0	0	0	0	0	0	0.797	0.801	0.800	0.812	1.348	0.758	0.887	0.000	0.000	0.000	0.000	0.000	0.000	0.000	0.000	0.000	0.000	0.000	0.000	0.000	0.000	80	513	1294	1291	-0.327	Error	Error	574	720	0	0	574	717	0	0	0	0
2	9	8	"CLC1"	"YGR167W"	7570	30760	100	2634	2595	601	135	136	29	100	100	0	3196	3235	836	159	164	36	100	100	0	0	0	0	0	0	0	0	0	0	0	0	0	0	0	0	0	0	0	0.823	0.800	0.784	0.815	1.252	0.771	0.930	0.000	0.000	0.000	0.000	0.000	0.000	0.000	0.000	0.000	0.000	0.000	0.000	0.000	0.000	80	520	5536	5536	-0.281	Error	Error	2499	3037	0	0	2460	3076	0	0	0	0
2	10	8	""	"YGR089W"	7760	30760	90	1097	1070	498	131	135	41	100	100	0	1891	2116	1194	154	178	145	100	98	0	0	0	0	0	0	0	0	0	0	0	0	0	0	0	0	0	0	0	0.556	0.479	0.485	0.502	1.509	0.434	0.889	0.000	0.000	0.000	0.000	0.000	0.000	0.000	0.000	0.000	0.000	0.000	0.000	0.000	0.000	52	414	2703	2901	-0.847	Error	Error	966	1737	0	0	939	1962	0	0	0	0
2	11	8	"VMA21"	"YGR105W"	7970	30760	90	366	370	78	110	112	27	100	98	0	514	490	123	137	141	38	96	96	0	0	0	0	0	0	0	0	0	0	0	0	0	0	0	0	0	0	0	0.679	0.737	0.736	0.759	1.484	0.685	0.828	0.000	0.000	0.000	0.000	0.000	0.000	0.000	0.000	0.000	0.000	0.000	0.000	0.000	0.000	52	420	633	613	-0.558	Error	Error	256	377	0	0	260	353	0	0	0	0
2	12	8	"MEP1"	"YGR121C"	8160	30760	90	2024	1972	403	91	135	311	100	100	0	959	929	291	124	152	169	100	92	0	0	0	0	0	0	0	0	0	0	0	0	0	0	0	0	0	0	0	2.315	2.337	2.279	2.459	1.331	2.342	0.905	0.000	0.000	0.000	0.000	0.000	0.000	0.000	0.000	0.000	0.000	0.000	0.000	0.000	0.000	52	420	2768	2686	1.211	Error	Error	1933	835	0	0	1881	805	0	0	0	0
2	13	8	""	"YGR137W"	8360	30770	100	1763	1749	422	95	128	276	100	100	0	882	843	246	128	150	148	100	95	0	0	0	0	0	0	0	0	0	0	0	0	0	0	0	0	0	0	0	2.212	2.313	2.247	2.409	1.315	2.235	0.914	0.000	0.000	0.000	0.000	0.000	0.000	0.000	0.000	0.000	0.000	0.000	0.000	0.000	0.000	80	529	2422	2369	1.145	Error	Error	1668	754	0	0	1654	715	0	0	0	0
2	14	8	""	"YGR153W"	8570	30760	100	603	629	160	102	104	21	100	100	0	298	292	66	142	144	27	95	91	0	0	0	0	0	0	0	0	0	0	0	0	0	0	0	0	0	0	0	3.212	3.513	3.443	3.787	1.599	3.446	0.802	0.000	0.000	0.000	0.000	0.000	0.000	0.000	0.000	0.000	0.000	0.000	0.000	0.000	0.000	80	513	657	677	1.683	Error	Error	501	156	0	0	527	150	0	0	0	0
2	15	8	""	"YGR169C"	8770	30770	100	329	337	83	106	108	23	100	98	0	453	442	94	159	162	35	100	97	0	0	0	0	0	0	0	0	0	0	0	0	0	0	0	0	0	0	0	0.759	0.816	0.811	0.810	1.422	0.809	0.830	0.000	0.000	0.000	0.000	0.000	0.000	0.000	0.000	0.000	0.000	0.000	0.000	0.000	0.000	80	513	517	514	-0.399	Error	Error	223	294	0	0	231	283	0	0	0	0
2	16	8	"PRP31"	"YGR091W"	8970	30770	100	455	472	106	112	113	26	100	100	0	426	445	95	184	184	41	100	97	0	0	0	0	0	0	0	0	0	0	0	0	0	0	0	0	0	0	0	1.417	1.379	1.387	1.425	1.398	1.285	0.805	0.000	0.000	0.000	0.000	0.000	0.000	0.000	0.000	0.000	0.000	0.000	0.000	0.000	0.000	80	490	585	621	0.503	Error	Error	343	242	0	0	360	261	0	0	0	0
2	17	8	""	"YGR107W"	9170	30760	150	154	155	46	114	116	31	53	32	0	208	211	54	196	201	49	19	4	0	0	0	0	0	0	0	0	0	0	0	0	0	0	0	0	0	0	0	3.333	2.733	1.000	1.060	3.927	0.452	0.150	0.000	0.000	0.000	0.000	0.000	0.000	0.000	0.000	0.000	0.000	0.000	0.000	0.000	0.000	156	905	52	56	1.737	Error	Error	40	12	0	0	41	15	0	0	-50	0
2	18	8	"PPT1"	"YGR123C"	9370	30770	100	770	778	176	131	135	36	100	100	0	1837	1861	392	217	222	52	100	100	0	0	0	0	0	0	0	0	0	0	0	0	0	0	0	0	0	0	0	0.394	0.394	0.396	0.390	1.210	0.368	0.887	0.000	0.000	0.000	0.000	0.000	0.000	0.000	0.000	0.000	0.000	0.000	0.000	0.000	0.000	80	499	2259	2291	-1.342	Error	Error	639	1620	0	0	647	1644	0	0	0	0
2	19	8	""	"YGR139W"	9570	30780	90	333	327	54	166	181	65	94	75	0	434	418	87	235	245	61	88	82	0	0	0	0	0	0	0	0	0	0	0	0	0	0	0	0	0	0	0	0.839	0.880	0.923	0.883	1.510	0.739	0.610	0.000	0.000	0.000	0.000	0.000	0.000	0.000	0.000	0.000	0.000	0.000	0.000	0.000	0.000	52	420	366	344	-0.253	Error	Error	167	199	0	0	161	183	0	0	0	0
2	20	8	"CYS4"	"YGR155W"	9770	30770	110	4929	5117	1239	152	191	160	100	100	0	4521	4373	1134	194	223	138	100	100	0	0	0	0	0	0	0	0	0	0	0	0	0	0	0	0	0	0	0	1.104	1.188	1.156	1.218	1.377	1.158	0.903	0.000	0.000	0.000	0.000	0.000	0.000	0.000	0.000	0.000	0.000	0.000	0.000	0.000	0.000	80	575	9104	9144	0.143	Error	Error	4777	4327	0	0	4965	4179	0	0	0	0
2	21	8	"MSM1"	"YGR171C"	9970	30780	110	450	459	98	105	137	162	98	58	0	528	542	114	144	171	129	98	92	0	0	0	0	0	0	0	0	0	0	0	0	0	0	0	0	0	0	0	0.898	0.889	0.896	0.896	1.285	0.990	0.680	0.000	0.000	0.000	0.000	0.000	0.000	0.000	0.000	0.000	0.000	0.000	0.000	0.000	0.000	80	590	729	752	-0.155	Error	Error	345	384	0	0	354	398	0	0	0	0
2	1	9	"SET1"	"YHR119W"	5960	30960	100	3368	3411	1492	149	152	32	100	100	0	3753	3809	1853	188	194	47	100	100	0	0	0	0	0	0	0	0	0	0	0	0	0	0	0	0	0	0	0	0.903	0.901	0.929	0.944	1.324	0.868	0.945	0.000	0.000	0.000	0.000	0.000	0.000	0.000	0.000	0.000	0.000	0.000	0.000	0.000	0.000	80	518	6784	6883	-0.147	Error	Error	3219	3565	0	0	3262	3621	0	0	0	0
2	2	9	"YCK1"	"YHR135C"	6150	30960	90	1716	1772	644	149	156	55	100	100	0	821	873	329	192	204	70	100	98	0	0	0	0	0	0	0	0	0	0	0	0	0	0	0	0	0	0	0	2.491	2.383	2.417	2.487	1.297	2.216	0.913	0.000	0.000	0.000	0.000	0.000	0.000	0.000	0.000	0.000	0.000	0.000	0.000	0.000	0.000	52	414	2196	2304	1.317	Error	Error	1567	629	0	0	1623	681	0	0	0	0
2	3	9	""	"YHR149C"	6370	30960	100	2069	2204	957	151	153	37	100	100	0	1083	1221	544	193	199	50	100	100	0	0	0	0	0	0	0	0	0	0	0	0	0	0	0	0	0	0	0	2.155	1.997	2.049	2.079	1.389	1.971	0.896	0.000	0.000	0.000	0.000	0.000	0.000	0.000	0.000	0.000	0.000	0.000	0.000	0.000	0.000	80	527	2808	3081	1.108	Error	Error	1918	890	0	0	2053	1028	0	0	0	0
2	4	9	"PRP8"	"YHR165C"	6570	30960	100	688	734	266	158	163	38	98	98	0	944	963	306	204	207	47	100	100	0	0	0	0	0	0	0	0	0	0	0	0	0	0	0	0	0	0	0	0.716	0.759	0.743	0.729	1.568	0.758	0.887	0.000	0.000	0.000	0.000	0.000	0.000	0.000	0.000	0.000	0.000	0.000	0.000	0.000	0.000	80	513	1270	1335	-0.482	Error	Error	530	740	0	0	576	759	0	0	0	0
2	5	9	""	"YHR181W"	6770	30960	100	3236	3058	996	149	152	31	100	100	0	600	610	200	184	187	39	100	98	0	0	0	0	0	0	0	0	0	0	0	0	0	0	0	0	0	0	0	7.421	6.829	7.271	7.278	1.493	6.946	0.828	0.000	0.000	0.000	0.000	0.000	0.000	0.000	0.000	0.000	0.000	0.000	0.000	0.000	0.000	80	505	3503	3335	2.892	Error	Error	3087	416	0	0	2909	426	0	0	0	0
2	6	9	""	"YHR197W"	6970	30960	100	654	651	187	154	154	30	100	97	0	684	683	213	184	187	39	98	96	0	0	0	0	0	0	0	0	0	0	0	0	0	0	0	0	0	0	0	1.000	0.996	1.030	1.011	1.371	0.961	0.885	0.000	0.000	0.000	0.000	0.000	0.000	0.000	0.000	0.000	0.000	0.000	0.000	0.000	0.000	80	512	1000	996	0.000	Error	Error	500	500	0	0	497	499	0	0	0	0
2	7	9	""	"YHR121W"	7170	30960	100	1871	1896	605	138	141	29	100	100	0	1439	1378	532	160	165	36	98	97	0	0	0	0	0	0	0	0	0	0	0	0	0	0	0	0	0	0	0	1.355	1.443	1.438	1.560	1.450	1.364	0.918	0.000	0.000	0.000	0.000	0.000	0.000	0.000	0.000	0.000	0.000	0.000	0.000	0.000	0.000	80	513	3012	2976	0.438	Error	Error	1733	1279	0	0	1758	1218	0	0	0	0
2	8	9	"ARO9"	"YHR137W"	7370	30970	100	1289	1400	560	130	132	26	100	100	0	618	674	274	151	155	31	97	95	0	0	0	0	0	0	0	0	0	0	0	0	0	0	0	0	0	0	0	2.482	2.428	2.522	2.507	1.409	2.409	0.914	0.000	0.000	0.000	0.000	0.000	0.000	0.000	0.000	0.000	0.000	0.000	0.000	0.000	0.000	80	513	1626	1793	1.311	Error	Error	1159	467	0	0	1270	523	0	0	0	0
2	9	9	""	"YHR151C"	7570	30970	100	404	436	161	130	133	28	98	98	0	404	456	170	160	164	35	98	95	0	0	0	0	0	0	0	0	0	0	0	0	0	0	0	0	0	0	0	1.123	1.034	1.042	1.064	1.494	1.003	0.843	0.000	0.000	0.000	0.000	0.000	0.000	0.000	0.000	0.000	0.000	0.000	0.000	0.000	0.000	80	512	518	602	0.167	Error	Error	274	244	0	0	306	296	0	0	0	0
2	10	9	""	"YHR167W"	7770	30970	100	541	690	394	124	126	27	100	98	0	637	801	522	153	156	33	100	100	0	0	0	0	0	0	0	0	0	0	0	0	0	0	0	0	0	0	0	0.862	0.873	0.939	0.904	1.429	0.816	0.920	0.000	0.000	0.000	0.000	0.000	0.000	0.000	0.000	0.000	0.000	0.000	0.000	0.000	0.000	80	526	901	1214	-0.215	Error	Error	417	484	0	0	566	648	0	0	0	0
2	11	9	"GND1"	"YHR183W"	7970	30970	100	319	371	210	111	113	25	97	92	0	1142	1547	1054	140	143	30	100	98	0	0	0	0	0	0	0	0	0	0	0	0	0	0	0	0	0	0	0	0.208	0.185	0.179	0.184	1.655	0.184	0.887	0.000	0.000	0.000	0.000	0.000	0.000	0.000	0.000	0.000	0.000	0.000	0.000	0.000	0.000	80	533	1210	1667	-2.268	Error	Error	208	1002	0	0	260	1407	0	0	0	0
2	12	9	""	"YHR199C"	8180	30970	90	286	304	126	110	110	27	92	86	0	248	270	110	138	141	29	84	71	0	0	0	0	0	0	0	0	0	0	0	0	0	0	0	0	0	0	0	1.600	1.470	1.541	1.592	2.177	1.368	0.647	0.000	0.000	0.000	0.000	0.000	0.000	0.000	0.000	0.000	0.000	0.000	0.000	0.000	0.000	52	414	286	326	0.678	Error	Error	176	110	0	0	194	132	0	0	0	0
2	13	9	"EPT1"	"YHR123W"	8360	30970	90	1533	1551	509	98	108	81	100	100	0	1423	1511	779	131	150	110	100	100	0	0	0	0	0	0	0	0	0	0	0	0	0	0	0	0	0	0	0	1.111	1.053	1.097	1.182	1.428	0.941	0.906	0.000	0.000	0.000	0.000	0.000	0.000	0.000	0.000	0.000	0.000	0.000	0.000	0.000	0.000	52	414	2727	2833	0.151	Error	Error	1435	1292	0	0	1453	1380	0	0	0	0
2	14	9	"SPS100"	"YHR139C"	8570	30970	100	826	799	214	109	116	72	100	98	0	1023	1016	380	146	160	96	100	96	0	0	0	0	0	0	0	0	0	0	0	0	0	0	0	0	0	0	0	0.818	0.793	0.820	0.835	1.380	0.722	0.886	0.000	0.000	0.000	0.000	0.000	0.000	0.000	0.000	0.000	0.000	0.000	0.000	0.000	0.000	80	534	1594	1560	-0.291	Error	Error	717	877	0	0	690	870	0	0	0	0
2	15	9	"SPO16"	"YHR153C"	8760	30970	90	1050	1060	257	118	121	41	100	100	0	1195	1122	350	161	169	66	100	100	0	0	0	0	0	0	0	0	0	0	0	0	0	0	0	0	0	0	0	0.901	0.980	1.008	1.026	1.380	0.911	0.905	0.000	0.000	0.000	0.000	0.000	0.000	0.000	0.000	0.000	0.000	0.000	0.000	0.000	0.000	52	414	1966	1903	-0.150	Error	Error	932	1034	0	0	942	961	0	0	0	0
2	16	9	"DBP8"	"YHR169W"	8960	30970	90	1092	1114	384	120	129	54	100	100	0	1147	1230	488	180	199	95	100	100	0	0	0	0	0	0	0	0	0	0	0	0	0	0	0	0	0	0	0	1.005	0.947	0.917	0.983	1.434	0.871	0.896	0.000	0.000	0.000	0.000	0.000	0.000	0.000	0.000	0.000	0.000	0.000	0.000	0.000	0.000	52	420	1939	2044	0.007	Error	Error	972	967	0	0	994	1050	0	0	0	0
2	17	9	"ADY1"	"YHR185C"	9170	30980	90	355	354	86	120	122	27	100	100	0	386	390	101	181	188	42	94	88	0	0	0	0	0	0	0	0	0	0	0	0	0	0	0	0	0	0	0	1.146	1.120	1.188	1.216	1.817	1.001	0.672	0.000	0.000	0.000	0.000	0.000	0.000	0.000	0.000	0.000	0.000	0.000	0.000	0.000	0.000	52	408	440	443	0.197	Error	Error	235	205	0	0	234	209	0	0	0	0
2	18	9	"PPX1"	"YHR201C"	9360	30980	100	760	762	304	129	131	28	100	100	0	697	713	290	196	198	39	98	97	0	0	0	0	0	0	0	0	0	0	0	0	0	0	0	0	0	0	0	1.259	1.224	1.177	1.289	1.367	1.157	0.913	0.000	0.000	0.000	0.000	0.000	0.000	0.000	0.000	0.000	0.000	0.000	0.000	0.000	0.000	80	521	1132	1150	0.333	Error	Error	631	501	0	0	633	517	0	0	0	0
2	19	9	""	"YHR125W"	9570	30980	100	427	433	89	131	133	31	100	100	0	934	938	221	188	191	44	100	100	0	0	0	0	0	0	0	0	0	0	0	0	0	0	0	0	0	0	0	0.397	0.403	0.401	0.401	1.366	0.375	0.856	0.000	0.000	0.000	0.000	0.000	0.000	0.000	0.000	0.000	0.000	0.000	0.000	0.000	0.000	80	520	1042	1052	-1.334	Error	Error	296	746	0	0	302	750	0	0	0	0
2	20	9	""	"YHR140W"	9770	30980	100	1209	1225	303	120	122	28	100	100	0	2691	2509	790	162	167	36	100	100	0	0	0	0	0	0	0	0	0	0	0	0	0	0	0	0	0	0	0	0.431	0.471	0.461	0.483	1.271	0.440	0.928	0.000	0.000	0.000	0.000	0.000	0.000	0.000	0.000	0.000	0.000	0.000	0.000	0.000	0.000	80	520	3618	3452	-1.216	Error	Error	1089	2529	0	0	1105	2347	0	0	0	0
2	21	9	""	"YHR155W"	9980	30980	100	448	445	115	112	115	26	100	98	0	717	714	217	149	154	34	100	100	0	0	0	0	0	0	0	0	0	0	0	0	0	0	0	0	0	0	0	0.592	0.589	0.594	0.600	1.406	0.562	0.866	0.000	0.000	0.000	0.000	0.000	0.000	0.000	0.000	0.000	0.000	0.000	0.000	0.000	0.000	80	529	904	898	-0.757	Error	Error	336	568	0	0	333	565	0	0	0	0
2	1	10	"APG7"	"YHR171W"	5960	31150	90	1463	1412	380	147	151	39	100	100	0	1846	1773	652	190	201	64	100	100	0	0	0	0	0	0	0	0	0	0	0	0	0	0	0	0	0	0	0	0.795	0.799	0.824	0.838	1.279	0.746	0.923	0.000	0.000	0.000	0.000	0.000	0.000	0.000	0.000	0.000	0.000	0.000	0.000	0.000	0.000	52	414	2972	2848	-0.332	Error	Error	1316	1656	0	0	1265	1583	0	0	0	0
2	2	10	"IKI1"	"YHR187W"	6180	31160	70	362	416	170	166	169	39	100	87	0	329	385	142	212	216	48	81	59	0	0	0	0	0	0	0	0	0	0	0	0	0	0	0	0	0	0	0	1.675	1.445	1.551	1.613	1.949	1.461	0.519	0.000	0.000	0.000	0.000	0.000	0.000	0.000	0.000	0.000	0.000	0.000	0.000	0.000	0.000	32	236	313	423	0.744	Error	Error	196	117	0	0	250	173	0	0	0	0
2	3	10	"RPS4B"	"YHR203C"	6380	31160	90	836	827	142	155	161	48	100	100	0	1294	1254	300	191	201	55	100	100	0	0	0	0	0	0	0	0	0	0	0	0	0	0	0	0	0	0	0	0.617	0.632	0.632	0.649	1.261	0.609	0.908	0.000	0.000	0.000	0.000	0.000	0.000	0.000	0.000	0.000	0.000	0.000	0.000	0.000	0.000	52	420	1784	1735	-0.696	Error	Error	681	1103	0	0	672	1063	0	0	0	0
2	4	10	"YHC3"	"YJL059W"	6570	31160	90	1587	1537	315	175	182	60	100	100	0	1015	977	233	227	235	50	100	98	0	0	0	0	0	0	0	0	0	0	0	0	0	0	0	0	0	0	0	1.792	1.816	1.796	1.908	1.437	1.745	0.910	0.000	0.000	0.000	0.000	0.000	0.000	0.000	0.000	0.000	0.000	0.000	0.000	0.000	0.000	52	420	2200	2112	0.841	Error	Error	1412	788	0	0	1362	750	0	0	0	0
2	5	10	""	"YJL075C"	6770	31160	100	582	582	125	157	157	33	100	100	0	1099	1062	278	202	207	44	100	98	0	0	0	0	0	0	0	0	0	0	0	0	0	0	0	0	0	0	0	0.474	0.494	0.487	0.507	1.360	0.470	0.891	0.000	0.000	0.000	0.000	0.000	0.000	0.000	0.000	0.000	0.000	0.000	0.000	0.000	0.000	80	534	1322	1285	-1.078	Error	Error	425	897	0	0	425	860	0	0	0	0
2	6	10	""	"YJL091C"	6970	31160	90	1026	1019	289	150	153	35	100	100	0	785	767	226	186	191	39	100	100	0	0	0	0	0	0	0	0	0	0	0	0	0	0	0	0	0	0	0	1.462	1.496	1.520	1.535	1.357	1.410	0.899	0.000	0.000	0.000	0.000	0.000	0.000	0.000	0.000	0.000	0.000	0.000	0.000	0.000	0.000	52	420	1475	1450	0.548	Error	Error	876	599	0	0	869	581	0	0	0	0
2	7	10	""	"YJL107C"	7160	31160	90	198	208	41	136	138	29	90	55	0	298	291	49	159	163	38	96	86	0	0	0	0	0	0	0	0	0	0	0	0	0	0	0	0	0	0	0	0.446	0.545	0.543	0.564	1.667	0.597	0.617	0.000	0.000	0.000	0.000	0.000	0.000	0.000	0.000	0.000	0.000	0.000	0.000	0.000	0.000	52	420	201	204	-1.165	Error	Error	62	139	0	0	72	132	0	0	0	0
2	8	10	""	"YJL123C"	7370	31170	100	1815	1830	603	143	145	31	100	100	0	2084	1993	712	146	152	37	100	100	0	0	0	0	0	0	0	0	0	0	0	0	0	0	0	0	0	0	0	0.863	0.913	0.909	0.922	1.290	0.893	0.925	0.000	0.000	0.000	0.000	0.000	0.000	0.000	0.000	0.000	0.000	0.000	0.000	0.000	0.000	80	526	3610	3534	-0.213	Error	Error	1672	1938	0	0	1687	1847	0	0	0	0
2	9	10	"YUR1"	"YJL139C"	7570	31170	100	605	630	113	134	135	30	100	100	0	769	776	144	154	158	34	100	100	0	0	0	0	0	0	0	0	0	0	0	0	0	0	0	0	0	0	0	0.766	0.797	0.808	0.800	1.240	0.782	0.883	0.000	0.000	0.000	0.000	0.000	0.000	0.000	0.000	0.000	0.000	0.000	0.000	0.000	0.000	80	512	1086	1118	-0.385	Error	Error	471	615	0	0	496	622	0	0	0	0
2	10	10	"NUP82"	"YJL061W"	7760	31170	90	1286	1249	289	110	116	40	100	100	0	1977	1906	545	139	151	86	100	100	0	0	0	0	0	0	0	0	0	0	0	0	0	0	0	0	0	0	0	0.640	0.645	0.618	0.658	1.292	0.606	0.915	0.000	0.000	0.000	0.000	0.000	0.000	0.000	0.000	0.000	0.000	0.000	0.000	0.000	0.000	52	390	3014	2906	-0.644	Error	Error	1176	1838	0	0	1139	1767	0	0	0	0
2	11	10	"ICS3"	"YJL077C"	7960	31170	100	315	312	69	103	106	34	100	100	0	334	332	68	133	142	74	97	76	0	0	0	0	0	0	0	0	0	0	0	0	0	0	0	0	0	0	0	1.055	1.050	1.023	1.060	1.371	1.038	0.798	0.000	0.000	0.000	0.000	0.000	0.000	0.000	0.000	0.000	0.000	0.000	0.000	0.000	0.000	80	529	413	408	0.077	Error	Error	212	201	0	0	209	199	0	0	0	0
2	12	10	"TOK1"	"YJL093C"	8170	31170	100	980	1006	226	103	104	23	100	100	0	779	796	187	132	135	27	100	100	0	0	0	0	0	0	0	0	0	0	0	0	0	0	0	0	0	0	0	1.355	1.360	1.363	1.376	1.254	1.332	0.913	0.000	0.000	0.000	0.000	0.000	0.000	0.000	0.000	0.000	0.000	0.000	0.000	0.000	0.000	80	528	1524	1567	0.439	Error	Error	877	647	0	0	903	664	0	0	0	0
2	13	10	""	"YJL109C"	8370	31170	100	798	825	300	101	104	24	100	100	0	2583	2601	1335	139	144	32	100	100	0	0	0	0	0	0	0	0	0	0	0	0	0	0	0	0	0	0	0	0.285	0.294	0.306	0.318	1.358	0.264	0.922	0.000	0.000	0.000	0.000	0.000	0.000	0.000	0.000	0.000	0.000	0.000	0.000	0.000	0.000	80	521	3141	3186	-1.810	Error	Error	697	2444	0	0	724	2462	0	0	0	0
2	14	10	"GCD14"	"YJL125C"	8570	31180	110	456	483	114	119	121	28	100	100	0	721	743	148	157	163	37	100	100	0	0	0	0	0	0	0	0	0	0	0	0	0	0	0	0	0	0	0	0.598	0.621	0.623	0.611	1.309	0.602	0.849	0.000	0.000	0.000	0.000	0.000	0.000	0.000	0.000	0.000	0.000	0.000	0.000	0.000	0.000	80	576	901	950	-0.743	Error	Error	337	564	0	0	364	586	0	0	0	0
2	15	10	"YAK1"	"YJL141C"	8770	31170	100	1445	1480	337	125	127	28	100	100	0	1458	1440	398	163	167	35	100	100	0	0	0	0	0	0	0	0	0	0	0	0	0	0	0	0	0	0	0	1.019	1.061	1.046	1.118	1.402	1.028	0.923	0.000	0.000	0.000	0.000	0.000	0.000	0.000	0.000	0.000	0.000	0.000	0.000	0.000	0.000	80	529	2615	2632	0.028	Error	Error	1320	1295	0	0	1355	1277	0	0	0	0
2	16	10	"MRPL8"	"YJL063C"	8980	31170	100	901	933	331	128	131	31	100	100	0	1337	1430	502	172	176	37	100	100	0	0	0	0	0	0	0	0	0	0	0	0	0	0	0	0	0	0	0	0.664	0.640	0.639	0.635	1.246	0.600	0.914	0.000	0.000	0.000	0.000	0.000	0.000	0.000	0.000	0.000	0.000	0.000	0.000	0.000	0.000	80	521	1938	2063	-0.592	Error	Error	773	1165	0	0	805	1258	0	0	0	0
2	17	10	"PRY1"	"YJL079C"	9170	31170	100	875	876	154	135	149	66	100	100	0	332	336	58	183	188	36	96	93	0	0	0	0	0	0	0	0	0	0	0	0	0	0	0	0	0	0	0	4.966	4.843	4.541	4.983	1.465	4.767	0.735	0.000	0.000	0.000	0.000	0.000	0.000	0.000	0.000	0.000	0.000	0.000	0.000	0.000	0.000	80	505	889	894	2.312	Error	Error	740	149	0	0	741	153	0	0	0	0
2	18	10	"BCK1"	"YJL095W"	9370	31180	100	588	567	170	140	151	63	98	97	0	683	718	235	206	210	41	100	100	0	0	0	0	0	0	0	0	0	0	0	0	0	0	0	0	0	0	0	0.939	0.834	0.872	0.842	1.478	0.801	0.863	0.000	0.000	0.000	0.000	0.000	0.000	0.000	0.000	0.000	0.000	0.000	0.000	0.000	0.000	80	514	925	939	-0.090	Error	Error	448	477	0	0	427	512	0	0	0	0
2	19	10	"CCT7"	"YJL111W"	9570	31180	100	1555	1578	365	135	138	32	100	100	0	3446	3426	930	194	196	48	100	100	0	0	0	0	0	0	0	0	0	0	0	0	0	0	0	0	0	0	0	0.437	0.446	0.452	0.452	1.292	0.418	0.915	0.000	0.000	0.000	0.000	0.000	0.000	0.000	0.000	0.000	0.000	0.000	0.000	0.000	0.000	80	504	4672	4675	-1.195	Error	Error	1420	3252	0	0	1443	3232	0	0	0	0
2	20	10	"SPT10"	"YJL127C"	9770	31180	100	292	301	96	131	136	37	98	91	0	359	353	86	173	177	44	96	82	0	0	0	0	0	0	0	0	0	0	0	0	0	0	0	0	0	0	0	0.866	0.944	0.918	0.932	1.573	0.942	0.677	0.000	0.000	0.000	0.000	0.000	0.000	0.000	0.000	0.000	0.000	0.000	0.000	0.000	0.000	80	496	347	350	-0.208	Error	Error	161	186	0	0	170	180	0	0	0	0
2	21	10	"TIM17"	"YJL143W"	9960	31180	100	2057	2091	516	126	133	37	100	100	0	2406	2450	661	162	170	56	100	100	0	0	0	0	0	0	0	0	0	0	0	0	0	0	0	0	0	0	0	0.861	0.859	0.842	0.871	1.234	0.827	0.925	0.000	0.000	0.000	0.000	0.000	0.000	0.000	0.000	0.000	0.000	0.000	0.000	0.000	0.000	80	526	4175	4253	-0.217	Error	Error	1931	2244	0	0	1965	2288	0	0	0	0
2	1	11	""	"YJL065C"	5950	31360	90	1054	1058	162	141	157	105	100	100	0	1753	1682	392	191	227	216	100	100	0	0	0	0	0	0	0	0	0	0	0	0	0	0	0	0	0	0	0	0.585	0.615	0.607	0.630	1.268	0.586	0.908	0.000	0.000	0.000	0.000	0.000	0.000	0.000	0.000	0.000	0.000	0.000	0.000	0.000	0.000	52	412	2475	2408	-0.775	Error	Error	913	1562	0	0	917	1491	0	0	0	0
2	2	11	"ARP4"	"YJL081C"	6160	31360	90	1814	1809	324	194	207	130	100	100	0	1854	1791	384	247	273	205	100	100	0	0	0	0	0	0	0	0	0	0	0	0	0	0	0	0	0	0	0	1.008	1.046	1.034	1.061	1.211	0.997	0.932	0.000	0.000	0.000	0.000	0.000	0.000	0.000	0.000	0.000	0.000	0.000	0.000	0.000	0.000	52	420	3227	3159	0.012	Error	Error	1620	1607	0	0	1615	1544	0	0	0	0
2	3	11	""	"YJL097W"	6350	31360	90	4355	4285	736	184	305	698	100	100	0	3707	3585	898	231	379	744	100	92	0	0	0	0	0	0	0	0	0	0	0	0	0	0	0	0	0	0	0	1.200	1.223	1.186	1.269	1.343	1.197	0.914	0.000	0.000	0.000	0.000	0.000	0.000	0.000	0.000	0.000	0.000	0.000	0.000	0.000	0.000	52	420	7647	7455	0.263	Error	Error	4171	3476	0	0	4101	3354	0	0	0	0
2	4	11	""	"YJL113W"	6560	31360	90	1484	1426	404	173	179	70	100	100	0	1647	1548	550	218	233	107	100	100	0	0	0	0	0	0	0	0	0	0	0	0	0	0	0	0	0	0	0	0.917	0.942	0.917	0.988	1.381	0.872	0.913	0.000	0.000	0.000	0.000	0.000	0.000	0.000	0.000	0.000	0.000	0.000	0.000	0.000	0.000	52	420	2740	2583	-0.124	Error	Error	1311	1429	0	0	1253	1330	0	0	0	0
2	5	11	"TRK1"	"YJL129C"	6750	31370	90	1854	1786	307	172	193	137	100	100	0	2555	2428	690	216	264	238	100	100	0	0	0	0	0	0	0	0	0	0	0	0	0	0	0	0	0	0	0	0.719	0.730	0.721	0.758	1.266	0.679	0.927	0.000	0.000	0.000	0.000	0.000	0.000	0.000	0.000	0.000	0.000	0.000	0.000	0.000	0.000	52	420	4021	3826	-0.476	Error	Error	1682	2339	0	0	1614	2212	0	0	0	0
2	6	11	""	"YJL145W"	6970	31370	100	999	1051	230	153	158	40	100	100	0	2175	2254	437	184	201	90	100	100	0	0	0	0	0	0	0	0	0	0	0	0	0	0	0	0	0	0	0	0.425	0.434	0.434	0.431	1.192	0.410	0.897	0.000	0.000	0.000	0.000	0.000	0.000	0.000	0.000	0.000	0.000	0.000	0.000	0.000	0.000	80	541	2837	2968	-1.235	Error	Error	846	1991	0	0	898	2070	0	0	0	0
2	7	11	"OAR1"	"YKL055C"	7180	31380	100	232	224	46	128	131	34	88	75	0	335	320	73	134	141	36	92	91	0	0	0	0	0	0	0	0	0	0	0	0	0	0	0	0	0	0	0	0.517	0.516	0.509	0.493	2.252	0.503	0.593	0.000	0.000	0.000	0.000	0.000	0.000	0.000	0.000	0.000	0.000	0.000	0.000	0.000	0.000	80	510	305	282	-0.951	Error	Error	104	201	0	0	96	186	0	0	0	0
2	8	11	""	"YKL071W"	7370	31380	100	10415	10016	2578	139	147	45	100	100	0	623	604	133	138	141	30	100	100	0	0	0	0	0	0	0	0	0	0	0	0	0	0	0	0	0	0	0	21.188	21.195	21.465	21.437	1.296	22.016	0.891	0.000	0.000	0.000	0.000	0.000	0.000	0.000	0.000	0.000	0.000	0.000	0.000	0.000	0.000	80	506	10761	10343	4.405	Error	Error	10276	485	0	0	9877	466	0	0	0	0
2	9	11	"CYT2"	"YKL087C"	7570	31380	100	3627	3566	773	133	141	41	100	100	0	3114	2933	711	152	156	34	100	100	0	0	0	0	0	0	0	0	0	0	0	0	0	0	0	0	0	0	0	1.180	1.234	1.226	1.256	1.243	1.197	0.940	0.000	0.000	0.000	0.000	0.000	0.000	0.000	0.000	0.000	0.000	0.000	0.000	0.000	0.000	80	470	6456	6214	0.238	Error	Error	3494	2962	0	0	3433	2781	0	0	0	0
2	10	11	""	"YKL102C"	7760	31360	150	155	156	38	118	121	34	53	19	0	173	174	40	144	152	61	18	1	0	0	0	0	0	0	0	0	0	0	0	0	0	0	0	0	0	0	0	1.276	1.267	1.126	1.139	2.822	0.645	0.124	0.000	0.000	0.000	0.000	0.000	0.000	0.000	0.000	0.000	0.000	0.000	0.000	0.000	0.000	156	881	66	68	0.351	Error	Error	37	29	0	0	38	30	0	0	-50	0
2	11	11	""	"YKL118W"	7970	31380	100	272	269	49	116	119	25	100	97	0	316	310	60	146	151	34	96	90	0	0	0	0	0	0	0	0	0	0	0	0	0	0	0	0	0	0	0	0.918	0.933	0.939	0.952	1.732	0.892	0.696	0.000	0.000	0.000	0.000	0.000	0.000	0.000	0.000	0.000	0.000	0.000	0.000	0.000	0.000	80	502	326	317	-0.124	Error	Error	156	170	0	0	153	164	0	0	0	0
2	12	11	"1-Oct"	"YKL134C"	8170	31380	100	523	538	158	110	111	24	100	98	0	484	508	159	139	143	33	100	97	0	0	0	0	0	0	0	0	0	0	0	0	0	0	0	0	0	0	0	1.197	1.160	1.177	1.191	1.483	1.114	0.857	0.000	0.000	0.000	0.000	0.000	0.000	0.000	0.000	0.000	0.000	0.000	0.000	0.000	0.000	80	520	758	797	0.260	Error	Error	413	345	0	0	428	369	0	0	0	0
2	13	11	"NUP120"	"YKL057C"	8370	31380	100	587	663	267	108	109	22	100	100	0	873	1065	551	139	142	28	100	100	0	0	0	0	0	0	0	0	0	0	0	0	0	0	0	0	0	0	0	0.653	0.599	0.617	0.621	1.391	0.546	0.888	0.000	0.000	0.000	0.000	0.000	0.000	0.000	0.000	0.000	0.000	0.000	0.000	0.000	0.000	80	512	1213	1481	-0.616	Error	Error	479	734	0	0	555	926	0	0	0	0
2	14	11	"LHS1"	"YKL073W"	8570	31380	100	559	611	203	116	117	24	100	100	0	971	1126	507	149	153	28	100	100	0	0	0	0	0	0	0	0	0	0	0	0	0	0	0	0	0	0	0	0.539	0.507	0.536	0.526	1.330	0.455	0.884	0.000	0.000	0.000	0.000	0.000	0.000	0.000	0.000	0.000	0.000	0.000	0.000	0.000	0.000	80	505	1265	1472	-0.892	Error	Error	443	822	0	0	495	977	0	0	0	0
2	15	11	"MIF2"	"YKL089W"	8770	31380	100	730	758	170	117	118	24	100	100	0	561	575	146	152	153	28	100	100	0	0	0	0	0	0	0	0	0	0	0	0	0	0	0	0	0	0	0	1.499	1.515	1.563	1.553	1.375	1.452	0.870	0.000	0.000	0.000	0.000	0.000	0.000	0.000	0.000	0.000	0.000	0.000	0.000	0.000	0.000	80	512	1022	1064	0.584	Error	Error	613	409	0	0	641	423	0	0	0	0
2	16	11	"GFA1"	"YKL104C"	8970	31380	100	2163	2344	981	117	119	28	100	100	0	1514	1821	848	159	163	35	100	100	0	0	0	0	0	0	0	0	0	0	0	0	0	0	0	0	0	0	0	1.510	1.340	1.322	1.392	1.351	1.277	0.928	0.000	0.000	0.000	0.000	0.000	0.000	0.000	0.000	0.000	0.000	0.000	0.000	0.000	0.000	80	520	3401	3889	0.595	Error	Error	2046	1355	0	0	2227	1662	0	0	0	0
2	17	11	"OAC1"	"YKL120W"	9180	31380	100	474	539	224	127	129	32	98	98	0	1630	1924	989	180	185	48	100	100	0	0	0	0	0	0	0	0	0	0	0	0	0	0	0	0	0	0	0	0.239	0.236	0.235	0.234	1.426	0.221	0.894	0.000	0.000	0.000	0.000	0.000	0.000	0.000	0.000	0.000	0.000	0.000	0.000	0.000	0.000	80	513	1797	2156	-2.063	Error	Error	347	1450	0	0	412	1744	0	0	0	0
2	18	11	""	"YKL136W"	9360	31380	90	1233	1227	281	137	155	142	100	100	0	1057	1026	290	198	218	145	98	98	0	0	0	0	0	0	0	0	0	0	0	0	0	0	0	0	0	0	0	1.276	1.316	1.348	1.396	1.538	1.228	0.896	0.000	0.000	0.000	0.000	0.000	0.000	0.000	0.000	0.000	0.000	0.000	0.000	0.000	0.000	52	406	1955	1918	0.352	Error	Error	1096	859	0	0	1090	828	0	0	0	0
2	19	11	""	"YKL059C"	9570	31380	100	483	489	123	150	163	123	95	73	0	608	628	169	199	215	125	96	86	0	0	0	0	0	0	0	0	0	0	0	0	0	0	0	0	0	0	0	0.814	0.790	0.834	0.811	1.542	0.745	0.811	0.000	0.000	0.000	0.000	0.000	0.000	0.000	0.000	0.000	0.000	0.000	0.000	0.000	0.000	80	526	742	768	-0.297	Error	Error	333	409	0	0	339	429	0	0	0	0
2	20	11	""	"YKL075C"	9770	31380	100	646	712	217	134	136	32	100	100	0	711	761	282	169	173	41	100	96	0	0	0	0	0	0	0	0	0	0	0	0	0	0	0	0	0	0	0	0.945	0.976	0.972	1.063	1.687	0.915	0.874	0.000	0.000	0.000	0.000	0.000	0.000	0.000	0.000	0.000	0.000	0.000	0.000	0.000	0.000	80	513	1054	1170	-0.082	Error	Error	512	542	0	0	578	592	0	0	0	0
2	21	11	""	"YKL091C"	9960	31390	90	1395	1386	371	117	132	130	100	98	0	425	411	110	143	150	57	96	88	0	0	0	0	0	0	0	0	0	0	0	0	0	0	0	0	0	0	0	4.532	4.735	4.802	4.914	1.447	4.919	0.796	0.000	0.000	0.000	0.000	0.000	0.000	0.000	0.000	0.000	0.000	0.000	0.000	0.000	0.000	52	414	1560	1537	2.180	Error	Error	1278	282	0	0	1269	268	0	0	0	0
2	1	12	"AAT1"	"YKL106W"	5950	31560	90	1012	1009	212	158	178	129	100	98	0	2234	2276	703	224	288	354	98	96	0	0	0	0	0	0	0	0	0	0	0	0	0	0	0	0	0	0	0	0.425	0.415	0.413	0.430	1.480	0.383	0.885	0.000	0.000	0.000	0.000	0.000	0.000	0.000	0.000	0.000	0.000	0.000	0.000	0.000	0.000	52	412	2864	2903	-1.235	Error	Error	854	2010	0	0	851	2052	0	0	0	0
2	2	12	"SRP21"	"YKL122C"	6150	31560	90	4499	4066	1234	193	224	262	100	100	0	3965	3615	1331	270	341	417	100	98	0	0	0	0	0	0	0	0	0	0	0	0	0	0	0	0	0	0	0	1.165	1.158	1.171	1.207	1.276	1.103	0.931	0.000	0.000	0.000	0.000	0.000	0.000	0.000	0.000	0.000	0.000	0.000	0.000	0.000	0.000	52	420	8001	7218	0.221	Error	Error	4306	3695	0	0	3873	3345	0	0	0	0
2	3	12	"MRPL31"	"YKL138C"	6360	31570	100	2365	2348	683	185	209	226	100	100	0	3326	3259	1020	271	307	311	100	100	0	0	0	0	0	0	0	0	0	0	0	0	0	0	0	0	0	0	0	0.714	0.724	0.749	0.737	1.250	0.689	0.933	0.000	0.000	0.000	0.000	0.000	0.000	0.000	0.000	0.000	0.000	0.000	0.000	0.000	0.000	80	532	5235	5151	-0.487	Error	Error	2180	3055	0	0	2163	2988	0	0	0	0
2	4	12	""	"YKL061W"	6560	31570	100	715	720	124	160	168	42	100	100	0	609	605	112	220	226	58	100	100	0	0	0	0	0	0	0	0	0	0	0	0	0	0	0	0	0	0	0	1.427	1.455	1.476	1.487	1.251	1.375	0.874	0.000	0.000	0.000	0.000	0.000	0.000	0.000	0.000	0.000	0.000	0.000	0.000	0.000	0.000	80	527	944	945	0.513	Error	Error	555	389	0	0	560	385	0	0	0	0
2	5	12	""	"YKL077W"	6770	31570	100	2722	2751	612	171	175	42	100	100	0	4562	4637	953	212	222	59	100	100	0	0	0	0	0	0	0	0	0	0	0	0	0	0	0	0	0	0	0	0.586	0.583	0.591	0.580	1.213	0.571	0.921	0.000	0.000	0.000	0.000	0.000	0.000	0.000	0.000	0.000	0.000	0.000	0.000	0.000	0.000	80	514	6901	7005	-0.770	Error	Error	2551	4350	0	0	2580	4425	0	0	0	0
2	6	12	"MBR1"	"YKL093W"	6960	31570	100	802	848	185	142	145	38	100	100	0	379	400	83	168	174	50	100	97	0	0	0	0	0	0	0	0	0	0	0	0	0	0	0	0	0	0	0	3.128	3.043	3.081	3.134	1.302	3.088	0.826	0.000	0.000	0.000	0.000	0.000	0.000	0.000	0.000	0.000	0.000	0.000	0.000	0.000	0.000	80	469	871	938	1.645	Error	Error	660	211	0	0	706	232	0	0	0	0
2	7	12	"SLD2"	"YKL108W"	7170	31570	100	364	386	98	117	118	25	100	100	0	410	427	97	141	145	33	100	100	0	0	0	0	0	0	0	0	0	0	0	0	0	0	0	0	0	0	0	0.918	0.941	0.925	0.934	1.383	0.929	0.816	0.000	0.000	0.000	0.000	0.000	0.000	0.000	0.000	0.000	0.000	0.000	0.000	0.000	0.000	80	496	516	555	-0.123	Error	Error	247	269	0	0	269	286	0	0	0	0
2	8	12	"SSH4"	"YKL124W"	7350	31570	90	714	715	107	129	149	120	100	100	0	523	534	90	161	178	101	100	96	0	0	0	0	0	0	0	0	0	0	0	0	0	0	0	0	0	0	0	1.616	1.571	1.589	1.590	1.258	1.485	0.895	0.000	0.000	0.000	0.000	0.000	0.000	0.000	0.000	0.000	0.000	0.000	0.000	0.000	0.000	52	401	947	959	0.692	Error	Error	585	362	0	0	586	373	0	0	0	0
2	9	12	"TGL1"	"YKL140W"	7570	31570	100	1516	1551	317	139	143	43	100	100	0	1531	1496	332	164	170	52	100	100	0	0	0	0	0	0	0	0	0	0	0	0	0	0	0	0	0	0	0	1.007	1.060	1.043	1.082	1.266	1.054	0.912	0.000	0.000	0.000	0.000	0.000	0.000	0.000	0.000	0.000	0.000	0.000	0.000	0.000	0.000	80	518	2744	2744	0.011	Error	Error	1377	1367	0	0	1412	1332	0	0	0	0
2	10	12	""	"YLR040C"	7770	31570	90	514	515	90	130	131	29	100	100	0	281	277	57	162	163	33	88	84	0	0	0	0	0	0	0	0	0	0	0	0	0	0	0	0	0	0	0	3.227	3.348	3.181	3.892	2.102	3.171	0.664	0.000	0.000	0.000	0.000	0.000	0.000	0.000	0.000	0.000	0.000	0.000	0.000	0.000	0.000	52	414	503	500	1.690	Error	Error	384	119	0	0	385	115	0	0	0	0
2	11	12	"ERG3"	"YLR056W"	7970	31570	90	6176	5851	1479	134	161	247	100	100	0	7450	7148	2285	168	228	588	100	98	0	0	0	0	0	0	0	0	0	0	0	0	0	0	0	0	0	0	0	0.830	0.819	0.845	0.840	1.385	0.810	0.884	0.000	0.000	0.000	0.000	0.000	0.000	0.000	0.000	0.000	0.000	0.000	0.000	0.000	0.000	52	414	13324	12697	-0.269	Error	Error	6042	7282	0	0	5717	6980	0	0	0	0
2	12	12	""	"YLR072W"	8160	31580	80	320	329	85	112	115	26	100	100	0	358	352	94	146	150	35	96	90	0	0	0	0	0	0	0	0	0	0	0	0	0	0	0	0	0	0	0	0.981	1.053	1.056	1.144	1.733	0.990	0.738	0.000	0.000	0.000	0.000	0.000	0.000	0.000	0.000	0.000	0.000	0.000	0.000	0.000	0.000	52	340	420	423	-0.027	Error	Error	208	212	0	0	217	206	0	0	0	0
2	13	12	"GAA1"	"YLR088W"	8370	31580	100	562	560	168	112	114	24	100	100	0	676	711	274	140	144	28	98	98	0	0	0	0	0	0	0	0	0	0	0	0	0	0	0	0	0	0	0	0.840	0.785	0.796	0.831	1.518	0.734	0.873	0.000	0.000	0.000	0.000	0.000	0.000	0.000	0.000	0.000	0.000	0.000	0.000	0.000	0.000	80	526	986	1019	-0.252	Error	Error	450	536	0	0	448	571	0	0	0	0
2	14	12	""	"YLR104W"	8580	31580	100	2140	2105	696	118	121	26	100	100	0	2614	2584	997	149	152	30	100	100	0	0	0	0	0	0	0	0	0	0	0	0	0	0	0	0	0	0	0	0.820	0.816	0.820	0.836	1.383	0.781	0.913	0.000	0.000	0.000	0.000	0.000	0.000	0.000	0.000	0.000	0.000	0.000	0.000	0.000	0.000	80	506	4487	4422	-0.286	Error	Error	2022	2465	0	0	1987	2435	0	0	0	0
2	15	12	"YPS1"	"YLR120C"	8770	31580	100	3828	3543	1026	115	115	25	100	100	0	1729	1691	543	146	148	28	100	100	0	0	0	0	0	0	0	0	0	0	0	0	0	0	0	0	0	0	0	2.346	2.219	2.251	2.267	1.266	2.203	0.912	0.000	0.000	0.000	0.000	0.000	0.000	0.000	0.000	0.000	0.000	0.000	0.000	0.000	0.000	80	496	5296	4973	1.230	Error	Error	3713	1583	0	0	3428	1545	0	0	0	0
2	16	12	""	"YLR042C"	8970	31580	100	257	251	49	119	120	28	97	92	0	239	231	50	155	161	39	78	55	0	0	0	0	0	0	0	0	0	0	0	0	0	0	0	0	0	0	0	1.643	1.737	1.627	1.753	2.119	1.515	0.467	0.000	0.000	0.000	0.000	0.000	0.000	0.000	0.000	0.000	0.000	0.000	0.000	0.000	0.000	80	505	222	208	0.716	Error	Error	138	84	0	0	132	76	0	0	0	0
2	17	12	"SHM2"	"YLR058C"	9170	31580	100	659	677	162	122	124	28	100	100	0	8537	8663	2666	166	173	44	100	100	0	0	0	0	0	0	0	0	0	0	0	0	0	0	0	0	0	0	0	0.064	0.065	0.067	0.066	1.314	0.062	0.916	0.000	0.000	0.000	0.000	0.000	0.000	0.000	0.000	0.000	0.000	0.000	0.000	0.000	0.000	80	519	8908	9052	-3.962	Error	Error	537	8371	0	0	555	8497	0	0	0	0
2	18	12	""	"YLR074C"	9370	31580	100	1146	1145	327	130	132	27	100	100	0	1500	1499	480	186	188	36	100	100	0	0	0	0	0	0	0	0	0	0	0	0	0	0	0	0	0	0	0	0.773	0.773	0.785	0.792	1.344	0.737	0.898	0.000	0.000	0.000	0.000	0.000	0.000	0.000	0.000	0.000	0.000	0.000	0.000	0.000	0.000	80	520	2330	2328	-0.371	Error	Error	1016	1314	0	0	1015	1313	0	0	0	0
2	19	12	"XDJ1"	"YLR090W"	9560	31580	90	675	685	182	132	141	64	100	100	0	813	786	276	195	205	83	98	98	0	0	0	0	0	0	0	0	0	0	0	0	0	0	0	0	0	0	0	0.879	0.936	0.899	1.005	1.395	0.883	0.897	0.000	0.000	0.000	0.000	0.000	0.000	0.000	0.000	0.000	0.000	0.000	0.000	0.000	0.000	52	414	1161	1144	-0.187	Error	Error	543	618	0	0	553	591	0	0	0	0
2	20	12	""	"YLR106C"	9770	31580	90	2101	2051	575	120	127	55	100	100	0	1767	1722	589	164	181	128	100	100	0	0	0	0	0	0	0	0	0	0	0	0	0	0	0	0	0	0	0	1.236	1.239	1.207	1.281	1.270	1.133	0.909	0.000	0.000	0.000	0.000	0.000	0.000	0.000	0.000	0.000	0.000	0.000	0.000	0.000	0.000	52	420	3584	3489	0.305	Error	Error	1981	1603	0	0	1931	1558	0	0	0	0
2	21	12	""	"YLR122C"	9970	31580	90	208	218	49	117	120	25	96	92	0	234	237	45	146	148	27	92	84	0	0	0	0	0	0	0	0	0	0	0	0	0	0	0	0	0	0	0	1.034	1.110	1.004	1.052	1.846	1.024	0.555	0.000	0.000	0.000	0.000	0.000	0.000	0.000	0.000	0.000	0.000	0.000	0.000	0.000	0.000	52	420	179	192	0.048	Error	Error	91	88	0	0	101	91	0	0	0	0
2	1	13	"PDC1"	"YLR044C"	5970	31770	100	3395	3390	1267	154	156	34	100	100	0	7821	8491	3094	228	233	59	100	100	0	0	0	0	0	0	0	0	0	0	0	0	0	0	0	0	0	0	0	0.427	0.392	0.392	0.380	1.365	0.381	0.931	0.000	0.000	0.000	0.000	0.000	0.000	0.000	0.000	0.000	0.000	0.000	0.000	0.000	0.000	80	541	10834	11499	-1.228	Error	Error	3241	7593	0	0	3236	8263	0	0	0	0
2	2	13	"FRS1"	"YLR060W"	6170	31770	100	4459	4092	1274	171	178	47	100	100	0	10355	9357	3413	258	280	91	100	100	0	0	0	0	0	0	0	0	0	0	0	0	0	0	0	0	0	0	0	0.425	0.431	0.427	0.437	1.337	0.408	0.930	0.000	0.000	0.000	0.000	0.000	0.000	0.000	0.000	0.000	0.000	0.000	0.000	0.000	0.000	80	511	14385	13020	-1.236	Error	Error	4288	10097	0	0	3921	9099	0	0	0	0
2	3	13	""	"YLR076C"	6360	31770	100	16056	14761	5245	168	175	51	100	100	0	26288	26314	10183	254	274	104	100	100	0	0	0	0	0	0	0	0	0	0	0	0	0	0	0	0	0	0	0	0.610	0.560	0.544	0.565	1.228	0.535	0.949	0.000	0.000	0.000	0.000	0.000	0.000	0.000	0.000	0.000	0.000	0.000	0.000	0.000	0.000	80	512	41922	40653	-0.712	Error	Error	15888	26034	0	0	14593	26060	0	0	0	0
2	4	13	"SUL2"	"YLR092W"	6570	31770	100	884	885	325	141	146	38	100	98	0	785	790	297	179	197	65	98	98	0	0	0	0	0	0	0	0	0	0	0	0	0	0	0	0	0	0	0	1.226	1.218	1.195	1.243	1.565	1.185	0.885	0.000	0.000	0.000	0.000	0.000	0.000	0.000	0.000	0.000	0.000	0.000	0.000	0.000	0.000	80	506	1349	1355	0.294	Error	Error	743	606	0	0	744	611	0	0	0	0
2	5	13	""	"YLR108C"	6760	31770	100	3405	3233	964	145	149	32	100	100	0	407	405	103	182	188	41	97	92	0	0	0	0	0	0	0	0	0	0	0	0	0	0	0	0	0	0	0	14.489	13.848	14.564	14.994	1.455	13.794	0.800	0.000	0.000	0.000	0.000	0.000	0.000	0.000	0.000	0.000	0.000	0.000	0.000	0.000	0.000	80	475	3485	3311	3.857	Error	Error	3260	225	0	0	3088	223	0	0	0	0
2	6	13	""	"YLR124W"	6960	31760	150	192	190	39	153	155	35	52	21	0	234	232	48	188	194	46	48	15	0	0	0	0	0	0	0	0	0	0	0	0	0	0	0	0	0	0	0	0.848	0.841	0.838	0.837	2.562	0.651	0.267	0.000	0.000	0.000	0.000	0.000	0.000	0.000	0.000	0.000	0.000	0.000	0.000	0.000	0.000	156	861	85	81	-0.238	Error	Error	39	46	0	0	37	44	0	0	-50	0
2	7	13	""	"YLR046C"	7170	31770	100	965	947	258	147	150	35	100	100	0	4077	3854	1395	189	194	48	100	100	0	0	0	0	0	0	0	0	0	0	0	0	0	0	0	0	0	0	0	0.210	0.218	0.216	0.224	1.380	0.201	0.912	0.000	0.000	0.000	0.000	0.000	0.000	0.000	0.000	0.000	0.000	0.000	0.000	0.000	0.000	80	503	4706	4465	-2.249	Error	Error	818	3888	0	0	800	3665	0	0	0	0
2	8	13	""	"YLR062C"	7370	31770	100	2297	2439	1099	158	168	51	100	100	0	9611	9379	3731	201	215	65	100	100	0	0	0	0	0	0	0	0	0	0	0	0	0	0	0	0	0	0	0	0.227	0.249	0.252	0.242	1.484	0.234	0.834	0.000	0.000	0.000	0.000	0.000	0.000	0.000	0.000	0.000	0.000	0.000	0.000	0.000	0.000	80	514	11549	11459	-2.137	Error	Error	2139	9410	0	0	2281	9178	0	0	0	0
2	9	13	"BOS1"	"YLR078C"	7570	31770	100	1222	1241	303	174	191	78	100	100	0	847	838	200	208	219	68	100	100	0	0	0	0	0	0	0	0	0	0	0	0	0	0	0	0	0	0	0	1.640	1.694	1.669	1.727	1.284	1.640	0.883	0.000	0.000	0.000	0.000	0.000	0.000	0.000	0.000	0.000	0.000	0.000	0.000	0.000	0.000	80	482	1687	1697	0.714	Error	Error	1048	639	0	0	1067	630	0	0	0	0
2	10	13	"GIS3"	"YLR094C"	7760	31770	90	817	827	162	201	226	105	100	100	0	2015	1910	558	236	282	228	100	98	0	0	0	0	0	0	0	0	0	0	0	0	0	0	0	0	0	0	0	0.346	0.374	0.392	0.388	1.361	0.338	0.875	0.000	0.000	0.000	0.000	0.000	0.000	0.000	0.000	0.000	0.000	0.000	0.000	0.000	0.000	52	414	2395	2300	-1.530	Error	Error	616	1779	0	0	626	1674	0	0	0	0
2	11	13	""	"YLR110C"	7960	31780	100	11012	11902	5096	177	217	119	100	100	0	10127	12150	5588	211	278	325	100	100	0	0	0	0	0	0	0	0	0	0	0	0	0	0	0	0	0	0	0	1.093	0.982	0.944	0.985	1.288	0.936	0.923	0.000	0.000	0.000	0.000	0.000	0.000	0.000	0.000	0.000	0.000	0.000	0.000	0.000	0.000	80	498	20751	23664	0.128	Error	Error	10835	9916	0	0	11725	11939	0	0	0	0
2	12	13	""	"YLR126C"	8170	31770	100	727	708	143	146	159	74	100	100	0	615	604	117	174	204	248	91	30	0	0	0	0	0	0	0	0	0	0	0	0	0	0	0	0	0	0	0	1.317	1.307	1.283	1.313	1.292	1.287	0.887	0.000	0.000	0.000	0.000	0.000	0.000	0.000	0.000	0.000	0.000	0.000	0.000	0.000	0.000	80	492	1022	992	0.398	Error	Error	581	441	0	0	562	430	0	0	0	0
2	13	13	""	"YLR423C"	8370	31780	100	739	741	165	140	144	38	100	100	0	424	428	88	175	183	51	98	96	0	0	0	0	0	0	0	0	0	0	0	0	0	0	0	0	0	0	0	2.406	2.375	2.403	2.424	1.416	2.371	0.752	0.000	0.000	0.000	0.000	0.000	0.000	0.000	0.000	0.000	0.000	0.000	0.000	0.000	0.000	80	505	848	854	1.266	Error	Error	599	249	0	0	601	253	0	0	0	0
2	14	13	"MRPL4"	"YLR439W"	8570	31780	100	481	488	112	140	142	33	100	100	0	827	820	187	170	177	44	100	100	0	0	0	0	0	0	0	0	0	0	0	0	0	0	0	0	0	0	0	0.519	0.535	0.544	0.527	1.321	0.521	0.880	0.000	0.000	0.000	0.000	0.000	0.000	0.000	0.000	0.000	0.000	0.000	0.000	0.000	0.000	80	506	998	998	-0.946	Error	Error	341	657	0	0	348	650	0	0	0	0
2	15	13	""	"YLR455W"	8770	31780	100	832	840	212	130	134	33	100	100	0	1203	1151	333	155	162	38	100	100	0	0	0	0	0	0	0	0	0	0	0	0	0	0	0	0	0	0	0	0.670	0.713	0.725	0.728	1.455	0.677	0.862	0.000	0.000	0.000	0.000	0.000	0.000	0.000	0.000	0.000	0.000	0.000	0.000	0.000	0.000	80	510	1750	1706	-0.578	Error	Error	702	1048	0	0	710	996	0	0	0	0
2	16	13	"GLO1"	"YML004C"	8960	31780	100	3692	3953	1458	130	133	34	100	100	0	1874	2168	1025	161	166	42	100	100	0	0	0	0	0	0	0	0	0	0	0	0	0	0	0	0	0	0	0	2.079	1.905	1.950	2.055	1.392	1.794	0.908	0.000	0.000	0.000	0.000	0.000	0.000	0.000	0.000	0.000	0.000	0.000	0.000	0.000	0.000	80	519	5275	5830	1.056	Error	Error	3562	1713	0	0	3823	2007	0	0	0	0
2	17	13	"PSP2"	"YML017W"	9180	31780	70	246	248	57	132	136	31	96	90	0	300	324	72	179	183	39	93	87	0	0	0	0	0	0	0	0	0	0	0	0	0	0	0	0	0	0	0	0.942	0.800	0.812	0.773	1.992	0.727	0.588	0.000	0.000	0.000	0.000	0.000	0.000	0.000	0.000	0.000	0.000	0.000	0.000	0.000	0.000	32	236	235	261	-0.086	Error	Error	114	121	0	0	116	145	0	0	0	0
2	18	13	""	"YML032C-A"	9370	31780	90	314	314	53	137	138	31	100	98	0	385	368	75	197	202	47	94	82	0	0	0	0	0	0	0	0	0	0	0	0	0	0	0	0	0	0	0	0.941	1.035	1.086	1.109	1.780	0.968	0.648	0.000	0.000	0.000	0.000	0.000	0.000	0.000	0.000	0.000	0.000	0.000	0.000	0.000	0.000	52	420	365	348	-0.087	Error	Error	177	188	0	0	177	171	0	0	0	0
2	19	13	"TUS1"	"YLR425W"	9570	31780	100	1030	1019	219	130	132	32	100	100	0	1584	1560	443	205	213	55	100	100	0	0	0	0	0	0	0	0	0	0	0	0	0	0	0	0	0	0	0	0.653	0.656	0.658	0.688	1.447	0.609	0.873	0.000	0.000	0.000	0.000	0.000	0.000	0.000	0.000	0.000	0.000	0.000	0.000	0.000	0.000	80	528	2279	2244	-0.616	Error	Error	900	1379	0	0	889	1355	0	0	0	0
2	20	13	"RPS1A"	"YLR441C"	9770	31780	100	3758	3934	1693	121	125	29	100	100	0	26670	27081	11898	196	206	58	100	100	0	0	0	0	0	0	0	0	0	0	0	0	0	0	0	0	0	0	0	0.137	0.142	0.145	0.142	1.272	0.135	0.928	0.000	0.000	0.000	0.000	0.000	0.000	0.000	0.000	0.000	0.000	0.000	0.000	0.000	0.000	80	498	30111	30698	-2.864	Error	Error	3637	26474	0	0	3813	26885	0	0	0	0
2	21	13	"NBP1"	"YLR457C"	9980	31780	100	397	392	124	117	118	25	100	97	0	429	428	140	152	161	44	96	93	0	0	0	0	0	0	0	0	0	0	0	0	0	0	0	0	0	0	0	1.011	0.996	1.022	0.974	1.615	0.940	0.769	0.000	0.000	0.000	0.000	0.000	0.000	0.000	0.000	0.000	0.000	0.000	0.000	0.000	0.000	80	548	557	551	0.016	Error	Error	280	277	0	0	275	276	0	0	0	0
2	1	14	"GIS4"	"YML006C"	5950	31970	90	1352	1337	427	151	145	49	100	100	0	1576	1643	698	207	203	81	100	100	0	0	0	0	0	0	0	0	0	0	0	0	0	0	0	0	0	0	0	0.877	0.826	0.889	0.874	1.497	0.763	0.866	0.000	0.000	0.000	0.000	0.000	0.000	0.000	0.000	0.000	0.000	0.000	0.000	0.000	0.000	52	412	2570	2622	-0.189	Error	Error	1201	1369	0	0	1186	1436	0	0	0	0
2	2	14	"OST6"	"YML019W"	6160	31970	100	1702	1671	292	147	137	62	100	100	0	2637	2552	544	199	181	103	100	100	0	0	0	0	0	0	0	0	0	0	0	0	0	0	0	0	0	0	0	0.638	0.648	0.654	0.656	1.208	0.614	0.926	0.000	0.000	0.000	0.000	0.000	0.000	0.000	0.000	0.000	0.000	0.000	0.000	0.000	0.000	80	497	3993	3877	-0.649	Error	Error	1555	2438	0	0	1524	2353	0	0	0	0
2	3	14	"SRC1"	"YML034W"	6370	31970	80	636	714	305	158	164	39	100	100	0	522	598	287	191	193	41	98	96	0	0	0	0	0	0	0	0	0	0	0	0	0	0	0	0	0	0	0	1.444	1.366	1.349	1.491	1.540	1.230	0.858	0.000	0.000	0.000	0.000	0.000	0.000	0.000	0.000	0.000	0.000	0.000	0.000	0.000	0.000	52	340	809	963	0.530	Error	Error	478	331	0	0	556	407	0	0	0	0
2	4	14	""	"YLR427W"	6560	31970	100	912	908	246	158	160	36	100	100	0	1137	1117	380	181	186	38	100	100	0	0	0	0	0	0	0	0	0	0	0	0	0	0	0	0	0	0	0	0.789	0.801	0.795	0.837	1.339	0.739	0.913	0.000	0.000	0.000	0.000	0.000	0.000	0.000	0.000	0.000	0.000	0.000	0.000	0.000	0.000	80	505	1710	1686	-0.342	Error	Error	754	956	0	0	750	936	0	0	0	0
2	5	14	"ECM7"	"YLR443W"	6760	31970	100	1493	1450	302	163	166	39	100	100	0	1432	1387	350	190	195	45	100	100	0	0	0	0	0	0	0	0	0	0	0	0	0	0	0	0	0	0	0	1.071	1.075	1.049	1.105	1.242	1.010	0.927	0.000	0.000	0.000	0.000	0.000	0.000	0.000	0.000	0.000	0.000	0.000	0.000	0.000	0.000	80	512	2572	2484	0.099	Error	Error	1330	1242	0	0	1287	1197	0	0	0	0
2	6	14	"CDC91"	"YLR459W"	6970	31970	100	1580	1623	430	182	186	37	100	100	0	1930	1820	497	230	233	47	100	100	0	0	0	0	0	0	0	0	0	0	0	0	0	0	0	0	0	0	0	0.822	0.906	0.896	0.911	1.294	0.890	0.924	0.000	0.000	0.000	0.000	0.000	0.000	0.000	0.000	0.000	0.000	0.000	0.000	0.000	0.000	80	459	3098	3031	-0.282	Error	Error	1398	1700	0	0	1441	1590	0	0	0	0
2	7	14	"ERG6"	"YML008C"	7150	31970	90	2700	2729	509	188	271	439	100	100	0	4804	4609	1347	236	424	934	98	98	0	0	0	0	0	0	0	0	0	0	0	0	0	0	0	0	0	0	0	0.550	0.581	0.553	0.606	1.293	0.549	0.937	0.000	0.000	0.000	0.000	0.000	0.000	0.000	0.000	0.000	0.000	0.000	0.000	0.000	0.000	52	406	7080	6914	-0.863	Error	Error	2512	4568	0	0	2541	4373	0	0	0	0
2	8	14	"UNG1"	"YML021C"	7360	31970	100	848	856	223	206	272	394	88	27	0	912	895	248	253	398	810	26	0	0	0	0	0	0	0	0	0	0	0	0	0	0	0	0	0	0	0	0	0.974	1.012	0.992	1.072	1.450	0.966	0.862	0.000	0.000	0.000	0.000	0.000	0.000	0.000	0.000	0.000	0.000	0.000	0.000	0.000	0.000	80	475	1301	1292	-0.038	Error	Error	642	659	0	0	650	642	0	0	0	0
2	9	14	""	"YML035C-A"	7560	31970	150	266	262	62	237	244	70	19	4	0	299	303	64	286	293	76	15	1	0	0	0	0	0	0	0	0	0	0	0	0	0	0	0	0	0	0	0	2.231	1.471	0.985	1.028	3.534	0.823	0.325	0.000	0.000	0.000	0.000	0.000	0.000	0.000	0.000	0.000	0.000	0.000	0.000	0.000	0.000	156	852	42	42	1.158	Error	Error	29	13	0	0	25	17	0	0	-50	0
2	10	14	"CRN1"	"YLR429W"	7760	31980	100	1913	1920	470	251	259	64	100	100	0	3207	3230	852	307	316	77	100	100	0	0	0	0	0	0	0	0	0	0	0	0	0	0	0	0	0	0	0	0.573	0.571	0.561	0.574	1.252	0.552	0.917	0.000	0.000	0.000	0.000	0.000	0.000	0.000	0.000	0.000	0.000	0.000	0.000	0.000	0.000	80	474	4562	4592	-0.803	Error	Error	1662	2900	0	0	1669	2923	0	0	0	0
2	11	14	""	"YLR445W"	7960	31970	150	207	209	59	258	286	109	1	0	0	253	266	69	308	355	235	0	0	0	0	0	0	0	0	0	0	0	0	0	0	0	0	0	0	0	0	0	0.927	1.167	1.059	1.052	2.622	0.957	0.301	0.000	0.000	0.000	0.000	0.000	0.000	0.000	0.000	0.000	0.000	0.000	0.000	0.000	0.000	156	744	-106	-91	-0.109	Error	Error	-51	-55	0	0	-49	-42	0	0	-50	0
2	12	14	"PAU4"	"YLR461W"	8160	31970	150	371	356	97	236	260	102	63	21	0	344	340	86	285	321	139	14	1	0	0	0	0	0	0	0	0	0	0	0	0	0	0	0	0	0	0	0	2.288	2.182	1.684	1.763	2.522	0.865	0.550	0.000	0.000	0.000	0.000	0.000	0.000	0.000	0.000	0.000	0.000	0.000	0.000	0.000	0.000	156	813	194	175	1.194	Error	Error	135	59	0	0	120	55	0	0	-50	0
2	13	14	"SPT5"	"YML010W"	8370	31980	100	1178	1262	355	200	222	90	100	100	0	1855	1881	653	256	287	122	100	100	0	0	0	0	0	0	0	0	0	0	0	0	0	0	0	0	0	0	0	0.612	0.654	0.639	0.673	1.377	0.606	0.880	0.000	0.000	0.000	0.000	0.000	0.000	0.000	0.000	0.000	0.000	0.000	0.000	0.000	0.000	80	487	2577	2687	-0.709	Error	Error	978	1599	0	0	1062	1625	0	0	-100	0
2	14	14	""	"YML023C"	8560	31980	100	492	528	125	151	166	58	100	98	0	814	843	179	183	208	79	100	100	0	0	0	0	0	0	0	0	0	0	0	0	0	0	0	0	0	0	0	0.540	0.571	0.545	0.560	1.301	0.547	0.848	0.000	0.000	0.000	0.000	0.000	0.000	0.000	0.000	0.000	0.000	0.000	0.000	0.000	0.000	80	511	972	1037	-0.888	Error	Error	341	631	0	0	377	660	0	0	-100	0
2	15	14	""	"YML037C"	8780	31990	80	194	193	49	126	131	33	76	51	0	283	275	61	151	162	41	88	78	0	0	0	0	0	0	0	0	0	0	0	0	0	0	0	0	0	0	0	0.515	0.540	0.590	0.525	1.923	0.559	0.531	0.000	0.000	0.000	0.000	0.000	0.000	0.000	0.000	0.000	0.000	0.000	0.000	0.000	0.000	52	340	200	191	-0.957	Error	Error	68	132	0	0	67	124	0	0	0	0
2	16	14	""	"YMR187C"	8970	31980	90	522	523	115	150	153	38	100	100	0	430	457	115	182	186	46	100	96	0	0	0	0	0	0	0	0	0	0	0	0	0	0	0	0	0	0	0	1.500	1.356	1.331	1.408	1.477	1.351	0.781	0.000	0.000	0.000	0.000	0.000	0.000	0.000	0.000	0.000	0.000	0.000	0.000	0.000	0.000	52	420	620	648	0.585	Error	Error	372	248	0	0	373	275	0	0	0	0
2	17	14	"ERG2"	"YMR202W"	9160	31980	90	4685	4979	1874	163	186	185	100	100	0	7343	8593	3778	206	288	657	100	100	0	0	0	0	0	0	0	0	0	0	0	0	0	0	0	0	0	0	0	0.634	0.574	0.605	0.589	1.256	0.533	0.939	0.000	0.000	0.000	0.000	0.000	0.000	0.000	0.000	0.000	0.000	0.000	0.000	0.000	0.000	52	420	11659	13203	-0.658	Error	Error	4522	7137	0	0	4816	8387	0	0	0	0
2	18	14	"TRS130"	"YMR218C"	9370	31990	90	419	432	131	149	149	32	100	98	0	382	374	102	194	195	36	92	86	0	0	0	0	0	0	0	0	0	0	0	0	0	0	0	0	0	0	0	1.436	1.572	1.458	1.598	1.783	1.522	0.705	0.000	0.000	0.000	0.000	0.000	0.000	0.000	0.000	0.000	0.000	0.000	0.000	0.000	0.000	52	420	458	463	0.522	Error	Error	270	188	0	0	283	180	0	0	0	0
2	19	14	"RNH1"	"YMR234W"	9560	31980	90	466	469	117	133	133	30	100	100	0	675	705	205	184	191	59	100	100	0	0	0	0	0	0	0	0	0	0	0	0	0	0	0	0	0	0	0	0.678	0.645	0.652	0.653	1.405	0.595	0.804	0.000	0.000	0.000	0.000	0.000	0.000	0.000	0.000	0.000	0.000	0.000	0.000	0.000	0.000	52	406	824	857	-0.560	Error	Error	333	491	0	0	336	521	0	0	0	0
2	20	14	""	"YMR251W"	9760	31980	150	113	116	39	123	126	28	12	4	0	152	162	59	175	183	58	9	4	0	0	0	0	0	0	0	0	0	0	0	0	0	0	0	0	0	0	0	0.435	0.538	0.697	0.647	3.291	0.270	0.186	0.000	0.000	0.000	0.000	0.000	0.000	0.000	0.000	0.000	0.000	0.000	0.000	0.000	0.000	156	929	-33	-20	-1.202	Error	Error	-10	-23	0	0	-7	-13	0	0	-50	0
2	21	14	""	"YMR266W"	9960	31980	50	180	176	36	117	118	25	83	58	0	287	286	43	169	186	63	91	33	0	0	0	0	0	0	0	0	0	0	0	0	0	0	0	0	0	0	0	0.534	0.504	0.428	0.501	1.916	0.246	0.339	0.000	0.000	0.000	0.000	0.000	0.000	0.000	0.000	0.000	0.000	0.000	0.000	0.000	0.000	12	104	181	176	-0.905	Error	Error	63	118	0	0	59	117	0	0	-100	0
2	1	15	"GCV2"	"YMR189W"	5970	32190	90	308	311	151	152	146	50	67	55	0	1356	1397	1017	205	208	120	78	73	0	0	0	0	0	0	0	0	0	0	0	0	0	0	0	0	0	0	0	0.136	0.133	0.140	0.162	2.483	0.129	0.725	0.000	0.000	0.000	0.000	0.000	0.000	0.000	0.000	0.000	0.000	0.000	0.000	0.000	0.000	52	386	1307	1351	-2.883	Error	Error	156	1151	0	0	159	1192	0	0	0	0
2	2	15	""	"YMR204C"	6160	32160	150	122	181	168	157	145	61	32	26	0	116	191	178	196	181	99	26	20	0	0	0	0	0	0	0	0	0	0	0	0	0	0	0	0	0	0	0	0.438	-4.800	0.768	0.812	1.908	0.818	0.769	0.000	0.000	0.000	0.000	0.000	0.000	0.000	0.000	0.000	0.000	0.000	0.000	0.000	0.000	156	889	-115	19	-1.193	Error	Error	-35	-80	0	0	24	-5	0	0	-50	0
2	3	15	"ERG8"	"YMR220W"	6370	32170	100	2046	2066	968	183	177	55	97	96	0	2244	2576	1405	201	194	64	95	92	0	0	0	0	0	0	0	0	0	0	0	0	0	0	0	0	0	0	0	0.912	0.793	0.799	0.806	1.441	0.750	0.920	0.000	0.000	0.000	0.000	0.000	0.000	0.000	0.000	0.000	0.000	0.000	0.000	0.000	0.000	80	502	3906	4258	-0.133	Error	Error	1863	2043	0	0	1883	2375	0	0	0	0
2	4	15	"TAF17"	"YMR236W"	6560	32170	100	2476	2508	907	186	188	39	100	100	0	2190	2398	1014	194	200	42	100	100	0	0	0	0	0	0	0	0	0	0	0	0	0	0	0	0	0	0	0	1.147	1.054	1.082	1.098	1.346	0.999	0.920	0.000	0.000	0.000	0.000	0.000	0.000	0.000	0.000	0.000	0.000	0.000	0.000	0.000	0.000	80	504	4286	4526	0.198	Error	Error	2290	1996	0	0	2322	2204	0	0	0	0
2	5	15	""	"YMR252C"	6760	32170	100	673	684	195	180	189	63	100	100	0	389	401	118	185	197	54	95	80	0	0	0	0	0	0	0	0	0	0	0	0	0	0	0	0	0	0	0	2.417	2.333	2.233	2.485	1.601	2.152	0.816	0.000	0.000	0.000	0.000	0.000	0.000	0.000	0.000	0.000	0.000	0.000	0.000	0.000	0.000	80	483	697	720	1.273	Error	Error	493	204	0	0	504	216	0	0	0	0
2	6	15	"PRP24"	"YMR268C"	6960	32160	150	251	256	66	217	230	76	25	7	0	267	281	83	229	238	67	34	12	0	0	0	0	0	0	0	0	0	0	0	0	0	0	0	0	0	0	0	0.895	0.750	0.954	0.863	3.392	0.878	0.174	0.000	0.000	0.000	0.000	0.000	0.000	0.000	0.000	0.000	0.000	0.000	0.000	0.000	0.000	156	854	72	91	-0.160	Error	Error	34	38	0	0	39	52	0	0	-50	0
2	7	15	""	"YMR191W"	7150	32170	90	2640	2595	823	209	230	151	100	100	0	1085	1127	433	236	258	108	100	96	0	0	0	0	0	0	0	0	0	0	0	0	0	0	0	0	0	0	0	2.863	2.678	2.747	2.885	1.321	2.552	0.926	0.000	0.000	0.000	0.000	0.000	0.000	0.000	0.000	0.000	0.000	0.000	0.000	0.000	0.000	52	390	3280	3277	1.518	Error	Error	2431	849	0	0	2386	891	0	0	0	0
2	8	15	""	"YMR206W"	7360	32170	150	309	318	94	229	246	112	42	9	0	289	281	47	283	298	95	0	0	0	0	0	0	0	0	0	0	0	0	0	0	0	0	0	0	0	0	0	13.333	-44.500	3.200	2.881	4.610	1.797	0.443	0.000	0.000	0.000	0.000	0.000	0.000	0.000	0.000	0.000	0.000	0.000	0.000	0.000	0.000	156	876	86	87	3.737	Error	Error	80	6	0	0	89	-2	0	0	-50	0
2	9	15	""	"YMR222C"	7570	32170	90	891	889	197	283	317	144	100	98	0	897	897	204	349	436	319	84	34	0	0	0	0	0	0	0	0	0	0	0	0	0	0	0	0	0	0	0	1.109	1.106	1.130	1.147	1.421	1.069	0.819	0.000	0.000	0.000	0.000	0.000	0.000	0.000	0.000	0.000	0.000	0.000	0.000	0.000	0.000	52	373	1156	1154	0.150	Error	Error	608	548	0	0	606	548	0	0	0	0
2	10	15	"DFG5"	"YMR238W"	7760	32190	120	2446	2344	854	428	510	268	100	98	0	2897	2897	837	599	872	613	96	90	0	0	0	0	0	0	0	0	0	0	0	0	0	0	0	0	0	0	0	0.878	0.834	0.840	0.809	1.647	0.833	0.771	0.000	0.000	0.000	0.000	0.000	0.000	0.000	0.000	0.000	0.000	0.000	0.000	0.000	0.000	120	603	4316	4214	-0.187	Error	Error	2018	2298	0	0	1916	2298	0	0	-100	0
2	11	15	""	"YMR254C"	7960	32170	150	410	437	198	408	476	248	15	0	0	446	516	316	487	710	523	8	0	0	0	0	0	0	0	0	0	0	0	0	0	0	0	0	0	0	0	0	-0.049	1.000	0.616	0.722	1.986	0.510	0.820	0.000	0.000	0.000	0.000	0.000	0.000	0.000	0.000	0.000	0.000	0.000	0.000	0.000	0.000	156	721	-39	58	Error	Error	Error	2	-41	0	0	29	29	0	0	-50	0
2	12	15	"RRN9"	"YMR270C"	8160	32170	90	1175	1140	209	358	369	121	100	98	0	1116	1154	295	422	448	158	98	94	0	0	0	0	0	0	0	0	0	0	0	0	0	0	0	0	0	0	0	1.177	1.068	1.016	1.077	1.435	0.953	0.797	0.000	0.000	0.000	0.000	0.000	0.000	0.000	0.000	0.000	0.000	0.000	0.000	0.000	0.000	52	392	1511	1514	0.235	Error	Error	817	694	0	0	782	732	0	0	-100	0
2	13	15	""	"YMR193C-A"	8360	32180	100	753	724	182	202	233	95	96	93	0	2318	2241	842	255	296	129	98	98	0	0	0	0	0	0	0	0	0	0	0	0	0	0	0	0	0	0	0	0.267	0.263	0.264	0.274	1.607	0.237	0.858	0.000	0.000	0.000	0.000	0.000	0.000	0.000	0.000	0.000	0.000	0.000	0.000	0.000	0.000	80	513	2614	2508	-1.905	Error	Error	551	2063	0	0	522	1986	0	0	0	0
2	14	15	"ERG12"	"YMR208W"	8560	32180	100	1093	1103	310	152	154	30	100	100	0	1441	1456	540	182	187	42	100	100	0	0	0	0	0	0	0	0	0	0	0	0	0	0	0	0	0	0	0	0.747	0.746	0.749	0.784	1.366	0.699	0.915	0.000	0.000	0.000	0.000	0.000	0.000	0.000	0.000	0.000	0.000	0.000	0.000	0.000	0.000	80	519	2200	2225	-0.420	Error	Error	941	1259	0	0	951	1274	0	0	0	0
2	15	15	"MRE11"	"YMR224C"	8770	32180	80	316	301	58	144	144	31	100	96	0	351	355	64	165	169	35	98	98	0	0	0	0	0	0	0	0	0	0	0	0	0	0	0	0	0	0	0	0.925	0.826	0.713	0.816	1.825	0.755	0.588	0.000	0.000	0.000	0.000	0.000	0.000	0.000	0.000	0.000	0.000	0.000	0.000	0.000	0.000	52	340	358	347	-0.113	Error	Error	172	186	0	0	157	190	0	0	0	0
2	16	15	"CUS1"	"YMR240C"	8960	32180	80	454	459	92	173	184	67	100	96	0	359	361	76	190	203	71	94	61	0	0	0	0	0	0	0	0	0	0	0	0	0	0	0	0	0	0	0	1.663	1.673	1.740	1.762	1.563	1.464	0.672	0.000	0.000	0.000	0.000	0.000	0.000	0.000	0.000	0.000	0.000	0.000	0.000	0.000	0.000	52	340	450	457	0.734	Error	Error	281	169	0	0	286	171	0	0	0	0
2	17	15	"COX7"	"YMR256C"	9160	32180	100	8377	7691	2346	188	201	75	100	100	0	4135	3841	1316	205	219	79	100	100	0	0	0	0	0	0	0	0	0	0	0	0	0	0	0	0	0	0	0	2.084	2.064	2.115	2.118	1.277	2.020	0.929	0.000	0.000	0.000	0.000	0.000	0.000	0.000	0.000	0.000	0.000	0.000	0.000	0.000	0.000	80	536	12119	11139	1.059	Error	Error	8189	3930	0	0	7503	3636	0	0	0	0
2	18	15	"SCS7"	"YMR272C"	9360	32180	90	1429	1491	485	165	171	54	100	100	0	2151	2233	835	187	200	79	100	100	0	0	0	0	0	0	0	0	0	0	0	0	0	0	0	0	0	0	0	0.644	0.648	0.651	0.661	1.308	0.600	0.905	0.000	0.000	0.000	0.000	0.000	0.000	0.000	0.000	0.000	0.000	0.000	0.000	0.000	0.000	52	420	3228	3372	-0.636	Error	Error	1264	1964	0	0	1326	2046	0	0	0	0
2	19	15	"NAR1"	"YNL240C"	9570	32180	100	594	632	160	137	140	37	100	100	0	441	464	87	173	179	65	100	100	0	0	0	0	0	0	0	0	0	0	0	0	0	0	0	0	0	0	0	1.705	1.701	1.647	1.687	1.312	1.674	0.763	0.000	0.000	0.000	0.000	0.000	0.000	0.000	0.000	0.000	0.000	0.000	0.000	0.000	0.000	80	534	725	786	0.770	Error	Error	457	268	0	0	495	291	0	0	0	0
2	20	15	"FOL1"	"YNL256W"	9780	32180	100	757	768	213	134	135	28	100	100	0	1986	1871	555	174	176	34	100	100	0	0	0	0	0	0	0	0	0	0	0	0	0	0	0	0	0	0	0	0.344	0.374	0.377	0.372	1.286	0.362	0.924	0.000	0.000	0.000	0.000	0.000	0.000	0.000	0.000	0.000	0.000	0.000	0.000	0.000	0.000	80	484	2435	2331	-1.540	Error	Error	623	1812	0	0	634	1697	0	0	0	0
2	21	15	"SEC2"	"YNL272C"	9970	32190	100	775	783	210	139	142	30	100	100	0	1022	1017	303	177	182	39	100	100	0	0	0	0	0	0	0	0	0	0	0	0	0	0	0	0	0	0	0	0.753	0.767	0.761	0.773	1.358	0.709	0.889	0.000	0.000	0.000	0.000	0.000	0.000	0.000	0.000	0.000	0.000	0.000	0.000	0.000	0.000	80	516	1481	1484	-0.410	Error	Error	636	845	0	0	644	840	0	0	0	0
2	1	16	""	"YNL288W"	5960	32370	100	1509	1523	240	163	167	34	100	100	0	2431	2498	499	237	243	52	100	100	0	0	0	0	0	0	0	0	0	0	0	0	0	0	0	0	0	0	0	0.613	0.602	0.597	0.609	1.206	0.565	0.924	0.000	0.000	0.000	0.000	0.000	0.000	0.000	0.000	0.000	0.000	0.000	0.000	0.000	0.000	80	518	3540	3621	-0.705	Error	Error	1346	2194	0	0	1360	2261	0	0	0	0
2	2	16	"YPT11"	"YNL304W"	6170	32370	100	378	383	81	174	176	38	98	95	0	498	499	119	225	229	50	97	95	0	0	0	0	0	0	0	0	0	0	0	0	0	0	0	0	0	0	0	0.747	0.763	0.783	0.776	1.540	0.724	0.756	0.000	0.000	0.000	0.000	0.000	0.000	0.000	0.000	0.000	0.000	0.000	0.000	0.000	0.000	80	510	477	483	-0.420	Error	Error	204	273	0	0	209	274	0	0	0	0
2	3	16	""	"YNL320W"	6370	32370	90	951	995	203	192	195	40	100	100	0	735	745	140	213	215	44	100	100	0	0	0	0	0	0	0	0	0	0	0	0	0	0	0	0	0	0	0	1.454	1.509	1.477	1.521	1.204	1.472	0.905	0.000	0.000	0.000	0.000	0.000	0.000	0.000	0.000	0.000	0.000	0.000	0.000	0.000	0.000	52	420	1281	1335	0.540	Error	Error	759	522	0	0	803	532	0	0	0	0
2	4	16	""	"YNL242W"	6570	32370	80	767	756	167	199	199	44	100	100	0	558	557	130	204	209	43	98	96	0	0	0	0	0	0	0	0	0	0	0	0	0	0	0	0	0	0	0	1.605	1.578	1.527	1.656	1.494	1.610	0.803	0.000	0.000	0.000	0.000	0.000	0.000	0.000	0.000	0.000	0.000	0.000	0.000	0.000	0.000	52	340	922	910	0.682	Error	Error	568	354	0	0	557	353	0	0	0	0
2	5	16	""	"YNL258C"	6770	32370	100	1435	1439	359	206	228	87	100	100	0	1692	1699	535	210	228	85	100	100	0	0	0	0	0	0	0	0	0	0	0	0	0	0	0	0	0	0	0	0.829	0.828	0.856	0.849	1.233	0.777	0.920	0.000	0.000	0.000	0.000	0.000	0.000	0.000	0.000	0.000	0.000	0.000	0.000	0.000	0.000	80	491	2711	2722	-0.270	Error	Error	1229	1482	0	0	1233	1489	0	0	0	0
2	6	16	""	"YNL274C"	6970	32370	100	4246	4398	895	267	280	74	100	100	0	727	725	138	254	262	59	100	98	0	0	0	0	0	0	0	0	0	0	0	0	0	0	0	0	0	0	0	8.412	8.771	8.859	9.023	1.244	8.747	0.898	0.000	0.000	0.000	0.000	0.000	0.000	0.000	0.000	0.000	0.000	0.000	0.000	0.000	0.000	80	495	4452	4602	3.072	Error	Error	3979	473	0	0	4131	471	0	0	0	0
2	7	16	"RFC3"	"YNL290W"	7170	32370	100	765	834	216	225	243	88	100	100	0	987	1018	259	251	264	76	100	100	0	0	0	0	0	0	0	0	0	0	0	0	0	0	0	0	0	0	0	0.734	0.794	0.784	0.792	1.269	0.785	0.880	0.000	0.000	0.000	0.000	0.000	0.000	0.000	0.000	0.000	0.000	0.000	0.000	0.000	0.000	80	514	1276	1376	-0.447	Error	Error	540	736	0	0	609	767	0	0	0	0
2	8	16	""	"YNL306W"	7370	32370	110	3661	3843	895	240	260	93	100	100	0	3239	3368	850	289	308	92	100	100	0	0	0	0	0	0	0	0	0	0	0	0	0	0	0	0	0	0	0	1.160	1.170	1.136	1.187	1.199	1.140	0.943	0.000	0.000	0.000	0.000	0.000	0.000	0.000	0.000	0.000	0.000	0.000	0.000	0.000	0.000	80	472	6371	6682	0.214	Error	Error	3421	2950	0	0	3603	3079	0	0	0	0
2	9	16	"KRE1"	"YNL322C"	7560	32370	150	782	775	297	347	416	217	73	50	0	1093	1064	465	452	663	496	61	17	0	0	0	0	0	0	0	0	0	0	0	0	0	0	0	0	0	0	0	0.679	0.699	0.706	0.754	1.772	0.519	0.819	0.000	0.000	0.000	0.000	0.000	0.000	0.000	0.000	0.000	0.000	0.000	0.000	0.000	0.000	156	760	1076	1040	-0.559	Error	Error	435	641	0	0	428	612	0	0	-50	0
2	10	16	"SUI1"	"YNL244C"	7770	32380	100	6913	6562	1641	508	576	257	100	100	0	10998	10573	3051	893	1018	618	100	100	0	0	0	0	0	0	0	0	0	0	0	0	0	0	0	0	0	0	0	0.634	0.625	0.620	0.638	1.293	0.597	0.934	0.000	0.000	0.000	0.000	0.000	0.000	0.000	0.000	0.000	0.000	0.000	0.000	0.000	0.000	80	437	16510	15734	-0.658	Error	Error	6405	10105	0	0	6054	9680	0	0	-100	0
2	11	16	""	"YNL260C"	7960	32370	150	824	814	176	373	464	240	86	41	0	535	756	436	501	718	576	23	4	0	0	0	0	0	0	0	0	0	0	0	0	0	0	0	0	0	0	0	13.265	1.729	0.864	1.876	4.652	0.403	0.460	0.000	0.000	0.000	0.000	0.000	0.000	0.000	0.000	0.000	0.000	0.000	0.000	0.000	0.000	156	804	485	696	3.730	Error	Error	451	34	0	0	441	255	0	0	-50	0
2	12	16	""	"YNL276C"	8170	32380	100	1375	1416	513	223	267	128	100	100	0	692	695	229	282	330	154	85	77	0	0	0	0	0	0	0	0	0	0	0	0	0	0	0	0	0	0	0	2.810	2.889	2.724	2.859	1.515	2.745	0.758	0.000	0.000	0.000	0.000	0.000	0.000	0.000	0.000	0.000	0.000	0.000	0.000	0.000	0.000	80	501	1562	1606	1.490	Error	Error	1152	410	0	0	1193	413	0	0	-100	0
2	13	16	"PUS4"	"YNL292W"	8360	32380	100	475	497	96	187	193	57	100	98	0	1054	1070	202	253	270	97	100	100	0	0	0	0	0	0	0	0	0	0	0	0	0	0	0	0	0	0	0	0.360	0.379	0.368	0.373	1.316	0.355	0.855	0.000	0.000	0.000	0.000	0.000	0.000	0.000	0.000	0.000	0.000	0.000	0.000	0.000	0.000	80	504	1089	1127	-1.476	Error	Error	288	801	0	0	310	817	0	0	0	0
2	14	16	"KRI1"	"YNL308C"	8570	32380	100	1589	1521	482	175	179	38	100	100	0	2759	2711	1061	226	238	71	98	98	0	0	0	0	0	0	0	0	0	0	0	0	0	0	0	0	0	0	0	0.558	0.542	0.568	0.555	1.439	0.499	0.899	0.000	0.000	0.000	0.000	0.000	0.000	0.000	0.000	0.000	0.000	0.000	0.000	0.000	0.000	80	506	3947	3831	-0.841	Error	Error	1414	2533	0	0	1346	2485	0	0	0	0
2	15	16	""	"YNL324W"	8750	32380	90	229	231	62	170	178	46	61	38	0	293	276	81	212	216	50	65	36	0	0	0	0	0	0	0	0	0	0	0	0	0	0	0	0	0	0	0	0.728	0.953	0.750	0.915	2.471	0.860	0.392	0.000	0.000	0.000	0.000	0.000	0.000	0.000	0.000	0.000	0.000	0.000	0.000	0.000	0.000	52	406	140	125	-0.457	Error	Error	59	81	0	0	61	64	0	0	0	0
2	16	16	""	"YNL246W"	8960	32380	100	650	648	119	165	170	44	100	100	0	928	916	143	191	203	65	100	100	0	0	0	0	0	0	0	0	0	0	0	0	0	0	0	0	0	0	0	0.658	0.666	0.662	0.659	1.222	0.643	0.891	0.000	0.000	0.000	0.000	0.000	0.000	0.000	0.000	0.000	0.000	0.000	0.000	0.000	0.000	80	541	1222	1208	-0.604	Error	Error	485	737	0	0	483	725	0	0	0	0
2	17	16	"POL2"	"YNL262W"	9170	32380	90	813	780	262	172	180	56	100	100	0	796	827	349	199	212	67	100	100	0	0	0	0	0	0	0	0	0	0	0	0	0	0	0	0	0	0	0	1.074	0.968	0.972	1.034	1.393	0.900	0.871	0.000	0.000	0.000	0.000	0.000	0.000	0.000	0.000	0.000	0.000	0.000	0.000	0.000	0.000	52	420	1238	1236	0.103	Error	Error	641	597	0	0	608	628	0	0	0	0
2	18	16	""	"YNL278W"	9370	32380	100	1595	1760	625	167	172	44	100	100	0	2214	2344	833	195	199	47	100	100	0	0	0	0	0	0	0	0	0	0	0	0	0	0	0	0	0	0	0	0.707	0.741	0.713	0.740	1.289	0.723	0.902	0.000	0.000	0.000	0.000	0.000	0.000	0.000	0.000	0.000	0.000	0.000	0.000	0.000	0.000	80	528	3447	3742	-0.500	Error	Error	1428	2019	0	0	1593	2149	0	0	0	0
2	19	16	""	"YNL294C"	9570	32380	100	1461	1513	314	153	161	44	100	100	0	1146	1176	230	182	190	47	100	100	0	0	0	0	0	0	0	0	0	0	0	0	0	0	0	0	0	0	0	1.357	1.368	1.383	1.369	1.205	1.356	0.920	0.000	0.000	0.000	0.000	0.000	0.000	0.000	0.000	0.000	0.000	0.000	0.000	0.000	0.000	80	518	2272	2354	0.440	Error	Error	1308	964	0	0	1360	994	0	0	0	0
2	20	16	""	"YNL310C"	9770	32380	110	631	713	239	144	151	41	100	100	0	735	803	241	175	185	48	100	100	0	0	0	0	0	0	0	0	0	0	0	0	0	0	0	0	0	0	0	0.870	0.906	0.881	0.892	1.269	0.861	0.883	0.000	0.000	0.000	0.000	0.000	0.000	0.000	0.000	0.000	0.000	0.000	0.000	0.000	0.000	80	577	1047	1197	-0.202	Error	Error	487	560	0	0	569	628	0	0	0	0
2	21	16	""	"YNL326C"	9970	32380	110	493	513	134	145	152	40	100	100	0	577	596	121	179	188	52	100	98	0	0	0	0	0	0	0	0	0	0	0	0	0	0	0	0	0	0	0	0.874	0.882	0.853	0.868	1.286	0.881	0.845	0.000	0.000	0.000	0.000	0.000	0.000	0.000	0.000	0.000	0.000	0.000	0.000	0.000	0.000	80	589	746	785	-0.194	Error	Error	348	398	0	0	368	417	0	0	0	0
2	1	17	""	"YOR042W"	5960	32570	100	2505	2514	581	151	157	41	100	100	0	1232	1218	243	257	269	71	100	100	0	0	0	0	0	0	0	0	0	0	0	0	0	0	0	0	0	0	0	2.414	2.459	2.414	2.468	1.223	2.480	0.913	0.000	0.000	0.000	0.000	0.000	0.000	0.000	0.000	0.000	0.000	0.000	0.000	0.000	0.000	80	526	3329	3324	1.272	Error	Error	2354	975	0	0	2363	961	0	0	0	0
2	2	17	"ASE1"	"YOR058C"	6170	32570	100	2602	2374	757	172	176	42	98	98	0	2075	1997	588	248	258	53	100	100	0	0	0	0	0	0	0	0	0	0	0	0	0	0	0	0	0	0	0	1.330	1.259	1.271	1.251	1.391	1.267	0.920	0.000	0.000	0.000	0.000	0.000	0.000	0.000	0.000	0.000	0.000	0.000	0.000	0.000	0.000	80	521	4257	3951	0.411	Error	Error	2430	1827	0	0	2202	1749	0	0	0	0
2	3	17	"CDC21"	"YOR074C"	6370	32560	90	512	507	82	185	188	44	100	100	0	633	626	114	246	261	74	100	98	0	0	0	0	0	0	0	0	0	0	0	0	0	0	0	0	0	0	0	0.845	0.847	0.820	0.869	1.379	0.794	0.825	0.000	0.000	0.000	0.000	0.000	0.000	0.000	0.000	0.000	0.000	0.000	0.000	0.000	0.000	52	414	714	702	-0.243	Error	Error	327	387	0	0	322	380	0	0	0	0
2	4	17	"PTC5"	"YOR090C"	6560	32570	100	1362	1399	265	199	211	76	100	100	0	1096	1115	242	225	242	84	100	100	0	0	0	0	0	0	0	0	0	0	0	0	0	0	0	0	0	0	0	1.335	1.348	1.370	1.378	1.292	1.305	0.893	0.000	0.000	0.000	0.000	0.000	0.000	0.000	0.000	0.000	0.000	0.000	0.000	0.000	0.000	80	504	2034	2090	0.417	Error	Error	1163	871	0	0	1200	890	0	0	0	0
2	5	17	"VAM3"	"YOR106W"	6760	32560	130	572	576	192	198	223	92	90	85	0	593	663	356	224	245	95	93	87	0	0	0	0	0	0	0	0	0	0	0	0	0	0	0	0	0	0	0	1.014	0.861	1.097	0.902	2.384	0.501	0.303	0.000	0.000	0.000	0.000	0.000	0.000	0.000	0.000	0.000	0.000	0.000	0.000	0.000	0.000	120	700	743	817	0.019	Error	Error	374	369	0	0	378	439	0	0	0	0
2	6	17	"PFY1"	"YOR122C"	6960	32570	100	10586	10458	2076	247	269	118	100	100	0	7964	7912	1883	293	318	190	100	100	0	0	0	0	0	0	0	0	0	0	0	0	0	0	0	0	0	0	0	1.348	1.340	1.304	1.365	1.235	1.308	0.940	0.000	0.000	0.000	0.000	0.000	0.000	0.000	0.000	0.000	0.000	0.000	0.000	0.000	0.000	80	496	18010	17830	0.431	Error	Error	10339	7671	0	0	10211	7619	0	0	0	0
2	7	17	""	"YOR044W"	7160	32570	100	977	1003	241	197	223	110	100	100	0	712	720	163	293	321	195	91	53	0	0	0	0	0	0	0	0	0	0	0	0	0	0	0	0	0	0	0	1.862	1.888	1.899	1.984	1.374	1.709	0.847	0.000	0.000	0.000	0.000	0.000	0.000	0.000	0.000	0.000	0.000	0.000	0.000	0.000	0.000	80	484	1199	1233	0.897	Error	Error	780	419	0	0	806	427	0	0	0	0
2	8	17	""	"YOR060C"	7360	32570	150	291	299	87	211	232	144	26	1	0	331	339	88	306	357	198	3	0	0	0	0	0	0	0	0	0	0	0	0	0	0	0	0	0	0	0	0	3.200	2.667	1.440	1.541	2.702	0.733	0.304	0.000	0.000	0.000	0.000	0.000	0.000	0.000	0.000	0.000	0.000	0.000	0.000	0.000	0.000	156	794	105	121	1.678	Error	Error	80	25	0	0	88	33	0	0	-50	0
2	9	17	""	"YOR076C"	7560	32570	150	616	598	233	302	346	149	70	54	0	620	610	218	500	564	275	20	2	0	0	0	0	0	0	0	0	0	0	0	0	0	0	0	0	0	0	0	2.617	2.691	1.685	1.522	3.871	0.679	0.515	0.000	0.000	0.000	0.000	0.000	0.000	0.000	0.000	0.000	0.000	0.000	0.000	0.000	0.000	156	701	434	406	1.388	Error	Error	314	120	0	0	296	110	0	0	-50	0
2	10	17	"ECM3"	"YOR092W"	7760	32590	120	915	922	213	377	426	147	96	89	0	1546	1572	418	565	671	298	96	84	0	0	0	0	0	0	0	0	0	0	0	0	0	0	0	0	0	0	0	0.548	0.541	0.547	0.541	1.433	0.487	0.811	0.000	0.000	0.000	0.000	0.000	0.000	0.000	0.000	0.000	0.000	0.000	0.000	0.000	0.000	120	551	1519	1552	-0.867	Error	Error	538	981	0	0	545	1007	0	0	-100	0
2	11	17	""	"YOR108W"	7960	32570	90	2289	2224	482	308	318	101	100	100	0	7143	6341	2078	441	499	454	100	100	0	0	0	0	0	0	0	0	0	0	0	0	0	0	0	0	0	0	0	0.296	0.325	0.314	0.339	1.287	0.295	0.920	0.000	0.000	0.000	0.000	0.000	0.000	0.000	0.000	0.000	0.000	0.000	0.000	0.000	0.000	52	401	8683	7816	-1.758	Error	Error	1981	6702	0	0	1916	5900	0	0	0	0
2	12	17	"UBP2"	"YOR124C"	8160	32570	90	2677	2593	389	208	237	179	100	100	0	2204	2223	411	281	326	243	100	100	0	0	0	0	0	0	0	0	0	0	0	0	0	0	0	0	0	0	0	1.284	1.228	1.236	1.240	1.195	1.164	0.921	0.000	0.000	0.000	0.000	0.000	0.000	0.000	0.000	0.000	0.000	0.000	0.000	0.000	0.000	52	414	4392	4327	0.361	Error	Error	2469	1923	0	0	2385	1942	0	0	0	0
2	13	17	"DBP5"	"YOR046C"	8360	32580	110	1369	1417	322	182	216	164	100	100	0	2385	2427	502	274	323	222	100	100	0	0	0	0	0	0	0	0	0	0	0	0	0	0	0	0	0	0	0	0.562	0.574	0.580	0.570	1.213	0.558	0.913	0.000	0.000	0.000	0.000	0.000	0.000	0.000	0.000	0.000	0.000	0.000	0.000	0.000	0.000	80	567	3298	3388	-0.831	Error	Error	1187	2111	0	0	1235	2153	0	0	0	0
2	14	17	""	"YOR062C"	8560	32580	100	1876	1860	359	176	197	80	100	100	0	1397	1410	316	238	264	107	100	100	0	0	0	0	0	0	0	0	0	0	0	0	0	0	0	0	0	0	0	1.467	1.437	1.456	1.456	1.238	1.422	0.901	0.000	0.000	0.000	0.000	0.000	0.000	0.000	0.000	0.000	0.000	0.000	0.000	0.000	0.000	80	505	2859	2856	0.553	Error	Error	1700	1159	0	0	1684	1172	0	0	0	0
2	15	17	""	"YOR078W"	8760	32580	100	594	600	144	161	174	63	100	100	0	854	856	203	203	222	96	100	100	0	0	0	0	0	0	0	0	0	0	0	0	0	0	0	0	0	0	0	0.665	0.672	0.650	0.674	1.286	0.635	0.876	0.000	0.000	0.000	0.000	0.000	0.000	0.000	0.000	0.000	0.000	0.000	0.000	0.000	0.000	80	521	1084	1092	-0.588	Error	Error	433	651	0	0	439	653	0	0	0	0
2	16	17	"ARF3"	"YOR094W"	8970	32580	100	665	661	185	147	154	45	100	100	0	936	949	268	174	187	78	100	100	0	0	0	0	0	0	0	0	0	0	0	0	0	0	0	0	0	0	0	0.680	0.663	0.667	0.660	1.362	0.645	0.883	0.000	0.000	0.000	0.000	0.000	0.000	0.000	0.000	0.000	0.000	0.000	0.000	0.000	0.000	80	521	1280	1289	-0.557	Error	Error	518	762	0	0	514	775	0	0	0	0
2	17	17	""	"YOR110W"	9170	32580	80	508	536	148	143	145	30	100	100	0	446	459	133	169	172	37	100	100	0	0	0	0	0	0	0	0	0	0	0	0	0	0	0	0	0	0	0	1.318	1.355	1.357	1.394	1.344	1.310	0.825	0.000	0.000	0.000	0.000	0.000	0.000	0.000	0.000	0.000	0.000	0.000	0.000	0.000	0.000	52	340	642	683	0.398	Error	Error	365	277	0	0	393	290	0	0	0	0
2	18	17	"IAH1"	"YOR126C"	9360	32580	90	434	439	81	144	152	62	100	100	0	392	391	47	168	175	65	100	94	0	0	0	0	0	0	0	0	0	0	0	0	0	0	0	0	0	0	0	1.295	1.323	1.247	1.308	1.329	1.257	0.826	0.000	0.000	0.000	0.000	0.000	0.000	0.000	0.000	0.000	0.000	0.000	0.000	0.000	0.000	52	420	514	518	0.373	Error	Error	290	224	0	0	295	223	0	0	0	0
2	19	17	"RAT1"	"YOR048C"	9570	32590	80	573	578	159	144	148	34	100	100	0	537	562	184	170	171	39	100	100	0	0	0	0	0	0	0	0	0	0	0	0	0	0	0	0	0	0	0	1.169	1.107	1.183	1.149	1.449	1.037	0.791	0.000	0.000	0.000	0.000	0.000	0.000	0.000	0.000	0.000	0.000	0.000	0.000	0.000	0.000	52	340	796	826	0.225	Error	Error	429	367	0	0	434	392	0	0	0	0
2	20	17	""	"YOR064C"	9760	32590	100	754	791	230	134	140	38	100	100	0	767	742	190	157	162	39	100	100	0	0	0	0	0	0	0	0	0	0	0	0	0	0	0	0	0	0	0	1.016	1.123	1.137	1.122	1.296	1.157	0.864	0.000	0.000	0.000	0.000	0.000	0.000	0.000	0.000	0.000	0.000	0.000	0.000	0.000	0.000	80	504	1230	1242	0.023	Error	Error	620	610	0	0	657	585	0	0	0	0
2	21	17	""	"YOR080W"	9960	32590	100	707	732	175	133	136	35	100	100	0	634	636	143	158	161	34	100	100	0	0	0	0	0	0	0	0	0	0	0	0	0	0	0	0	0	0	0	1.206	1.253	1.242	1.266	1.318	1.183	0.875	0.000	0.000	0.000	0.000	0.000	0.000	0.000	0.000	0.000	0.000	0.000	0.000	0.000	0.000	80	518	1050	1077	0.270	Error	Error	574	476	0	0	599	478	0	0	0	0
2	1	18	"RPS7A"	"YOR096W"	5960	32770	100	2577	2463	537	137	143	33	100	100	0	25612	24268	5264	308	351	148	100	100	0	0	0	0	0	0	0	0	0	0	0	0	0	0	0	0	0	0	0	0.096	0.097	0.098	0.097	1.150	0.094	0.944	0.000	0.000	0.000	0.000	0.000	0.000	0.000	0.000	0.000	0.000	0.000	0.000	0.000	0.000	80	518	27744	26286	-3.374	Error	Error	2440	25304	0	0	2326	23960	0	0	0	0
2	2	18	""	"YOR112W"	6160	32770	100	818	818	118	155	161	37	100	100	0	1143	1147	171	276	305	121	100	100	0	0	0	0	0	0	0	0	0	0	0	0	0	0	0	0	0	0	0	0.765	0.761	0.783	0.766	1.244	0.747	0.905	0.000	0.000	0.000	0.000	0.000	0.000	0.000	0.000	0.000	0.000	0.000	0.000	0.000	0.000	80	513	1530	1534	-0.387	Error	Error	663	867	0	0	663	871	0	0	0	0
2	3	18	"ADE2"	"YOR128C"	6370	32770	100	625	643	141	168	174	48	100	100	0	10199	10202	2187	285	299	96	100	100	0	0	0	0	0	0	0	0	0	0	0	0	0	0	0	0	0	0	0	0.046	0.048	0.046	0.047	1.307	0.047	0.894	0.000	0.000	0.000	0.000	0.000	0.000	0.000	0.000	0.000	0.000	0.000	0.000	0.000	0.000	80	527	10371	10392	-4.439	Error	Error	457	9914	0	0	475	9917	0	0	0	0
2	4	18	"PHO85"	"YPL031C"	6570	32770	100	1598	1619	271	174	181	54	100	100	0	1222	1181	223	219	237	81	100	98	0	0	0	0	0	0	0	0	0	0	0	0	0	0	0	0	0	0	0	1.420	1.502	1.459	1.539	1.316	1.465	0.927	0.000	0.000	0.000	0.000	0.000	0.000	0.000	0.000	0.000	0.000	0.000	0.000	0.000	0.000	80	519	2427	2407	0.506	Error	Error	1424	1003	0	0	1445	962	0	0	0	0
2	5	18	""	"YPL047W"	6770	32770	100	688	680	142	167	171	44	100	100	0	732	740	175	222	231	64	100	97	0	0	0	0	0	0	0	0	0	0	0	0	0	0	0	0	0	0	0	1.022	0.990	0.979	1.021	1.354	0.922	0.875	0.000	0.000	0.000	0.000	0.000	0.000	0.000	0.000	0.000	0.000	0.000	0.000	0.000	0.000	80	504	1031	1031	0.031	Error	Error	521	510	0	0	513	518	0	0	0	0
2	6	18	""	"YPL063W"	6970	32770	100	1217	1214	285	194	197	40	100	100	0	2545	2467	748	310	346	138	100	100	0	0	0	0	0	0	0	0	0	0	0	0	0	0	0	0	0	0	0	0.458	0.473	0.477	0.492	1.306	0.436	0.914	0.000	0.000	0.000	0.000	0.000	0.000	0.000	0.000	0.000	0.000	0.000	0.000	0.000	0.000	80	505	3258	3177	-1.127	Error	Error	1023	2235	0	0	1020	2157	0	0	0	0
2	7	18	"RPL21B"	"YPL079W"	7170	32770	100	2252	2170	470	197	202	45	100	100	0	19472	18398	5512	422	472	188	100	100	0	0	0	0	0	0	0	0	0	0	0	0	0	0	0	0	0	0	0	0.108	0.110	0.111	0.116	1.303	0.103	0.941	0.000	0.000	0.000	0.000	0.000	0.000	0.000	0.000	0.000	0.000	0.000	0.000	0.000	0.000	80	505	21105	19949	-3.213	Error	Error	2055	19050	0	0	1973	17976	0	0	0	0
2	8	18	""	"YPL095C"	7360	32770	90	1762	1707	302	218	243	188	100	100	0	1506	1550	348	351	433	269	100	94	0	0	0	0	0	0	0	0	0	0	0	0	0	0	0	0	0	0	0	1.337	1.242	1.257	1.281	1.314	1.207	0.869	0.000	0.000	0.000	0.000	0.000	0.000	0.000	0.000	0.000	0.000	0.000	0.000	0.000	0.000	52	400	2699	2688	0.419	Error	Error	1544	1155	0	0	1489	1199	0	0	-100	0
2	9	18	"CAR1"	"YPL111W"	7570	32770	100	1187	1193	353	236	261	175	100	98	0	869	948	245	372	442	258	93	47	0	0	0	0	0	0	0	0	0	0	0	0	0	0	0	0	0	0	0	1.913	1.661	1.635	1.709	1.408	1.636	0.715	0.000	0.000	0.000	0.000	0.000	0.000	0.000	0.000	0.000	0.000	0.000	0.000	0.000	0.000	80	474	1448	1533	0.936	Error	Error	951	497	0	0	957	576	0	0	-100	0
2	10	18	""	"YPL033C"	7760	32770	150	297	300	85	308	355	155	3	0	0	360	421	184	485	560	281	6	0	0	0	0	0	0	0	0	0	0	0	0	0	0	0	0	0	0	0	0	0.088	0.125	0.398	0.384	2.554	0.479	0.823	0.000	0.000	0.000	0.000	0.000	0.000	0.000	0.000	0.000	0.000	0.000	0.000	0.000	0.000	156	762	-136	-72	-3.506	Error	Error	-11	-125	0	0	-8	-64	0	0	-50	0
2	11	18	"DIG1"	"YPL049C"	7900	32770	80	759	778	153	409	446	162	90	51	0	1308	1335	289	624	674	262	94	82	0	0	0	0	0	0	0	0	0	0	0	0	0	0	0	0	0	0	0	0.512	0.519	0.504	0.544	1.908	0.439	0.659	0.000	0.000	0.000	0.000	0.000	0.000	0.000	0.000	0.000	0.000	0.000	0.000	0.000	0.000	52	270	1034	1080	-0.967	Error	Error	350	684	0	0	369	711	0	0	-100	0
2	12	18	"VPS28"	"YPL065W"	8190	32780	90	680	754	250	171	207	125	100	96	0	545	600	187	290	384	274	44	17	0	0	0	0	0	0	0	0	0	0	0	0	0	0	0	0	0	0	0	1.996	1.881	1.924	2.161	1.631	1.690	0.447	0.000	0.000	0.000	0.000	0.000	0.000	0.000	0.000	0.000	0.000	0.000	0.000	0.000	0.000	52	402	764	893	0.997	Error	Error	509	255	0	0	583	310	0	0	-100	0
2	13	18	"RPS9A"	"YPL081W"	8380	32770	110	1327	1314	275	148	165	68	100	100	0	13273	12770	3491	244	352	328	100	98	0	0	0	0	0	0	0	0	0	0	0	0	0	0	0	0	0	0	0	0.090	0.093	0.088	0.100	1.572	0.089	0.901	0.000	0.000	0.000	0.000	0.000	0.000	0.000	0.000	0.000	0.000	0.000	0.000	0.000	0.000	80	546	14208	13692	-3.466	Error	Error	1179	13029	0	0	1166	12526	0	0	0	0
2	14	18	"MSY1"	"YPL097W"	8560	32780	100	806	808	179	145	152	45	100	100	0	1076	1087	247	187	231	211	100	96	0	0	0	0	0	0	0	0	0	0	0	0	0	0	0	0	0	0	0	0.744	0.737	0.713	0.741	1.245	0.715	0.896	0.000	0.000	0.000	0.000	0.000	0.000	0.000	0.000	0.000	0.000	0.000	0.000	0.000	0.000	80	495	1550	1563	-0.428	Error	Error	661	889	0	0	663	900	0	0	0	0
2	15	18	""	"YPL113C"	8770	32780	100	328	332	60	144	148	33	100	98	0	397	385	69	167	173	38	98	95	0	0	0	0	0	0	0	0	0	0	0	0	0	0	0	0	0	0	0	0.800	0.862	0.858	0.877	1.539	0.860	0.758	0.000	0.000	0.000	0.000	0.000	0.000	0.000	0.000	0.000	0.000	0.000	0.000	0.000	0.000	80	513	414	406	-0.322	Error	Error	184	230	0	0	188	218	0	0	0	0
2	16	18	""	"YPL035C"	8970	32780	100	522	543	168	131	136	28	100	100	0	452	447	131	154	158	34	97	96	0	0	0	0	0	0	0	0	0	0	0	0	0	0	0	0	0	0	0	1.312	1.406	1.394	1.407	1.401	1.364	0.853	0.000	0.000	0.000	0.000	0.000	0.000	0.000	0.000	0.000	0.000	0.000	0.000	0.000	0.000	80	512	689	705	0.392	Error	Error	391	298	0	0	412	293	0	0	0	0
2	17	18	"ARL3"	"YPL051W"	9170	32780	100	955	1008	285	128	132	28	100	100	0	751	759	210	147	151	29	100	100	0	0	0	0	0	0	0	0	0	0	0	0	0	0	0	0	0	0	0	1.369	1.438	1.457	1.464	1.252	1.379	0.920	0.000	0.000	0.000	0.000	0.000	0.000	0.000	0.000	0.000	0.000	0.000	0.000	0.000	0.000	80	512	1431	1492	0.453	Error	Error	827	604	0	0	880	612	0	0	0	0
2	18	18	""	"YPL067C"	9370	32780	100	339	340	64	126	128	29	100	100	0	286	288	43	148	151	35	97	97	0	0	0	0	0	0	0	0	0	0	0	0	0	0	0	0	0	0	0	1.543	1.529	1.419	1.577	1.579	1.523	0.651	0.000	0.000	0.000	0.000	0.000	0.000	0.000	0.000	0.000	0.000	0.000	0.000	0.000	0.000	80	490	351	354	0.626	Error	Error	213	138	0	0	214	140	0	0	0	0
2	19	18	"SEN54"	"YPL083C"	9570	32780	100	720	773	198	136	139	35	100	100	0	839	863	225	155	157	38	100	98	0	0	0	0	0	0	0	0	0	0	0	0	0	0	0	0	0	0	0	0.854	0.900	0.847	0.917	1.378	0.864	0.886	0.000	0.000	0.000	0.000	0.000	0.000	0.000	0.000	0.000	0.000	0.000	0.000	0.000	0.000	80	518	1268	1345	-0.228	Error	Error	584	684	0	0	637	708	0	0	0	0
2	20	18	""	"YPL099C"	9770	32780	100	656	708	225	132	137	36	100	100	0	399	420	100	155	157	32	100	100	0	0	0	0	0	0	0	0	0	0	0	0	0	0	0	0	0	0	0	2.148	2.174	2.163	2.157	1.275	2.156	0.882	0.000	0.000	0.000	0.000	0.000	0.000	0.000	0.000	0.000	0.000	0.000	0.000	0.000	0.000	80	504	768	841	1.103	Error	Error	524	244	0	0	576	265	0	0	0	0
2	21	18	"BEM3"	"YPL115C"	9970	32780	100	580	591	135	134	136	28	100	100	0	1058	1012	267	157	158	29	100	100	0	0	0	0	0	0	0	0	0	0	0	0	0	0	0	0	0	0	0	0.495	0.535	0.517	0.542	1.307	0.498	0.886	0.000	0.000	0.000	0.000	0.000	0.000	0.000	0.000	0.000	0.000	0.000	0.000	0.000	0.000	80	524	1347	1312	-1.014	Error	Error	446	901	0	0	457	855	0	0	0	0
2	1	19	"EGD1"	"YPL037C"	5960	32960	90	9154	8446	2188	142	214	528	100	100	0	17725	17071	5460	251	471	1697	100	100	0	0	0	0	0	0	0	0	0	0	0	0	0	0	0	0	0	0	0	0.516	0.494	0.500	0.504	1.191	0.471	0.949	0.000	0.000	0.000	0.000	0.000	0.000	0.000	0.000	0.000	0.000	0.000	0.000	0.000	0.000	52	414	26486	25124	-0.955	Error	Error	9012	17474	0	0	8304	16820	0	0	0	0
2	2	19	"KTR6"	"YPL053C"	6160	32970	100	2571	2627	602	144	192	470	100	100	0	2794	2884	703	212	382	1530	95	30	0	0	0	0	0	0	0	0	0	0	0	0	0	0	0	0	0	0	0	0.940	0.929	0.926	0.938	1.179	0.907	0.954	0.000	0.000	0.000	0.000	0.000	0.000	0.000	0.000	0.000	0.000	0.000	0.000	0.000	0.000	80	512	5009	5155	-0.089	Error	Error	2427	2582	0	0	2483	2672	0	0	0	0
2	3	19	"BTS1"	"YPL069C"	6360	32970	100	857	885	185	156	161	41	100	100	0	823	823	171	209	216	55	100	100	0	0	0	0	0	0	0	0	0	0	0	0	0	0	0	0	0	0	0	1.142	1.187	1.234	1.199	1.239	1.132	0.898	0.000	0.000	0.000	0.000	0.000	0.000	0.000	0.000	0.000	0.000	0.000	0.000	0.000	0.000	80	497	1315	1343	0.191	Error	Error	701	614	0	0	729	614	0	0	0	0
2	4	19	"SEC16"	"YPL085W"	6580	32970	70	438	474	168	153	160	43	100	100	0	558	575	199	207	211	44	100	100	0	0	0	0	0	0	0	0	0	0	0	0	0	0	0	0	0	0	0	0.812	0.872	0.896	0.878	1.584	0.846	0.745	0.000	0.000	0.000	0.000	0.000	0.000	0.000	0.000	0.000	0.000	0.000	0.000	0.000	0.000	32	236	636	689	-0.301	Error	Error	285	351	0	0	321	368	0	0	0	0
2	5	19	""	"YPL101W"	6770	32970	100	653	672	161	143	150	41	100	100	0	916	936	180	209	217	58	100	100	0	0	0	0	0	0	0	0	0	0	0	0	0	0	0	0	0	0	0	0.721	0.728	0.724	0.716	1.308	0.721	0.883	0.000	0.000	0.000	0.000	0.000	0.000	0.000	0.000	0.000	0.000	0.000	0.000	0.000	0.000	80	523	1217	1256	-0.471	Error	Error	510	707	0	0	529	727	0	0	0	0
2	6	19	"IDI1"	"YPL117C"	6970	32970	100	4883	5043	1234	182	190	57	100	100	0	5510	5411	1309	289	320	133	100	100	0	0	0	0	0	0	0	0	0	0	0	0	0	0	0	0	0	0	0	0.900	0.949	0.948	0.955	1.189	0.933	0.946	0.000	0.000	0.000	0.000	0.000	0.000	0.000	0.000	0.000	0.000	0.000	0.000	0.000	0.000	80	512	9922	9983	-0.151	Error	Error	4701	5221	0	0	4861	5122	0	0	0	0
2	7	19	"RPS23B"	"YPR132W"	7170	32970	100	5178	5077	878	202	211	57	100	100	0	32412	31047	5134	368	428	214	100	100	0	0	0	0	0	0	0	0	0	0	0	0	0	0	0	0	0	0	0	0.155	0.159	0.161	0.159	1.189	0.153	0.937	0.000	0.000	0.000	0.000	0.000	0.000	0.000	0.000	0.000	0.000	0.000	0.000	0.000	0.000	80	497	37020	35554	-2.687	Error	Error	4976	32044	0	0	4875	30679	0	0	0	0
2	8	19	""	"YPR148C"	7350	32970	90	2511	2529	378	226	314	491	100	100	0	2064	2031	461	272	403	466	100	92	0	0	0	0	0	0	0	0	0	0	0	0	0	0	0	0	0	0	0	1.275	1.309	1.326	1.344	1.217	1.314	0.933	0.000	0.000	0.000	0.000	0.000	0.000	0.000	0.000	0.000	0.000	0.000	0.000	0.000	0.000	52	406	4077	4062	0.351	Error	Error	2285	1792	0	0	2303	1759	0	0	0	0
2	9	19	"KIM3"	"YPR164W"	7570	32970	70	553	574	145	257	254	60	100	96	0	447	453	91	259	261	46	96	87	0	0	0	0	0	0	0	0	0	0	0	0	0	0	0	0	0	0	0	1.574	1.634	1.616	1.785	2.101	1.776	0.669	0.000	0.000	0.000	0.000	0.000	0.000	0.000	0.000	0.000	0.000	0.000	0.000	0.000	0.000	32	236	484	511	0.655	Error	Error	296	188	0	0	317	194	0	0	-100	0
2	10	19	"AOS1"	"YPR180W"	7770	32970	90	999	1035	203	303	311	79	100	100	0	810	818	155	331	345	87	100	98	0	0	0	0	0	0	0	0	0	0	0	0	0	0	0	0	0	0	0	1.453	1.503	1.479	1.530	1.333	1.460	0.848	0.000	0.000	0.000	0.000	0.000	0.000	0.000	0.000	0.000	0.000	0.000	0.000	0.000	0.000	52	376	1175	1219	0.539	Error	Error	696	479	0	0	732	487	0	0	-100	0
2	11	19	""	"YPR196W"	7960	32980	150	445	443	126	266	278	126	66	28	0	716	674	221	336	378	191	75	49	0	0	0	0	0	0	0	0	0	0	0	0	0	0	0	0	0	0	0	0.471	0.524	0.472	0.502	2.487	0.495	0.535	0.000	0.000	0.000	0.000	0.000	0.000	0.000	0.000	0.000	0.000	0.000	0.000	0.000	0.000	156	754	559	515	-1.086	Error	Error	179	380	0	0	177	338	0	0	-50	0
2	12	19	""	"EMPTY"	8160	32980	150	196	237	119	141	171	96	37	21	0	248	304	144	207	266	156	31	9	0	0	0	0	0	0	0	0	0	0	0	0	0	0	0	0	0	0	0	1.341	0.990	0.914	0.951	2.766	0.737	0.584	0.000	0.000	0.000	0.000	0.000	0.000	0.000	0.000	0.000	0.000	0.000	0.000	0.000	0.000	156	739	96	193	0.424	Error	Error	55	41	0	0	96	97	0	0	-75	0
2	13	19	"MSS18"	"YPR134W"	8360	32980	100	948	981	248	126	127	27	100	100	0	546	548	115	174	179	41	100	100	0	0	0	0	0	0	0	0	0	0	0	0	0	0	0	0	0	0	0	2.210	2.286	2.304	2.316	1.288	2.296	0.872	0.000	0.000	0.000	0.000	0.000	0.000	0.000	0.000	0.000	0.000	0.000	0.000	0.000	0.000	80	477	1194	1229	1.144	Error	Error	822	372	0	0	855	374	0	0	0	0
2	14	19	""	"YPR150W"	8570	32980	100	2270	2297	738	123	124	26	100	100	0	545	550	117	160	160	28	100	100	0	0	0	0	0	0	0	0	0	0	0	0	0	0	0	0	0	0	0	5.577	5.574	5.772	5.476	1.409	5.905	0.888	0.000	0.000	0.000	0.000	0.000	0.000	0.000	0.000	0.000	0.000	0.000	0.000	0.000	0.000	80	491	2532	2564	2.479	Error	Error	2147	385	0	0	2174	390	0	0	0	0
2	15	19	"MRP2"	"YPR166C"	8770	32980	100	3150	3186	1043	127	128	24	100	100	0	3282	3349	1098	154	156	29	100	100	0	0	0	0	0	0	0	0	0	0	0	0	0	0	0	0	0	0	0	0.966	0.957	0.967	0.961	1.343	0.924	0.902	0.000	0.000	0.000	0.000	0.000	0.000	0.000	0.000	0.000	0.000	0.000	0.000	0.000	0.000	80	490	6151	6254	-0.049	Error	Error	3023	3128	0	0	3059	3195	0	0	0	0
2	16	19	"SMX3"	"YPR182W"	8970	32980	90	893	935	198	120	121	24	100	100	0	1034	1034	220	139	141	26	100	100	0	0	0	0	0	0	0	0	0	0	0	0	0	0	0	0	0	0	0	0.864	0.911	0.903	0.914	1.233	0.863	0.890	0.000	0.000	0.000	0.000	0.000	0.000	0.000	0.000	0.000	0.000	0.000	0.000	0.000	0.000	52	406	1668	1710	-0.211	Error	Error	773	895	0	0	815	895	0	0	0	0
2	17	19	"SGE1"	"YPR198W"	9170	32980	100	1031	1070	293	122	124	24	100	100	0	167	168	39	140	142	26	50	20	0	0	0	0	0	0	0	0	0	0	0	0	0	0	0	0	0	0	0	33.667	33.857	24.122	23.751	1.908	36.632	0.150	0.000	0.000	0.000	0.000	0.000	0.000	0.000	0.000	0.000	0.000	0.000	0.000	0.000	0.000	80	454	936	976	5.073	Error	Error	909	27	0	0	948	28	0	0	0	0
2	18	19	""	"EMPTY"	9360	32980	150	136	151	68	122	132	127	7	1	0	151	162	44	144	250	1833	0	0	0	0	0	0	0	0	0	0	0	0	0	0	0	0	0	0	0	0	0	2.000	1.611	1.533	1.292	4.154	1.646	0.235	0.000	0.000	0.000	0.000	0.000	0.000	0.000	0.000	0.000	0.000	0.000	0.000	0.000	0.000	156	804	21	47	1.000	Error	Error	14	7	0	0	29	18	0	0	-75	0
2	19	19	""	"YPR136C"	9570	32990	90	337	335	79	120	138	178	61	3	0	543	559	121	143	430	2984	0	0	0	0	0	0	0	0	0	0	0	0	0	0	0	0	0	0	0	0	0	0.543	0.517	0.456	0.495	1.617	0.050	0.641	0.000	0.000	0.000	0.000	0.000	0.000	0.000	0.000	0.000	0.000	0.000	0.000	0.000	0.000	52	400	617	631	-0.882	Error	Error	217	400	0	0	215	416	0	0	0	0
2	20	19	""	"YPR152C"	9760	32980	90	271	272	49	120	123	28	100	96	0	401	401	76	145	149	44	98	98	0	0	0	0	0	0	0	0	0	0	0	0	0	0	0	0	0	0	0	0.590	0.594	0.579	0.592	1.528	0.588	0.774	0.000	0.000	0.000	0.000	0.000	0.000	0.000	0.000	0.000	0.000	0.000	0.000	0.000	0.000	52	414	407	408	-0.762	Error	Error	151	256	0	0	152	256	0	0	0	0
2	21	19	"NUT2"	"YPR168W"	9970	32990	80	265	286	107	124	126	26	96	88	0	256	274	67	145	148	29	100	92	0	0	0	0	0	0	0	0	0	0	0	0	0	0	0	0	0	0	0	1.270	1.256	1.298	1.179	1.706	1.477	0.634	0.000	0.000	0.000	0.000	0.000	0.000	0.000	0.000	0.000	0.000	0.000	0.000	0.000	0.000	52	334	252	291	0.345	Error	Error	141	111	0	0	162	129	0	0	0	0
2	1	20	""	"YPR184W"	5960	33160	90	1060	1213	444	100	102	28	100	100	0	435	460	128	141	151	43	100	98	0	0	0	0	0	0	0	0	0	0	0	0	0	0	0	0	0	0	0	3.265	3.489	3.449	3.535	1.361	3.621	0.844	0.000	0.000	0.000	0.000	0.000	0.000	0.000	0.000	0.000	0.000	0.000	0.000	0.000	0.000	52	420	1254	1432	1.707	Error	Error	960	294	0	0	1113	319	0	0	0	0
2	2	20	"ARR2"	"YPR200C"	6160	33160	90	600	611	135	107	112	34	100	100	0	149	152	35	140	144	32	28	5	0	0	0	0	0	0	0	0	0	0	0	0	0	0	0	0	0	0	0	54.778	42.000	19.000	19.513	2.229	25.392	0.075	0.000	0.000	0.000	0.000	0.000	0.000	0.000	0.000	0.000	0.000	0.000	0.000	0.000	0.000	52	400	502	516	5.776	Error	Error	493	9	0	0	504	12	0	0	0	0
2	3	20	""	"EMPTY"	6360	33170	150	149	191	122	132	137	38	37	21	0	174	196	89	156	163	45	30	12	0	0	0	0	0	0	0	0	0	0	0	0	0	0	0	0	0	0	0	0.944	1.475	1.250	1.122	3.821	1.380	0.308	0.000	0.000	0.000	0.000	0.000	0.000	0.000	0.000	0.000	0.000	0.000	0.000	0.000	0.000	156	983	35	99	-0.082	Error	Error	17	18	0	0	59	40	0	0	-75	0
2	4	20	"MEP3"	"YPR138C"	6560	33170	100	5642	5631	1301	147	152	37	100	100	0	2569	2493	628	180	183	42	100	100	0	0	0	0	0	0	0	0	0	0	0	0	0	0	0	0	0	0	0	2.300	2.371	2.366	2.404	1.219	2.340	0.946	0.000	0.000	0.000	0.000	0.000	0.000	0.000	0.000	0.000	0.000	0.000	0.000	0.000	0.000	80	510	7884	7797	1.202	Error	Error	5495	2389	0	0	5484	2313	0	0	0	0
2	5	20	""	"YPR154W"	6750	33170	90	660	651	116	121	127	47	100	100	0	1484	1442	433	167	183	123	100	100	0	0	0	0	0	0	0	0	0	0	0	0	0	0	0	0	0	0	0	0.409	0.416	0.402	0.435	1.396	0.390	0.868	0.000	0.000	0.000	0.000	0.000	0.000	0.000	0.000	0.000	0.000	0.000	0.000	0.000	0.000	52	414	1856	1805	-1.289	Error	Error	539	1317	0	0	530	1275	0	0	0	0
2	6	20	""	"YPR170C"	6960	33170	90	2643	2599	448	139	151	63	100	100	0	3452	3423	823	198	214	145	100	100	0	0	0	0	0	0	0	0	0	0	0	0	0	0	0	0	0	0	0	0.770	0.763	0.763	0.780	1.265	0.704	0.920	0.000	0.000	0.000	0.000	0.000	0.000	0.000	0.000	0.000	0.000	0.000	0.000	0.000	0.000	52	420	5758	5685	-0.378	Error	Error	2504	3254	0	0	2460	3225	0	0	0	0
2	7	20	"PZF1"	"YPR186C"	7160	33170	100	733	743	142	181	185	55	100	100	0	981	950	209	224	240	131	98	97	0	0	0	0	0	0	0	0	0	0	0	0	0	0	0	0	0	0	0	0.729	0.774	0.752	0.792	1.290	0.744	0.914	0.000	0.000	0.000	0.000	0.000	0.000	0.000	0.000	0.000	0.000	0.000	0.000	0.000	0.000	80	535	1309	1288	-0.456	Error	Error	552	757	0	0	562	726	0	0	0	0
2	8	20	""	"YPR202W"	7360	33170	90	1254	1274	206	204	216	92	100	100	0	689	683	124	223	231	72	100	100	0	0	0	0	0	0	0	0	0	0	0	0	0	0	0	0	0	0	0	2.253	2.326	2.332	2.373	1.244	2.239	0.897	0.000	0.000	0.000	0.000	0.000	0.000	0.000	0.000	0.000	0.000	0.000	0.000	0.000	0.000	52	406	1516	1530	1.172	Error	Error	1050	466	0	0	1070	460	0	0	0	0
2	9	20	""	"EMPTY"	7560	33180	150	243	260	87	197	212	95	25	6	0	247	252	74	207	212	68	27	7	0	0	0	0	0	0	0	0	0	0	0	0	0	0	0	0	0	0	0	1.150	1.400	1.112	1.205	2.947	1.465	0.586	0.000	0.000	0.000	0.000	0.000	0.000	0.000	0.000	0.000	0.000	0.000	0.000	0.000	0.000	156	987	86	108	0.202	Error	Error	46	40	0	0	63	45	0	0	-75	0
2	10	20	"EMPTY"	"EMPTY"	7760	33180	150	181	192	55	158	202	109	8	0	0	194	199	46	180	205	80	8	1	0	0	0	0	0	0	0	0	0	0	0	0	0	0	0	0	0	0	0	1.643	1.789	1.349	1.205	3.271	1.450	0.556	0.000	0.000	0.000	0.000	0.000	0.000	0.000	0.000	0.000	0.000	0.000	0.000	0.000	0.000	156	872	37	53	0.716	Error	Error	23	14	0	0	34	19	0	0	-75	0
2	11	20	"EMPTY"	"EMPTY"	7960	33180	150	115	121	31	117	152	89	1	0	0	153	155	31	155	179	68	1	0	0	0	0	0	0	0	0	0	0	0	0	0	0	0	0	0	0	0	0	1.000	100000.000	0.975	1.145	3.837	1.285	0.467	0.000	0.000	0.000	0.000	0.000	0.000	0.000	0.000	0.000	0.000	0.000	0.000	0.000	0.000	156	788	-4	4	0.000	Error	Error	-2	-2	0	0	4	0	0	0	-75	0
2	12	20	"EMPTY"	"EMPTY"	8160	33180	150	103	106	23	108	111	26	12	1	0	142	146	31	145	151	35	10	2	0	0	0	0	0	0	0	0	0	0	0	0	0	0	0	0	0	0	0	1.667	-2.000	0.755	0.681	3.616	0.320	0.039	0.000	0.000	0.000	0.000	0.000	0.000	0.000	0.000	0.000	0.000	0.000	0.000	0.000	0.000	156	785	-8	-1	0.737	Error	Error	-5	-3	0	0	-2	1	0	0	-75	0
2	13	20	"EMPTY"	"EMPTY"	8360	33180	150	107	109	22	109	111	23	12	3	0	146	146	23	147	149	29	10	0	0	0	0	0	0	0	0	0	0	0	0	0	0	0	0	0	0	0	0	2.000	0.000	1.000	0.912	4.193	0.204	0.005	0.000	0.000	0.000	0.000	0.000	0.000	0.000	0.000	0.000	0.000	0.000	0.000	0.000	0.000	156	840	-3	-1	1.000	Error	Error	-2	-1	0	0	0	-1	0	0	-75	0
2	14	20	"EMPTY"	"EMPTY"	8560	33180	150	113	115	22	111	112	25	16	2	0	147	152	27	148	150	30	17	3	0	0	0	0	0	0	0	0	0	0	0	0	0	0	0	0	0	0	0	-2.000	1.000	0.733	0.714	4.261	0.219	0.010	0.000	0.000	0.000	0.000	0.000	0.000	0.000	0.000	0.000	0.000	0.000	0.000	0.000	0.000	156	859	1	8	Error	Error	Error	2	-1	0	0	4	4	0	0	-75	0
2	15	20	"EMPTY"	"EMPTY"	8760	33180	150	113	114	23	109	110	27	16	1	0	142	145	26	139	140	30	15	4	0	0	0	0	0	0	0	0	0	0	0	0	0	0	0	0	0	0	0	1.333	0.833	1.024	1.025	3.990	0.314	0.012	0.000	0.000	0.000	0.000	0.000	0.000	0.000	0.000	0.000	0.000	0.000	0.000	0.000	0.000	156	854	7	11	0.415	Error	Error	4	3	0	0	5	6	0	0	-75	0
2	16	20	"EMPTY"	"EMPTY"	8960	33180	150	101	101	25	103	104	28	7	1	0	122	128	26	125	127	28	17	3	0	0	0	0	0	0	0	0	0	0	0	0	0	0	0	0	0	0	0	0.667	-0.667	1.125	1.213	3.002	0.841	0.130	0.000	0.000	0.000	0.000	0.000	0.000	0.000	0.000	0.000	0.000	0.000	0.000	0.000	0.000	156	874	-5	1	-0.585	Error	Error	-2	-3	0	0	-2	3	0	0	-75	0
2	17	20	"EMPTY"	"EMPTY"	9160	33180	150	116	118	28	90	94	31	44	8	0	137	140	29	113	117	30	42	9	0	0	0	0	0	0	0	0	0	0	0	0	0	0	0	0	0	0	0	1.083	1.037	0.932	0.986	2.970	1.002	0.317	0.000	0.000	0.000	0.000	0.000	0.000	0.000	0.000	0.000	0.000	0.000	0.000	0.000	0.000	156	837	50	55	0.115	Error	Error	26	24	0	0	28	27	0	0	-75	0
2	18	20	"EMPTY"	"EMPTY"	9360	33190	150	74	76	18	79	87	30	6	0	0	102	104	21	103	110	31	7	1	0	0	0	0	0	0	0	0	0	0	0	0	0	0	0	0	0	0	0	5.000	-3.000	1.263	1.015	3.593	0.920	0.199	0.000	0.000	0.000	0.000	0.000	0.000	0.000	0.000	0.000	0.000	0.000	0.000	0.000	0.000	156	825	-6	-2	2.322	Error	Error	-5	-1	0	0	-3	1	0	0	-75	0
2	19	20	"EMPTY"	"EMPTY"	9560	33190	150	84	88	23	79	94	126	0	0	0	111	115	25	105	244	2032	0	0	0	0	0	0	0	0	0	0	0	0	0	0	0	0	0	0	0	0	0	0.833	0.900	1.100	0.943	3.615	0.052	0.733	0.000	0.000	0.000	0.000	0.000	0.000	0.000	0.000	0.000	0.000	0.000	0.000	0.000	0.000	156	868	11	19	-0.263	Error	Error	5	6	0	0	9	10	0	0	-75	0
2	20	20	"EMPTY"	"EMPTY"	9760	33190	150	83	84	20	94	96	30	1	0	0	108	112	22	120	122	34	4	0	0	0	0	0	0	0	0	0	0	0	0	0	0	0	0	0	0	0	0	0.917	1.250	0.864	0.899	3.581	0.812	0.157	0.000	0.000	0.000	0.000	0.000	0.000	0.000	0.000	0.000	0.000	0.000	0.000	0.000	0.000	156	891	-23	-18	-0.126	Error	Error	-11	-12	0	0	-10	-8	0	0	-75	0
2	21	20	"EMPTY"	"EMPTY"	9960	33190	150	111	111	21	105	107	23	14	4	0	128	131	23	128	130	25	17	2	0	0	0	0	0	0	0	0	0	0	0	0	0	0	0	0	0	0	0	100000.000	2.000	0.817	0.811	4.160	0.394	0.007	0.000	0.000	0.000	0.000	0.000	0.000	0.000	0.000	0.000	0.000	0.000	0.000	0.000	0.000	156	1036	6	9	16.610	Error	Error	6	0	0	0	6	3	0	0	-75	0
3	1	1	"PET112"	"YBL080C"	10520	29360	90	353	326	161	75	76	18	90	84	0	380	343	182	105	107	27	78	76	0	0	0	0	0	0	0	0	0	0	0	0	0	0	0	0	0	0	0	1.011	1.055	0.941	0.982	1.922	1.127	0.839	0.000	0.000	0.000	0.000	0.000	0.000	0.000	0.000	0.000	0.000	0.000	0.000	0.000	0.000	52	384	553	489	0.016	Error	Error	278	275	0	0	251	238	0	0	0	0
3	2	1	""	"YBL096C"	10710	29370	90	1366	1188	532	85	109	163	96	88	0	1392	1156	566	110	145	208	80	78	0	0	0	0	0	0	0	0	0	0	0	0	0	0	0	0	0	0	0	0.999	1.054	1.023	1.422	2.678	1.036	0.873	0.000	0.000	0.000	0.000	0.000	0.000	0.000	0.000	0.000	0.000	0.000	0.000	0.000	0.000	52	400	2563	2149	-0.001	Error	Error	1281	1282	0	0	1103	1046	0	0	0	0
3	3	1	""	"YBL111C"	10900	29370	90	607	589	294	76	115	182	80	73	0	415	400	239	101	144	192	65	34	0	0	0	0	0	0	0	0	0	0	0	0	0	0	0	0	0	0	0	1.691	1.716	1.628	2.119	2.345	1.624	0.828	0.000	0.000	0.000	0.000	0.000	0.000	0.000	0.000	0.000	0.000	0.000	0.000	0.000	0.000	52	400	845	812	0.758	Error	Error	531	314	0	0	513	299	0	0	0	0
3	4	1	""	"YBR012W-B"	11120	29380	100	1414	1351	640	73	75	32	100	97	0	244	247	114	97	103	45	78	75	0	0	0	0	0	0	0	0	0	0	0	0	0	0	0	0	0	0	0	9.122	8.520	8.231	8.741	1.559	8.300	0.784	0.000	0.000	0.000	0.000	0.000	0.000	0.000	0.000	0.000	0.000	0.000	0.000	0.000	0.000	80	510	1488	1428	3.189	Error	Error	1341	147	0	0	1278	150	0	0	0	0
3	5	1	""	"YBR028C"	11300	29380	90	326	386	179	72	77	39	96	94	0	429	497	282	101	111	64	86	78	0	0	0	0	0	0	0	0	0	0	0	0	0	0	0	0	0	0	0	0.774	0.793	0.893	0.932	1.738	0.701	0.843	0.000	0.000	0.000	0.000	0.000	0.000	0.000	0.000	0.000	0.000	0.000	0.000	0.000	0.000	52	398	582	710	-0.369	Error	Error	254	328	0	0	314	396	0	0	0	0
3	6	1	"TCM62"	"YBR044C"	11510	29380	90	718	717	392	72	79	49	96	92	0	699	714	444	96	109	83	78	78	0	0	0	0	0	0	0	0	0	0	0	0	0	0	0	0	0	0	0	1.071	1.044	1.071	1.237	2.092	0.992	0.873	0.000	0.000	0.000	0.000	0.000	0.000	0.000	0.000	0.000	0.000	0.000	0.000	0.000	0.000	52	412	1249	1263	0.099	Error	Error	646	603	0	0	645	618	0	0	0	0
3	7	1	"RHK1"	"YBL082C"	11710	29380	110	440	420	114	79	84	40	97	97	0	598	564	192	106	117	71	92	90	0	0	0	0	0	0	0	0	0	0	0	0	0	0	0	0	0	0	0	0.734	0.745	0.724	0.734	1.393	0.736	0.859	0.000	0.000	0.000	0.000	0.000	0.000	0.000	0.000	0.000	0.000	0.000	0.000	0.000	0.000	80	598	853	799	-0.447	Error	Error	361	492	0	0	341	458	0	0	0	0
3	8	1	""	"YBL098W"	11910	29380	110	821	789	252	85	94	69	95	95	0	1078	1002	374	111	132	149	93	92	0	0	0	0	0	0	0	0	0	0	0	0	0	0	0	0	0	0	0	0.761	0.790	0.788	0.818	1.481	0.792	0.837	0.000	0.000	0.000	0.000	0.000	0.000	0.000	0.000	0.000	0.000	0.000	0.000	0.000	0.000	80	600	1703	1595	-0.394	Error	Error	736	967	0	0	704	891	0	0	0	0
3	9	1	""	"YBL113C"	12120	29390	110	1914	1786	742	83	91	67	96	96	0	1181	1112	462	106	122	134	91	91	0	0	0	0	0	0	0	0	0	0	0	0	0	0	0	0	0	0	0	1.703	1.693	1.660	1.757	1.432	1.666	0.834	0.000	0.000	0.000	0.000	0.000	0.000	0.000	0.000	0.000	0.000	0.000	0.000	0.000	0.000	80	600	2906	2709	0.768	Error	Error	1831	1075	0	0	1703	1006	0	0	0	0
3	10	1	""	"YBR014C"	12320	29390	110	919	895	280	78	80	23	98	98	0	789	733	238	101	102	21	98	95	0	0	0	0	0	0	0	0	0	0	0	0	0	0	0	0	0	0	0	1.222	1.293	1.313	1.376	1.551	1.275	0.902	0.000	0.000	0.000	0.000	0.000	0.000	0.000	0.000	0.000	0.000	0.000	0.000	0.000	0.000	80	564	1529	1449	0.290	Error	Error	841	688	0	0	817	632	0	0	0	0
3	11	1	""	"YBR030W"	12520	29390	110	299	375	178	77	78	21	96	96	0	426	531	270	103	103	20	97	97	0	0	0	0	0	0	0	0	0	0	0	0	0	0	0	0	0	0	0	0.687	0.696	0.701	0.687	1.463	0.672	0.874	0.000	0.000	0.000	0.000	0.000	0.000	0.000	0.000	0.000	0.000	0.000	0.000	0.000	0.000	80	586	545	726	-0.541	Error	Error	222	323	0	0	298	428	0	0	0	0
3	12	1	"ZTA1"	"YBR046C"	12720	29390	100	169	206	86	83	88	33	95	77	0	153	188	100	108	114	37	56	31	0	0	0	0	0	0	0	0	0	0	0	0	0	0	0	0	0	0	0	1.911	1.538	1.805	2.046	2.422	1.237	0.612	0.000	0.000	0.000	0.000	0.000	0.000	0.000	0.000	0.000	0.000	0.000	0.000	0.000	0.000	80	490	131	203	0.934	Error	Error	86	45	0	0	123	80	0	0	0	0
3	13	1	"CDC27"	"YBL084C"	12910	29390	110	932	879	278	90	101	62	97	96	0	987	926	375	120	143	137	88	86	0	0	0	0	0	0	0	0	0	0	0	0	0	0	0	0	0	0	0	0.971	0.979	0.924	1.038	1.846	0.897	0.809	0.000	0.000	0.000	0.000	0.000	0.000	0.000	0.000	0.000	0.000	0.000	0.000	0.000	0.000	80	572	1709	1595	-0.042	Error	Error	842	867	0	0	789	806	0	0	0	0
3	14	1	""	"YBL100C"	13110	29390	110	1287	1169	388	93	118	128	95	93	0	1717	1568	574	124	184	307	91	90	0	0	0	0	0	0	0	0	0	0	0	0	0	0	0	0	0	0	0	0.750	0.745	0.710	0.738	1.525	0.663	0.883	0.000	0.000	0.000	0.000	0.000	0.000	0.000	0.000	0.000	0.000	0.000	0.000	0.000	0.000	80	591	2787	2520	-0.416	Error	Error	1194	1593	0	0	1076	1444	0	0	0	0
3	15	1	"RER2"	"YBR002C"	13310	29390	110	648	619	172	92	121	145	95	90	0	1163	1112	402	120	196	346	91	85	0	0	0	0	0	0	0	0	0	0	0	0	0	0	0	0	0	0	0	0.533	0.531	0.507	0.540	1.621	0.484	0.840	0.000	0.000	0.000	0.000	0.000	0.000	0.000	0.000	0.000	0.000	0.000	0.000	0.000	0.000	80	591	1599	1519	-0.908	Error	Error	556	1043	0	0	527	992	0	0	0	0
3	16	1	""	"YBR016W"	13510	29390	110	720	689	187	92	118	129	97	91	0	1165	1115	408	120	190	296	88	86	0	0	0	0	0	0	0	0	0	0	0	0	0	0	0	0	0	0	0	0.601	0.600	0.596	0.639	1.562	0.554	0.871	0.000	0.000	0.000	0.000	0.000	0.000	0.000	0.000	0.000	0.000	0.000	0.000	0.000	0.000	80	584	1673	1592	-0.735	Error	Error	628	1045	0	0	597	995	0	0	0	0
3	17	1	""	"YBR032W"	13730	29400	110	585	569	138	90	112	123	96	93	0	2309	2218	714	117	163	247	95	91	0	0	0	0	0	0	0	0	0	0	0	0	0	0	0	0	0	0	0	0.226	0.228	0.229	0.246	1.469	0.211	0.874	0.000	0.000	0.000	0.000	0.000	0.000	0.000	0.000	0.000	0.000	0.000	0.000	0.000	0.000	80	608	2687	2580	-2.147	Error	Error	495	2192	0	0	479	2101	0	0	0	0
3	18	1	"RPS11B"	"YBR048W"	13930	29400	110	905	888	301	87	98	95	95	93	0	4995	4708	2019	105	122	166	93	92	0	0	0	0	0	0	0	0	0	0	0	0	0	0	0	0	0	0	0	0.167	0.174	0.179	0.198	2.077	0.151	0.831	0.000	0.000	0.000	0.000	0.000	0.000	0.000	0.000	0.000	0.000	0.000	0.000	0.000	0.000	80	578	5708	5404	-2.580	Error	Error	818	4890	0	0	801	4603	0	0	0	0
3	19	1	""	"YBL086C"	14110	29400	110	595	573	163	94	97	23	100	97	0	413	396	125	101	104	25	93	91	0	0	0	0	0	0	0	0	0	0	0	0	0	0	0	0	0	0	0	1.606	1.624	1.636	1.686	1.485	1.561	0.864	0.000	0.000	0.000	0.000	0.000	0.000	0.000	0.000	0.000	0.000	0.000	0.000	0.000	0.000	80	568	813	774	0.683	Error	Error	501	312	0	0	479	295	0	0	0	0
3	20	1	""	"YBL101W-A"	14310	29400	110	42271	37646	11547	96	355	2179	98	97	0	4209	3864	1279	99	164	505	93	91	0	0	0	0	0	0	0	0	0	0	0	0	0	0	0	0	0	0	0	10.262	9.973	10.067	9.826	1.331	9.897	0.902	0.000	0.000	0.000	0.000	0.000	0.000	0.000	0.000	0.000	0.000	0.000	0.000	0.000	0.000	80	598	46285	41315	3.359	Error	Error	42175	4110	0	0	37550	3765	0	0	0	0
3	21	1	""	"YBR004C"	14510	29400	110	998	982	279	82	346	2139	0	0	0	1233	1237	384	99	190	531	93	63	0	0	0	0	0	0	0	0	0	0	0	0	0	0	0	0	0	0	0	0.808	0.791	0.798	0.776	1.232	0.788	0.869	0.000	0.000	0.000	0.000	0.000	0.000	0.000	0.000	0.000	0.000	0.000	0.000	0.000	0.000	80	621	2050	2038	-0.308	Error	Error	916	1134	0	0	900	1138	0	0	0	0
3	1	2	"GAL7"	"YBR018C"	10500	29580	110	235	229	56	75	77	21	95	93	0	215	210	49	108	113	47	92	71	0	0	0	0	0	0	0	0	0	0	0	0	0	0	0	0	0	0	0	1.495	1.510	1.491	1.382	1.570	1.203	0.400	0.000	0.000	0.000	0.000	0.000	0.000	0.000	0.000	0.000	0.000	0.000	0.000	0.000	0.000	80	620	267	256	0.580	Error	Error	160	107	0	0	154	102	0	0	0	0
3	2	2	"HMT1"	"YBR034C"	10700	29590	110	1029	991	277	82	91	74	97	96	0	2706	2595	802	116	164	404	93	91	0	0	0	0	0	0	0	0	0	0	0	0	0	0	0	0	0	0	0	0.366	0.367	0.371	0.377	1.351	0.349	0.880	0.000	0.000	0.000	0.000	0.000	0.000	0.000	0.000	0.000	0.000	0.000	0.000	0.000	0.000	80	590	3537	3388	-1.452	Error	Error	947	2590	0	0	909	2479	0	0	0	0
3	3	2	"REG2"	"YBR050C"	10900	29590	110	361	341	102	87	97	76	91	87	0	445	411	132	113	167	413	15	0	0	0	0	0	0	0	0	0	0	0	0	0	0	0	0	0	0	0	0	0.825	0.852	0.833	0.800	1.527	0.823	0.863	0.000	0.000	0.000	0.000	0.000	0.000	0.000	0.000	0.000	0.000	0.000	0.000	0.000	0.000	80	570	606	552	-0.277	Error	Error	274	332	0	0	254	298	0	0	0	0
3	4	2	""	"YCL044C"	11110	29590	100	147	148	37	88	99	36	76	36	0	197	192	66	114	121	42	75	50	0	0	0	0	0	0	0	0	0	0	0	0	0	0	0	0	0	0	0	0.711	0.769	0.676	0.674	2.197	0.320	0.242	0.000	0.000	0.000	0.000	0.000	0.000	0.000	0.000	0.000	0.000	0.000	0.000	0.000	0.000	80	528	142	138	-0.492	Error	Error	59	83	0	0	60	78	0	0	0	0
3	5	2	""	"YCL060C"	11310	29590	110	692	654	215	79	86	96	92	90	0	596	546	174	105	113	131	92	88	0	0	0	0	0	0	0	0	0	0	0	0	0	0	0	0	0	0	0	1.248	1.304	1.250	1.237	1.433	1.266	0.867	0.000	0.000	0.000	0.000	0.000	0.000	0.000	0.000	0.000	0.000	0.000	0.000	0.000	0.000	80	616	1104	1016	0.320	Error	Error	613	491	0	0	575	441	0	0	0	0
3	6	2	""	"YCLX03C"	11530	29590	110	405	401	100	81	90	99	93	91	0	480	448	128	107	113	133	91	88	0	0	0	0	0	0	0	0	0	0	0	0	0	0	0	0	0	0	0	0.869	0.938	0.922	0.947	1.411	0.730	0.461	0.000	0.000	0.000	0.000	0.000	0.000	0.000	0.000	0.000	0.000	0.000	0.000	0.000	0.000	80	590	697	661	-0.203	Error	Error	324	373	0	0	320	341	0	0	0	0
3	7	2	""	"YCR007C"	11710	29590	100	1256	1156	354	96	103	32	97	96	0	673	610	208	119	127	45	92	92	0	0	0	0	0	0	0	0	0	0	0	0	0	0	0	0	0	0	0	2.094	2.159	2.098	2.023	1.520	2.100	0.888	0.000	0.000	0.000	0.000	0.000	0.000	0.000	0.000	0.000	0.000	0.000	0.000	0.000	0.000	80	494	1714	1551	1.066	Error	Error	1160	554	0	0	1060	491	0	0	0	0
3	8	2	""	"YCR022C"	11900	29590	110	1546	1462	341	104	124	89	100	100	0	2140	1918	538	130	171	221	100	98	0	0	0	0	0	0	0	0	0	0	0	0	0	0	0	0	0	0	0	0.717	0.760	0.750	0.770	1.288	0.721	0.908	0.000	0.000	0.000	0.000	0.000	0.000	0.000	0.000	0.000	0.000	0.000	0.000	0.000	0.000	80	585	3452	3146	-0.479	Error	Error	1442	2010	0	0	1358	1788	0	0	0	0
3	9	2	"RBK1"	"YCR036W"	12100	29590	110	1293	1287	442	92	121	115	100	95	0	1124	1059	381	119	175	257	90	86	0	0	0	0	0	0	0	0	0	0	0	0	0	0	0	0	0	0	0	1.195	1.271	1.239	1.297	1.393	1.216	0.885	0.000	0.000	0.000	0.000	0.000	0.000	0.000	0.000	0.000	0.000	0.000	0.000	0.000	0.000	80	550	2206	2135	0.257	Error	Error	1201	1005	0	0	1195	940	0	0	0	0
3	10	2	""	"YCL046W"	12300	29590	150	110	118	44	84	89	63	16	6	0	136	141	42	110	121	105	6	0	0	0	0	0	0	0	0	0	0	0	0	0	0	0	0	0	0	0	0	1.000	1.097	0.969	1.018	3.267	0.585	0.716	0.000	0.000	0.000	0.000	0.000	0.000	0.000	0.000	0.000	0.000	0.000	0.000	0.000	0.000	156	862	52	65	0.000	Error	Error	26	26	0	0	34	31	0	0	-50	0
3	11	2	""	"YCL062W"	12500	29590	110	265	270	45	87	90	26	100	100	0	457	463	64	116	124	48	100	100	0	0	0	0	0	0	0	0	0	0	0	0	0	0	0	0	0	0	0	0.522	0.527	0.509	0.518	1.319	0.495	0.854	0.000	0.000	0.000	0.000	0.000	0.000	0.000	0.000	0.000	0.000	0.000	0.000	0.000	0.000	80	550	519	530	-0.938	Error	Error	178	341	0	0	183	347	0	0	0	0
3	12	2	""	"YCLX05C"	12700	29590	110	1247	1252	228	95	100	33	100	100	0	1509	1497	291	118	135	94	100	100	0	0	0	0	0	0	0	0	0	0	0	0	0	0	0	0	0	0	0	0.828	0.839	0.833	0.843	1.197	0.826	0.932	0.000	0.000	0.000	0.000	0.000	0.000	0.000	0.000	0.000	0.000	0.000	0.000	0.000	0.000	80	579	2543	2536	-0.272	Error	Error	1152	1391	0	0	1157	1379	0	0	0	0
3	13	2	"RVS161"	"YCR009C"	12900	29590	110	3055	3001	749	95	110	118	100	100	0	1854	1803	495	119	147	196	100	97	0	0	0	0	0	0	0	0	0	0	0	0	0	0	0	0	0	0	0	1.706	1.726	1.713	1.765	1.316	1.754	0.909	0.000	0.000	0.000	0.000	0.000	0.000	0.000	0.000	0.000	0.000	0.000	0.000	0.000	0.000	80	593	4695	4590	0.771	Error	Error	2960	1735	0	0	2906	1684	0	0	0	0
3	14	2	""	"YCR024C"	13120	29600	110	632	619	132	87	94	59	100	98	0	796	785	197	111	125	136	98	93	0	0	0	0	0	0	0	0	0	0	0	0	0	0	0	0	0	0	0	0.796	0.789	0.779	0.810	1.342	0.757	0.887	0.000	0.000	0.000	0.000	0.000	0.000	0.000	0.000	0.000	0.000	0.000	0.000	0.000	0.000	80	580	1230	1206	-0.330	Error	Error	545	685	0	0	532	674	0	0	0	0
3	15	2	"BUD5"	"YCR038C"	13300	29600	110	549	533	124	82	87	33	100	100	0	472	470	117	108	115	49	97	96	0	0	0	0	0	0	0	0	0	0	0	0	0	0	0	0	0	0	0	1.283	1.246	1.251	1.282	1.440	1.196	0.878	0.000	0.000	0.000	0.000	0.000	0.000	0.000	0.000	0.000	0.000	0.000	0.000	0.000	0.000	80	527	831	813	0.359	Error	Error	467	364	0	0	451	362	0	0	0	0
3	16	2	""	"YCL048W"	13500	29600	150	106	115	40	89	101	81	8	1	0	135	140	40	109	139	185	0	0	0	0	0	0	0	0	0	0	0	0	0	0	0	0	0	0	0	0	0	0.654	0.839	0.862	0.842	2.564	0.649	0.470	0.000	0.000	0.000	0.000	0.000	0.000	0.000	0.000	0.000	0.000	0.000	0.000	0.000	0.000	156	887	43	57	-0.613	Error	Error	17	26	0	0	26	31	0	0	-50	0
3	17	2	"CHA1"	"YCL064C"	13700	29600	110	1444	1479	316	87	87	20	100	100	0	349	347	57	101	105	30	100	100	0	0	0	0	0	0	0	0	0	0	0	0	0	0	0	0	0	0	0	5.472	5.659	5.574	5.676	1.267	5.974	0.832	0.000	0.000	0.000	0.000	0.000	0.000	0.000	0.000	0.000	0.000	0.000	0.000	0.000	0.000	80	569	1605	1638	2.452	Error	Error	1357	248	0	0	1392	246	0	0	0	0
3	18	2	""	"YCLX07W"	13910	29610	100	228	226	52	85	85	20	95	93	0	269	266	59	98	100	21	97	95	0	0	0	0	0	0	0	0	0	0	0	0	0	0	0	0	0	0	0	0.836	0.839	0.819	0.796	1.573	0.798	0.771	0.000	0.000	0.000	0.000	0.000	0.000	0.000	0.000	0.000	0.000	0.000	0.000	0.000	0.000	80	522	314	309	-0.258	Error	Error	143	171	0	0	141	168	0	0	0	0
3	19	2	"ADP1"	"YCR011C"	14110	29600	110	1920	2064	760	88	93	56	98	97	0	1944	1929	778	101	116	132	95	93	0	0	0	0	0	0	0	0	0	0	0	0	0	0	0	0	0	0	0	0.994	1.081	1.077	1.159	1.539	1.049	0.909	0.000	0.000	0.000	0.000	0.000	0.000	0.000	0.000	0.000	0.000	0.000	0.000	0.000	0.000	80	576	3675	3804	-0.009	Error	Error	1832	1843	0	0	1976	1828	0	0	0	0
3	20	2	""	"YCR025C"	14310	29610	100	249	250	48	87	91	58	96	88	0	299	295	54	103	115	127	95	6	0	0	0	0	0	0	0	0	0	0	0	0	0	0	0	0	0	0	0	0.827	0.849	0.836	0.810	1.498	0.810	0.694	0.000	0.000	0.000	0.000	0.000	0.000	0.000	0.000	0.000	0.000	0.000	0.000	0.000	0.000	80	505	358	355	-0.275	Error	Error	162	196	0	0	163	192	0	0	0	0
3	21	2	"MATALPHA1"	"YCR040W"	14500	29610	110	280	275	52	83	84	17	100	98	0	397	394	70	101	105	24	100	100	0	0	0	0	0	0	0	0	0	0	0	0	0	0	0	0	0	0	0	0.666	0.655	0.662	0.647	1.371	0.634	0.821	0.000	0.000	0.000	0.000	0.000	0.000	0.000	0.000	0.000	0.000	0.000	0.000	0.000	0.000	80	589	493	485	-0.587	Error	Error	197	296	0	0	192	293	0	0	0	0
3	1	3	"APA1"	"YCL050C"	10500	29790	110	239	235	44	79	81	18	100	100	0	444	430	89	110	114	48	98	95	0	0	0	0	0	0	0	0	0	0	0	0	0	0	0	0	0	0	0	0.479	0.488	0.481	0.498	1.558	0.434	0.799	0.000	0.000	0.000	0.000	0.000	0.000	0.000	0.000	0.000	0.000	0.000	0.000	0.000	0.000	80	570	494	476	-1.062	Error	Error	160	334	0	0	156	320	0	0	0	0
3	2	3	"HMLALPHA1"	"YCL066W"	10700	29790	110	278	262	77	93	96	24	92	91	0	391	361	112	122	125	28	88	88	0	0	0	0	0	0	0	0	0	0	0	0	0	0	0	0	0	0	0	0.688	0.707	0.713	0.713	1.922	0.665	0.785	0.000	0.000	0.000	0.000	0.000	0.000	0.000	0.000	0.000	0.000	0.000	0.000	0.000	0.000	80	548	454	408	-0.540	Error	Error	185	269	0	0	169	239	0	0	0	0
3	3	3	""	"YCLX09W"	10900	29790	150	135	192	178	111	129	70	18	13	0	141	194	190	135	159	231	8	5	0	0	0	0	0	0	0	0	0	0	0	0	0	0	0	0	0	0	0	4.000	1.373	1.176	1.326	3.160	1.084	0.663	0.000	0.000	0.000	0.000	0.000	0.000	0.000	0.000	0.000	0.000	0.000	0.000	0.000	0.000	156	889	30	140	2.000	Error	Error	24	6	0	0	81	59	0	0	-50	0
3	4	3	""	"YCR013C"	11110	29800	110	33850	31314	7933	116	139	76	100	100	0	16740	16132	3258	131	143	48	100	100	0	0	0	0	0	0	0	0	0	0	0	0	0	0	0	0	0	0	0	2.031	1.950	2.016	1.912	1.284	2.041	0.936	0.000	0.000	0.000	0.000	0.000	0.000	0.000	0.000	0.000	0.000	0.000	0.000	0.000	0.000	80	578	50343	47199	1.022	Error	Error	33734	16609	0	0	31198	16001	0	0	0	0
3	5	3	"RSG1"	"YCR027C"	11320	29800	90	404	454	319	80	82	21	80	80	0	423	621	590	106	109	23	73	69	0	0	0	0	0	0	0	0	0	0	0	0	0	0	0	0	0	0	0	1.022	0.726	0.875	1.006	2.625	0.586	0.797	0.000	0.000	0.000	0.000	0.000	0.000	0.000	0.000	0.000	0.000	0.000	0.000	0.000	0.000	52	406	641	889	0.032	Error	Error	324	317	0	0	374	515	0	0	0	0
3	6	3	"TSM1"	"YCR042C"	11500	29800	110	1811	1701	475	80	81	18	100	100	0	2254	2083	580	105	107	23	100	100	0	0	0	0	0	0	0	0	0	0	0	0	0	0	0	0	0	0	0	0.805	0.820	0.833	0.826	1.247	0.787	0.903	0.000	0.000	0.000	0.000	0.000	0.000	0.000	0.000	0.000	0.000	0.000	0.000	0.000	0.000	80	569	3880	3599	-0.312	Error	Error	1731	2149	0	0	1621	1978	0	0	0	0
3	7	3	""	"YDL211C"	11700	29800	110	224	226	60	88	89	19	97	95	0	318	328	99	115	116	24	98	98	0	0	0	0	0	0	0	0	0	0	0	0	0	0	0	0	0	0	0	0.670	0.648	0.679	0.646	1.749	0.587	0.707	0.000	0.000	0.000	0.000	0.000	0.000	0.000	0.000	0.000	0.000	0.000	0.000	0.000	0.000	80	599	339	351	-0.578	Error	Error	136	203	0	0	138	213	0	0	0	0
3	8	3	"HO"	"YDL227C"	11920	29790	70	115	124	32	92	97	26	46	25	0	157	192	77	120	121	24	62	40	0	0	0	0	0	0	0	0	0	0	0	0	0	0	0	0	0	0	0	0.622	0.444	0.511	0.670	3.925	0.322	0.121	0.000	0.000	0.000	0.000	0.000	0.000	0.000	0.000	0.000	0.000	0.000	0.000	0.000	0.000	32	236	60	104	-0.686	Error	Error	23	37	0	0	32	72	0	0	0	0
3	9	3	"AAD4"	"YDL243C"	12110	29800	100	209	238	135	90	91	19	92	76	0	143	156	65	119	120	21	51	35	0	0	0	0	0	0	0	0	0	0	0	0	0	0	0	0	0	0	0	4.958	4.000	2.777	3.065	3.020	2.973	0.515	0.000	0.000	0.000	0.000	0.000	0.000	0.000	0.000	0.000	0.000	0.000	0.000	0.000	0.000	80	514	143	185	2.310	Error	Error	119	24	0	0	148	37	0	0	0	0
3	10	3	"SNQ2"	"YDR011W"	12300	29800	100	450	475	154	84	84	21	100	100	0	788	832	339	113	114	22	100	100	0	0	0	0	0	0	0	0	0	0	0	0	0	0	0	0	0	0	0	0.542	0.544	0.555	0.565	1.514	0.494	0.813	0.000	0.000	0.000	0.000	0.000	0.000	0.000	0.000	0.000	0.000	0.000	0.000	0.000	0.000	80	495	1041	1110	-0.883	Error	Error	366	675	0	0	391	719	0	0	0	0
3	11	3	"LUV1"	"YDR027C"	12510	29800	100	1516	1453	388	80	81	24	100	100	0	1837	1759	542	108	110	24	100	98	0	0	0	0	0	0	0	0	0	0	0	0	0	0	0	0	0	0	0	0.831	0.832	0.836	0.903	1.480	0.789	0.908	0.000	0.000	0.000	0.000	0.000	0.000	0.000	0.000	0.000	0.000	0.000	0.000	0.000	0.000	80	529	3165	3024	-0.268	Error	Error	1436	1729	0	0	1373	1651	0	0	0	0
3	12	3	"NRG1"	"YDR043C"	12720	29800	100	597	627	275	91	90	26	95	95	0	452	456	216	109	111	26	92	92	0	0	0	0	0	0	0	0	0	0	0	0	0	0	0	0	0	0	0	1.475	1.545	1.655	1.646	1.385	1.453	0.886	0.000	0.000	0.000	0.000	0.000	0.000	0.000	0.000	0.000	0.000	0.000	0.000	0.000	0.000	80	521	849	883	0.561	Error	Error	506	343	0	0	536	347	0	0	0	0
3	13	3	""	"YDL213C"	12910	29800	110	1047	1198	600	92	96	46	100	98	0	1648	2069	1325	115	123	89	97	97	0	0	0	0	0	0	0	0	0	0	0	0	0	0	0	0	0	0	0	0.623	0.566	0.568	0.624	1.593	0.497	0.879	0.000	0.000	0.000	0.000	0.000	0.000	0.000	0.000	0.000	0.000	0.000	0.000	0.000	0.000	80	567	2488	3060	-0.683	Error	Error	955	1533	0	0	1106	1954	0	0	0	0
3	14	3	"SSB1"	"YDL229W"	13110	29810	110	1086	1106	403	91	93	22	100	98	0	3449	3576	1329	112	118	41	100	100	0	0	0	0	0	0	0	0	0	0	0	0	0	0	0	0	0	0	0	0.298	0.293	0.307	0.282	1.688	0.278	0.854	0.000	0.000	0.000	0.000	0.000	0.000	0.000	0.000	0.000	0.000	0.000	0.000	0.000	0.000	80	567	4332	4479	-1.746	Error	Error	995	3337	0	0	1015	3464	0	0	0	0
3	15	3	"HXT15"	"YDL245C"	13300	29800	110	568	557	154	88	92	36	100	98	0	665	637	211	107	117	72	96	91	0	0	0	0	0	0	0	0	0	0	0	0	0	0	0	0	0	0	0	0.860	0.885	0.897	0.902	1.446	0.854	0.840	0.000	0.000	0.000	0.000	0.000	0.000	0.000	0.000	0.000	0.000	0.000	0.000	0.000	0.000	80	584	1038	999	-0.217	Error	Error	480	558	0	0	469	530	0	0	0	0
3	16	3	""	"YDR013W"	13520	29810	110	418	415	94	92	96	41	100	100	0	487	487	74	108	117	62	100	100	0	0	0	0	0	0	0	0	0	0	0	0	0	0	0	0	0	0	0	0.860	0.852	0.822	0.834	1.372	0.875	0.822	0.000	0.000	0.000	0.000	0.000	0.000	0.000	0.000	0.000	0.000	0.000	0.000	0.000	0.000	80	548	705	702	-0.217	Error	Error	326	379	0	0	323	379	0	0	0	0
3	17	3	""	"YDR029W"	13720	29800	60	616	561	151	61	68	27	100	100	0	839	764	252	85	95	31	100	100	0	0	0	0	0	0	0	0	0	0	0	0	0	0	0	0	0	0	0	0.736	0.736	0.709	0.776	1.474	0.699	0.885	0.000	0.000	0.000	0.000	0.000	0.000	0.000	0.000	0.000	0.000	0.000	0.000	0.000	0.000	32	176	1309	1179	-0.442	Error	Error	555	754	0	0	500	679	0	0	0	0
3	18	3	"RPC11"	"YDR045C"	13910	29810	100	340	483	322	78	83	32	95	92	0	491	765	589	96	102	34	92	91	0	0	0	0	0	0	0	0	0	0	0	0	0	0	0	0	0	0	0	0.663	0.605	0.595	0.617	1.642	0.541	0.869	0.000	0.000	0.000	0.000	0.000	0.000	0.000	0.000	0.000	0.000	0.000	0.000	0.000	0.000	80	515	657	1074	-0.592	Error	Error	262	395	0	0	405	669	0	0	0	0
3	19	3	"GDH2"	"YDL215C"	14110	29810	110	1594	1689	699	92	92	23	100	100	0	1405	1354	574	109	111	25	97	97	0	0	0	0	0	0	0	0	0	0	0	0	0	0	0	0	0	0	0	1.159	1.283	1.279	1.352	1.466	1.275	0.880	0.000	0.000	0.000	0.000	0.000	0.000	0.000	0.000	0.000	0.000	0.000	0.000	0.000	0.000	80	576	2798	2842	0.213	Error	Error	1502	1296	0	0	1597	1245	0	0	0	0
3	20	3	""	"YDL231C"	14310	29810	100	6688	6490	2564	96	98	19	100	100	0	2315	2363	1162	115	117	21	96	95	0	0	0	0	0	0	0	0	0	0	0	0	0	0	0	0	0	0	0	2.996	2.844	3.096	3.105	1.592	2.841	0.868	0.000	0.000	0.000	0.000	0.000	0.000	0.000	0.000	0.000	0.000	0.000	0.000	0.000	0.000	80	505	8792	8642	1.583	Error	Error	6592	2200	0	0	6394	2248	0	0	0	0
3	21	3	""	"YDL247W"	14510	29810	100	357	359	94	89	91	19	98	98	0	252	260	83	107	111	24	93	92	0	0	0	0	0	0	0	0	0	0	0	0	0	0	0	0	0	0	0	1.848	1.765	1.853	1.892	1.929	1.737	0.686	0.000	0.000	0.000	0.000	0.000	0.000	0.000	0.000	0.000	0.000	0.000	0.000	0.000	0.000	80	520	413	423	0.886	Error	Error	268	145	0	0	270	153	0	0	0	0
3	1	4	""	"YDR015C"	10500	29990	150	108	110	33	91	100	42	28	2	0	153	155	48	115	118	37	50	30	0	0	0	0	0	0	0	0	0	0	0	0	0	0	0	0	0	0	0	0.447	0.475	0.630	0.621	2.554	0.642	0.295	0.000	0.000	0.000	0.000	0.000	0.000	0.000	0.000	0.000	0.000	0.000	0.000	0.000	0.000	156	974	55	59	-1.160	Error	Error	17	38	0	0	19	40	0	0	-50	0
3	2	4	""	"YDR031W"	10700	30000	110	731	775	191	133	139	45	100	100	0	365	362	77	157	166	48	95	92	0	0	0	0	0	0	0	0	0	0	0	0	0	0	0	0	0	0	0	2.875	3.132	3.080	3.250	1.568	3.355	0.692	0.000	0.000	0.000	0.000	0.000	0.000	0.000	0.000	0.000	0.000	0.000	0.000	0.000	0.000	80	539	806	847	1.524	Error	Error	598	208	0	0	642	205	0	0	0	0
3	3	4	"HEM12"	"YDR047W"	10900	30000	110	1084	1057	324	122	128	36	100	100	0	1867	1859	612	176	198	97	98	97	0	0	0	0	0	0	0	0	0	0	0	0	0	0	0	0	0	0	0	0.569	0.556	0.561	0.567	1.374	0.532	0.880	0.000	0.000	0.000	0.000	0.000	0.000	0.000	0.000	0.000	0.000	0.000	0.000	0.000	0.000	80	554	2653	2618	-0.814	Error	Error	962	1691	0	0	935	1683	0	0	0	0
3	4	4	"TIM22"	"YDL217C"	11100	30000	100	605	634	214	97	101	21	100	100	0	482	533	202	135	142	35	96	96	0	0	0	0	0	0	0	0	0	0	0	0	0	0	0	0	0	0	0	1.464	1.349	1.343	1.443	1.636	1.257	0.884	0.000	0.000	0.000	0.000	0.000	0.000	0.000	0.000	0.000	0.000	0.000	0.000	0.000	0.000	80	506	855	935	0.550	Error	Error	508	347	0	0	537	398	0	0	0	0
3	5	4	""	"YDL233W"	11300	30000	100	1370	1312	443	87	88	18	100	98	0	1672	1622	601	116	118	24	98	96	0	0	0	0	0	0	0	0	0	0	0	0	0	0	0	0	0	0	0	0.825	0.813	0.826	0.863	1.474	0.759	0.868	0.000	0.000	0.000	0.000	0.000	0.000	0.000	0.000	0.000	0.000	0.000	0.000	0.000	0.000	80	513	2839	2731	-0.278	Error	Error	1283	1556	0	0	1225	1506	0	0	0	0
3	6	4	"NTH1"	"YDR001C"	11500	30000	100	1768	1854	770	82	84	19	100	100	0	650	703	322	108	110	21	100	98	0	0	0	0	0	0	0	0	0	0	0	0	0	0	0	0	0	0	0	3.111	2.978	3.145	3.166	1.575	2.986	0.825	0.000	0.000	0.000	0.000	0.000	0.000	0.000	0.000	0.000	0.000	0.000	0.000	0.000	0.000	80	504	2228	2367	1.637	Error	Error	1686	542	0	0	1772	595	0	0	0	0
3	7	4	"KCS1"	"YDR017C"	11700	30000	100	398	438	202	93	95	22	100	100	0	561	613	327	117	119	22	96	96	0	0	0	0	0	0	0	0	0	0	0	0	0	0	0	0	0	0	0	0.687	0.696	0.691	0.779	1.795	0.639	0.852	0.000	0.000	0.000	0.000	0.000	0.000	0.000	0.000	0.000	0.000	0.000	0.000	0.000	0.000	80	504	749	841	-0.542	Error	Error	305	444	0	0	345	496	0	0	0	0
3	8	4	"MRH1"	"YDR033W"	11900	30000	110	17457	16581	5423	96	101	34	100	100	0	5626	5415	2306	121	122	24	98	98	0	0	0	0	0	0	0	0	0	0	0	0	0	0	0	0	0	0	0	3.154	3.114	3.215	3.506	1.777	3.009	0.885	0.000	0.000	0.000	0.000	0.000	0.000	0.000	0.000	0.000	0.000	0.000	0.000	0.000	0.000	80	615	22866	21779	1.657	Error	Error	17361	5505	0	0	16485	5294	0	0	0	0
3	9	4	""	"YDR049W"	12110	30000	110	806	824	310	92	95	31	98	97	0	664	685	297	121	122	22	93	93	0	0	0	0	0	0	0	0	0	0	0	0	0	0	0	0	0	0	0	1.315	1.298	1.203	1.287	1.555	1.183	0.811	0.000	0.000	0.000	0.000	0.000	0.000	0.000	0.000	0.000	0.000	0.000	0.000	0.000	0.000	80	584	1257	1296	0.395	Error	Error	714	543	0	0	732	564	0	0	0	0
3	10	4	""	"YDR346C"	12310	30000	110	1931	2431	1858	90	92	20	100	97	0	1658	2288	1984	119	120	22	98	96	0	0	0	0	0	0	0	0	0	0	0	0	0	0	0	0	0	0	0	1.196	1.079	1.104	1.221	1.853	0.971	0.879	0.000	0.000	0.000	0.000	0.000	0.000	0.000	0.000	0.000	0.000	0.000	0.000	0.000	0.000	80	558	3380	4510	0.258	Error	Error	1841	1539	0	0	2341	2169	0	0	0	0
3	11	4	"TFC6"	"YDR362C"	12500	30000	110	551	582	151	99	108	44	100	100	0	531	536	126	125	131	38	100	97	0	0	0	0	0	0	0	0	0	0	0	0	0	0	0	0	0	0	0	1.113	1.175	1.084	1.197	1.503	1.129	0.835	0.000	0.000	0.000	0.000	0.000	0.000	0.000	0.000	0.000	0.000	0.000	0.000	0.000	0.000	80	575	858	894	0.155	Error	Error	452	406	0	0	483	411	0	0	0	0
3	12	4	"LSM6"	"YDR378C"	12710	30010	110	2314	2338	811	115	129	50	100	100	0	2047	2055	695	135	144	56	100	100	0	0	0	0	0	0	0	0	0	0	0	0	0	0	0	0	0	0	0	1.150	1.158	1.167	1.176	1.269	1.140	0.908	0.000	0.000	0.000	0.000	0.000	0.000	0.000	0.000	0.000	0.000	0.000	0.000	0.000	0.000	80	566	4111	4143	0.202	Error	Error	2199	1912	0	0	2223	1920	0	0	0	0
3	13	4	"RPT3"	"YDR394W"	12900	30000	110	2472	2532	544	117	143	94	100	100	0	2057	2074	531	131	150	85	100	98	0	0	0	0	0	0	0	0	0	0	0	0	0	0	0	0	0	0	0	1.223	1.243	1.201	1.300	1.467	1.193	0.898	0.000	0.000	0.000	0.000	0.000	0.000	0.000	0.000	0.000	0.000	0.000	0.000	0.000	0.000	80	574	4281	4358	0.290	Error	Error	2355	1926	0	0	2415	1943	0	0	0	0
3	14	4	"STE14"	"YDR410C"	13120	30010	110	1695	1752	616	108	131	91	100	100	0	1017	993	290	123	140	80	96	96	0	0	0	0	0	0	0	0	0	0	0	0	0	0	0	0	0	0	0	1.775	1.890	1.875	1.861	1.375	2.003	0.902	0.000	0.000	0.000	0.000	0.000	0.000	0.000	0.000	0.000	0.000	0.000	0.000	0.000	0.000	80	574	2481	2514	0.828	Error	Error	1587	894	0	0	1644	870	0	0	0	0
3	15	4	""	"YDR426C"	13320	30010	110	575	548	188	104	109	40	93	93	0	608	591	205	118	125	44	91	91	0	0	0	0	0	0	0	0	0	0	0	0	0	0	0	0	0	0	0	0.961	0.939	0.982	0.915	2.022	0.955	0.787	0.000	0.000	0.000	0.000	0.000	0.000	0.000	0.000	0.000	0.000	0.000	0.000	0.000	0.000	80	521	961	917	-0.057	Error	Error	471	490	0	0	444	473	0	0	0	0
3	16	4	""	"YDR348C"	13500	30000	150	152	154	51	109	116	51	46	14	0	164	162	48	119	130	68	29	2	0	0	0	0	0	0	0	0	0	0	0	0	0	0	0	0	0	0	0	0.956	1.047	1.155	1.124	2.593	0.642	0.219	0.000	0.000	0.000	0.000	0.000	0.000	0.000	0.000	0.000	0.000	0.000	0.000	0.000	0.000	156	848	88	88	-0.066	Error	Error	43	45	0	0	45	43	0	0	-50	0
3	17	4	"CDC40"	"YDR364C"	13710	30010	110	707	681	271	121	127	50	92	90	0	740	738	353	121	124	43	91	90	0	0	0	0	0	0	0	0	0	0	0	0	0	0	0	0	0	0	0	0.947	0.908	0.912	0.920	1.604	0.818	0.817	0.000	0.000	0.000	0.000	0.000	0.000	0.000	0.000	0.000	0.000	0.000	0.000	0.000	0.000	80	566	1205	1177	-0.079	Error	Error	586	619	0	0	560	617	0	0	0	0
3	18	4	""	"YDR380W"	13900	30010	110	4310	4128	1189	127	137	58	100	100	0	837	810	314	129	134	43	97	95	0	0	0	0	0	0	0	0	0	0	0	0	0	0	0	0	0	0	0	5.908	5.875	5.611	6.573	1.604	5.651	0.863	0.000	0.000	0.000	0.000	0.000	0.000	0.000	0.000	0.000	0.000	0.000	0.000	0.000	0.000	80	558	4891	4682	2.563	Error	Error	4183	708	0	0	4001	681	0	0	0	0
3	19	4	""	"YDR396W"	14100	30010	110	2232	2120	584	111	121	41	100	100	0	2200	2176	564	131	139	41	100	100	0	0	0	0	0	0	0	0	0	0	0	0	0	0	0	0	0	0	0	1.025	0.982	0.973	0.980	1.194	0.948	0.907	0.000	0.000	0.000	0.000	0.000	0.000	0.000	0.000	0.000	0.000	0.000	0.000	0.000	0.000	80	568	4190	4054	0.036	Error	Error	2121	2069	0	0	2009	2045	0	0	0	0
3	20	4	""	"YDR412W"	14300	30010	110	1074	1066	329	102	104	26	100	100	0	1929	1855	687	124	129	36	100	100	0	0	0	0	0	0	0	0	0	0	0	0	0	0	0	0	0	0	0	0.539	0.557	0.533	0.584	1.452	0.509	0.888	0.000	0.000	0.000	0.000	0.000	0.000	0.000	0.000	0.000	0.000	0.000	0.000	0.000	0.000	80	568	2777	2695	-0.893	Error	Error	972	1805	0	0	964	1731	0	0	0	0
3	21	4	""	"YDR428C"	14500	30010	110	999	969	252	97	99	21	100	100	0	1110	1066	358	118	121	30	100	100	0	0	0	0	0	0	0	0	0	0	0	0	0	0	0	0	0	0	0	0.909	0.920	0.883	0.957	1.439	0.842	0.884	0.000	0.000	0.000	0.000	0.000	0.000	0.000	0.000	0.000	0.000	0.000	0.000	0.000	0.000	80	599	1894	1820	-0.137	Error	Error	902	992	0	0	872	948	0	0	0	0
3	1	5	"TCM10"	"YDR350C"	10500	30200	100	605	551	371	117	129	65	72	65	0	620	587	410	146	149	61	70	66	0	0	0	0	0	0	0	0	0	0	0	0	0	0	0	0	0	0	0	1.030	0.984	0.887	0.822	1.947	0.901	0.902	0.000	0.000	0.000	0.000	0.000	0.000	0.000	0.000	0.000	0.000	0.000	0.000	0.000	0.000	80	502	962	875	0.042	Error	Error	488	474	0	0	434	441	0	0	0	0
3	2	5	""	"YDR366C"	10700	30190	110	18862	16600	5341	149	168	86	100	100	0	2007	1809	639	192	215	115	100	97	0	0	0	0	0	0	0	0	0	0	0	0	0	0	0	0	0	0	0	10.310	10.174	10.035	10.852	1.476	10.083	0.903	0.000	0.000	0.000	0.000	0.000	0.000	0.000	0.000	0.000	0.000	0.000	0.000	0.000	0.000	80	530	20528	18068	3.366	Error	Error	18713	1815	0	0	16451	1617	0	0	0	0
3	3	5	"RPP2B"	"YDR382W"	10900	30200	100	4355	3899	1272	149	176	99	98	98	0	31260	28331	9310	271	395	673	98	97	0	0	0	0	0	0	0	0	0	0	0	0	0	0	0	0	0	0	0	0.136	0.134	0.135	0.136	1.513	0.126	0.916	0.000	0.000	0.000	0.000	0.000	0.000	0.000	0.000	0.000	0.000	0.000	0.000	0.000	0.000	80	514	35195	31810	-2.881	Error	Error	4206	30989	0	0	3750	28060	0	0	0	0
3	4	5	""	"YDR398W"	11110	30200	110	388	394	121	117	133	64	97	88	0	1339	1343	381	173	296	650	92	32	0	0	0	0	0	0	0	0	0	0	0	0	0	0	0	0	0	0	0	0.232	0.237	0.233	0.226	1.372	0.232	0.831	0.000	0.000	0.000	0.000	0.000	0.000	0.000	0.000	0.000	0.000	0.000	0.000	0.000	0.000	80	566	1437	1447	-2.105	Error	Error	271	1166	0	0	277	1170	0	0	0	0
3	5	5	"ERD1"	"YDR414C"	11300	30200	100	434	442	113	100	104	25	100	100	0	493	493	126	142	151	46	98	95	0	0	0	0	0	0	0	0	0	0	0	0	0	0	0	0	0	0	0	0.952	0.974	0.966	0.979	1.345	0.897	0.838	0.000	0.000	0.000	0.000	0.000	0.000	0.000	0.000	0.000	0.000	0.000	0.000	0.000	0.000	80	496	685	693	-0.072	Error	Error	334	351	0	0	342	351	0	0	0	0
3	6	5	""	"YDR430C"	11500	30200	100	1086	1059	277	94	96	22	100	100	0	1517	1436	372	136	141	34	100	100	0	0	0	0	0	0	0	0	0	0	0	0	0	0	0	0	0	0	0	0.718	0.742	0.751	0.752	1.273	0.706	0.911	0.000	0.000	0.000	0.000	0.000	0.000	0.000	0.000	0.000	0.000	0.000	0.000	0.000	0.000	80	504	2373	2265	-0.477	Error	Error	992	1381	0	0	965	1300	0	0	0	0
3	7	5	""	"YDR352W"	11700	30200	110	4152	4000	1107	101	102	23	100	100	0	3623	3438	1137	129	133	28	100	100	0	0	0	0	0	0	0	0	0	0	0	0	0	0	0	0	0	0	0	1.159	1.178	1.167	1.224	1.369	1.134	0.899	0.000	0.000	0.000	0.000	0.000	0.000	0.000	0.000	0.000	0.000	0.000	0.000	0.000	0.000	80	590	7545	7208	0.213	Error	Error	4051	3494	0	0	3899	3309	0	0	0	0
3	8	5	"YPR1"	"YDR368W"	11920	30210	90	225	240	78	95	98	24	96	90	0	247	246	95	126	129	27	88	82	0	0	0	0	0	0	0	0	0	0	0	0	0	0	0	0	0	0	0	1.074	1.208	1.160	0.945	2.632	1.093	0.610	0.000	0.000	0.000	0.000	0.000	0.000	0.000	0.000	0.000	0.000	0.000	0.000	0.000	0.000	52	409	251	265	0.104	Error	Error	130	121	0	0	145	120	0	0	0	0
3	9	5	""	"YDR384C"	12110	30210	110	250	250	66	95	98	23	98	96	0	747	739	215	142	158	66	97	97	0	0	0	0	0	0	0	0	0	0	0	0	0	0	0	0	0	0	0	0.256	0.260	0.247	0.258	1.657	0.237	0.753	0.000	0.000	0.000	0.000	0.000	0.000	0.000	0.000	0.000	0.000	0.000	0.000	0.000	0.000	80	524	760	752	-1.965	Error	Error	155	605	0	0	155	597	0	0	0	0
3	10	5	""	"YDR400W"	12300	30200	110	643	636	177	99	105	55	100	100	0	1069	1088	325	152	191	177	97	92	0	0	0	0	0	0	0	0	0	0	0	0	0	0	0	0	0	0	0	0.593	0.574	0.570	0.583	1.345	0.528	0.862	0.000	0.000	0.000	0.000	0.000	0.000	0.000	0.000	0.000	0.000	0.000	0.000	0.000	0.000	80	559	1461	1473	-0.753	Error	Error	544	917	0	0	537	936	0	0	0	0
3	11	5	"SYF1"	"YDR416W"	12500	30210	100	600	563	155	105	108	27	98	98	0	706	666	198	149	158	46	93	93	0	0	0	0	0	0	0	0	0	0	0	0	0	0	0	0	0	0	0	0.889	0.886	0.925	0.952	1.569	0.836	0.847	0.000	0.000	0.000	0.000	0.000	0.000	0.000	0.000	0.000	0.000	0.000	0.000	0.000	0.000	80	523	1052	975	-0.170	Error	Error	495	557	0	0	458	517	0	0	0	0
3	12	5	"NPL3"	"YDR432W"	12710	30200	110	542	550	154	111	116	33	100	100	0	2342	2417	586	147	171	106	100	100	0	0	0	0	0	0	0	0	0	0	0	0	0	0	0	0	0	0	0	0.196	0.193	0.184	0.187	1.257	0.185	0.876	0.000	0.000	0.000	0.000	0.000	0.000	0.000	0.000	0.000	0.000	0.000	0.000	0.000	0.000	80	557	2626	2709	-2.348	Error	Error	431	2195	0	0	439	2270	0	0	0	0
3	13	5	"SHC1"	"YER096W"	12900	30200	110	807	800	202	118	131	54	100	100	0	946	945	252	145	168	106	98	93	0	0	0	0	0	0	0	0	0	0	0	0	0	0	0	0	0	0	0	0.860	0.853	0.847	0.883	1.349	0.819	0.829	0.000	0.000	0.000	0.000	0.000	0.000	0.000	0.000	0.000	0.000	0.000	0.000	0.000	0.000	80	566	1490	1482	-0.217	Error	Error	689	801	0	0	682	800	0	0	0	0
3	14	5	"LSM4"	"YER112W"	13100	30200	110	1177	1156	335	130	144	64	100	100	0	1419	1357	448	153	169	75	100	98	0	0	0	0	0	0	0	0	0	0	0	0	0	0	0	0	0	0	0	0.827	0.852	0.843	0.883	1.448	0.799	0.891	0.000	0.000	0.000	0.000	0.000	0.000	0.000	0.000	0.000	0.000	0.000	0.000	0.000	0.000	80	566	2313	2230	-0.274	Error	Error	1047	1266	0	0	1026	1204	0	0	0	0
3	15	5	"LCP5"	"YER127W"	13300	30210	100	523	536	119	144	155	58	100	100	0	1173	1205	260	156	179	89	100	100	0	0	0	0	0	0	0	0	0	0	0	0	0	0	0	0	0	0	0	0.373	0.374	0.373	0.369	1.217	0.355	0.876	0.000	0.000	0.000	0.000	0.000	0.000	0.000	0.000	0.000	0.000	0.000	0.000	0.000	0.000	80	497	1396	1441	-1.424	Error	Error	379	1017	0	0	392	1049	0	0	0	0
3	16	5	"DDI1"	"YER143W"	13500	30210	100	1527	1587	406	132	145	60	100	100	0	968	962	250	143	161	75	98	98	0	0	0	0	0	0	0	0	0	0	0	0	0	0	0	0	0	0	0	1.691	1.777	1.755	1.838	1.327	1.766	0.899	0.000	0.000	0.000	0.000	0.000	0.000	0.000	0.000	0.000	0.000	0.000	0.000	0.000	0.000	80	494	2220	2274	0.758	Error	Error	1395	825	0	0	1455	819	0	0	0	0
3	17	5	"BUR6"	"YER159C"	13700	30210	100	1855	1832	636	136	149	57	100	98	0	1078	1046	379	135	143	43	92	92	0	0	0	0	0	0	0	0	0	0	0	0	0	0	0	0	0	0	0	1.823	1.862	1.847	1.984	1.609	1.817	0.889	0.000	0.000	0.000	0.000	0.000	0.000	0.000	0.000	0.000	0.000	0.000	0.000	0.000	0.000	80	505	2662	2607	0.866	Error	Error	1719	943	0	0	1696	911	0	0	0	0
3	18	5	""	"YER175C"	13900	30210	110	1039	1001	245	137	150	63	100	100	0	392	375	103	135	141	35	92	88	0	0	0	0	0	0	0	0	0	0	0	0	0	0	0	0	0	0	0	3.510	3.600	3.445	3.739	1.499	3.470	0.833	0.000	0.000	0.000	0.000	0.000	0.000	0.000	0.000	0.000	0.000	0.000	0.000	0.000	0.000	80	576	1159	1104	1.811	Error	Error	902	257	0	0	864	240	0	0	0	0
3	19	5	"UBP9"	"YER098W"	14110	30210	110	661	665	180	106	114	44	100	100	0	773	766	187	120	124	32	100	100	0	0	0	0	0	0	0	0	0	0	0	0	0	0	0	0	0	0	0	0.850	0.865	0.858	0.862	1.259	0.847	0.880	0.000	0.000	0.000	0.000	0.000	0.000	0.000	0.000	0.000	0.000	0.000	0.000	0.000	0.000	80	566	1208	1205	-0.235	Error	Error	555	653	0	0	559	646	0	0	0	0
3	20	5	"BOI2"	"YER114C"	14300	30210	110	703	740	223	96	100	24	100	100	0	1046	1070	388	112	114	23	100	100	0	0	0	0	0	0	0	0	0	0	0	0	0	0	0	0	0	0	0	0.650	0.672	0.671	0.697	1.441	0.636	0.882	0.000	0.000	0.000	0.000	0.000	0.000	0.000	0.000	0.000	0.000	0.000	0.000	0.000	0.000	80	567	1541	1602	-0.622	Error	Error	607	934	0	0	644	958	0	0	0	0
3	21	5	"PAK1"	"YER129W"	14510	30220	110	1078	1039	317	94	96	20	100	100	0	1567	1482	534	113	116	27	100	100	0	0	0	0	0	0	0	0	0	0	0	0	0	0	0	0	0	0	0	0.677	0.690	0.698	0.725	1.397	0.669	0.910	0.000	0.000	0.000	0.000	0.000	0.000	0.000	0.000	0.000	0.000	0.000	0.000	0.000	0.000	80	598	2438	2314	-0.563	Error	Error	984	1454	0	0	945	1369	0	0	0	0
3	1	6	"FTR1"	"YER145C"	10490	30400	100	526	522	125	141	145	39	98	97	0	1307	1314	348	197	207	58	98	98	0	0	0	0	0	0	0	0	0	0	0	0	0	0	0	0	0	0	0	0.347	0.341	0.344	0.349	1.326	0.316	0.865	0.000	0.000	0.000	0.000	0.000	0.000	0.000	0.000	0.000	0.000	0.000	0.000	0.000	0.000	80	477	1495	1498	-1.528	Error	Error	385	1110	0	0	381	1117	0	0	0	0
3	2	6	"SPT2"	"YER161C"	10700	30390	150	275	269	111	149	171	110	57	17	0	486	442	199	218	242	116	67	55	0	0	0	0	0	0	0	0	0	0	0	0	0	0	0	0	0	0	0	0.470	0.536	0.526	0.570	2.043	0.653	0.631	0.000	0.000	0.000	0.000	0.000	0.000	0.000	0.000	0.000	0.000	0.000	0.000	0.000	0.000	156	884	394	344	-1.089	Error	Error	126	268	0	0	120	224	0	0	-50	0
3	3	6	"BMH1"	"YER177W"	10910	30400	110	9916	8740	4866	170	270	366	96	90	0	10391	8735	5088	258	332	308	88	87	0	0	0	0	0	0	0	0	0	0	0	0	0	0	0	0	0	0	0	0.962	1.011	1.031	1.067	1.683	0.994	0.927	0.000	0.000	0.000	0.000	0.000	0.000	0.000	0.000	0.000	0.000	0.000	0.000	0.000	0.000	80	544	19879	17047	-0.056	Error	Error	9746	10133	0	0	8570	8477	0	0	0	0
3	4	6	"UBC6"	"YER100W"	11100	30400	110	830	875	266	139	246	369	90	46	0	765	734	240	184	272	309	83	41	0	0	0	0	0	0	0	0	0	0	0	0	0	0	0	0	0	0	0	1.189	1.338	1.323	1.459	1.656	1.195	0.836	0.000	0.000	0.000	0.000	0.000	0.000	0.000	0.000	0.000	0.000	0.000	0.000	0.000	0.000	80	530	1272	1286	0.250	Error	Error	691	581	0	0	736	550	0	0	0	0
3	5	6	""	"YER116C"	11300	30400	110	387	384	130	128	145	88	90	70	0	297	285	94	188	213	84	70	17	0	0	0	0	0	0	0	0	0	0	0	0	0	0	0	0	0	0	0	2.376	2.639	2.140	2.120	1.634	2.106	0.463	0.000	0.000	0.000	0.000	0.000	0.000	0.000	0.000	0.000	0.000	0.000	0.000	0.000	0.000	80	568	368	353	1.249	Error	Error	259	109	0	0	256	97	0	0	0	0
3	6	6	"RPS26B"	"YER131W"	11500	30400	110	6811	6148	2308	117	122	33	100	100	0	42908	39371	16665	195	226	152	100	100	0	0	0	0	0	0	0	0	0	0	0	0	0	0	0	0	0	0	0	0.157	0.154	0.150	0.165	1.552	0.138	0.900	0.000	0.000	0.000	0.000	0.000	0.000	0.000	0.000	0.000	0.000	0.000	0.000	0.000	0.000	80	576	49407	45207	-2.674	Error	Error	6694	42713	0	0	6031	39176	0	0	0	0
3	7	6	""	"YER147C"	11710	30400	110	475	467	126	124	130	43	98	98	0	508	480	139	174	192	103	86	81	0	0	0	0	0	0	0	0	0	0	0	0	0	0	0	0	0	0	0	1.051	1.121	1.109	1.209	1.551	1.040	0.816	0.000	0.000	0.000	0.000	0.000	0.000	0.000	0.000	0.000	0.000	0.000	0.000	0.000	0.000	80	566	685	649	0.072	Error	Error	351	334	0	0	343	306	0	0	0	0
3	8	6	""	"YER163C"	11900	30400	110	919	932	276	135	148	77	100	98	0	660	646	198	188	206	80	93	87	0	0	0	0	0	0	0	0	0	0	0	0	0	0	0	0	0	0	0	1.661	1.740	1.610	1.813	1.508	1.743	0.836	0.000	0.000	0.000	0.000	0.000	0.000	0.000	0.000	0.000	0.000	0.000	0.000	0.000	0.000	80	503	1256	1255	0.732	Error	Error	784	472	0	0	797	458	0	0	0	0
3	9	6	"DMC1"	"YER179W"	12100	30400	150	292	281	89	132	163	112	66	23	0	279	321	127	231	285	194	17	5	0	0	0	0	0	0	0	0	0	0	0	0	0	0	0	0	0	0	0	3.333	1.656	2.752	1.949	4.946	0.109	0.036	0.000	0.000	0.000	0.000	0.000	0.000	0.000	0.000	0.000	0.000	0.000	0.000	0.000	0.000	156	785	208	239	1.737	Error	Error	160	48	0	0	149	90	0	0	-50	0
3	10	6	"RPS8B"	"YER102W"	12280	30400	110	5477	4769	1778	129	260	674	92	91	0	51383	40804	19695	308	1931	8054	86	83	0	0	0	0	0	0	0	0	0	0	0	0	0	0	0	0	0	0	0	0.105	0.115	0.109	0.131	1.705	0.104	0.920	0.000	0.000	0.000	0.000	0.000	0.000	0.000	0.000	0.000	0.000	0.000	0.000	0.000	0.000	80	535	56423	45136	-3.256	Error	Error	5348	51075	0	0	4640	40496	0	0	0	0
3	11	6	"SSU81"	"YER118C"	12520	30410	110	581	600	164	138	176	153	97	85	0	1108	1113	256	203	576	1808	0	0	0	0	0	0	0	0	0	0	0	0	0	0	0	0	0	0	0	0	0	0.490	0.508	0.513	0.498	1.350	0.521	0.834	0.000	0.000	0.000	0.000	0.000	0.000	0.000	0.000	0.000	0.000	0.000	0.000	0.000	0.000	80	571	1348	1372	-1.031	Error	Error	443	905	0	0	462	910	0	0	0	0
3	12	6	"GLC7"	"YER133W"	12710	30400	110	4965	4796	1440	138	169	115	100	100	0	3994	3607	1356	171	210	164	96	91	0	0	0	0	0	0	0	0	0	0	0	0	0	0	0	0	0	0	0	1.263	1.356	1.343	1.599	2.066	1.335	0.906	0.000	0.000	0.000	0.000	0.000	0.000	0.000	0.000	0.000	0.000	0.000	0.000	0.000	0.000	80	556	8650	8094	0.336	Error	Error	4827	3823	0	0	4658	3436	0	0	0	0
3	13	6	"PEA2"	"YER149C"	12900	30410	100	539	576	133	141	171	108	100	96	0	648	650	127	174	205	148	100	91	0	0	0	0	0	0	0	0	0	0	0	0	0	0	0	0	0	0	0	0.840	0.914	0.928	0.909	1.260	0.896	0.830	0.000	0.000	0.000	0.000	0.000	0.000	0.000	0.000	0.000	0.000	0.000	0.000	0.000	0.000	80	504	872	911	-0.252	Error	Error	398	474	0	0	435	476	0	0	0	0
3	14	6	"PAB1"	"YER165W"	13100	30410	100	1470	1480	321	149	179	102	100	100	0	6965	7031	1457	181	339	715	100	100	0	0	0	0	0	0	0	0	0	0	0	0	0	0	0	0	0	0	0	0.195	0.194	0.195	0.193	1.170	0.189	0.908	0.000	0.000	0.000	0.000	0.000	0.000	0.000	0.000	0.000	0.000	0.000	0.000	0.000	0.000	80	502	8105	8181	-2.361	Error	Error	1321	6784	0	0	1331	6850	0	0	0	0
3	15	6	""	"YER181C"	13300	30410	120	3127	2820	1111	159	187	96	99	99	0	567	521	198	166	287	640	3	0	0	0	0	0	0	0	0	0	0	0	0	0	0	0	0	0	0	0	0	7.401	7.496	7.342	7.648	1.560	8.091	0.233	0.000	0.000	0.000	0.000	0.000	0.000	0.000	0.000	0.000	0.000	0.000	0.000	0.000	0.000	120	636	3369	3016	2.888	Error	Error	2968	401	0	0	2661	355	0	0	0	0
3	16	6	"CDC43"	"YGL155W"	13500	30410	110	709	711	164	147	160	63	100	100	0	1255	1287	361	164	180	83	100	100	0	0	0	0	0	0	0	0	0	0	0	0	0	0	0	0	0	0	0	0.515	0.502	0.508	0.510	1.292	0.460	0.855	0.000	0.000	0.000	0.000	0.000	0.000	0.000	0.000	0.000	0.000	0.000	0.000	0.000	0.000	80	554	1653	1687	-0.957	Error	Error	562	1091	0	0	564	1123	0	0	0	0
3	17	6	"ROK1"	"YGL171W"	13700	30410	110	673	685	170	152	173	77	100	100	0	1370	1364	319	171	195	93	100	100	0	0	0	0	0	0	0	0	0	0	0	0	0	0	0	0	0	0	0	0.435	0.447	0.444	0.439	1.264	0.424	0.866	0.000	0.000	0.000	0.000	0.000	0.000	0.000	0.000	0.000	0.000	0.000	0.000	0.000	0.000	80	558	1720	1726	-1.202	Error	Error	521	1199	0	0	533	1193	0	0	0	0
3	18	6	"COX4"	"YGL187C"	13890	30410	110	12475	11101	4193	159	253	530	100	100	0	8105	6574	3368	165	288	826	90	86	0	0	0	0	0	0	0	0	0	0	0	0	0	0	0	0	0	0	0	1.551	1.707	1.619	2.081	2.041	1.598	0.896	0.000	0.000	0.000	0.000	0.000	0.000	0.000	0.000	0.000	0.000	0.000	0.000	0.000	0.000	80	592	20256	17351	0.633	Error	Error	12316	7940	0	0	10942	6409	0	0	0	0
3	19	6	"KEX1"	"YGL203C"	14110	30410	110	1631	1544	459	119	185	425	98	83	0	1647	1582	514	130	221	695	90	61	0	0	0	0	0	0	0	0	0	0	0	0	0	0	0	0	0	0	0	0.997	0.981	0.966	1.024	1.492	0.973	0.894	0.000	0.000	0.000	0.000	0.000	0.000	0.000	0.000	0.000	0.000	0.000	0.000	0.000	0.000	80	582	3029	2877	-0.005	Error	Error	1512	1517	0	0	1425	1452	0	0	0	0
3	20	6	""	"YGL219C"	14300	30410	110	1814	1819	500	110	113	26	100	100	0	1152	1087	342	120	124	31	100	100	0	0	0	0	0	0	0	0	0	0	0	0	0	0	0	0	0	0	0	1.651	1.767	1.721	1.859	1.411	1.723	0.885	0.000	0.000	0.000	0.000	0.000	0.000	0.000	0.000	0.000	0.000	0.000	0.000	0.000	0.000	80	566	2736	2676	0.723	Error	Error	1704	1032	0	0	1709	967	0	0	0	0
3	21	6	""	"YGL235W"	14500	30410	110	852	813	223	104	108	24	98	98	0	668	640	199	125	128	26	97	93	0	0	0	0	0	0	0	0	0	0	0	0	0	0	0	0	0	0	0	1.378	1.377	1.328	1.456	1.496	1.322	0.870	0.000	0.000	0.000	0.000	0.000	0.000	0.000	0.000	0.000	0.000	0.000	0.000	0.000	0.000	80	588	1291	1224	0.462	Error	Error	748	543	0	0	709	515	0	0	0	0
3	1	7	""	"YGL157W"	10500	30600	130	923	975	382	133	143	61	99	97	0	1118	1133	497	194	207	67	97	94	0	0	0	0	0	0	0	0	0	0	0	0	0	0	0	0	0	0	0	0.855	0.897	0.904	0.974	1.603	0.861	0.893	0.000	0.000	0.000	0.000	0.000	0.000	0.000	0.000	0.000	0.000	0.000	0.000	0.000	0.000	120	760	1714	1781	-0.226	Error	Error	790	924	0	0	842	939	0	0	0	0
3	2	7	"KEM1"	"YGL173C"	10700	30600	100	1586	1561	441	122	143	75	100	100	0	2481	2367	792	208	264	155	100	100	0	0	0	0	0	0	0	0	0	0	0	0	0	0	0	0	0	0	0	0.644	0.667	0.669	0.687	1.370	0.636	0.894	0.000	0.000	0.000	0.000	0.000	0.000	0.000	0.000	0.000	0.000	0.000	0.000	0.000	0.000	80	493	3737	3598	-0.635	Error	Error	1464	2273	0	0	1439	2159	0	0	0	0
3	3	7	"RPS26A"	"YGL189C"	10900	30600	110	3398	3116	1077	148	156	55	98	97	0	22847	20453	8396	275	350	270	97	96	0	0	0	0	0	0	0	0	0	0	0	0	0	0	0	0	0	0	0	0.144	0.147	0.145	0.153	1.546	0.136	0.909	0.000	0.000	0.000	0.000	0.000	0.000	0.000	0.000	0.000	0.000	0.000	0.000	0.000	0.000	80	548	25822	23146	-2.796	Error	Error	3250	22572	0	0	2968	20178	0	0	0	0
3	4	7	"POX1"	"YGL205W"	11100	30600	150	172	172	68	131	142	60	37	13	0	242	227	92	192	241	218	1	0	0	0	0	0	0	0	0	0	0	0	0	0	0	0	0	0	0	0	0	0.820	1.171	0.801	0.717	2.767	0.132	0.321	0.000	0.000	0.000	0.000	0.000	0.000	0.000	0.000	0.000	0.000	0.000	0.000	0.000	0.000	156	878	91	76	-0.286	Error	Error	41	50	0	0	41	35	0	0	-50	0
3	5	7	"NIF3"	"YGL221C"	11310	30600	100	975	1060	444	122	129	52	98	98	0	1382	1320	540	181	183	71	95	92	0	0	0	0	0	0	0	0	0	0	0	0	0	0	0	0	0	0	0	0.710	0.824	0.801	0.846	1.958	0.771	0.883	0.000	0.000	0.000	0.000	0.000	0.000	0.000	0.000	0.000	0.000	0.000	0.000	0.000	0.000	80	488	2054	2077	-0.494	Error	Error	853	1201	0	0	938	1139	0	0	0	0
3	6	7	"HAP2"	"YGL237C"	11500	30600	100	1323	1264	346	128	137	68	100	100	0	1824	1670	524	182	191	92	100	100	0	0	0	0	0	0	0	0	0	0	0	0	0	0	0	0	0	0	0	0.728	0.763	0.762	0.797	1.322	0.731	0.912	0.000	0.000	0.000	0.000	0.000	0.000	0.000	0.000	0.000	0.000	0.000	0.000	0.000	0.000	80	496	2837	2624	-0.458	Error	Error	1195	1642	0	0	1136	1488	0	0	0	0
3	7	7	""	"YGL159W"	11700	30600	110	435	438	130	141	160	77	95	85	0	424	403	128	177	196	78	87	78	0	0	0	0	0	0	0	0	0	0	0	0	0	0	0	0	0	0	0	1.190	1.314	1.224	1.273	1.994	1.174	0.772	0.000	0.000	0.000	0.000	0.000	0.000	0.000	0.000	0.000	0.000	0.000	0.000	0.000	0.000	80	556	541	523	0.251	Error	Error	294	247	0	0	297	226	0	0	0	0
3	8	7	"SAE2"	"YGL175C"	11900	30600	150	182	189	45	157	175	77	16	0	0	230	225	50	197	216	77	10	1	0	0	0	0	0	0	0	0	0	0	0	0	0	0	0	0	0	0	0	0.758	1.143	0.892	0.937	2.933	1.293	0.444	0.000	0.000	0.000	0.000	0.000	0.000	0.000	0.000	0.000	0.000	0.000	0.000	0.000	0.000	156	834	58	60	-0.401	Error	Error	25	33	0	0	32	28	0	0	-50	0
3	9	7	"COX13"	"YGL191W"	12100	30600	110	7538	6857	2438	160	200	129	100	100	0	5074	4453	1591	212	242	138	96	96	0	0	0	0	0	0	0	0	0	0	0	0	0	0	0	0	0	0	0	1.517	1.579	1.538	1.617	1.419	1.597	0.924	0.000	0.000	0.000	0.000	0.000	0.000	0.000	0.000	0.000	0.000	0.000	0.000	0.000	0.000	80	528	12240	10938	0.602	Error	Error	7378	4862	0	0	6697	4241	0	0	0	0
3	10	7	"SPT16"	"YGL207W"	12310	30600	110	1751	1740	479	131	177	334	100	97	0	2267	2346	801	181	553	4332	0	0	0	0	0	0	0	0	0	0	0	0	0	0	0	0	0	0	0	0	0	0.777	0.743	0.736	0.769	1.317	0.703	0.914	0.000	0.000	0.000	0.000	0.000	0.000	0.000	0.000	0.000	0.000	0.000	0.000	0.000	0.000	80	577	3706	3774	-0.365	Error	Error	1620	2086	0	0	1609	2165	0	0	0	0
3	11	7	""	"YGL223C"	12500	30600	110	506	524	112	133	146	67	100	100	0	575	562	120	170	187	70	100	97	0	0	0	0	0	0	0	0	0	0	0	0	0	0	0	0	0	0	0	0.921	0.997	1.028	1.010	1.348	0.970	0.827	0.000	0.000	0.000	0.000	0.000	0.000	0.000	0.000	0.000	0.000	0.000	0.000	0.000	0.000	80	573	778	783	-0.119	Error	Error	373	405	0	0	391	392	0	0	0	0
3	12	7	""	"YGL239C"	12710	30610	110	255	238	64	144	158	68	71	22	0	341	323	78	162	174	65	90	76	0	0	0	0	0	0	0	0	0	0	0	0	0	0	0	0	0	0	0	0.620	0.584	0.627	0.611	1.810	0.649	0.569	0.000	0.000	0.000	0.000	0.000	0.000	0.000	0.000	0.000	0.000	0.000	0.000	0.000	0.000	80	575	290	255	-0.689	Error	Error	111	179	0	0	94	161	0	0	0	0
3	13	7	""	"YGL161C"	12900	30610	110	1682	1758	373	164	260	344	100	100	0	1236	1243	219	166	223	202	100	100	0	0	0	0	0	0	0	0	0	0	0	0	0	0	0	0	0	0	0	1.419	1.480	1.462	1.471	1.149	1.531	0.913	0.000	0.000	0.000	0.000	0.000	0.000	0.000	0.000	0.000	0.000	0.000	0.000	0.000	0.000	80	556	2588	2671	0.505	Error	Error	1518	1070	0	0	1594	1077	0	0	0	0
3	14	7	""	"YGL177W"	13100	30610	100	504	476	118	169	265	350	38	0	0	691	667	180	168	227	205	90	86	0	0	0	0	0	0	0	0	0	0	0	0	0	0	0	0	0	0	0	0.641	0.615	0.612	0.640	1.687	0.838	0.664	0.000	0.000	0.000	0.000	0.000	0.000	0.000	0.000	0.000	0.000	0.000	0.000	0.000	0.000	80	504	858	806	-0.643	Error	Error	335	523	0	0	307	499	0	0	0	0
3	15	7	""	"YGL193C"	13300	30610	110	696	700	123	170	184	62	100	100	0	274	272	46	168	174	44	86	62	0	0	0	0	0	0	0	0	0	0	0	0	0	0	0	0	0	0	0	4.962	5.096	4.982	5.596	1.739	4.612	0.617	0.000	0.000	0.000	0.000	0.000	0.000	0.000	0.000	0.000	0.000	0.000	0.000	0.000	0.000	80	562	632	634	2.311	Error	Error	526	106	0	0	530	104	0	0	0	0
3	16	7	"MIG2"	"YGL209W"	13510	30610	110	1113	1073	284	186	214	96	100	98	0	1560	1544	421	197	207	58	98	98	0	0	0	0	0	0	0	0	0	0	0	0	0	0	0	0	0	0	0	0.680	0.659	0.653	0.687	1.693	0.636	0.896	0.000	0.000	0.000	0.000	0.000	0.000	0.000	0.000	0.000	0.000	0.000	0.000	0.000	0.000	80	564	2290	2234	-0.556	Error	Error	927	1363	0	0	887	1347	0	0	0	0
3	17	7	"GOG5"	"YGL225W"	13700	30610	110	2171	2089	458	147	165	88	100	100	0	4397	4203	1169	176	231	310	100	97	0	0	0	0	0	0	0	0	0	0	0	0	0	0	0	0	0	0	0	0.480	0.482	0.469	0.498	1.365	0.449	0.918	0.000	0.000	0.000	0.000	0.000	0.000	0.000	0.000	0.000	0.000	0.000	0.000	0.000	0.000	80	578	6245	5969	-1.060	Error	Error	2024	4221	0	0	1942	4027	0	0	0	0
3	18	7	"KAP114"	"YGL241W"	13920	30620	90	482	495	168	124	129	38	100	100	0	611	645	216	148	159	72	100	100	0	0	0	0	0	0	0	0	0	0	0	0	0	0	0	0	0	0	0	0.773	0.746	0.701	0.734	1.506	0.722	0.775	0.000	0.000	0.000	0.000	0.000	0.000	0.000	0.000	0.000	0.000	0.000	0.000	0.000	0.000	52	414	821	868	-0.371	Error	Error	358	463	0	0	371	497	0	0	0	0
3	19	7	"RNH70"	"YGR276C"	14110	30620	110	2040	2190	668	126	134	48	100	100	0	2091	2140	567	142	154	62	100	100	0	0	0	0	0	0	0	0	0	0	0	0	0	0	0	0	0	0	0	0.982	1.033	1.027	1.027	1.251	1.038	0.893	0.000	0.000	0.000	0.000	0.000	0.000	0.000	0.000	0.000	0.000	0.000	0.000	0.000	0.000	80	556	3863	4062	-0.026	Error	Error	1914	1949	0	0	2064	1998	0	0	0	0
3	20	7	"MAL12"	"YGR292W"	14300	30620	110	645	651	128	123	130	48	100	100	0	524	564	221	136	146	61	100	100	0	0	0	0	0	0	0	0	0	0	0	0	0	0	0	0	0	0	0	1.345	1.234	1.330	1.297	1.343	1.111	0.797	0.000	0.000	0.000	0.000	0.000	0.000	0.000	0.000	0.000	0.000	0.000	0.000	0.000	0.000	80	566	910	956	0.428	Error	Error	522	388	0	0	528	428	0	0	0	0
3	21	7	""	"YHL012W"	14500	30620	100	548	543	83	130	133	32	100	100	0	330	326	63	149	154	36	95	93	0	0	0	0	0	0	0	0	0	0	0	0	0	0	0	0	0	0	0	2.309	2.333	2.265	2.454	1.504	2.186	0.642	0.000	0.000	0.000	0.000	0.000	0.000	0.000	0.000	0.000	0.000	0.000	0.000	0.000	0.000	80	526	599	590	1.208	Error	Error	418	181	0	0	413	177	0	0	0	0
3	1	8	"WSC4"	"YHL028W"	10500	30800	110	446	476	164	114	122	43	100	100	0	790	909	500	166	172	42	96	92	0	0	0	0	0	0	0	0	0	0	0	0	0	0	0	0	0	0	0	0.532	0.487	0.519	0.580	1.919	0.402	0.820	0.000	0.000	0.000	0.000	0.000	0.000	0.000	0.000	0.000	0.000	0.000	0.000	0.000	0.000	80	614	956	1105	-0.910	Error	Error	332	624	0	0	362	743	0	0	0	0
3	2	8	""	"YHL044W"	10720	30800	90	349	346	91	121	134	57	96	88	0	201	195	45	175	179	40	32	7	0	0	0	0	0	0	0	0	0	0	0	0	0	0	0	0	0	0	0	8.769	11.250	6.459	6.536	2.798	6.274	0.160	0.000	0.000	0.000	0.000	0.000	0.000	0.000	0.000	0.000	0.000	0.000	0.000	0.000	0.000	52	407	254	245	3.132	Error	Error	228	26	0	0	225	20	0	0	0	0
3	3	8	""	"YHR009C"	10900	30810	110	1196	1222	270	120	130	64	100	100	0	1850	1922	387	179	194	101	100	100	0	0	0	0	0	0	0	0	0	0	0	0	0	0	0	0	0	0	0	0.644	0.632	0.620	0.629	1.168	0.615	0.912	0.000	0.000	0.000	0.000	0.000	0.000	0.000	0.000	0.000	0.000	0.000	0.000	0.000	0.000	80	566	2747	2845	-0.635	Error	Error	1076	1671	0	0	1102	1743	0	0	0	0
3	4	8	""	"YGR278W"	11100	30810	110	363	370	88	105	118	65	100	97	0	403	410	74	142	164	97	98	85	0	0	0	0	0	0	0	0	0	0	0	0	0	0	0	0	0	0	0	0.989	0.989	0.991	0.976	1.337	0.933	0.787	0.000	0.000	0.000	0.000	0.000	0.000	0.000	0.000	0.000	0.000	0.000	0.000	0.000	0.000	80	554	519	533	-0.017	Error	Error	258	261	0	0	265	268	0	0	0	0
3	5	8	""	"YGR294W"	11300	30800	110	338	342	57	119	120	31	100	100	0	326	325	47	155	155	38	100	97	0	0	0	0	0	0	0	0	0	0	0	0	0	0	0	0	0	0	0	1.281	1.312	1.345	1.320	1.295	1.329	0.759	0.000	0.000	0.000	0.000	0.000	0.000	0.000	0.000	0.000	0.000	0.000	0.000	0.000	0.000	80	585	390	393	0.357	Error	Error	219	171	0	0	223	170	0	0	0	0
3	6	8	"YLF2"	"YHL014C"	11500	30800	110	292	302	73	126	123	39	97	90	0	456	453	87	161	154	54	100	98	0	0	0	0	0	0	0	0	0	0	0	0	0	0	0	0	0	0	0	0.563	0.603	0.602	0.566	1.502	0.612	0.836	0.000	0.000	0.000	0.000	0.000	0.000	0.000	0.000	0.000	0.000	0.000	0.000	0.000	0.000	80	585	461	468	-0.830	Error	Error	166	295	0	0	176	292	0	0	0	0
3	7	8	"ECM29"	"YHL030W"	11700	30820	100	1466	1244	666	144	140	43	87	83	0	1482	1237	693	164	162	56	81	80	0	0	0	0	0	0	0	0	0	0	0	0	0	0	0	0	0	0	0	1.003	1.025	0.996	1.006	1.449	0.974	0.923	0.000	0.000	0.000	0.000	0.000	0.000	0.000	0.000	0.000	0.000	0.000	0.000	0.000	0.000	80	521	2640	2173	0.004	Error	Error	1322	1318	0	0	1100	1073	0	0	0	0
3	8	8	""	"YHL046C"	11910	30800	110	434	413	137	141	140	45	91	87	0	390	369	112	164	162	55	85	82	0	0	0	0	0	0	0	0	0	0	0	0	0	0	0	0	0	0	0	1.296	1.327	1.261	1.276	1.697	1.234	0.811	0.000	0.000	0.000	0.000	0.000	0.000	0.000	0.000	0.000	0.000	0.000	0.000	0.000	0.000	80	557	519	477	0.375	Error	Error	293	226	0	0	272	205	0	0	0	0
3	9	8	""	"YHR011W"	12100	30810	110	471	477	123	148	152	49	100	98	0	444	440	98	163	166	55	96	95	0	0	0	0	0	0	0	0	0	0	0	0	0	0	0	0	0	0	0	1.149	1.188	1.148	1.205	1.553	1.210	0.817	0.000	0.000	0.000	0.000	0.000	0.000	0.000	0.000	0.000	0.000	0.000	0.000	0.000	0.000	80	524	604	606	0.201	Error	Error	323	281	0	0	329	277	0	0	0	0
3	10	8	""	"YGR280C"	12300	30810	110	324	330	88	158	167	53	91	80	0	812	770	222	155	165	57	97	95	0	0	0	0	0	0	0	0	0	0	0	0	0	0	0	0	0	0	0	0.253	0.280	0.300	0.273	1.547	0.272	0.718	0.000	0.000	0.000	0.000	0.000	0.000	0.000	0.000	0.000	0.000	0.000	0.000	0.000	0.000	80	572	823	787	-1.985	Error	Error	166	657	0	0	172	615	0	0	0	0
3	11	8	"YRF1-3"	"YGR296W"	12510	30820	100	410	417	143	143	146	31	98	96	0	353	351	112	150	158	52	92	81	0	0	0	0	0	0	0	0	0	0	0	0	0	0	0	0	0	0	0	1.315	1.363	1.247	1.375	1.622	1.379	0.730	0.000	0.000	0.000	0.000	0.000	0.000	0.000	0.000	0.000	0.000	0.000	0.000	0.000	0.000	80	510	470	475	0.395	Error	Error	267	203	0	0	274	201	0	0	0	0
3	12	8	"DUR3"	"YHL016C"	12700	30810	110	300	310	69	145	148	28	100	97	0	337	327	72	146	149	29	93	92	0	0	0	0	0	0	0	0	0	0	0	0	0	0	0	0	0	0	0	0.812	0.912	0.831	0.936	1.865	0.944	0.728	0.000	0.000	0.000	0.000	0.000	0.000	0.000	0.000	0.000	0.000	0.000	0.000	0.000	0.000	80	542	346	346	-0.301	Error	Error	155	191	0	0	165	181	0	0	0	0
3	13	8	"GUT1"	"YHL032C"	12910	30820	120	525	1018	1541	170	184	65	97	95	0	642	1063	1577	155	160	38	95	94	0	0	0	0	0	0	0	0	0	0	0	0	0	0	0	0	0	0	0	0.729	0.934	0.788	0.848	1.672	0.963	0.844	0.000	0.000	0.000	0.000	0.000	0.000	0.000	0.000	0.000	0.000	0.000	0.000	0.000	0.000	120	627	842	1756	-0.456	Error	Error	355	487	0	0	848	908	0	0	-100	0
3	14	8	"COS8"	"YHL048W"	13100	30810	110	6044	6084	1298	222	328	437	100	100	0	1353	1334	329	175	203	145	100	98	0	0	0	0	0	0	0	0	0	0	0	0	0	0	0	0	0	0	0	4.942	5.058	4.955	5.209	1.264	5.078	0.916	0.000	0.000	0.000	0.000	0.000	0.000	0.000	0.000	0.000	0.000	0.000	0.000	0.000	0.000	80	539	7000	7021	2.305	Error	Error	5822	1178	0	0	5862	1159	0	0	0	0
3	15	8	"ARD1"	"YHR013C"	13300	30810	110	776	760	197	271	418	454	65	1	0	996	955	276	203	265	192	93	88	0	0	0	0	0	0	0	0	0	0	0	0	0	0	0	0	0	0	0	0.637	0.650	0.643	0.663	1.493	0.691	0.666	0.000	0.000	0.000	0.000	0.000	0.000	0.000	0.000	0.000	0.000	0.000	0.000	0.000	0.000	80	574	1298	1241	-0.651	Error	Error	505	793	0	0	489	752	0	0	0	0
3	16	8	"BGL2"	"YGR282C"	13510	30820	120	28803	26527	8514	269	453	630	99	97	0	11196	9973	3460	221	301	263	97	95	0	0	0	0	0	0	0	0	0	0	0	0	0	0	0	0	0	0	0	2.600	2.693	2.734	2.832	1.325	2.724	0.948	0.000	0.000	0.000	0.000	0.000	0.000	0.000	0.000	0.000	0.000	0.000	0.000	0.000	0.000	120	640	39509	36010	1.378	Error	Error	28534	10975	0	0	26258	9752	0	0	0	0
3	17	8	""	"YHL002W"	13710	30820	120	1192	1164	408	148	289	633	82	30	0	1073	1027	354	162	227	304	90	80	0	0	0	0	0	0	0	0	0	0	0	0	0	0	0	0	0	0	0	1.146	1.175	1.174	1.275	1.695	1.778	0.755	0.000	0.000	0.000	0.000	0.000	0.000	0.000	0.000	0.000	0.000	0.000	0.000	0.000	0.000	120	628	1955	1881	0.197	Error	Error	1044	911	0	0	1016	865	0	0	0	0
3	18	8	""	"YHL018W"	13910	30820	110	239	229	70	124	134	43	82	68	0	267	252	78	150	161	51	81	58	0	0	0	0	0	0	0	0	0	0	0	0	0	0	0	0	0	0	0	0.983	1.029	0.943	0.942	1.630	0.958	0.637	0.000	0.000	0.000	0.000	0.000	0.000	0.000	0.000	0.000	0.000	0.000	0.000	0.000	0.000	80	553	232	207	-0.025	Error	Error	115	117	0	0	105	102	0	0	0	0
3	19	8	"SBP1"	"YHL034C"	14100	30810	110	3345	3326	770	147	166	98	100	100	0	4784	4551	1171	170	199	137	100	100	0	0	0	0	0	0	0	0	0	0	0	0	0	0	0	0	0	0	0	0.693	0.726	0.723	0.738	1.232	0.703	0.926	0.000	0.000	0.000	0.000	0.000	0.000	0.000	0.000	0.000	0.000	0.000	0.000	0.000	0.000	80	557	7812	7560	-0.529	Error	Error	3198	4614	0	0	3179	4381	0	0	0	0
3	20	8	""	"YHL050C"	14300	30820	110	8880	8631	2108	155	175	102	100	100	0	4429	4328	1186	165	198	171	100	100	0	0	0	0	0	0	0	0	0	0	0	0	0	0	0	0	0	0	0	2.046	2.036	2.025	2.064	1.245	1.999	0.926	0.000	0.000	0.000	0.000	0.000	0.000	0.000	0.000	0.000	0.000	0.000	0.000	0.000	0.000	80	568	12989	12639	1.033	Error	Error	8725	4264	0	0	8476	4163	0	0	0	0
3	21	8	"MIP6"	"YHR015W"	14500	30820	100	497	492	105	158	163	52	100	96	0	326	325	68	175	186	92	81	28	0	0	0	0	0	0	0	0	0	0	0	0	0	0	0	0	0	0	0	2.245	2.227	2.127	2.241	1.488	2.100	0.680	0.000	0.000	0.000	0.000	0.000	0.000	0.000	0.000	0.000	0.000	0.000	0.000	0.000	0.000	80	518	490	484	1.167	Error	Error	339	151	0	0	334	150	0	0	0	0
3	1	9	""	"YIL086C"	10510	31010	90	242	367	239	105	106	21	100	98	0	293	438	290	142	146	28	96	94	0	0	0	0	0	0	0	0	0	0	0	0	0	0	0	0	0	0	0	0.907	0.885	0.909	0.983	1.925	0.858	0.869	0.000	0.000	0.000	0.000	0.000	0.000	0.000	0.000	0.000	0.000	0.000	0.000	0.000	0.000	52	408	288	558	-0.140	Error	Error	137	151	0	0	262	296	0	0	0	0
3	2	9	""	"YIL102C"	10700	31010	110	231	226	51	120	122	33	87	78	0	334	321	71	160	165	44	92	85	0	0	0	0	0	0	0	0	0	0	0	0	0	0	0	0	0	0	0	0.638	0.658	0.629	0.632	1.761	0.601	0.586	0.000	0.000	0.000	0.000	0.000	0.000	0.000	0.000	0.000	0.000	0.000	0.000	0.000	0.000	80	585	285	267	-0.649	Error	Error	111	174	0	0	106	161	0	0	0	0
3	3	9	"RHO3"	"YIL118W"	10900	31010	110	1224	1190	487	92	101	37	100	100	0	1121	1101	448	120	136	50	100	98	0	0	0	0	0	0	0	0	0	0	0	0	0	0	0	0	0	0	0	1.131	1.119	1.108	1.155	1.387	1.081	0.882	0.000	0.000	0.000	0.000	0.000	0.000	0.000	0.000	0.000	0.000	0.000	0.000	0.000	0.000	80	568	2133	2079	0.177	Error	Error	1132	1001	0	0	1098	981	0	0	0	0
3	4	9	"FLX1"	"YIL134W"	11100	31010	110	387	395	94	94	111	57	100	97	0	556	563	131	118	138	61	100	98	0	0	0	0	0	0	0	0	0	0	0	0	0	0	0	0	0	0	0	0.669	0.676	0.646	0.677	1.341	0.656	0.858	0.000	0.000	0.000	0.000	0.000	0.000	0.000	0.000	0.000	0.000	0.000	0.000	0.000	0.000	80	584	731	746	-0.580	Error	Error	293	438	0	0	301	445	0	0	0	0
3	5	9	"DNA43"	"YIL150C"	11320	31020	100	197	204	68	137	146	49	60	27	0	307	316	102	169	181	62	81	58	0	0	0	0	0	0	0	0	0	0	0	0	0	0	0	0	0	0	0	0.435	0.456	0.512	0.444	2.109	0.546	0.551	0.000	0.000	0.000	0.000	0.000	0.000	0.000	0.000	0.000	0.000	0.000	0.000	0.000	0.000	80	525	198	214	-1.202	Error	Error	60	138	0	0	67	147	0	0	0	0
3	6	9	""	"YIL166C"	11510	31020	110	424	409	118	147	153	45	95	87	0	672	653	208	176	185	56	95	93	0	0	0	0	0	0	0	0	0	0	0	0	0	0	0	0	0	0	0	0.558	0.549	0.522	0.515	1.510	0.527	0.810	0.000	0.000	0.000	0.000	0.000	0.000	0.000	0.000	0.000	0.000	0.000	0.000	0.000	0.000	80	554	773	739	-0.840	Error	Error	277	496	0	0	262	477	0	0	0	0
3	7	9	""	"YIL088C"	11700	31010	110	1686	1734	401	173	219	173	100	100	0	1861	1885	573	194	246	208	98	97	0	0	0	0	0	0	0	0	0	0	0	0	0	0	0	0	0	0	0	0.908	0.923	0.911	0.972	1.452	0.891	0.892	0.000	0.000	0.000	0.000	0.000	0.000	0.000	0.000	0.000	0.000	0.000	0.000	0.000	0.000	80	557	3180	3252	-0.140	Error	Error	1513	1667	0	0	1561	1691	0	0	0	0
3	8	9	""	"YIL104C"	11900	31020	110	3635	3535	799	170	215	179	100	100	0	8509	8321	1617	185	250	226	100	100	0	0	0	0	0	0	0	0	0	0	0	0	0	0	0	0	0	0	0	0.416	0.414	0.412	0.408	1.159	0.395	0.914	0.000	0.000	0.000	0.000	0.000	0.000	0.000	0.000	0.000	0.000	0.000	0.000	0.000	0.000	80	548	11789	11501	-1.264	Error	Error	3465	8324	0	0	3365	8136	0	0	0	0
3	9	9	""	"YIL120W"	12100	31000	150	297	282	137	188	203	92	53	30	0	297	281	154	163	178	107	53	36	0	0	0	0	0	0	0	0	0	0	0	0	0	0	0	0	0	0	0	0.813	0.797	0.881	0.953	2.205	0.746	0.320	0.000	0.000	0.000	0.000	0.000	0.000	0.000	0.000	0.000	0.000	0.000	0.000	0.000	0.000	156	838	243	212	-0.298	Error	Error	109	134	0	0	94	118	0	0	-50	0
3	10	9	"OM45"	"YIL136W"	12310	31010	120	4878	4661	2659	231	277	330	87	86	0	536	479	257	153	155	54	78	75	0	0	0	0	0	0	0	0	0	0	0	0	0	0	0	0	0	0	0	12.133	13.589	12.591	10.892	2.603	12.976	0.850	0.000	0.000	0.000	0.000	0.000	0.000	0.000	0.000	0.000	0.000	0.000	0.000	0.000	0.000	120	614	5030	4756	3.601	Error	Error	4647	383	0	0	4430	326	0	0	0	0
3	11	9	""	"YIL152W"	12500	31010	110	818	775	291	186	236	353	82	40	0	601	545	223	147	148	60	87	83	0	0	0	0	0	0	0	0	0	0	0	0	0	0	0	0	0	0	0	1.392	1.480	1.393	1.500	1.721	2.099	0.482	0.000	0.000	0.000	0.000	0.000	0.000	0.000	0.000	0.000	0.000	0.000	0.000	0.000	0.000	80	524	1086	987	0.477	Error	Error	632	454	0	0	589	398	0	0	0	0
3	12	9	"SDL1"	"YIL168W"	12710	31020	140	667	644	294	175	250	391	62	16	0	233	226	73	154	243	488	0	0	0	0	0	0	0	0	0	0	0	0	0	0	0	0	0	0	0	0	0	6.228	6.514	5.573	5.381	2.136	0.895	0.751	0.000	0.000	0.000	0.000	0.000	0.000	0.000	0.000	0.000	0.000	0.000	0.000	0.000	0.000	156	801	571	541	2.639	Error	Error	492	79	0	0	469	72	0	0	0	0
3	13	9	""	"YIL090W"	12910	31020	120	702	682	184	177	282	462	61	0	0	1339	1248	408	159	287	579	87	53	0	0	0	0	0	0	0	0	0	0	0	0	0	0	0	0	0	0	0	0.445	0.464	0.472	0.479	1.473	0.627	0.842	0.000	0.000	0.000	0.000	0.000	0.000	0.000	0.000	0.000	0.000	0.000	0.000	0.000	0.000	120	560	1705	1594	-1.168	Error	Error	525	1180	0	0	505	1089	0	0	0	0
3	14	9	"MOB1"	"YIL106W"	13110	31020	120	626	618	162	175	194	180	91	76	0	570	548	162	159	170	94	93	85	0	0	0	0	0	0	0	0	0	0	0	0	0	0	0	0	0	0	0	1.097	1.139	1.126	1.240	1.843	1.134	0.836	0.000	0.000	0.000	0.000	0.000	0.000	0.000	0.000	0.000	0.000	0.000	0.000	0.000	0.000	120	614	862	832	0.134	Error	Error	451	411	0	0	443	389	0	0	0	0
3	15	9	""	"YIL122W"	13300	31020	110	410	400	98	198	211	68	87	75	0	433	431	102	175	184	53	95	91	0	0	0	0	0	0	0	0	0	0	0	0	0	0	0	0	0	0	0	0.822	0.789	0.772	0.766	1.711	0.845	0.728	0.000	0.000	0.000	0.000	0.000	0.000	0.000	0.000	0.000	0.000	0.000	0.000	0.000	0.000	80	548	470	458	-0.283	Error	Error	212	258	0	0	202	256	0	0	0	0
3	16	9	"TPM2"	"YIL138C"	13500	31020	110	1365	1369	468	215	273	201	95	93	0	1223	1180	419	194	244	187	92	88	0	0	0	0	0	0	0	0	0	0	0	0	0	0	0	0	0	0	0	1.118	1.170	1.142	1.259	1.699	1.164	0.892	0.000	0.000	0.000	0.000	0.000	0.000	0.000	0.000	0.000	0.000	0.000	0.000	0.000	0.000	80	554	2179	2140	0.160	Error	Error	1150	1029	0	0	1154	986	0	0	0	0
3	17	9	"IMP2'"	"YIL154C"	13700	31020	110	469	482	97	170	230	210	82	13	0	483	495	109	174	224	189	90	26	0	0	0	0	0	0	0	0	0	0	0	0	0	0	0	0	0	0	0	0.968	0.972	0.945	0.988	1.399	1.075	0.816	0.000	0.000	0.000	0.000	0.000	0.000	0.000	0.000	0.000	0.000	0.000	0.000	0.000	0.000	80	554	608	633	-0.047	Error	Error	299	309	0	0	312	321	0	0	0	0
3	18	9	"HXT12"	"YIL170W"	13900	31020	110	416	410	81	143	148	42	100	97	0	576	560	119	163	171	44	100	100	0	0	0	0	0	0	0	0	0	0	0	0	0	0	0	0	0	0	0	0.661	0.673	0.683	0.672	1.263	0.660	0.839	0.000	0.000	0.000	0.000	0.000	0.000	0.000	0.000	0.000	0.000	0.000	0.000	0.000	0.000	80	585	686	664	-0.597	Error	Error	273	413	0	0	267	397	0	0	0	0
3	19	9	""	"YIL092W"	14110	31020	110	433	448	117	152	157	41	100	98	0	656	624	151	169	178	47	100	97	0	0	0	0	0	0	0	0	0	0	0	0	0	0	0	0	0	0	0	0.577	0.651	0.627	0.643	1.410	0.646	0.830	0.000	0.000	0.000	0.000	0.000	0.000	0.000	0.000	0.000	0.000	0.000	0.000	0.000	0.000	80	583	768	751	-0.793	Error	Error	281	487	0	0	296	455	0	0	0	0
3	20	9	""	"YIL108W"	14300	31020	110	1081	1075	221	183	217	100	100	100	0	899	871	219	181	197	77	98	97	0	0	0	0	0	0	0	0	0	0	0	0	0	0	0	0	0	0	0	1.251	1.293	1.269	1.346	1.349	1.223	0.897	0.000	0.000	0.000	0.000	0.000	0.000	0.000	0.000	0.000	0.000	0.000	0.000	0.000	0.000	80	566	1616	1582	0.323	Error	Error	898	718	0	0	892	690	0	0	0	0
3	21	9	"AYR1"	"YIL124W"	14500	31020	110	7143	7343	1229	216	308	514	100	100	0	2514	2509	431	208	255	274	100	100	0	0	0	0	0	0	0	0	0	0	0	0	0	0	0	0	0	0	0	3.004	3.097	3.109	3.113	1.156	3.156	0.942	0.000	0.000	0.000	0.000	0.000	0.000	0.000	0.000	0.000	0.000	0.000	0.000	0.000	0.000	80	598	9233	9428	1.587	Error	Error	6927	2306	0	0	7127	2301	0	0	0	0
3	1	10	"SRO4"	"YIL140W"	10500	31200	110	588	607	188	104	107	26	100	100	0	655	633	168	132	136	34	100	100	0	0	0	0	0	0	0	0	0	0	0	0	0	0	0	0	0	0	0	0.925	1.004	0.986	0.996	1.291	1.026	0.898	0.000	0.000	0.000	0.000	0.000	0.000	0.000	0.000	0.000	0.000	0.000	0.000	0.000	0.000	80	598	1007	1004	-0.112	Error	Error	484	523	0	0	503	501	0	0	0	0
3	2	10	"UBP7"	"YIL156W"	10700	31210	110	2632	2548	955	92	96	25	100	100	0	3305	3123	1187	121	127	39	100	100	0	0	0	0	0	0	0	0	0	0	0	0	0	0	0	0	0	0	0	0.798	0.818	0.832	0.844	1.364	0.798	0.880	0.000	0.000	0.000	0.000	0.000	0.000	0.000	0.000	0.000	0.000	0.000	0.000	0.000	0.000	80	568	5724	5458	-0.326	Error	Error	2540	3184	0	0	2456	3002	0	0	0	0
3	3	10	""	"YIL172C"	10900	31210	100	459	455	91	90	95	27	100	100	0	538	519	110	114	119	29	100	100	0	0	0	0	0	0	0	0	0	0	0	0	0	0	0	0	0	0	0	0.870	0.901	0.891	0.917	1.341	0.834	0.891	0.000	0.000	0.000	0.000	0.000	0.000	0.000	0.000	0.000	0.000	0.000	0.000	0.000	0.000	80	505	793	770	-0.200	Error	Error	369	424	0	0	365	405	0	0	0	0
3	4	10	"BNA1"	"YJR025C"	11100	31210	110	2718	2877	1269	111	161	232	98	93	0	703	662	237	132	146	61	95	90	0	0	0	0	0	0	0	0	0	0	0	0	0	0	0	0	0	0	0	4.566	5.219	4.964	5.157	1.359	5.225	0.874	0.000	0.000	0.000	0.000	0.000	0.000	0.000	0.000	0.000	0.000	0.000	0.000	0.000	0.000	80	577	3178	3296	2.191	Error	Error	2607	571	0	0	2766	530	0	0	0	0
3	5	10	""	"YJR041C"	11310	31220	110	918	1112	603	131	177	231	93	83	0	958	1092	580	160	167	56	98	96	0	0	0	0	0	0	0	0	0	0	0	0	0	0	0	0	0	0	0	0.986	1.053	1.081	1.066	1.417	1.098	0.788	0.000	0.000	0.000	0.000	0.000	0.000	0.000	0.000	0.000	0.000	0.000	0.000	0.000	0.000	80	567	1585	1913	-0.020	Error	Error	787	798	0	0	981	932	0	0	0	0
3	6	10	"CDC8"	"YJR057W"	11500	31210	110	621	653	190	140	155	76	100	98	0	937	938	253	164	178	92	100	100	0	0	0	0	0	0	0	0	0	0	0	0	0	0	0	0	0	0	0	0.622	0.663	0.656	0.650	1.257	0.641	0.881	0.000	0.000	0.000	0.000	0.000	0.000	0.000	0.000	0.000	0.000	0.000	0.000	0.000	0.000	80	565	1254	1287	-0.684	Error	Error	481	773	0	0	513	774	0	0	0	0
3	7	10	"OPI3"	"YJR073C"	11710	31220	110	4317	4191	1334	166	184	99	100	100	0	1023	994	305	175	194	114	98	95	0	0	0	0	0	0	0	0	0	0	0	0	0	0	0	0	0	0	0	4.895	4.915	4.921	4.988	1.314	5.115	0.881	0.000	0.000	0.000	0.000	0.000	0.000	0.000	0.000	0.000	0.000	0.000	0.000	0.000	0.000	80	584	4999	4844	2.291	Error	Error	4151	848	0	0	4025	819	0	0	0	0
3	8	10	"GRR1"	"YJR090C"	11900	31210	110	1045	990	293	155	166	82	95	95	0	1681	1546	559	163	171	61	95	93	0	0	0	0	0	0	0	0	0	0	0	0	0	0	0	0	0	0	0	0.586	0.604	0.600	0.659	1.625	0.543	0.872	0.000	0.000	0.000	0.000	0.000	0.000	0.000	0.000	0.000	0.000	0.000	0.000	0.000	0.000	80	557	2408	2218	-0.770	Error	Error	890	1518	0	0	835	1383	0	0	0	0
3	9	10	""	"YJR105W"	12100	31210	110	4991	4685	1756	176	189	86	100	100	0	4534	4451	2107	158	177	185	97	96	0	0	0	0	0	0	0	0	0	0	0	0	0	0	0	0	0	0	0	1.100	1.050	1.046	1.165	1.736	1.005	0.897	0.000	0.000	0.000	0.000	0.000	0.000	0.000	0.000	0.000	0.000	0.000	0.000	0.000	0.000	80	579	9191	8802	0.138	Error	Error	4815	4376	0	0	4509	4293	0	0	0	0
3	10	10	""	"YJR027W"	12310	31220	110	12812	11997	3280	190	202	90	100	100	0	961	902	226	155	170	173	93	91	0	0	0	0	0	0	0	0	0	0	0	0	0	0	0	0	0	0	0	15.660	15.806	16.336	16.336	1.322	16.706	0.899	0.000	0.000	0.000	0.000	0.000	0.000	0.000	0.000	0.000	0.000	0.000	0.000	0.000	0.000	80	565	13428	12554	3.969	Error	Error	12622	806	0	0	11807	747	0	0	0	0
3	11	10	"POL32"	"YJR043C"	12500	31220	100	601	578	112	171	171	60	100	100	0	678	664	152	154	153	55	98	97	0	0	0	0	0	0	0	0	0	0	0	0	0	0	0	0	0	0	0	0.821	0.798	0.828	0.818	1.460	0.763	0.807	0.000	0.000	0.000	0.000	0.000	0.000	0.000	0.000	0.000	0.000	0.000	0.000	0.000	0.000	80	506	954	917	-0.285	Error	Error	430	524	0	0	407	510	0	0	0	0
3	12	10	"PTK2"	"YJR059W"	12700	31230	110	1679	1537	1075	160	167	69	80	78	0	1608	1490	1209	154	161	83	70	67	0	0	0	0	0	0	0	0	0	0	0	0	0	0	0	0	0	0	0	1.045	1.031	1.054	1.206	2.491	0.974	0.872	0.000	0.000	0.000	0.000	0.000	0.000	0.000	0.000	0.000	0.000	0.000	0.000	0.000	0.000	80	553	2973	2713	0.063	Error	Error	1519	1454	0	0	1377	1336	0	0	0	0
3	13	10	"HOC1"	"YJR075W"	12910	31220	110	2153	1933	732	146	182	288	95	87	0	2750	2586	1122	146	194	377	92	86	0	0	0	0	0	0	0	0	0	0	0	0	0	0	0	0	0	0	0	0.771	0.732	0.728	0.783	1.579	0.709	0.897	0.000	0.000	0.000	0.000	0.000	0.000	0.000	0.000	0.000	0.000	0.000	0.000	0.000	0.000	80	553	4611	4227	-0.376	Error	Error	2007	2604	0	0	1787	2440	0	0	0	0
3	14	10	"BUD4"	"YJR092W"	13100	31220	100	288	305	117	134	136	29	95	95	0	346	361	188	138	141	30	90	88	0	0	0	0	0	0	0	0	0	0	0	0	0	0	0	0	0	0	0	0.740	0.767	0.744	0.787	1.571	0.672	0.754	0.000	0.000	0.000	0.000	0.000	0.000	0.000	0.000	0.000	0.000	0.000	0.000	0.000	0.000	80	494	362	394	-0.434	Error	Error	154	208	0	0	171	223	0	0	0	0
3	15	10	""	"YJR107W"	13300	31220	100	852	844	222	150	154	37	100	100	0	627	608	210	152	158	37	93	91	0	0	0	0	0	0	0	0	0	0	0	0	0	0	0	0	0	0	0	1.478	1.522	1.530	1.700	1.830	1.429	0.833	0.000	0.000	0.000	0.000	0.000	0.000	0.000	0.000	0.000	0.000	0.000	0.000	0.000	0.000	80	468	1177	1150	0.564	Error	Error	702	475	0	0	694	456	0	0	0	0
3	16	10	""	"YJR029W"	13500	31220	110	17545	16489	6500	176	183	51	100	100	0	2082	1963	794	177	181	49	96	92	0	0	0	0	0	0	0	0	0	0	0	0	0	0	0	0	0	0	0	9.118	9.134	9.286	9.584	1.443	9.296	0.891	0.000	0.000	0.000	0.000	0.000	0.000	0.000	0.000	0.000	0.000	0.000	0.000	0.000	0.000	80	577	19274	18099	3.189	Error	Error	17369	1905	0	0	16313	1786	0	0	0	0
3	17	10	"SSC1"	"YJR045C"	13700	31220	110	2433	2371	663	163	171	48	100	100	0	3116	3306	1164	169	174	39	100	100	0	0	0	0	0	0	0	0	0	0	0	0	0	0	0	0	0	0	0	0.770	0.704	0.693	0.718	1.316	0.653	0.882	0.000	0.000	0.000	0.000	0.000	0.000	0.000	0.000	0.000	0.000	0.000	0.000	0.000	0.000	80	577	5217	5345	-0.377	Error	Error	2270	2947	0	0	2208	3137	0	0	0	0
3	18	10	""	"YJR061W"	13910	31230	100	552	538	133	145	146	32	100	100	0	455	456	128	157	160	31	96	95	0	0	0	0	0	0	0	0	0	0	0	0	0	0	0	0	0	0	0	1.366	1.314	1.374	1.354	1.459	1.289	0.813	0.000	0.000	0.000	0.000	0.000	0.000	0.000	0.000	0.000	0.000	0.000	0.000	0.000	0.000	80	520	705	692	0.450	Error	Error	407	298	0	0	393	299	0	0	0	0
3	19	10	"MIR1"	"YJR077C"	14110	31230	110	3062	3207	976	150	150	33	100	100	0	1947	2122	744	164	166	34	100	100	0	0	0	0	0	0	0	0	0	0	0	0	0	0	0	0	0	0	0	1.633	1.561	1.594	1.586	1.294	1.566	0.923	0.000	0.000	0.000	0.000	0.000	0.000	0.000	0.000	0.000	0.000	0.000	0.000	0.000	0.000	80	566	4695	5015	0.708	Error	Error	2912	1783	0	0	3057	1958	0	0	0	0
3	20	10	"IME1"	"YJR094C"	14300	31230	110	379	376	95	145	147	33	95	95	0	881	854	331	149	154	41	95	95	0	0	0	0	0	0	0	0	0	0	0	0	0	0	0	0	0	0	0	0.320	0.328	0.319	0.339	1.924	0.301	0.786	0.000	0.000	0.000	0.000	0.000	0.000	0.000	0.000	0.000	0.000	0.000	0.000	0.000	0.000	80	556	966	936	-1.645	Error	Error	234	732	0	0	231	705	0	0	0	0
3	21	10	"CPA2"	"YJR109C"	14500	31230	100	831	840	188	147	153	41	100	100	0	1110	1092	288	153	160	44	100	100	0	0	0	0	0	0	0	0	0	0	0	0	0	0	0	0	0	0	0	0.715	0.738	0.736	0.756	1.259	0.696	0.902	0.000	0.000	0.000	0.000	0.000	0.000	0.000	0.000	0.000	0.000	0.000	0.000	0.000	0.000	80	526	1641	1632	-0.485	Error	Error	684	957	0	0	693	939	0	0	0	0
3	1	11	"GEA1"	"YJR031C"	10500	31410	110	841	822	216	91	98	31	100	100	0	925	900	257	117	123	35	100	100	0	0	0	0	0	0	0	0	0	0	0	0	0	0	0	0	0	0	0	0.928	0.934	0.929	0.943	1.284	0.901	0.889	0.000	0.000	0.000	0.000	0.000	0.000	0.000	0.000	0.000	0.000	0.000	0.000	0.000	0.000	80	598	1558	1514	-0.107	Error	Error	750	808	0	0	731	783	0	0	0	0
3	2	11	"ANB1"	"YJR047C"	10700	31410	110	2121	2137	1130	88	91	23	100	100	0	5114	5132	3157	116	119	28	100	100	0	0	0	0	0	0	0	0	0	0	0	0	0	0	0	0	0	0	0	0.407	0.408	0.423	0.455	1.534	0.366	0.925	0.000	0.000	0.000	0.000	0.000	0.000	0.000	0.000	0.000	0.000	0.000	0.000	0.000	0.000	80	585	7031	7065	-1.298	Error	Error	2033	4998	0	0	2049	5016	0	0	0	0
3	3	11	"RPA12"	"YJR063W"	10910	31410	100	739	723	275	133	136	44	100	98	0	2091	2134	1057	160	169	54	100	98	0	0	0	0	0	0	0	0	0	0	0	0	0	0	0	0	0	0	0	0.314	0.299	0.301	0.322	1.495	0.266	0.881	0.000	0.000	0.000	0.000	0.000	0.000	0.000	0.000	0.000	0.000	0.000	0.000	0.000	0.000	80	470	2537	2564	-1.672	Error	Error	606	1931	0	0	590	1974	0	0	0	0
3	4	11	""	"YJR079W"	11100	31410	110	1563	1598	797	156	154	45	100	96	0	954	1047	535	191	192	55	93	92	0	0	0	0	0	0	0	0	0	0	0	0	0	0	0	0	0	0	0	1.844	1.685	1.650	1.739	1.530	1.607	0.879	0.000	0.000	0.000	0.000	0.000	0.000	0.000	0.000	0.000	0.000	0.000	0.000	0.000	0.000	80	567	2170	2298	0.883	Error	Error	1407	763	0	0	1442	856	0	0	0	0
3	5	11	"SFC1"	"YJR095W"	11310	31420	100	727	718	211	116	132	52	100	98	0	1887	1765	629	149	166	61	98	98	0	0	0	0	0	0	0	0	0	0	0	0	0	0	0	0	0	0	0	0.352	0.373	0.375	0.395	1.632	0.347	0.872	0.000	0.000	0.000	0.000	0.000	0.000	0.000	0.000	0.000	0.000	0.000	0.000	0.000	0.000	80	496	2349	2218	-1.508	Error	Error	611	1738	0	0	602	1616	0	0	0	0
3	6	11	""	"YJR111C"	11500	31420	100	676	661	134	95	98	23	100	100	0	624	600	158	122	124	27	100	100	0	0	0	0	0	0	0	0	0	0	0	0	0	0	0	0	0	0	0	1.157	1.184	1.174	1.237	1.364	1.132	0.889	0.000	0.000	0.000	0.000	0.000	0.000	0.000	0.000	0.000	0.000	0.000	0.000	0.000	0.000	80	512	1083	1044	0.211	Error	Error	581	502	0	0	566	478	0	0	0	0
3	7	11	""	"YKR020W"	11710	31430	100	323	342	93	145	145	38	98	93	0	412	407	89	166	169	43	96	93	0	0	0	0	0	0	0	0	0	0	0	0	0	0	0	0	0	0	0	0.724	0.817	0.792	0.775	1.644	0.813	0.714	0.000	0.000	0.000	0.000	0.000	0.000	0.000	0.000	0.000	0.000	0.000	0.000	0.000	0.000	80	513	424	438	-0.467	Error	Error	178	246	0	0	197	241	0	0	0	0
3	8	11	"CAF4"	"YKR036C"	11910	31420	110	369	378	142	136	139	30	93	91	0	401	415	174	155	160	38	86	85	0	0	0	0	0	0	0	0	0	0	0	0	0	0	0	0	0	0	0	0.947	0.931	0.931	0.903	1.612	0.866	0.757	0.000	0.000	0.000	0.000	0.000	0.000	0.000	0.000	0.000	0.000	0.000	0.000	0.000	0.000	80	577	479	502	-0.078	Error	Error	233	246	0	0	242	260	0	0	0	0
3	9	11	"MRS4"	"YKR052C"	12110	31430	100	783	785	255	152	155	32	100	100	0	511	552	217	165	170	45	96	96	0	0	0	0	0	0	0	0	0	0	0	0	0	0	0	0	0	0	0	1.824	1.636	1.638	1.804	1.529	1.522	0.805	0.000	0.000	0.000	0.000	0.000	0.000	0.000	0.000	0.000	0.000	0.000	0.000	0.000	0.000	80	503	977	1020	0.867	Error	Error	631	346	0	0	633	387	0	0	0	0
3	10	11	"BET3"	"YKR068C"	12300	31420	110	2097	1998	725	149	151	42	100	98	0	1590	1434	586	162	169	70	97	95	0	0	0	0	0	0	0	0	0	0	0	0	0	0	0	0	0	0	0	1.364	1.454	1.458	1.564	1.664	1.396	0.908	0.000	0.000	0.000	0.000	0.000	0.000	0.000	0.000	0.000	0.000	0.000	0.000	0.000	0.000	80	576	3376	3121	0.448	Error	Error	1948	1428	0	0	1849	1272	0	0	0	0
3	11	11	"HBS1"	"YKR084C"	12510	31420	110	673	642	244	140	139	42	93	90	0	832	815	380	154	155	46	93	92	0	0	0	0	0	0	0	0	0	0	0	0	0	0	0	0	0	0	0	0.786	0.759	0.750	0.786	1.647	0.701	0.857	0.000	0.000	0.000	0.000	0.000	0.000	0.000	0.000	0.000	0.000	0.000	0.000	0.000	0.000	80	576	1211	1163	-0.347	Error	Error	533	678	0	0	502	661	0	0	0	0
3	12	11	""	"YKR100C"	12710	31420	110	988	877	361	133	132	37	95	95	0	830	748	351	144	143	34	88	87	0	0	0	0	0	0	0	0	0	0	0	0	0	0	0	0	0	0	0	1.246	1.232	1.193	1.232	1.830	1.170	0.864	0.000	0.000	0.000	0.000	0.000	0.000	0.000	0.000	0.000	0.000	0.000	0.000	0.000	0.000	80	548	1541	1348	0.318	Error	Error	855	686	0	0	744	604	0	0	0	0
3	13	11	""	"YKR022C"	12900	31420	110	972	971	269	148	157	83	100	98	0	602	583	179	154	157	62	95	90	0	0	0	0	0	0	0	0	0	0	0	0	0	0	0	0	0	0	0	1.839	1.918	1.869	2.046	1.512	1.825	0.868	0.000	0.000	0.000	0.000	0.000	0.000	0.000	0.000	0.000	0.000	0.000	0.000	0.000	0.000	80	575	1272	1252	0.879	Error	Error	824	448	0	0	823	429	0	0	0	0
3	14	11	""	"YKR038C"	13110	31430	110	957	814	495	148	186	228	75	61	0	1195	955	594	150	183	181	73	67	0	0	0	0	0	0	0	0	0	0	0	0	0	0	0	0	0	0	0	0.774	0.827	0.819	0.799	1.544	0.806	0.868	0.000	0.000	0.000	0.000	0.000	0.000	0.000	0.000	0.000	0.000	0.000	0.000	0.000	0.000	80	547	1854	1471	-0.369	Error	Error	809	1045	0	0	666	805	0	0	0	0
3	15	11	"DYN1"	"YKR054C"	13300	31410	150	225	222	71	141	162	120	30	0	0	233	229	77	155	175	116	28	3	0	0	0	0	0	0	0	0	0	0	0	0	0	0	0	0	0	0	0	1.077	1.095	1.117	0.987	2.286	0.875	0.718	0.000	0.000	0.000	0.000	0.000	0.000	0.000	0.000	0.000	0.000	0.000	0.000	0.000	0.000	156	864	162	155	0.107	Error	Error	84	78	0	0	81	74	0	0	-50	0
3	16	11	""	"YKR070W"	13510	31430	110	1954	1766	638	142	145	36	100	100	0	1577	1394	553	169	175	44	95	92	0	0	0	0	0	0	0	0	0	0	0	0	0	0	0	0	0	0	0	1.287	1.326	1.312	1.427	1.524	1.293	0.901	0.000	0.000	0.000	0.000	0.000	0.000	0.000	0.000	0.000	0.000	0.000	0.000	0.000	0.000	80	572	3220	2849	0.364	Error	Error	1812	1408	0	0	1624	1225	0	0	0	0
3	17	11	"PRP16"	"YKR086W"	13710	31420	110	1515	1471	572	138	142	34	100	98	0	871	883	409	165	177	50	91	91	0	0	0	0	0	0	0	0	0	0	0	0	0	0	0	0	0	0	0	1.950	1.857	1.899	1.936	1.496	1.788	0.884	0.000	0.000	0.000	0.000	0.000	0.000	0.000	0.000	0.000	0.000	0.000	0.000	0.000	0.000	80	584	2083	2051	0.964	Error	Error	1377	706	0	0	1333	718	0	0	0	0
3	18	11	"FLO10"	"YKR102W"	13910	31430	100	318	327	108	125	128	28	98	97	0	531	688	378	142	143	27	96	93	0	0	0	0	0	0	0	0	0	0	0	0	0	0	0	0	0	0	0	0.496	0.370	0.356	0.419	2.065	0.285	0.707	0.000	0.000	0.000	0.000	0.000	0.000	0.000	0.000	0.000	0.000	0.000	0.000	0.000	0.000	80	513	582	748	-1.011	Error	Error	193	389	0	0	202	546	0	0	0	0
3	19	11	"DBP7"	"YKR024C"	14110	31430	110	485	489	108	138	140	30	98	98	0	860	822	275	157	160	34	97	97	0	0	0	0	0	0	0	0	0	0	0	0	0	0	0	0	0	0	0	0.494	0.528	0.523	0.593	1.921	0.484	0.825	0.000	0.000	0.000	0.000	0.000	0.000	0.000	0.000	0.000	0.000	0.000	0.000	0.000	0.000	80	558	1050	1016	-1.019	Error	Error	347	703	0	0	351	665	0	0	0	0
3	20	11	""	"YKR040C"	14300	31420	110	1558	1517	515	133	139	77	100	100	0	3417	3373	1376	146	181	310	100	92	0	0	0	0	0	0	0	0	0	0	0	0	0	0	0	0	0	0	0	0.436	0.429	0.440	0.454	1.479	0.407	0.905	0.000	0.000	0.000	0.000	0.000	0.000	0.000	0.000	0.000	0.000	0.000	0.000	0.000	0.000	80	556	4696	4611	-1.199	Error	Error	1425	3271	0	0	1384	3227	0	0	0	0
3	21	11	"RNC1"	"YKR056W"	14500	31430	110	769	771	254	139	143	66	97	96	0	1787	1834	774	151	176	231	96	92	0	0	0	0	0	0	0	0	0	0	0	0	0	0	0	0	0	0	0	0.385	0.376	0.380	0.395	1.466	0.339	0.852	0.000	0.000	0.000	0.000	0.000	0.000	0.000	0.000	0.000	0.000	0.000	0.000	0.000	0.000	80	590	2266	2315	-1.377	Error	Error	630	1636	0	0	632	1683	0	0	0	0
3	1	12	"SIS2"	"YKR072C"	10490	31610	110	933	905	310	81	83	20	100	100	0	1090	1042	438	103	109	48	98	98	0	0	0	0	0	0	0	0	0	0	0	0	0	0	0	0	0	0	0	0.863	0.878	0.883	0.945	1.668	0.797	0.865	0.000	0.000	0.000	0.000	0.000	0.000	0.000	0.000	0.000	0.000	0.000	0.000	0.000	0.000	80	608	1839	1763	-0.212	Error	Error	852	987	0	0	824	939	0	0	0	0
3	2	12	""	"YKR088C"	10710	31620	100	1397	1370	435	94	104	46	100	100	0	1295	1289	443	117	130	53	100	98	0	0	0	0	0	0	0	0	0	0	0	0	0	0	0	0	0	0	0	1.106	1.089	1.092	1.137	1.475	1.076	0.871	0.000	0.000	0.000	0.000	0.000	0.000	0.000	0.000	0.000	0.000	0.000	0.000	0.000	0.000	80	493	2481	2448	0.145	Error	Error	1303	1178	0	0	1276	1172	0	0	0	0
3	3	12	""	"YKR104W"	10900	31600	150	180	181	40	155	153	51	26	3	0	222	222	54	195	195	66	25	1	0	0	0	0	0	0	0	0	0	0	0	0	0	0	0	0	0	0	0	0.926	0.963	0.892	0.889	3.553	0.652	0.382	0.000	0.000	0.000	0.000	0.000	0.000	0.000	0.000	0.000	0.000	0.000	0.000	0.000	0.000	156	849	52	53	-0.111	Error	Error	25	27	0	0	26	27	0	0	-50	0
3	4	12	"GCN3"	"YKR026C"	11100	31610	110	544	582	139	188	226	137	100	76	0	954	1005	237	244	303	225	100	95	0	0	0	0	0	0	0	0	0	0	0	0	0	0	0	0	0	0	0	0.501	0.518	0.507	0.508	1.242	0.507	0.870	0.000	0.000	0.000	0.000	0.000	0.000	0.000	0.000	0.000	0.000	0.000	0.000	0.000	0.000	80	550	1066	1155	-0.996	Error	Error	356	710	0	0	394	761	0	0	0	0
3	5	12	"UTH1"	"YKR042W"	11300	31610	110	1761	1748	406	191	239	174	100	100	0	2351	2275	644	240	316	259	100	97	0	0	0	0	0	0	0	0	0	0	0	0	0	0	0	0	0	0	0	0.744	0.765	0.754	0.790	1.274	0.702	0.900	0.000	0.000	0.000	0.000	0.000	0.000	0.000	0.000	0.000	0.000	0.000	0.000	0.000	0.000	80	567	3681	3592	-0.427	Error	Error	1570	2111	0	0	1557	2035	0	0	0	0
3	6	12	"GLG1"	"YKR058W"	11500	31620	100	778	788	188	107	151	137	100	100	0	611	616	135	137	188	167	98	91	0	0	0	0	0	0	0	0	0	0	0	0	0	0	0	0	0	0	0	1.416	1.422	1.425	1.428	1.245	1.325	0.841	0.000	0.000	0.000	0.000	0.000	0.000	0.000	0.000	0.000	0.000	0.000	0.000	0.000	0.000	80	495	1145	1160	0.501	Error	Error	671	474	0	0	681	479	0	0	0	0
3	7	12	""	"YKR074W"	11700	31620	100	2406	2456	850	155	167	72	100	100	0	1722	1706	566	197	202	64	100	98	0	0	0	0	0	0	0	0	0	0	0	0	0	0	0	0	0	0	0	1.476	1.525	1.544	1.573	1.370	1.470	0.909	0.000	0.000	0.000	0.000	0.000	0.000	0.000	0.000	0.000	0.000	0.000	0.000	0.000	0.000	80	497	3776	3810	0.562	Error	Error	2251	1525	0	0	2301	1509	0	0	0	0
3	8	12	""	"YKR090W"	11900	31620	110	799	760	177	139	150	66	100	98	0	802	745	229	165	177	58	96	93	0	0	0	0	0	0	0	0	0	0	0	0	0	0	0	0	0	0	0	1.036	1.071	1.013	1.176	1.771	1.006	0.856	0.000	0.000	0.000	0.000	0.000	0.000	0.000	0.000	0.000	0.000	0.000	0.000	0.000	0.000	80	558	1297	1201	0.051	Error	Error	660	637	0	0	621	580	0	0	0	0
3	9	12	""	"YKR106W"	12100	31620	110	3355	3234	1027	154	164	68	100	100	0	4212	3858	1417	176	184	44	98	97	0	0	0	0	0	0	0	0	0	0	0	0	0	0	0	0	0	0	0	0.793	0.837	0.851	0.888	1.530	0.780	0.913	0.000	0.000	0.000	0.000	0.000	0.000	0.000	0.000	0.000	0.000	0.000	0.000	0.000	0.000	80	574	7237	6762	-0.334	Error	Error	3201	4036	0	0	3080	3682	0	0	0	0
3	10	12	""	"YLR231C"	12320	31630	110	1283	1330	366	165	180	87	100	100	0	1232	1199	267	189	203	65	100	100	0	0	0	0	0	0	0	0	0	0	0	0	0	0	0	0	0	0	0	1.072	1.153	1.149	1.143	1.261	1.167	0.912	0.000	0.000	0.000	0.000	0.000	0.000	0.000	0.000	0.000	0.000	0.000	0.000	0.000	0.000	80	564	2161	2175	0.100	Error	Error	1118	1043	0	0	1165	1010	0	0	0	0
3	11	12	""	"YLR247C"	12500	31620	110	2872	2687	656	160	169	65	100	100	0	3865	3560	1190	177	200	178	100	97	0	0	0	0	0	0	0	0	0	0	0	0	0	0	0	0	0	0	0	0.735	0.747	0.739	0.791	1.369	0.661	0.894	0.000	0.000	0.000	0.000	0.000	0.000	0.000	0.000	0.000	0.000	0.000	0.000	0.000	0.000	80	555	6400	5910	-0.443	Error	Error	2712	3688	0	0	2527	3383	0	0	0	0
3	12	12	"RED1"	"YLR263W"	12700	31610	90	320	323	69	151	159	53	94	84	0	369	365	76	153	165	51	98	90	0	0	0	0	0	0	0	0	0	0	0	0	0	0	0	0	0	0	0	0.782	0.811	0.835	0.796	1.665	0.829	0.732	0.000	0.000	0.000	0.000	0.000	0.000	0.000	0.000	0.000	0.000	0.000	0.000	0.000	0.000	52	414	385	384	-0.354	Error	Error	169	216	0	0	172	212	0	0	0	0
3	13	12	""	"YLR279W"	12900	31630	110	341	334	85	187	221	116	78	12	0	430	398	134	182	206	83	86	76	0	0	0	0	0	0	0	0	0	0	0	0	0	0	0	0	0	0	0	0.621	0.681	0.677	0.619	1.869	0.978	0.605	0.000	0.000	0.000	0.000	0.000	0.000	0.000	0.000	0.000	0.000	0.000	0.000	0.000	0.000	80	564	402	363	-0.687	Error	Error	154	248	0	0	147	216	0	0	0	0
3	14	12	""	"YLR294C"	13080	31630	110	5944	5384	2629	202	605	1564	86	73	0	3504	3084	1826	198	493	1128	67	63	0	0	0	0	0	0	0	0	0	0	0	0	0	0	0	0	0	0	0	1.737	1.796	1.747	2.129	1.702	1.621	0.911	0.000	0.000	0.000	0.000	0.000	0.000	0.000	0.000	0.000	0.000	0.000	0.000	0.000	0.000	80	554	9048	8068	0.796	Error	Error	5742	3306	0	0	5182	2886	0	0	0	0
3	15	12	"CDC25"	"YLR310C"	13300	31630	100	636	652	223	153	459	1383	0	0	0	683	696	296	179	398	988	7	0	0	0	0	0	0	0	0	0	0	0	0	0	0	0	0	0	0	0	0	0.958	0.965	0.979	0.949	1.665	1.038	0.801	0.000	0.000	0.000	0.000	0.000	0.000	0.000	0.000	0.000	0.000	0.000	0.000	0.000	0.000	80	526	987	1016	-0.061	Error	Error	483	504	0	0	499	517	0	0	0	0
3	16	12	"EST1"	"YLR233C"	13510	31640	110	526	476	277	148	159	70	78	68	0	494	461	280	202	250	186	63	40	0	0	0	0	0	0	0	0	0	0	0	0	0	0	0	0	0	0	0	1.295	1.266	1.071	1.019	1.969	1.015	0.701	0.000	0.000	0.000	0.000	0.000	0.000	0.000	0.000	0.000	0.000	0.000	0.000	0.000	0.000	80	563	670	587	0.372	Error	Error	378	292	0	0	328	259	0	0	0	0
3	17	12	"YEF3"	"YLR249W"	13710	31640	110	8521	7170	2995	158	170	89	95	95	0	33566	28485	12577	249	282	197	90	88	0	0	0	0	0	0	0	0	0	0	0	0	0	0	0	0	0	0	0	0.251	0.248	0.251	0.277	1.846	0.240	0.944	0.000	0.000	0.000	0.000	0.000	0.000	0.000	0.000	0.000	0.000	0.000	0.000	0.000	0.000	80	574	41680	35248	-1.994	Error	Error	8363	33317	0	0	7012	28236	0	0	0	0
3	18	12	""	"YLR265C"	13910	31640	110	597	688	577	125	133	78	70	63	0	273	261	196	147	165	102	52	41	0	0	0	0	0	0	0	0	0	0	0	0	0	0	0	0	0	0	0	3.746	4.939	2.483	1.788	2.955	3.991	0.596	0.000	0.000	0.000	0.000	0.000	0.000	0.000	0.000	0.000	0.000	0.000	0.000	0.000	0.000	80	576	598	677	1.905	Error	Error	472	126	0	0	563	114	0	0	0	0
3	19	12	""	"YLR281C"	14110	31620	90	309	283	113	127	127	41	80	78	0	511	455	199	142	144	61	78	76	0	0	0	0	0	0	0	0	0	0	0	0	0	0	0	0	0	0	0	0.493	0.498	0.522	0.646	2.160	0.497	0.805	0.000	0.000	0.000	0.000	0.000	0.000	0.000	0.000	0.000	0.000	0.000	0.000	0.000	0.000	52	408	551	469	-1.020	Error	Error	182	369	0	0	156	313	0	0	0	0
3	20	12	""	"YLR296W"	14300	31630	110	397	368	127	137	142	46	88	85	0	495	452	181	144	144	45	85	83	0	0	0	0	0	0	0	0	0	0	0	0	0	0	0	0	0	0	0	0.741	0.750	0.734	0.741	1.676	0.698	0.822	0.000	0.000	0.000	0.000	0.000	0.000	0.000	0.000	0.000	0.000	0.000	0.000	0.000	0.000	80	576	611	539	-0.433	Error	Error	260	351	0	0	231	308	0	0	0	0
3	21	12	""	"YLR312C"	14500	31630	110	1162	1181	268	154	163	48	100	100	0	375	370	89	155	160	38	93	90	0	0	0	0	0	0	0	0	0	0	0	0	0	0	0	0	0	0	0	4.582	4.777	4.661	5.132	1.631	4.639	0.779	0.000	0.000	0.000	0.000	0.000	0.000	0.000	0.000	0.000	0.000	0.000	0.000	0.000	0.000	80	599	1228	1242	2.196	Error	Error	1008	220	0	0	1027	215	0	0	0	0
3	1	13	""	"YLR235C"	10510	31820	110	758	776	208	86	90	31	100	100	0	922	919	255	106	108	22	100	98	0	0	0	0	0	0	0	0	0	0	0	0	0	0	0	0	0	0	0	0.824	0.849	0.893	0.867	1.423	0.849	0.882	0.000	0.000	0.000	0.000	0.000	0.000	0.000	0.000	0.000	0.000	0.000	0.000	0.000	0.000	80	590	1488	1503	-0.280	Error	Error	672	816	0	0	690	813	0	0	0	0
3	2	13	""	"YLR251W"	10700	31820	110	1613	1686	341	100	113	46	100	100	0	361	362	57	120	133	47	100	100	0	0	0	0	0	0	0	0	0	0	0	0	0	0	0	0	0	0	0	6.278	6.554	6.234	6.623	1.290	6.665	0.819	0.000	0.000	0.000	0.000	0.000	0.000	0.000	0.000	0.000	0.000	0.000	0.000	0.000	0.000	80	548	1754	1828	2.650	Error	Error	1513	241	0	0	1586	242	0	0	0	0
3	3	13	"BOP2"	"YLR267W"	10900	31820	100	358	375	122	174	177	52	93	77	0	552	574	177	210	214	70	95	90	0	0	0	0	0	0	0	0	0	0	0	0	0	0	0	0	0	0	0	0.538	0.552	0.542	0.506	1.558	0.537	0.786	0.000	0.000	0.000	0.000	0.000	0.000	0.000	0.000	0.000	0.000	0.000	0.000	0.000	0.000	80	504	526	565	-0.894	Error	Error	184	342	0	0	201	364	0	0	0	0
3	4	13	""	"YLR283W"	11110	31820	110	475	515	200	190	201	56	91	85	0	493	524	213	235	242	59	87	83	0	0	0	0	0	0	0	0	0	0	0	0	0	0	0	0	0	0	0	1.105	1.125	1.034	0.954	1.859	1.004	0.749	0.000	0.000	0.000	0.000	0.000	0.000	0.000	0.000	0.000	0.000	0.000	0.000	0.000	0.000	80	571	543	614	0.144	Error	Error	285	258	0	0	325	289	0	0	0	0
3	5	13	"YHC1"	"YLR298C"	11310	31820	100	417	455	138	186	202	74	92	82	0	371	385	111	245	254	62	75	51	0	0	0	0	0	0	0	0	0	0	0	0	0	0	0	0	0	0	0	1.833	1.921	1.800	2.010	1.854	1.699	0.666	0.000	0.000	0.000	0.000	0.000	0.000	0.000	0.000	0.000	0.000	0.000	0.000	0.000	0.000	80	490	357	409	0.874	Error	Error	231	126	0	0	269	140	0	0	0	0
3	6	13	"CDC3"	"YLR314C"	11500	31820	120	910	943	348	156	166	72	98	96	0	1368	1382	507	227	237	93	96	96	0	0	0	0	0	0	0	0	0	0	0	0	0	0	0	0	0	0	0	0.661	0.681	0.684	0.681	1.532	0.670	0.886	0.000	0.000	0.000	0.000	0.000	0.000	0.000	0.000	0.000	0.000	0.000	0.000	0.000	0.000	120	620	1895	1942	-0.598	Error	Error	754	1141	0	0	787	1155	0	0	0	0
3	7	13	"THI7"	"YLR237W"	11710	31820	110	693	675	167	160	167	48	100	98	0	4697	4612	1067	241	302	243	100	100	0	0	0	0	0	0	0	0	0	0	0	0	0	0	0	0	0	0	0	0.120	0.118	0.118	0.114	1.310	0.116	0.889	0.000	0.000	0.000	0.000	0.000	0.000	0.000	0.000	0.000	0.000	0.000	0.000	0.000	0.000	80	556	4989	4886	-3.064	Error	Error	533	4456	0	0	515	4371	0	0	0	0
3	8	13	""	"YLR253W"	11900	31810	110	760	782	162	147	161	65	100	100	0	1067	1048	274	192	263	257	93	87	0	0	0	0	0	0	0	0	0	0	0	0	0	0	0	0	0	0	0	0.701	0.742	0.719	0.777	1.429	0.633	0.763	0.000	0.000	0.000	0.000	0.000	0.000	0.000	0.000	0.000	0.000	0.000	0.000	0.000	0.000	80	546	1488	1491	-0.513	Error	Error	613	875	0	0	635	856	0	0	0	0
3	9	13	""	"YLR269C"	12090	31820	110	884	835	315	160	179	97	90	88	0	651	638	255	198	228	125	83	80	0	0	0	0	0	0	0	0	0	0	0	0	0	0	0	0	0	0	0	1.598	1.534	1.471	1.500	1.868	1.420	0.857	0.000	0.000	0.000	0.000	0.000	0.000	0.000	0.000	0.000	0.000	0.000	0.000	0.000	0.000	80	558	1177	1115	0.676	Error	Error	724	453	0	0	675	440	0	0	0	0
3	10	13	""	"YLR285W"	12290	31820	110	616	588	158	170	195	99	96	88	0	1339	1306	359	216	264	168	97	97	0	0	0	0	0	0	0	0	0	0	0	0	0	0	0	0	0	0	0	0.397	0.383	0.391	0.367	1.374	0.367	0.862	0.000	0.000	0.000	0.000	0.000	0.000	0.000	0.000	0.000	0.000	0.000	0.000	0.000	0.000	80	560	1569	1508	-1.332	Error	Error	446	1123	0	0	418	1090	0	0	0	0
3	11	13	"EXG1"	"YLR300W"	12490	31820	110	4106	4108	702	189	250	217	100	100	0	8153	7903	1285	230	363	494	100	100	0	0	0	0	0	0	0	0	0	0	0	0	0	0	0	0	0	0	0	0.494	0.511	0.508	0.511	1.154	0.494	0.930	0.000	0.000	0.000	0.000	0.000	0.000	0.000	0.000	0.000	0.000	0.000	0.000	0.000	0.000	80	584	11840	11592	-1.016	Error	Error	3917	7923	0	0	3919	7673	0	0	0	0
3	12	13	"TAD3"	"YLR316C"	12710	31830	110	451	433	130	165	217	210	67	12	0	481	448	135	173	270	402	13	0	0	0	0	0	0	0	0	0	0	0	0	0	0	0	0	0	0	0	0	0.929	0.975	0.947	0.910	1.443	0.722	0.657	0.000	0.000	0.000	0.000	0.000	0.000	0.000	0.000	0.000	0.000	0.000	0.000	0.000	0.000	80	586	594	543	-0.107	Error	Error	286	308	0	0	268	275	0	0	0	0
3	13	13	"MVP1"	"YMR004W"	12900	31830	100	972	954	328	149	156	39	100	98	0	841	821	328	159	162	40	95	93	0	0	0	0	0	0	0	0	0	0	0	0	0	0	0	0	0	0	0	1.207	1.216	1.230	1.321	1.655	1.189	0.856	0.000	0.000	0.000	0.000	0.000	0.000	0.000	0.000	0.000	0.000	0.000	0.000	0.000	0.000	80	489	1505	1467	0.271	Error	Error	823	682	0	0	805	662	0	0	0	0
3	14	13	"FMS1"	"YMR020W"	13100	31820	110	2474	2260	799	159	214	577	90	83	0	1113	1009	389	168	220	493	78	42	0	0	0	0	0	0	0	0	0	0	0	0	0	0	0	0	0	0	0	2.450	2.498	2.425	2.663	1.533	2.455	0.911	0.000	0.000	0.000	0.000	0.000	0.000	0.000	0.000	0.000	0.000	0.000	0.000	0.000	0.000	80	556	3260	2942	1.293	Error	Error	2315	945	0	0	2101	841	0	0	0	0
3	15	13	"IMP2"	"YMR035W"	13300	31830	100	1048	1069	344	148	153	40	100	100	0	905	858	286	162	168	40	96	92	0	0	0	0	0	0	0	0	0	0	0	0	0	0	0	0	0	0	0	1.211	1.323	1.276	1.398	1.663	1.256	0.882	0.000	0.000	0.000	0.000	0.000	0.000	0.000	0.000	0.000	0.000	0.000	0.000	0.000	0.000	80	506	1643	1617	0.277	Error	Error	900	743	0	0	921	696	0	0	0	0
3	16	13	""	"YMR051C"	13500	31820	110	28298	24929	10252	159	165	46	100	100	0	1619	1454	578	184	200	63	97	95	0	0	0	0	0	0	0	0	0	0	0	0	0	0	0	0	0	0	0	19.609	19.504	19.477	20.166	1.415	19.999	0.914	0.000	0.000	0.000	0.000	0.000	0.000	0.000	0.000	0.000	0.000	0.000	0.000	0.000	0.000	80	555	29574	26040	4.293	Error	Error	28139	1435	0	0	24770	1270	0	0	0	0
3	17	13	"SOV1"	"YMR066W"	13700	31830	110	511	546	145	174	176	44	100	100	0	491	515	178	217	231	84	92	78	0	0	0	0	0	0	0	0	0	0	0	0	0	0	0	0	0	0	0	1.230	1.248	1.314	1.349	1.667	1.077	0.687	0.000	0.000	0.000	0.000	0.000	0.000	0.000	0.000	0.000	0.000	0.000	0.000	0.000	0.000	80	558	611	670	0.299	Error	Error	337	274	0	0	372	298	0	0	0	0
3	18	13	"ISF1"	"YMR081C"	13900	31830	100	808	758	232	159	162	42	98	97	0	975	910	320	198	208	61	92	90	0	0	0	0	0	0	0	0	0	0	0	0	0	0	0	0	0	0	0	0.835	0.841	0.829	0.921	1.809	0.790	0.879	0.000	0.000	0.000	0.000	0.000	0.000	0.000	0.000	0.000	0.000	0.000	0.000	0.000	0.000	80	486	1426	1311	-0.260	Error	Error	649	777	0	0	599	712	0	0	0	0
3	19	13	"PLB2"	"YMR006C"	14100	31830	110	956	1021	393	134	138	37	100	100	0	3375	3654	2127	174	180	64	100	100	0	0	0	0	0	0	0	0	0	0	0	0	0	0	0	0	0	0	0	0.257	0.255	0.261	0.280	1.571	0.220	0.867	0.000	0.000	0.000	0.000	0.000	0.000	0.000	0.000	0.000	0.000	0.000	0.000	0.000	0.000	80	574	4023	4367	-1.961	Error	Error	822	3201	0	0	887	3480	0	0	0	0
3	20	13	"QRI8"	"YMR022W"	14290	31830	110	2279	2130	778	138	142	49	100	100	0	2230	2118	810	165	174	114	97	96	0	0	0	0	0	0	0	0	0	0	0	0	0	0	0	0	0	0	0	1.037	1.020	1.021	1.077	1.596	0.984	0.909	0.000	0.000	0.000	0.000	0.000	0.000	0.000	0.000	0.000	0.000	0.000	0.000	0.000	0.000	80	574	4206	3945	0.052	Error	Error	2141	2065	0	0	1992	1953	0	0	0	0
3	21	13	"MSN2"	"YMR037C"	14510	31840	100	559	554	217	154	155	44	97	93	0	925	997	573	164	169	77	92	86	0	0	0	0	0	0	0	0	0	0	0	0	0	0	0	0	0	0	0	0.532	0.480	0.487	0.521	1.825	0.410	0.832	0.000	0.000	0.000	0.000	0.000	0.000	0.000	0.000	0.000	0.000	0.000	0.000	0.000	0.000	80	532	1166	1233	-0.910	Error	Error	405	761	0	0	400	833	0	0	0	0
3	1	14	"FAR3"	"YMR052W"	10500	32020	110	397	438	129	111	116	38	100	98	0	323	324	91	134	142	41	96	92	0	0	0	0	0	0	0	0	0	0	0	0	0	0	0	0	0	0	0	1.513	1.721	1.702	1.738	1.555	1.755	0.653	0.000	0.000	0.000	0.000	0.000	0.000	0.000	0.000	0.000	0.000	0.000	0.000	0.000	0.000	80	580	475	517	0.598	Error	Error	286	189	0	0	327	190	0	0	0	0
3	2	14	""	"YMR068W"	10700	32010	110	441	453	121	109	133	63	97	95	0	456	438	136	134	165	78	90	87	0	0	0	0	0	0	0	0	0	0	0	0	0	0	0	0	0	0	0	1.031	1.132	1.157	1.266	1.775	1.031	0.820	0.000	0.000	0.000	0.000	0.000	0.000	0.000	0.000	0.000	0.000	0.000	0.000	0.000	0.000	80	558	654	648	0.044	Error	Error	332	322	0	0	344	304	0	0	0	0
3	3	14	"ADH3"	"YMR083W"	10900	32010	110	4913	4653	1571	192	210	81	100	100	0	7319	7030	2793	234	256	101	100	100	0	0	0	0	0	0	0	0	0	0	0	0	0	0	0	0	0	0	0	0.666	0.656	0.631	0.701	1.453	0.619	0.921	0.000	0.000	0.000	0.000	0.000	0.000	0.000	0.000	0.000	0.000	0.000	0.000	0.000	0.000	80	544	11806	11257	-0.586	Error	Error	4721	7085	0	0	4461	6796	0	0	0	0
3	4	14	"PLB1"	"YMR008C"	11100	32020	120	11836	10975	5553	192	234	154	100	99	0	3695	3228	1461	244	283	153	93	91	0	0	0	0	0	0	0	0	0	0	0	0	0	0	0	0	0	0	0	3.374	3.614	3.605	3.799	1.895	3.894	0.885	0.000	0.000	0.000	0.000	0.000	0.000	0.000	0.000	0.000	0.000	0.000	0.000	0.000	0.000	120	635	15095	13767	1.755	Error	Error	11644	3451	0	0	10783	2984	0	0	0	0
3	5	14	"MRPL3"	"YMR024W"	11310	32020	110	871	899	316	183	266	251	92	77	0	1438	1515	567	247	350	331	93	88	0	0	0	0	0	0	0	0	0	0	0	0	0	0	0	0	0	0	0	0.578	0.565	0.573	0.554	1.637	0.555	0.820	0.000	0.000	0.000	0.000	0.000	0.000	0.000	0.000	0.000	0.000	0.000	0.000	0.000	0.000	80	542	1879	1984	-0.792	Error	Error	688	1191	0	0	716	1268	0	0	0	0
3	6	14	"SUB1"	"YMR039C"	11500	32010	110	780	790	278	168	246	239	91	65	0	737	736	297	242	340	328	78	27	0	0	0	0	0	0	0	0	0	0	0	0	0	0	0	0	0	0	0	1.236	1.259	1.142	1.314	1.660	0.887	0.780	0.000	0.000	0.000	0.000	0.000	0.000	0.000	0.000	0.000	0.000	0.000	0.000	0.000	0.000	80	530	1107	1116	0.306	Error	Error	612	495	0	0	622	494	0	0	0	0
3	7	14	"STV1"	"YMR054W"	11700	32020	100	1530	1464	474	164	191	125	100	100	0	2635	2479	1046	268	299	125	100	100	0	0	0	0	0	0	0	0	0	0	0	0	0	0	0	0	0	0	0	0.577	0.588	0.588	0.624	1.330	0.537	0.902	0.000	0.000	0.000	0.000	0.000	0.000	0.000	0.000	0.000	0.000	0.000	0.000	0.000	0.000	80	507	3733	3511	-0.793	Error	Error	1366	2367	0	0	1300	2211	0	0	0	0
3	8	14	"MOT3"	"YMR070W"	11900	32020	110	2038	2030	686	152	158	54	100	100	0	3522	3437	1157	267	295	140	100	100	0	0	0	0	0	0	0	0	0	0	0	0	0	0	0	0	0	0	0	0.579	0.592	0.589	0.593	1.193	0.558	0.892	0.000	0.000	0.000	0.000	0.000	0.000	0.000	0.000	0.000	0.000	0.000	0.000	0.000	0.000	80	576	5141	5048	-0.787	Error	Error	1886	3255	0	0	1878	3170	0	0	0	0
3	9	14	""	"YMR085W"	12100	32020	110	2843	2798	474	160	172	63	100	100	0	18680	18120	3572	228	284	193	100	100	0	0	0	0	0	0	0	0	0	0	0	0	0	0	0	0	0	0	0	0.145	0.147	0.143	0.148	1.174	0.140	0.931	0.000	0.000	0.000	0.000	0.000	0.000	0.000	0.000	0.000	0.000	0.000	0.000	0.000	0.000	80	544	21135	20530	-2.782	Error	Error	2683	18452	0	0	2638	17892	0	0	0	0
3	10	14	""	"YMR010W"	12290	32020	110	784	822	226	167	179	58	100	100	0	1276	1302	382	203	251	180	98	96	0	0	0	0	0	0	0	0	0	0	0	0	0	0	0	0	0	0	0	0.575	0.596	0.593	0.606	1.284	0.552	0.855	0.000	0.000	0.000	0.000	0.000	0.000	0.000	0.000	0.000	0.000	0.000	0.000	0.000	0.000	80	566	1690	1754	-0.798	Error	Error	617	1073	0	0	655	1099	0	0	0	0
3	11	14	"PEX12"	"YMR026C"	12500	32020	110	623	629	158	187	205	76	100	98	0	587	572	146	199	222	93	96	88	0	0	0	0	0	0	0	0	0	0	0	0	0	0	0	0	0	0	0	1.124	1.185	1.166	1.188	1.336	1.146	0.839	0.000	0.000	0.000	0.000	0.000	0.000	0.000	0.000	0.000	0.000	0.000	0.000	0.000	0.000	80	576	824	815	0.168	Error	Error	436	388	0	0	442	373	0	0	0	0
3	12	14	""	"YMR041C"	12700	32020	110	1332	1362	247	211	257	193	100	100	0	976	972	215	191	224	122	100	100	0	0	0	0	0	0	0	0	0	0	0	0	0	0	0	0	0	0	0	1.428	1.474	1.489	1.501	1.252	1.451	0.911	0.000	0.000	0.000	0.000	0.000	0.000	0.000	0.000	0.000	0.000	0.000	0.000	0.000	0.000	80	558	1906	1932	0.514	Error	Error	1121	785	0	0	1151	781	0	0	0	0
3	13	14	"AAC1"	"YMR056C"	12900	32020	110	944	949	212	218	307	281	96	83	0	230	220	64	203	224	122	1	0	0	0	0	0	0	0	0	0	0	0	0	0	0	0	0	0	0	0	0	26.889	43.000	16.327	19.538	2.025	7.837	0.225	0.000	0.000	0.000	0.000	0.000	0.000	0.000	0.000	0.000	0.000	0.000	0.000	0.000	0.000	80	544	753	748	4.749	Error	Error	726	27	0	0	731	17	0	0	0	0
3	14	14	"ABF2"	"YMR072W"	13100	32030	120	2536	2572	1010	181	266	262	98	96	0	2649	2578	1069	204	249	194	98	94	0	0	0	0	0	0	0	0	0	0	0	0	0	0	0	0	0	0	0	0.963	1.007	1.053	1.054	1.483	0.977	0.885	0.000	0.000	0.000	0.000	0.000	0.000	0.000	0.000	0.000	0.000	0.000	0.000	0.000	0.000	120	634	4800	4765	-0.054	Error	Error	2355	2445	0	0	2391	2374	0	0	0	0
3	15	14	""	"YMR086W"	13300	32030	110	1139	1181	354	158	199	188	100	96	0	1248	1231	356	175	218	201	98	96	0	0	0	0	0	0	0	0	0	0	0	0	0	0	0	0	0	0	0	0.914	0.969	0.976	0.970	1.312	0.931	0.876	0.000	0.000	0.000	0.000	0.000	0.000	0.000	0.000	0.000	0.000	0.000	0.000	0.000	0.000	80	534	2054	2079	-0.129	Error	Error	981	1073	0	0	1023	1056	0	0	0	0
3	16	14	""	"YNL046W"	13490	32030	110	666	657	115	164	173	63	100	100	0	638	645	140	177	185	52	100	100	0	0	0	0	0	0	0	0	0	0	0	0	0	0	0	0	0	0	0	1.089	1.053	1.058	1.077	1.309	0.989	0.853	0.000	0.000	0.000	0.000	0.000	0.000	0.000	0.000	0.000	0.000	0.000	0.000	0.000	0.000	80	568	963	961	0.123	Error	Error	502	461	0	0	493	468	0	0	0	0
3	17	14	""	"YNL063W"	13690	32030	110	722	728	139	185	223	122	100	98	0	559	563	131	203	232	102	97	88	0	0	0	0	0	0	0	0	0	0	0	0	0	0	0	0	0	0	0	1.508	1.508	1.487	1.616	1.596	1.434	0.852	0.000	0.000	0.000	0.000	0.000	0.000	0.000	0.000	0.000	0.000	0.000	0.000	0.000	0.000	80	577	893	903	0.593	Error	Error	537	356	0	0	543	360	0	0	0	0
3	18	14	"TPM1"	"YNL079C"	13910	32030	120	4848	4707	1786	182	243	215	99	98	0	4912	4676	1836	210	262	198	96	95	0	0	0	0	0	0	0	0	0	0	0	0	0	0	0	0	0	0	0	0.992	1.013	1.033	1.086	1.528	1.005	0.929	0.000	0.000	0.000	0.000	0.000	0.000	0.000	0.000	0.000	0.000	0.000	0.000	0.000	0.000	120	645	9368	8991	-0.011	Error	Error	4666	4702	0	0	4525	4466	0	0	0	0
3	19	14	""	"YNL095C"	14100	32030	110	465	463	101	140	179	212	87	13	0	421	411	107	186	229	204	60	2	0	0	0	0	0	0	0	0	0	0	0	0	0	0	0	0	0	0	0	1.383	1.436	1.412	1.604	1.680	1.107	0.858	0.000	0.000	0.000	0.000	0.000	0.000	0.000	0.000	0.000	0.000	0.000	0.000	0.000	0.000	80	539	560	548	0.468	Error	Error	325	235	0	0	323	225	0	0	0	0
3	20	14	"CYB5"	"YNL111C"	14290	32030	110	3448	3376	761	125	130	33	100	100	0	10717	10436	2765	168	196	248	100	100	0	0	0	0	0	0	0	0	0	0	0	0	0	0	0	0	0	0	0	0.315	0.317	0.311	0.321	1.294	0.288	0.913	0.000	0.000	0.000	0.000	0.000	0.000	0.000	0.000	0.000	0.000	0.000	0.000	0.000	0.000	80	553	13872	13519	-1.667	Error	Error	3323	10549	0	0	3251	10268	0	0	0	0
3	21	14	""	"YNL127W"	14500	32030	110	976	953	194	129	130	29	100	100	0	897	918	174	149	162	132	100	100	0	0	0	0	0	0	0	0	0	0	0	0	0	0	0	0	0	0	0	1.132	1.072	1.073	1.067	1.239	1.075	0.884	0.000	0.000	0.000	0.000	0.000	0.000	0.000	0.000	0.000	0.000	0.000	0.000	0.000	0.000	80	588	1595	1593	0.179	Error	Error	847	748	0	0	824	769	0	0	0	0
3	1	15	"ALG11"	"YNL048W"	10490	32210	110	763	798	192	152	167	76	100	100	0	867	875	202	189	214	107	100	100	0	0	0	0	0	0	0	0	0	0	0	0	0	0	0	0	0	0	0	0.901	0.942	0.923	0.943	1.243	0.929	0.878	0.000	0.000	0.000	0.000	0.000	0.000	0.000	0.000	0.000	0.000	0.000	0.000	0.000	0.000	80	582	1289	1332	-0.150	Error	Error	611	678	0	0	646	686	0	0	0	0
3	2	15	""	"YNL065W"	10690	32210	110	798	804	201	149	187	129	100	98	0	1759	1743	429	193	266	251	100	98	0	0	0	0	0	0	0	0	0	0	0	0	0	0	0	0	0	0	0	0.414	0.423	0.422	0.422	1.319	0.418	0.887	0.000	0.000	0.000	0.000	0.000	0.000	0.000	0.000	0.000	0.000	0.000	0.000	0.000	0.000	80	568	2215	2205	-1.271	Error	Error	649	1566	0	0	655	1550	0	0	0	0
3	3	15	""	"YNL081C"	10890	32210	110	935	958	400	173	227	160	92	85	0	1013	1011	425	218	306	260	87	78	0	0	0	0	0	0	0	0	0	0	0	0	0	0	0	0	0	0	0	0.958	0.990	0.919	0.996	1.638	0.925	0.857	0.000	0.000	0.000	0.000	0.000	0.000	0.000	0.000	0.000	0.000	0.000	0.000	0.000	0.000	80	576	1557	1578	-0.061	Error	Error	762	795	0	0	785	793	0	0	0	0
3	4	15	"PHO23"	"YNL097C"	11090	32210	110	386	398	93	167	212	140	81	30	0	393	396	90	226	264	160	52	3	0	0	0	0	0	0	0	0	0	0	0	0	0	0	0	0	0	0	0	1.311	1.359	1.397	1.394	1.551	1.121	0.782	0.000	0.000	0.000	0.000	0.000	0.000	0.000	0.000	0.000	0.000	0.000	0.000	0.000	0.000	80	548	386	401	0.391	Error	Error	219	167	0	0	231	170	0	0	0	0
3	5	15	"RPC19"	"YNL113W"	11300	32220	120	949	983	450	155	175	77	96	91	0	1493	1535	744	225	246	105	95	89	0	0	0	0	0	0	0	0	0	0	0	0	0	0	0	0	0	0	0	0.626	0.632	0.654	0.664	1.902	0.604	0.871	0.000	0.000	0.000	0.000	0.000	0.000	0.000	0.000	0.000	0.000	0.000	0.000	0.000	0.000	120	628	2062	2138	-0.675	Error	Error	794	1268	0	0	828	1310	0	0	0	0
3	6	15	""	"YNL129W"	11500	32210	110	421	440	150	144	161	71	93	85	0	587	578	180	233	265	122	88	76	0	0	0	0	0	0	0	0	0	0	0	0	0	0	0	0	0	0	0	0.782	0.858	0.814	0.795	1.811	0.743	0.797	0.000	0.000	0.000	0.000	0.000	0.000	0.000	0.000	0.000	0.000	0.000	0.000	0.000	0.000	80	553	631	641	-0.354	Error	Error	277	354	0	0	296	345	0	0	0	0
3	7	15	""	"YNL050C"	11690	32220	110	555	555	160	165	174	57	97	96	0	604	592	161	313	399	250	62	7	0	0	0	0	0	0	0	0	0	0	0	0	0	0	0	0	0	0	0	1.340	1.398	1.388	1.509	1.681	0.940	0.436	0.000	0.000	0.000	0.000	0.000	0.000	0.000	0.000	0.000	0.000	0.000	0.000	0.000	0.000	80	558	681	669	0.422	Error	Error	390	291	0	0	390	279	0	0	0	0
3	8	15	"RPL9B"	"YNL067W"	11890	32220	110	2690	2661	533	161	184	91	100	100	0	37791	36367	8610	369	739	1825	100	100	0	0	0	0	0	0	0	0	0	0	0	0	0	0	0	0	0	0	0	0.068	0.069	0.068	0.071	1.352	0.066	0.927	0.000	0.000	0.000	0.000	0.000	0.000	0.000	0.000	0.000	0.000	0.000	0.000	0.000	0.000	80	583	39951	38498	-3.887	Error	Error	2529	37422	0	0	2500	35998	0	0	0	0
3	9	15	""	"YNL083W"	12100	32220	120	524	559	178	161	181	85	98	93	0	665	687	222	225	548	1767	0	0	0	0	0	0	0	0	0	0	0	0	0	0	0	0	0	0	0	0	0	0.825	0.861	0.820	0.880	1.664	0.094	0.153	0.000	0.000	0.000	0.000	0.000	0.000	0.000	0.000	0.000	0.000	0.000	0.000	0.000	0.000	120	634	803	860	-0.278	Error	Error	363	440	0	0	398	462	0	0	0	0
3	10	15	""	"YNL099C"	12290	32220	110	778	820	149	174	191	69	100	100	0	971	967	201	192	207	80	100	100	0	0	0	0	0	0	0	0	0	0	0	0	0	0	0	0	0	0	0	0.775	0.834	0.826	0.843	1.284	0.818	0.900	0.000	0.000	0.000	0.000	0.000	0.000	0.000	0.000	0.000	0.000	0.000	0.000	0.000	0.000	80	540	1383	1421	-0.367	Error	Error	604	779	0	0	646	775	0	0	0	0
3	11	15	""	"YNL115C"	12490	32220	110	1864	1894	398	185	202	76	100	100	0	965	966	220	187	205	78	100	100	0	0	0	0	0	0	0	0	0	0	0	0	0	0	0	0	0	0	0	2.158	2.194	2.211	2.240	1.255	2.158	0.902	0.000	0.000	0.000	0.000	0.000	0.000	0.000	0.000	0.000	0.000	0.000	0.000	0.000	0.000	80	576	2457	2488	1.110	Error	Error	1679	778	0	0	1709	779	0	0	0	0
3	12	15	"TOM22"	"YNL131W"	12700	32220	110	3604	3502	1439	208	239	113	98	97	0	3575	3526	1619	205	224	76	95	95	0	0	0	0	0	0	0	0	0	0	0	0	0	0	0	0	0	0	0	1.008	0.992	1.015	1.048	1.484	0.960	0.895	0.000	0.000	0.000	0.000	0.000	0.000	0.000	0.000	0.000	0.000	0.000	0.000	0.000	0.000	80	575	6766	6615	0.011	Error	Error	3396	3370	0	0	3294	3321	0	0	0	0
3	13	15	"COX5A"	"YNL052W"	12890	32220	110	9028	9143	1936	231	336	436	100	100	0	5251	5160	1341	248	380	509	100	100	0	0	0	0	0	0	0	0	0	0	0	0	0	0	0	0	0	0	0	1.758	1.814	1.788	1.858	1.279	1.785	0.926	0.000	0.000	0.000	0.000	0.000	0.000	0.000	0.000	0.000	0.000	0.000	0.000	0.000	0.000	80	576	13800	13824	0.814	Error	Error	8797	5003	0	0	8912	4912	0	0	0	0
3	14	15	"RPL16B"	"YNL069C"	13100	32220	110	2252	2156	426	187	271	323	100	98	0	24191	22543	5697	281	472	522	100	100	0	0	0	0	0	0	0	0	0	0	0	0	0	0	0	0	0	0	0	0.086	0.088	0.087	0.091	1.342	0.083	0.868	0.000	0.000	0.000	0.000	0.000	0.000	0.000	0.000	0.000	0.000	0.000	0.000	0.000	0.000	80	538	25975	24231	-3.533	Error	Error	2065	23910	0	0	1969	22262	0	0	0	0
3	15	15	"MKT1"	"YNL085W"	13290	32220	110	1626	1588	326	166	184	85	100	100	0	3809	3720	929	204	328	461	100	100	0	0	0	0	0	0	0	0	0	0	0	0	0	0	0	0	0	0	0	0.405	0.404	0.400	0.409	1.206	0.384	0.897	0.000	0.000	0.000	0.000	0.000	0.000	0.000	0.000	0.000	0.000	0.000	0.000	0.000	0.000	80	562	5065	4938	-1.304	Error	Error	1460	3605	0	0	1422	3516	0	0	0	0
3	16	15	""	"YNL101W"	13510	32230	110	1946	1871	495	184	199	87	100	100	0	1765	1692	475	196	220	129	100	100	0	0	0	0	0	0	0	0	0	0	0	0	0	0	0	0	0	0	0	1.123	1.128	1.138	1.159	1.363	1.149	0.901	0.000	0.000	0.000	0.000	0.000	0.000	0.000	0.000	0.000	0.000	0.000	0.000	0.000	0.000	80	585	3331	3183	0.167	Error	Error	1762	1569	0	0	1687	1496	0	0	0	0
3	17	15	"MLS1"	"YNL117W"	13710	32230	110	886	884	165	170	178	54	100	100	0	1954	2058	576	178	185	51	100	100	0	0	0	0	0	0	0	0	0	0	0	0	0	0	0	0	0	0	0	0.403	0.380	0.394	0.389	1.306	0.358	0.888	0.000	0.000	0.000	0.000	0.000	0.000	0.000	0.000	0.000	0.000	0.000	0.000	0.000	0.000	80	547	2492	2594	-1.311	Error	Error	716	1776	0	0	714	1880	0	0	0	0
3	18	15	""	"YNL133C"	13890	32230	110	530	521	142	160	171	49	97	95	0	378	367	103	166	172	38	90	86	0	0	0	0	0	0	0	0	0	0	0	0	0	0	0	0	0	0	0	1.745	1.796	1.743	1.811	1.554	1.730	0.779	0.000	0.000	0.000	0.000	0.000	0.000	0.000	0.000	0.000	0.000	0.000	0.000	0.000	0.000	80	542	582	562	0.803	Error	Error	370	212	0	0	361	201	0	0	0	0
3	19	15	""	"YOL015W"	14110	32230	90	256	256	58	137	139	30	92	88	0	250	248	51	162	166	44	78	48	0	0	0	0	0	0	0	0	0	0	0	0	0	0	0	0	0	0	0	1.352	1.384	1.313	1.415	1.939	1.202	0.416	0.000	0.000	0.000	0.000	0.000	0.000	0.000	0.000	0.000	0.000	0.000	0.000	0.000	0.000	52	414	207	205	0.435	Error	Error	119	88	0	0	119	86	0	0	0	0
3	20	15	""	"YOL031C"	14310	32230	120	931	948	306	125	127	27	100	99	0	1753	1716	618	151	171	229	95	94	0	0	0	0	0	0	0	0	0	0	0	0	0	0	0	0	0	0	0	0.503	0.526	0.536	0.576	1.838	0.508	0.897	0.000	0.000	0.000	0.000	0.000	0.000	0.000	0.000	0.000	0.000	0.000	0.000	0.000	0.000	120	635	2408	2388	-0.991	Error	Error	806	1602	0	0	823	1565	0	0	0	0
3	21	15	""	"YOL047C"	14500	32230	110	289	290	83	133	134	30	92	86	0	194	178	53	147	153	43	51	8	0	0	0	0	0	0	0	0	0	0	0	0	0	0	0	0	0	0	0	3.319	5.065	2.914	3.067	2.810	3.481	0.273	0.000	0.000	0.000	0.000	0.000	0.000	0.000	0.000	0.000	0.000	0.000	0.000	0.000	0.000	80	562	203	188	1.731	Error	Error	156	47	0	0	157	31	0	0	0	0
3	1	16	"APM4"	"YOL062C"	10510	32420	110	1890	1954	843	146	159	81	100	100	0	1547	1749	801	176	185	63	100	100	0	0	0	0	0	0	0	0	0	0	0	0	0	0	0	0	0	0	0	1.272	1.149	1.173	1.201	1.323	1.122	0.903	0.000	0.000	0.000	0.000	0.000	0.000	0.000	0.000	0.000	0.000	0.000	0.000	0.000	0.000	80	580	3115	3381	0.347	Error	Error	1744	1371	0	0	1808	1573	0	0	0	0
3	2	16	""	"YOL079W"	10700	32410	110	443	423	128	126	129	44	95	90	0	518	477	183	166	171	98	83	77	0	0	0	0	0	0	0	0	0	0	0	0	0	0	0	0	0	0	0	0.901	0.955	0.862	0.884	1.931	0.876	0.807	0.000	0.000	0.000	0.000	0.000	0.000	0.000	0.000	0.000	0.000	0.000	0.000	0.000	0.000	80	557	669	608	-0.151	Error	Error	317	352	0	0	297	311	0	0	0	0
3	3	16	"HMI1"	"YOL095C"	10890	32420	100	335	321	85	146	149	35	91	88	0	419	405	119	189	200	58	88	81	0	0	0	0	0	0	0	0	0	0	0	0	0	0	0	0	0	0	0	0.822	0.810	0.786	0.830	1.783	0.696	0.716	0.000	0.000	0.000	0.000	0.000	0.000	0.000	0.000	0.000	0.000	0.000	0.000	0.000	0.000	80	504	419	391	-0.283	Error	Error	189	230	0	0	175	216	0	0	0	0
3	4	16	""	"YOL017W"	11100	32420	110	417	423	122	141	150	41	100	97	0	425	409	118	197	208	59	88	80	0	0	0	0	0	0	0	0	0	0	0	0	0	0	0	0	0	0	0	1.211	1.330	1.288	1.344	1.520	1.221	0.752	0.000	0.000	0.000	0.000	0.000	0.000	0.000	0.000	0.000	0.000	0.000	0.000	0.000	0.000	80	557	504	494	0.276	Error	Error	276	228	0	0	282	212	0	0	0	0
3	5	16	"MSE1"	"YOL033W"	11300	32420	120	645	665	242	138	149	50	98	97	0	803	799	310	219	229	67	95	88	0	0	0	0	0	0	0	0	0	0	0	0	0	0	0	0	0	0	0	0.868	0.909	0.891	0.988	1.657	0.854	0.873	0.000	0.000	0.000	0.000	0.000	0.000	0.000	0.000	0.000	0.000	0.000	0.000	0.000	0.000	120	582	1091	1107	-0.204	Error	Error	507	584	0	0	527	580	0	0	0	0
3	6	16	"GSH2"	"YOL049W"	11490	32420	110	2840	2669	933	144	154	54	100	100	0	2392	2283	856	233	247	74	100	96	0	0	0	0	0	0	0	0	0	0	0	0	0	0	0	0	0	0	0	1.249	1.232	1.180	1.305	1.565	1.174	0.899	0.000	0.000	0.000	0.000	0.000	0.000	0.000	0.000	0.000	0.000	0.000	0.000	0.000	0.000	80	543	4855	4575	0.320	Error	Error	2696	2159	0	0	2525	2050	0	0	0	0
3	7	16	"MET22"	"YOL064C"	11700	32420	110	1872	1977	560	161	206	184	100	100	0	1482	1454	399	243	277	158	100	98	0	0	0	0	0	0	0	0	0	0	0	0	0	0	0	0	0	0	0	1.381	1.500	1.467	1.522	1.285	1.460	0.910	0.000	0.000	0.000	0.000	0.000	0.000	0.000	0.000	0.000	0.000	0.000	0.000	0.000	0.000	80	600	2950	3027	0.466	Error	Error	1711	1239	0	0	1816	1211	0	0	0	0
3	8	16	"IRA2"	"YOL081W"	11910	32430	90	1076	1113	327	159	204	182	100	98	0	1081	1101	318	234	262	129	100	100	0	0	0	0	0	0	0	0	0	0	0	0	0	0	0	0	0	0	0	1.083	1.100	1.087	1.104	1.304	1.079	0.881	0.000	0.000	0.000	0.000	0.000	0.000	0.000	0.000	0.000	0.000	0.000	0.000	0.000	0.000	52	400	1764	1821	0.115	Error	Error	917	847	0	0	954	867	0	0	0	0
3	9	16	"WRS1"	"YOL097C"	12100	32420	110	1175	1246	325	160	164	46	100	100	0	3793	3836	1024	210	229	123	100	98	0	0	0	0	0	0	0	0	0	0	0	0	0	0	0	0	0	0	0	0.283	0.300	0.291	0.305	1.299	0.279	0.910	0.000	0.000	0.000	0.000	0.000	0.000	0.000	0.000	0.000	0.000	0.000	0.000	0.000	0.000	80	554	4598	4712	-1.820	Error	Error	1015	3583	0	0	1086	3626	0	0	0	0
3	10	16	""	"YOL019W"	12300	32420	110	597	602	206	163	170	48	96	95	0	901	853	292	182	205	126	92	86	0	0	0	0	0	0	0	0	0	0	0	0	0	0	0	0	0	0	0	0.604	0.654	0.636	0.638	1.736	0.650	0.869	0.000	0.000	0.000	0.000	0.000	0.000	0.000	0.000	0.000	0.000	0.000	0.000	0.000	0.000	80	558	1153	1110	-0.728	Error	Error	434	719	0	0	439	671	0	0	0	0
3	11	16	""	"YOL035C"	12490	32420	110	610	589	186	163	170	51	96	95	0	625	596	203	175	188	77	91	86	0	0	0	0	0	0	0	0	0	0	0	0	0	0	0	0	0	0	0	0.993	1.012	0.968	0.999	1.543	0.966	0.857	0.000	0.000	0.000	0.000	0.000	0.000	0.000	0.000	0.000	0.000	0.000	0.000	0.000	0.000	80	574	897	847	-0.010	Error	Error	447	450	0	0	426	421	0	0	0	0
3	12	16	"GAL11"	"YOL051W"	12710	32430	110	1810	1737	532	155	161	53	100	100	0	3406	3301	1206	170	175	56	100	100	0	0	0	0	0	0	0	0	0	0	0	0	0	0	0	0	0	0	0	0.511	0.505	0.509	0.522	1.300	0.498	0.930	0.000	0.000	0.000	0.000	0.000	0.000	0.000	0.000	0.000	0.000	0.000	0.000	0.000	0.000	80	593	4891	4713	-0.967	Error	Error	1655	3236	0	0	1582	3131	0	0	0	0
3	13	16	"RIB2"	"YOL066C"	12910	32430	110	825	849	298	167	183	174	97	86	0	712	693	205	179	197	246	88	55	0	0	0	0	0	0	0	0	0	0	0	0	0	0	0	0	0	0	0	1.235	1.327	1.344	1.304	1.287	1.329	0.865	0.000	0.000	0.000	0.000	0.000	0.000	0.000	0.000	0.000	0.000	0.000	0.000	0.000	0.000	80	558	1191	1196	0.304	Error	Error	658	533	0	0	682	514	0	0	0	0
3	14	16	""	"YOL083W"	13100	32420	110	1995	2208	782	183	224	189	100	100	0	935	961	350	193	219	109	97	92	0	0	0	0	0	0	0	0	0	0	0	0	0	0	0	0	0	0	0	2.442	2.637	2.612	2.818	1.411	2.560	0.873	0.000	0.000	0.000	0.000	0.000	0.000	0.000	0.000	0.000	0.000	0.000	0.000	0.000	0.000	80	556	2554	2793	1.288	Error	Error	1812	742	0	0	2025	768	0	0	0	0
3	15	16	""	"YOL099C"	13310	32430	120	1759	1873	851	195	233	181	96	91	0	658	618	251	191	216	199	81	60	0	0	0	0	0	0	0	0	0	0	0	0	0	0	0	0	0	0	0	3.349	3.930	3.981	3.963	1.461	3.913	0.864	0.000	0.000	0.000	0.000	0.000	0.000	0.000	0.000	0.000	0.000	0.000	0.000	0.000	0.000	120	635	2031	2105	1.744	Error	Error	1564	467	0	0	1678	427	0	0	0	0
3	16	16	"DIS3"	"YOL021C"	13500	32430	100	979	979	154	201	210	56	100	100	0	2320	2316	308	183	190	47	100	100	0	0	0	0	0	0	0	0	0	0	0	0	0	0	0	0	0	0	0	0.364	0.365	0.363	0.361	1.170	0.349	0.899	0.000	0.000	0.000	0.000	0.000	0.000	0.000	0.000	0.000	0.000	0.000	0.000	0.000	0.000	80	473	2915	2911	-1.458	Error	Error	778	2137	0	0	778	2133	0	0	0	0
3	17	16	""	"YOL037C"	13700	32430	110	438	414	135	196	234	127	78	40	0	532	488	180	159	164	45	87	85	0	0	0	0	0	0	0	0	0	0	0	0	0	0	0	0	0	0	0	0.649	0.663	0.667	0.711	1.975	0.688	0.494	0.000	0.000	0.000	0.000	0.000	0.000	0.000	0.000	0.000	0.000	0.000	0.000	0.000	0.000	80	552	615	547	-0.624	Error	Error	242	373	0	0	218	329	0	0	0	0
3	18	16	""	"YOL053C-A"	13910	32430	120	25028	21074	8917	174	221	131	100	100	0	1064	973	340	156	160	43	95	95	0	0	0	0	0	0	0	0	0	0	0	0	0	0	0	0	0	0	0	27.372	25.581	25.919	24.605	1.630	27.250	0.891	0.000	0.000	0.000	0.000	0.000	0.000	0.000	0.000	0.000	0.000	0.000	0.000	0.000	0.000	120	615	25762	21717	4.775	Error	Error	24854	908	0	0	20900	817	0	0	0	0
3	19	16	"HST1"	"YOL068C"	14100	32430	110	1864	1827	396	138	149	56	100	100	0	2735	2716	621	151	154	33	100	100	0	0	0	0	0	0	0	0	0	0	0	0	0	0	0	0	0	0	0	0.668	0.658	0.666	0.659	1.173	0.630	0.908	0.000	0.000	0.000	0.000	0.000	0.000	0.000	0.000	0.000	0.000	0.000	0.000	0.000	0.000	80	549	4310	4254	-0.582	Error	Error	1726	2584	0	0	1689	2565	0	0	0	0
3	20	16	""	"YOL085C"	14300	32430	110	274	273	50	125	126	24	97	96	0	257	262	48	148	152	31	97	85	0	0	0	0	0	0	0	0	0	0	0	0	0	0	0	0	0	0	0	1.367	1.298	1.250	1.347	1.749	1.235	0.603	0.000	0.000	0.000	0.000	0.000	0.000	0.000	0.000	0.000	0.000	0.000	0.000	0.000	0.000	80	540	258	262	0.451	Error	Error	149	109	0	0	148	114	0	0	0	0
3	21	16	""	"YOL101C"	14500	32430	110	388	369	118	115	115	36	91	90	0	374	363	132	143	144	42	87	86	0	0	0	0	0	0	0	0	0	0	0	0	0	0	0	0	0	0	0	1.182	1.155	1.173	1.164	1.593	1.105	0.770	0.000	0.000	0.000	0.000	0.000	0.000	0.000	0.000	0.000	0.000	0.000	0.000	0.000	0.000	80	590	504	474	0.241	Error	Error	273	231	0	0	254	220	0	0	0	0
3	1	17	"KIN4"	"YOR233W"	10500	32610	110	404	413	103	151	157	47	97	95	0	570	558	133	177	180	45	97	96	0	0	0	0	0	0	0	0	0	0	0	0	0	0	0	0	0	0	0	0.644	0.688	0.678	0.682	1.711	0.651	0.785	0.000	0.000	0.000	0.000	0.000	0.000	0.000	0.000	0.000	0.000	0.000	0.000	0.000	0.000	80	589	646	643	-0.635	Error	Error	253	393	0	0	262	381	0	0	0	0
3	2	17	"APC5"	"YOR249C"	10710	32620	110	498	525	153	151	154	59	97	95	0	618	606	196	172	173	53	95	91	0	0	0	0	0	0	0	0	0	0	0	0	0	0	0	0	0	0	0	0.778	0.862	0.837	0.951	1.944	0.819	0.827	0.000	0.000	0.000	0.000	0.000	0.000	0.000	0.000	0.000	0.000	0.000	0.000	0.000	0.000	80	562	793	808	-0.362	Error	Error	347	446	0	0	374	434	0	0	0	0
3	3	17	"RBL2"	"YOR265W"	10900	32610	110	790	797	363	151	165	70	90	85	0	727	680	336	197	213	110	80	77	0	0	0	0	0	0	0	0	0	0	0	0	0	0	0	0	0	0	0	1.206	1.337	1.245	1.254	1.579	1.157	0.852	0.000	0.000	0.000	0.000	0.000	0.000	0.000	0.000	0.000	0.000	0.000	0.000	0.000	0.000	80	520	1169	1129	0.270	Error	Error	639	530	0	0	646	483	0	0	0	0
3	4	17	""	"YOR281C"	11100	32620	120	835	858	283	146	170	90	98	97	0	1039	1036	347	215	241	117	97	92	0	0	0	0	0	0	0	0	0	0	0	0	0	0	0	0	0	0	0	0.836	0.867	0.848	0.893	1.472	0.842	0.857	0.000	0.000	0.000	0.000	0.000	0.000	0.000	0.000	0.000	0.000	0.000	0.000	0.000	0.000	120	617	1513	1533	-0.258	Error	Error	689	824	0	0	712	821	0	0	0	0
3	5	17	"TIM18"	"YOR297C"	11300	32620	120	351	347	105	145	162	77	86	65	0	431	429	139	262	318	184	46	5	0	0	0	0	0	0	0	0	0	0	0	0	0	0	0	0	0	0	0	1.219	1.210	1.156	1.065	2.269	0.556	0.302	0.000	0.000	0.000	0.000	0.000	0.000	0.000	0.000	0.000	0.000	0.000	0.000	0.000	0.000	120	576	375	369	0.286	Error	Error	206	169	0	0	202	167	0	0	0	0
3	6	17	"RPL20B"	"YOR312C"	11500	32620	120	2568	2320	843	146	164	78	99	98	0	21374	19487	8157	272	445	687	99	97	0	0	0	0	0	0	0	0	0	0	0	0	0	0	0	0	0	0	0	0.115	0.113	0.112	0.119	1.573	0.107	0.920	0.000	0.000	0.000	0.000	0.000	0.000	0.000	0.000	0.000	0.000	0.000	0.000	0.000	0.000	120	616	23524	21389	-3.123	Error	Error	2422	21102	0	0	2174	19215	0	0	0	0
3	7	17	"SNR17A"	"YOR235W"	11700	32630	110	258	253	45	152	166	76	77	10	0	538	535	124	204	367	732	0	0	0	0	0	0	0	0	0	0	0	0	0	0	0	0	0	0	0	0	0	0.317	0.305	0.323	0.302	1.624	0.100	0.639	0.000	0.000	0.000	0.000	0.000	0.000	0.000	0.000	0.000	0.000	0.000	0.000	0.000	0.000	80	538	440	432	-1.656	Error	Error	106	334	0	0	101	331	0	0	0	0
3	8	17	""	"YOR251C"	11900	32620	120	1358	1324	422	159	174	79	100	98	0	1014	961	347	196	212	80	94	90	0	0	0	0	0	0	0	0	0	0	0	0	0	0	0	0	0	0	0	1.466	1.523	1.492	1.693	1.695	1.437	0.898	0.000	0.000	0.000	0.000	0.000	0.000	0.000	0.000	0.000	0.000	0.000	0.000	0.000	0.000	120	636	2017	1930	0.552	Error	Error	1199	818	0	0	1165	765	0	0	0	0
3	9	17	""	"YOR267C"	12100	32620	110	1005	999	241	176	205	103	100	100	0	2888	2801	728	209	251	169	100	100	0	0	0	0	0	0	0	0	0	0	0	0	0	0	0	0	0	0	0	0.309	0.318	0.329	0.317	1.225	0.297	0.872	0.000	0.000	0.000	0.000	0.000	0.000	0.000	0.000	0.000	0.000	0.000	0.000	0.000	0.000	80	544	3508	3415	-1.692	Error	Error	829	2679	0	0	823	2592	0	0	0	0
3	10	17	""	"YOR283W"	12290	32620	110	986	979	222	184	231	158	100	98	0	633	643	144	187	236	182	98	73	0	0	0	0	0	0	0	0	0	0	0	0	0	0	0	0	0	0	0	1.798	1.743	1.684	1.762	1.359	1.624	0.702	0.000	0.000	0.000	0.000	0.000	0.000	0.000	0.000	0.000	0.000	0.000	0.000	0.000	0.000	80	566	1248	1251	0.847	Error	Error	802	446	0	0	795	456	0	0	0	0
3	11	17	"BUD7"	"YOR299W"	12500	32620	110	647	653	181	170	209	145	96	88	0	1031	1054	307	179	199	98	98	97	0	0	0	0	0	0	0	0	0	0	0	0	0	0	0	0	0	0	0	0.560	0.552	0.553	0.528	1.573	0.530	0.832	0.000	0.000	0.000	0.000	0.000	0.000	0.000	0.000	0.000	0.000	0.000	0.000	0.000	0.000	80	584	1329	1358	-0.837	Error	Error	477	852	0	0	483	875	0	0	0	0
3	12	17	""	"YOR314W"	12700	32620	90	340	356	94	140	141	30	100	98	0	351	353	82	155	160	36	96	96	0	0	0	0	0	0	0	0	0	0	0	0	0	0	0	0	0	0	0	1.020	1.091	1.015	1.075	2.022	1.046	0.654	0.000	0.000	0.000	0.000	0.000	0.000	0.000	0.000	0.000	0.000	0.000	0.000	0.000	0.000	52	408	396	414	0.029	Error	Error	200	196	0	0	216	198	0	0	0	0
3	13	17	"HES1"	"YOR237W"	12890	32620	110	474	511	192	154	166	56	95	93	0	479	504	182	168	189	79	93	87	0	0	0	0	0	0	0	0	0	0	0	0	0	0	0	0	0	0	0	1.029	1.063	0.962	1.040	1.529	1.036	0.779	0.000	0.000	0.000	0.000	0.000	0.000	0.000	0.000	0.000	0.000	0.000	0.000	0.000	0.000	80	583	631	693	0.041	Error	Error	320	311	0	0	357	336	0	0	0	0
3	14	17	""	"YOR253W"	13100	32620	110	1304	1311	423	183	215	124	100	97	0	2411	2338	790	201	271	283	98	95	0	0	0	0	0	0	0	0	0	0	0	0	0	0	0	0	0	0	0	0.507	0.528	0.529	0.535	1.287	0.503	0.894	0.000	0.000	0.000	0.000	0.000	0.000	0.000	0.000	0.000	0.000	0.000	0.000	0.000	0.000	80	566	3331	3265	-0.979	Error	Error	1121	2210	0	0	1128	2137	0	0	0	0
3	15	17	"PAC1"	"YOR269W"	13290	32620	110	467	510	174	200	280	209	68	27	0	770	826	329	211	313	325	82	35	0	0	0	0	0	0	0	0	0	0	0	0	0	0	0	0	0	0	0	0.478	0.504	0.489	0.488	1.495	0.488	0.737	0.000	0.000	0.000	0.000	0.000	0.000	0.000	0.000	0.000	0.000	0.000	0.000	0.000	0.000	80	550	826	925	-1.066	Error	Error	267	559	0	0	310	615	0	0	0	0
3	16	17	""	"YOR285W"	13510	32630	120	12034	11354	5045	207	264	181	100	99	0	10060	8995	3525	196	252	182	100	98	0	0	0	0	0	0	0	0	0	0	0	0	0	0	0	0	0	0	0	1.199	1.267	1.296	1.241	1.447	1.337	0.918	0.000	0.000	0.000	0.000	0.000	0.000	0.000	0.000	0.000	0.000	0.000	0.000	0.000	0.000	120	625	21691	19946	0.262	Error	Error	11827	9864	0	0	11147	8799	0	0	0	0
3	17	17	"RAX1"	"YOR301W"	13700	32630	120	669	674	186	170	185	74	98	97	0	777	768	245	162	179	73	93	93	0	0	0	0	0	0	0	0	0	0	0	0	0	0	0	0	0	0	0	0.811	0.832	0.812	0.909	1.893	0.797	0.822	0.000	0.000	0.000	0.000	0.000	0.000	0.000	0.000	0.000	0.000	0.000	0.000	0.000	0.000	120	596	1114	1110	-0.302	Error	Error	499	615	0	0	504	606	0	0	0	0
3	18	17	"COT1"	"YOR316C"	13910	32630	120	816	821	217	149	164	73	99	98	0	682	685	180	160	171	65	99	98	0	0	0	0	0	0	0	0	0	0	0	0	0	0	0	0	0	0	0	1.278	1.280	1.269	1.288	1.547	1.328	0.851	0.000	0.000	0.000	0.000	0.000	0.000	0.000	0.000	0.000	0.000	0.000	0.000	0.000	0.000	120	577	1189	1197	0.354	Error	Error	667	522	0	0	672	525	0	0	0	0
3	19	17	""	"YOR239W"	14100	32630	110	712	720	167	129	139	67	100	100	0	1129	1150	280	154	168	75	100	100	0	0	0	0	0	0	0	0	0	0	0	0	0	0	0	0	0	0	0	0.598	0.593	0.598	0.591	1.199	0.570	0.884	0.000	0.000	0.000	0.000	0.000	0.000	0.000	0.000	0.000	0.000	0.000	0.000	0.000	0.000	80	526	1558	1587	-0.742	Error	Error	583	975	0	0	591	996	0	0	0	0
3	20	17	""	"YOR255W"	14300	32630	120	628	603	217	123	127	29	96	95	0	748	691	275	152	166	60	92	89	0	0	0	0	0	0	0	0	0	0	0	0	0	0	0	0	0	0	0	0.847	0.891	0.895	0.969	1.778	0.860	0.870	0.000	0.000	0.000	0.000	0.000	0.000	0.000	0.000	0.000	0.000	0.000	0.000	0.000	0.000	120	636	1101	1019	-0.239	Error	Error	505	596	0	0	480	539	0	0	0	0
3	21	17	""	"YOR271C"	14500	32630	110	624	635	120	126	126	37	100	100	0	1843	1841	377	165	174	74	100	100	0	0	0	0	0	0	0	0	0	0	0	0	0	0	0	0	0	0	0	0.297	0.304	0.307	0.304	1.221	0.299	0.898	0.000	0.000	0.000	0.000	0.000	0.000	0.000	0.000	0.000	0.000	0.000	0.000	0.000	0.000	80	576	2176	2185	-1.753	Error	Error	498	1678	0	0	509	1676	0	0	0	0
3	1	18	""	"YOR287C"	10500	32810	110	268	277	89	190	239	191	13	0	0	390	383	111	188	212	103	85	48	0	0	0	0	0	0	0	0	0	0	0	0	0	0	0	0	0	0	0	0.386	0.446	0.530	0.447	2.331	2.062	0.260	0.000	0.000	0.000	0.000	0.000	0.000	0.000	0.000	0.000	0.000	0.000	0.000	0.000	0.000	80	576	280	282	-1.373	Error	Error	78	202	0	0	87	195	0	0	0	0
3	2	18	"CPA1"	"YOR303W"	10700	32820	120	3703	3736	1085	194	304	429	99	97	0	1549	1560	509	191	236	155	96	95	0	0	0	0	0	0	0	0	0	0	0	0	0	0	0	0	0	0	0	2.584	2.587	2.628	2.720	1.359	2.581	0.926	0.000	0.000	0.000	0.000	0.000	0.000	0.000	0.000	0.000	0.000	0.000	0.000	0.000	0.000	120	570	4867	4911	1.370	Error	Error	3509	1358	0	0	3542	1369	0	0	0	0
3	3	18	""	"YOR318C"	10890	32820	150	328	478	498	142	211	362	28	12	0	280	350	235	181	214	158	40	21	0	0	0	0	0	0	0	0	0	0	0	0	0	0	0	0	0	0	0	1.879	1.988	1.701	1.623	2.027	2.967	0.855	0.000	0.000	0.000	0.000	0.000	0.000	0.000	0.000	0.000	0.000	0.000	0.000	0.000	0.000	156	842	285	505	0.910	Error	Error	186	99	0	0	336	169	0	0	-50	0
3	4	18	""	"YPL222W"	11120	32820	110	737	752	249	125	128	29	100	100	0	393	372	104	182	189	47	83	83	0	0	0	0	0	0	0	0	0	0	0	0	0	0	0	0	0	0	0	2.900	3.300	3.299	3.530	1.845	3.187	0.786	0.000	0.000	0.000	0.000	0.000	0.000	0.000	0.000	0.000	0.000	0.000	0.000	0.000	0.000	80	554	823	817	1.536	Error	Error	612	211	0	0	627	190	0	0	0	0
3	5	18	""	"YPL238C"	11310	32820	110	2695	2698	1192	125	128	28	100	100	0	6545	6102	2960	208	218	67	100	98	0	0	0	0	0	0	0	0	0	0	0	0	0	0	0	0	0	0	0	0.406	0.437	0.440	0.476	1.587	0.382	0.890	0.000	0.000	0.000	0.000	0.000	0.000	0.000	0.000	0.000	0.000	0.000	0.000	0.000	0.000	80	520	8907	8467	-1.302	Error	Error	2570	6337	0	0	2573	5894	0	0	0	0
[truncated: 1,828,060 more chars]
